# Supplementary material for: Perception of Individual and Joint Action in Infants and Adults
Source: PLoS One. 2014 Sep 9;9(9):e107450. doi: 10.1371/journal.pone.0107450 (PMC4174902; doi:10.1371/journal.pone.0107450)
Supplement: Data S1 — Raw files of eye tracking data of all participants. (ZIP) [file pone.0107450.s001.zip › Turmbau2012b_12_10.csv]

Data properties:
Recording date: 09.07.2012
Recording time : 14:37:07:218 (corresponds to time 0)
Study: Turmbau2012b
Subject: Turmbau2012b_12_10
Recording: Turmbau2012b_12_10
Screen resolution: 800 x 600
Coordinate unit: Pixels
Filter settings:
Eye: Average
Fixation radius: 30
Min duration: 100
Timestamp;Number;GazepointX (L);GazepointY (L);CamX (L);CamY (L);Distance (L);Pupil (L);Validity (L);GazepointX (R);GazepointY (R);CamX (R);CamY (R);Distance (R);Pupil (R);Validity (R);Fixation;GazepointX;GazepointY;Event;Event Key;Data 1;Data 2;Description
4;1;356;280;0	759;0	566;622	260;4	312;0;373;275;0	545;0	570;631	921;4	074;0;1;390;299; ; ; ; ;
24;2;360;282;0	759;0	566;622	260;4	292;0;363;280;0	545;0	570;631	921;4	064;0;1;390;299; ; ; ; ;
43;3;368;285;0	760;0	566;622	260;4	313;0;374;281;0	545;0	570;631	921;4	073;0;1;390;299; ; ; ; ;
63;4;369;285;0	760;0	565;622	043;4	305;0;371;285;0	545;0	570;628	682;4	050;0;1;390;299; ; ; ; ;
83;5;361;288;0	760;0	566;622	043;4	334;0;371;293;0	545;0	571;628	682;4	048;0;1;390;299; ; ; ; ;
103;6;364;286;0	760;0	566;622	043;4	282;0;366;287;0	545;0	571;628	682;4	055;0;1;390;299; ; ; ; ;
123;7;362;292;0	759;0	566;622	043;4	273;0;361;295;0	545;0	570;628	682;4	045;0;1;390;299; ; ; ; ;
143;8;359;288;0	759;0	566;622	043;4	310;0;365;285;0	545;0	570;628	682;4	030;0;1;390;299; ; ; ; ;
163;9;360;286;0	759;0	565;623	973;4	292;0;364;281;0	545;0	570;634	193;4	064;0;1;390;299; ; ; ; ;
183;10;365;284;0	760;0	566;623	973;4	306;0;363;276;0	545;0	570;634	193;4	072;0;1;390;299; ; ; ; ;
203;11;366;278;0	760;0	566;623	973;4	316;0;366;280;0	545;0	570;634	193;4	086;0;1;390;299; ; ; ; ;
223;12;355;285;0	760;0	566;623	973;4	329;0;376;271;0	546;0	570;634	193;4	101;0;1;390;299; ; ; ; ;
243;13;363;288;0	760;0	566;623	973;4	298;0;366;274;0	546;0	570;634	193;4	088;0;1;390;299; ; ; ; ;
263;14;362;290;0	760;0	566;621	752;4	291;0;369;279;0	546;0	570;629	621;4	065;0;1;390;299; ; ; ; ;
283;15;363;293;0	761;0	566;621	752;4	321;0;368;279;0	546;0	570;629	621;4	099;0;1;390;299; ; ; ; ;
303;16;364;291;0	761;0	566;621	752;4	296;0;370;280;0	547;0	570;629	621;4	069;0;1;390;299; ; ; ; ;
322; ; ; ; ; ; ; ;5; ; ; ; ; ; ;5; ; ; ;ShowAVI;8;0;0;atFish.avi
323;17;357;291;0	761;0	566;621	752;4	343;0;375;279;0	547;0	570;629	621;4	078;0;1;390;299; ; ; ; ;
342;18;375;304;0	761;0	566;621	752;4	295;0;388;293;0	547;0	570;629	621;4	041;0;1;390;299; ; ; ; ;
362;19;375;301;0	761;0	566;624	466;4	329;0;392;291;0	546;0	570;632	309;4	050;0;1;390;299; ; ; ; ;
382;20;397;308;0	760;0	566;624	466;4	313;0;412;305;0	546;0	570;632	309;4	062;0;1;390;299; ; ; ; ;
402;21;400;308;0	760;0	566;624	466;4	332;0;398;303;0	546;0	570;632	309;4	067;0;1;390;299; ; ; ; ;
422;22;393;313;0	760;0	566;624	466;4	316;0;406;305;0	546;0	570;632	309;4	030;0;1;390;299; ; ; ; ;
442;23;393;313;0	760;0	566;624	466;4	298;0;407;308;0	545;0	570;632	309;4	062;0;1;390;299; ; ; ; ;
462;24;393;315;0	760;0	565;623	047;4	293;0;407;311;0	545;0	570;630	000;4	041;0;1;390;299; ; ; ; ;
482;25;396;305;0	760;0	566;623	047;4	290;0;403;312;0	545;0	570;630	000;4	046;0;1;390;299; ; ; ; ;
502;26;390;310;0	760;0	566;623	047;4	257;0;404;308;0	546;0	570;630	000;4	008;0;1;390;299; ; ; ; ;
522;27;390;308;0	760;0	566;623	047;4	277;0;401;311;0	546;0	570;630	000;4	040;0;1;390;299; ; ; ; ;
542;28;397;305;0	760;0	566;623	047;4	261;0;393;307;0	546;0	571;630	000;4	013;0;1;390;299; ; ; ; ;
562;29;394;309;0	760;0	566;622	151;4	264;0;392;310;0	546;0	571;627	699;4	011;0;1;390;299; ; ; ; ;
582;30;391;306;0	760;0	566;622	151;4	260;0;404;315;0	546;0	571;627	699;3	985;0;1;390;299; ; ; ; ;
602;31;391;307;0	761;0	566;622	151;4	263;0;405;314;0	546;0	571;627	699;3	976;0;1;390;299; ; ; ; ;
622;32;392;308;0	760;0	566;622	151;4	245;0;401;311;0	546;0	571;627	699;4	029;0;1;390;299; ; ; ; ;
641;33;395;308;0	760;0	566;622	151;4	239;0;405;310;0	546;0	570;627	699;3	969;0;1;390;299; ; ; ; ;
661;34;395;307;0	760;0	566;623	074;4	239;0;405;310;0	546;0	570;627	579;3	983;0;1;390;299; ; ; ; ;
681;35;400;305;0	760;0	566;623	074;4	240;0;400;309;0	546;0	571;627	579;3	992;0;1;390;299; ; ; ; ;
701;36;394;311;0	760;0	566;623	074;4	226;0;398;314;0	546;0	571;627	579;4	008;0;1;390;299; ; ; ; ;
721;37;397;302;0	760;0	566;623	074;4	213;0;402;308;0	546;0	571;627	579;3	982;0;1;390;299; ; ; ; ;
741;38;396;302;0	760;0	566;623	074;4	208;0;407;308;0	546;0	571;627	579;3	941;0;1;390;299; ; ; ; ;
761;39;397;304;0	760;0	566;622	318;4	198;0;408;306;0	546;0	571;629	192;3	949;0;1;390;299; ; ; ; ;
781;40;392;302;0	760;0	566;622	318;4	204;0;397;309;0	546;0	571;629	192;3	930;0;1;390;299; ; ; ; ;
801;41;397;301;0	760;0	566;622	318;4	172;0;394;307;0	546;0	571;629	192;3	907;0;1;390;299; ; ; ; ;
821;42;399;304;0	760;0	567;622	318;4	141;0;402;299;0	546;0	571;629	192;3	883;0;1;390;299; ; ; ; ;
841;43;389;306;0	761;0	567;622	318;4	130;0;397;304;0	547;0	571;629	192;3	921;0;1;390;299; ; ; ; ;
861;44;391;303;0	761;0	566;625	202;4	138;0;398;300;0	547;0	571;629	494;3	905;0;1;390;299; ; ; ; ;
881;45;399;300;0	761;0	567;625	202;4	144;0;402;302;0	547;0	571;629	494;3	877;0;1;390;299; ; ; ; ;
901;46;397;298;0	761;0	567;625	202;4	142;0;402;304;0	547;0	571;629	494;3	872;0;1;390;299; ; ; ; ;
920;47;394;298;0	761;0	567;625	202;4	105;0;401;308;0	547;0	571;629	494;3	905;0;1;390;299; ; ; ; ;
940;48;393;294;0	761;0	567;625	202;4	141;0;397;306;0	547;0	571;629	494;3	859;0;1;390;299; ; ; ; ;
960;49;392;295;0	761;0	566;623	515;4	117;0;397;306;0	547;0	571;631	576;3	875;0;1;390;299; ; ; ; ;
980;50;391;298;0	761;0	567;623	515;4	093;0;394;302;0	547;0	570;631	576;3	834;0;1;390;299; ; ; ; ;
1000;51;399;300;0	761;0	566;623	515;4	103;0;394;304;0	547;0	570;631	576;3	820;0;1;390;299; ; ; ; ;
1020;52;393;302;0	761;0	566;623	515;4	093;0;394;300;0	547;0	570;631	576;3	864;0;1;390;299; ; ; ; ;
1040;53;392;294;0	761;0	566;623	515;4	130;0;403;295;0	548;0	570;631	576;3	855;0;1;390;299; ; ; ; ;
1060;54;393;296;0	762;0	566;622	497;4	129;0;404;294;0	548;0	570;632	215;3	864;0;1;390;299; ; ; ; ;
1080;55;398;302;0	762;0	566;622	497;4	120;0;401;298;0	548;0	570;632	215;3	879;0;1;390;299; ; ; ; ;
1100;56;391;295;0	763;0	566;622	497;4	126;0;395;306;0	549;0	570;632	215;3	864;0;1;390;299; ; ; ; ;
1120;57;404;309;0	763;0	566;622	497;4	071;0;393;302;0	549;0	569;632	215;3	829;0;1;390;299; ; ; ; ;
1140;58;399;307;0	764;0	566;622	497;4	100;0;404;297;0	550;0	569;632	215;3	861;0;1;390;299; ; ; ; ;
1160;59;399;306;0	764;0	565;623	613;4	095;0;401;302;0	550;0	569;631	016;3	842;0;1;390;299; ; ; ; ;
1180;60;393;296;0	764;0	566;623	613;4	132;0;394;301;0	550;0	569;631	016;3	857;0;1;390;299; ; ; ; ;
1200;61;394;291;0	764;0	565;623	613;4	139;0;390;300;0	550;0	568;631	016;3	870;0;1;390;299; ; ; ; ;
1220;62;387;310;0	764;0	565;623	613;4	137;0;397;306;0	550;0	568;631	016;3	897;0;1;390;299; ; ; ; ;
1240;63;390;300;0	764;0	564;623	613;4	143;0;402;293;0	550;0	567;631	016;3	909;0;1;390;299; ; ; ; ;
1259;64;388;301;0	764;0	563;625	239;4	153;0;402;295;0	551;0	566;629	368;3	911;0;1;390;299; ; ; ; ;
1279;65;398;298;0	765;0	563;625	239;4	167;0;405;302;0	551;0	566;629	368;3	870;0;1;390;299; ; ; ; ;
1299;66;395;304;0	765;0	562;625	239;4	178;0;395;305;0	551;0	565;629	368;3	942;0;1;390;299; ; ; ; ;
1319;67;385;296;0	765;0	562;625	239;4	228;0;394;301;0	551;0	565;629	368;3	988;0;1;390;299; ; ; ; ;
1339;68;386;297;0	765;0	562;625	239;4	243;0;408;299;0	551;0	564;629	368;3	989;0;1;390;299; ; ; ; ;
1359;69;387;298;0	765;0	561;624	242;4	253;0;403;298;0	551;0	564;630	998;4	000;0;1;390;299; ; ; ; ;
1379;70;391;294;0	766;0	562;624	242;4	253;0;398;302;0	552;0	564;630	998;4	028;0;1;390;299; ; ; ; ;
1399;71;390;302;0	766;0	561;624	242;4	278;0;404;308;0	552;0	564;630	998;4	047;0;1;390;299; ; ; ; ;
1419;72;389;298;0	766;0	561;624	242;4	281;0;398;300;0	552;0	564;630	998;4	079;0;1;390;299; ; ; ; ;
1439;73;388;289;0	766;0	561;624	242;4	304;0;402;303;0	552;0	563;630	998;4	107;0;1;390;299; ; ; ; ;
1459;74;388;291;0	766;0	560;625	126;4	320;0;399;305;0	552;0	563;630	349;4	126;0;1;390;299; ; ; ; ;
1479;75;377;297;0	766;0	560;625	126;4	358;0;404;297;0	552;0	563;630	349;4	152;0;1;390;299; ; ; ; ;
1499;76;379;295;0	766;0	560;625	126;4	352;0;405;308;0	552;0	562;630	349;4	169;0;1;390;299; ; ; ; ;
1518;77;384;287;0	766;0	560;625	126;4	439;0;399;305;0	552;0	562;630	349;4	221;0;1;390;299; ; ; ; ;
1538;78;382;299;0	766;0	559;625	126;4	433;0;403;311;0	552;0	562;630	349;4	187;0;1;390;299; ; ; ; ;
1558;79;385;298;0	766;0	559;624	256;4	421;0;402;310;0	552;0	562;630	697;4	213;0;1;390;299; ; ; ; ;
1578;80;391;300;0	766;0	559;624	256;4	457;0;411;306;0	552;0	562;630	697;4	253;0;1;390;299; ; ; ; ;
1598;81;384;304;0	766;0	559;624	256;4	504;0;414;307;0	552;0	562;630	697;4	274;0;1;390;299; ; ; ; ;
1618;82;382;304;0	766;0	559;624	256;4	510;0;415;305;0	552;0	562;630	697;4	284;0;1;390;299; ; ; ; ;
1638;83;380;305;0	766;0	559;624	256;4	543;0;412;307;0	552;0	562;630	697;4	270;0;1;390;299; ; ; ; ;
1658;84;378;306;0	766;0	559;624	460;4	560;0;414;310;0	552;0	562;627	950;4	254;0;1;390;299; ; ; ; ;
1678;85;384;310;0	766;0	559;624	460;4	583;0;408;310;0	552;0	562;627	950;4	295;0;1;390;299; ; ; ; ;
1698;86;429;376;0	765;0	560;624	460;4	616;0;450;360;0	551;0	563;627	950;4	353;0; ; ; ; ; ; ; ;
1718;87;469;409;0	764;0	561;624	460;4	645;0;485;416;0	551;0	564;627	950;4	317;0;2;471;407; ; ; ; ;
1738;88;461;415;0	764;0	561;624	460;4	625;0;490;418;0	551;0	564;627	950;4	360;0;2;471;407; ; ; ; ;
1758;89;453;419;0	764;0	561;625	817;4	647;0;495;421;0	551;0	564;628	085;4	351;0;2;471;407; ; ; ; ;
1778;90;463;408;0	764;0	561;625	817;4	691;0;491;414;0	551;0	564;628	085;4	381;0;2;471;407; ; ; ; ;
1798;91;463;406;0	764;0	561;625	817;4	691;0;491;418;0	550;0	564;628	085;4	401;0;2;471;407; ; ; ; ;
1818;92;458;403;0	764;0	561;625	817;4	710;0;488;419;0	550;0	564;628	085;4	385;0;2;471;407; ; ; ; ;
1837;93;459;404;0	764;0	561;625	817;4	700;0;493;417;0	550;0	564;628	085;4	434;0;2;471;407; ; ; ; ;
1857;94;460;401;0	764;0	560;627	770;4	720;0;491;418;0	550;0	564;626	507;4	429;0;2;471;407; ; ; ; ;
1877;95;461;406;0	764;0	561;627	770;4	739;0;493;419;0	551;0	564;626	507;4	416;0;2;471;407; ; ; ; ;
1897;96;464;405;0	765;0	561;627	770;4	760;0;481;419;0	551;0	564;626	507;4	416;0;2;471;407; ; ; ; ;
1917;97;457;409;0	765;0	561;627	770;4	771;0;476;420;0	551;0	564;626	507;4	421;0;2;471;407; ; ; ; ;
1937;98;459;409;0	765;0	561;627	770;4	757;0;488;418;0	551;0	564;626	507;4	454;0;2;471;407; ; ; ; ;
1957;99;458;410;0	765;0	561;626	707;4	752;0;480;418;0	551;0	564;626	546;4	458;0;2;471;407; ; ; ; ;
1977;100;458;409;0	765;0	561;626	707;4	749;0;483;418;0	551;0	564;626	546;4	461;0;2;471;407; ; ; ; ;
1997;101;461;404;0	765;0	561;626	707;4	743;0;482;414;0	551;0	564;626	546;4	463;0;2;471;407; ; ; ; ;
2017;102;463;403;0	765;0	561;626	707;4	755;0;483;411;0	551;0	564;626	546;4	453;0;2;471;407; ; ; ; ;
2037;103;457;404;0	765;0	561;626	707;4	736;0;485;410;0	551;0	564;626	546;4	457;0;2;471;407; ; ; ; ;
2057;104;459;405;0	765;0	561;625	396;4	728;0;487;407;0	551;0	564;630	193;4	480;0;2;471;407; ; ; ; ;
2077;105;461;400;0	765;0	562;625	396;4	728;0;484;401;0	551;0	565;630	193;4	465;0;2;471;407; ; ; ; ;
2097;106;462;402;0	764;0	562;625	396;4	725;0;487;406;0	551;0	565;630	193;4	440;0;2;471;407; ; ; ; ;
2116;107;455;399;0	764;0	562;625	396;4	725;0;475;411;0	550;0	565;630	193;4	440;0;2;471;407; ; ; ; ;
2136;108;461;402;0	764;0	562;625	396;4	727;0;480;414;0	550;0	565;630	193;4	428;0;2;471;407; ; ; ; ;
2156;109;460;401;0	764;0	562;625	645;4	727;0;477;418;0	550;0	565;628	821;4	415;0;2;471;407; ; ; ; ;
2176;110;460;406;0	764;0	562;625	645;4	685;0;477;410;0	550;0	565;628	821;4	454;0;2;471;407; ; ; ; ;
2196;111;458;402;0	764;0	562;625	645;4	704;0;478;409;0	550;0	565;628	821;4	427;0;2;471;407; ; ; ; ;
2216;112;464;404;0	765;0	562;625	645;4	720;0;480;412;0	550;0	565;628	821;4	416;0;2;471;407; ; ; ; ;
2236;113;464;408;0	765;0	562;625	645;4	683;0;479;412;0	551;0	565;628	821;4	426;0;2;471;407; ; ; ; ;
2256;114;463;407;0	765;0	562;625	638;4	697;0;480;412;0	551;0	565;627	988;4	416;0;2;471;407; ; ; ; ;
2276;115;461;406;0	765;0	562;625	638;4	709;0;472;411;0	551;0	565;627	988;4	368;0;2;471;407; ; ; ; ;
2296;116;467;400;0	765;0	562;625	638;4	668;0;477;408;0	551;0	565;627	988;4	346;0;2;471;407; ; ; ; ;
2311; ; ; ; ; ; ; ;5; ; ; ; ; ; ;5; ; ; ;Keyboard;3;39;0;Right
2316;117;469;397;0	765;0	562;625	638;4	644;0;478;408;0	551;0	565;627	988;4	331;0;2;471;407; ; ; ; ;
2336;118;473;393;0	765;0	563;625	638;4	623;0;479;405;0	551;0	565;627	988;4	311;0;2;471;407; ; ; ; ;
2356;119;475;390;0	765;0	562;625	534;4	601;0;480;404;0	551;0	565;627	608;4	292;0;2;471;407; ; ; ; ;
2376;120;467;400;0	765;0	563;625	534;4	585;0;480;405;0	551;0	565;627	608;4	277;0;2;471;407; ; ; ; ;
2396;121;465;398;0	765;0	563;625	534;4	563;0;477;404;0	551;0	565;627	608;4	269;0;2;471;407; ; ; ; ;
2416;122;463;402;0	765;0	563;625	534;4	566;0;476;406;0	551;0	565;627	608;4	250;0;2;471;407; ; ; ; ;
2435;123;464;394;0	765;0	563;625	534;4	525;0;474;407;0	551;0	565;627	608;4	206;0;2;471;407; ; ; ; ;
2455;124;463;394;0	766;0	562;626	231;4	519;0;473;407;0	551;0	565;627	776;4	192;0;2;471;407; ; ; ; ;
2475;125;462;394;0	765;0	563;626	231;4	502;0;476;406;0	551;0	565;627	776;4	212;0;2;471;407; ; ; ; ;
2495;126;463;402;0	765;0	563;626	231;4	510;0;476;390;0	551;0	565;627	776;4	188;0;2;471;407; ; ; ; ;
2515;127;530;350;0	765;0	563;626	231;4	488;0;544;357;0	551;0	565;627	776;4	174;0;3;542;351; ; ; ; ;
2535;128;542;348;0	765;0	563;626	231;4	486;0;542;359;0	551;0	565;627	776;4	172;0;3;542;351; ; ; ; ;
2555;129;554;348;0	765;0	562;624	810;4	475;0;540;362;0	551;0	565;625	953;4	158;0;3;542;351; ; ; ; ;
2575;130;543;354;0	765;0	563;624	810;4	450;0;542;355;0	551;0	565;625	953;4	133;0;3;542;351; ; ; ; ;
2595;131;535;354;0	765;0	563;624	810;4	468;0;538;349;0	551;0	565;625	953;4	127;0;3;542;351; ; ; ; ;
2615;132;534;356;0	765;0	563;624	810;4	438;0;541;351;0	551;0	565;625	953;4	126;0;3;542;351; ; ; ; ;
2635;133;534;357;0	765;0	563;624	810;4	440;0;545;357;0	551;0	565;625	953;4	111;0;3;542;351; ; ; ; ;
2655;134;534;355;0	765;0	563;627	459;4	459;0;543;355;0	551;0	565;624	980;4	100;0;3;542;351; ; ; ; ;
2675;135;533;351;0	765;0	563;627	459;4	445;0;544;357;0	551;0	565;624	980;4	103;0;3;542;351; ; ; ; ;
2695;136;533;347;0	765;0	563;627	459;4	476;0;540;360;0	551;0	565;624	980;4	111;0;3;542;351; ; ; ; ;
2714;137;533;349;0	765;0	563;627	459;4	424;0;548;361;0	551;0	565;624	980;4	108;0;3;542;351; ; ; ; ;
2734;138;540;349;0	765;0	563;627	459;4	448;0;543;354;0	551;0	565;624	980;4	121;0;3;542;351; ; ; ; ;
2754;139;541;352;0	765;0	563;625	250;4	435;0;544;354;0	551;0	565;627	011;4	137;0;3;542;351; ; ; ; ;
2774;140;538;348;0	765;0	563;625	250;4	465;0;555;345;0	551;0	566;627	011;4	127;0;3;542;351; ; ; ; ;
2794;141;537;345;0	766;0	563;625	250;4	472;0;545;348;0	551;0	566;627	011;4	159;0;3;542;351; ; ; ; ;
2815;142;547;344;0	766;0	564;625	250;4	451;0;559;349;0	552;0	565;627	011;4	150;0;3;542;351; ; ; ; ;
2834;143;535;351;0	766;0	564;625	250;4	493;0;554;349;0	552;0	566;627	011;4	172;0;3;542;351; ; ; ; ;
2854; ; ; ; ; ; ; ;5; ; ; ; ; ; ;5; ; ; ;ShowAVI;8;0;0;Interactive.avi
2855;144;537;350;0	766;0	563;625	421;4	495;0;553;350;0	552;0	565;627	201;4	175;0;3;542;351; ; ; ; ;
2874;145;532;348;0	766;0	563;625	421;4	504;0;547;355;0	552;0	565;627	201;4	156;0;3;542;351; ; ; ; ;
2895;146;538;343;0	767;0	563;625	421;4	483;0;550;357;0	552;0	565;627	201;4	158;0;3;542;351; ; ; ; ;
2914;147;541;347;0	767;0	563;625	421;4	501;0;547;361;0	552;0	565;627	201;4	174;0;3;542;351; ; ; ; ;
2935;148;539;345;0	767;0	563;625	421;4	530;0;547;353;0	552;0	565;627	201;4	179;0;3;542;351; ; ; ; ;
2954;149;541;342;0	767;0	563;626	985;4	537;0;548;356;0	552;0	565;626	519;4	180;0;3;542;351; ; ; ; ;
2975;150;532;347;0	766;0	564;626	985;4	539;0;551;352;0	552;0	566;626	519;4	185;0;3;542;351; ; ; ; ;
2994;151;536;349;0	766;0	564;626	985;4	553;0;554;357;0	552;0	565;626	519;4	192;0;3;542;351; ; ; ; ;
3015;152;542;348;0	766;0	564;626	985;4	569;0;539;357;0	552;0	565;626	519;4	188;0;3;542;351; ; ; ; ;
3033;153;542;348;0	766;0	564;626	985;4	581;0;539;355;0	551;0	566;626	519;4	198;0;3;542;351; ; ; ; ;
3055;154;543;347;0	766;0	564;627	147;4	593;0;539;357;0	552;0	565;626	872;4	201;0;3;542;351; ; ; ; ;
3073;155;542;350;0	766;0	564;627	147;4	574;0;544;354;0	552;0	566;626	872;4	208;0;3;542;351; ; ; ; ;
3095;156;536;342;0	766;0	564;627	147;4	582;0;549;354;0	552;0	565;626	872;4	203;0;3;542;351; ; ; ; ;
3113;157;532;345;0	766;0	564;627	147;4	598;0;553;353;0	552;0	565;626	872;4	239;0;3;542;351; ; ; ; ;
3135;158;533;347;0	766;0	564;627	147;4	588;0;555;353;0	552;0	565;626	872;4	227;0;3;542;351; ; ; ; ;
3153;159;533;345;0	767;0	563;626	069;4	588;0;558;354;0	552;0	565;626	696;4	234;0;3;542;351; ; ; ; ;
3174;160;436;228;0	767;0	562;626	069;4	577;0;462;226;0	554;0	564;626	696;4	235;0; ; ; ; ; ; ; ;
3193;161;407;196;0	768;0	562;626	069;4	537;0;424;207;0	554;0	563;626	696;4	251;0;4;417;192; ; ; ; ;
3215;162;402;188;0	768;0	562;626	069;4	525;0;426;202;0	554;0	563;626	696;4	234;0;4;417;192; ; ; ; ;
3233;163;413;193;0	768;0	562;626	069;4	559;0;431;205;0	554;0	563;626	696;4	256;0;4;417;192; ; ; ; ;
3255;164;413;190;0	768;0	562;625	731;4	533;0;434;202;0	554;0	563;627	258;4	256;0;4;417;192; ; ; ; ;
3273;165;415;192;0	768;0	562;625	731;4	551;0;427;194;0	554;0	563;627	258;4	217;0;4;417;192; ; ; ; ;
3295;166;405;191;0	768;0	562;625	731;4	507;0;424;197;0	554;0	563;627	258;4	210;0;4;417;192; ; ; ; ;
3313;167;406;188;0	768;0	562;625	731;4	503;0;428;189;0	554;0	563;627	258;4	176;0;4;417;192; ; ; ; ;
3332;168;411;182;0	768;0	563;625	731;4	471;0;431;193;0	553;0	564;627	258;4	186;0;4;417;192; ; ; ; ;
3352;169;405;180;0	767;0	562;625	550;4	457;0;430;194;0	553;0	564;626	189;4	189;0;4;417;192; ; ; ; ;
3372;170;400;190;0	767;0	563;625	550;4	431;0;419;199;0	553;0	564;626	189;4	104;0;4;417;192; ; ; ; ;
3392;171;413;188;0	767;0	563;625	550;4	390;0;428;184;0	553;0	564;626	189;4	102;0;4;417;192; ; ; ; ;
3412;172;406;189;0	766;0	563;625	550;4	381;0;427;195;0	552;0	564;626	189;4	052;0;4;417;192; ; ; ; ;
3432;173;410;193;0	766;0	563;625	550;4	322;0;423;193;0	552;0	565;626	189;4	042;0;4;417;192; ; ; ; ;
3452;174;407;197;0	767;0	562;623	409;4	282;0;428;186;0	553;0	564;627	308;4	039;0;4;417;192; ; ; ; ;
3472;175;316;125;0	767;0	562;623	409;4	284;0;337;119;0	553;0	564;627	308;3	938;0;5;323;115; ; ; ; ;
3492;176;311;116;0	767;0	562;623	409;4	257;0;327;110;0	553;0	564;627	308;3	930;0;5;323;115; ; ; ; ;
3512;177;313;118;0	767;0	562;623	409;4	201;0;327;106;0	553;0	564;627	308;3	913;0;5;323;115; ; ; ; ;
3532;178;309;115;0	767;0	562;623	409;4	190;0;330;104;0	553;0	564;627	308;3	898;0;5;323;115; ; ; ; ;
3552;179;310;120;0	767;0	562;621	231;4	166;0;331;97;0	553;0	564;629	242;3	898;0;5;323;115; ; ; ; ;
3572;180;308;118;0	766;0	563;621	231;4	177;0;336;97;0	553;0	565;629	242;3	897;0;5;323;115; ; ; ; ;
3592;181;311;121;0	766;0	563;621	231;4	182;0;337;103;0	553;0	565;629	242;3	888;0;5;323;115; ; ; ; ;
3612;182;312;122;0	766;0	563;621	231;4	161;0;328;106;0	552;0	565;629	242;3	829;0;5;323;115; ; ; ; ;
3631;183;317;128;0	766;0	563;621	231;4	173;0;329;111;0	552;0	565;629	242;3	874;0;5;323;115; ; ; ; ;
3652;184;321;137;0	766;0	563;617	466;4	145;0;330;113;0	552;0	565;630	258;3	855;0;5;323;115; ; ; ; ;
3671;185;323;137;0	766;0	563;617	466;4	140;0;328;106;0	552;0	565;630	258;3	858;0;5;323;115; ; ; ; ;
3691;186;322;139;0	766;0	563;617	466;4	132;0;329;109;0	552;0	565;630	258;3	840;0;5;323;115; ; ; ; ;
3711;187;317;139;0	766;0	563;617	466;4	159;0;329;105;0	552;0	565;630	258;3	844;0;5;323;115; ; ; ; ;
3731;188;314;134;0	766;0	563;617	466;4	137;0;332;99;0	552;0	565;630	258;3	866;0;5;323;115; ; ; ; ;
3751;189;311;132;0	766;0	563;619	053;4	150;0;333;104;0	552;0	565;627	732;3	844;0;5;323;115; ; ; ; ;
3771;190;320;122;0	766;0	564;619	053;4	151;0;340;101;0	552;0	566;627	732;3	842;0;5;323;115; ; ; ; ;
3791;191;316;127;0	766;0	564;619	053;4	174;0;343;112;0	552;0	566;627	732;3	864;0;5;323;115; ; ; ; ;
3811;192;285;271;0	766;0	565;619	053;4	213;0;285;253;0	553;0	568;627	732;3	796;0; ; ; ; ; ; ; ;
3831;193;288;409;0	766;0	568;619	053;4	163;0;271;386;0	554;0	570;627	732;3	822;0; ; ; ; ; ; ; ;
3851;194;286;470;0	767;0	568;621	862;4	204;0;259;449;0	553;0	570;630	107;3	868;0; ; ; ; ; ; ; ;
3871;195;279;403;0	767;0	568;621	862;4	183;0;273;384;0	554;0	570;630	107;3	845;0;6;274;394; ; ; ; ;
3891;196;280;398;0	767;0	568;621	862;4	221;0;273;384;0	554;0	570;630	107;3	828;0;6;274;394; ; ; ; ;
3910;197;282;406;0	768;0	568;621	862;4	179;0;266;381;0	554;0	570;630	107;3	873;0;6;274;394; ; ; ; ;
3930;198;276;406;0	768;0	568;621	862;4	164;0;266;383;0	554;0	570;630	107;3	825;0;6;274;394; ; ; ; ;
3950;199;277;405;0	768;0	568;622	168;4	173;0;264;378;0	554;0	570;634	869;3	868;0;6;274;394; ; ; ; ;
3970;200;276;406;0	768;0	569;622	168;4	161;0;270;380;0	554;0	570;634	869;3	898;0;6;274;394; ; ; ; ;
3990;201;282;406;0	768;0	569;622	168;4	187;0;263;384;0	554;0	570;634	869;3	858;0;6;274;394; ; ; ; ;
4010;202;282;409;0	768;0	569;622	168;4	178;0;267;388;0	554;0	571;634	869;3	860;0;6;274;394; ; ; ; ;
4030;203;280;409;0	768;0	569;622	168;4	187;0;273;385;0	553;0	571;634	869;3	878;0;6;274;394; ; ; ; ;
4050;204;279;410;0	768;0	569;620	623;4	174;0;272;391;0	553;0	571;631	443;3	837;0;6;274;394; ; ; ; ;
4070;205;278;396;0	767;0	569;620	623;4	177;0;274;388;0	553;0	571;631	443;3	850;0;6;274;394; ; ; ; ;
4090;206;283;399;0	767;0	569;620	623;4	192;0;275;386;0	553;0	572;631	443;3	864;0;6;274;394; ; ; ; ;
4110;207;283;407;0	767;0	569;620	623;4	176;0;275;388;0	552;0	572;631	443;3	865;0;6;274;394; ; ; ; ;
4130;208;-800;-600;0	551;0	572;-1	000;-1	000;4;329;421;0	551;0	572;631	443;3	853;0;7;331;416; ; ; ; ;
4150;209;-800;-600;0	766;0	570;-1	000;-1	000;4;334;425;0	551;0	573;629	609;3	850;0;7;331;416; ; ; ; ;
4170;210;336;423;0	765;0	570;621	908;4	194;0;329;412;0	551;0	573;629	609;3	859;0;7;331;416; ; ; ; ;
4190;211;338;422;0	765;0	570;621	908;4	196;0;326;410;0	551;0	573;629	609;3	859;0;7;331;416; ; ; ; ;
4210;212;-800;-600;0	551;0	573;-1	000;-1	000;4;326;419;0	551;0	573;629	609;3	840;0;7;331;416; ; ; ; ;
4229;213;343;426;0	765;0	570;621	908;4	217;0;324;418;0	551;0	573;629	609;3	843;0;7;331;416; ; ; ; ;
4249;214;342;423;0	765;0	570;625	670;4	242;0;323;415;0	551;0	573;631	398;3	857;0;7;331;416; ; ; ; ;
4269;215;-800;-600;0	551;0	573;-1	000;-1	000;4;324;417;0	551;0	573;631	398;3	883;0;7;331;416; ; ; ; ;
4289;216;325;418;0	766;0	570;625	670;4	253;0;338;419;0	551;0	573;631	398;3	866;0;7;331;416; ; ; ; ;
4309;217;-800;-600;0	551;0	573;-1	000;-1	000;4;330;412;0	551;0	573;631	398;3	904;0;7;331;416; ; ; ; ;
4329;218;-800;-600;0	552;0	573;-1	000;-1	000;4;332;407;0	552;0	573;631	398;3	915;0;7;331;416; ; ; ; ;
4349;219;-800;-600;0	767;0	570;-1	000;-1	000;4;333;406;0	552;0	573;630	872;3	915;0;7;331;416; ; ; ; ;
4369;220;445;435;0	765;0	571;625	922;4	316;0;459;419;0	551;0	573;630	872;3	923;0; ; ; ; ; ; ; ;
4389;221;523;431;0	764;0	570;625	922;4	256;0;527;421;0	550;0	573;630	872;3	924;0;8;532;425; ; ; ; ;
4409;222;530;427;0	764;0	571;625	922;4	268;0;535;421;0	550;0	573;630	872;3	894;0;8;532;425; ; ; ; ;
4429;223;535;426;0	765;0	570;625	922;4	276;0;530;424;0	550;0	573;630	872;3	921;0;8;532;425; ; ; ; ;
4449;224;540;426;0	765;0	570;626	093;4	285;0;531;428;0	550;0	573;627	172;3	891;0;8;532;425; ; ; ; ;
4469;225;528;429;0	765;0	570;626	093;4	226;0;538;423;0	550;0	573;627	172;3	861;0;8;532;425; ; ; ; ;
4488;226;526;428;0	765;0	570;626	093;4	230;0;537;423;0	550;0	573;627	172;3	859;0;8;532;425; ; ; ; ;
4508;227;530;426;0	765;0	570;626	093;4	182;0;535;428;0	550;0	573;627	172;3	856;0;8;532;425; ; ; ; ;
4528;228;530;423;0	765;0	570;626	093;4	205;0;528;433;0	550;0	573;627	172;3	814;0;8;532;425; ; ; ; ;
4548;229;532;420;0	765;0	570;628	038;4	205;0;526;435;0	550;0	573;626	250;3	803;0;8;532;425; ; ; ; ;
4568;230;534;425;0	765;0	570;628	038;4	154;0;530;439;0	550;0	573;626	250;3	789;0;8;532;425; ; ; ; ;
4588;231;531;426;0	764;0	570;628	038;4	174;0;533;430;0	550;0	573;626	250;3	812;0;8;532;425; ; ; ; ;
4608;232;532;426;0	764;0	570;628	038;4	129;0;535;420;0	550;0	573;626	250;3	830;0;8;532;425; ; ; ; ;
4628;233;536;427;0	764;0	570;628	038;4	129;0;537;418;0	550;0	573;626	250;3	801;0;8;532;425; ; ; ; ;
4648;234;535;427;0	765;0	570;628	768;4	134;0;539;415;0	550;0	573;627	499;3	825;0;8;532;425; ; ; ; ;
4668;235;532;426;0	764;0	570;628	768;4	162;0;541;421;0	550;0	573;627	499;3	782;0;8;532;425; ; ; ; ;
4688;236;526;425;0	764;0	570;628	768;4	155;0;532;418;0	550;0	573;627	499;3	785;0;8;532;425; ; ; ; ;
4708;237;526;430;0	764;0	570;628	768;4	133;0;539;425;0	550;0	573;627	499;3	779;0;8;532;425; ; ; ; ;
4728;238;526;431;0	764;0	570;628	768;4	148;0;538;425;0	550;0	573;627	499;3	833;0;8;532;425; ; ; ; ;
4748;239;525;434;0	764;0	570;626	339;4	122;0;535;425;0	550;0	573;627	032;3	834;0;8;532;425; ; ; ; ;
4768;240;477;430;0	765;0	571;626	339;4	132;0;506;421;0	550;0	573;627	032;3	835;0; ; ; ; ; ; ; ;
4788;241;350;425;0	767;0	571;626	339;4	134;0;359;414;0	552;0	573;627	032;3	817;0; ; ; ; ; ; ; ;
4807;242;-800;-600;0	553;0	573;-1	000;-1	000;4;325;408;0	553;0	573;627	032;3	824;0;9;318;417; ; ; ; ;
4827;243;-800;-600;0	553;0	573;-1	000;-1	000;4;321;402;0	553;0	573;627	032;3	825;0;9;318;417; ; ; ; ;
4847;244;-800;-600;0	767;0	570;-1	000;-1	000;4;317;390;0	553;0	573;632	611;3	858;0;9;318;417; ; ; ; ;
4867;245;324;424;0	767;0	571;624	546;4	126;0;327;394;0	553;0	573;632	611;3	869;0;9;318;417; ; ; ; ;
4887;246;322;422;0	767;0	571;624	546;4	159;0;326;398;0	553;0	573;632	611;3	875;0;9;318;417; ; ; ; ;
4907;247;324;422;0	767;0	571;624	546;4	133;0;328;402;0	553;0	573;632	611;3	902;0;9;318;417; ; ; ; ;
4927;248;328;421;0	767;0	571;624	546;4	127;0;328;401;0	553;0	573;632	611;3	894;0;9;318;417; ; ; ; ;
4947;249;328;422;0	767;0	570;623	810;4	132;0;329;402;0	553;0	573;631	575;3	881;0;9;318;417; ; ; ; ;
4967;250;-800;-600;0	553;0	573;-1	000;-1	000;4;327;396;0	553;0	573;631	575;3	869;0;9;318;417; ; ; ; ;
4987;251;-800;-600;0	553;0	573;-1	000;-1	000;4;330;398;0	553;0	573;631	575;3	897;0;9;318;417; ; ; ; ;
5007;252;334;420;0	767;0	571;623	810;4	150;0;330;401;0	553;0	573;631	575;3	856;0;9;318;417; ; ; ; ;
5027;253;341;425;0	767;0	571;623	810;4	136;0;327;402;0	553;0	573;631	575;3	877;0;9;318;417; ; ; ; ;
5047;254;342;425;0	768;0	571;623	370;4	133;0;329;400;0	553;0	573;633	687;3	894;0;9;318;417; ; ; ; ;
5067;255;330;422;0	768;0	571;623	370;4	125;0;322;409;0	553;0	573;633	687;3	845;0;9;318;417; ; ; ; ;
5086;256;307;437;0	768;0	571;623	370;4	130;0;300;422;0	553;0	573;633	687;3	851;0;9;318;417; ; ; ; ;
5107;257;318;438;0	768;0	571;623	370;4	115;0;303;417;0	554;0	573;633	687;3	864;0;9;318;417; ; ; ; ;
5126;258;311;446;0	768;0	571;623	370;4	107;0;295;418;0	554;0	573;633	687;3	823;0;9;318;417; ; ; ; ;
5146;259;317;450;0	768;0	571;621	543;4	092;0;294;420;0	554;0	573;633	173;3	824;0;9;318;417; ; ; ; ;
5166;260;310;434;0	768;0	572;621	543;4	117;0;296;421;0	554;0	573;633	173;3	815;0;9;318;417; ; ; ; ;
5186;261;310;437;0	769;0	572;621	543;4	111;0;300;419;0	554;0	573;633	173;3	855;0;9;318;417; ; ; ; ;
5206;262;308;435;0	769;0	572;621	543;4	105;0;308;420;0	554;0	573;633	173;3	844;0;9;318;417; ; ; ; ;
5226;263;317;437;0	769;0	572;621	543;4	100;0;305;424;0	554;0	573;633	173;3	829;0;9;318;417; ; ; ; ;
5246;264;316;434;0	769;0	572;623	608;4	108;0;303;425;0	554;0	573;631	274;3	836;0;9;318;417; ; ; ; ;
5266;265;308;436;0	769;0	572;623	608;4	142;0;300;425;0	554;0	573;631	274;3	845;0;9;318;417; ; ; ; ;
5286;266;349;433;0	768;0	572;623	608;4	170;0;356;425;0	554;0	573;631	274;3	858;0; ; ; ; ; ; ; ;
5306;267;492;414;0	766;0	572;623	608;4	164;0;514;412;0	552;0	573;631	274;3	843;0; ; ; ; ; ; ; ;
5326;268;547;411;0	765;0	572;623	608;4	152;0;545;407;0	551;0	573;631	274;3	850;0; ; ; ; ; ; ; ;
5346;269;607;401;0	765;0	572;631	122;4	214;0;574;408;0	551;0	574;625	521;3	819;0; ; ; ; ; ; ; ;
5366;270;541;405;0	765;0	572;631	122;4	238;0;546;416;0	551;0	574;625	521;3	804;0;10;547;415; ; ; ; ;
5385;271;548;406;0	765;0	572;631	122;4	233;0;546;412;0	550;0	574;625	521;3	840;0;10;547;415; ; ; ; ;
5405;272;554;407;0	765;0	572;631	122;4	251;0;544;410;0	550;0	574;625	521;3	815;0;10;547;415; ; ; ; ;
5425;273;552;408;0	764;0	572;631	122;4	238;0;552;410;0	550;0	574;625	521;3	832;0;10;547;415; ; ; ; ;
5445;274;554;412;0	764;0	572;628	312;4	222;0;552;409;0	550;0	574;627	456;3	832;0;10;547;415; ; ; ; ;
5465;275;545;410;0	764;0	572;628	312;4	223;0;543;409;0	549;0	574;627	456;3	819;0;10;547;415; ; ; ; ;
5485;276;545;413;0	764;0	572;628	312;4	184;0;540;413;0	549;0	574;627	456;3	829;0;10;547;415; ; ; ; ;
5505;277;544;414;0	764;0	572;628	312;4	168;0;545;413;0	549;0	574;627	456;3	823;0;10;547;415; ; ; ; ;
5525;278;543;412;0	764;0	572;628	312;4	195;0;543;422;0	550;0	574;627	456;3	831;0;10;547;415; ; ; ; ;
5545;279;542;413;0	765;0	572;628	739;4	196;0;541;427;0	550;0	574;625	374;3	816;0;10;547;415; ; ; ; ;
5565;280;554;417;0	765;0	572;628	739;4	171;0;554;423;0	550;0	575;625	374;3	793;0;10;547;415; ; ; ; ;
5585;281;556;415;0	765;0	572;628	739;4	148;0;558;424;0	550;0	574;625	374;3	794;0;10;547;415; ; ; ; ;
5605;282;549;414;0	764;0	572;628	739;4	165;0;548;422;0	550;0	574;625	374;3	786;0;10;547;415; ; ; ; ;
5625;283;543;419;0	764;0	572;628	739;4	160;0;549;423;0	549;0	575;625	374;3	808;0;10;547;415; ; ; ; ;
5645;284;540;421;0	764;0	572;625	045;4	129;0;551;423;0	549;0	575;625	982;3	812;0;10;547;415; ; ; ; ;
5665;285;626;441;0	763;0	573;625	045;4	108;0;621;449;0	549;0	575;625	982;3	795;0;11;621;439; ; ; ; ;
5685;286;617;438;0	763;0	573;625	045;4	157;0;623;446;0	548;0	576;625	982;3	776;0;11;621;439; ; ; ; ;
5705;287;628;441;0	763;0	573;625	045;4	133;0;623;437;0	548;0	576;625	982;3	783;0;11;621;439; ; ; ; ;
5724;288;627;441;0	762;0	573;625	045;4	112;0;620;435;0	548;0	576;625	982;3	791;0;11;621;439; ; ; ; ;
5744;289;629;437;0	762;0	573;628	503;4	153;0;620;434;0	548;0	576;624	125;3	772;0;11;621;439; ; ; ; ;
5764;290;621;443;0	762;0	573;628	503;4	169;0;621;441;0	547;0	576;624	125;3	838;0;11;621;439; ; ; ; ;
5784;291;624;442;0	762;0	573;628	503;4	137;0;614;441;0	547;0	576;624	125;3	804;0;11;621;439; ; ; ; ;
5804;292;626;437;0	762;0	573;628	503;4	166;0;612;435;0	547;0	576;624	125;3	825;0;11;621;439; ; ; ; ;
5824;293;624;438;0	762;0	573;628	503;4	160;0;621;437;0	547;0	576;624	125;3	820;0;11;621;439; ; ; ; ;
5844;294;623;442;0	762;0	572;625	353;4	130;0;615;437;0	547;0	576;622	453;3	806;0;11;621;439; ; ; ; ;
5864;295;-800;-600;-1	000;-1	000;-1	000;-1	000;4;-800;-600;-1	000;-1	000;-1	000;-1	000;4; ; ; ; ; ; ; ;
5884;296;-800;-600;-1	000;-1	000;-1	000;-1	000;4;-800;-600;-1	000;-1	000;-1	000;-1	000;4; ; ; ; ; ; ; ;
5904;297;-800;-600;-1	000;-1	000;-1	000;-1	000;4;-800;-600;-1	000;-1	000;-1	000;-1	000;4; ; ; ; ; ; ; ;
5924;298;-800;-600;-1	000;-1	000;-1	000;-1	000;4;-800;-600;-1	000;-1	000;-1	000;-1	000;4; ; ; ; ; ; ; ;
5944;299;-800;-600;-1	000;-1	000;-1	000;-1	000;4;-800;-600;-1	000;-1	000;-1	000;-1	000;4; ; ; ; ; ; ; ;
5964;300;519;422;0	768;0	572;625	353;4	158;0;-800;-600;0	768;0	572;-1	000;-1	000;4;12;519;410; ; ; ; ;
5984;301;522;406;0	769;0	572;625	353;4	175;0;527;415;0	554;0	573;622	453;3	794;0;12;519;410; ; ; ; ;
6003;302;522;406;0	770;0	571;626	273;4	180;0;529;411;0	555;0	572;626	694;3	819;0;12;519;410; ; ; ; ;
6023;303;516;410;0	771;0	571;626	273;4	151;0;522;405;0	556;0	572;626	694;3	828;0;12;519;410; ; ; ; ;
6043;304;525;411;0	771;0	571;626	273;4	146;0;527;415;0	556;0	571;626	694;3	821;0;12;519;410; ; ; ; ;
6063;305;520;410;0	771;0	571;626	273;4	137;0;529;405;0	556;0	571;626	694;3	845;0;12;519;410; ; ; ; ;
6083;306;528;412;0	771;0	571;626	273;4	142;0;509;409;0	556;0	571;626	694;3	832;0;12;519;410; ; ; ; ;
6103;307;527;413;0	771;0	571;626	294;4	138;0;511;411;0	556;0	571;627	506;3	840;0;12;519;410; ; ; ; ;
6123;308;512;412;0	770;0	571;626	294;4	134;0;514;406;0	555;0	571;627	506;3	865;0;12;519;410; ; ; ; ;
6143;309;519;412;0	769;0	571;626	294;4	179;0;510;411;0	554;0	571;627	506;3	820;0;12;519;410; ; ; ; ;
6163;310;517;412;0	769;0	571;626	294;4	183;0;518;408;0	554;0	572;627	506;3	871;0;12;519;410; ; ; ; ;
6183;311;519;415;0	768;0	571;626	294;4	167;0;516;407;0	553;0	572;627	506;3	859;0;12;519;410; ; ; ; ;
6203;312;520;414;0	768;0	571;628	535;4	179;0;516;409;0	553;0	572;627	056;3	846;0;12;519;410; ; ; ; ;
6223;313;515;407;0	767;0	571;628	535;4	191;0;514;410;0	552;0	572;627	056;3	889;0;12;519;410; ; ; ; ;
6243;314;523;407;0	767;0	571;628	535;4	226;0;518;417;0	552;0	573;627	056;3	840;0;12;519;410; ; ; ; ;
6263;315;519;410;0	767;0	571;628	535;4	256;0;521;406;0	552;0	573;627	056;3	858;0;12;519;410; ; ; ; ;
6283;316;518;409;0	767;0	571;628	535;4	268;0;519;417;0	552;0	573;627	056;3	927;0;12;519;410; ; ; ; ;
6302;317;520;413;0	767;0	571;625	560;4	261;0;520;413;0	552;0	572;626	040;3	904;0;12;519;410; ; ; ; ;
6323;318;370;395;0	769;0	571;625	560;4	268;0;382;391;0	554;0	572;626	040;3	921;0;13;347;388; ; ; ; ;
6342;319;359;394;0	770;0	571;625	560;4	289;0;349;382;0	555;0	572;626	040;3	955;0;13;347;388; ; ; ; ;
6362;320;348;404;0	770;0	571;625	560;4	292;0;344;381;0	556;0	572;626	040;3	936;0;13;347;388; ; ; ; ;
6382;321;349;403;0	770;0	572;625	560;4	289;0;346;383;0	556;0	572;626	040;3	951;0;13;347;388; ; ; ; ;
6402;322;351;404;0	771;0	572;623	988;4	280;0;343;376;0	556;0	572;633	708;3	989;0;13;347;388; ; ; ; ;
6422;323;349;399;0	771;0	572;623	988;4	327;0;346;382;0	557;0	572;633	708;3	975;0;13;347;388; ; ; ; ;
6442;324;348;398;0	771;0	572;623	988;4	325;0;344;380;0	557;0	572;633	708;4	036;0;13;347;388; ; ; ; ;
6462;325;350;398;0	771;0	572;623	988;4	353;0;347;376;0	557;0	572;633	708;4	015;0;13;347;388; ; ; ; ;
6482;326;349;399;0	771;0	572;623	988;4	319;0;343;380;0	557;0	572;633	708;4	003;0;13;347;388; ; ; ; ;
6502;327;350;401;0	771;0	572;622	245;4	313;0;343;383;0	557;0	572;629	795;4	006;0;13;347;388; ; ; ; ;
6522;328;348;396;0	771;0	572;622	245;4	348;0;348;375;0	556;0	572;629	795;4	036;0;13;347;388; ; ; ; ;
6542;329;-800;-600;0	556;0	572;-1	000;-1	000;4;349;377;0	556;0	572;629	795;4	000;0;13;347;388; ; ; ; ;
6562;330;348;400;0	771;0	572;622	245;4	331;0;343;383;0	556;0	572;629	795;4	029;0;13;347;388; ; ; ; ;
6582;331;351;399;0	770;0	572;622	245;4	342;0;347;376;0	556;0	572;629	795;4	029;0;13;347;388; ; ; ; ;
6601;332;349;395;0	769;0	572;627	419;4	376;0;346;380;0	555;0	573;628	140;4	018;0;13;347;388; ; ; ; ;
6621;333;463;405;0	768;0	572;627	419;4	384;0;466;408;0	554;0	573;628	140;4	002;0;14;469;410; ; ; ; ;
6641;334;465;413;0	768;0	572;627	419;4	387;0;474;404;0	554;0	573;628	140;4	024;0;14;469;410; ; ; ; ;
6661;335;465;407;0	768;0	572;627	419;4	385;0;477;402;0	553;0	573;628	140;4	072;0;14;469;410; ; ; ; ;
6681;336;466;405;0	768;0	572;627	419;4	380;0;476;407;0	553;0	573;628	140;4	063;0;14;469;410; ; ; ; ;
6701;337;467;409;0	768;0	572;624	812;4	362;0;477;404;0	553;0	573;627	825;4	052;0;14;469;410; ; ; ; ;
6721;338;466;409;0	768;0	572;624	812;4	391;0;472;410;0	553;0	573;627	825;4	086;0;14;469;410; ; ; ; ;
6741;339;466;409;0	768;0	572;624	812;4	430;0;472;416;0	553;0	573;627	825;4	108;0;14;469;410; ; ; ; ;
6761;340;464;412;0	768;0	572;624	812;4	405;0;471;414;0	553;0	573;627	825;4	120;0;14;469;410; ; ; ; ;
6781;341;470;411;0	768;0	572;624	812;4	455;0;473;414;0	553;0	573;627	825;4	143;0;14;469;410; ; ; ; ;
6801;342;470;408;0	768;0	572;628	869;4	483;0;473;415;0	553;0	573;627	691;4	157;0;14;469;410; ; ; ; ;
6821;343;470;408;0	768;0	572;628	869;4	496;0;470;417;0	553;0	573;627	691;4	180;0;14;469;410; ; ; ; ;
6841;344;465;407;0	768;0	572;628	869;4	534;0;468;421;0	554;0	573;627	691;4	203;0;14;469;410; ; ; ; ;
6861;345;378;414;0	770;0	572;628	869;4	522;0;394;424;0	555;0	573;627	691;4	168;0;15;371;423; ; ; ; ;
6881;346;365;419;0	770;0	572;628	869;4	560;0;370;422;0	555;0	573;627	691;4	199;0;15;371;423; ; ; ; ;
6900;347;353;425;0	770;0	572;622	814;4	522;0;345;421;0	555;0	573;629	307;4	196;0;15;371;423; ; ; ; ;
6920;348;365;432;0	770;0	572;622	814;4	508;0;369;419;0	555;0	573;629	307;4	216;0;15;371;423; ; ; ; ;
6940;349;369;428;0	770;0	572;622	814;4	543;0;371;412;0	555;0	573;629	307;4	236;0;15;371;423; ; ; ; ;
6960;350;376;427;0	770;0	572;622	814;4	519;0;374;415;0	555;0	573;629	307;4	216;0;15;371;423; ; ; ; ;
6980;351;361;425;0	769;0	572;622	814;4	559;0;376;413;0	555;0	573;629	307;4	248;0;15;371;423; ; ; ; ;
7000;352;364;424;0	769;0	572;623	442;4	561;0;378;411;0	554;0	573;633	378;4	271;0;15;371;423; ; ; ; ;
7020;353;376;428;0	769;0	572;623	442;4	529;0;368;412;0	554;0	573;633	378;4	265;0;15;371;423; ; ; ; ;
7040;354;364;427;0	768;0	572;623	442;4	538;0;380;414;0	554;0	573;633	378;4	248;0;15;371;423; ; ; ; ;
7060;355;372;426;0	768;0	572;623	442;4	536;0;364;421;0	554;0	573;633	378;4	240;0;15;371;423; ; ; ; ;
7080;356;378;427;0	768;0	572;623	442;4	511;0;368;421;0	554;0	573;633	378;4	231;0;15;371;423; ; ; ; ;
7100;357;374;425;0	768;0	572;625	551;4	528;0;370;425;0	553;0	573;627	968;4	188;0;15;371;423; ; ; ; ;
7120;358;371;422;0	768;0	573;625	551;4	543;0;375;424;0	553;0	574;627	968;4	210;0;15;371;423; ; ; ; ;
7140;359;378;425;0	768;0	572;625	551;4	524;0;371;425;0	553;0	573;627	968;4	177;0;15;371;423; ; ; ; ;
7160;360;380;422;0	768;0	572;625	551;4	530;0;376;426;0	553;0	573;627	968;4	155;0;15;371;423; ; ; ; ;
7179;361;380;423;0	768;0	572;625	551;4	512;0;374;426;0	554;0	573;627	968;4	173;0;15;371;423; ; ; ; ;
7199;362;380;425;0	768;0	572;623	167;4	494;0;373;425;0	554;0	573;630	046;4	178;0;15;371;423; ; ; ; ;
7219;363;373;431;0	768;0	572;623	167;4	483;0;368;423;0	554;0	573;630	046;4	169;0;15;371;423; ; ; ; ;
7239;364;371;431;0	768;0	572;623	167;4	468;0;363;422;0	554;0	573;630	046;4	164;0;15;371;423; ; ; ; ;
7259;365;374;425;0	769;0	573;623	167;4	478;0;362;423;0	554;0	573;630	046;4	122;0;15;371;423; ; ; ; ;
7279;366;376;425;0	769;0	573;623	167;4	454;0;365;423;0	554;0	573;630	046;4	107;0;15;371;423; ; ; ; ;
7299;367;375;424;0	769;0	572;624	558;4	462;0;364;425;0	554;0	573;628	232;4	080;0;15;371;423; ; ; ; ;
7319;368;374;423;0	769;0	573;624	558;4	452;0;366;423;0	554;0	573;628	232;4	099;0;15;371;423; ; ; ; ;
7339;369;373;424;0	768;0	572;624	558;4	437;0;363;424;0	554;0	573;628	232;4	096;0;15;371;423; ; ; ; ;
7359;370;374;429;0	768;0	572;624	558;4	439;0;363;426;0	554;0	573;628	232;4	070;0;15;371;423; ; ; ; ;
7379;371;372;426;0	768;0	573;624	558;4	416;0;365;426;0	554;0	573;628	232;4	108;0;15;371;423; ; ; ; ;
7399;372;373;430;0	768;0	573;622	203;4	394;0;364;423;0	554;0	574;630	924;4	118;0;15;371;423; ; ; ; ;
7419;373;378;427;0	768;0	573;622	203;4	409;0;371;414;0	553;0	574;630	924;4	085;0;15;371;423; ; ; ; ;
7439;374;377;428;0	768;0	573;622	203;4	406;0;374;413;0	553;0	574;630	924;4	097;0;15;371;423; ; ; ; ;
7459;375;384;427;0	768;0	573;622	203;4	418;0;378;419;0	553;0	574;630	924;4	116;0;15;371;423; ; ; ; ;
7479;376;380;425;0	768;0	573;622	203;4	419;0;379;421;0	553;0	574;630	924;4	092;0;15;371;423; ; ; ; ;
7498;377;381;423;0	768;0	573;624	562;4	437;0;379;424;0	553;0	574;629	544;4	089;0;15;371;423; ; ; ; ;
7518;378;379;422;0	768;0	573;624	562;4	406;0;378;417;0	553;0	574;629	544;4	053;0;15;371;423; ; ; ; ;
7538;379;380;421;0	768;0	573;624	562;4	410;0;378;422;0	553;0	574;629	544;4	067;0;15;371;423; ; ; ; ;
7558;380;381;421;0	768;0	573;624	562;4	451;0;369;423;0	553;0	574;629	544;4	091;0;15;371;423; ; ; ; ;
7578;381;374;421;0	768;0	573;624	562;4	425;0;363;425;0	553;0	574;629	544;4	067;0;15;371;423; ; ; ; ;
7598;382;375;423;0	768;0	573;622	570;4	425;0;359;424;0	553;0	574;631	779;4	089;0;15;371;423; ; ; ; ;
7618;383;378;430;0	768;0	573;622	570;4	357;0;370;418;0	553;0	574;631	779;4	086;0;15;371;423; ; ; ; ;
7638;384;380;430;0	768;0	572;622	570;4	386;0;376;420;0	553;0	574;631	779;4	105;0;15;371;423; ; ; ; ;
7658;385;426;380;0	767;0	572;622	570;4	369;0;436;384;0	552;0	574;631	779;4	091;0; ; ; ; ; ; ; ;
7678;386;543;315;0	764;0	571;622	570;4	307;0;561;336;0	551;0	572;631	779;4	096;0; ; ; ; ; ; ; ;
7698;387;571;287;0	764;0	571;626	816;4	342;0;590;328;0	550;0	573;624	570;4	058;0;16;581;313; ; ; ; ;
7718;388;580;289;0	764;0	571;626	816;4	370;0;584;332;0	550;0	573;624	570;4	003;0;16;581;313; ; ; ; ;
7738;389;575;296;0	764;0	571;626	816;4	336;0;580;331;0	549;0	573;624	570;4	018;0;16;581;313; ; ; ; ;
7758;390;575;294;0	763;0	571;626	816;4	337;0;578;332;0	549;0	573;624	570;4	038;0;16;581;313; ; ; ; ;
7777;391;578;297;0	763;0	571;626	816;4	329;0;582;338;0	549;0	572;624	570;3	970;0;16;581;313; ; ; ; ;
7797;392;575;300;0	763;0	570;625	230;4	316;0;582;337;0	549;0	573;625	127;3	984;0;16;581;313; ; ; ; ;
7817;393;577;303;0	763;0	571;625	230;4	311;0;580;335;0	549;0	572;625	127;3	999;0;16;581;313; ; ; ; ;
7837;394;577;301;0	763;0	571;625	230;4	296;0;585;340;0	549;0	572;625	127;3	974;0;16;581;313; ; ; ; ;
7857;395;582;299;0	764;0	571;625	230;4	274;0;576;337;0	549;0	572;625	127;3	993;0;16;581;313; ; ; ; ;
7877;396;589;296;0	764;0	570;625	230;4	272;0;570;333;0	549;0	572;625	127;3	969;0;16;581;313; ; ; ; ;
7897;397;591;294;0	764;0	570;625	518;4	273;0;570;333;0	550;0	572;625	835;3	978;0;16;581;313; ; ; ; ;
7917;398;577;296;0	764;0	570;625	518;4	255;0;586;319;0	550;0	572;625	835;3	976;0;16;581;313; ; ; ; ;
7937;399;584;301;0	764;0	571;625	518;4	255;0;588;321;0	550;0	572;625	835;3	983;0;16;581;313; ; ; ; ;
7957;400;585;299;0	765;0	571;625	518;4	250;0;578;321;0	550;0	572;625	835;3	951;0;16;581;313; ; ; ; ;
7977;401;590;299;0	765;0	571;625	518;4	237;0;586;319;0	550;0	572;625	835;3	913;0;16;581;313; ; ; ; ;
7997;402;593;298;0	764;0	571;627	140;4	244;0;582;323;0	550;0	573;622	721;3	884;0;16;581;313; ; ; ; ;
8017;403;640;312;0	764;0	571;627	140;4	208;0;633;350;0	550;0	572;622	721;3	885;0;17;634;331; ; ; ; ;
8037;404;640;308;0	764;0	571;627	140;4	218;0;631;348;0	550;0	572;622	721;3	886;0;17;634;331; ; ; ; ;
8057;405;644;314;0	764;0	571;627	140;4	221;0;627;350;0	549;0	573;622	721;3	890;0;17;634;331; ; ; ; ;
8077;406;638;313;0	764;0	571;627	140;4	185;0;633;347;0	549;0	573;622	721;3	873;0;17;634;331; ; ; ; ;
8096;407;637;315;0	764;0	571;625	788;4	180;0;630;349;0	549;0	573;621	424;3	866;0;17;634;331; ; ; ; ;
8116;408;638;312;0	763;0	571;625	788;4	191;0;637;350;0	549;0	572;621	424;3	890;0;17;634;331; ; ; ; ;
8136;409;640;314;0	763;0	571;625	788;4	180;0;628;350;0	549;0	572;621	424;3	862;0;17;634;331; ; ; ; ;
8156;410;635;319;0	763;0	571;625	788;4	187;0;631;352;0	549;0	572;621	424;3	876;0;17;634;331; ; ; ; ;
8176;411;632;318;0	763;0	571;625	788;4	161;0;633;349;0	548;0	573;621	424;3	878;0;17;634;331; ; ; ; ;
8196;412;630;322;0	763;0	571;624	198;4	148;0;632;346;0	548;0	573;624	140;3	897;0;17;634;331; ; ; ; ;
8216;413;637;320;0	763;0	571;624	198;4	172;0;640;344;0	548;0	573;624	140;3	914;0;17;634;331; ; ; ; ;
8236;414;639;321;0	762;0	571;624	198;4	159;0;630;340;0	548;0	573;624	140;3	890;0;17;634;331; ; ; ; ;
8256;415;544;302;0	763;0	571;624	198;4	175;0;577;318;0	549;0	572;624	140;3	915;0; ; ; ; ; ; ; ;
8276;416;367;238;0	766;0	570;624	198;4	238;0;408;255;0	552;0	572;624	140;3	896;0; ; ; ; ; ; ; ;
8296;417;325;232;0	767;0	569;620	147;4	214;0;372;226;0	554;0	571;633	129;3	960;0; ; ; ; ; ; ; ;
8316;418;258;194;0	767;0	570;620	147;4	241;0;256;178;0	554;0	571;633	129;3	983;0;18;258;181; ; ; ; ;
8336;419;260;186;0	767;0	570;620	147;4	229;0;255;174;0	554;0	571;633	129;4	020;0;18;258;181; ; ; ; ;
8356;420;262;185;0	767;0	570;620	147;4	227;0;256;174;0	554;0	571;633	129;3	990;0;18;258;181; ; ; ; ;
8376;421;255;183;0	768;0	570;620	147;4	217;0;259;169;0	554;0	571;633	129;4	002;0;18;258;181; ; ; ; ;
8395;422;257;181;0	768;0	570;620	287;4	214;0;259;166;0	554;0	571;633	790;4	018;0;18;258;181; ; ; ; ;
8415;423;256;183;0	768;0	570;620	287;4	246;0;259;175;0	554;0	571;633	790;4	005;0;18;258;181; ; ; ; ;
8435;424;256;181;0	768;0	570;620	287;4	255;0;258;173;0	554;0	571;633	790;3	976;0;18;258;181; ; ; ; ;
8455;425;257;182;0	768;0	570;620	287;4	254;0;264;177;0	554;0	571;633	790;3	992;0;18;258;181; ; ; ; ;
8475;426;257;183;0	768;0	570;620	287;4	246;0;263;179;0	554;0	571;633	790;4	003;0;18;258;181; ; ; ; ;
8495;427;257;182;0	768;0	570;619	974;4	249;0;263;185;0	553;0	571;630	070;3	969;0;18;258;181; ; ; ; ;
8515;428;263;182;0	767;0	570;619	974;4	267;0;274;185;0	553;0	571;630	070;3	971;0;18;258;181; ; ; ; ;
8535;429;262;183;0	767;0	570;619	974;4	239;0;263;184;0	553;0	571;630	070;3	983;0;18;258;181; ; ; ; ;
8555;430;256;187;0	767;0	570;619	974;4	210;0;261;188;0	553;0	572;630	070;3	944;0;18;258;181; ; ; ; ;
8575;431;252;189;0	767;0	570;619	974;4	221;0;256;192;0	553;0	572;630	070;3	928;0;18;258;181; ; ; ; ;
8595;432;248;190;0	767;0	570;620	286;4	207;0;253;191;0	553;0	572;631	583;3	930;0;18;258;181; ; ; ; ;
8615;433;220;337;0	768;0	572;620	286;4	187;0;202;313;0	554;0	574;631	583;3	928;0; ; ; ; ; ; ; ;
8635;434;212;392;0	768;0	573;620	286;4	220;0;189;363;0	554;0	575;631	583;3	893;0;19;192;401; ; ; ; ;
8655;435;208;403;0	768;0	573;620	286;4	191;0;197;366;0	554;0	575;631	583;3	897;0;19;192;401; ; ; ; ;
8675;436;214;398;0	768;0	573;620	286;4	183;0;198;367;0	554;0	575;631	583;3	907;0;19;192;401; ; ; ; ;
8695;437;214;406;0	768;0	573;617	951;4	176;0;193;368;0	554;0	575;631	624;3	912;0;19;192;401; ; ; ; ;
8714;438;216;395;0	768;0	573;617	951;4	145;0;199;366;0	554;0	575;631	624;3	907;0;19;192;401; ; ; ; ;
8735;439;208;398;0	768;0	573;617	951;4	166;0;195;354;0	554;0	575;631	624;3	915;0;19;192;401; ; ; ; ;
8754;440;206;403;0	768;0	573;617	951;4	132;0;200;363;0	554;0	575;631	624;3	892;0;19;192;401; ; ; ; ;
8775;441;206;403;0	768;0	573;617	951;4	160;0;199;363;0	554;0	575;631	624;3	893;0;19;192;401; ; ; ; ;
8794;442;204;401;0	769;0	573;619	571;4	158;0;198;362;0	554;0	575;632	514;3	898;0;19;192;401; ; ; ; ;
8815;443;205;405;0	769;0	573;619	571;4	141;0;203;372;0	554;0	575;632	514;3	859;0;19;192;401; ; ; ; ;
8834;444;204;403;0	769;0	573;619	571;4	116;0;204;365;0	554;0	575;632	514;3	907;0;19;192;401; ; ; ; ;
8855;445;204;408;0	768;0	573;619	571;4	161;0;206;371;0	554;0	575;632	514;3	891;0;19;192;401; ; ; ; ;
8874;446;203;408;0	768;0	573;619	571;4	167;0;202;374;0	554;0	575;632	514;3	886;0;19;192;401; ; ; ; ;
8895;447;202;407;0	768;0	573;619	651;4	174;0;204;375;0	554;0	575;629	504;3	862;0;19;192;401; ; ; ; ;
8914;448;198;431;0	768;0	574;619	651;4	161;0;182;401;0	554;0	575;629	504;3	845;0;19;192;401; ; ; ; ;
8935;449;181;436;0	769;0	574;619	651;4	135;0;165;401;0	555;0	576;629	504;3	850;0;19;192;401; ; ; ; ;
8954;450;183;444;0	769;0	574;619	651;4	116;0;157;416;0	554;0	576;629	504;3	832;0;19;192;401; ; ; ; ;
8975;451;184;444;0	769;0	574;619	651;4	128;0;163;412;0	555;0	576;629	504;3	847;0;19;192;401; ; ; ; ;
8993;452;188;447;0	769;0	574;615	705;4	094;0;161;418;0	555;0	576;628	422;3	839;0;19;192;401; ; ; ; ;
9015;453;181;454;0	769;0	574;615	705;4	077;0;169;415;0	555;0	576;628	422;3	830;0;19;192;401; ; ; ; ;
9033;454;179;452;0	769;0	574;615	705;4	080;0;175;417;0	555;0	576;628	422;3	829;0;19;192;401; ; ; ; ;
9055;455;172;445;0	769;0	573;615	705;4	085;0;169;417;0	555;0	575;628	422;3	828;0;19;192;401; ; ; ; ;
9073;456;-800;-600;-1	000;-1	000;-1	000;-1	000;4;-800;-600;-1	000;-1	000;-1	000;-1	000;4; ; ; ; ; ; ; ;
9095;457;-800;-600;-1	000;-1	000;-1	000;-1	000;4;-800;-600;-1	000;-1	000;-1	000;-1	000;4; ; ; ; ; ; ; ;
9113;458;-800;-600;-1	000;-1	000;-1	000;-1	000;4;-800;-600;-1	000;-1	000;-1	000;-1	000;4; ; ; ; ; ; ; ;
9135;459;-800;-600;-1	000;-1	000;-1	000;-1	000;4;-800;-600;-1	000;-1	000;-1	000;-1	000;4; ; ; ; ; ; ; ;
9153;460;-800;-600;0	767;0	572;-1	000;-1	000;4;-800;-600;0	553;0	574;-1	000;-1	000;4; ; ; ; ; ; ; ;
9173;461;-800;-600;-1	000;-1	000;-1	000;-1	000;4;-800;-600;-1	000;-1	000;-1	000;-1	000;4; ; ; ; ; ; ; ;
9193;462;303;392;0	766;0	571;625	843;4	181;0;304;362;0	552;0	574;637	654;3	873;0;20;299;377; ; ; ; ;
9213;463;304;385;0	766;0	571;625	843;4	230;0;293;359;0	552;0	574;637	654;3	912;0;20;299;377; ; ; ; ;
9233;464;295;388;0	766;0	571;625	843;4	212;0;301;362;0	552;0	574;637	654;3	919;0;20;299;377; ; ; ; ;
9253;465;295;388;0	767;0	572;621	196;4	208;0;297;364;0	552;0	574;635	182;3	911;0;20;299;377; ; ; ; ;
9272;466;300;387;0	767;0	572;621	196;4	207;0;296;362;0	553;0	575;635	182;3	959;0;20;299;377; ; ; ; ;
9292;467;306;391;0	767;0	572;621	196;4	205;0;296;353;0	553;0	575;635	182;3	953;0;20;299;377; ; ; ; ;
9312;468;305;395;0	767;0	572;621	196;4	196;0;296;357;0	553;0	575;635	182;3	961;0;20;299;377; ; ; ; ;
9332;469;300;394;0	767;0	572;621	196;4	202;0;297;365;0	553;0	575;635	182;3	994;0;20;299;377; ; ; ; ;
9352;470;302;395;0	767;0	572;622	194;4	205;0;297;366;0	553;0	574;631	111;3	971;0;20;299;377; ; ; ; ;
9372;471;298;390;0	767;0	572;622	194;4	214;0;295;373;0	553;0	574;631	111;3	932;0;20;299;377; ; ; ; ;
9392;472;302;388;0	767;0	572;622	194;4	229;0;293;371;0	553;0	574;631	111;3	958;0;20;299;377; ; ; ; ;
9412;473;307;396;0	768;0	572;622	194;4	250;0;301;365;0	553;0	574;631	111;3	953;0;20;299;377; ; ; ; ;
9432;474;300;399;0	768;0	572;622	194;4	275;0;300;370;0	553;0	574;631	111;3	969;0;20;299;377; ; ; ; ;
9452;475;303;402;0	768;0	573;621	418;4	288;0;298;363;0	554;0	574;635	496;3	997;0;20;299;377; ; ; ; ;
9472;476;300;393;0	768;0	573;621	418;4	254;0;295;366;0	553;0	574;635	496;4	001;0;20;299;377; ; ; ; ;
9492;477;302;387;0	768;0	573;621	418;4	271;0;305;367;0	553;0	574;635	496;4	060;0;20;299;377; ; ; ; ;
9512;478;307;386;0	768;0	573;621	418;4	277;0;299;366;0	553;0	575;635	496;4	048;0;20;299;377; ; ; ; ;
9532;479;307;388;0	767;0	573;621	418;4	285;0;296;361;0	553;0	575;635	496;4	073;0;20;299;377; ; ; ; ;
9552;480;308;388;0	768;0	573;621	703;4	293;0;299;363;0	553;0	574;633	296;4	060;0;20;299;377; ; ; ; ;
9572;481;363;400;0	767;0	573;621	703;4	313;0;364;376;0	552;0	575;633	296;4	072;0;21;375;408; ; ; ; ;
9591;482;380;396;0	766;0	573;621	703;4	289;0;369;373;0	552;0	575;633	296;4	076;0;21;375;408; ; ; ; ;
9611;483;-800;-600;0	552;0	575;-1	000;-1	000;4;374;374;0	552;0	575;633	296;4	098;0;21;375;408; ; ; ; ;
9631;484;377;396;0	766;0	573;621	703;4	322;0;372;374;0	552;0	575;633	296;4	076;0;21;375;408; ; ; ; ;
9651;485;376;393;0	767;0	573;624	789;4	342;0;374;376;0	552;0	575;631	372;4	071;0;21;375;408; ; ; ; ;
9671;486;384;397;0	767;0	573;624	789;4	398;0;374;384;0	553;0	575;631	372;4	077;0;21;375;408; ; ; ; ;
9691;487;379;407;0	767;0	573;624	789;4	404;0;378;393;0	553;0	574;631	372;4	070;0;21;375;408; ; ; ; ;
9711;488;-800;-600;0	553;0	574;-1	000;-1	000;4;374;383;0	553;0	574;631	372;4	120;0;21;375;408; ; ; ; ;
9731;489;383;405;0	767;0	573;624	789;4	405;0;369;390;0	553;0	574;631	372;4	092;0;21;375;408; ; ; ; ;
9751;490;384;406;0	768;0	573;622	971;4	392;0;369;387;0	553;0	574;629	686;4	091;0;21;375;408; ; ; ; ;
9771;491;378;408;0	768;0	573;622	971;4	446;0;382;389;0	553;0	574;629	686;4	082;0;21;375;408; ; ; ; ;
9791;492;377;408;0	768;0	573;622	971;4	442;0;383;387;0	553;0	574;629	686;4	088;0;21;375;408; ; ; ; ;
9811;493;379;409;0	768;0	573;622	971;4	468;0;380;387;0	553;0	574;629	686;4	087;0;21;375;408; ; ; ; ;
9831;494;377;410;0	768;0	573;622	971;4	464;0;378;389;0	553;0	574;629	686;4	083;0;21;375;408; ; ; ; ;
9851;495;378;411;0	768;0	573;622	187;4	455;0;378;387;0	553;0	574;630	554;4	092;0;21;375;408; ; ; ; ;
9871;496;378;415;0	768;0	573;622	187;4	482;0;376;388;0	553;0	574;630	554;4	096;0;21;375;408; ; ; ; ;
9890;497;373;412;0	768;0	573;622	187;4	476;0;371;391;0	553;0	574;630	554;4	124;0;21;375;408; ; ; ; ;
9910;498;378;411;0	768;0	573;622	187;4	492;0;372;386;0	553;0	574;630	554;4	143;0;21;375;408; ; ; ; ;
9930;499;379;413;0	768;0	573;622	187;4	479;0;375;393;0	553;0	574;630	554;4	123;0;21;375;408; ; ; ; ;
9950;500;378;411;0	767;0	572;624	419;4	495;0;372;389;0	553;0	574;633	831;4	149;0;21;375;408; ; ; ; ;
9970;501;382;408;0	767;0	573;624	419;4	520;0;380;389;0	553;0	574;633	831;4	197;0;21;375;408; ; ; ; ;
9990;502;378;413;0	767;0	573;624	419;4	495;0;381;404;0	553;0	574;633	831;4	172;0;21;375;408; ; ; ; ;
10010;503;375;422;0	767;0	573;624	419;4	524;0;377;418;0	553;0	574;633	831;4	187;0;21;375;408; ; ; ; ;
10030;504;368;424;0	767;0	573;624	419;4	549;0;378;420;0	553;0	574;633	831;4	213;0;21;375;408; ; ; ; ;
10050;505;364;426;0	767;0	573;624	582;4	548;0;376;428;0	553;0	574;626	635;4	160;0;21;375;408; ; ; ; ;
10070;506;376;421;0	767;0	573;624	582;4	543;0;371;425;0	552;0	574;626	635;4	180;0;21;375;408; ; ; ; ;
10090;507;379;420;0	767;0	573;624	582;4	558;0;373;424;0	552;0	574;626	635;4	210;0;21;375;408; ; ; ; ;
10110;508;378;421;0	767;0	573;624	582;4	560;0;374;423;0	552;0	575;626	635;4	207;0;21;375;408; ; ; ; ;
10130;509;379;421;0	767;0	573;624	582;4	577;0;373;423;0	552;0	575;626	635;4	235;0;21;375;408; ; ; ; ;
10150;510;378;420;0	767;0	573;626	532;4	599;0;373;419;0	552;0	575;630	531;4	268;0;21;375;408; ; ; ; ;
10170;511;373;423;0	766;0	573;626	532;4	616;0;376;422;0	552;0	575;630	531;4	257;0;21;375;408; ; ; ; ;
10189;512;365;420;0	766;0	573;626	532;4	626;0;381;424;0	552;0	575;630	531;4	265;0;21;375;408; ; ; ; ;
10210;513;374;419;0	766;0	573;626	532;4	634;0;378;422;0	552;0	575;630	531;4	257;0;21;375;408; ; ; ; ;
10229;514;374;419;0	766;0	573;626	532;4	619;0;373;419;0	552;0	575;630	531;4	265;0;21;375;408; ; ; ; ;
10249;515;375;422;0	766;0	573;623	079;4	602;0;374;418;0	552;0	575;631	466;4	269;0;21;375;408; ; ; ; ;
10269;516;378;424;0	766;0	573;623	079;4	615;0;373;421;0	551;0	575;631	466;4	279;0;21;375;408; ; ; ; ;
10289;517;379;425;0	766;0	573;623	079;4	625;0;377;417;0	551;0	575;631	466;4	280;0;21;375;408; ; ; ; ;
10309;518;378;421;0	766;0	573;623	079;4	614;0;374;412;0	551;0	575;631	466;4	295;0;21;375;408; ; ; ; ;
10329;519;380;420;0	766;0	573;623	079;4	590;0;375;411;0	551;0	575;631	466;4	245;0;21;375;408; ; ; ; ;
10349;520;379;418;0	766;0	573;625	342;4	606;0;376;409;0	551;0	575;632	645;4	253;0;21;375;408; ; ; ; ;
10369;521;380;417;0	766;0	573;625	342;4	561;0;374;409;0	551;0	575;632	645;4	235;0;21;375;408; ; ; ; ;
10389;522;376;414;0	766;0	573;625	342;4	561;0;374;410;0	551;0	575;632	645;4	228;0;21;375;408; ; ; ; ;
10409;523;378;417;0	766;0	573;625	342;4	552;0;370;409;0	551;0	575;632	645;4	221;0;21;375;408; ; ; ; ;
10429;524;374;414;0	766;0	573;625	342;4	522;0;372;414;0	551;0	575;632	645;4	193;0;21;375;408; ; ; ; ;
10449;525;375;416;0	766;0	573;623	896;4	506;0;371;415;0	551;0	575;632	738;4	184;0;21;375;408; ; ; ; ;
10468;526;373;418;0	766;0	573;623	896;4	492;0;365;411;0	551;0	575;632	738;4	167;0;21;375;408; ; ; ; ;
10488;527;374;418;0	766;0	573;623	896;4	490;0;365;409;0	551;0	575;632	738;4	147;0;21;375;408; ; ; ; ;
10508;528;374;420;0	766;0	573;623	896;4	482;0;366;415;0	551;0	575;632	738;4	139;0;21;375;408; ; ; ; ;
10528;529;374;423;0	766;0	573;623	896;4	445;0;365;408;0	551;0	575;632	738;4	122;0;21;375;408; ; ; ; ;
10548;530;374;423;0	767;0	573;625	044;4	446;0;366;411;0	552;0	575;630	695;4	098;0;21;375;408; ; ; ; ;
10568;531;274;349;0	767;0	572;625	044;4	438;0;279;336;0	553;0	574;630	695;4	043;0; ; ; ; ; ; ; ;
10588;532;246;341;0	768;0	572;625	044;4	425;0;244;332;0	554;0	574;630	695;4	088;0;22;242;333; ; ; ; ;
10608;533;240;343;0	768;0	572;625	044;4	402;0;240;329;0	554;0	574;630	695;4	082;0;22;242;333; ; ; ; ;
10628;534;240;340;0	768;0	572;625	044;4	442;0;242;325;0	554;0	574;630	695;4	073;0;22;242;333; ; ; ; ;
10648;535;243;345;0	768;0	572;620	890;4	402;0;240;320;0	554;0	574;632	541;4	077;0;22;242;333; ; ; ; ;
10668;536;246;342;0	768;0	573;620	890;4	366;0;236;318;0	554;0	574;632	541;4	050;0;22;242;333; ; ; ; ;
10688;537;246;345;0	768;0	573;620	890;4	370;0;240;323;0	554;0	574;632	541;4	044;0;22;242;333; ; ; ; ;
10708;538;246;342;0	768;0	573;620	890;4	367;0;243;323;0	554;0	574;632	541;4	053;0;22;242;333; ; ; ; ;
10728;539;250;343;0	768;0	572;620	890;4	329;0;239;323;0	554;0	574;632	541;4	031;0;22;242;333; ; ; ; ;
10748;540;250;343;0	768;0	572;621	178;4	329;0;242;324;0	554;0	574;632	133;4	028;0;22;242;333; ; ; ; ;
10768;541;240;348;0	768;0	572;621	178;4	326;0;249;318;0	553;0	574;632	133;3	983;0;22;242;333; ; ; ; ;
10787;542;241;349;0	768;0	572;621	178;4	310;0;248;317;0	553;0	574;632	133;4	011;0;22;242;333; ; ; ; ;
10807;543;248;352;0	768;0	572;621	178;4	296;0;247;317;0	553;0	574;632	133;3	985;0;22;242;333; ; ; ; ;
10827;544;247;350;0	768;0	572;621	178;4	307;0;245;317;0	553;0	574;632	133;3	976;0;22;242;333; ; ; ; ;
10847;545;247;353;0	768;0	572;619	830;4	293;0;244;318;0	553;0	574;631	040;3	977;0;22;242;333; ; ; ; ;
10867;546;242;349;0	768;0	573;619	830;4	246;0;251;318;0	553;0	574;631	040;3	909;0;22;242;333; ; ; ; ;
10887;547;223;351;0	768;0	573;619	830;4	259;0;216;316;0	554;0	574;631	040;3	929;0;22;242;333; ; ; ; ;
10907;548;189;341;0	769;0	573;619	830;4	273;0;181;312;0	555;0	574;631	040;3	914;0;23;180;332; ; ; ; ;
10927;549;186;343;0	769;0	573;619	830;4	230;0;184;319;0	555;0	574;631	040;3	913;0;23;180;332; ; ; ; ;
10947;550;185;348;0	770;0	573;616	516;4	217;0;186;315;0	555;0	574;633	163;3	925;0;23;180;332; ; ; ; ;
10967;551;193;341;0	770;0	573;616	516;4	214;0;175;312;0	555;0	574;633	163;3	916;0;23;180;332; ; ; ; ;
10987;552;187;344;0	770;0	573;616	516;4	219;0;177;317;0	556;0	574;633	163;3	919;0;23;180;332; ; ; ; ;
11007;553;183;344;0	770;0	573;616	516;4	226;0;177;313;0	556;0	574;633	163;3	870;0;23;180;332; ; ; ; ;
11027;554;191;349;0	770;0	573;616	516;4	200;0;179;304;0	556;0	574;633	163;3	931;0;23;180;332; ; ; ; ;
11047;555;187;349;0	770;0	573;617	640;4	210;0;179;304;0	556;0	574;633	557;3	924;0;23;180;332; ; ; ; ;
11066;556;198;342;0	770;0	573;617	640;4	247;0;173;312;0	556;0	574;633	557;3	887;0;23;180;332; ; ; ; ;
11086;557;197;346;0	770;0	573;617	640;4	228;0;172;317;0	556;0	574;633	557;3	905;0;23;180;332; ; ; ; ;
11106;558;193;345;0	770;0	573;617	640;4	230;0;176;325;0	556;0	574;633	557;3	920;0;23;180;332; ; ; ; ;
11126;559;195;348;0	770;0	573;617	640;4	241;0;170;316;0	556;0	574;633	557;3	920;0;23;180;332; ; ; ; ;
11146;560;191;346;0	770;0	573;619	648;4	244;0;172;321;0	556;0	574;631	527;3	908;0;23;180;332; ; ; ; ;
11166;561;183;341;0	770;0	573;619	648;4	286;0;180;321;0	556;0	574;631	527;3	915;0;23;180;332; ; ; ; ;
11186;562;180;343;0	771;0	573;619	648;4	290;0;176;325;0	556;0	573;631	527;3	923;0;23;180;332; ; ; ; ;
11206;563;180;345;0	771;0	573;619	648;4	261;0;182;320;0	556;0	573;631	527;3	929;0;23;180;332; ; ; ; ;
11226;564;190;342;0	771;0	573;619	648;4	282;0;169;319;0	556;0	573;631	527;3	956;0;23;180;332; ; ; ; ;
11246;565;189;343;0	771;0	573;619	375;4	275;0;169;320;0	557;0	573;630	206;3	957;0;23;180;332; ; ; ; ;
11266;566;185;343;0	772;0	573;619	375;4	253;0;177;318;0	557;0	573;630	206;3	921;0;23;180;332; ; ; ; ;
11286;567;191;344;0	772;0	573;619	375;4	306;0;174;323;0	557;0	573;630	206;3	921;0;23;180;332; ; ; ; ;
11306;568;181;345;0	772;0	573;619	375;4	296;0;166;315;0	557;0	573;630	206;3	928;0;23;180;332; ; ; ; ;
11326;569;178;345;0	772;0	573;619	375;4	292;0;173;315;0	558;0	573;630	206;3	924;0;23;180;332; ; ; ; ;
11346;570;179;347;0	772;0	573;617	250;4	275;0;171;316;0	558;0	573;629	240;3	921;0;23;180;332; ; ; ; ;
11365;571;185;343;0	773;0	573;617	250;4	290;0;171;321;0	558;0	572;629	240;3	925;0;23;180;332; ; ; ; ;
11385;572;181;342;0	773;0	573;617	250;4	305;0;171;325;0	558;0	573;629	240;3	914;0;23;180;332; ; ; ; ;
11405;573;182;345;0	773;0	573;617	250;4	296;0;171;325;0	558;0	573;629	240;3	915;0;23;180;332; ; ; ; ;
11425;574;177;349;0	773;0	573;617	250;4	278;0;175;321;0	558;0	573;629	240;3	877;0;23;180;332; ; ; ; ;
11445;575;175;348;0	773;0	573;618	838;4	292;0;176;324;0	558;0	572;628	440;3	863;0;23;180;332; ; ; ; ;
11465;576;181;346;0	773;0	573;618	838;4	262;0;180;325;0	558;0	572;628	440;3	880;0;23;180;332; ; ; ; ;
11485;577;177;345;0	773;0	573;618	838;4	274;0;182;328;0	558;0	572;628	440;3	883;0;23;180;332; ; ; ; ;
11505;578;179;346;0	773;0	573;618	838;4	257;0;181;320;0	558;0	572;628	440;3	855;0;23;180;332; ; ; ; ;
11525;579;180;346;0	773;0	573;618	838;4	256;0;179;321;0	558;0	572;628	440;3	857;0;23;180;332; ; ; ; ;
11545;580;178;346;0	773;0	573;618	933;4	255;0;180;323;0	558;0	572;628	129;3	858;0;23;180;332; ; ; ; ;
11565;581;179;347;0	773;0	573;618	933;4	246;0;177;325;0	558;0	572;628	129;3	839;0;23;180;332; ; ; ; ;
11585;582;181;344;0	773;0	573;618	933;4	259;0;170;324;0	558;0	573;628	129;3	854;0;23;180;332; ; ; ; ;
11605;583;184;347;0	773;0	573;618	933;4	273;0;172;325;0	558;0	573;628	129;3	883;0;23;180;332; ; ; ; ;
11625;584;184;347;0	773;0	573;618	933;4	262;0;174;329;0	558;0	573;628	129;3	831;0;23;180;332; ; ; ; ;
11644;585;186;348;0	773;0	573;617	464;4	258;0;170;326;0	558;0	573;630	491;3	859;0;23;180;332; ; ; ; ;
11665;586;318;356;0	770;0	573;617	464;4	229;0;339;322;0	556;0	573;630	491;3	844;0; ; ; ; ; ; ; ;
11684;587;499;359;0	768;0	573;617	464;4	224;0;513;329;0	554;0	573;630	491;3	863;0; ; ; ; ; ; ; ;
11704;588;616;363;0	765;0	573;617	464;4	171;0;624;346;0	552;0	573;630	491;3	868;0;24;611;351; ; ; ; ;
11724;589;615;357;0	765;0	574;617	464;4	169;0;622;350;0	551;0	574;630	491;3	863;0;24;611;351; ; ; ; ;
11744;590;620;353;0	765;0	573;625	895;4	223;0;616;359;0	551;0	574;625	284;3	834;0;24;611;351; ; ; ; ;
11764;591;615;357;0	765;0	573;625	895;4	204;0;616;344;0	551;0	574;625	284;3	795;0;24;611;351; ; ; ; ;
11784;592;616;352;0	765;0	573;625	895;4	214;0;613;348;0	550;0	574;625	284;3	807;0;24;611;351; ; ; ; ;
11804;593;611;349;0	764;0	573;625	895;4	206;0;607;346;0	550;0	574;625	284;3	829;0;24;611;351; ; ; ; ;
11824;594;601;353;0	764;0	573;625	895;4	205;0;617;343;0	550;0	574;625	284;3	812;0;24;611;351; ; ; ; ;
11844;595;600;352;0	764;0	573;625	673;4	207;0;614;344;0	550;0	574;625	015;3	820;0;24;611;351; ; ; ; ;
11864;596;609;357;0	764;0	573;625	673;4	190;0;613;355;0	550;0	574;625	015;3	826;0;24;611;351; ; ; ; ;
11884;597;612;358;0	764;0	573;625	673;4	188;0;603;354;0	549;0	574;625	015;3	818;0;24;611;351; ; ; ; ;
11904;598;610;356;0	764;0	573;625	673;4	203;0;607;354;0	549;0	574;625	015;3	822;0;24;611;351; ; ; ; ;
11924;599;610;354;0	764;0	573;625	673;4	190;0;616;349;0	550;0	574;625	015;3	844;0;24;611;351; ; ; ; ;
11944;600;611;352;0	764;0	573;626	789;4	200;0;612;350;0	550;0	574;623	757;3	835;0;24;611;351; ; ; ; ;
11963;601;546;432;0	765;0	574;626	789;4	227;0;539;425;0	551;0	575;623	757;3	783;0;25;539;421; ; ; ; ;
11983;602;551;429;0	765;0	575;626	789;4	198;0;550;420;0	551;0	575;623	757;3	774;0;25;539;421; ; ; ; ;
12003;603;550;420;0	765;0	575;626	789;4	211;0;556;417;0	551;0	575;623	757;3	797;0;25;539;421; ; ; ; ;
12023;604;543;421;0	766;0	575;626	789;4	191;0;546;424;0	551;0	575;623	757;3	747;0;25;539;421; ; ; ; ;
12043;605;546;418;0	766;0	575;629	701;4	212;0;547;419;0	551;0	575;625	966;3	757;0;25;539;421; ; ; ; ;
12063;606;546;422;0	766;0	575;629	701;4	224;0;542;419;0	551;0	575;625	966;3	779;0;25;539;421; ; ; ; ;
12083;607;549;422;0	766;0	575;629	701;4	239;0;545;417;0	551;0	575;625	966;3	787;0;25;539;421; ; ; ; ;
12103;608;544;421;0	766;0	575;629	701;4	231;0;548;423;0	551;0	575;625	966;3	793;0;25;539;421; ; ; ; ;
12123;609;540;419;0	766;0	575;629	701;4	232;0;548;424;0	551;0	575;625	966;3	818;0;25;539;421; ; ; ; ;
12143;610;539;421;0	766;0	575;627	160;4	216;0;547;425;0	551;0	575;624	932;3	821;0;25;539;421; ; ; ; ;
12163;611;546;418;0	765;0	575;627	160;4	238;0;540;422;0	551;0	576;624	932;3	783;0;25;539;421; ; ; ; ;
12183;612;547;422;0	765;0	575;627	160;4	219;0;545;421;0	551;0	576;624	932;3	852;0;25;539;421; ; ; ; ;
12203;613;548;432;0	765;0	574;627	160;4	248;0;547;414;0	551;0	575;624	932;3	837;0;25;539;421; ; ; ; ;
12223;614;548;435;0	765;0	574;627	160;4	265;0;549;425;0	551;0	574;624	932;3	814;0;25;539;421; ; ; ; ;
12242;615;548;438;0	765;0	573;625	997;4	257;0;550;422;0	551;0	574;626	431;3	856;0;25;539;421; ; ; ; ;
12262;616;540;429;0	765;0	574;625	997;4	238;0;534;426;0	551;0	575;626	431;3	894;0;25;539;421; ; ; ; ;
12282;617;537;423;0	766;0	574;625	997;4	271;0;545;416;0	551;0	575;626	431;3	869;0;25;539;421; ; ; ; ;
12302;618;545;424;0	766;0	574;625	997;4	308;0;537;407;0	551;0	575;626	431;3	921;0;25;539;421; ; ; ; ;
12322;619;533;429;0	766;0	574;625	997;4	278;0;532;415;0	552;0	575;626	431;3	894;0;25;539;421; ; ; ; ;
12342;620;533;425;0	767;0	574;626	486;4	296;0;536;410;0	552;0	575;626	748;3	896;0;25;539;421; ; ; ; ;
12362;621;534;431;0	767;0	575;626	486;4	290;0;528;423;0	552;0	575;626	748;3	916;0;25;539;421; ; ; ; ;
12382;622;539;426;0	767;0	575;626	486;4	305;0;528;423;0	553;0	575;626	748;3	931;0;25;539;421; ; ; ; ;
12402;623;537;420;0	768;0	575;626	486;4	312;0;525;422;0	553;0	575;626	748;3	948;0;25;539;421; ; ; ; ;
12422;624;533;420;0	768;0	575;626	486;4	328;0;525;420;0	553;0	575;626	748;3	924;0;25;539;421; ; ; ; ;
12442;625;535;420;0	768;0	575;626	496;4	339;0;524;421;0	553;0	574;625	703;3	930;0;25;539;421; ; ; ; ;
12462;626;533;424;0	768;0	575;626	496;4	347;0;527;417;0	553;0	575;625	703;3	956;0;25;539;421; ; ; ; ;
12482;627;537;424;0	768;0	575;626	496;4	366;0;532;410;0	553;0	575;625	703;3	987;0;25;539;421; ; ; ; ;
12502;628;529;423;0	767;0	575;626	496;4	354;0;529;416;0	553;0	575;625	703;3	951;0;25;539;421; ; ; ; ;
12522;629;528;422;0	767;0	575;626	496;4	382;0;520;417;0	552;0	575;625	703;3	982;0;25;539;421; ; ; ; ;
12542;630;527;423;0	768;0	574;624	500;4	370;0;521;415;0	553;0	574;626	042;3	970;0;25;539;421; ; ; ; ;
12561;631;424;376;0	768;0	574;624	500;4	404;0;413;373;0	554;0	574;626	042;4	042;0;26;414;373; ; ; ; ;
12581;632;411;380;0	768;0	574;624	500;4	416;0;414;370;0	554;0	574;626	042;4	053;0;26;414;373; ; ; ; ;
12601;633;413;379;0	768;0	574;624	500;4	411;0;411;370;0	553;0	574;626	042;4	065;0;26;414;373; ; ; ; ;
12621;634;415;373;0	768;0	574;624	500;4	428;0;412;372;0	553;0	574;626	042;4	073;0;26;414;373; ; ; ; ;
12641;635;416;372;0	768;0	574;626	188;4	442;0;412;368;0	553;0	574;627	469;4	090;0;26;414;373; ; ; ; ;
12661;636;412;381;0	768;0	574;626	188;4	438;0;416;375;0	553;0	574;627	469;4	091;0;26;414;373; ; ; ; ;
12681;637;413;378;0	768;0	574;626	188;4	488;0;411;371;0	554;0	574;627	469;4	124;0;26;414;373; ; ; ; ;
12701;638;418;381;0	768;0	574;626	188;4	475;0;413;376;0	554;0	574;627	469;4	115;0;26;414;373; ; ; ; ;
12721;639;418;380;0	768;0	574;626	188;4	493;0;410;371;0	554;0	574;627	469;4	105;0;26;414;373; ; ; ; ;
12741;640;418;376;0	768;0	574;629	275;4	512;0;411;370;0	554;0	574;630	047;4	137;0;26;414;373; ; ; ; ;
12761;641;422;376;0	768;0	574;629	275;4	543;0;408;366;0	554;0	574;630	047;4	156;0;26;414;373; ; ; ; ;
12781;642;426;378;0	768;0	574;629	275;4	529;0;405;370;0	554;0	574;630	047;4	117;0;26;414;373; ; ; ; ;
12801;643;424;375;0	768;0	574;629	275;4	554;0;411;369;0	554;0	574;630	047;4	154;0;26;414;373; ; ; ; ;
12821;644;424;374;0	768;0	574;629	275;4	538;0;410;371;0	554;0	574;630	047;4	163;0;26;414;373; ; ; ; ;
12840;645;424;377;0	769;0	574;625	511;4	511;0;410;370;0	554;0	574;630	893;4	159;0;26;414;373; ; ; ; ;
12860;646;387;395;0	769;0	574;625	511;4	489;0;380;380;0	554;0	574;630	893;4	150;0;27;378;399; ; ; ; ;
12881;647;392;392;0	769;0	574;625	511;4	512;0;373;382;0	554;0	574;630	893;4	163;0;27;378;399; ; ; ; ;
12900;648;385;396;0	769;0	574;625	511;4	534;0;373;381;0	554;0	574;630	893;4	157;0;27;378;399; ; ; ; ;
12920;649;382;401;0	769;0	574;625	511;4	555;0;374;385;0	554;0	574;630	893;4	190;0;27;378;399; ; ; ; ;
12940;650;384;403;0	769;0	574;622	860;4	557;0;374;388;0	555;0	574;628	479;4	183;0;27;378;399; ; ; ; ;
12960;651;378;404;0	769;0	575;622	860;4	533;0;380;382;0	555;0	574;628	479;4	181;0;27;378;399; ; ; ; ;
12980;652;374;401;0	769;0	574;622	860;4	563;0;387;385;0	555;0	574;628	479;4	200;0;27;378;399; ; ; ; ;
13000;653;372;398;0	769;0	574;622	860;4	599;0;385;378;0	555;0	574;628	479;4	251;0;27;378;399; ; ; ; ;
13020;654;371;400;0	769;0	574;622	860;4	580;0;388;377;0	555;0	574;628	479;4	260;0;27;378;399; ; ; ; ;
13040;655;369;396;0	769;0	574;626	334;4	621;0;388;375;0	555;0	574;629	791;4	278;0;27;378;399; ; ; ; ;
13060;656;371;399;0	769;0	574;626	334;4	679;0;384;373;0	555;0	574;629	791;4	300;0;27;378;399; ; ; ; ;
13080;657;370;398;0	769;0	574;626	334;4	683;0;387;382;0	555;0	574;629	791;4	283;0;27;378;399; ; ; ; ;
13100;658;374;401;0	769;0	574;626	334;4	690;0;382;382;0	555;0	574;629	791;4	317;0;27;378;399; ; ; ; ;
13120;659;376;399;0	769;0	574;626	334;4	711;0;378;383;0	554;0	574;629	791;4	292;0;27;378;399; ; ; ; ;
13140;660;377;401;0	769;0	574;623	892;4	699;0;378;380;0	554;0	574;632	980;4	312;0;27;378;399; ; ; ; ;
13159;661;373;416;0	769;0	575;623	892;4	691;0;373;398;0	554;0	574;632	980;4	333;0;27;378;399; ; ; ; ;
13179;662;378;416;0	769;0	574;623	892;4	713;0;377;398;0	554;0	574;632	980;4	348;0;27;378;399; ; ; ; ;
13199;663;379;414;0	769;0	574;623	892;4	715;0;378;395;0	554;0	574;632	980;4	326;0;27;378;399; ; ; ; ;
13219;664;372;408;0	769;0	574;623	892;4	717;0;386;397;0	554;0	574;632	980;4	407;0;27;378;399; ; ; ; ;
13239;665;375;408;0	768;0	574;622	808;4	711;0;388;401;0	554;0	574;627	950;4	381;0;27;378;399; ; ; ; ;
13259;666;375;413;0	768;0	574;622	808;4	717;0;372;401;0	554;0	574;627	950;4	369;0;27;378;399; ; ; ; ;
13279;667;382;409;0	768;0	574;622	808;4	727;0;378;403;0	554;0	574;627	950;4	378;0;27;378;399; ; ; ; ;
13299;668;379;411;0	768;0	574;622	808;4	735;0;382;400;0	554;0	574;627	950;4	386;0;27;378;399; ; ; ; ;
13319;669;376;411;0	768;0	574;622	808;4	707;0;382;401;0	553;0	574;627	950;4	373;0;27;378;399; ; ; ; ;
13339;670;378;409;0	768;0	574;625	853;4	736;0;382;401;0	553;0	574;628	569;4	384;0;27;378;399; ; ; ; ;
13359;671;377;404;0	768;0	574;625	853;4	749;0;385;403;0	553;0	574;628	569;4	367;0;27;378;399; ; ; ; ;
13379;672;375;408;0	768;0	574;625	853;4	750;0;381;404;0	553;0	574;628	569;4	406;0;27;378;399; ; ; ; ;
13399;673;374;406;0	768;0	574;625	853;4	732;0;384;401;0	553;0	574;628	569;4	368;0;27;378;399; ; ; ; ;
13419;674;376;405;0	768;0	574;625	853;4	732;0;384;403;0	553;0	574;628	569;4	366;0;27;378;399; ; ; ; ;
13438;675;376;407;0	768;0	574;624	782;4	725;0;383;403;0	553;0	574;628	424;4	375;0;27;378;399; ; ; ; ;
13458;676;383;411;0	768;0	574;624	782;4	706;0;386;403;0	553;0	574;628	424;4	361;0;27;378;399; ; ; ; ;
13478;677;382;406;0	768;0	574;624	782;4	698;0;380;402;0	553;0	574;628	424;4	302;0;27;378;399; ; ; ; ;
13498;678;385;403;0	768;0	574;624	782;4	684;0;384;400;0	553;0	574;628	424;4	341;0;27;378;399; ; ; ; ;
13518;679;377;405;0	768;0	574;624	782;4	661;0;383;398;0	553;0	574;628	424;4	297;0;27;378;399; ; ; ; ;
13538;680;378;406;0	768;0	574;623	098;4	638;0;381;394;0	553;0	574;629	953;4	318;0;27;378;399; ; ; ; ;
13558;681;379;417;0	768;0	574;623	098;4	615;0;377;393;0	553;0	575;629	953;4	252;0;27;378;399; ; ; ; ;
13578;682;383;413;0	767;0	574;623	098;4	611;0;385;395;0	553;0	575;629	953;4	270;0;27;378;399; ; ; ; ;
13598;683;373;413;0	767;0	574;623	098;4	607;0;378;393;0	552;0	575;629	953;4	216;0;27;378;399; ; ; ; ;
13618;684;375;410;0	767;0	574;623	098;4	566;0;379;392;0	552;0	575;629	953;4	195;0;27;378;399; ; ; ; ;
13638;685;374;408;0	767;0	574;624	628;4	570;0;379;390;0	552;0	575;632	443;4	202;0;27;378;399; ; ; ; ;
13658;686;383;406;0	767;0	574;624	628;4	565;0;385;389;0	552;0	575;632	443;4	176;0;27;378;399; ; ; ; ;
13678;687;371;401;0	766;0	574;624	628;4	574;0;385;392;0	552;0	575;632	443;4	165;0;27;378;399; ; ; ; ;
13698;688;373;408;0	766;0	574;624	628;4	541;0;369;393;0	552;0	575;632	443;4	174;0;27;378;399; ; ; ; ;
13718;689;379;410;0	766;0	574;624	628;4	524;0;372;399;0	551;0	575;632	443;4	141;0;27;378;399; ; ; ; ;
13738;690;373;410;0	766;0	574;624	179;4	514;0;375;403;0	551;0	575;630	796;4	124;0;27;378;399; ; ; ; ;
13757;691;453;357;0	765;0	574;624	179;4	483;0;478;349;0	550;0	575;630	796;4	142;0; ; ; ; ; ; ; ;
13777;692;538;336;0	763;0	573;624	179;4	484;0;566;337;0	549;0	574;630	796;4	116;0;28;559;334; ; ; ; ;
13797;693;544;332;0	763;0	573;624	179;4	491;0;562;339;0	549;0	574;630	796;4	107;0;28;559;334; ; ; ; ;
13817;694;544;332;0	762;0	573;624	179;4	459;0;565;339;0	548;0	574;630	796;4	098;0;28;559;334; ; ; ; ;
13837;695;545;329;0	763;0	573;626	852;4	478;0;561;345;0	548;0	575;626	205;4	060;0;28;559;334; ; ; ; ;
13857;696;547;329;0	762;0	573;626	852;4	475;0;562;340;0	548;0	575;626	205;4	012;0;28;559;334; ; ; ; ;
13877;697;548;327;0	762;0	573;626	852;4	465;0;572;337;0	548;0	575;626	205;4	030;0;28;559;334; ; ; ; ;
13897;698;556;324;0	762;0	573;626	852;4	432;0;563;342;0	547;0	575;626	205;3	988;0;28;559;334; ; ; ; ;
13917;699;544;327;0	761;0	573;626	852;4	430;0;567;340;0	547;0	575;626	205;4	038;0;28;559;334; ; ; ; ;
13937;700;546;328;0	761;0	573;624	835;4	415;0;570;341;0	547;0	575;625	326;4	021;0;28;559;334; ; ; ; ;
13957;701;555;331;0	761;0	573;624	835;4	435;0;558;344;0	547;0	575;625	326;4	025;0;28;559;334; ; ; ; ;
13977;702;563;327;0	761;0	573;624	835;4	374;0;565;340;0	546;0	575;625	326;3	998;0;28;559;334; ; ; ; ;
13997;703;552;329;0	761;0	573;624	835;4	385;0;570;339;0	546;0	576;625	326;4	009;0;28;559;334; ; ; ; ;
14016;704;550;338;0	761;0	573;624	835;4	360;0;571;338;0	546;0	576;625	326;3	980;0;28;559;334; ; ; ; ;
14037;705;552;335;0	761;0	573;626	549;4	371;0;573;336;0	546;0	576;627	286;3	990;0;28;559;334; ; ; ; ;
14057;706;575;331;0	760;0	573;626	549;4	332;0;588;337;0	546;0	576;627	286;3	942;0;28;559;334; ; ; ; ;
14076;707;644;334;0	760;0	573;626	549;4	336;0;649;336;0	546;0	576;627	286;3	942;0;29;638;333; ; ; ; ;
14096;708;638;331;0	760;0	574;626	549;4	304;0;650;338;0	546;0	576;627	286;3	937;0;29;638;333; ; ; ; ;
14116;709;639;326;0	760;0	574;626	549;4	310;0;647;338;0	546;0	576;627	286;3	918;0;29;638;333; ; ; ; ;
14136;710;639;332;0	760;0	574;623	667;4	297;0;643;344;0	546;0	576;622	148;3	884;0;29;638;333; ; ; ; ;
14156;711;632;324;0	760;0	574;623	667;4	305;0;634;346;0	546;0	576;622	148;3	899;0;29;638;333; ; ; ; ;
14176;712;630;325;0	760;0	574;623	667;4	266;0;636;349;0	546;0	576;622	148;3	910;0;29;638;333; ; ; ; ;
14196;713;636;328;0	760;0	574;623	667;4	298;0;646;342;0	546;0	576;622	148;3	908;0;29;638;333; ; ; ; ;
14216;714;629;324;0	761;0	574;623	667;4	313;0;639;342;0	546;0	576;622	148;3	933;0;29;638;333; ; ; ; ;
14236;715;633;322;0	761;0	574;626	937;4	324;0;646;338;0	547;0	576;625	091;3	959;0;29;638;333; ; ; ; ;
14256;716;634;319;0	761;0	574;626	937;4	327;0;647;333;0	547;0	576;625	091;3	924;0;29;638;333; ; ; ; ;
14276;717;629;323;0	761;0	574;626	937;4	327;0;647;333;0	547;0	576;625	091;3	958;0;29;638;333; ; ; ; ;
14296;718;639;323;0	762;0	574;626	937;4	357;0;645;342;0	547;0	576;625	091;3	944;0;29;638;333; ; ; ; ;
14316;719;640;323;0	762;0	574;626	937;4	319;0;648;341;0	547;0	576;625	091;3	935;0;29;638;333; ; ; ; ;
14336;720;639;326;0	762;0	574;624	114;4	306;0;647;342;0	548;0	576;624	204;3	944;0;29;638;333; ; ; ; ;
14355;721;627;326;0	762;0	574;624	114;4	325;0;643;341;0	548;0	576;624	204;3	941;0;29;638;333; ; ; ; ;
14375;722;628;326;0	762;0	574;624	114;4	309;0;644;342;0	548;0	576;624	204;3	963;0;29;638;333; ; ; ; ;
14395;723;628;327;0	762;0	574;624	114;4	332;0;645;341;0	548;0	576;624	204;3	972;0;29;638;333; ; ; ; ;
14415;724;630;325;0	762;0	574;624	114;4	285;0;648;341;0	548;0	576;624	204;3	973;0;29;638;333; ; ; ; ;
14435;725;632;320;0	762;0	574;628	797;4	316;0;645;345;0	548;0	576;620	488;3	951;0;29;638;333; ; ; ; ;
14455;726;643;323;0	762;0	574;628	797;4	350;0;639;344;0	548;0	576;620	488;3	933;0;29;638;333; ; ; ; ;
14475;727;632;325;0	763;0	574;628	797;4	340;0;640;344;0	548;0	576;620	488;3	956;0;29;638;333; ; ; ; ;
14495;728;630;325;0	763;0	574;628	797;4	325;0;638;341;0	548;0	576;620	488;3	928;0;29;638;333; ; ; ; ;
14515;729;626;324;0	763;0	574;628	797;4	329;0;642;344;0	548;0	576;620	488;3	929;0;29;638;333; ; ; ; ;
14536;730;623;326;0	763;0	574;627	775;4	328;0;643;341;0	548;0	575;622	360;3	942;0;29;638;333; ; ; ; ;
14555;731;637;320;0	763;0	574;627	775;4	370;0;641;343;0	548;0	575;622	360;3	965;0;29;638;333; ; ; ; ;
14575;732;595;333;0	764;0	574;627	775;4	342;0;614;351;0	549;0	575;622	360;3	921;0; ; ; ; ; ; ; ;
14595;733;411;361;0	766;0	575;627	775;4	351;0;449;363;0	552;0	576;622	360;3	923;0; ; ; ; ; ; ; ;
14615;734;325;362;0	768;0	575;627	775;4	334;0;331;358;0	554;0	576;622	360;3	966;0; ; ; ; ; ; ; ;
14634;735;241;364;0	768;0	575;625	401;4	318;0;250;351;0	554;0	576;631	013;3	998;0; ; ; ; ; ; ; ;
14656;736;329;379;0	768;0	575;625	401;4	343;0;334;353;0	554;0	576;631	013;3	972;0;30;323;370; ; ; ; ;
14674;737;318;375;0	768;0	575;625	401;4	319;0;331;355;0	554;0	576;631	013;3	995;0;30;323;370; ; ; ; ;
14695;738;318;375;0	768;0	575;625	401;4	308;0;329;360;0	554;0	576;631	013;3	993;0;30;323;370; ; ; ; ;
14714;739;321;374;0	769;0	575;625	401;4	329;0;327;358;0	554;0	576;631	013;3	965;0;30;323;370; ; ; ; ;
14735;740;322;374;0	769;0	575;625	036;4	326;0;326;361;0	554;0	576;630	813;3	974;0;30;323;370; ; ; ; ;
14754;741;324;374;0	769;0	575;625	036;4	342;0;328;364;0	554;0	576;630	813;3	968;0;30;323;370; ; ; ; ;
14775;742;324;371;0	769;0	575;625	036;4	332;0;328;367;0	554;0	576;630	813;3	991;0;30;323;370; ; ; ; ;
14794;743;322;374;0	769;0	575;625	036;4	354;0;330;368;0	554;0	575;630	813;3	994;0;30;323;370; ; ; ; ;
14815;744;317;369;0	768;0	575;625	036;4	353;0;329;373;0	554;0	575;630	813;3	969;0;30;323;370; ; ; ; ;
14834;745;317;371;0	768;0	575;622	991;4	337;0;329;376;0	554;0	575;631	136;3	983;0;30;323;370; ; ; ; ;
14856;746;329;370;0	768;0	575;622	991;4	316;0;328;366;0	554;0	576;631	136;3	954;0;30;323;370; ; ; ; ;
14874;747;306;398;0	768;0	575;622	991;4	331;0;312;378;0	554;0	576;631	136;3	973;0;30;323;370; ; ; ; ;
14895;748;248;417;0	769;0	576;622	991;4	311;0;243;421;0	555;0	576;631	136;3	923;0;31;247;424; ; ; ; ;
14914;749;244;422;0	769;0	576;622	991;4	303;0;249;415;0	555;0	577;631	136;3	952;0;31;247;424; ; ; ; ;
14935;750;242;428;0	769;0	576;621	151;4	292;0;256;408;0	555;0	576;630	653;3	946;0;31;247;424; ; ; ; ;
14953;751;250;428;0	769;0	576;621	151;4	275;0;243;413;0	555;0	577;630	653;3	942;0;31;247;424; ; ; ; ;
14975;752;256;427;0	770;0	576;621	151;4	279;0;236;421;0	555;0	576;630	653;3	963;0;31;247;424; ; ; ; ;
14993;753;251;423;0	770;0	576;621	151;4	280;0;241;421;0	555;0	576;630	653;3	971;0;31;247;424; ; ; ; ;
15015;754;251;431;0	770;0	576;621	151;4	304;0;240;421;0	555;0	576;630	653;3	967;0;31;247;424; ; ; ; ;
15033;755;253;430;0	770;0	576;620	987;4	308;0;238;421;0	555;0	576;629	462;3	964;0;31;247;424; ; ; ; ;
15053;756;244;430;0	770;0	576;620	987;4	290;0;244;422;0	555;0	576;629	462;3	971;0;31;247;424; ; ; ; ;
15073;757;243;436;0	770;0	576;620	987;4	311;0;246;419;0	555;0	576;629	462;3	979;0;31;247;424; ; ; ; ;
15093;758;248;435;0	770;0	576;620	987;4	330;0;238;422;0	555;0	576;629	462;4	007;0;31;247;424; ; ; ; ;
15113;759;245;439;0	770;0	576;620	987;4	334;0;241;417;0	555;0	576;629	462;3	984;0;31;247;424; ; ; ; ;
15133;760;246;440;0	770;0	576;620	307;4	333;0;240;416;0	555;0	576;631	506;4	008;0;31;247;424; ; ; ; ;
15153;761;254;437;0	770;0	576;620	307;4	341;0;237;416;0	555;0	576;631	506;3	978;0;31;247;424; ; ; ; ;
15173;762;259;439;0	770;0	576;620	307;4	305;0;244;421;0	555;0	576;631	506;3	976;0;31;247;424; ; ; ; ;
15193;763;255;434;0	769;0	576;620	307;4	340;0;247;420;0	555;0	576;631	506;4	024;0;31;247;424; ; ; ; ;
15213;764;250;435;0	769;0	576;620	307;4	320;0;248;418;0	555;0	577;631	506;4	007;0;31;247;424; ; ; ; ;
15233;765;251;433;0	769;0	576;621	663;4	345;0;249;422;0	555;0	576;629	413;4	007;0;31;247;424; ; ; ; ;
15253;766;248;434;0	769;0	576;621	663;4	341;0;248;417;0	554;0	576;629	413;3	968;0;31;247;424; ; ; ; ;
15272;767;258;438;0	770;0	574;621	663;4	332;0;243;420;0	555;0	575;629	413;3	989;0;31;247;424; ; ; ; ;
15292;768;-800;-600;0	555;0	574;-1	000;-1	000;4;251;418;0	555;0	574;629	413;3	982;0;31;247;424; ; ; ; ;
15312;769;-800;-600;0	555;0	573;-1	000;-1	000;4;249;417;0	555;0	573;629	413;3	975;0;31;247;424; ; ; ; ;
15332;770;-800;-600;0	555;0	574;-1	000;-1	000;4;250;418;0	555;0	574;628	537;3	978;0;31;247;424; ; ; ; ;
15352;771;310;368;0	769;0	573;628	537;4	384;0;330;360;0	554;0	574;628	537;3	957;0;32;324;369; ; ; ; ;
15372;772;322;373;0	769;0	574;628	537;4	426;0;334;363;0	554;0	574;628	537;4	008;0;32;324;369; ; ; ; ;
15392;773;322;361;0	769;0	574;628	537;4	452;0;331;358;0	554;0	575;628	537;3	974;0;32;324;369; ; ; ; ;
15412;774;320;367;0	769;0	574;628	537;4	456;0;330;360;0	554;0	575;628	537;3	997;0;32;324;369; ; ; ; ;
15432;775;322;371;0	769;0	574;623	634;4	426;0;332;360;0	554;0	575;628	730;3	984;0;32;324;369; ; ; ; ;
15452;776;315;377;0	769;0	574;623	634;4	405;0;329;362;0	554;0	575;628	730;4	028;0;32;324;369; ; ; ; ;
15472;777;316;383;0	768;0	575;623	634;4	421;0;325;363;0	554;0	575;628	730;4	005;0;32;324;369; ; ; ; ;
15492;778;318;376;0	768;0	575;623	634;4	409;0;321;367;0	554;0	575;628	730;4	060;0;32;324;369; ; ; ; ;
15512;779;320;373;0	768;0	575;623	634;4	428;0;320;370;0	554;0	575;628	730;4	026;0;32;324;369; ; ; ; ;
15532;780;322;376;0	768;0	574;620	888;4	407;0;318;371;0	554;0	575;630	519;4	039;0;32;324;369; ; ; ; ;
15552;781;330;385;0	768;0	574;620	888;4	415;0;315;366;0	554;0	575;630	519;4	046;0;32;324;369; ; ; ; ;
15571;782;325;383;0	768;0	574;620	888;4	443;0;329;366;0	554;0	575;630	519;4	070;0;32;324;369; ; ; ; ;
15591;783;323;381;0	768;0	575;620	888;4	462;0;329;370;0	553;0	575;630	519;4	110;0;32;324;369; ; ; ; ;
15611;784;323;377;0	768;0	575;620	888;4	448;0;328;365;0	553;0	576;630	519;4	119;0;32;324;369; ; ; ; ;
15631;785;322;374;0	768;0	575;622	009;4	463;0;328;366;0	553;0	576;629	806;4	123;0;32;324;369; ; ; ; ;
15651;786;332;380;0	768;0	575;622	009;4	476;0;323;363;0	553;0	576;629	806;4	100;0;32;324;369; ; ; ; ;
15671;787;332;370;0	767;0	575;622	009;4	504;0;322;361;0	553;0	576;629	806;4	151;0;32;324;369; ; ; ; ;
15691;788;328;381;0	767;0	575;622	009;4	511;0;323;362;0	553;0	576;629	806;4	147;0;32;324;369; ; ; ; ;
15711;789;-800;-600;0	552;0	576;-1	000;-1	000;4;359;376;0	552;0	576;629	806;4	150;0;33;373;383; ; ; ; ;
15731;790;-800;-600;0	767;0	575;-1	000;-1	000;4;362;377;0	552;0	576;629	049;4	144;0;33;373;383; ; ; ; ;
15751;791;374;379;0	767;0	575;627	033;4	551;0;366;380;0	552;0	576;629	049;4	130;0;33;373;383; ; ; ; ;
15771;792;365;379;0	767;0	575;627	033;4	557;0;371;374;0	553;0	576;629	049;4	180;0;33;373;383; ; ; ; ;
15791;793;362;381;0	767;0	575;627	033;4	592;0;365;379;0	553;0	576;629	049;4	190;0;33;373;383; ; ; ; ;
15811;794;374;383;0	767;0	575;627	033;4	598;0;366;378;0	553;0	576;629	049;4	180;0;33;373;383; ; ; ; ;
15831;795;369;386;0	768;0	575;624	373;4	584;0;367;375;0	553;0	575;630	506;4	192;0;33;373;383; ; ; ; ;
15850;796;376;381;0	767;0	575;624	373;4	562;0;364;380;0	553;0	576;630	506;4	173;0;33;373;383; ; ; ; ;
15870;797;376;382;0	767;0	575;624	373;4	620;0;366;375;0	553;0	576;630	506;4	206;0;33;373;383; ; ; ; ;
15890;798;377;381;0	767;0	575;624	373;4	599;0;363;376;0	553;0	576;630	506;4	222;0;33;373;383; ; ; ; ;
15910;799;374;382;0	767;0	575;624	373;4	581;0;366;380;0	553;0	576;630	506;4	204;0;33;373;383; ; ; ; ;
15930;800;374;379;0	768;0	575;627	669;4	630;0;365;377;0	553;0	576;631	530;4	216;0;33;373;383; ; ; ; ;
15950;801;374;378;0	767;0	575;627	669;4	630;0;371;378;0	553;0	576;631	530;4	230;0;33;373;383; ; ; ; ;
15970;802;370;378;0	767;0	575;627	669;4	633;0;373;376;0	553;0	576;631	530;4	236;0;33;373;383; ; ; ; ;
15990;803;368;381;0	767;0	575;627	669;4	633;0;371;380;0	553;0	576;631	530;4	190;0;33;373;383; ; ; ; ;
16010;804;366;374;0	767;0	575;627	669;4	646;0;370;379;0	552;0	576;631	530;4	216;0;33;373;383; ; ; ; ;
16030;805;366;378;0	767;0	575;624	381;4	625;0;370;380;0	552;0	576;630	116;4	197;0;33;373;383; ; ; ; ;
16050;806;369;380;0	767;0	575;624	381;4	631;0;368;378;0	552;0	576;630	116;4	185;0;33;373;383; ; ; ; ;
16070;807;366;384;0	767;0	575;624	381;4	589;0;372;376;0	553;0	576;630	116;4	183;0;33;373;383; ; ; ; ;
16090;808;376;381;0	767;0	575;624	381;4	600;0;372;378;0	553;0	576;630	116;4	234;0;33;373;383; ; ; ; ;
16110;809;378;382;0	768;0	575;624	381;4	615;0;371;381;0	553;0	576;630	116;4	239;0;33;373;383; ; ; ; ;
16129;810;379;380;0	768;0	575;626	492;4	610;0;370;379;0	553;0	576;632	704;4	261;0;33;373;383; ; ; ; ;
16149;811;374;382;0	768;0	575;626	492;4	652;0;367;379;0	553;0	576;632	704;4	261;0;33;373;383; ; ; ; ;
16169;812;369;385;0	768;0	575;626	492;4	651;0;369;377;0	553;0	576;632	704;4	280;0;33;373;383; ; ; ; ;
16189;813;366;385;0	768;0	575;626	492;4	660;0;372;375;0	553;0	576;632	704;4	283;0;33;373;383; ; ; ; ;
16209;814;371;384;0	768;0	575;626	492;4	668;0;372;384;0	553;0	576;632	704;4	271;0;33;373;383; ; ; ; ;
16229;815;370;382;0	768;0	575;628	477;4	686;0;373;386;0	553;0	575;629	150;4	259;0;33;373;383; ; ; ; ;
16249;816;378;382;0	768;0	575;628	477;4	696;0;373;391;0	553;0	575;629	150;4	251;0;33;373;383; ; ; ; ;
16269;817;378;379;0	768;0	575;628	477;4	719;0;372;391;0	554;0	575;629	150;4	279;0;33;373;383; ; ; ; ;
16289;818;377;381;0	768;0	575;628	477;4	718;0;373;390;0	554;0	575;629	150;4	287;0;33;373;383; ; ; ; ;
16309;819;377;382;0	768;0	575;628	477;4	717;0;377;389;0	553;0	575;629	150;4	274;0;33;373;383; ; ; ; ;
16329;820;377;381;0	768;0	575;628	393;4	717;0;377;389;0	553;0	575;628	985;4	273;0;33;373;383; ; ; ; ;
16349;821;377;380;0	768;0	575;628	393;4	727;0;368;395;0	554;0	575;628	985;4	301;0;33;373;383; ; ; ; ;
16369;822;368;370;0	768;0	575;628	393;4	759;0;366;391;0	554;0	575;628	985;4	336;0;33;373;383; ; ; ; ;
16389;823;365;377;0	768;0	575;628	393;4	775;0;365;389;0	554;0	575;628	985;4	312;0;33;373;383; ; ; ; ;
16409;824;367;376;0	769;0	575;628	393;4	751;0;369;387;0	554;0	575;628	985;4	293;0;33;373;383; ; ; ; ;
16429;825;366;377;0	769;0	575;627	270;4	745;0;368;386;0	554;0	575;629	049;4	305;0;33;373;383; ; ; ; ;
16448;826;373;379;0	769;0	575;627	270;4	770;0;368;385;0	554;0	575;629	049;4	286;0;33;373;383; ; ; ; ;
16468;827;368;377;0	769;0	575;627	270;4	750;0;364;386;0	554;0	575;629	049;4	291;0;33;373;383; ; ; ; ;
16488;828;369;377;0	768;0	575;627	270;4	749;0;364;383;0	554;0	575;629	049;4	300;0;33;373;383; ; ; ; ;
16508;829;369;378;0	769;0	575;627	270;4	752;0;366;379;0	554;0	575;629	049;4	313;0;33;373;383; ; ; ; ;
16528;830;369;378;0	769;0	575;626	570;4	748;0;364;377;0	554;0	575;630	378;4	329;0;33;373;383; ; ; ; ;
16548;831;376;389;0	769;0	575;626	570;4	745;0;376;381;0	554;0	575;630	378;4	280;0;33;373;383; ; ; ; ;
16568;832;369;388;0	769;0	574;626	570;4	725;0;373;391;0	554;0	574;630	378;4	272;0;33;373;383; ; ; ; ;
16588;833;368;385;0	769;0	574;626	570;4	716;0;366;388;0	554;0	574;630	378;4	262;0;33;373;383; ; ; ; ;
16608;834;373;385;0	769;0	575;626	570;4	690;0;370;386;0	555;0	574;630	378;4	257;0;33;373;383; ; ; ; ;
16628;835;370;386;0	770;0	575;626	612;4	676;0;366;393;0	555;0	575;628	098;4	237;0;33;373;383; ; ; ; ;
16648;836;377;377;0	770;0	575;626	612;4	674;0;373;387;0	555;0	575;628	098;4	204;0;33;373;383; ; ; ; ;
16668;837;376;382;0	770;0	575;626	612;4	669;0;373;390;0	555;0	574;628	098;4	212;0;33;373;383; ; ; ; ;
16688;838;375;387;0	770;0	575;626	612;4	658;0;372;390;0	555;0	574;628	098;4	185;0;33;373;383; ; ; ; ;
16708;839;375;387;0	770;0	574;626	612;4	669;0;368;388;0	555;0	574;628	098;4	185;0;33;373;383; ; ; ; ;
16727;840;375;390;0	770;0	574;623	801;4	645;0;368;388;0	555;0	574;630	290;4	200;0;33;373;383; ; ; ; ;
16747;841;379;388;0	770;0	574;623	801;4	658;0;375;384;0	555;0	574;630	290;4	174;0;33;373;383; ; ; ; ;
16767;842;373;384;0	769;0	574;623	801;4	619;0;368;383;0	555;0	574;630	290;4	186;0;33;373;383; ; ; ; ;
16787;843;372;389;0	769;0	574;623	801;4	590;0;368;388;0	554;0	574;630	290;4	163;0;33;373;383; ; ; ; ;
16807;844;392;393;0	768;0	574;623	801;4	565;0;389;390;0	554;0	575;630	290;4	167;0;33;373;383; ; ; ; ;
16827;845;391;393;0	768;0	574;623	045;4	534;0;386;390;0	554;0	575;631	539;4	174;0;33;373;383; ; ; ; ;
16847;846;391;397;0	768;0	574;623	045;4	560;0;386;379;0	554;0	575;631	539;4	125;0;33;373;383; ; ; ; ;
16867;847;396;394;0	768;0	574;623	045;4	553;0;387;380;0	553;0	575;631	539;4	122;0;33;373;383; ; ; ; ;
16887;848;394;393;0	768;0	574;623	045;4	527;0;387;381;0	553;0	575;631	539;4	108;0;33;373;383; ; ; ; ;
16907;849;386;394;0	768;0	574;623	045;4	503;0;377;381;0	553;0	575;631	539;4	087;0;33;373;383; ; ; ; ;
16927;850;387;393;0	768;0	574;622	779;4	487;0;376;381;0	553;0	575;631	839;4	081;0;33;373;383; ; ; ; ;
16947;851;387;399;0	768;0	574;622	779;4	491;0;383;380;0	553;0	575;631	839;4	089;0;33;373;383; ; ; ; ;
16967;852;391;398;0	768;0	574;622	779;4	478;0;384;381;0	553;0	575;631	839;4	043;0;33;373;383; ; ; ; ;
16987;853;388;399;0	768;0	574;622	779;4	456;0;384;381;0	553;0	575;631	839;4	051;0;33;373;383; ; ; ; ;
17007;854;391;396;0	768;0	574;622	779;4	463;0;383;381;0	553;0	575;631	839;4	059;0;33;373;383; ; ; ; ;
17027;855;390;396;0	769;0	574;622	875;4	471;0;383;383;0	554;0	575;630	415;4	058;0;33;373;383; ; ; ; ;
17046;856;229;324;0	770;0	574;622	875;4	432;0;230;329;0	556;0	574;630	415;3	975;0;34;199;330; ; ; ; ;
17066;857;224;334;0	770;0	574;622	875;4	389;0;219;327;0	556;0	574;630	415;3	993;0;34;199;330; ; ; ; ;
17086;858;228;338;0	770;0	574;622	875;4	410;0;220;328;0	556;0	574;630	415;3	938;0;34;199;330; ; ; ; ;
17106;859;225;339;0	770;0	575;622	875;4	392;0;221;327;0	556;0	574;630	415;3	976;0;34;199;330; ; ; ; ;
17126;860;228;343;0	770;0	574;620	276;4	383;0;222;326;0	556;0	574;632	193;3	983;0;34;199;330; ; ; ; ;
17146;861;229;336;0	770;0	575;620	276;4	311;0;219;328;0	556;0	574;632	193;3	927;0;34;199;330; ; ; ; ;
17166;862;226;329;0	770;0	575;620	276;4	312;0;215;332;0	556;0	574;632	193;3	930;0;34;199;330; ; ; ; ;
17186;863;221;331;0	771;0	575;620	276;4	282;0;229;332;0	556;0	575;632	193;3	937;0;34;199;330; ; ; ; ;
17206;864;222;337;0	771;0	575;620	276;4	272;0;224;330;0	556;0	575;632	193;3	887;0;34;199;330; ; ; ; ;
17226;865;221;334;0	771;0	575;620	340;4	262;0;226;330;0	556;0	575;633	740;3	896;0;34;199;330; ; ; ; ;
17246;866;230;334;0	771;0	575;620	340;4	276;0;220;326;0	556;0	575;633	740;3	898;0;34;199;330; ; ; ; ;
17266;867;226;336;0	771;0	575;620	340;4	222;0;222;320;0	556;0	575;633	740;3	869;0;34;199;330; ; ; ; ;
17286;868;219;343;0	771;0	575;620	340;4	267;0;227;318;0	556;0	575;633	740;3	909;0;34;199;330; ; ; ; ;
17305;869;222;339;0	770;0	575;620	340;4	240;0;216;324;0	556;0	575;633	740;3	879;0;34;199;330; ; ; ; ;
17326;870;218;342;0	771;0	575;620	508;4	262;0;218;323;0	556;0	575;631	361;3	883;0;34;199;330; ; ; ; ;
17345;871;193;335;0	771;0	575;620	508;4	209;0;187;327;0	556;0	575;631	361;3	847;0;34;199;330; ; ; ; ;
17365;872;195;331;0	770;0	575;620	508;4	209;0;178;329;0	556;0	575;631	361;3	806;0;34;199;330; ; ; ; ;
17385;873;192;330;0	770;0	575;620	508;4	191;0;183;329;0	556;0	575;631	361;3	868;0;34;199;330; ; ; ; ;
17405;874;197;334;0	770;0	575;620	508;4	187;0;175;328;0	556;0	575;631	361;3	821;0;34;199;330; ; ; ; ;
17425;875;198;332;0	771;0	575;619	615;4	177;0;176;330;0	556;0	575;630	110;3	839;0;34;199;330; ; ; ; ;
17445;876;196;332;0	771;0	575;619	615;4	205;0;180;333;0	556;0	575;630	110;3	823;0;34;199;330; ; ; ; ;
17465;877;187;333;0	771;0	575;619	615;4	170;0;188;334;0	557;0	575;630	110;3	860;0;34;199;330; ; ; ; ;
17485;878;197;336;0	772;0	575;619	615;4	198;0;182;317;0	557;0	575;630	110;3	847;0;34;199;330; ; ; ; ;
17505;879;194;337;0	772;0	575;619	615;4	212;0;176;317;0	557;0	575;630	110;3	848;0;34;199;330; ; ; ; ;
17525;880;193;338;0	772;0	575;618	408;4	195;0;176;312;0	557;0	575;634	439;3	874;0;34;199;330; ; ; ; ;
17545;881;189;340;0	772;0	575;618	408;4	196;0;188;324;0	557;0	575;634	439;3	862;0;34;199;330; ; ; ; ;
17565;882;188;338;0	771;0	575;618	408;4	243;0;182;316;0	557;0	575;634	439;3	885;0;34;199;330; ; ; ; ;
17585;883;198;336;0	771;0	575;618	408;4	210;0;176;319;0	556;0	575;634	439;3	866;0;34;199;330; ; ; ; ;
17605;884;190;337;0	771;0	575;618	408;4	223;0;184;315;0	556;0	575;634	439;3	891;0;34;199;330; ; ; ; ;
17625;885;190;334;0	771;0	575;620	844;4	257;0;185;320;0	556;0	575;630	159;3	861;0;34;199;330; ; ; ; ;
17644;886;189;339;0	770;0	575;620	844;4	277;0;177;321;0	556;0	575;630	159;3	829;0;34;199;330; ; ; ; ;
17664;887;193;337;0	770;0	575;620	844;4	249;0;178;324;0	556;0	575;630	159;3	880;0;34;199;330; ; ; ; ;
17684;888;189;334;0	770;0	575;620	844;4	266;0;180;326;0	556;0	575;630	159;3	871;0;34;199;330; ; ; ; ;
17704;889;192;336;0	770;0	576;620	844;4	265;0;182;332;0	556;0	575;630	159;3	880;0;34;199;330; ; ; ; ;
17724;890;193;339;0	770;0	575;617	757;4	244;0;181;330;0	556;0	575;634	527;3	903;0;34;199;330; ; ; ; ;
17744;891;189;342;0	770;0	576;617	757;4	260;0;183;320;0	556;0	576;634	527;3	897;0;34;199;330; ; ; ; ;
17764;892;185;342;0	771;0	575;617	757;4	272;0;183;323;0	556;0	575;634	527;3	895;0;34;199;330; ; ; ; ;
17784;893;195;345;0	771;0	575;617	757;4	266;0;176;318;0	556;0	575;634	527;3	848;0;34;199;330; ; ; ; ;
17804;894;196;345;0	771;0	575;617	757;4	261;0;174;322;0	557;0	575;634	527;3	919;0;34;199;330; ; ; ; ;
17824;895;195;342;0	770;0	575;621	079;4	288;0;173;322;0	556;0	575;632	612;3	897;0;34;199;330; ; ; ; ;
17844;896;401;361;0	768;0	575;621	079;4	360;0;414;341;0	554;0	576;632	612;3	925;0; ; ; ; ; ; ; ;
17864;897;506;359;0	766;0	575;621	079;4	272;0;499;339;0	552;0	576;632	612;3	958;0;35;501;352; ; ; ; ;
17884;898;507;359;0	766;0	575;621	079;4	321;0;521;346;0	552;0	576;632	612;3	964;0;35;501;352; ; ; ; ;
17903;899;499;358;0	766;0	576;621	079;4	317;0;500;350;0	552;0	576;632	612;3	922;0;35;501;352; ; ; ; ;
17923;900;498;350;0	766;0	576;628	921;4	365;0;505;358;0	552;0	576;626	436;3	902;0;35;501;352; ; ; ; ;
17943;901;503;344;0	766;0	576;628	921;4	411;0;499;359;0	551;0	576;626	436;3	902;0;35;501;352; ; ; ; ;
17963;902;501;346;0	766;0	576;628	921;4	392;0;500;356;0	552;0	577;626	436;3	894;0;35;501;352; ; ; ; ;
17983;903;497;345;0	766;0	576;628	921;4	403;0;503;354;0	552;0	577;626	436;3	883;0;35;501;352; ; ; ; ;
18003;904;502;350;0	766;0	576;628	921;4	385;0;504;350;0	552;0	577;626	436;3	897;0;35;501;352; ; ; ; ;
18023;905;501;350;0	767;0	576;630	003;4	394;0;506;345;0	552;0	577;628	888;3	905;0;35;501;352; ; ; ; ;
18043;906;496;346;0	767;0	576;630	003;4	393;0;499;358;0	552;0	577;628	888;3	917;0;35;501;352; ; ; ; ;
18063;907;496;347;0	767;0	576;630	003;4	407;0;503;355;0	552;0	577;628	888;3	917;0;35;501;352; ; ; ; ;
18083;908;491;360;0	767;0	576;630	003;4	396;0;506;365;0	553;0	577;628	888;3	922;0;35;501;352; ; ; ; ;
18103;909;459;442;0	767;0	577;630	003;4	399;0;456;436;0	553;0	578;628	888;3	902;0;36;452;437; ; ; ; ;
18123;910;454;456;0	767;0	577;626	513;4	380;0;455;444;0	553;0	578;628	456;3	899;0;36;452;437; ; ; ; ;
18143;911;454;443;0	767;0	577;626	513;4	327;0;456;435;0	553;0	578;628	456;3	892;0;36;452;437; ; ; ; ;
18163;912;466;446;0	767;0	577;626	513;4	319;0;449;441;0	552;0	578;628	456;3	871;0;36;452;437; ; ; ; ;
18183;913;450;441;0	766;0	578;626	513;4	312;0;457;425;0	552;0	579;628	456;3	914;0;36;452;437; ; ; ; ;
18203;914;454;449;0	766;0	577;626	513;4	337;0;460;430;0	552;0	579;628	456;3	891;0;36;452;437; ; ; ; ;
18223;915;455;451;0	766;0	577;623	269;4	310;0;458;429;0	552;0	578;627	548;3	886;0;36;452;437; ; ; ; ;
18242;916;454;449;0	766;0	577;623	269;4	318;0;454;432;0	552;0	579;627	548;3	902;0;36;452;437; ; ; ; ;
18262;917;450;447;0	766;0	577;623	269;4	319;0;457;433;0	552;0	578;627	548;3	924;0;36;452;437; ; ; ; ;
18282;918;456;445;0	767;0	577;623	269;4	281;0;461;436;0	552;0	578;627	548;3	907;0;36;452;437; ; ; ; ;
18302;919;460;443;0	767;0	577;623	269;4	314;0;457;433;0	552;0	579;627	548;3	916;0;36;452;437; ; ; ; ;
18322;920;460;440;0	767;0	577;624	194;4	311;0;459;433;0	552;0	578;629	589;3	920;0;36;452;437; ; ; ; ;
18342;921;457;445;0	767;0	577;624	194;4	340;0;454;430;0	552;0	579;629	589;3	911;0;36;452;437; ; ; ; ;
18362;922;456;444;0	767;0	577;624	194;4	326;0;459;430;0	552;0	579;629	589;3	926;0;36;452;437; ; ; ; ;
18382;923;452;442;0	767;0	577;624	194;4	342;0;453;437;0	552;0	578;629	589;3	912;0;36;452;437; ; ; ; ;
18402;924;450;439;0	767;0	577;624	194;4	341;0;449;439;0	552;0	578;629	589;3	920;0;36;452;437; ; ; ; ;
18422;925;448;435;0	767;0	577;626	684;4	355;0;450;440;0	552;0	578;630	353;3	918;0;36;452;437; ; ; ; ;
18442;926;452;439;0	767;0	577;626	684;4	380;0;450;430;0	552;0	578;630	353;3	911;0;36;452;437; ; ; ; ;
18462;927;446;440;0	767;0	576;626	684;4	377;0;453;434;0	552;0	577;630	353;3	943;0;36;452;437; ; ; ; ;
18482;928;449;441;0	767;0	576;626	684;4	401;0;453;434;0	552;0	577;630	353;3	962;0;36;452;437; ; ; ; ;
18501;929;452;437;0	767;0	576;626	684;4	413;0;454;431;0	552;0	578;630	353;3	966;0;36;452;437; ; ; ; ;
18522;930;449;440;0	767;0	576;623	380;4	398;0;454;433;0	552;0	577;630	516;3	972;0;36;452;437; ; ; ; ;
18541;931;450;428;0	767;0	577;623	380;4	390;0;450;428;0	552;0	578;630	516;3	973;0;36;452;437; ; ; ; ;
18561;932;447;430;0	767;0	577;623	380;4	418;0;452;433;0	552;0	578;630	516;3	966;0;36;452;437; ; ; ; ;
18581;933;442;432;0	767;0	577;623	380;4	416;0;447;433;0	552;0	578;630	516;3	985;0;36;452;437; ; ; ; ;
18601;934;444;430;0	767;0	577;623	380;4	388;0;447;433;0	552;0	578;630	516;3	972;0;36;452;437; ; ; ; ;
18621;935;441;428;0	767;0	576;625	873;4	418;0;446;434;0	553;0	578;629	161;3	965;0;36;452;437; ; ; ; ;
18641;936;409;373;0	768;0	576;625	873;4	443;0;417;373;0	553;0	577;629	161;3	943;0;37;390;383; ; ; ; ;
18661;937;403;380;0	767;0	576;625	873;4	440;0;399;375;0	553;0	577;629	161;4	010;0;37;390;383; ; ; ; ;
18681;938;396;380;0	767;0	576;625	873;4	495;0;406;375;0	553;0	577;629	161;3	988;0;37;390;383; ; ; ; ;
18701;939;403;376;0	767;0	576;625	873;4	463;0;413;372;0	553;0	577;629	161;4	002;0;37;390;383; ; ; ; ;
18721;940;400;378;0	767;0	576;627	247;4	486;0;406;372;0	552;0	577;629	848;3	996;0;37;390;383; ; ; ; ;
18741;941;405;367;0	766;0	576;627	247;4	493;0;405;362;0	552;0	577;629	848;4	057;0;37;390;383; ; ; ; ;
18761;942;404;369;0	766;0	576;627	247;4	514;0;408;361;0	552;0	577;629	848;4	033;0;37;390;383; ; ; ; ;
18781;943;405;368;0	767;0	576;627	247;4	526;0;406;363;0	552;0	577;629	848;4	049;0;37;390;383; ; ; ; ;
18801;944;409;370;0	767;0	576;627	247;4	521;0;406;369;0	552;0	577;629	848;4	072;0;37;390;383; ; ; ; ;
18820;945;409;370;0	767;0	576;627	478;4	529;0;407;367;0	552;0	577;632	846;4	084;0;37;390;383; ; ; ; ;
18840;946;409;369;0	767;0	576;627	478;4	542;0;407;370;0	552;0	577;632	846;4	093;0;37;390;383; ; ; ; ;
18860;947;403;369;0	767;0	576;627	478;4	562;0;403;370;0	552;0	577;632	846;4	116;0;37;390;383; ; ; ; ;
18880;948;398;371;0	767;0	576;627	478;4	561;0;409;369;0	552;0	577;632	846;4	128;0;37;390;383; ; ; ; ;
18900;949;395;371;0	767;0	576;627	478;4	553;0;420;370;0	553;0	577;632	846;4	134;0;37;390;383; ; ; ; ;
18920;950;392;371;0	767;0	576;627	511;4	563;0;420;373;0	553;0	577;629	524;4	119;0;37;390;383; ; ; ; ;
18940;951;399;372;0	767;0	576;627	511;4	554;0;416;370;0	553;0	577;629	524;4	171;0;37;390;383; ; ; ; ;
18960;952;395;374;0	767;0	576;627	511;4	593;0;416;373;0	553;0	577;629	524;4	178;0;37;390;383; ; ; ; ;
18980;953;406;371;0	767;0	576;627	511;4	592;0;402;375;0	552;0	577;629	524;4	153;0;37;390;383; ; ; ; ;
19000;954;398;377;0	767;0	576;627	511;4	594;0;398;377;0	552;0	577;629	524;4	155;0;37;390;383; ; ; ; ;
19020;955;400;381;0	767;0	576;623	558;4	566;0;393;379;0	553;0	577;629	097;4	154;0;37;390;383; ; ; ; ;
19040;956;382;395;0	767;0	576;623	558;4	596;0;379;381;0	552;0	577;629	097;4	189;0;37;390;383; ; ; ; ;
19060;957;382;394;0	767;0	576;623	558;4	610;0;383;386;0	553;0	577;629	097;4	204;0;37;390;383; ; ; ; ;
19080;958;375;394;0	767;0	576;623	558;4	654;0;388;383;0	553;0	577;629	097;4	187;0;37;390;383; ; ; ; ;
19100;959;381;390;0	767;0	576;623	558;4	625;0;383;385;0	553;0	577;629	097;4	232;0;37;390;383; ; ; ; ;
19119;960;378;386;0	767;0	576;626	152;4	664;0;385;381;0	553;0	577;631	650;4	252;0;37;390;383; ; ; ; ;
19139;961;383;390;0	767;0	576;626	152;4	696;0;380;390;0	553;0	577;631	650;4	276;0;37;390;383; ; ; ; ;
19159;962;378;387;0	767;0	577;626	152;4	707;0;388;388;0	553;0	577;631	650;4	287;0;37;390;383; ; ; ; ;
19179;963;374;381;0	767;0	577;626	152;4	711;0;394;385;0	553;0	577;631	650;4	319;0;37;390;383; ; ; ; ;
19199;964;378;383;0	767;0	577;626	152;4	724;0;384;384;0	552;0	578;631	650;4	313;0;37;390;383; ; ; ; ;
19219;965;377;380;0	767;0	577;625	416;4	725;0;390;384;0	552;0	577;630	775;4	301;0;37;390;383; ; ; ; ;
19239;966;385;387;0	767;0	577;625	416;4	742;0;383;392;0	552;0	577;630	775;4	355;0;37;390;383; ; ; ; ;
19259;967;380;393;0	767;0	576;625	416;4	754;0;391;392;0	552;0	577;630	775;4	389;0;37;390;383; ; ; ; ;
19279;968;379;391;0	767;0	576;625	416;4	772;0;392;388;0	552;0	577;630	775;4	389;0;37;390;383; ; ; ; ;
19299;969;388;393;0	767;0	576;625	416;4	750;0;391;388;0	552;0	577;630	775;4	365;0;37;390;383; ; ; ; ;
19319;970;385;391;0	767;0	576;627	014;4	766;0;391;387;0	552;0	577;630	852;4	384;0;37;390;383; ; ; ; ;
19339;971;385;393;0	767;0	576;627	014;4	809;0;389;388;0	552;0	577;630	852;4	416;0;37;390;383; ; ; ; ;
19359;972;383;396;0	767;0	576;627	014;4	801;0;383;386;0	552;0	577;630	852;4	358;0;37;390;383; ; ; ; ;
19379;973;375;392;0	767;0	577;627	014;4	806;0;386;387;0	552;0	577;630	852;4	401;0;37;390;383; ; ; ; ;
19399;974;378;387;0	767;0	577;627	014;4	816;0;388;389;0	552;0	577;630	852;4	425;0;37;390;383; ; ; ; ;
19418;975;373;386;0	767;0	576;627	853;4	820;0;385;391;0	553;0	577;628	227;4	390;0;37;390;383; ; ; ; ;
19438;976;380;382;0	768;0	577;627	853;4	834;0;389;394;0	553;0	577;628	227;4	390;0;37;390;383; ; ; ; ;
19458;977;377;384;0	768;0	577;627	853;4	815;0;382;393;0	553;0	577;628	227;4	416;0;37;390;383; ; ; ; ;
19478;978;377;396;0	768;0	576;627	853;4	826;0;383;386;0	553;0	577;628	227;4	381;0;37;390;383; ; ; ; ;
19498;979;386;395;0	768;0	576;627	853;4	841;0;392;383;0	553;0	577;628	227;4	416;0;37;390;383; ; ; ; ;
19518;980;385;397;0	768;0	576;625	509;4	817;0;389;377;0	554;0	577;631	114;4	424;0;37;390;383; ; ; ; ;
19538;981;385;399;0	768;0	576;625	509;4	804;0;390;381;0	553;0	577;631	114;4	410;0;37;390;383; ; ; ; ;
19558;982;383;396;0	768;0	576;625	509;4	781;0;397;380;0	553;0	577;631	114;4	388;0;37;390;383; ; ; ; ;
19578;983;381;392;0	768;0	577;625	509;4	794;0;389;382;0	553;0	577;631	114;4	343;0;37;390;383; ; ; ; ;
19598;984;383;392;0	768;0	577;625	509;4	751;0;387;384;0	553;0	577;631	114;4	340;0;37;390;383; ; ; ; ;
19618;985;382;393;0	768;0	577;625	748;4	747;0;387;385;0	553;0	577;630	223;4	330;0;37;390;383; ; ; ; ;
19638;986;374;394;0	768;0	577;625	748;4	751;0;384;391;0	553;0	577;630	223;4	305;0;37;390;383; ; ; ; ;
19658;987;385;392;0	768;0	577;625	748;4	707;0;390;387;0	553;0	577;630	223;4	301;0;37;390;383; ; ; ; ;
19678;988;388;390;0	768;0	577;625	748;4	690;0;393;385;0	554;0	577;630	223;4	257;0;37;390;383; ; ; ; ;
19698;989;385;397;0	768;0	576;625	748;4	675;0;391;377;0	554;0	577;630	223;4	260;0;37;390;383; ; ; ; ;
19717;990;387;397;0	768;0	576;623	848;4	646;0;392;372;0	554;0	577;631	044;4	268;0;37;390;383; ; ; ; ;
19737;991;385;402;0	768;0	576;623	848;4	632;0;387;375;0	554;0	577;631	044;4	251;0;37;390;383; ; ; ; ;
19757;992;385;404;0	768;0	576;623	848;4	607;0;385;382;0	554;0	577;631	044;4	202;0;37;390;383; ; ; ; ;
19777;993;385;399;0	768;0	576;623	848;4	597;0;388;380;0	554;0	577;631	044;4	207;0;37;390;383; ; ; ; ;
19797;994;388;401;0	768;0	576;623	848;4	585;0;389;377;0	554;0	577;631	044;4	192;0;37;390;383; ; ; ; ;
19817;995;389;401;0	768;0	576;623	270;4	570;0;389;379;0	553;0	577;632	031;4	197;0;37;390;383; ; ; ; ;
19837;996;391;396;0	768;0	577;623	270;4	567;0;389;375;0	554;0	577;632	031;4	164;0;37;390;383; ; ; ; ;
19857;997;392;399;0	768;0	577;623	270;4	569;0;393;382;0	554;0	577;632	031;4	126;0;37;390;383; ; ; ; ;
19877;998;390;403;0	768;0	576;623	270;4	563;0;389;388;0	554;0	577;632	031;4	137;0;37;390;383; ; ; ; ;
19897;999;391;396;0	769;0	576;623	270;4	541;0;385;389;0	554;0	576;632	031;4	129;0;37;390;383; ; ; ; ;
19917;1000;390;398;0	768;0	576;624	260;4	545;0;385;394;0	553;0	576;628	746;4	112;0;37;390;383; ; ; ; ;
19937;1001;567;276;0	766;0	575;624	260;4	481;0;587;274;0	552;0	575;628	746;4	065;0; ; ; ; ; ; ; ;
19957;1002;595;259;0	766;0	575;624	260;4	511;0;621;267;0	552;0	575;628	746;4	057;0;38;611;265; ; ; ; ;
19977;1003;595;264;0	766;0	575;624	260;4	484;0;622;260;0	552;0	575;628	746;4	082;0;38;611;265; ; ; ; ;
19997;1004;594;260;0	766;0	575;624	260;4	492;0;617;266;0	552;0	575;628	746;4	035;0;38;611;265; ; ; ; ;
20016;1005;596;257;0	766;0	575;627	788;4	526;0;613;269;0	552;0	575;624	087;4	006;0;38;611;265; ; ; ; ;
20036;1006;599;259;0	766;0	575;627	788;4	492;0;616;270;0	551;0	575;624	087;3	990;0;38;611;265; ; ; ; ;
20056;1007;608;254;0	765;0	575;627	788;4	487;0;623;277;0	551;0	575;624	087;4	023;0;38;611;265; ; ; ; ;
20076;1008;617;257;0	765;0	575;627	788;4	467;0;616;274;0	551;0	575;624	087;3	990;0;38;611;265; ; ; ; ;
20096;1009;604;255;0	765;0	575;627	788;4	459;0;616;276;0	551;0	575;624	087;3	966;0;38;611;265; ; ; ; ;
20116;1010;609;260;0	765;0	575;624	464;4	429;0;618;275;0	550;0	575;624	170;3	973;0;38;611;265; ; ; ; ;
20136;1011;613;261;0	764;0	575;624	464;4	398;0;613;271;0	550;0	575;624	170;3	963;0;38;611;265; ; ; ; ;
20156;1012;617;264;0	764;0	575;624	464;4	400;0;624;281;0	550;0	575;624	170;3	979;0;38;611;265; ; ; ; ;
20176;1013;628;301;0	763;0	575;624	464;4	388;0;633;306;0	550;0	576;624	170;3	936;0;39;639;323; ; ; ; ;
20196;1014;631;304;0	764;0	575;624	464;4	362;0;630;309;0	550;0	576;624	170;3	947;0;39;639;323; ; ; ; ;
20216;1015;636;303;0	764;0	575;628	113;4	382;0;628;311;0	550;0	576;624	335;3	944;0;39;639;323; ; ; ; ;
20236;1016;641;300;0	764;0	575;628	113;4	390;0;635;309;0	550;0	576;624	335;3	917;0;39;639;323; ; ; ; ;
20256;1017;638;306;0	764;0	575;628	113;4	370;0;640;309;0	550;0	576;624	335;3	935;0;39;639;323; ; ; ; ;
20276;1018;643;299;0	764;0	575;628	113;4	371;0;635;309;0	550;0	576;624	335;3	926;0;39;639;323; ; ; ; ;
20296;1019;638;300;0	764;0	576;628	113;4	369;0;630;308;0	549;0	576;624	335;3	901;0;39;639;323; ; ; ; ;
20315;1020;639;304;0	764;0	575;626	016;4	355;0;629;311;0	549;0	576;621	734;3	891;0;39;639;323; ; ; ; ;
20336;1021;635;308;0	763;0	575;626	016;4	340;0;635;314;0	549;0	576;621	734;3	913;0;39;639;323; ; ; ; ;
20355;1022;637;306;0	763;0	575;626	016;4	321;0;638;317;0	549;0	576;621	734;3	901;0;39;639;323; ; ; ; ;
20376;1023;646;298;0	763;0	575;626	016;4	357;0;626;314;0	549;0	576;621	734;3	924;0;39;639;323; ; ; ; ;
20395;1024;631;303;0	763;0	575;626	016;4	328;0;633;320;0	548;0	576;621	734;3	913;0;39;639;323; ; ; ; ;
20416;1025;634;300;0	763;0	575;625	412;4	338;0;633;319;0	548;0	576;622	790;3	918;0;39;639;323; ; ; ; ;
20435;1026;635;313;0	763;0	575;625	412;4	344;0;634;313;0	548;0	577;622	790;3	924;0;39;639;323; ; ; ; ;
20456;1027;649;326;0	762;0	576;625	412;4	345;0;642;337;0	548;0	577;622	790;3	885;0;39;639;323; ; ; ; ;
20475;1028;650;333;0	762;0	576;625	412;4	352;0;636;342;0	548;0	577;622	790;3	930;0;39;639;323; ; ; ; ;
20496;1029;650;338;0	762;0	576;625	412;4	357;0;635;341;0	548;0	578;622	790;3	924;0;39;639;323; ; ; ; ;
20515;1030;650;344;0	763;0	576;624	069;4	351;0;639;338;0	548;0	577;624	695;3	928;0;39;639;323; ; ; ; ;
20536;1031;638;343;0	763;0	576;624	069;4	347;0;644;331;0	549;0	578;624	695;3	967;0;39;639;323; ; ; ; ;
20555;1032;650;342;0	763;0	576;624	069;4	334;0;642;335;0	549;0	578;624	695;3	982;0;39;639;323; ; ; ; ;
20576;1033;641;344;0	763;0	576;624	069;4	345;0;645;331;0	549;0	578;624	695;3	981;0;39;639;323; ; ; ; ;
20595;1034;642;339;0	763;0	577;624	069;4	362;0;640;330;0	549;0	578;624	695;3	996;0;39;639;323; ; ; ; ;
20616;1035;644;336;0	764;0	576;626	401;4	375;0;637;334;0	549;0	578;621	579;3	982;0;39;639;323; ; ; ; ;
20634;1036;640;340;0	764;0	577;626	401;4	378;0;637;342;0	549;0	578;621	579;3	979;0;39;639;323; ; ; ; ;
20656;1037;641;335;0	763;0	577;626	401;4	433;0;645;343;0	549;0	578;621	579;3	988;0;39;639;323; ; ; ; ;
20674;1038;646;334;0	763;0	577;626	401;4	411;0;642;343;0	549;0	578;621	579;3	994;0;39;639;323; ; ; ; ;
20696;1039;646;334;0	763;0	577;626	401;4	401;0;642;345;0	549;0	577;621	579;4	007;0;39;639;323; ; ; ; ;
20714;1040;646;333;0	764;0	576;627	301;4	432;0;645;341;0	550;0	577;625	020;4	036;0;39;639;323; ; ; ; ;
20736;1041;406;342;0	767;0	577;627	301;4	496;0;424;349;0	552;0	577;625	020;4	053;0; ; ; ; ; ; ; ;
20754;1042;318;349;0	768;0	577;627	301;4	476;0;316;348;0	554;0	577;625	020;4	041;0;40;322;348; ; ; ; ;
20776;1043;317;350;0	768;0	577;627	301;4	466;0;312;346;0	554;0	578;625	020;4	042;0;40;322;348; ; ; ; ;
20794;1044;326;350;0	768;0	577;627	301;4	481;0;320;343;0	554;0	578;625	020;4	043;0;40;322;348; ; ; ; ;
20816;1045;329;353;0	768;0	577;624	640;4	460;0;318;334;0	554;0	577;632	158;4	088;0;40;322;348; ; ; ; ;
20834;1046;330;351;0	768;0	577;624	640;4	462;0;314;341;0	554;0	577;632	158;4	065;0;40;322;348; ; ; ; ;
20856;1047;332;350;0	768;0	577;624	640;4	473;0;314;343;0	554;0	577;632	158;4	060;0;40;322;348; ; ; ; ;
20874;1048;330;351;0	768;0	577;624	640;4	466;0;314;345;0	554;0	577;632	158;4	095;0;40;322;348; ; ; ; ;
20894;1049;333;350;0	768;0	577;624	640;4	424;0;313;345;0	554;0	577;632	158;4	078;0;40;322;348; ; ; ; ;
20913;1050;334;352;0	768;0	577;622	931;4	412;0;314;347;0	553;0	577;630	845;4	078;0;40;322;348; ; ; ; ;
20933;1051;333;353;0	768;0	577;622	931;4	427;0;313;336;0	553;0	578;630	845;4	054;0;40;322;348; ; ; ; ;
20953;1052;322;358;0	767;0	577;622	931;4	421;0;326;338;0	553;0	578;630	845;4	074;0;40;322;348; ; ; ; ;
20973;1053;325;358;0	767;0	577;622	931;4	462;0;-800;-600;0	767;0	577;-1	000;-1	000;4;40;322;348; ; ; ; ;
20993;1054;330;356;0	767;0	577;622	931;4	444;0;312;349;0	552;0	578;630	845;4	051;0;40;322;348; ; ; ; ;
21013;1055;325;359;0	767;0	577;622	821;4	452;0;312;350;0	552;0	578;630	565;4	049;0;40;322;348; ; ; ; ;
21033;1056;312;436;0	767;0	578;622	821;4	442;0;303;414;0	553;0	579;630	565;4	003;0;41;308;425; ; ; ; ;
21053;1057;311;437;0	768;0	578;622	821;4	420;0;305;411;0	554;0	579;630	565;4	043;0;41;308;425; ; ; ; ;
21073;1058;311;440;0	768;0	578;622	821;4	404;0;295;417;0	554;0	579;630	565;4	037;0;41;308;425; ; ; ; ;
21093;1059;316;445;0	768;0	578;622	821;4	407;0;302;413;0	554;0	579;630	565;4	013;0;41;308;425; ; ; ; ;
21113;1060;316;447;0	769;0	578;621	899;4	404;0;301;413;0	554;0	579;629	704;4	028;0;41;308;425; ; ; ; ;
21133;1061;310;441;0	769;0	578;621	899;4	398;0;306;414;0	554;0	579;629	704;4	025;0;41;308;425; ; ; ; ;
21153;1062;313;439;0	769;0	578;621	899;4	419;0;297;416;0	554;0	579;629	704;4	028;0;41;308;425; ; ; ; ;
21173;1063;309;442;0	769;0	578;621	899;4	416;0;302;413;0	555;0	579;629	704;3	995;0;41;308;425; ; ; ; ;
21192;1064;316;441;0	770;0	578;621	899;4	425;0;304;408;0	555;0	579;629	704;4	036;0;41;308;425; ; ; ; ;
21212;1065;315;440;0	770;0	578;622	998;4	434;0;301;407;0	555;0	578;631	086;4	035;0;41;308;425; ; ; ; ;
21232;1066;-800;-600;0	555;0	579;-1	000;-1	000;4;304;407;0	555;0	579;631	086;4	028;0;41;308;425; ; ; ; ;
21252;1067;307;441;0	769;0	578;622	998;4	432;0;304;411;0	555;0	579;631	086;4	059;0;41;308;425; ; ; ; ;
21272;1068;308;444;0	769;0	578;622	998;4	445;0;303;418;0	554;0	579;631	086;4	076;0;41;308;425; ; ; ; ;
21292;1069;311;440;0	769;0	578;622	998;4	434;0;300;422;0	554;0	578;631	086;4	088;0;41;308;425; ; ; ; ;
21312;1070;313;440;0	769;0	578;622	734;4	438;0;299;426;0	554;0	578;631	482;4	103;0;41;308;425; ; ; ; ;
21332;1071;306;446;0	769;0	578;622	734;4	443;0;298;420;0	554;0	578;631	482;4	069;0;41;308;425; ; ; ; ;
21352;1072;-800;-600;0	555;0	578;-1	000;-1	000;4;307;420;0	555;0	578;631	482;4	033;0;41;308;425; ; ; ; ;
21372;1073;311;444;0	770;0	578;622	734;4	403;0;303;426;0	555;0	578;631	482;4	040;0;41;308;425; ; ; ; ;
21392;1074;308;444;0	770;0	578;622	734;4	419;0;301;423;0	555;0	578;631	482;4	041;0;41;308;425; ; ; ; ;
21412;1075;308;444;0	770;0	578;623	039;4	421;0;304;425;0	555;0	578;630	311;4	035;0;41;308;425; ; ; ; ;
21432;1076;310;448;0	770;0	578;623	039;4	405;0;299;419;0	555;0	578;630	311;4	001;0;41;308;425; ; ; ; ;
21452;1077;-800;-600;0	555;0	578;-1	000;-1	000;4;301;419;0	555;0	578;630	311;4	015;0;41;308;425; ; ; ; ;
21472;1078;322;442;0	770;0	578;623	039;4	427;0;311;420;0	556;0	578;630	311;4	004;0;41;308;425; ; ; ; ;
21491;1079;-800;-600;0	556;0	578;-1	000;-1	000;4;307;413;0	556;0	578;630	311;4	034;0;41;308;425; ; ; ; ;
21511;1080;-800;-600;0	771;0	578;-1	000;-1	000;4;311;411;0	556;0	578;632	445;4	051;0;41;308;425; ; ; ; ;
21531;1081;320;442;0	770;0	578;623	001;4	427;0;311;410;0	556;0	578;632	445;4	043;0;41;308;425; ; ; ; ;
21551;1082;322;444;0	770;0	578;623	001;4	416;0;314;410;0	556;0	578;632	445;4	028;0;41;308;425; ; ; ; ;
21571;1083;319;437;0	770;0	578;623	001;4	437;0;309;411;0	555;0	578;632	445;4	027;0;41;308;425; ; ; ; ;
21591;1084;318;441;0	770;0	578;623	001;4	441;0;306;413;0	555;0	578;632	445;4	021;0;41;308;425; ; ; ; ;
21611;1085;318;440;0	770;0	578;624	047;4	452;0;306;415;0	555;0	577;629	580;4	000;0;41;308;425; ; ; ; ;
21631;1086;319;433;0	770;0	578;624	047;4	478;0;310;409;0	556;0	578;629	580;4	040;0;41;308;425; ; ; ; ;
21651;1087;317;431;0	770;0	578;624	047;4	477;0;310;409;0	556;0	578;629	580;4	007;0;41;308;425; ; ; ; ;
21671;1088;318;433;0	770;0	578;624	047;4	459;0;306;407;0	556;0	578;629	580;4	066;0;41;308;425; ; ; ; ;
21691;1089;320;429;0	770;0	578;624	047;4	486;0;311;409;0	556;0	578;629	580;4	049;0;41;308;425; ; ; ; ;
21711;1090;320;429;0	770;0	578;623	003;4	474;0;310;406;0	555;0	578;632	424;4	066;0;41;308;425; ; ; ; ;
21731;1091;363;390;0	769;0	577;623	003;4	483;0;362;370;0	554;0	577;632	424;4	112;0;42;391;369; ; ; ; ;
21751;1092;380;386;0	768;0	577;623	003;4	496;0;358;372;0	554;0	577;632	424;4	106;0;42;391;369; ; ; ; ;
21771;1093;384;380;0	768;0	577;623	003;4	520;0;364;364;0	554;0	577;632	424;4	137;0;42;391;369; ; ; ; ;
21790;1094;384;377;0	768;0	577;623	003;4	511;0;366;363;0	554;0	577;632	424;4	122;0;42;391;369; ; ; ; ;
21810;1095;383;370;0	768;0	577;626	515;4	548;0;366;363;0	554;0	577;632	699;4	130;0;42;391;369; ; ; ; ;
21830;1096;381;375;0	768;0	577;626	515;4	551;0;373;367;0	554;0	577;632	699;4	168;0;42;391;369; ; ; ; ;
21850;1097;382;375;0	768;0	577;626	515;4	565;0;374;364;0	554;0	577;632	699;4	208;0;42;391;369; ; ; ; ;
21870;1098;376;372;0	768;0	577;626	515;4	568;0;376;368;0	554;0	577;632	699;4	206;0;42;391;369; ; ; ; ;
21890;1099;367;374;0	768;0	577;626	515;4	579;0;377;363;0	553;0	577;632	699;4	198;0;42;391;369; ; ; ; ;
21910;1100;365;376;0	768;0	577;623	161;4	560;0;377;365;0	553;0	577;631	857;4	189;0;42;391;369; ; ; ; ;
21930;1101;375;384;0	768;0	577;623	161;4	586;0;375;359;0	553;0	578;631	857;4	230;0;42;391;369; ; ; ; ;
21950;1102;371;382;0	768;0	577;623	161;4	591;0;380;366;0	553;0	578;631	857;4	219;0;42;391;369; ; ; ; ;
21970;1103;371;379;0	768;0	577;623	161;4	610;0;379;365;0	553;0	577;631	857;4	261;0;42;391;369; ; ; ; ;
21990;1104;371;377;0	768;0	577;623	161;4	592;0;377;373;0	553;0	577;631	857;4	247;0;42;391;369; ; ; ; ;
22010;1105;370;372;0	768;0	577;626	740;4	624;0;379;376;0	553;0	577;630	442;4	244;0;42;391;369; ; ; ; ;
22030;1106;373;377;0	768;0	577;626	740;4	625;0;375;374;0	553;0	577;630	442;4	247;0;42;391;369; ; ; ; ;
22050;1107;376;368;0	768;0	577;626	740;4	640;0;391;362;0	553;0	577;630	442;4	267;0;42;391;369; ; ; ; ;
22070;1108;388;345;0	767;0	577;626	740;4	644;0;381;342;0	553;0	577;630	442;4	279;0;42;391;369; ; ; ; ;
22089;1109;380;344;0	767;0	577;626	740;4	643;0;388;338;0	553;0	577;630	442;4	259;0;42;391;369; ; ; ; ;
22109;1110;385;344;0	767;0	576;625	115;4	633;0;385;330;0	553;0	577;634	089;4	284;0;42;391;369; ; ; ; ;
22129;1111;384;355;0	767;0	577;625	115;4	657;0;392;333;0	553;0	577;634	089;4	326;0;42;391;369; ; ; ; ;
22149;1112;384;353;0	767;0	577;625	115;4	649;0;395;335;0	553;0	577;634	089;4	320;0;42;391;369; ; ; ; ;
22169;1113;381;354;0	767;0	577;625	115;4	676;0;401;338;0	553;0	577;634	089;4	320;0;42;391;369; ; ; ; ;
22189;1114;380;350;0	767;0	577;625	115;4	678;0;400;337;0	553;0	577;634	089;4	326;0;42;391;369; ; ; ; ;
22209;1115;380;351;0	767;0	576;622	735;4	663;0;398;340;0	552;0	577;630	803;4	302;0;42;391;369; ; ; ; ;
22229;1116;387;353;0	767;0	577;622	735;4	672;0;385;343;0	552;0	577;630	803;4	319;0;42;391;369; ; ; ; ;
22249;1117;384;358;0	767;0	577;622	735;4	672;0;391;345;0	552;0	577;630	803;4	299;0;42;391;369; ; ; ; ;
22269;1118;381;360;0	767;0	576;622	735;4	661;0;395;345;0	552;0	577;630	803;4	334;0;42;391;369; ; ; ; ;
22289;1119;382;360;0	767;0	576;622	735;4	692;0;394;347;0	552;0	577;630	803;4	303;0;42;391;369; ; ; ; ;
22309;1120;381;359;0	767;0	576;622	982;4	693;0;393;348;0	552;0	577;630	487;4	314;0;42;391;369; ; ; ; ;
22329;1121;381;354;0	767;0	577;622	982;4	694;0;395;350;0	552;0	577;630	487;4	312;0;42;391;369; ; ; ; ;
22349;1122;385;353;0	767;0	577;622	982;4	691;0;387;352;0	552;0	577;630	487;4	309;0;42;391;369; ; ; ; ;
22369;1123;391;353;0	767;0	577;622	982;4	703;0;394;355;0	552;0	577;630	487;4	355;0;42;391;369; ; ; ; ;
22388;1124;394;362;0	767;0	577;622	982;4	695;0;395;359;0	552;0	577;630	487;4	363;0;42;391;369; ; ; ; ;
22408;1125;396;358;0	767;0	577;627	007;4	726;0;393;360;0	552;0	578;632	186;4	383;0;42;391;369; ; ; ; ;
22428;1126;396;375;0	767;0	577;627	007;4	743;0;403;370;0	552;0	578;632	186;4	365;0;42;391;369; ; ; ; ;
22448;1127;401;371;0	767;0	577;627	007;4	748;0;400;365;0	552;0	578;632	186;4	375;0;42;391;369; ; ; ; ;
22468;1128;403;381;0	767;0	577;627	007;4	759;0;399;362;0	552;0	578;632	186;4	394;0;42;391;369; ; ; ; ;
22488;1129;402;382;0	767;0	577;627	007;4	756;0;396;366;0	552;0	578;632	186;4	390;0;42;391;369; ; ; ; ;
22508;1130;403;386;0	767;0	577;624	644;4	736;0;394;364;0	552;0	578;633	929;4	398;0;42;391;369; ; ; ; ;
22528;1131;397;380;0	767;0	577;624	644;4	773;0;395;369;0	552;0	578;633	929;4	365;0;42;391;369; ; ; ; ;
22548;1132;394;386;0	767;0	577;624	644;4	761;0;396;368;0	552;0	578;633	929;4	425;0;42;391;369; ; ; ; ;
22568;1133;390;382;0	767;0	577;624	644;4	788;0;393;370;0	552;0	578;633	929;4	424;0;42;391;369; ; ; ; ;
22588;1134;388;380;0	767;0	577;624	644;4	795;0;397;368;0	552;0	578;633	929;4	410;0;42;391;369; ; ; ; ;
22608;1135;386;382;0	767;0	577;625	023;4	801;0;396;371;0	552;0	578;631	366;4	387;0;42;391;369; ; ; ; ;
22628;1136;386;384;0	767;0	577;625	023;4	778;0;395;374;0	552;0	578;631	366;4	400;0;42;391;369; ; ; ; ;
22648;1137;391;380;0	767;0	577;625	023;4	786;0;394;372;0	552;0	578;631	366;4	412;0;42;391;369; ; ; ; ;
22668;1138;389;382;0	767;0	577;625	023;4	806;0;394;372;0	552;0	578;631	366;4	372;0;42;391;369; ; ; ; ;
22687;1139;395;382;0	767;0	577;625	023;4	780;0;391;377;0	552;0	578;631	366;4	373;0;42;391;369; ; ; ; ;
22707;1140;395;382;0	767;0	577;625	721;4	794;0;390;379;0	553;0	577;629	252;4	360;0;42;391;369; ; ; ; ;
22727;1141;402;382;0	768;0	577;625	721;4	772;0;399;386;0	553;0	577;629	252;4	346;0;42;391;369; ; ; ; ;
22747;1142;398;383;0	768;0	577;625	721;4	764;0;394;384;0	553;0	577;629	252;4	333;0;42;391;369; ; ; ; ;
22767;1143;389;379;0	768;0	577;625	721;4	748;0;394;380;0	553;0	577;629	252;4	302;0;42;391;369; ; ; ; ;
22787;1144;398;380;0	768;0	577;625	721;4	744;0;396;381;0	553;0	577;629	252;4	307;0;42;391;369; ; ; ; ;
22807;1145;396;379;0	768;0	577;625	899;4	741;0;394;381;0	553;0	578;630	240;4	318;0;42;391;369; ; ; ; ;
22827;1146;403;372;0	768;0	578;625	899;4	734;0;404;370;0	553;0	578;630	240;4	292;0;42;391;369; ; ; ; ;
22847;1147;400;370;0	768;0	578;625	899;4	705;0;402;368;0	553;0	578;630	240;4	265;0;42;391;369; ; ; ; ;
22867;1148;399;369;0	768;0	578;625	899;4	677;0;396;373;0	553;0	578;630	240;4	252;0;42;391;369; ; ; ; ;
22887;1149;399;376;0	768;0	578;625	899;4	684;0;397;381;0	553;0	577;630	240;4	238;0;42;391;369; ; ; ; ;
22907;1150;399;377;0	768;0	577;624	050;4	678;0;398;380;0	554;0	577;632	215;4	238;0;42;391;369; ; ; ; ;
22927;1151;398;378;0	769;0	577;624	050;4	660;0;402;366;0	554;0	577;632	215;4	220;0;42;391;369; ; ; ; ;
22947;1152;398;378;0	769;0	577;624	050;4	668;0;405;368;0	554;0	577;632	215;4	216;0;42;391;369; ; ; ; ;
22967;1153;400;380;0	769;0	577;624	050;4	656;0;401;369;0	554;0	577;632	215;4	172;0;42;391;369; ; ; ; ;
22986;1154;396;378;0	769;0	577;624	050;4	634;0;393;368;0	554;0	577;632	215;4	180;0;42;391;369; ; ; ; ;
23006;1155;396;379;0	769;0	577;623	359;4	628;0;393;367;0	554;0	577;633	079;4	193;0;42;391;369; ; ; ; ;
23026;1156;397;376;0	769;0	578;623	359;4	604;0;392;371;0	554;0	577;633	079;4	183;0;42;391;369; ; ; ; ;
23046;1157;396;377;0	769;0	578;623	359;4	609;0;395;373;0	554;0	577;633	079;4	151;0;42;391;369; ; ; ; ;
23066;1158;395;381;0	769;0	578;623	359;4	572;0;393;370;0	554;0	577;633	079;4	171;0;42;391;369; ; ; ; ;
23086;1159;400;380;0	770;0	577;623	359;4	617;0;398;367;0	555;0	577;633	079;4	137;0;42;391;369; ; ; ; ;
23106;1160;399;379;0	770;0	577;624	530;4	616;0;398;370;0	555;0	576;629	672;4	118;0;42;391;369; ; ; ; ;
23126;1161;399;373;0	770;0	577;624	530;4	583;0;399;377;0	555;0	576;629	672;4	125;0;42;391;369; ; ; ; ;
23146;1162;402;376;0	770;0	577;624	530;4	575;0;397;377;0	555;0	576;629	672;4	077;0;42;391;369; ; ; ; ;
23166;1163;398;376;0	770;0	577;624	530;4	545;0;397;379;0	555;0	576;629	672;4	114;0;42;391;369; ; ; ; ;
23186;1164;402;378;0	770;0	577;624	530;4	552;0;399;369;0	555;0	577;629	672;4	092;0;42;391;369; ; ; ; ;
23206;1165;400;379;0	769;0	577;624	797;4	561;0;398;364;0	554;0	577;633	841;4	136;0;42;391;369; ; ; ; ;
23226;1166;394;371;0	769;0	578;624	797;4	554;0;395;369;0	554;0	577;633	841;4	087;0;42;391;369; ; ; ; ;
23246;1167;398;368;0	769;0	578;624	797;4	535;0;400;369;0	554;0	577;633	841;4	085;0;42;391;369; ; ; ; ;
23266;1168;397;372;0	769;0	578;624	797;4	498;0;398;370;0	554;0	577;633	841;4	035;0;42;391;369; ; ; ; ;
23285;1169;395;375;0	769;0	578;624	797;4	504;0;398;371;0	554;0	577;633	841;4	049;0;42;391;369; ; ; ; ;
23305;1170;397;376;0	769;0	577;623	307;4	500;0;398;374;0	554;0	577;630	275;4	010;0;42;391;369; ; ; ; ;
23325;1171;399;377;0	769;0	578;623	307;4	455;0;402;376;0	554;0	577;630	275;3	975;0;42;391;369; ; ; ; ;
23345;1172;402;381;0	769;0	578;623	307;4	448;0;399;373;0	554;0	577;630	275;4	010;0;42;391;369; ; ; ; ;
23365;1173;399;381;0	769;0	578;623	307;4	442;0;389;377;0	554;0	577;630	275;3	977;0;42;391;369; ; ; ; ;
23385;1174;394;376;0	768;0	578;623	307;4	424;0;389;372;0	554;0	577;630	275;3	965;0;42;391;369; ; ; ; ;
23405;1175;395;377;0	768;0	578;624	416;4	424;0;389;372;0	554;0	577;631	947;3	984;0;42;391;369; ; ; ; ;
23425;1176;400;380;0	768;0	578;624	416;4	410;0;390;365;0	554;0	578;631	947;3	954;0;42;391;369; ; ; ; ;
23445;1177;397;379;0	768;0	578;624	416;4	426;0;390;363;0	554;0	578;631	947;3	976;0;42;391;369; ; ; ; ;
23465;1178;397;376;0	768;0	578;624	416;4	436;0;396;363;0	554;0	578;631	947;3	987;0;42;391;369; ; ; ; ;
23485;1179;402;382;0	768;0	578;624	416;4	411;0;400;362;0	553;0	578;631	947;3	944;0;42;391;369; ; ; ; ;
23505;1180;400;380;0	768;0	578;625	098;4	426;0;402;363;0	553;0	578;630	139;3	946;0;42;391;369; ; ; ; ;
23525;1181;404;380;0	768;0	578;625	098;4	408;0;402;364;0	553;0	578;630	139;3	952;0;42;391;369; ; ; ; ;
23545;1182;396;372;0	768;0	578;625	098;4	429;0;400;370;0	553;0	578;630	139;3	973;0;42;391;369; ; ; ; ;
23565;1183;318;360;0	769;0	578;625	098;4	420;0;325;367;0	554;0	577;630	139;3	947;0; ; ; ; ; ; ; ;
23585;1184;273;356;0	770;0	578;625	098;4	403;0;276;357;0	556;0	577;630	139;3	928;0; ; ; ; ; ; ; ;
23604;1185;241;355;0	770;0	578;622	232;4	391;0;246;357;0	556;0	577;630	843;3	934;0; ; ; ; ; ; ; ;
23624;1186;277;363;0	770;0	578;622	232;4	376;0;274;355;0	556;0	577;630	843;3	916;0;43;277;360; ; ; ; ;
23644;1187;276;358;0	770;0	578;622	232;4	400;0;271;357;0	556;0	577;630	843;3	960;0;43;277;360; ; ; ; ;
23664;1188;275;364;0	770;0	578;622	232;4	380;0;277;349;0	556;0	578;630	843;3	894;0;43;277;360; ; ; ; ;
23684;1189;272;373;0	770;0	578;622	232;4	383;0;277;349;0	556;0	578;630	843;3	927;0;43;277;360; ; ; ; ;
23704;1190;271;375;0	770;0	578;621	069;4	383;0;278;348;0	555;0	578;631	400;3	936;0;43;277;360; ; ; ; ;
23724;1191;272;372;0	770;0	579;621	069;4	383;0;270;348;0	555;0	578;631	400;3	942;0;43;277;360; ; ; ; ;
23744;1192;272;371;0	770;0	579;621	069;4	384;0;267;347;0	555;0	578;631	400;3	931;0;43;277;360; ; ; ; ;
23764;1193;276;373;0	770;0	579;621	069;4	346;0;272;350;0	555;0	578;631	400;3	927;0;43;277;360; ; ; ; ;
23784;1194;274;368;0	770;0	579;621	069;4	373;0;275;351;0	555;0	578;631	400;3	898;0;43;277;360; ; ; ; ;
23804;1195;276;369;0	770;0	578;620	164;4	357;0;275;350;0	555;0	578;632	963;3	897;0;43;277;360; ; ; ; ;
23824;1196;275;378;0	770;0	578;620	164;4	317;0;269;347;0	555;0	578;632	963;3	935;0;43;277;360; ; ; ; ;
23844;1197;272;374;0	770;0	578;620	164;4	337;0;269;351;0	555;0	578;632	963;3	927;0;43;277;360; ; ; ; ;
23864;1198;278;368;0	770;0	579;620	164;4	329;0;275;356;0	555;0	578;632	963;3	920;0;43;277;360; ; ; ; ;
23883;1199;281;367;0	770;0	579;620	164;4	315;0;273;351;0	555;0	578;632	963;3	889;0;43;277;360; ; ; ; ;
23903;1200;281;363;0	770;0	579;622	057;4	335;0;275;354;0	555;0	579;631	748;3	872;0;43;277;360; ; ; ; ;
23923;1201;278;364;0	770;0	579;622	057;4	320;0;280;349;0	555;0	579;631	748;3	877;0;43;277;360; ; ; ; ;
23943;1202;276;370;0	769;0	579;622	057;4	297;0;278;348;0	555;0	579;631	748;3	885;0;43;277;360; ; ; ; ;
23963;1203;283;366;0	770;0	579;622	057;4	339;0;275;347;0	555;0	579;631	748;3	916;0;43;277;360; ; ; ; ;
23983;1204;281;366;0	770;0	579;622	057;4	340;0;277;357;0	555;0	578;631	748;3	919;0;43;277;360; ; ; ; ;
24003;1205;283;369;0	770;0	578;620	301;4	330;0;276;359;0	555;0	578;630	497;3	914;0;43;277;360; ; ; ; ;
24023;1206;284;373;0	770;0	578;620	301;4	327;0;280;350;0	555;0	578;630	497;3	899;0;43;277;360; ; ; ; ;
24043;1207;285;382;0	770;0	578;620	301;4	342;0;282;350;0	555;0	578;630	497;3	902;0;43;277;360; ; ; ; ;
24063;1208;284;374;0	770;0	579;620	301;4	343;0;278;354;0	555;0	578;630	497;3	915;0;43;277;360; ; ; ; ;
24083;1209;284;371;0	770;0	579;620	301;4	366;0;278;356;0	555;0	578;630	497;3	959;0;43;277;360; ; ; ; ;
24103;1210;284;373;0	770;0	578;621	065;4	379;0;278;357;0	555;0	578;631	670;3	976;0;43;277;360; ; ; ; ;
24123;1211;283;371;0	770;0	579;621	065;4	374;0;277;347;0	555;0	579;631	670;3	943;0;43;277;360; ; ; ; ;
24143;1212;286;371;0	770;0	579;621	065;4	362;0;277;345;0	555;0	579;631	670;3	922;0;43;277;360; ; ; ; ;
24163;1213;283;370;0	769;0	579;621	065;4	363;0;280;353;0	554;0	579;631	670;4	002;0;43;277;360; ; ; ; ;
24183;1214;284;373;0	769;0	579;621	065;4	390;0;279;357;0	554;0	579;631	670;3	961;0;43;277;360; ; ; ; ;
24202;1215;284;372;0	768;0	578;622	195;4	394;0;279;358;0	554;0	578;632	684;3	978;0;43;277;360; ; ; ; ;
24222;1216;391;381;0	767;0	578;622	195;4	446;0;385;369;0	553;0	578;632	684;4	007;0;44;385;371; ; ; ; ;
24242;1217;396;384;0	767;0	578;622	195;4	423;0;390;368;0	553;0	578;632	684;4	007;0;44;385;371; ; ; ; ;
24262;1218;395;381;0	768;0	578;622	195;4	410;0;384;362;0	553;0	578;632	684;4	004;0;44;385;371; ; ; ; ;
24282;1219;383;388;0	768;0	578;622	195;4	433;0;382;366;0	553;0	578;632	684;3	986;0;44;385;371; ; ; ; ;
24302;1220;384;384;0	768;0	578;626	492;4	447;0;382;368;0	553;0	578;628	498;3	957;0;44;385;371; ; ; ; ;
24322;1221;392;380;0	768;0	578;626	492;4	509;0;388;370;0	553;0	578;628	498;3	983;0;44;385;371; ; ; ; ;
24342;1222;389;380;0	768;0	578;626	492;4	510;0;385;372;0	553;0	578;628	498;4	023;0;44;385;371; ; ; ; ;
24362;1223;384;380;0	768;0	578;626	492;4	530;0;386;366;0	553;0	578;628	498;4	006;0;44;385;371; ; ; ; ;
24382;1224;383;379;0	768;0	579;626	492;4	503;0;385;365;0	554;0	579;628	498;4	015;0;44;385;371; ; ; ; ;
24402;1225;384;382;0	768;0	578;622	556;4	481;0;386;360;0	554;0	578;632	864;4	033;0;44;385;371; ; ; ; ;
24422;1226;391;380;0	768;0	578;622	556;4	517;0;390;364;0	553;0	578;632	864;4	049;0;44;385;371; ; ; ; ;
24442;1227;393;375;0	768;0	578;622	556;4	503;0;388;365;0	553;0	578;632	864;4	060;0;44;385;371; ; ; ; ;
24461;1228;390;380;0	768;0	578;622	556;4	481;0;388;356;0	553;0	578;632	864;4	073;0;44;385;371; ; ; ; ;
24481;1229;385;382;0	768;0	578;622	556;4	497;0;382;362;0	553;0	578;632	864;4	065;0;44;385;371; ; ; ; ;
24501;1230;385;380;0	768;0	577;623	439;4	494;0;381;359;0	553;0	578;633	892;4	077;0;44;385;371; ; ; ; ;
24521;1231;391;375;0	768;0	578;623	439;4	522;0;393;367;0	553;0	578;633	892;4	049;0;44;385;371; ; ; ; ;
24541;1232;388;377;0	768;0	578;623	439;4	501;0;391;365;0	553;0	578;633	892;4	081;0;44;385;371; ; ; ; ;
24561;1233;382;375;0	768;0	578;623	439;4	517;0;385;361;0	553;0	578;633	892;4	051;0;44;385;371; ; ; ; ;
24581;1234;386;375;0	768;0	578;623	439;4	518;0;381;366;0	553;0	578;633	892;4	062;0;44;385;371; ; ; ; ;
24601;1235;383;372;0	768;0	578;627	319;4	546;0;377;367;0	553;0	578;631	854;4	059;0;44;385;371; ; ; ; ;
24621;1236;391;372;0	768;0	578;627	319;4	562;0;382;367;0	553;0	578;631	854;4	003;0;44;385;371; ; ; ; ;
24641;1237;392;374;0	768;0	578;627	319;4	549;0;387;367;0	553;0	578;631	854;4	015;0;44;385;371; ; ; ; ;
24661;1238;385;371;0	768;0	578;627	319;4	544;0;375;364;0	553;0	578;631	854;4	050;0;44;385;371; ; ; ; ;
24681;1239;384;369;0	768;0	578;627	319;4	545;0;388;364;0	553;0	578;631	854;3	991;0;44;385;371; ; ; ; ;
24701;1240;385;371;0	768;0	578;624	077;4	522;0;384;366;0	553;0	578;630	175;3	994;0;44;385;371; ; ; ; ;
24721;1241;387;372;0	768;0	578;624	077;4	510;0;390;366;0	553;0	578;630	175;4	003;0;44;385;371; ; ; ; ;
24741;1242;383;375;0	768;0	578;624	077;4	517;0;385;370;0	553;0	578;630	175;3	982;0;44;385;371; ; ; ; ;
24761;1243;386;372;0	768;0	578;624	077;4	512;0;388;369;0	553;0	578;630	175;4	007;0;44;385;371; ; ; ; ;
24781;1244;386;376;0	768;0	578;624	077;4	507;0;395;365;0	553;0	578;630	175;4	016;0;44;385;371; ; ; ; ;
24800;1245;387;374;0	768;0	578;624	765;4	514;0;393;367;0	553;0	578;629	913;4	012;0;44;385;371; ; ; ; ;
24820;1246;385;380;0	768;0	578;624	765;4	485;0;390;366;0	553;0	579;629	913;4	007;0;44;385;371; ; ; ; ;
24840;1247;388;381;0	768;0	578;624	765;4	514;0;385;362;0	553;0	579;629	913;4	035;0;44;385;371; ; ; ; ;
24860;1248;387;382;0	768;0	578;624	765;4	500;0;387;372;0	553;0	578;629	913;4	029;0;44;385;371; ; ; ; ;
24880;1249;378;374;0	768;0	578;624	765;4	482;0;380;373;0	553;0	578;629	913;4	026;0;44;385;371; ; ; ; ;
24900;1250;378;373;0	768;0	578;626	615;4	506;0;380;374;0	553;0	578;630	830;4	029;0;44;385;371; ; ; ; ;
24920;1251;386;376;0	768;0	578;626	615;4	513;0;390;360;0	553;0	578;630	830;4	042;0;44;385;371; ; ; ; ;
24940;1252;385;377;0	768;0	578;626	615;4	521;0;393;358;0	553;0	578;630	830;4	070;0;44;385;371; ; ; ; ;
24960;1253;393;370;0	768;0	578;626	615;4	497;0;391;367;0	553;0	578;630	830;4	060;0;44;385;371; ; ; ; ;
24980;1254;381;376;0	768;0	578;626	615;4	511;0;380;367;0	553;0	578;630	830;4	058;0;44;385;371; ; ; ; ;
25000;1255;382;377;0	768;0	578;624	209;4	492;0;380;368;0	553;0	578;629	742;4	050;0;44;385;371; ; ; ; ;
25020;1256;390;379;0	767;0	578;624	209;4	537;0;385;371;0	552;0	578;629	742;4	096;0;44;385;371; ; ; ; ;
25040;1257;391;378;0	767;0	578;624	209;4	558;0;387;372;0	552;0	578;629	742;4	081;0;44;385;371; ; ; ; ;
25059;1258;391;380;0	768;0	578;624	209;4	537;0;389;372;0	553;0	578;629	742;4	110;0;44;385;371; ; ; ; ;
25079;1259;368;375;0	768;0	578;624	209;4	527;0;373;372;0	553;0	578;629	742;4	127;0;44;385;371; ; ; ; ;
25099;1260;367;376;0	769;0	578;623	935;4	529;0;373;371;0	554;0	578;630	828;4	137;0;44;385;371; ; ; ; ;
25119;1261;321;383;0	769;0	578;623	935;4	556;0;322;367;0	554;0	578;630	828;4	158;0;45;318;385; ; ; ; ;
25139;1262;323;390;0	769;0	578;623	935;4	590;0;317;368;0	554;0	578;630	828;4	139;0;45;318;385; ; ; ; ;
25159;1263;314;392;0	769;0	578;623	935;4	606;0;321;376;0	555;0	578;630	828;4	170;0;45;318;385; ; ; ; ;
25179;1264;316;391;0	769;0	578;623	935;4	610;0;325;378;0	555;0	578;630	828;4	203;0;45;318;385; ; ; ; ;
25199;1265;315;393;0	770;0	578;622	525;4	605;0;324;382;0	555;0	578;629	397;4	196;0;45;318;385; ; ; ; ;
25219;1266;318;390;0	770;0	579;622	525;4	568;0;325;384;0	555;0	578;629	397;4	191;0;45;318;385; ; ; ; ;
25239;1267;316;387;0	770;0	579;622	525;4	597;0;318;384;0	555;0	578;629	397;4	197;0;45;318;385; ; ; ; ;
25259;1268;313;382;0	770;0	579;622	525;4	608;0;320;388;0	555;0	578;629	397;4	226;0;45;318;385; ; ; ; ;
25279;1269;320;392;0	770;0	579;622	525;4	610;0;321;384;0	555;0	578;629	397;4	211;0;45;318;385; ; ; ; ;
25299;1270;318;389;0	770;0	579;623	547;4	620;0;322;386;0	555;0	578;628	824;4	219;0;45;318;385; ; ; ; ;
25319;1271;310;392;0	769;0	579;623	547;4	610;0;321;378;0	555;0	578;628	824;4	198;0;45;318;385; ; ; ; ;
25339;1272;312;397;0	769;0	578;623	547;4	626;0;315;377;0	554;0	578;628	824;4	211;0;45;318;385; ; ; ; ;
25359;1273;306;443;0	769;0	579;623	547;4	668;0;312;419;0	555;0	579;628	824;4	196;0;46;310;434; ; ; ; ;
25379;1274;303;434;0	769;0	579;623	547;4	636;0;315;413;0	555;0	579;628	824;4	225;0;46;310;434; ; ; ; ;
25398;1275;299;426;0	770;0	579;623	978;4	656;0;314;406;0	555;0	579;631	534;4	242;0;46;310;434; ; ; ; ;
25418;1276;308;443;0	769;0	579;623	978;4	657;0;315;420;0	555;0	579;631	534;4	252;0;46;310;434; ; ; ; ;
25438;1277;308;443;0	769;0	579;623	978;4	659;0;312;423;0	555;0	579;631	534;4	233;0;46;310;434; ; ; ; ;
25458;1278;304;440;0	769;0	579;623	978;4	667;0;316;423;0	555;0	579;631	534;4	254;0;46;310;434; ; ; ; ;
25478;1279;308;443;0	769;0	579;623	978;4	681;0;318;421;0	555;0	579;631	534;4	280;0;46;310;434; ; ; ; ;
25498;1280;308;444;0	770;0	579;621	975;4	671;0;318;425;0	555;0	579;629	156;4	262;0;46;310;434; ; ; ; ;
25518;1281;311;445;0	770;0	579;621	975;4	681;0;318;420;0	555;0	579;629	156;4	304;0;46;310;434; ; ; ; ;
25538;1282;311;448;0	770;0	579;621	975;4	693;0;317;420;0	555;0	579;629	156;4	309;0;46;310;434; ; ; ; ;
25558;1283;305;450;0	770;0	579;621	975;4	722;0;311;416;0	555;0	579;629	156;4	321;0;46;310;434; ; ; ; ;
25578;1284;302;451;0	770;0	579;621	975;4	725;0;309;418;0	555;0	579;629	156;4	347;0;46;310;434; ; ; ; ;
25598;1285;299;451;0	770;0	579;621	779;4	726;0;307;413;0	555;0	579;633	665;4	386;0;46;310;434; ; ; ; ;
25618;1286;300;448;0	770;0	580;621	779;4	730;0;301;421;0	555;0	579;633	665;4	375;0;46;310;434; ; ; ; ;
25638;1287;303;446;0	770;0	580;621	779;4	718;0;304;423;0	555;0	579;633	665;4	378;0;46;310;434; ; ; ; ;
25657;1288;305;447;0	770;0	580;621	779;4	751;0;310;423;0	555;0	579;633	665;4	396;0;46;310;434; ; ; ; ;
25677;1289;310;448;0	770;0	580;621	779;4	738;0;311;424;0	555;0	579;633	665;4	372;0;46;310;434; ; ; ; ;
25697;1290;311;446;0	770;0	580;624	117;4	758;0;313;429;0	555;0	579;628	167;4	341;0;46;310;434; ; ; ; ;
25717;1291;308;448;0	770;0	580;624	117;4	755;0;315;428;0	555;0	580;628	167;4	340;0;46;310;434; ; ; ; ;
25737;1292;299;448;0	770;0	580;624	117;4	754;0;307;431;0	555;0	579;628	167;4	368;0;46;310;434; ; ; ; ;
25757;1293;311;444;0	770;0	580;624	117;4	795;0;308;434;0	555;0	579;628	167;4	338;0;46;310;434; ; ; ; ;
25777;1294;306;450;0	769;0	580;624	117;4	803;0;317;427;0	555;0	579;628	167;4	379;0;46;310;434; ; ; ; ;
25797;1295;305;450;0	770;0	579;622	615;4	800;0;313;429;0	555;0	579;628	837;4	377;0;46;310;434; ; ; ; ;
25817;1296;309;448;0	769;0	579;622	615;4	792;0;313;422;0	555;0	579;628	837;4	373;0;46;310;434; ; ; ; ;
25837;1297;314;448;0	770;0	579;622	615;4	792;0;316;427;0	555;0	579;628	837;4	367;0;46;310;434; ; ; ; ;
25857;1298;312;451;0	770;0	579;622	615;4	770;0;317;427;0	555;0	579;628	837;4	365;0;46;310;434; ; ; ; ;
25877;1299;311;448;0	770;0	579;622	615;4	778;0;318;425;0	555;0	579;628	837;4	354;0;46;310;434; ; ; ; ;
25897;1300;313;449;0	770;0	579;622	515;4	771;0;319;425;0	555;0	579;627	733;4	341;0;46;310;434; ; ; ; ;
25917;1301;325;431;0	769;0	579;622	515;4	760;0;333;420;0	554;0	579;627	733;4	347;0;46;310;434; ; ; ; ;
25937;1302;381;403;0	768;0	579;622	515;4	741;0;399;393;0	553;0	579;627	733;4	372;0;47;390;387; ; ; ; ;
25957;1303;384;400;0	768;0	579;622	515;4	740;0;393;388;0	553;0	579;627	733;4	322;0;47;390;387; ; ; ; ;
25976;1304;393;401;0	768;0	579;622	515;4	713;0;397;388;0	553;0	579;627	733;4	333;0;47;390;387; ; ; ; ;
25996;1305;398;399;0	768;0	579;624	702;4	719;0;395;382;0	554;0	579;632	652;4	365;0;47;390;387; ; ; ; ;
26016;1306;392;395;0	768;0	579;624	702;4	696;0;388;389;0	554;0	578;632	652;4	342;0;47;390;387; ; ; ; ;
26036;1307;385;400;0	768;0	578;624	702;4	694;0;382;389;0	554;0	578;632	652;4	333;0;47;390;387; ; ; ; ;
26056;1308;398;398;0	769;0	578;624	702;4	674;0;399;387;0	554;0	578;632	652;4	338;0;47;390;387; ; ; ; ;
26076;1309;395;402;0	769;0	578;624	702;4	657;0;391;389;0	554;0	578;632	652;4	295;0;47;390;387; ; ; ; ;
26096;1310;395;402;0	769;0	579;625	202;4	651;0;392;391;0	554;0	578;629	699;4	268;0;47;390;387; ; ; ; ;
26116;1311;397;393;0	769;0	579;625	202;4	629;0;401;384;0	554;0	579;629	699;4	267;0;47;390;387; ; ; ; ;
26136;1312;398;392;0	769;0	579;625	202;4	632;0;393;389;0	554;0	579;629	699;4	270;0;47;390;387; ; ; ; ;
26156;1313;389;394;0	769;0	579;625	202;4	612;0;385;392;0	554;0	578;629	699;4	269;0;47;390;387; ; ; ; ;
26176;1314;396;391;0	770;0	579;625	202;4	600;0;393;393;0	555;0	578;629	699;4	181;0;47;390;387; ; ; ; ;
26196;1315;394;389;0	770;0	578;627	500;4	610;0;391;395;0	555;0	578;628	398;4	167;0;47;390;387; ; ; ; ;
26216;1316;392;395;0	769;0	579;627	500;4	592;0;386;383;0	554;0	578;628	398;4	212;0;47;390;387; ; ; ; ;
26236;1317;393;398;0	769;0	578;627	500;4	605;0;390;385;0	554;0	578;628	398;4	203;0;47;390;387; ; ; ; ;
26256;1318;390;395;0	768;0	578;627	500;4	601;0;386;391;0	554;0	577;628	398;4	154;0;47;390;387; ; ; ; ;
26275;1319;393;390;0	768;0	578;627	500;4	581;0;388;389;0	553;0	578;628	398;4	106;0;47;390;387; ; ; ; ;
26296;1320;392;394;0	768;0	578;623	930;4	561;0;390;388;0	553;0	578;633	274;4	111;0;47;390;387; ; ; ; ;
26315;1321;389;396;0	768;0	579;623	930;4	514;0;387;376;0	553;0	578;633	274;4	159;0;47;390;387; ; ; ; ;
26336;1322;390;396;0	768;0	578;623	930;4	504;0;392;377;0	553;0	578;633	274;4	156;0;47;390;387; ; ; ; ;
26355;1323;391;400;0	768;0	578;623	930;4	531;0;391;378;0	554;0	578;633	274;4	125;0;47;390;387; ; ; ; ;
26376;1324;387;399;0	768;0	578;623	930;4	524;0;385;383;0	554;0	578;633	274;4	091;0;47;390;387; ; ; ; ;
26395;1325;388;400;0	768;0	578;623	832;4	526;0;388;384;0	554;0	578;633	362;4	077;0;47;390;387; ; ; ; ;
26416;1326;390;389;0	768;0	579;623	832;4	492;0;394;366;0	554;0	579;633	362;4	111;0;47;390;387; ; ; ; ;
26435;1327;395;393;0	768;0	579;623	832;4	481;0;393;373;0	553;0	579;633	362;4	061;0;47;390;387; ; ; ; ;
26456;1328;389;398;0	768;0	578;623	832;4	477;0;385;380;0	553;0	579;633	362;4	066;0;47;390;387; ; ; ; ;
26475;1329;387;395;0	767;0	578;623	832;4	469;0;386;386;0	552;0	578;633	362;4	074;0;47;390;387; ; ; ; ;
26496;1330;386;395;0	767;0	578;625	887;4	477;0;386;394;0	552;0	578;630	123;4	060;0;47;390;387; ; ; ; ;
26515;1331;390;394;0	767;0	578;625	887;4	445;0;393;379;0	552;0	579;630	123;4	025;0;47;390;387; ; ; ; ;
26536;1332;385;394;0	766;0	578;625	887;4	421;0;386;375;0	552;0	579;630	123;4	031;0;47;390;387; ; ; ; ;
26555;1333;383;394;0	766;0	578;625	887;4	430;0;390;376;0	552;0	579;630	123;4	014;0;47;390;387; ; ; ; ;
26576;1334;396;397;0	767;0	578;625	887;4	403;0;391;382;0	552;0	578;630	123;3	989;0;47;390;387; ; ; ; ;
26594;1335;394;400;0	767;0	578;623	899;4	386;0;389;380;0	552;0	578;631	284;3	991;0;47;390;387; ; ; ; ;
26616;1336;395;391;0	767;0	579;623	899;4	387;0;390;382;0	553;0	578;631	284;3	981;0;47;390;387; ; ; ; ;
26634;1337;384;391;0	768;0	579;623	899;4	387;0;386;379;0	553;0	579;631	284;4	011;0;47;390;387; ; ; ; ;
26656;1338;394;390;0	768;0	579;623	899;4	391;0;388;374;0	553;0	579;631	284;3	973;0;47;390;387; ; ; ; ;
26674;1339;393;392;0	768;0	579;623	899;4	391;0;396;374;0	553;0	579;631	284;3	993;0;47;390;387; ; ; ; ;
26696;1340;390;391;0	768;0	579;624	209;4	392;0;395;373;0	553;0	579;632	639;4	008;0;47;390;387; ; ; ; ;
26714;1341;384;390;0	767;0	579;624	209;4	356;0;390;372;0	552;0	579;632	639;3	958;0;47;390;387; ; ; ; ;
26736;1342;390;388;0	767;0	579;624	209;4	333;0;391;372;0	552;0	579;632	639;3	965;0;47;390;387; ; ; ; ;
26754;1343;390;393;0	766;0	579;624	209;4	340;0;383;376;0	551;0	579;632	639;3	940;0;47;390;387; ; ; ; ;
26774;1344;387;398;0	766;0	578;624	209;4	312;0;393;377;0	551;0	579;632	639;3	981;0;47;390;387; ; ; ; ;
26794;1345;390;399;0	765;0	578;624	224;4	308;0;392;379;0	551;0	579;632	011;3	977;0;47;390;387; ; ; ; ;
26814;1346;393;397;0	765;0	578;624	224;4	314;0;392;373;0	551;0	579;632	011;3	929;0;47;390;387; ; ; ; ;
26834;1347;391;400;0	765;0	578;624	224;4	310;0;386;381;0	551;0	579;632	011;3	923;0;47;390;387; ; ; ; ;
26853;1348;389;397;0	766;0	578;624	224;4	273;0;384;379;0	551;0	579;632	011;3	914;0;47;390;387; ; ; ; ;
26873;1349;390;390;0	766;0	579;624	224;4	301;0;386;372;0	551;0	579;632	011;3	896;0;47;390;387; ; ; ; ;
26893;1350;390;391;0	766;0	578;623	501;4	284;0;385;375;0	551;0	579;631	378;3	884;0;47;390;387; ; ; ; ;
26913;1351;397;393;0	767;0	579;623	501;4	293;0;397;370;0	552;0	579;631	378;3	901;0;47;390;387; ; ; ; ;
26933;1352;392;398;0	767;0	578;623	501;4	269;0;383;374;0	552;0	579;631	378;3	890;0;47;390;387; ; ; ; ;
26953;1353;386;394;0	767;0	579;623	501;4	258;0;386;377;0	552;0	579;631	378;3	883;0;47;390;387; ; ; ; ;
26973;1354;391;391;0	767;0	579;623	501;4	230;0;381;385;0	552;0	579;631	378;3	863;0;47;390;387; ; ; ; ;
26993;1355;388;391;0	767;0	579;624	816;4	222;0;382;389;0	552;0	579;631	500;3	853;0;47;390;387; ; ; ; ;
27013;1356;398;389;0	767;0	579;624	816;4	274;0;395;377;0	552;0	579;631	500;3	873;0;47;390;387; ; ; ; ;
27033;1357;-800;-600;0	551;0	579;-1	000;-1	000;4;383;383;0	551;0	579;631	500;3	882;0;47;390;387; ; ; ; ;
27053;1358;396;390;0	766;0	579;624	816;4	292;0;400;375;0	551;0	579;631	500;3	857;0;47;390;387; ; ; ; ;
27073;1359;388;393;0	766;0	579;624	816;4	277;0;385;384;0	551;0	579;631	500;3	841;0;47;390;387; ; ; ; ;
27093;1360;388;392;0	765;0	578;625	696;4	283;0;391;384;0	551;0	579;629	558;3	825;0;47;390;387; ; ; ; ;
27113;1361;389;391;0	765;0	579;625	696;4	275;0;388;379;0	550;0	579;629	558;3	824;0;47;390;387; ; ; ; ;
27133;1362;397;396;0	765;0	579;625	696;4	289;0;393;379;0	551;0	579;629	558;3	813;0;47;390;387; ; ; ; ;
27153;1363;388;388;0	766;0	579;625	696;4	267;0;384;386;0	551;0	579;629	558;3	846;0;47;390;387; ; ; ; ;
27172;1364;401;395;0	766;0	579;625	696;4	283;0;390;382;0	551;0	580;629	558;3	837;0;47;390;387; ; ; ; ;
27192;1365;399;391;0	766;0	579;626	281;4	289;0;391;381;0	552;0	579;632	694;3	859;0;47;390;387; ; ; ; ;
27212;1366;-800;-600;0	552;0	579;-1	000;-1	000;4;388;383;0	552;0	579;632	694;3	843;0;47;390;387; ; ; ; ;
27232;1367;392;392;0	767;0	579;626	281;4	328;0;383;387;0	552;0	579;632	694;3	830;0;47;390;387; ; ; ; ;
27252;1368;389;395;0	767;0	579;626	281;4	316;0;384;383;0	552;0	579;632	694;3	843;0;47;390;387; ; ; ; ;
27272;1369;394;394;0	767;0	579;626	281;4	305;0;392;372;0	552;0	580;632	694;3	834;0;47;390;387; ; ; ; ;
27292;1370;393;393;0	767;0	579;627	484;4	303;0;390;374;0	552;0	579;630	540;3	827;0;47;390;387; ; ; ; ;
27312;1371;389;388;0	766;0	579;627	484;4	318;0;382;385;0	551;0	579;630	540;3	869;0;47;390;387; ; ; ; ;
27332;1372;392;394;0	766;0	579;627	484;4	354;0;391;378;0	551;0	579;630	540;3	859;0;47;390;387; ; ; ; ;
27352;1373;395;392;0	766;0	579;627	484;4	357;0;392;379;0	551;0	579;630	540;3	843;0;47;390;387; ; ; ; ;
27372;1374;394;389;0	766;0	579;627	484;4	360;0;394;379;0	551;0	579;630	540;3	848;0;47;390;387; ; ; ; ;
27392;1375;393;394;0	766;0	578;623	899;4	338;0;395;379;0	551;0	579;631	119;3	843;0;47;390;387; ; ; ; ;
27412;1376;387;392;0	766;0	579;623	899;4	312;0;388;380;0	551;0	579;631	119;3	887;0;47;390;387; ; ; ; ;
27431;1377;387;395;0	766;0	579;623	899;4	355;0;383;385;0	551;0	579;631	119;3	900;0;47;390;387; ; ; ; ;
27452;1378;397;404;0	767;0	579;623	899;4	348;0;392;385;0	552;0	579;631	119;3	911;0;47;390;387; ; ; ; ;
27471;1379;397;401;0	767;0	579;623	899;4	370;0;389;384;0	552;0	579;631	119;3	901;0;47;390;387; ; ; ; ;
27491;1380;398;397;0	768;0	579;626	301;4	388;0;388;385;0	553;0	579;630	803;3	904;0;47;390;387; ; ; ; ;
27511;1381;396;394;0	768;0	579;626	301;4	389;0;389;383;0	553;0	579;630	803;3	907;0;47;390;387; ; ; ; ;
27531;1382;396;395;0	768;0	579;626	301;4	406;0;387;383;0	553;0	579;630	803;3	916;0;47;390;387; ; ; ; ;
27551;1383;386;392;0	768;0	579;626	301;4	398;0;384;383;0	553;0	579;630	803;3	915;0;47;390;387; ; ; ; ;
27571;1384;387;394;0	768;0	579;626	301;4	412;0;390;380;0	553;0	579;630	803;3	938;0;47;390;387; ; ; ; ;
27591;1385;388;392;0	767;0	579;628	011;4	423;0;388;380;0	552;0	579;630	682;3	944;0;47;390;387; ; ; ; ;
27611;1386;385;391;0	767;0	579;628	011;4	412;0;388;376;0	552;0	579;630	682;3	913;0;47;390;387; ; ; ; ;
27631;1387;-800;-600;0	552;0	579;-1	000;-1	000;4;388;380;0	552;0	579;630	682;3	927;0;47;390;387; ; ; ; ;
27651;1388;385;389;0	767;0	579;628	011;4	444;0;391;379;0	552;0	579;630	682;3	958;0;47;390;387; ; ; ; ;
27671;1389;395;385;0	768;0	579;628	011;4	420;0;395;376;0	553;0	579;630	682;3	942;0;47;390;387; ; ; ; ;
27691;1390;395;388;0	768;0	579;625	190;4	401;0;397;376;0	553;0	579;632	618;3	970;0;47;390;387; ; ; ; ;
27711;1391;384;392;0	768;0	579;625	190;4	418;0;387;377;0	553;0	579;632	618;3	986;0;47;390;387; ; ; ; ;
27731;1392;396;393;0	768;0	579;625	190;4	438;0;384;379;0	553;0	579;632	618;3	983;0;47;390;387; ; ; ; ;
27751;1393;399;394;0	768;0	579;625	190;4	439;0;390;379;0	553;0	579;632	618;3	986;0;47;390;387; ; ; ; ;
27770;1394;390;389;0	768;0	579;625	190;4	453;0;396;377;0	553;0	579;632	618;3	987;0;47;390;387; ; ; ; ;
27790;1395;397;391;0	768;0	579;624	340;4	453;0;396;381;0	553;0	579;629	464;3	967;0;47;390;387; ; ; ; ;
27810;1396;394;391;0	768;0	579;624	340;4	448;0;400;383;0	553;0	579;629	464;4	010;0;47;390;387; ; ; ; ;
27830;1397;397;397;0	768;0	579;624	340;4	458;0;383;387;0	553;0	579;629	464;3	991;0;47;390;387; ; ; ; ;
27850;1398;384;400;0	768;0	579;624	340;4	457;0;393;389;0	553;0	579;629	464;3	987;0;47;390;387; ; ; ; ;
27870;1399;396;392;0	767;0	579;624	340;4	465;0;391;381;0	552;0	579;629	464;4	027;0;47;390;387; ; ; ; ;
27890;1400;392;394;0	767;0	579;626	279;4	480;0;390;379;0	552;0	579;633	325;4	042;0;47;390;387; ; ; ; ;
27910;1401;389;390;0	767;0	579;626	279;4	511;0;396;378;0	552;0	579;633	325;4	042;0;47;390;387; ; ; ; ;
27930;1402;394;392;0	767;0	579;626	279;4	530;0;396;382;0	552;0	579;633	325;4	070;0;47;390;387; ; ; ; ;
27950;1403;388;390;0	767;0	579;626	279;4	533;0;393;384;0	552;0	579;633	325;4	074;0;47;390;387; ; ; ; ;
27970;1404;381;390;0	767;0	579;626	279;4	524;0;390;390;0	552;0	579;633	325;4	077;0;47;390;387; ; ; ; ;
27990;1405;382;391;0	767;0	579;625	988;4	522;0;388;395;0	552;0	579;632	291;4	073;0;47;390;387; ; ; ; ;
28010;1406;392;397;0	767;0	579;625	988;4	557;0;396;380;0	552;0	580;632	291;4	082;0;47;390;387; ; ; ; ;
28029;1407;384;394;0	766;0	579;625	988;4	552;0;388;393;0	552;0	580;632	291;4	073;0;47;390;387; ; ; ; ;
28050;1408;391;395;0	766;0	580;625	988;4	567;0;395;393;0	551;0	580;632	291;4	098;0;47;390;387; ; ; ; ;
28070;1409;389;395;0	765;0	579;625	988;4	601;0;392;389;0	551;0	580;632	291;4	107;0;47;390;387; ; ; ; ;
28089;1410;387;397;0	765;0	579;624	177;4	593;0;389;388;0	550;0	580;632	140;4	110;0;47;390;387; ; ; ; ;
28109;1411;461;409;0	763;0	579;624	177;4	584;0;477;392;0	549;0	581;632	140;4	131;0;48;477;429; ; ; ; ;
28129;1412;474;398;0	763;0	579;624	177;4	599;0;475;403;0	549;0	580;632	140;4	171;0;48;477;429; ; ; ; ;
28149;1413;469;400;0	763;0	579;624	177;4	589;0;467;400;0	549;0	580;632	140;4	158;0;48;477;429; ; ; ; ;
28169;1414;466;403;0	763;0	579;624	177;4	591;0;476;394;0	549;0	580;632	140;4	181;0;48;477;429; ; ; ; ;
28189;1415;472;395;0	764;0	579;626	896;4	611;0;472;401;0	549;0	580;631	063;4	172;0;48;477;429; ; ; ; ;
28209;1416;473;395;0	765;0	579;626	896;4	626;0;481;394;0	550;0	580;631	063;4	200;0;48;477;429; ; ; ; ;
28229;1417;465;402;0	765;0	579;626	896;4	647;0;476;403;0	551;0	579;631	063;4	197;0;48;477;429; ; ; ; ;
28249;1418;473;402;0	767;0	579;626	896;4	655;0;486;401;0	552;0	579;631	063;4	173;0;48;477;429; ; ; ; ;
28269;1419;474;405;0	768;0	579;626	896;4	672;0;485;399;0	553;0	579;631	063;4	204;0;48;477;429; ; ; ; ;
28289;1420;471;409;0	768;0	579;624	443;4	665;0;485;404;0	554;0	579;630	302;4	191;0;48;477;429; ; ; ; ;
28309;1421;471;408;0	769;0	579;624	443;4	663;0;482;400;0	554;0	579;630	302;4	216;0;48;477;429; ; ; ; ;
28329;1422;474;409;0	769;0	580;624	443;4	690;0;482;396;0	554;0	579;630	302;4	258;0;48;477;429; ; ; ; ;
28349;1423;466;408;0	768;0	580;624	443;4	688;0;479;405;0	554;0	579;630	302;4	222;0;48;477;429; ; ; ; ;
28368;1424;475;408;0	768;0	580;624	443;4	674;0;485;399;0	553;0	579;630	302;4	243;0;48;477;429; ; ; ; ;
28388;1425;473;408;0	768;0	579;624	036;4	685;0;485;399;0	553;0	579;630	467;4	227;0;48;477;429; ; ; ; ;
28408;1426;472;423;0	767;0	580;624	036;4	702;0;490;421;0	553;0	579;630	467;4	259;0;48;477;429; ; ; ; ;
28428;1427;473;442;0	767;0	580;624	036;4	719;0;477;431;0	552;0	580;630	467;4	243;0;48;477;429; ; ; ; ;
28448;1428;481;450;0	767;0	580;624	036;4	711;0;490;433;0	552;0	580;630	467;4	244;0;48;477;429; ; ; ; ;
28468;1429;466;448;0	766;0	580;624	036;4	743;0;482;442;0	552;0	580;630	467;4	283;0;48;477;429; ; ; ; ;
28488;1430;467;446;0	766;0	580;624	189;4	749;0;487;448;0	551;0	580;627	851;4	260;0;48;477;429; ; ; ; ;
28508;1431;479;452;0	766;0	580;624	189;4	747;0;481;439;0	551;0	581;627	851;4	287;0;48;477;429; ; ; ; ;
28528;1432;478;449;0	766;0	580;624	189;4	762;0;486;441;0	551;0	581;627	851;4	302;0;48;477;429; ; ; ; ;
28548;1433;475;450;0	766;0	580;624	189;4	758;0;484;437;0	551;0	581;627	851;4	333;0;48;477;429; ; ; ; ;
28568;1434;477;452;0	766;0	580;624	189;4	777;0;485;440;0	551;0	581;627	851;4	333;0;48;477;429; ; ; ; ;
28588;1435;475;450;0	766;0	580;624	833;4	785;0;486;439;0	551;0	580;628	724;4	339;0;48;477;429; ; ; ; ;
28608;1436;466;447;0	766;0	580;624	833;4	785;0;479;449;0	551;0	580;628	724;4	332;0;48;477;429; ; ; ; ;
28628;1437;468;449;0	766;0	580;624	833;4	779;0;478;451;0	551;0	580;628	724;4	355;0;48;477;429; ; ; ; ;
28647;1438;470;454;0	766;0	580;624	833;4	792;0;481;450;0	551;0	580;628	724;4	366;0;48;477;429; ; ; ; ;
28668;1439;473;454;0	766;0	580;624	833;4	808;0;481;450;0	551;0	580;628	724;4	372;0;48;477;429; ; ; ; ;
28687;1440;475;454;0	767;0	580;625	959;4	819;0;481;451;0	551;0	580;627	164;4	367;0;48;477;429; ; ; ; ;
28707;1441;479;449;0	767;0	581;625	959;4	809;0;477;448;0	552;0	580;627	164;4	357;0;48;477;429; ; ; ; ;
28727;1442;478;446;0	767;0	581;625	959;4	810;0;490;446;0	552;0	580;627	164;4	363;0;48;477;429; ; ; ; ;
28747;1443;474;449;0	767;0	581;625	959;4	806;0;481;451;0	552;0	580;627	164;4	349;0;48;477;429; ; ; ; ;
28767;1444;476;446;0	767;0	581;625	959;4	803;0;480;449;0	552;0	580;627	164;4	368;0;48;477;429; ; ; ; ;
28787;1445;475;445;0	767;0	580;628	040;4	817;0;485;449;0	552;0	580;627	374;4	366;0;48;477;429; ; ; ; ;
28807;1446;480;445;0	767;0	581;628	040;4	764;0;477;439;0	552;0	581;627	374;4	319;0;48;477;429; ; ; ; ;
28827;1447;473;448;0	767;0	581;628	040;4	788;0;479;437;0	552;0	581;627	374;4	314;0;48;477;429; ; ; ; ;
28847;1448;471;445;0	767;0	581;628	040;4	765;0;490;435;0	552;0	581;627	374;4	337;0;48;477;429; ; ; ; ;
28867;1449;483;444;0	767;0	581;628	040;4	747;0;487;443;0	552;0	581;627	374;4	289;0;48;477;429; ; ; ; ;
28887;1450;480;444;0	767;0	581;628	233;4	753;0;492;441;0	552;0	581;628	895;4	300;0;48;477;429; ; ; ; ;
28907;1451;474;443;0	767;0	581;628	233;4	733;0;479;435;0	552;0	581;628	895;4	281;0;48;477;429; ; ; ; ;
28927;1452;399;411;0	767;0	580;628	233;4	730;0;420;409;0	552;0	580;628	895;4	311;0;49;391;399; ; ; ; ;
28946;1453;399;410;0	767;0	580;628	233;4	737;0;414;397;0	553;0	580;628	895;4	274;0;49;391;399; ; ; ; ;
28966;1454;395;411;0	767;0	580;628	233;4	703;0;405;400;0	552;0	580;628	895;4	245;0;49;391;399; ; ; ; ;
28986;1455;393;411;0	767;0	580;628	266;4	700;0;398;402;0	552;0	580;629	205;4	250;0;49;391;399; ; ; ; ;
29006;1456;408;411;0	767;0	580;628	266;4	664;0;412;400;0	553;0	580;629	205;4	225;0;49;391;399; ; ; ; ;
29026;1457;403;409;0	768;0	580;628	266;4	677;0;411;395;0	553;0	580;629	205;4	229;0;49;391;399; ; ; ; ;
29046;1458;406;406;0	768;0	580;628	266;4	643;0;401;398;0	553;0	580;629	205;4	181;0;49;391;399; ; ; ; ;
29066;1459;398;404;0	768;0	580;628	266;4	663;0;407;405;0	554;0	579;629	205;4	163;0;49;391;399; ; ; ; ;
29086;1460;398;400;0	769;0	579;630	275;4	675;0;403;405;0	554;0	579;627	831;4	137;0;49;391;399; ; ; ; ;
29106;1461;397;407;0	769;0	580;630	275;4	664;0;406;405;0	554;0	579;627	831;4	174;0;49;391;399; ; ; ; ;
29126;1462;400;410;0	769;0	580;630	275;4	652;0;401;406;0	554;0	579;627	831;4	132;0;49;391;399; ; ; ; ;
29146;1463;403;410;0	769;0	580;630	275;4	635;0;396;406;0	554;0	579;627	831;4	101;0;49;391;399; ; ; ; ;
29166;1464;401;409;0	769;0	580;630	275;4	621;0;398;400;0	554;0	579;627	831;4	103;0;49;391;399; ; ; ; ;
29186;1465;402;409;0	769;0	580;628	906;4	598;0;396;396;0	554;0	579;632	112;4	132;0;49;391;399; ; ; ; ;
29206;1466;396;406;0	769;0	580;628	906;4	620;0;404;383;0	554;0	579;632	112;4	138;0;49;391;399; ; ; ; ;
29226;1467;405;409;0	769;0	580;628	906;4	579;0;411;392;0	554;0	579;632	112;4	101;0;49;391;399; ; ; ; ;
29246;1468;404;412;0	769;0	580;628	906;4	562;0;399;396;0	554;0	579;632	112;4	110;0;49;391;399; ; ; ; ;
29265;1469;398;410;0	769;0	580;628	906;4	595;0;396;395;0	554;0	579;632	112;4	114;0;49;391;399; ; ; ; ;
29285;1470;402;412;0	768;0	580;628	721;4	593;0;396;394;0	554;0	579;631	571;4	114;0;49;391;399; ; ; ; ;
29305;1471;390;407;0	768;0	580;628	721;4	563;0;395;390;0	554;0	579;631	571;4	109;0;49;391;399; ; ; ; ;
29325;1472;385;403;0	768;0	580;628	721;4	567;0;384;392;0	554;0	579;631	571;4	063;0;49;391;399; ; ; ; ;
29345;1473;388;405;0	768;0	580;628	721;4	556;0;386;394;0	553;0	579;631	571;4	108;0;49;391;399; ; ; ; ;
29365;1474;389;403;0	768;0	580;628	721;4	568;0;388;395;0	553;0	579;631	571;4	083;0;49;391;399; ; ; ; ;
29385;1475;387;405;0	768;0	580;627	889;4	558;0;390;397;0	553;0	580;630	092;4	060;0;49;391;399; ; ; ; ;
29405;1476;385;407;0	768;0	580;627	889;4	560;0;387;385;0	553;0	580;630	092;4	053;0;49;391;399; ; ; ; ;
29425;1477;381;410;0	768;0	580;627	889;4	534;0;382;388;0	553;0	580;630	092;4	072;0;49;391;399; ; ; ; ;
29445;1478;391;406;0	768;0	580;627	889;4	489;0;392;382;0	553;0	580;630	092;4	059;0;49;391;399; ; ; ; ;
29465;1479;380;402;0	767;0	580;627	889;4	501;0;382;386;0	552;0	580;630	092;4	043;0;49;391;399; ; ; ; ;
29485;1480;383;403;0	767;0	579;626	272;4	502;0;385;385;0	552;0	580;630	736;4	053;0;49;391;399; ; ; ; ;
29505;1481;383;405;0	766;0	580;626	272;4	444;0;383;385;0	552;0	580;630	736;4	008;0;49;391;399; ; ; ; ;
29525;1482;385;401;0	766;0	580;626	272;4	428;0;383;385;0	551;0	580;630	736;4	009;0;49;391;399; ; ; ; ;
29544;1483;388;400;0	766;0	580;626	272;4	432;0;385;389;0	551;0	580;630	736;3	975;0;49;391;399; ; ; ; ;
29564;1484;388;404;0	766;0	580;626	272;4	444;0;380;392;0	551;0	580;630	736;3	963;0;49;391;399; ; ; ; ;
29584;1485;387;401;0	766;0	579;626	364;4	438;0;380;394;0	552;0	580;630	740;3	950;0;49;391;399; ; ; ; ;
29604;1486;382;403;0	766;0	580;626	364;4	393;0;377;392;0	551;0	580;630	740;3	947;0;49;391;399; ; ; ; ;
29624;1487;385;405;0	766;0	580;626	364;4	364;0;377;392;0	552;0	580;630	740;3	937;0;49;391;399; ; ; ; ;
29644;1488;392;400;0	767;0	580;626	364;4	339;0;388;391;0	552;0	580;630	740;3	940;0;49;391;399; ; ; ; ;
29664;1489;396;401;0	767;0	580;626	364;4	318;0;390;392;0	552;0	580;630	740;3	920;0;49;391;399; ; ; ; ;
29684;1490;400;400;0	767;0	580;627	185;4	301;0;392;393;0	552;0	580;629	221;3	906;0;49;391;399; ; ; ; ;
29704;1491;393;406;0	767;0	580;627	185;4	275;0;392;395;0	552;0	580;629	221;3	861;0;49;391;399; ; ; ; ;
29724;1492;395;404;0	767;0	580;627	185;4	289;0;393;392;0	552;0	580;629	221;3	854;0;49;391;399; ; ; ; ;
29744;1493;394;404;0	767;0	580;627	185;4	259;0;388;394;0	552;0	580;629	221;3	819;0;49;391;399; ; ; ; ;
29764;1494;384;408;0	766;0	580;627	185;4	259;0;383;393;0	551;0	580;629	221;3	815;0;49;391;399; ; ; ; ;
29784;1495;385;409;0	766;0	580;626	304;4	253;0;381;393;0	551;0	580;630	066;3	816;0;49;391;399; ; ; ; ;
29804;1496;398;407;0	766;0	580;626	304;4	227;0;393;383;0	551;0	581;630	066;3	819;0;49;391;399; ; ; ; ;
29824;1497;389;409;0	766;0	580;626	304;4	213;0;389;382;0	551;0	581;630	066;3	835;0;49;391;399; ; ; ; ;
29844;1498;383;410;0	766;0	580;626	304;4	236;0;380;383;0	551;0	581;630	066;3	819;0;49;391;399; ; ; ; ;
29863;1499;386;410;0	766;0	580;626	304;4	232;0;381;384;0	551;0	581;630	066;3	792;0;49;391;399; ; ; ; ;
29883;1500;383;410;0	766;0	580;626	493;4	232;0;382;382;0	551;0	581;632	617;3	809;0;49;391;399; ; ; ; ;
29903;1501;384;411;0	766;0	580;626	493;4	193;0;382;380;0	551;0	581;632	617;3	809;0;49;391;399; ; ; ; ;
29923;1502;387;402;0	766;0	580;626	493;4	250;0;383;372;0	551;0	581;632	617;3	824;0;49;391;399; ; ; ; ;
29943;1503;386;399;0	766;0	580;626	493;4	203;0;383;384;0	551;0	580;632	617;3	835;0;49;391;399; ; ; ; ;
29963;1504;289;320;0	767;0	579;626	493;4	202;0;310;305;0	552;0	579;632	617;3	768;0; ; ; ; ; ; ; ;
29983;1505;287;318;0	768;0	578;617	372;4	143;0;305;300;0	554;0	578;630	258;3	761;0; ; ; ; ; ; ; ;
30003;1506;214;301;0	768;0	578;617	372;4	152;0;214;251;0	554;0	578;630	258;3	774;0;50;217;276; ; ; ; ;
30023;1507;222;300;0	768;0	578;617	372;4	137;0;214;257;0	554;0	578;630	258;3	828;0;50;217;276; ; ; ; ;
30043;1508;213;301;0	768;0	578;617	372;4	173;0;218;254;0	554;0	578;630	258;3	817;0;50;217;276; ; ; ; ;
30063;1509;212;305;0	769;0	578;617	372;4	103;0;214;256;0	554;0	578;630	258;3	811;0;50;217;276; ; ; ; ;
30083;1510;214;305;0	769;0	578;617	034;4	098;0;215;253;0	554;0	578;631	042;3	810;0;50;217;276; ; ; ; ;
30103;1511;213;304;0	769;0	578;617	034;4	154;0;219;254;0	555;0	578;631	042;3	823;0;50;217;276; ; ; ; ;
30123;1512;216;301;0	770;0	578;617	034;4	151;0;210;251;0	555;0	578;631	042;3	833;0;50;217;276; ; ; ; ;
30142;1513;217;297;0	770;0	579;617	034;4	114;0;220;248;0	556;0	578;631	042;3	842;0;50;217;276; ; ; ; ;
30162;1514;216;300;0	771;0	579;617	034;4	118;0;206;248;0	556;0	578;631	042;3	818;0;50;217;276; ; ; ; ;
30182;1515;216;300;0	771;0	579;616	277;4	117;0;209;250;0	556;0	578;630	118;3	819;0;50;217;276; ; ; ; ;
30202;1516;217;296;0	771;0	579;616	277;4	124;0;209;246;0	556;0	578;630	118;3	807;0;50;217;276; ; ; ; ;
30222;1517;221;293;0	771;0	579;616	277;4	106;0;212;245;0	556;0	578;630	118;3	827;0;50;217;276; ; ; ; ;
30242;1518;225;295;0	771;0	579;616	277;4	107;0;217;250;0	556;0	578;630	118;3	796;0;50;217;276; ; ; ; ;
30262;1519;226;302;0	771;0	579;616	277;4	118;0;214;247;0	556;0	578;630	118;3	790;0;50;217;276; ; ; ; ;
30282;1520;227;301;0	771;0	579;616	722;4	112;0;217;246;0	556;0	578;631	103;3	797;0;50;217;276; ; ; ; ;
30302;1521;222;305;0	771;0	578;616	722;4	062;0;218;251;0	556;0	578;631	103;3	775;0;50;217;276; ; ; ; ;
30322;1522;216;303;0	771;0	578;616	722;4	080;0;219;251;0	556;0	578;631	103;3	775;0;50;217;276; ; ; ; ;
30342;1523;221;308;0	771;0	578;616	722;4	091;0;222;251;0	556;0	578;631	103;3	779;0;50;217;276; ; ; ; ;
30362;1524;223;307;0	771;0	578;616	722;4	079;0;220;251;0	556;0	578;631	103;3	808;0;50;217;276; ; ; ; ;
30382;1525;220;305;0	771;0	578;618	106;4	091;0;222;251;0	556;0	577;631	013;3	811;0;50;217;276; ; ; ; ;
30402;1526;224;296;0	771;0	578;618	106;4	066;0;218;259;0	556;0	577;631	013;3	776;0;50;217;276; ; ; ; ;
30422;1527;230;303;0	770;0	578;618	106;4	147;0;218;257;0	556;0	577;631	013;3	794;0;50;217;276; ; ; ; ;
30442;1528;335;377;0	769;0	579;618	106;4	104;0;334;339;0	555;0	579;631	013;3	810;0; ; ; ; ; ; ; ;
30461;1529;-800;-600;0	554;0	580;-1	000;-1	000;4;381;365;0	554;0	580;631	013;3	865;0; ; ; ; ; ; ; ;
30481;1530;-800;-600;0	768;0	580;-1	000;-1	000;4;428;389;0	554;0	580;633	294;3	898;0; ; ; ; ; ; ; ;
30501;1531;388;402;0	768;0	580;626	223;4	196;0;389;374;0	554;0	580;633	294;3	862;0;51;391;391; ; ; ; ;
30521;1532;390;400;0	768;0	580;626	223;4	229;0;385;376;0	554;0	580;633	294;3	868;0;51;391;391; ; ; ; ;
30541;1533;389;397;0	769;0	580;626	223;4	235;0;389;388;0	554;0	579;633	294;3	830;0;51;391;391; ; ; ; ;
30561;1534;392;399;0	769;0	580;626	223;4	221;0;391;379;0	554;0	579;633	294;3	879;0;51;391;391; ; ; ; ;
30581;1535;392;395;0	769;0	580;629	670;4	244;0;390;388;0	554;0	579;628	974;3	845;0;51;391;391; ; ; ; ;
30601;1536;402;396;0	769;0	580;629	670;4	275;0;388;385;0	554;0	579;628	974;3	889;0;51;391;391; ; ; ; ;
30621;1537;-800;-600;0	554;0	579;-1	000;-1	000;4;384;387;0	554;0	579;628	974;3	858;0;51;391;391; ; ; ; ;
30641;1538;395;399;0	769;0	580;629	670;4	282;0;386;382;0	554;0	579;628	974;3	864;0;51;391;391; ; ; ; ;
30661;1539;392;397;0	769;0	580;629	670;4	296;0;383;388;0	554;0	579;628	974;3	871;0;51;391;391; ; ; ; ;
30681;1540;392;400;0	769;0	580;626	370;4	274;0;384;385;0	554;0	579;629	671;3	860;0;51;391;391; ; ; ; ;
30701;1541;393;405;0	769;0	580;626	370;4	267;0;383;386;0	554;0	579;629	671;3	864;0;51;391;391; ; ; ; ;
30721;1542;393;412;0	769;0	580;626	370;4	286;0;386;386;0	554;0	579;629	671;3	894;0;51;391;391; ; ; ; ;
30740;1543;394;407;0	769;0	580;626	370;4	286;0;389;385;0	554;0	580;629	671;3	903;0;51;391;391; ; ; ; ;
30760;1544;400;407;0	769;0	580;626	370;4	269;0;392;377;0	554;0	580;629	671;3	880;0;51;391;391; ; ; ; ;
30780;1545;401;407;0	769;0	580;625	994;4	276;0;395;375;0	554;0	580;630	571;3	904;0;51;391;391; ; ; ; ;
30800;1546;395;409;0	768;0	580;625	994;4	260;0;389;375;0	554;0	580;630	571;3	912;0;51;391;391; ; ; ; ;
30820;1547;397;409;0	768;0	580;625	994;4	281;0;395;381;0	553;0	580;630	571;3	885;0;51;391;391; ; ; ; ;
30840;1548;-800;-600;0	553;0	580;-1	000;-1	000;4;390;376;0	553;0	580;630	571;3	904;0;51;391;391; ; ; ; ;
30860;1549;395;404;0	767;0	580;625	994;4	319;0;390;381;0	552;0	580;630	571;3	915;0;51;391;391; ; ; ; ;
30880;1550;395;403;0	767;0	579;626	420;4	322;0;392;378;0	552;0	580;631	224;3	910;0;51;391;391; ; ; ; ;
30900;1551;400;398;0	767;0	580;626	420;4	314;0;397;382;0	552;0	580;631	224;3	932;0;51;391;391; ; ; ; ;
30920;1552;392;398;0	767;0	580;626	420;4	326;0;398;383;0	552;0	580;631	224;3	970;0;51;391;391; ; ; ; ;
30940;1553;399;401;0	767;0	580;626	420;4	320;0;397;383;0	552;0	580;631	224;3	955;0;51;391;391; ; ; ; ;
30960;1554;393;398;0	767;0	580;626	420;4	358;0;392;383;0	552;0	580;631	224;3	996;0;51;391;391; ; ; ; ;
30980;1555;395;396;0	767;0	580;629	678;4	388;0;392;386;0	552;0	580;628	746;3	985;0;51;391;391; ; ; ; ;
31000;1556;394;399;0	768;0	580;629	678;4	396;0;394;386;0	553;0	580;628	746;4	013;0;51;391;391; ; ; ; ;
31020;1557;382;401;0	768;0	580;629	678;4	397;0;384;383;0	553;0	580;628	746;4	021;0;51;391;391; ; ; ; ;
31039;1558;397;399;0	768;0	580;629	678;4	410;0;395;384;0	553;0	580;628	746;4	019;0;51;391;391; ; ; ; ;
31059;1559;391;403;0	768;0	580;629	678;4	426;0;390;379;0	553;0	580;628	746;4	003;0;51;391;391; ; ; ; ;
31080;1560;389;406;0	768;0	580;625	809;4	406;0;388;374;0	554;0	579;633	009;4	032;0;51;391;391; ; ; ; ;
31099;1561;385;405;0	768;0	580;625	809;4	443;0;386;383;0	554;0	580;633	009;4	095;0;51;391;391; ; ; ; ;
31119;1562;386;404;0	769;0	580;625	809;4	445;0;385;386;0	554;0	580;633	009;4	097;0;51;391;391; ; ; ; ;
31139;1563;388;407;0	768;0	580;625	809;4	480;0;386;376;0	554;0	580;633	009;4	117;0;51;391;391; ; ; ; ;
31159;1564;392;408;0	768;0	580;625	809;4	467;0;391;379;0	554;0	580;633	009;4	135;0;51;391;391; ; ; ; ;
31179;1565;393;408;0	768;0	580;625	498;4	477;0;391;380;0	553;0	580;630	875;4	131;0;51;391;391; ; ; ; ;
31199;1566;394;406;0	768;0	580;625	498;4	490;0;397;381;0	553;0	580;630	875;4	120;0;51;391;391; ; ; ; ;
31219;1567;347;404;0	768;0	580;625	498;4	476;0;359;373;0	554;0	580;630	875;4	154;0; ; ; ; ; ; ; ;
31239;1568;277;398;0	769;0	580;625	498;4	504;0;285;374;0	555;0	580;630	875;4	145;0;52;275;390; ; ; ; ;
31259;1569;285;408;0	770;0	580;625	498;4	529;0;276;372;0	555;0	580;630	875;4	161;0;52;275;390; ; ; ; ;
31279;1570;293;408;0	770;0	580;621	092;4	501;0;266;370;0	555;0	579;633	304;4	177;0;52;275;390; ; ; ; ;
31299;1571;280;414;0	770;0	580;621	092;4	498;0;274;371;0	555;0	580;633	304;4	182;0;52;275;390; ; ; ; ;
31319;1572;277;413;0	770;0	580;621	092;4	505;0;275;372;0	555;0	580;633	304;4	207;0;52;275;390; ; ; ; ;
31338;1573;273;404;0	770;0	581;621	092;4	508;0;276;373;0	555;0	580;633	304;4	206;0;52;275;390; ; ; ; ;
31358;1574;276;402;0	770;0	581;621	092;4	516;0;279;378;0	555;0	580;633	304;4	231;0;52;275;390; ; ; ; ;
31378;1575;274;399;0	770;0	580;622	145;4	527;0;281;382;0	556;0	579;630	442;4	220;0;52;275;390; ; ; ; ;
31398;1576;277;399;0	770;0	581;622	145;4	537;0;277;380;0	556;0	580;630	442;4	213;0;52;275;390; ; ; ; ;
31418;1577;275;396;0	770;0	581;622	145;4	543;0;279;377;0	556;0	580;630	442;4	205;0;52;275;390; ; ; ; ;
31438;1578;268;397;0	771;0	581;622	145;4	538;0;277;382;0	556;0	580;630	442;4	218;0;52;275;390; ; ; ; ;
31458;1579;269;401;0	771;0	581;622	145;4	549;0;270;384;0	556;0	579;630	442;4	211;0;52;275;390; ; ; ; ;
31478;1580;268;399;0	771;0	580;623	153;4	556;0;270;383;0	556;0	579;630	929;4	213;0;52;275;390; ; ; ; ;
31498;1581;245;437;0	771;0	581;623	153;4	594;0;242;417;0	557;0	580;630	929;4	251;0;53;237;440; ; ; ; ;
31518;1582;229;444;0	771;0	582;623	153;4	604;0;241;413;0	557;0	581;630	929;4	247;0;53;237;440; ; ; ; ;
31538;1583;226;452;0	771;0	582;623	153;4	601;0;237;419;0	557;0	581;630	929;4	258;0;53;237;440; ; ; ; ;
31558;1584;224;452;0	771;0	582;623	153;4	595;0;238;421;0	557;0	581;630	929;4	265;0;53;237;440; ; ; ; ;
31578;1585;224;455;0	772;0	582;619	786;4	575;0;237;422;0	557;0	581;629	011;4	255;0;53;237;440; ; ; ; ;
31598;1586;227;450;0	771;0	582;619	786;4	632;0;243;422;0	557;0	581;629	011;4	255;0;53;237;440; ; ; ; ;
31618;1587;231;450;0	771;0	582;619	786;4	627;0;238;423;0	557;0	581;629	011;4	292;0;53;237;440; ; ; ; ;
31637;1588;231;456;0	771;0	582;619	786;4	638;0;235;425;0	557;0	581;629	011;4	282;0;53;237;440; ; ; ; ;
31657;1589;232;455;0	771;0	582;619	786;4	628;0;237;425;0	557;0	581;629	011;4	302;0;53;237;440; ; ; ; ;
31677;1590;232;455;0	771;0	582;620	039;4	634;0;236;423;0	557;0	581;631	428;4	317;0;53;237;440; ; ; ; ;
31697;1591;233;454;0	771;0	582;620	039;4	683;0;233;428;0	557;0	581;631	428;4	332;0;53;237;440; ; ; ; ;
31717;1592;232;450;0	772;0	582;620	039;4	696;0;235;427;0	557;0	581;631	428;4	333;0;53;237;440; ; ; ; ;
31737;1593;239;453;0	772;0	582;620	039;4	693;0;240;425;0	557;0	581;631	428;4	315;0;53;237;440; ; ; ; ;
31757;1594;239;457;0	772;0	582;620	039;4	700;0;244;425;0	557;0	581;631	428;4	333;0;53;237;440; ; ; ; ;
31777;1595;240;456;0	772;0	582;619	673;4	698;0;247;426;0	557;0	581;631	039;4	325;0;53;237;440; ; ; ; ;
31797;1596;237;460;0	772;0	582;619	673;4	720;0;239;429;0	557;0	581;631	039;4	343;0;53;237;440; ; ; ; ;
31817;1597;237;459;0	772;0	582;619	673;4	725;0;232;431;0	557;0	581;631	039;4	351;0;53;237;440; ; ; ; ;
31837;1598;238;459;0	772;0	582;619	673;4	731;0;231;426;0	557;0	581;631	039;4	343;0;53;237;440; ; ; ; ;
31857;1599;238;456;0	772;0	582;619	673;4	725;0;232;422;0	557;0	581;631	039;4	331;0;53;237;440; ; ; ; ;
31877;1600;239;456;0	772;0	582;619	124;4	723;0;231;420;0	557;0	581;633	339;4	347;0;53;237;440; ; ; ; ;
31897;1601;243;455;0	772;0	582;619	124;4	687;0;231;422;0	557;0	581;633	339;4	330;0;53;237;440; ; ; ; ;
31916;1602;247;457;0	773;0	582;619	124;4	720;0;241;423;0	558;0	581;633	339;4	356;0;53;237;440; ; ; ; ;
31937;1603;242;456;0	773;0	582;619	124;4	685;0;240;426;0	558;0	580;633	339;4	300;0;53;237;440; ; ; ; ;
31956;1604;237;453;0	773;0	582;619	124;4	682;0;240;428;0	558;0	580;633	339;4	329;0;53;237;440; ; ; ; ;
31976;1605;237;453;0	773;0	582;620	147;4	697;0;242;434;0	558;0	580;629	441;4	302;0;53;237;440; ; ; ; ;
31996;1606;242;463;0	773;0	582;620	147;4	672;0;241;424;0	558;0	581;629	441;4	269;0;53;237;440; ; ; ; ;
32016;1607;242;460;0	773;0	582;620	147;4	662;0;240;427;0	558;0	581;629	441;4	257;0;53;237;440; ; ; ; ;
32036;1608;236;459;0	773;0	582;620	147;4	646;0;240;421;0	558;0	581;629	441;4	254;0;53;237;440; ; ; ; ;
32057;1609;241;464;0	773;0	582;620	147;4	636;0;239;423;0	558;0	581;629	441;4	265;0;53;237;440; ; ; ; ;
32076;1610;239;462;0	773;0	582;620	617;4	630;0;238;421;0	558;0	580;631	054;4	269;0;53;237;440; ; ; ; ;
32096;1611;242;457;0	773;0	582;620	617;4	637;0;241;423;0	558;0	581;631	054;4	256;0;53;237;440; ; ; ; ;
32116;1612;244;456;0	772;0	582;620	617;4	645;0;240;420;0	558;0	581;631	054;4	237;0;53;237;440; ; ; ; ;
32136;1613;234;458;0	772;0	582;620	617;4	629;0;236;425;0	557;0	581;631	054;4	204;0;53;237;440; ; ; ; ;
32156;1614;232;458;0	772;0	582;620	617;4	608;0;237;420;0	557;0	581;631	054;4	211;0;53;237;440; ; ; ; ;
32176;1615;230;457;0	772;0	582;621	060;4	609;0;238;423;0	557;0	580;630	612;4	215;0;53;237;440; ; ; ; ;
32196;1616;250;455;0	772;0	582;621	060;4	600;0;241;426;0	557;0	581;630	612;4	181;0;53;237;440; ; ; ; ;
32216;1617;243;456;0	772;0	582;621	060;4	560;0;233;423;0	557;0	581;630	612;4	174;0;53;237;440; ; ; ; ;
32235;1618;234;458;0	771;0	582;621	060;4	563;0;232;428;0	556;0	581;630	612;4	169;0;53;237;440; ; ; ; ;
32256;1619;243;462;0	771;0	582;621	060;4	572;0;237;433;0	556;0	581;630	612;4	175;0;53;237;440; ; ; ; ;
32275;1620;240;464;0	771;0	582;620	200;4	571;0;233;435;0	556;0	581;628	992;4	164;0;53;237;440; ; ; ; ;
32296;1621;245;457;0	771;0	582;620	200;4	503;0;236;429;0	556;0	581;628	992;4	098;0;53;237;440; ; ; ; ;
32315;1622;247;457;0	771;0	582;620	200;4	489;0;234;434;0	556;0	581;628	992;4	148;0;53;237;440; ; ; ; ;
32336;1623;247;452;0	771;0	582;620	200;4	470;0;232;433;0	556;0	581;628	992;4	085;0;53;237;440; ; ; ; ;
32355;1624;245;456;0	771;0	582;620	200;4	471;0;235;433;0	556;0	581;628	992;4	117;0;53;237;440; ; ; ; ;
32376;1625;247;455;0	771;0	582;620	388;4	474;0;234;433;0	556;0	581;629	464;4	131;0;53;237;440; ; ; ; ;
32395;1626;248;454;0	771;0	582;620	388;4	436;0;234;426;0	556;0	581;629	464;4	068;0;53;237;440; ; ; ; ;
32416;1627;246;457;0	771;0	582;620	388;4	429;0;232;429;0	556;0	581;629	464;4	080;0;53;237;440; ; ; ; ;
32435;1628;322;420;0	769;0	582;620	388;4	431;0;336;401;0	555;0	581;629	464;4	020;0; ; ; ; ; ; ; ;
32456;1629;369;414;0	768;0	582;620	388;4	407;0;361;403;0	554;0	581;629	464;4	044;0;54;375;404; ; ; ; ;
32475;1630;396;405;0	768;0	582;625	042;4	433;0;386;402;0	554;0	581;632	612;4	053;0;54;375;404; ; ; ; ;
32496;1631;377;415;0	768;0	582;625	042;4	460;0;372;396;0	553;0	581;632	612;4	029;0;54;375;404; ; ; ; ;
32514;1632;379;411;0	768;0	582;625	042;4	423;0;374;390;0	553;0	582;632	612;4	007;0;54;375;404; ; ; ; ;
32536;1633;371;409;0	768;0	582;625	042;4	454;0;368;389;0	553;0	582;632	612;3	998;0;54;375;404; ; ; ; ;
32554;1634;368;407;0	768;0	582;625	042;4	427;0;367;387;0	553;0	582;632	612;3	999;0;54;375;404; ; ; ; ;
32577;1635;366;405;0	768;0	582;625	297;4	440;0;366;388;0	553;0	582;630	890;3	989;0;54;375;404; ; ; ; ;
32594;1636;379;413;0	767;0	582;625	297;4	406;0;374;394;0	552;0	582;630	890;3	966;0;54;375;404; ; ; ; ;
32616;1637;373;413;0	767;0	582;625	297;4	410;0;364;396;0	552;0	582;630	890;3	968;0;54;375;404; ; ; ; ;
32634;1638;368;414;0	767;0	582;625	297;4	370;0;373;399;0	552;0	582;630	890;3	950;0;54;375;404; ; ; ; ;
32654;1639;368;412;0	767;0	582;625	297;4	404;0;374;403;0	552;0	582;630	890;3	962;0;54;375;404; ; ; ; ;
32674;1640;367;412;0	767;0	582;624	877;4	393;0;371;405;0	552;0	582;630	774;3	957;0;54;375;404; ; ; ; ;
32694;1641;-800;-600;0	552;0	582;-1	000;-1	000;4;378;393;0	552;0	582;630	774;3	937;0;54;375;404; ; ; ; ;
32714;1642;375;421;0	767;0	582;624	877;4	376;0;380;387;0	552;0	583;630	774;3	909;0;54;375;404; ; ; ; ;
32734;1643;381;425;0	767;0	582;624	877;4	370;0;380;391;0	552;0	583;630	774;3	897;0;54;375;404; ; ; ; ;
32754;1644;375;421;0	767;0	582;624	877;4	346;0;377;393;0	552;0	583;630	774;3	923;0;54;375;404; ; ; ; ;
32774;1645;377;421;0	767;0	582;626	532;4	345;0;378;390;0	552;0	582;632	323;3	913;0;54;375;404; ; ; ; ;
32794;1646;385;415;0	768;0	582;626	532;4	365;0;366;396;0	552;0	582;632	323;3	942;0;54;375;404; ; ; ; ;
32814;1647;374;414;0	768;0	582;626	532;4	373;0;375;400;0	553;0	582;632	323;3	933;0;54;375;404; ; ; ; ;
32833;1648;383;415;0	768;0	582;626	532;4	408;0;371;399;0	553;0	582;632	323;3	932;0;54;375;404; ; ; ; ;
32853;1649;377;408;0	768;0	583;626	532;4	407;0;376;398;0	553;0	582;632	323;3	970;0;54;375;404; ; ; ; ;
32873;1650;381;407;0	769;0	582;626	198;4	405;0;375;401;0	554;0	582;631	275;3	961;0;54;375;404; ; ; ; ;
32893;1651;381;410;0	769;0	583;626	198;4	412;0;375;404;0	554;0	582;631	275;3	929;0;54;375;404; ; ; ; ;
32913;1652;383;409;0	769;0	583;626	198;4	427;0;369;400;0	554;0	582;631	275;3	941;0;54;375;404; ; ; ; ;
32933;1653;383;411;0	769;0	583;626	198;4	421;0;371;397;0	554;0	582;631	275;3	953;0;54;375;404; ; ; ; ;
32953;1654;380;413;0	769;0	583;626	198;4	441;0;371;390;0	554;0	582;631	275;3	976;0;54;375;404; ; ; ; ;
32973;1655;381;413;0	769;0	582;625	817;4	441;0;371;388;0	554;0	582;629	558;3	978;0;54;375;404; ; ; ; ;
32993;1656;372;414;0	768;0	583;625	817;4	406;0;374;403;0	554;0	582;629	558;3	976;0;54;375;404; ; ; ; ;
33013;1657;375;418;0	768;0	582;625	817;4	430;0;378;402;0	553;0	582;629	558;3	974;0;54;375;404; ; ; ; ;
33033;1658;383;419;0	768;0	582;625	817;4	428;0;374;406;0	553;0	582;629	558;3	981;0;54;375;404; ; ; ; ;
33053;1659;373;414;0	768;0	582;625	817;4	423;0;377;403;0	553;0	582;629	558;3	980;0;54;375;404; ; ; ; ;
33073;1660;377;417;0	768;0	582;625	302;4	417;0;375;404;0	553;0	582;628	477;3	972;0;54;375;404; ; ; ; ;
33093;1661;387;413;0	767;0	582;625	302;4	414;0;373;407;0	552;0	582;628	477;3	964;0;54;375;404; ; ; ; ;
33112;1662;372;412;0	767;0	582;625	302;4	408;0;374;403;0	552;0	582;628	477;3	919;0;54;375;404; ; ; ; ;
33133;1663;374;406;0	767;0	582;625	302;4	424;0;379;399;0	552;0	582;628	477;3	917;0;54;375;404; ; ; ; ;
33152;1664;378;411;0	767;0	582;625	302;4	394;0;377;389;0	552;0	583;628	477;3	957;0;54;375;404; ; ; ; ;
33172;1665;371;410;0	767;0	582;624	274;4	386;0;379;384;0	552;0	582;629	293;3	938;0;54;375;404; ; ; ; ;
33192;1666;382;415;0	767;0	582;624	274;4	373;0;380;398;0	552;0	583;629	293;3	931;0;54;375;404; ; ; ; ;
33212;1667;385;411;0	767;0	582;624	274;4	383;0;379;393;0	552;0	583;629	293;3	935;0;54;375;404; ; ; ; ;
33232;1668;383;411;0	767;0	582;624	274;4	366;0;381;402;0	552;0	582;629	293;3	915;0;54;375;404; ; ; ; ;
33252;1669;440;356;0	765;0	581;624	274;4	381;0;469;326;0	551;0	582;629	293;3	947;0; ; ; ; ; ; ; ;
33272;1670;446;348;0	764;0	580;625	170;4	381;0;475;323;0	550;0	581;627	012;3	931;0; ; ; ; ; ; ; ;
33292;1671;547;291;0	764;0	580;625	170;4	354;0;558;283;0	550;0	581;627	012;3	934;0;55;545;290; ; ; ; ;
33312;1672;548;291;0	764;0	581;625	170;4	332;0;563;288;0	550;0	581;627	012;3	945;0;55;545;290; ; ; ; ;
33332;1673;546;286;0	764;0	581;625	170;4	335;0;561;287;0	550;0	581;627	012;3	943;0;55;545;290; ; ; ; ;
33352;1674;545;285;0	764;0	581;625	170;4	339;0;556;288;0	549;0	581;627	012;3	932;0;55;545;290; ; ; ; ;
33372;1675;546;282;0	764;0	580;627	141;4	356;0;556;291;0	549;0	581;624	707;3	922;0;55;545;290; ; ; ; ;
33392;1676;534;285;0	763;0	581;627	141;4	362;0;557;294;0	549;0	581;624	707;3	945;0;55;545;290; ; ; ; ;
33411;1677;545;287;0	763;0	581;627	141;4	361;0;557;287;0	549;0	581;624	707;3	914;0;55;545;290; ; ; ; ;
33431;1678;546;290;0	763;0	581;627	141;4	345;0;547;285;0	549;0	582;624	707;3	961;0;55;545;290; ; ; ; ;
33451;1679;536;295;0	763;0	581;627	141;4	390;0;550;288;0	548;0	582;624	707;3	919;0;55;545;290; ; ; ; ;
33471;1680;541;300;0	763;0	581;624	492;4	370;0;548;286;0	548;0	582;626	315;3	946;0;55;545;290; ; ; ; ;
33491;1681;540;299;0	762;0	581;624	492;4	310;0;539;294;0	548;0	582;626	315;3	980;0;55;545;290; ; ; ; ;
33511;1682;539;300;0	762;0	581;624	492;4	363;0;545;284;0	548;0	582;626	315;3	973;0;55;545;290; ; ; ; ;
33531;1683;527;297;0	762;0	581;624	492;4	319;0;551;287;0	548;0	582;626	315;3	985;0;55;545;290; ; ; ; ;
33551;1684;530;301;0	762;0	581;624	492;4	360;0;550;288;0	548;0	582;626	315;3	987;0;55;545;290; ; ; ; ;
33571;1685;533;298;0	762;0	581;625	634;4	352;0;548;290;0	548;0	582;625	350;3	982;0;55;545;290; ; ; ; ;
33591;1686;528;296;0	762;0	581;625	634;4	379;0;548;297;0	548;0	582;625	350;3	964;0;55;545;290; ; ; ; ;
33611;1687;470;354;0	763;0	582;625	634;4	403;0;481;350;0	549;0	583;625	350;3	986;0; ; ; ; ; ; ; ;
33631;1688;403;419;0	764;0	583;625	634;4	413;0;414;416;0	551;0	584;625	350;3	956;0;56;391;407; ; ; ; ;
33651;1689;402;425;0	765;0	584;625	634;4	434;0;403;414;0	551;0	584;625	350;4	010;0;56;391;407; ; ; ; ;
33671;1690;402;428;0	765;0	583;627	418;4	460;0;392;410;0	551;0	584;628	307;4	027;0;56;391;407; ; ; ; ;
33691;1691;395;418;0	766;0	583;627	418;4	453;0;403;400;0	551;0	584;628	307;4	050;0;56;391;407; ; ; ; ;
33711;1692;402;415;0	766;0	584;627	418;4	465;0;405;407;0	552;0	584;628	307;3	998;0;56;391;407; ; ; ; ;
33730;1693;405;414;0	767;0	584;627	418;4	441;0;404;394;0	552;0	584;628	307;4	029;0;56;391;407; ; ; ; ;
33750;1694;399;418;0	767;0	584;627	418;4	446;0;408;402;0	552;0	583;628	307;4	041;0;56;391;407; ; ; ; ;
33770;1695;404;415;0	767;0	583;628	952;4	455;0;409;400;0	553;0	583;630	595;4	037;0;56;391;407; ; ; ; ;
33790;1696;395;419;0	768;0	584;628	952;4	484;0;408;402;0	553;0	583;630	595;4	069;0;56;391;407; ; ; ; ;
33810;1697;406;420;0	768;0	584;628	952;4	474;0;407;401;0	553;0	583;630	595;4	069;0;56;391;407; ; ; ; ;
33830;1698;399;426;0	768;0	584;628	952;4	483;0;403;402;0	554;0	583;630	595;4	079;0;56;391;407; ; ; ; ;
33850;1699;392;424;0	768;0	584;628	952;4	482;0;404;403;0	554;0	583;630	595;4	075;0;56;391;407; ; ; ; ;
33870;1700;396;429;0	769;0	584;626	036;4	459;0;405;405;0	554;0	583;628	399;4	064;0;56;391;407; ; ; ; ;
33890;1701;405;429;0	769;0	584;626	036;4	452;0;414;404;0	554;0	583;628	399;4	123;0;56;391;407; ; ; ; ;
33910;1702;406;427;0	769;0	584;626	036;4	452;0;407;403;0	554;0	583;628	399;4	054;0;56;391;407; ; ; ; ;
33930;1703;405;427;0	769;0	584;626	036;4	454;0;410;405;0	554;0	583;628	399;4	073;0;56;391;407; ; ; ; ;
33950;1704;404;424;0	769;0	584;626	036;4	440;0;409;401;0	554;0	583;628	399;4	105;0;56;391;407; ; ; ; ;
33970;1705;404;420;0	769;0	584;628	657;4	458;0;411;401;0	554;0	583;627	941;4	071;0;56;391;407; ; ; ; ;
33990;1706;375;405;0	769;0	584;628	657;4	502;0;386;405;0	554;0	583;627	941;4	054;0;56;391;407; ; ; ; ;
34009;1707;385;405;0	769;0	584;628	657;4	505;0;385;402;0	554;0	583;627	941;4	092;0;56;391;407; ; ; ; ;
34029;1708;374;408;0	769;0	584;628	657;4	508;0;377;400;0	554;0	583;627	941;4	093;0;56;391;407; ; ; ; ;
34049;1709;371;408;0	768;0	584;628	657;4	500;0;379;394;0	554;0	583;627	941;4	086;0;56;391;407; ; ; ; ;
34069;1710;373;411;0	768;0	584;624	725;4	475;0;382;387;0	554;0	583;632	931;4	115;0;56;391;407; ; ; ; ;
34089;1711;371;408;0	768;0	584;624	725;4	464;0;385;394;0	554;0	583;632	931;4	130;0;56;391;407; ; ; ; ;
34109;1712;372;406;0	768;0	584;624	725;4	446;0;384;394;0	554;0	583;632	931;4	153;0;56;391;407; ; ; ; ;
34129;1713;373;410;0	768;0	584;624	725;4	478;0;383;395;0	554;0	583;632	931;4	156;0;56;391;407; ; ; ; ;
34149;1714;373;412;0	768;0	584;624	725;4	481;0;380;387;0	554;0	584;632	931;4	204;0;56;391;407; ; ; ; ;
34169;1715;373;410;0	769;0	584;626	832;4	499;0;379;387;0	554;0	583;632	256;4	217;0;56;391;407; ; ; ; ;
34189;1716;382;410;0	769;0	584;626	832;4	498;0;386;392;0	554;0	584;632	256;4	170;0;56;391;407; ; ; ; ;
34209;1717;384;410;0	769;0	584;626	832;4	544;0;381;393;0	554;0	584;632	256;4	175;0;56;391;407; ; ; ; ;
34229;1718;382;412;0	769;0	584;626	832;4	546;0;390;391;0	554;0	584;632	256;4	185;0;56;391;407; ; ; ; ;
34249;1719;383;413;0	769;0	584;626	832;4	540;0;389;392;0	554;0	584;632	256;4	183;0;56;391;407; ; ; ; ;
34269;1720;383;414;0	769;0	584;625	047;4	527;0;389;394;0	554;0	584;630	088;4	167;0;56;391;407; ; ; ; ;
34289;1721;375;415;0	768;0	584;625	047;4	530;0;379;398;0	554;0	584;630	088;4	180;0;56;391;407; ; ; ; ;
34309;1722;384;417;0	768;0	584;625	047;4	546;0;381;400;0	554;0	584;630	088;4	194;0;56;391;407; ; ; ; ;
34328;1723;384;417;0	768;0	584;625	047;4	575;0;392;399;0	553;0	584;630	088;4	194;0;56;391;407; ; ; ; ;
34348;1724;378;411;0	768;0	584;625	047;4	566;0;385;401;0	553;0	584;630	088;4	165;0;56;391;407; ; ; ; ;
34368;1725;383;413;0	768;0	584;624	327;4	551;0;389;401;0	553;0	584;630	715;4	175;0;56;391;407; ; ; ; ;
34388;1726;408;386;0	767;0	584;624	327;4	539;0;433;368;0	552;0	584;630	715;4	243;0;57;434;382; ; ; ; ;
34408;1727;425;391;0	767;0	583;624	327;4	564;0;427;374;0	552;0	584;630	715;4	252;0;57;434;382; ; ; ; ;
34428;1728;431;394;0	767;0	583;624	327;4	567;0;432;371;0	552;0	584;630	715;4	217;0;57;434;382; ; ; ; ;
34448;1729;431;391;0	767;0	583;624	327;4	578;0;434;369;0	552;0	584;630	715;4	263;0;57;434;382; ; ; ; ;
34468;1730;432;391;0	767;0	583;624	705;4	587;0;432;373;0	552;0	583;629	269;4	246;0;57;434;382; ; ; ; ;
34488;1731;428;394;0	767;0	583;624	705;4	586;0;443;375;0	552;0	584;629	269;4	240;0;57;434;382; ; ; ; ;
34508;1732;433;388;0	767;0	583;624	705;4	587;0;446;374;0	552;0	584;629	269;4	250;0;57;434;382; ; ; ; ;
34528;1733;431;387;0	767;0	583;624	705;4	583;0;443;377;0	552;0	584;629	269;4	219;0;57;434;382; ; ; ; ;
34548;1734;430;394;0	767;0	583;624	705;4	607;0;448;371;0	552;0	584;629	269;4	236;0;57;434;382; ; ; ; ;
34568;1735;433;392;0	767;0	583;624	219;4	605;0;448;372;0	552;0	583;629	375;4	234;0;57;434;382; ; ; ; ;
34588;1736;483;430;0	766;0	584;624	219;4	624;0;490;425;0	551;0	584;629	375;4	205;0;58;526;440; ; ; ; ;
34607;1737;502;440;0	765;0	584;624	219;4	604;0;511;421;0	551;0	585;629	375;4	254;0;58;526;440; ; ; ; ;
34627;1738;506;446;0	765;0	584;624	219;4	625;0;513;426;0	551;0	585;629	375;4	247;0;58;526;440; ; ; ; ;
34647;1739;505;446;0	765;0	584;624	219;4	623;0;517;432;0	551;0	585;629	375;4	233;0;58;526;440; ; ; ; ;
34667;1740;505;444;0	765;0	584;627	241;4	640;0;519;434;0	551;0	585;626	502;4	240;0;58;526;440; ; ; ; ;
34687;1741;500;439;0	765;0	584;627	241;4	644;0;518;444;0	551;0	585;626	502;4	204;0;58;526;440; ; ; ; ;
34707;1742;502;437;0	765;0	585;627	241;4	678;0;517;441;0	551;0	585;626	502;4	235;0;58;526;440; ; ; ; ;
34727;1743;502;438;0	765;0	585;627	241;4	666;0;519;442;0	551;0	585;626	502;4	229;0;58;526;440; ; ; ; ;
34747;1744;504;438;0	765;0	585;627	241;4	665;0;521;441;0	551;0	585;626	502;4	234;0;58;526;440; ; ; ; ;
34767;1745;505;437;0	765;0	584;627	915;4	668;0;521;441;0	551;0	585;626	023;4	229;0;58;526;440; ; ; ; ;
34787;1746;506;442;0	765;0	584;627	915;4	717;0;523;441;0	551;0	585;626	023;4	226;0;58;526;440; ; ; ; ;
34807;1747;507;442;0	765;0	584;627	915;4	716;0;523;443;0	551;0	585;626	023;4	270;0;58;526;440; ; ; ; ;
34827;1748;505;436;0	765;0	584;627	915;4	705;0;524;442;0	551;0	585;626	023;4	291;0;58;526;440; ; ; ; ;
34847;1749;508;440;0	765;0	584;627	915;4	729;0;523;442;0	551;0	585;626	023;4	303;0;58;526;440; ; ; ; ;
34867;1750;507;438;0	765;0	584;627	707;4	725;0;523;442;0	551;0	585;626	406;4	317;0;58;526;440; ; ; ; ;
34887;1751;512;444;0	765;0	584;627	707;4	741;0;524;435;0	551;0	585;626	406;4	286;0;58;526;440; ; ; ; ;
34907;1752;519;445;0	765;0	584;627	707;4	765;0;539;442;0	550;0	585;626	406;4	273;0;58;526;440; ; ; ; ;
34926;1753;521;444;0	765;0	584;627	707;4	762;0;528;443;0	550;0	585;626	406;4	278;0;58;526;440; ; ; ; ;
34946;1754;521;447;0	765;0	584;627	707;4	741;0;533;443;0	550;0	585;626	406;4	289;0;58;526;440; ; ; ; ;
34966;1755;522;447;0	765;0	584;628	505;4	757;0;538;443;0	550;0	585;625	758;4	280;0;58;526;440; ; ; ; ;
34986;1756;531;440;0	765;0	584;628	505;4	774;0;542;444;0	551;0	585;625	758;4	288;0;58;526;440; ; ; ; ;
35006;1757;528;446;0	765;0	584;628	505;4	777;0;535;441;0	551;0	585;625	758;4	319;0;58;526;440; ; ; ; ;
35026;1758;524;449;0	765;0	584;628	505;4	764;0;533;438;0	551;0	585;625	758;4	320;0;58;526;440; ; ; ; ;
35046;1759;520;451;0	766;0	584;628	505;4	770;0;527;445;0	551;0	584;625	758;4	320;0;58;526;440; ; ; ; ;
35066;1760;516;454;0	766;0	584;626	145;4	751;0;524;443;0	551;0	584;626	240;4	324;0;58;526;440; ; ; ; ;
35086;1761;517;450;0	766;0	584;626	145;4	734;0;533;446;0	551;0	584;626	240;4	317;0;58;526;440; ; ; ; ;
35106;1762;521;447;0	766;0	584;626	145;4	745;0;532;445;0	551;0	584;626	240;4	330;0;58;526;440; ; ; ; ;
35126;1763;525;446;0	765;0	584;626	145;4	731;0;533;438;0	551;0	585;626	240;4	305;0;58;526;440; ; ; ; ;
35146;1764;529;444;0	765;0	584;626	145;4	738;0;540;436;0	551;0	585;626	240;4	316;0;58;526;440; ; ; ; ;
35166;1765;534;440;0	765;0	584;629	178;4	762;0;541;435;0	550;0	585;626	445;4	317;0;58;526;440; ; ; ; ;
35186;1766;524;437;0	765;0	585;629	178;4	727;0;529;445;0	550;0	585;626	445;4	244;0;58;526;440; ; ; ; ;
35205;1767;534;442;0	765;0	585;629	178;4	727;0;539;446;0	550;0	585;626	445;4	269;0;58;526;440; ; ; ; ;
35225;1768;521;439;0	764;0	585;629	178;4	732;0;529;449;0	549;0	585;626	445;4	280;0;58;526;440; ; ; ; ;
35245;1769;532;438;0	764;0	585;629	178;4	701;0;536;445;0	549;0	585;626	445;4	232;0;58;526;440; ; ; ; ;
35265;1770;527;439;0	764;0	584;629	471;4	703;0;532;446;0	549;0	585;626	591;4	247;0;58;526;440; ; ; ; ;
35285;1771;528;437;0	763;0	585;629	471;4	699;0;533;434;0	549;0	586;626	591;4	243;0;58;526;440; ; ; ; ;
35305;1772;533;442;0	763;0	584;629	471;4	664;0;538;434;0	549;0	586;626	591;4	225;0;58;526;440; ; ; ; ;
35325;1773;532;447;0	763;0	584;629	471;4	638;0;540;432;0	548;0	586;626	591;4	210;0;58;526;440; ; ; ; ;
35345;1774;528;446;0	763;0	584;629	471;4	629;0;540;439;0	548;0	586;626	591;4	181;0;58;526;440; ; ; ; ;
35365;1775;529;447;0	763;0	584;625	810;4	593;0;541;438;0	548;0	585;627	760;4	171;0;58;526;440; ; ; ; ;
35385;1776;530;448;0	763;0	584;625	810;4	585;0;534;434;0	548;0	586;627	760;4	207;0;58;526;440; ; ; ; ;
35405;1777;533;440;0	763;0	584;625	810;4	612;0;538;436;0	548;0	586;627	760;4	180;0;58;526;440; ; ; ; ;
35425;1778;534;441;0	762;0	584;625	810;4	566;0;543;434;0	548;0	586;627	760;4	157;0;58;526;440; ; ; ; ;
35445;1779;531;445;0	762;0	584;625	810;4	561;0;545;435;0	548;0	586;627	760;4	156;0;58;526;440; ; ; ; ;
35465;1780;534;440;0	762;0	584;627	517;4	569;0;546;436;0	548;0	586;626	757;4	149;0;58;526;440; ; ; ; ;
35485;1781;535;442;0	762;0	584;627	517;4	576;0;545;433;0	548;0	586;626	757;4	134;0;58;526;440; ; ; ; ;
35505;1782;535;437;0	762;0	585;627	517;4	563;0;543;439;0	548;0	586;626	757;4	135;0;58;526;440; ; ; ; ;
35524;1783;529;436;0	762;0	585;627	517;4	553;0;544;437;0	547;0	586;626	757;4	159;0;58;526;440; ; ; ; ;
35544;1784;527;440;0	762;0	585;627	517;4	531;0;532;441;0	547;0	586;626	757;4	136;0;58;526;440; ; ; ; ;
35564;1785;525;438;0	762;0	585;626	057;4	508;0;530;442;0	547;0	586;625	722;4	138;0;58;526;440; ; ; ; ;
35584;1786;535;448;0	762;0	585;626	057;4	521;0;535;434;0	547;0	587;625	722;4	109;0;58;526;440; ; ; ; ;
35604;1787;537;447;0	762;0	585;626	057;4	506;0;542;435;0	547;0	587;625	722;4	084;0;58;526;440; ; ; ; ;
35624;1788;529;449;0	762;0	585;626	057;4	495;0;537;434;0	547;0	587;625	722;4	106;0;58;526;440; ; ; ; ;
35644;1789;416;438;0	763;0	585;626	057;4	513;0;437;428;0	548;0	587;625	722;4	110;0; ; ; ; ; ; ; ;
35664;1790;405;440;0	764;0	585;622	751;4	479;0;432;424;0	550;0	586;629	558;4	127;0; ; ; ; ; ; ; ;
35684;1791;341;450;0	764;0	585;622	751;4	491;0;342;419;0	550;0	587;629	558;4	111;0;59;370;428; ; ; ; ;
35704;1792;343;446;0	764;0	585;622	751;4	507;0;343;420;0	549;0	587;629	558;4	116;0;59;370;428; ; ; ; ;
35724;1793;341;441;0	764;0	585;622	751;4	493;0;334;421;0	549;0	587;629	558;4	126;0;59;370;428; ; ; ; ;
35744;1794;339;446;0	764;0	585;622	751;4	503;0;339;419;0	549;0	587;629	558;4	124;0;59;370;428; ; ; ; ;
35764;1795;340;444;0	764;0	585;622	947;4	498;0;337;419;0	550;0	586;631	324;4	134;0;59;370;428; ; ; ; ;
35783;1796;337;445;0	764;0	585;622	947;4	516;0;347;422;0	550;0	587;631	324;4	108;0;59;370;428; ; ; ; ;
35803;1797;339;443;0	764;0	585;622	947;4	533;0;349;419;0	550;0	587;631	324;4	100;0;59;370;428; ; ; ; ;
35823;1798;343;443;0	764;0	585;622	947;4	560;0;350;420;0	550;0	587;631	324;4	120;0;59;370;428; ; ; ; ;
35843;1799;346;439;0	765;0	586;622	947;4	533;0;350;423;0	550;0	587;631	324;4	123;0;59;370;428; ; ; ; ;
35863;1800;348;435;0	765;0	585;625	825;4	562;0;350;424;0	550;0	587;628	917;4	110;0;59;370;428; ; ; ; ;
35883;1801;349;434;0	765;0	586;625	825;4	552;0;348;422;0	550;0	587;628	917;4	082;0;59;370;428; ; ; ; ;
35903;1802;347;435;0	765;0	586;625	825;4	561;0;350;423;0	550;0	587;628	917;4	075;0;59;370;428; ; ; ; ;
35923;1803;-800;-600;0	550;0	587;-1	000;-1	000;4;349;424;0	550;0	587;628	917;4	089;0;59;370;428; ; ; ; ;
35943;1804;356;433;0	765;0	586;625	825;4	540;0;359;425;0	550;0	587;628	917;4	093;0;59;370;428; ; ; ; ;
35963;1805;356;433;0	765;0	585;626	771;4	547;0;361;426;0	550;0	587;628	765;4	095;0;59;370;428; ; ; ; ;
35983;1806;369;430;0	765;0	586;626	771;4	522;0;373;423;0	550;0	587;628	765;4	097;0;59;370;428; ; ; ; ;
36003;1807;361;428;0	765;0	586;626	771;4	497;0;366;421;0	550;0	587;628	765;4	111;0;59;370;428; ; ; ; ;
36023;1808;374;431;0	765;0	586;626	771;4	516;0;381;423;0	551;0	587;628	765;4	063;0;59;370;428; ; ; ; ;
36043;1809;370;437;0	765;0	586;626	771;4	455;0;374;424;0	551;0	587;628	765;4	087;0;59;370;428; ; ; ; ;
36063;1810;370;440;0	766;0	586;623	444;4	425;0;375;422;0	551;0	587;631	153;4	096;0;59;370;428; ; ; ; ;
36083;1811;373;431;0	766;0	586;623	444;4	445;0;379;422;0	551;0	587;631	153;4	093;0;59;370;428; ; ; ; ;
36103;1812;369;433;0	766;0	586;623	444;4	429;0;379;418;0	551;0	587;631	153;4	096;0;59;370;428; ; ; ; ;
36122;1813;372;433;0	766;0	586;623	444;4	435;0;370;415;0	551;0	587;631	153;4	062;0;59;370;428; ; ; ; ;
36142;1814;370;432;0	766;0	586;623	444;4	422;0;365;415;0	552;0	587;631	153;4	097;0;59;370;428; ; ; ; ;
36162;1815;372;432;0	766;0	586;623	927;4	425;0;362;416;0	552;0	586;629	984;4	078;0;59;370;428; ; ; ; ;
36182;1816;371;436;0	766;0	586;623	927;4	397;0;368;423;0	552;0	586;629	984;4	047;0;59;370;428; ; ; ; ;
36202;1817;366;434;0	766;0	586;623	927;4	408;0;370;427;0	552;0	586;629	984;4	027;0;59;370;428; ; ; ; ;
36222;1818;368;436;0	766;0	586;623	927;4	417;0;367;429;0	552;0	586;629	984;4	029;0;59;370;428; ; ; ; ;
36242;1819;365;434;0	766;0	586;623	927;4	384;0;371;427;0	551;0	586;629	984;4	017;0;59;370;428; ; ; ; ;
36262;1820;365;434;0	766;0	586;623	447;4	387;0;370;425;0	552;0	586;631	801;4	026;0;59;370;428; ; ; ; ;
36282;1821;370;440;0	766;0	586;623	447;4	332;0;373;420;0	551;0	586;631	801;4	004;0;59;370;428; ; ; ; ;
36302;1822;367;436;0	766;0	586;623	447;4	340;0;373;421;0	551;0	586;631	801;4	016;0;59;370;428; ; ; ; ;
36322;1823;368;436;0	766;0	586;623	447;4	354;0;370;424;0	551;0	586;631	801;3	998;0;59;370;428; ; ; ; ;
36342;1824;365;434;0	766;0	586;623	447;4	300;0;370;430;0	551;0	586;631	801;3	998;0;59;370;428; ; ; ; ;
36362;1825;365;433;0	766;0	586;624	757;4	314;0;371;434;0	552;0	586;629	919;3	988;0;59;370;428; ; ; ; ;
36381;1826;368;437;0	766;0	586;624	757;4	294;0;365;430;0	552;0	586;629	919;3	898;0;59;370;428; ; ; ; ;
36401;1827;366;436;0	766;0	586;624	757;4	309;0;367;428;0	552;0	586;629	919;3	943;0;59;370;428; ; ; ; ;
36422;1828;363;432;0	766;0	586;624	757;4	328;0;370;431;0	552;0	586;629	919;3	931;0;59;370;428; ; ; ; ;
36441;1829;371;437;0	766;0	586;624	757;4	322;0;364;431;0	551;0	586;629	919;3	954;0;59;370;428; ; ; ; ;
36461;1830;370;436;0	766;0	586;624	518;4	331;0;365;429;0	551;0	586;631	155;3	962;0;59;370;428; ; ; ; ;
36481;1831;371;433;0	766;0	586;624	518;4	300;0;370;432;0	551;0	586;631	155;3	920;0;59;370;428; ; ; ; ;
36501;1832;377;432;0	766;0	586;624	518;4	302;0;372;427;0	551;0	586;631	155;3	930;0;59;370;428; ; ; ; ;
36521;1833;381;437;0	766;0	586;624	518;4	317;0;377;422;0	551;0	586;631	155;3	930;0;59;370;428; ; ; ; ;
36541;1834;384;439;0	766;0	586;624	518;4	279;0;379;422;0	551;0	586;631	155;3	953;0;59;370;428; ; ; ; ;
36561;1835;387;439;0	766;0	586;625	955;4	291;0;381;424;0	551;0	586;628	041;3	942;0;59;370;428; ; ; ; ;
36581;1836;375;432;0	766;0	586;625	955;4	281;0;376;426;0	551;0	586;628	041;3	942;0;59;370;428; ; ; ; ;
36601;1837;378;435;0	766;0	586;625	955;4	304;0;380;429;0	551;0	586;628	041;3	884;0;59;370;428; ; ; ; ;
36621;1838;374;431;0	766;0	586;625	955;4	302;0;378;427;0	551;0	586;628	041;3	913;0;59;370;428; ; ; ; ;
36641;1839;369;433;0	766;0	586;625	955;4	278;0;374;420;0	551;0	586;628	041;3	937;0;59;370;428; ; ; ; ;
36661;1840;370;435;0	766;0	586;624	881;4	282;0;375;419;0	551;0	586;629	964;3	926;0;59;370;428; ; ; ; ;
36681;1841;376;433;0	766;0	586;624	881;4	280;0;372;424;0	551;0	586;629	964;3	940;0;59;370;428; ; ; ; ;
36700;1842;377;432;0	766;0	586;624	881;4	303;0;375;424;0	551;0	586;629	964;3	941;0;59;370;428; ; ; ; ;
36720;1843;375;431;0	766;0	586;624	881;4	292;0;373;425;0	551;0	586;629	964;3	958;0;59;370;428; ; ; ; ;
36740;1844;379;432;0	766;0	586;624	881;4	287;0;374;425;0	551;0	586;629	964;3	946;0;59;370;428; ; ; ; ;
36760;1845;379;431;0	766;0	586;625	918;4	303;0;373;426;0	551;0	586;628	716;3	944;0;59;370;428; ; ; ; ;
36780;1846;388;433;0	766;0	586;625	918;4	304;0;374;429;0	551;0	586;628	716;3	941;0;59;370;428; ; ; ; ;
36800;1847;381;428;0	766;0	586;625	918;4	292;0;378;430;0	551;0	586;628	716;3	884;0;59;370;428; ; ; ; ;
36820;1848;385;430;0	766;0	586;625	918;4	264;0;378;427;0	551;0	586;628	716;3	913;0;59;370;428; ; ; ; ;
36840;1849;388;433;0	766;0	586;625	918;4	323;0;376;428;0	551;0	586;628	716;3	940;0;59;370;428; ; ; ; ;
36860;1850;386;431;0	766;0	586;626	192;4	313;0;376;427;0	551;0	586;629	439;3	924;0;59;370;428; ; ; ; ;
36880;1851;379;429;0	766;0	586;626	192;4	335;0;373;421;0	551;0	586;629	439;3	947;0;59;370;428; ; ; ; ;
36900;1852;374;431;0	766;0	586;626	192;4	296;0;375;417;0	551;0	586;629	439;3	931;0;59;370;428; ; ; ; ;
36920;1853;372;435;0	766;0	586;626	192;4	307;0;376;414;0	551;0	587;629	439;3	910;0;59;370;428; ; ; ; ;
36940;1854;378;438;0	765;0	586;626	192;4	329;0;381;414;0	551;0	587;629	439;3	922;0;59;370;428; ; ; ; ;
36960;1855;375;442;0	765;0	586;624	804;4	302;0;383;414;0	551;0	586;629	109;3	910;0;59;370;428; ; ; ; ;
36979;1856;387;435;0	765;0	586;624	804;4	323;0;382;416;0	550;0	587;629	109;3	911;0;59;370;428; ; ; ; ;
37000;1857;384;432;0	765;0	586;624	804;4	330;0;375;412;0	550;0	587;629	109;3	911;0;59;370;428; ; ; ; ;
37019;1858;374;432;0	765;0	586;624	804;4	329;0;376;416;0	550;0	587;629	109;3	935;0;59;370;428; ; ; ; ;
37039;1859;373;434;0	765;0	586;624	804;4	344;0;377;420;0	550;0	587;629	109;3	928;0;59;370;428; ; ; ; ;
37059;1860;372;433;0	765;0	586;624	194;4	345;0;377;416;0	550;0	587;632	247;3	955;0;59;370;428; ; ; ; ;
37079;1861;373;437;0	765;0	586;624	194;4	335;0;384;416;0	550;0	587;632	247;3	948;0;59;370;428; ; ; ; ;
37099;1862;377;438;0	765;0	586;624	194;4	358;0;378;420;0	550;0	587;632	247;3	940;0;59;370;428; ; ; ; ;
37119;1863;381;437;0	765;0	586;624	194;4	369;0;381;419;0	550;0	587;632	247;3	970;0;59;370;428; ; ; ; ;
37139;1864;380;435;0	765;0	586;624	194;4	337;0;384;419;0	550;0	587;632	247;3	950;0;59;370;428; ; ; ; ;
37159;1865;378;435;0	765;0	586;624	601;4	355;0;382;422;0	550;0	587;627	822;3	927;0;59;370;428; ; ; ; ;
37179;1866;383;434;0	765;0	586;624	601;4	377;0;384;425;0	550;0	587;627	822;3	973;0;59;370;428; ; ; ; ;
37199;1867;382;434;0	765;0	586;624	601;4	376;0;385;423;0	550;0	587;627	822;3	953;0;59;370;428; ; ; ; ;
37219;1868;378;436;0	765;0	586;624	601;4	380;0;382;414;0	550;0	587;627	822;3	984;0;59;370;428; ; ; ; ;
37239;1869;379;436;0	765;0	586;624	601;4	420;0;385;414;0	550;0	587;627	822;3	980;0;59;370;428; ; ; ; ;
37259;1870;380;438;0	765;0	586;622	866;4	412;0;384;412;0	550;0	587;629	209;3	987;0;59;370;428; ; ; ; ;
37279;1871;376;433;0	765;0	586;622	866;4	398;0;384;418;0	550;0	587;629	209;3	985;0;59;370;428; ; ; ; ;
37299;1872;374;429;0	765;0	586;622	866;4	392;0;381;418;0	550;0	587;629	209;3	982;0;59;370;428; ; ; ; ;
37318;1873;376;428;0	765;0	586;622	866;4	395;0;376;421;0	550;0	587;629	209;4	028;0;59;370;428; ; ; ; ;
37338;1874;381;429;0	765;0	586;622	866;4	452;0;379;425;0	550;0	587;629	209;4	004;0;59;370;428; ; ; ; ;
37358;1875;381;427;0	765;0	586;624	251;4	464;0;376;427;0	551;0	587;628	760;4	013;0;59;370;428; ; ; ; ;
37378;1876;374;426;0	766;0	587;624	251;4	459;0;378;425;0	551;0	587;628	760;4	022;0;59;370;428; ; ; ; ;
37398;1877;375;429;0	766;0	587;624	251;4	474;0;377;424;0	551;0	587;628	760;4	022;0;59;370;428; ; ; ; ;
37418;1878;377;428;0	766;0	587;624	251;4	479;0;374;423;0	551;0	587;628	760;4	063;0;59;370;428; ; ; ; ;
37438;1879;377;427;0	766;0	587;624	251;4	504;0;375;421;0	551;0	587;628	760;4	046;0;59;370;428; ; ; ; ;
37458;1880;376;427;0	766;0	586;626	734;4	533;0;375;420;0	551;0	587;629	259;4	062;0;59;370;428; ; ; ; ;
37478;1881;370;424;0	766;0	587;626	734;4	554;0;367;419;0	551;0	587;629	259;4	074;0;59;370;428; ; ; ; ;
37498;1882;285;402;0	767;0	586;626	734;4	538;0;300;378;0	552;0	587;629	259;4	114;0;60;267;392; ; ; ; ;
37518;1883;269;403;0	767;0	586;626	734;4	520;0;278;379;0	553;0	586;629	259;4	147;0;60;267;392; ; ; ; ;
37538;1884;268;403;0	767;0	586;626	734;4	568;0;274;376;0	553;0	586;629	259;4	102;0;60;267;392; ; ; ; ;
37558;1885;271;409;0	767;0	586;620	494;4	513;0;269;372;0	552;0	586;633	029;4	132;0;60;267;392; ; ; ; ;
37578;1886;267;402;0	767;0	586;620	494;4	512;0;265;374;0	552;0	586;633	029;4	169;0;60;267;392; ; ; ; ;
37597;1887;268;399;0	767;0	586;620	494;4	529;0;266;380;0	552;0	586;633	029;4	170;0;60;267;392; ; ; ; ;
37617;1888;269;400;0	767;0	586;620	494;4	516;0;269;385;0	552;0	586;633	029;4	184;0;60;267;392; ; ; ; ;
37638;1889;266;406;0	767;0	586;620	494;4	553;0;266;384;0	552;0	586;633	029;4	210;0;60;267;392; ; ; ; ;
37657;1890;266;404;0	767;0	586;621	708;4	565;0;268;385;0	552;0	586;630	645;4	202;0;60;267;392; ; ; ; ;
37677;1891;264;398;0	767;0	586;621	708;4	538;0;275;384;0	553;0	586;630	645;4	218;0;60;267;392; ; ; ; ;
37697;1892;268;408;0	767;0	586;621	708;4	569;0;273;388;0	553;0	586;630	645;4	212;0;60;267;392; ; ; ; ;
37717;1893;250;414;0	768;0	587;621	708;4	573;0;252;393;0	553;0	587;630	645;4	208;0;60;267;392; ; ; ; ;
37737;1894;213;455;0	768;0	587;621	708;4	598;0;222;421;0	554;0	587;630	645;4	230;0;61;214;440; ; ; ; ;
37757;1895;208;468;0	768;0	587;618	841;4	589;0;212;428;0	554;0	587;629	836;4	222;0;61;214;440; ; ; ; ;
37777;1896;215;449;0	768;0	587;618	841;4	541;0;220;427;0	554;0	587;629	836;4	187;0;61;214;440; ; ; ; ;
37797;1897;211;451;0	769;0	587;618	841;4	553;0;224;426;0	554;0	587;629	836;4	228;0;61;214;440; ; ; ; ;
37817;1898;215;452;0	769;0	588;618	841;4	530;0;221;424;0	554;0	587;629	836;4	217;0;61;214;440; ; ; ; ;
37837;1899;220;451;0	769;0	588;618	841;4	572;0;216;417;0	554;0	587;629	836;4	221;0;61;214;440; ; ; ; ;
37857;1900;219;452;0	769;0	587;619	022;4	572;0;216;413;0	554;0	587;633	140;4	237;0;61;214;440; ; ; ; ;
37877;1901;216;452;0	769;0	588;619	022;4	586;0;213;427;0	554;0	587;633	140;4	255;0;61;214;440; ; ; ; ;
37897;1902;216;448;0	769;0	588;619	022;4	600;0;212;430;0	554;0	587;633	140;4	264;0;61;214;440; ; ; ; ;
37916;1903;212;450;0	769;0	588;619	022;4	593;0;212;431;0	554;0	587;633	140;4	258;0;61;214;440; ; ; ; ;
37937;1904;209;455;0	769;0	588;619	022;4	562;0;212;426;0	555;0	587;633	140;4	280;0;61;214;440; ; ; ; ;
37956;1905;208;454;0	770;0	588;618	433;4	561;0;214;432;0	555;0	587;627	954;4	249;0;61;214;440; ; ; ; ;
37977;1906;220;461;0	770;0	588;618	433;4	589;0;221;432;0	555;0	587;627	954;4	290;0;61;214;440; ; ; ; ;
37996;1907;212;460;0	770;0	588;618	433;4	623;0;213;435;0	555;0	587;627	954;4	256;0;61;214;440; ; ; ; ;
38017;1908;170;464;0	771;0	588;618	433;4	638;0;175;431;0	556;0	587;627	954;4	266;0;62;161;445; ; ; ; ;
38036;1909;165;461;0	771;0	588;618	433;4	621;0;155;435;0	557;0	587;627	954;4	279;0;62;161;445; ; ; ; ;
38057;1910;159;462;0	771;0	588;619	017;4	629;0;133;431;0	557;0	586;631	190;4	285;0;62;161;445; ; ; ; ;
38076;1911;161;463;0	772;0	588;619	017;4	616;0;167;428;0	557;0	587;631	190;4	284;0;62;161;445; ; ; ; ;
38097;1912;166;461;0	772;0	588;619	017;4	663;0;160;432;0	557;0	586;631	190;4	314;0;62;161;445; ; ; ; ;
38116;1913;150;456;0	772;0	588;619	017;4	621;0;157;434;0	557;0	586;631	190;4	286;0;62;161;445; ; ; ; ;
38137;1914;155;463;0	772;0	588;619	017;4	635;0;165;434;0	558;0	586;631	190;4	284;0;62;161;445; ; ; ; ;
38156;1915;156;463;0	772;0	588;616	229;4	629;0;163;436;0	558;0	586;628	396;4	274;0;62;161;445; ; ; ; ;
38177;1916;166;472;0	773;0	588;616	229;4	638;0;166;435;0	558;0	586;628	396;4	244;0;62;161;445; ; ; ; ;
38196;1917;164;474;0	773;0	588;616	229;4	617;0;167;433;0	558;0	586;628	396;4	240;0;62;161;445; ; ; ; ;
38217;1918;162;468;0	772;0	588;616	229;4	595;0;169;436;0	558;0	586;628	396;4	261;0;62;161;445; ; ; ; ;
38235;1919;160;470;0	772;0	588;616	229;4	598;0;163;437;0	558;0	586;628	396;4	206;0;62;161;445; ; ; ; ;
38257;1920;158;469;0	772;0	588;617	338;4	609;0;163;436;0	557;0	586;630	376;4	219;0;62;161;445; ; ; ; ;
38275;1921;156;471;0	772;0	588;617	338;4	599;0;158;432;0	557;0	586;630	376;4	197;0;62;161;445; ; ; ; ;
38297;1922;154;469;0	772;0	588;617	338;4	577;0;161;437;0	557;0	586;630	376;4	193;0;62;161;445; ; ; ; ;
38315;1923;158;466;0	772;0	588;617	338;4	556;0;162;436;0	558;0	586;630	376;4	172;0;62;161;445; ; ; ; ;
38337;1924;158;467;0	772;0	588;617	338;4	546;0;165;435;0	558;0	586;630	376;4	147;0;62;161;445; ; ; ; ;
38355;1925;156;466;0	772;0	587;619	392;4	551;0;166;434;0	557;0	586;630	219;4	135;0;62;161;445; ; ; ; ;
38377;1926;159;465;0	772;0	588;619	392;4	533;0;159;435;0	557;0	586;630	219;4	166;0;62;161;445; ; ; ; ;
38395;1927;156;464;0	772;0	588;619	392;4	478;0;156;435;0	557;0	586;630	219;4	131;0;62;161;445; ; ; ; ;
38417;1928;156;464;0	772;0	588;619	392;4	501;0;157;434;0	557;0	586;630	219;4	116;0;62;161;445; ; ; ; ;
38435;1929;167;463;0	772;0	588;619	392;4	479;0;169;426;0	557;0	587;630	219;4	048;0;62;161;445; ; ; ; ;
38457;1930;168;465;0	772;0	588;617	463;4	474;0;169;426;0	557;0	587;629	052;4	030;0;62;161;445; ; ; ; ;
38475;1931;160;468;0	771;0	588;617	463;4	443;0;162;433;0	557;0	587;629	052;4	065;0;62;161;445; ; ; ; ;
38494;1932;160;468;0	771;0	588;617	463;4	449;0;155;429;0	556;0	587;629	052;4	055;0;62;161;445; ; ; ; ;
38514;1933;168;464;0	771;0	588;617	463;4	427;0;167;432;0	556;0	587;629	052;4	027;0;62;161;445; ; ; ; ;
38534;1934;158;447;0	771;0	587;617	463;4	407;0;168;418;0	556;0	587;629	052;4	033;0;62;161;445; ; ; ; ;
38554;1935;161;445;0	771;0	587;616	305;4	394;0;167;413;0	556;0	586;632	917;4	064;0;62;161;445; ; ; ; ;
38574;1936;161;457;0	771;0	587;616	305;4	382;0;163;419;0	557;0	586;632	917;4	009;0;62;161;445; ; ; ; ;
38594;1937;164;446;0	772;0	588;616	305;4	358;0;164;410;0	557;0	587;632	917;3	983;0;62;161;445; ; ; ; ;
38614;1938;165;454;0	772;0	588;616	305;4	379;0;164;418;0	558;0	587;632	917;4	020;0;62;161;445; ; ; ; ;
38634;1939;159;455;0	773;0	588;616	305;4	359;0;167;421;0	558;0	587;632	917;3	990;0;62;161;445; ; ; ; ;
38654;1940;162;452;0	774;0	588;615	184;4	360;0;170;421;0	559;0	586;629	657;3	985;0;62;161;445; ; ; ; ;
38674;1941;168;452;0	775;0	589;615	184;4	347;0;169;418;0	560;0	587;629	657;3	938;0;62;161;445; ; ; ; ;
38694;1942;161;439;0	775;0	589;615	184;4	329;0;161;419;0	560;0	586;629	657;3	934;0;62;161;445; ; ; ; ;
38714;1943;190;327;0	774;0	587;615	184;4	308;0;207;291;0	560;0	584;629	657;3	954;0;63;193;306; ; ; ; ;
38734;1944;196;303;0	774;0	587;615	184;4	288;0;208;270;0	560;0	584;629	657;3	888;0;63;193;306; ; ; ; ;
38754;1945;200;277;0	774;0	587;616	995;4	281;0;207;242;0	560;0	583;634	721;3	916;0;63;193;306; ; ; ; ;
38774;1946;198;298;0	774;0	587;616	995;4	272;0;207;255;0	560;0	584;634	721;3	915;0;63;193;306; ; ; ; ;
38794;1947;205;297;0	774;0	587;616	995;4	288;0;209;257;0	560;0	584;634	721;3	885;0;63;193;306; ; ; ; ;
38813;1948;192;300;0	774;0	587;616	995;4	249;0;209;259;0	559;0	584;634	721;3	893;0;63;193;306; ; ; ; ;
38833;1949;203;300;0	773;0	587;616	995;4	262;0;202;263;0	559;0	584;634	721;3	908;0;63;193;306; ; ; ; ;
38853;1950;198;300;0	773;0	587;616	775;4	258;0;203;268;0	558;0	584;632	668;3	882;0;63;193;306; ; ; ; ;
38873;1951;202;299;0	772;0	587;616	775;4	256;0;206;260;0	557;0	585;632	668;3	908;0;63;193;306; ; ; ; ;
38893;1952;201;301;0	772;0	587;616	775;4	243;0;209;275;0	557;0	585;632	668;3	902;0;63;193;306; ; ; ; ;
38913;1953;198;302;0	771;0	587;616	775;4	271;0;210;272;0	557;0	585;632	668;3	859;0;63;193;306; ; ; ; ;
38933;1954;197;301;0	771;0	587;616	775;4	224;0;211;274;0	557;0	585;632	668;3	848;0;63;193;306; ; ; ; ;
38953;1955;197;301;0	771;0	586;616	897;4	228;0;213;278;0	557;0	585;628	513;3	811;0;63;193;306; ; ; ; ;
38973;1956;203;304;0	771;0	586;616	897;4	233;0;214;272;0	557;0	585;628	513;3	836;0;63;193;306; ; ; ; ;
38993;1957;198;301;0	771;0	586;616	897;4	267;0;212;268;0	557;0	585;628	513;3	855;0;63;193;306; ; ; ; ;
39013;1958;195;301;0	771;0	586;616	897;4	239;0;212;270;0	557;0	585;628	513;3	868;0;63;193;306; ; ; ; ;
39033;1959;200;303;0	771;0	586;616	897;4	230;0;216;265;0	557;0	585;628	513;3	891;0;63;193;306; ; ; ; ;
39053;1960;199;301;0	771;0	586;617	183;4	241;0;214;262;0	557;0	585;630	501;3	919;0;63;193;306; ; ; ; ;
39073;1961;205;299;0	772;0	587;617	183;4	260;0;216;268;0	557;0	585;630	501;3	859;0;63;193;306; ; ; ; ;
39093;1962;204;296;0	772;0	587;617	183;4	251;0;201;265;0	557;0	585;630	501;3	885;0;63;193;306; ; ; ; ;
39112;1963;197;318;0	772;0	587;617	183;4	234;0;203;292;0	558;0	585;630	501;3	882;0;63;193;306; ; ; ; ;
39132;1964;187;341;0	773;0	588;617	183;4	270;0;196;317;0	558;0	586;630	501;3	870;0;63;193;306; ; ; ; ;
39152;1965;181;347;0	773;0	588;618	771;4	272;0;194;325;0	558;0	585;631	490;3	889;0;63;193;306; ; ; ; ;
39172;1966;187;341;0	773;0	588;618	771;4	249;0;187;309;0	559;0	586;631	490;3	886;0;63;193;306; ; ; ; ;
39192;1967;187;340;0	773;0	588;618	771;4	286;0;180;310;0	559;0	586;631	490;3	891;0;63;193;306; ; ; ; ;
39212;1968;188;341;0	773;0	588;618	771;4	287;0;185;309;0	559;0	586;631	490;3	864;0;63;193;306; ; ; ; ;
39232;1969;190;344;0	773;0	588;618	771;4	292;0;181;309;0	559;0	586;631	490;3	908;0;63;193;306; ; ; ; ;
39252;1970;191;344;0	773;0	588;618	491;4	292;0;181;304;0	559;0	585;635	431;3	929;0;63;193;306; ; ; ; ;
39272;1971;186;343;0	773;0	588;618	491;4	274;0;179;313;0	559;0	586;635	431;3	925;0;63;193;306; ; ; ; ;
39292;1972;185;338;0	773;0	588;618	491;4	305;0;177;305;0	559;0	586;635	431;3	918;0;63;193;306; ; ; ; ;
39312;1973;184;339;0	773;0	588;618	491;4	294;0;188;308;0	559;0	586;635	431;3	932;0;63;193;306; ; ; ; ;
39332;1974;185;345;0	773;0	588;618	491;4	289;0;189;307;0	558;0	586;635	431;3	933;0;63;193;306; ; ; ; ;
39352;1975;185;344;0	773;0	588;618	115;4	282;0;190;309;0	558;0	585;634	164;3	927;0;63;193;306; ; ; ; ;
39372;1976;186;341;0	772;0	588;618	115;4	307;0;183;311;0	558;0	586;634	164;3	930;0;63;193;306; ; ; ; ;
39392;1977;185;343;0	772;0	588;618	115;4	256;0;186;308;0	558;0	586;634	164;3	871;0;63;193;306; ; ; ; ;
39411;1978;190;344;0	773;0	588;618	115;4	275;0;183;300;0	558;0	586;634	164;3	886;0;63;193;306; ; ; ; ;
39431;1979;179;338;0	773;0	588;618	115;4	281;0;187;316;0	558;0	585;634	164;3	901;0;63;193;306; ; ; ; ;
39451;1980;180;340;0	773;0	587;616	577;4	278;0;187;316;0	559;0	585;631	669;3	858;0;63;193;306; ; ; ; ;
39471;1981;187;337;0	773;0	588;616	577;4	296;0;180;326;0	559;0	585;631	669;3	870;0;63;193;306; ; ; ; ;
39491;1982;191;338;0	773;0	588;616	577;4	274;0;178;320;0	559;0	585;631	669;3	907;0;63;193;306; ; ; ; ;
39511;1983;181;338;0	773;0	588;616	577;4	296;0;178;316;0	559;0	585;631	669;3	888;0;63;193;306; ; ; ; ;
39531;1984;177;339;0	773;0	588;616	577;4	285;0;184;317;0	559;0	585;631	669;3	904;0;63;193;306; ; ; ; ;
[truncated: 6,790 more rows]
