# Supplementary material for: Perception of Individual and Joint Action in Infants and Adults
Source: PLoS One. 2014 Sep 9;9(9):e107450. doi: 10.1371/journal.pone.0107450 (PMC4174902; doi:10.1371/journal.pone.0107450)
Supplement: Data S1 — Raw files of eye tracking data of all participants. (ZIP) [file pone.0107450.s001.zip › Turmbau2012b_12_11.csv]

Data properties:
Recording date: 09.07.2012
Recording time : 15:32:19:296 (corresponds to time 0)
Study: Turmbau2012b
Subject: Turmbau2012b_12_11
Recording: Turmbau2012b_12_11
Screen resolution: 800 x 600
Coordinate unit: Pixels
Filter settings:
Eye: Average
Fixation radius: 30
Min duration: 100
Timestamp;Number;GazepointX (L);GazepointY (L);CamX (L);CamY (L);Distance (L);Pupil (L);Validity (L);GazepointX (R);GazepointY (R);CamX (R);CamY (R);Distance (R);Pupil (R);Validity (R);Fixation;GazepointX;GazepointY;Event;Event Key;Data 1;Data 2;Description
1;1;414;319;0	680;0	691;649	900;4	836;0;417;310;0	485;0	720;633	535;5	111;0;1;410;320; ; ; ; ;
21;2;411;316;0	680;0	691;651	049;4	837;0;414;313;0	485;0	720;632	449;5	110;0;1;410;320; ; ; ; ;
41;3;411;322;0	680;0	691;651	049;4	856;0;419;313;0	485;0	720;632	449;5	104;0;1;410;320; ; ; ; ;
60;4;410;316;0	680;0	691;651	049;4	851;0;414;314;0	485;0	720;632	449;5	083;0;1;410;320; ; ; ; ;
80;5;407;322;0	679;0	691;651	049;4	865;0;419;309;0	484;0	720;632	449;5	115;0;1;410;320; ; ; ; ;
100;6;402;319;0	679;0	691;651	049;4	869;0;422;307;0	484;0	720;632	449;5	125;0;1;410;320; ; ; ; ;
120;7;400;318;0	678;0	690;650	512;4	868;0;422;301;0	483;0	720;637	181;5	162;0;1;410;320; ; ; ; ;
140;8;400;308;0	678;0	691;650	512;4	930;0;420;304;0	483;0	720;637	181;5	157;0;1;410;320; ; ; ; ;
160;9;412;307;0	678;0	690;650	512;4	891;0;417;304;0	482;0	721;637	181;5	181;0;1;410;320; ; ; ; ;
180;10;402;317;0	677;0	690;650	512;4	905;0;422;305;0	482;0	721;637	181;5	180;0;1;410;320; ; ; ; ;
200;11;411;323;0	677;0	690;650	512;4	924;0;414;307;0	482;0	720;637	181;5	153;0;1;410;320; ; ; ; ;
220;12;407;329;0	677;0	690;648	306;4	891;0;415;309;0	482;0	720;635	676;5	152;0;1;410;320; ; ; ; ;
240;13;402;323;0	676;0	690;648	306;4	927;0;416;307;0	481;0	720;635	676;5	189;0;1;410;320; ; ; ; ;
260;14;401;327;0	676;0	690;648	306;4	909;0;417;311;0	481;0	721;635	676;5	177;0;1;410;320; ; ; ; ;
280;15;400;319;0	677;0	690;648	306;4	922;0;418;303;0	481;0	721;635	676;5	197;0;1;410;320; ; ; ; ;
300;16;402;318;0	677;0	690;648	306;4	941;0;420;307;0	481;0	721;635	676;5	200;0;1;410;320; ; ; ; ;
320;17;401;315;0	677;0	690;649	108;4	942;0;421;310;0	482;0	721;633	230;5	183;0;1;410;320; ; ; ; ;
340;18;408;317;0	677;0	690;649	108;4	961;0;418;314;0	482;0	721;633	230;5	154;0;1;410;320; ; ; ; ;
360;19;409;325;0	677;0	690;649	108;4	923;0;423;314;0	481;0	721;633	230;5	203;0;1;410;320; ; ; ; ;
379;20;406;319;0	676;0	690;649	108;4	944;0;418;327;0	481;0	721;633	230;5	164;0;1;410;320; ; ; ; ;
399;21;413;326;0	676;0	690;649	108;4	960;0;422;329;0	481;0	721;633	230;5	171;0;1;410;320; ; ; ; ;
419;22;412;327;0	676;0	690;646	552;4	928;0;422;326;0	480;0	721;636	724;5	214;0;1;410;320; ; ; ; ;
433; ; ; ; ; ; ; ;5; ; ; ; ; ; ;5; ; ; ;ShowAVI;8;0;0;atFish.avi
439;23;410;322;0	676;0	691;646	552;4	908;0;419;323;0	480;0	721;636	724;5	183;0;1;410;320; ; ; ; ;
459;24;415;331;0	676;0	691;646	552;4	944;0;420;325;0	480;0	721;636	724;5	175;0;1;410;320; ; ; ; ;
479;25;410;330;0	675;0	690;646	552;4	931;0;421;326;0	480;0	721;636	724;5	170;0;1;410;320; ; ; ; ;
499;26;402;329;0	675;0	691;646	552;4	902;0;415;325;0	480;0	722;636	724;5	158;0;1;410;320; ; ; ; ;
519;27;402;324;0	675;0	691;649	664;4	939;0;415;326;0	479;0	722;635	905;5	145;0;1;410;320; ; ; ; ;
539;28;412;333;0	675;0	691;649	664;4	911;0;416;323;0	479;0	722;635	905;5	144;0;1;410;320; ; ; ; ;
559;29;407;328;0	675;0	691;649	664;4	892;0;420;324;0	479;0	722;635	905;5	137;0;1;410;320; ; ; ; ;
579;30;407;327;0	675;0	691;649	664;4	858;0;421;324;0	479;0	722;635	905;5	139;0;1;410;320; ; ; ; ;
599;31;409;326;0	675;0	691;649	664;4	843;0;419;324;0	479;0	722;635	905;5	124;0;1;410;320; ; ; ; ;
619;32;407;325;0	675;0	691;648	979;4	824;0;419;325;0	479;0	722;635	727;5	118;0;1;410;320; ; ; ; ;
639;33;411;325;0	675;0	691;648	979;4	809;0;419;325;0	479;0	722;635	727;5	107;0;1;410;320; ; ; ; ;
658;34;406;324;0	675;0	691;648	979;4	840;0;417;324;0	479;0	722;635	727;5	077;0;1;410;320; ; ; ; ;
679;35;406;332;0	674;0	692;648	979;4	810;0;417;318;0	479;0	723;635	727;5	051;0;1;410;320; ; ; ; ;
698;36;404;334;0	674;0	692;648	979;4	828;0;413;323;0	478;0	723;635	727;5	060;0;1;410;320; ; ; ; ;
718;37;404;334;0	673;0	692;650	513;4	825;0;413;319;0	478;0	723;636	483;5	052;0;1;410;320; ; ; ; ;
738;38;403;325;0	673;0	692;650	513;4	856;0;420;321;0	477;0	723;636	483;5	051;0;1;410;320; ; ; ; ;
758;39;403;325;0	673;0	692;650	513;4	842;0;416;323;0	477;0	723;636	483;5	080;0;1;410;320; ; ; ; ;
778;40;407;328;0	672;0	692;650	513;4	845;0;416;321;0	477;0	723;636	483;5	032;0;1;410;320; ; ; ; ;
798;41;399;325;0	672;0	692;650	513;4	850;0;421;315;0	477;0	724;636	483;5	072;0;1;410;320; ; ; ; ;
818;42;400;331;0	672;0	692;645	214;4	805;0;419;318;0	477;0	724;634	049;5	035;0;1;410;320; ; ; ; ;
838;43;400;329;0	672;0	692;645	214;4	810;0;421;317;0	477;0	724;634	049;5	047;0;1;410;320; ; ; ; ;
858;44;400;326;0	672;0	692;645	214;4	821;0;419;319;0	476;0	724;634	049;5	048;0;1;410;320; ; ; ; ;
878;45;407;329;0	672;0	692;645	214;4	797;0;415;317;0	476;0	724;634	049;5	051;0;1;410;320; ; ; ; ;
898;46;401;328;0	672;0	692;645	214;4	756;0;418;317;0	476;0	724;634	049;5	002;0;1;410;320; ; ; ; ;
918;47;402;325;0	671;0	692;647	231;4	765;0;417;316;0	475;0	724;635	667;5	011;0;1;410;320; ; ; ; ;
938;48;407;327;0	671;0	692;647	231;4	743;0;417;314;0	475;0	724;635	667;4	974;0;1;410;320; ; ; ; ;
958;49;399;330;0	671;0	692;647	231;4	728;0;419;315;0	475;0	724;635	667;4	948;0;1;410;320; ; ; ; ;
977;50;408;329;0	671;0	692;647	231;4	696;0;417;315;0	474;0	724;635	667;4	918;0;1;410;320; ; ; ; ;
997;51;397;326;0	670;0	692;647	231;4	665;0;417;314;0	474;0	724;635	667;4	889;0;1;410;320; ; ; ; ;
1017;52;399;325;0	670;0	692;648	196;4	650;0;417;317;0	474;0	724;633	267;4	844;0;1;410;320; ; ; ; ;
1037;53;397;324;0	669;0	692;648	196;4	659;0;414;317;0	473;0	724;633	267;4	861;0;1;410;320; ; ; ; ;
1057;54;406;325;0	669;0	692;648	196;4	678;0;412;316;0	473;0	724;633	267;4	867;0;1;410;320; ; ; ; ;
1077;55;410;322;0	669;0	692;648	196;4	700;0;418;315;0	473;0	724;633	267;4	847;0;1;410;320; ; ; ; ;
1097;56;405;328;0	669;0	693;648	196;4	678;0;416;316;0	473;0	725;633	267;4	855;0;1;410;320; ; ; ; ;
1117;57;405;327;0	669;0	693;648	931;4	690;0;417;316;0	473;0	724;632	594;4	847;0;1;410;320; ; ; ; ;
1137;58;404;326;0	669;0	693;648	931;4	733;0;412;316;0	473;0	725;632	594;4	871;0;1;410;320; ; ; ; ;
1157;59;403;329;0	669;0	693;648	931;4	667;0;412;316;0	473;0	725;632	594;4	840;0;1;410;320; ; ; ; ;
1177;60;404;330;0	669;0	693;648	931;4	723;0;409;317;0	473;0	725;632	594;4	848;0;1;410;320; ; ; ; ;
1197;61;406;329;0	669;0	693;648	931;4	715;0;413;315;0	473;0	724;632	594;4	874;0;1;410;320; ; ; ; ;
1217;62;406;330;0	669;0	692;648	724;4	693;0;413;314;0	473;0	724;634	043;4	871;0;1;410;320; ; ; ; ;
1237;63;404;327;0	669;0	692;648	724;4	719;0;415;311;0	473;0	724;634	043;4	894;0;1;410;320; ; ; ; ;
1256;64;408;328;0	669;0	692;648	724;4	687;0;416;314;0	473;0	723;634	043;4	882;0;1;410;320; ; ; ; ;
1276;65;408;328;0	669;0	692;648	724;4	725;0;414;311;0	473;0	723;634	043;4	901;0;1;410;320; ; ; ; ;
1296;66;402;325;0	669;0	692;648	724;4	717;0;407;317;0	473;0	722;634	043;4	900;0;1;410;320; ; ; ; ;
1316;67;404;330;0	669;0	691;644	902;4	684;0;407;313;0	473;0	722;637	049;4	921;0;1;410;320; ; ; ; ;
1336;68;405;332;0	670;0	691;644	902;4	695;0;410;311;0	474;0	722;637	049;4	941;0;1;410;320; ; ; ; ;
1356;69;404;328;0	670;0	691;644	902;4	744;0;412;312;0	474;0	721;637	049;4	943;0;1;410;320; ; ; ; ;
1376;70;398;334;0	670;0	691;644	902;4	697;0;410;315;0	474;0	721;637	049;4	912;0;1;410;320; ; ; ; ;
1396;71;408;327;0	670;0	691;644	902;4	709;0;409;310;0	474;0	721;637	049;4	937;0;1;410;320; ; ; ; ;
1416;72;406;329;0	671;0	690;644	687;4	722;0;410;312;0	475;0	720;637	115;4	931;0;1;410;320; ; ; ; ;
1436;73;406;334;0	671;0	690;644	687;4	728;0;408;311;0	475;0	720;637	115;4	909;0;1;410;320; ; ; ; ;
1456;74;380;312;0	671;0	690;644	687;4	726;0;391;295;0	475;0	719;637	115;4	950;0;1;410;320; ; ; ; ;
1476;75;327;225;0	671;0	689;644	687;4	735;0;-800;-600;0	671;0	689;-1	000;-1	000;4;2;343;227; ; ; ; ;
1496;76;334;224;0	672;0	688;644	687;4	751;0;354;216;0	476;0	718;637	115;4	955;0;2;343;227; ; ; ; ;
1516;77;341;223;0	672;0	688;645	180;4	757;0;354;223;0	476;0	717;632	257;4	919;0;2;343;227; ; ; ; ;
1536;78;342;234;0	672;0	688;645	180;4	749;0;350;217;0	476;0	717;632	257;4	947;0;2;343;227; ; ; ; ;
1556;79;341;229;0	672;0	688;645	180;4	769;0;350;221;0	476;0	717;632	257;4	929;0;2;343;227; ; ; ; ;
1575;80;339;224;0	672;0	688;645	180;4	760;0;348;218;0	476;0	717;632	257;4	947;0;2;343;227; ; ; ; ;
1595;81;332;228;0	672;0	688;645	180;4	809;0;349;222;0	476;0	717;632	257;4	966;0;2;343;227; ; ; ; ;
1615;82;331;232;0	672;0	687;641	097;4	790;0;349;224;0	477;0	717;630	124;4	947;0;2;343;227; ; ; ; ;
1635;83;337;233;0	672;0	688;641	097;4	776;0;348;224;0	477;0	717;630	124;4	950;0;2;343;227; ; ; ; ;
1655;84;333;236;0	672;0	688;641	097;4	781;0;354;220;0	477;0	717;630	124;4	997;0;2;343;227; ; ; ; ;
1675;85;331;238;0	672;0	688;641	097;4	771;0;350;221;0	476;0	717;630	124;5	018;0;2;343;227; ; ; ; ;
1695;86;344;236;0	672;0	688;641	097;4	814;0;348;223;0	476;0	717;630	124;4	977;0;2;343;227; ; ; ; ;
1715;87;342;237;0	671;0	687;640	680;4	814;0;350;217;0	476;0	717;633	218;5	032;0;2;343;227; ; ; ; ;
1735;88;341;238;0	671;0	688;640	680;4	844;0;350;215;0	475;0	718;633	218;5	046;0;2;343;227; ; ; ; ;
1755;89;333;242;0	671;0	688;640	680;4	824;0;348;222;0	475;0	718;633	218;5	055;0;2;343;227; ; ; ; ;
1775;90;341;236;0	670;0	688;640	680;4	841;0;353;216;0	474;0	718;633	218;5	077;0;2;343;227; ; ; ; ;
1795;91;334;242;0	670;0	688;640	680;4	846;0;352;222;0	474;0	718;633	218;5	054;0;2;343;227; ; ; ; ;
1815;92;336;234;0	670;0	688;645	007;4	872;0;352;221;0	474;0	718;631	873;5	051;0;2;343;227; ; ; ; ;
1835;93;334;234;0	670;0	688;645	007;4	907;0;349;219;0	473;0	718;631	873;5	080;0;2;343;227; ; ; ; ;
1854;94;336;235;0	670;0	688;645	007;4	872;0;349;222;0	473;0	719;631	873;5	111;0;2;343;227; ; ; ; ;
1875;95;334;234;0	670;0	688;645	007;4	876;0;349;224;0	473;0	719;631	873;5	109;0;2;343;227; ; ; ; ;
1894;96;336;240;0	670;0	688;645	007;4	912;0;352;224;0	474;0	719;631	873;5	099;0;2;343;227; ; ; ; ;
1914;97;335;241;0	670;0	688;644	269;4	890;0;352;226;0	474;0	719;630	829;5	086;0;2;343;227; ; ; ; ;
1934;98;344;240;0	670;0	689;644	269;4	907;0;360;241;0	474;0	719;630	829;5	124;0;2;343;227; ; ; ; ;
1954;99;443;380;0	667;0	690;644	269;4	927;0;455;379;0	472;0	721;630	829;5	153;0; ; ; ; ; ; ; ;
1974;100;470;410;0	666;0	691;644	269;4	924;0;483;399;0	471;0	722;630	829;5	172;0;3;485;410; ; ; ; ;
1994;101;483;423;0	666;0	691;644	269;4	934;0;492;411;0	470;0	722;630	829;5	151;0;3;485;410; ; ; ; ;
2014;102;497;431;0	666;0	691;650	710;4	983;0;502;422;0	470;0	722;632	329;5	169;0;3;485;410; ; ; ; ;
2034;103;482;412;0	665;0	691;650	710;4	977;0;488;413;0	469;0	722;632	329;5	154;0;3;485;410; ; ; ; ;
2054;104;480;417;0	664;0	691;650	710;4	951;0;490;412;0	468;0	723;632	329;5	135;0;3;485;410; ; ; ; ;
2074;105;484;414;0	664;0	691;650	710;4	937;0;492;410;0	468;0	723;632	329;5	097;0;3;485;410; ; ; ; ;
2094;106;481;416;0	664;0	691;650	710;4	921;0;487;406;0	467;0	723;632	329;5	116;0;3;485;410; ; ; ; ;
2114;107;481;416;0	663;0	691;648	880;4	893;0;488;406;0	467;0	723;630	585;5	084;0;3;485;410; ; ; ; ;
2134;108;486;417;0	663;0	691;648	880;4	896;0;483;403;0	467;0	723;630	585;5	085;0;3;485;410; ; ; ; ;
2153;109;481;415;0	663;0	691;648	880;4	874;0;491;409;0	467;0	723;630	585;5	092;0;3;485;410; ; ; ; ;
2173;110;483;412;0	663;0	691;648	880;4	861;0;490;412;0	467;0	724;630	585;5	065;0;3;485;410; ; ; ; ;
2193;111;481;409;0	663;0	691;648	880;4	857;0;491;402;0	467;0	724;630	585;5	056;0;3;485;410; ; ; ; ;
2213;112;482;410;0	663;0	691;645	432;4	828;0;491;405;0	466;0	724;630	554;5	046;0;3;485;410; ; ; ; ;
2233;113;480;412;0	663;0	691;645	432;4	793;0;492;404;0	467;0	724;630	554;5	040;0;3;485;410; ; ; ; ;
2253;114;480;410;0	663;0	691;645	432;4	792;0;490;405;0	466;0	724;630	554;5	033;0;3;485;410; ; ; ; ;
2273;115;480;411;0	663;0	691;645	432;4	779;0;479;409;0	466;0	724;630	554;5	018;0;3;485;410; ; ; ; ;
2293;116;483;408;0	662;0	691;645	432;4	764;0;489;409;0	466;0	725;630	554;5	009;0;3;485;410; ; ; ; ;
2313;117;484;403;0	662;0	691;650	266;4	793;0;486;406;0	465;0	725;633	207;5	020;0;3;485;410; ; ; ; ;
2333;118;481;404;0	661;0	692;650	266;4	784;0;484;400;0	465;0	725;633	207;5	011;0;3;485;410; ; ; ; ;
2353;119;540;382;0	660;0	692;650	266;4	782;0;559;384;0	464;0	725;633	207;5	010;0; ; ; ; ; ; ; ;
2373;120;574;372;0	659;0	692;650	266;4	763;0;588;380;0	463;0	725;633	207;4	999;0;4;563;364; ; ; ; ;
2393;121;580;375;0	659;0	692;650	266;4	745;0;582;385;0	462;0	726;633	207;5	002;0;4;563;364; ; ; ; ;
2413;122;584;382;0	659;0	692;644	808;4	698;0;572;388;0	462;0	726;629	368;4	969;0;4;563;364; ; ; ; ;
2433;123;571;378;0	659;0	692;644	808;4	692;0;583;383;0	462;0	726;629	368;4	964;0;4;563;364; ; ; ; ;
2453;124;569;380;0	658;0	692;644	808;4	663;0;575;385;0	462;0	726;629	368;4	945;0;4;563;364; ; ; ; ;
2472;125;572;377;0	658;0	692;644	808;4	644;0;578;384;0	462;0	726;629	368;4	944;0;4;563;364; ; ; ; ;
2492;126;577;375;0	658;0	691;644	808;4	689;0;578;384;0	462;0	726;629	368;4	940;0;4;563;364; ; ; ; ;
2512;127;579;370;0	658;0	691;649	303;4	701;0;582;381;0	462;0	726;633	679;4	970;0;4;563;364; ; ; ; ;
2532;128;575;375;0	658;0	691;649	303;4	665;0;583;381;0	462;0	726;633	679;4	895;0;4;563;364; ; ; ; ;
2552;129;578;374;0	658;0	691;649	303;4	666;0;585;387;0	461;0	726;633	679;4	893;0;4;563;364; ; ; ; ;
2572;130;584;375;0	658;0	691;649	303;4	650;0;587;386;0	461;0	726;633	679;4	895;0;4;563;364; ; ; ; ;
2592;131;582;373;0	658;0	691;649	303;4	631;0;582;383;0	461;0	726;633	679;4	887;0;4;563;364; ; ; ; ;
2612;132;580;375;0	658;0	690;647	740;4	614;0;580;389;0	461;0	725;629	457;4	854;0;4;563;364; ; ; ; ;
2632;133;560;364;0	658;0	691;647	740;4	626;0;568;379;0	461;0	725;629	457;4	854;0;4;563;364; ; ; ; ;
2652;134;562;360;0	658;0	691;647	740;4	633;0;564;383;0	461;0	725;629	457;4	820;0;4;563;364; ; ; ; ;
2672;135;562;361;0	658;0	690;647	740;4	618;0;566;381;0	461;0	725;629	457;4	822;0;4;563;364; ; ; ; ;
2692;136;559;359;0	658;0	690;647	740;4	608;0;565;380;0	461;0	725;629	457;4	816;0;4;563;364; ; ; ; ;
2712;137;560;362;0	658;0	690;645	085;4	588;0;567;378;0	461;0	725;632	433;4	838;0;4;563;364; ; ; ; ;
2732;138;566;359;0	658;0	690;645	085;4	589;0;561;373;0	461;0	725;632	433;4	831;0;4;563;364; ; ; ; ;
2752;139;561;362;0	658;0	690;645	085;4	581;0;573;368;0	461;0	725;632	433;4	841;0;4;563;364; ; ; ; ;
2771;140;562;359;0	658;0	690;645	085;4	604;0;570;369;0	461;0	725;632	433;4	827;0;4;563;364; ; ; ; ;
2791;141;546;349;0	658;0	690;645	085;4	622;0;563;355;0	461;0	725;632	433;4	840;0;4;563;364; ; ; ; ;
2811;142;543;349;0	658;0	690;645	406;4	628;0;568;352;0	461;0	725;631	819;4	831;0;4;563;364; ; ; ; ;
2831;143;554;351;0	658;0	690;645	406;4	633;0;561;357;0	461;0	725;631	819;4	869;0;4;563;364; ; ; ; ;
2851;144;555;351;0	658;0	690;645	406;4	642;0;563;362;0	461;0	725;631	819;4	903;0;4;563;364; ; ; ; ;
2871;145;551;346;0	657;0	690;645	406;4	620;0;562;361;0	461;0	725;631	819;4	910;0;4;563;364; ; ; ; ;
2891;146;550;348;0	657;0	690;645	406;4	625;0;558;361;0	460;0	726;631	819;4	904;0;4;563;364; ; ; ; ;
2911;147;550;350;0	657;0	690;644	619;4	617;0;561;358;0	460;0	725;634	606;4	927;0;4;563;364; ; ; ; ;
2931;148;547;355;0	657;0	690;644	619;4	669;0;559;360;0	460;0	725;634	606;4	967;0;4;563;364; ; ; ; ;
2951;149;548;356;0	657;0	690;644	619;4	665;0;557;362;0	460;0	725;634	606;4	981;0;4;563;364; ; ; ; ;
2971;150;548;356;0	657;0	690;644	619;4	651;0;561;360;0	460;0	725;634	606;4	957;0;4;563;364; ; ; ; ;
2991;151;547;355;0	657;0	690;644	619;4	666;0;557;354;0	460;0	726;634	606;4	957;0;4;563;364; ; ; ; ;
3011;152;548;353;0	657;0	690;646	782;4	677;0;557;358;0	460;0	726;630	908;4	929;0;4;563;364; ; ; ; ;
3031;153;548;349;0	657;0	690;646	782;4	689;0;563;359;0	460;0	726;630	908;4	954;0;4;563;364; ; ; ; ;
3051;154;548;349;0	657;0	690;646	782;4	689;0;556;360;0	460;0	726;630	908;4	970;0;4;563;364; ; ; ; ;
3070;155;547;348;0	657;0	690;646	782;4	676;0;556;361;0	459;0	726;630	908;4	984;0;4;563;364; ; ; ; ;
3090;156;552;341;0	656;0	690;646	782;4	687;0;558;360;0	459;0	726;630	908;4	986;0;4;563;364; ; ; ; ;
3110;157;552;342;0	656;0	690;645	232;4	673;0;561;358;0	459;0	726;633	514;5	009;0;4;563;364; ; ; ; ;
3130;158;541;345;0	656;0	690;645	232;4	707;0;555;356;0	459;0	726;633	514;5	007;0;4;563;364; ; ; ; ;
3150;159;520;332;0	656;0	690;645	232;4	714;0;533;337;0	459;0	726;633	514;5	031;0;4;563;364; ; ; ; ;
3170;160;438;227;0	657;0	689;645	232;4	723;0;-800;-600;0	657;0	689;-1	000;-1	000;4;5;429;225; ; ; ; ;
3190;161;422;211;0	657;0	689;645	232;4	727;0;454;235;0	461;0	725;633	514;5	038;0;5;429;225; ; ; ; ;
3210;162;407;194;0	658;0	688;646	205;4	737;0;453;237;0	461;0	724;631	885;5	025;0;5;429;225; ; ; ; ;
3230;163;433;211;0	658;0	689;646	205;4	784;0;444;228;0	462;0	724;631	885;5	041;0;5;429;225; ; ; ; ;
3250;164;425;217;0	658;0	689;646	205;4	750;0;438;223;0	462;0	724;631	885;5	030;0;5;429;225; ; ; ; ;
3270;165;428;217;0	659;0	689;646	205;4	748;0;446;224;0	462;0	724;631	885;5	039;0;5;429;225; ; ; ; ;
3290;166;429;208;0	659;0	689;646	205;4	768;0;443;227;0	462;0	724;631	885;5	060;0;5;429;225; ; ; ; ;
3301; ; ; ; ; ; ; ;5; ; ; ; ; ; ;5; ; ; ;Keyboard;3;39;0;Right
3310;167;425;215;0	659;0	689;642	816;4	725;0;441;226;0	462;0	724;631	006;5	051;0;5;429;225; ; ; ; ;
3330;168;423;215;0	659;0	690;642	816;4	733;0;440;227;0	462;0	725;631	006;5	044;0;5;429;225; ; ; ; ;
3349;169;426;218;0	659;0	690;642	816;4	736;0;444;221;0	462;0	725;631	006;5	041;0;5;429;225; ; ; ; ;
3369;170;425;220;0	659;0	690;642	816;4	717;0;442;224;0	462;0	725;631	006;5	032;0;5;429;225; ; ; ; ;
3389;171;423;215;0	658;0	690;642	816;4	704;0;444;222;0	462;0	725;631	006;5	042;0;5;429;225; ; ; ; ;
3409;172;424;214;0	658;0	689;644	879;4	713;0;444;220;0	461;0	725;633	103;5	055;0;5;429;225; ; ; ; ;
3429;173;423;215;0	658;0	690;644	879;4	697;0;446;219;0	461;0	725;633	103;5	039;0;5;429;225; ; ; ; ;
3449;174;431;217;0	658;0	690;644	879;4	718;0;437;223;0	460;0	725;633	103;5	008;0;5;429;225; ; ; ; ;
3469;175;419;222;0	657;0	690;644	879;4	716;0;436;228;0	460;0	725;633	103;5	018;0;5;429;225; ; ; ; ;
3489;176;418;224;0	657;0	690;644	879;4	709;0;-800;-600;0	657;0	690;-1	000;-1	000;4;5;429;225; ; ; ; ;
3509;177;418;232;0	657;0	690;640	225;4	687;0;-800;-600;0	460;0	726;-1	000;-1	000;4;5;429;225; ; ; ; ;
3529;178;418;220;0	657;0	690;640	225;4	683;0;443;227;0	460;0	726;632	899;5	024;0;5;429;225; ; ; ; ;
3549;179;419;221;0	657;0	690;640	225;4	663;0;-800;-600;0	657;0	690;-1	000;-1	000;4;5;429;225; ; ; ; ;
3569;180;422;234;0	657;0	690;640	225;4	670;0;445;224;0	460;0	726;632	899;5	027;0;5;429;225; ; ; ; ;
3589;181;423;233;0	657;0	690;640	225;4	707;0;439;222;0	460;0	726;632	899;5	025;0;5;429;225; ; ; ; ;
3609;182;423;227;0	657;0	689;643	993;4	727;0;439;224;0	460;0	725;631	579;5	015;0;5;429;225; ; ; ; ;
3629;183;429;226;0	657;0	690;643	993;4	730;0;440;229;0	460;0	726;631	579;5	009;0;5;429;225; ; ; ; ;
3649;184;426;220;0	657;0	690;643	993;4	751;0;438;222;0	459;0	726;631	579;4	987;0;5;429;225; ; ; ; ;
3668;185;420;228;0	656;0	690;643	993;4	746;0;-800;-600;0	656;0	690;-1	000;-1	000;4;5;429;225; ; ; ; ;
3688;186;424;227;0	656;0	690;643	993;4	744;0;434;232;0	459;0	726;631	579;5	010;0;5;429;225; ; ; ; ;
3708;187;422;232;0	656;0	690;639	412;4	709;0;433;235;0	458;0	726;629	254;4	992;0;5;429;225; ; ; ; ;
3722; ; ; ; ; ; ; ;5; ; ; ; ; ; ;5; ; ; ;ShowAVI;8;0;0;single.avi
3728;188;425;233;0	656;0	690;639	412;4	721;0;-800;-600;0	656;0	690;-1	000;-1	000;4;5;429;225; ; ; ; ;
3748;189;424;230;0	655;0	690;639	412;4	745;0;442;227;0	458;0	727;629	254;5	038;0;5;429;225; ; ; ; ;
3768;190;423;233;0	655;0	690;639	412;4	716;0;440;232;0	458;0	727;629	254;5	027;0;5;429;225; ; ; ; ;
3788;191;427;232;0	655;0	690;639	412;4	740;0;441;233;0	458;0	727;629	254;5	021;0;5;429;225; ; ; ; ;
3808;192;427;226;0	655;0	690;643	140;4	755;0;440;232;0	458;0	727;631	217;5	030;0;5;429;225; ; ; ; ;
3828;193;422;234;0	655;0	690;643	140;4	753;0;438;234;0	458;0	727;631	217;5	056;0;5;429;225; ; ; ; ;
3848;194;424;231;0	655;0	690;643	140;4	785;0;437;233;0	458;0	727;631	217;5	085;0;5;429;225; ; ; ; ;
3868;195;418;227;0	655;0	690;643	140;4	777;0;437;234;0	458;0	727;631	217;5	081;0;5;429;225; ; ; ; ;
3888;196;416;230;0	655;0	690;643	140;4	773;0;435;232;0	458;0	728;631	217;5	085;0;5;429;225; ; ; ; ;
3908;197;415;229;0	655;0	690;642	087;4	761;0;434;232;0	457;0	727;631	552;5	086;0;5;429;225; ; ; ; ;
3928;198;416;234;0	655;0	691;642	087;4	785;0;-800;-600;0	655;0	691;-1	000;-1	000;4;5;429;225; ; ; ; ;
3948;199;420;235;0	655;0	691;642	087;4	816;0;433;230;0	457;0	728;631	552;5	126;0;5;429;225; ; ; ; ;
3967;200;395;290;0	655;0	691;642	087;4	841;0;394;285;0	458;0	729;631	552;5	118;0; ; ; ; ; ; ; ;
3987;201;304;423;0	655;0	693;642	087;4	859;0;298;404;0	459;0	730;631	552;5	100;0; ; ; ; ; ; ; ;
4007;202;288;452;0	655;0	693;643	754;4	889;0;236;477;0	459;0	730;636	477;5	127;0; ; ; ; ; ; ; ;
4027;203;293;439;0	655;0	693;643	754;4	875;0;281;418;0	459;0	731;636	477;5	151;0;6;285;421; ; ; ; ;
4047;204;286;434;0	655;0	693;643	754;4	881;0;286;416;0	459;0	731;636	477;5	168;0;6;285;421; ; ; ; ;
4067;205;295;432;0	655;0	693;643	754;4	859;0;275;415;0	458;0	731;636	477;5	182;0;6;285;421; ; ; ; ;
4087;206;293;432;0	655;0	692;643	754;4	881;0;280;414;0	458;0	731;636	477;5	174;0;6;285;421; ; ; ; ;
4107;207;290;429;0	655;0	692;646	777;4	895;0;280;413;0	458;0	731;637	145;5	186;0;6;285;421; ; ; ; ;
4127;208;291;424;0	654;0	692;646	777;4	894;0;274;414;0	457;0	731;637	145;5	186;0;6;285;421; ; ; ; ;
4147;209;290;426;0	654;0	692;646	777;4	897;0;283;409;0	457;0	731;637	145;5	185;0;6;285;421; ; ; ; ;
4167;210;307;331;0	653;0	691;646	777;4	872;0;324;327;0	457;0	730;637	145;5	159;0; ; ; ; ; ; ; ;
4187;211;312;278;0	653;0	691;646	777;4	833;0;332;271;0	457;0	730;637	145;5	148;0; ; ; ; ; ; ; ;
4207;212;319;246;0	653;0	690;644	770;4	809;0;339;236;0	457;0	729;636	586;5	132;0; ; ; ; ; ; ; ;
4227;213;326;280;0	653;0	690;644	770;4	733;0;326;269;0	457;0	730;636	586;5	066;0;7;327;276; ; ; ; ;
4247;214;326;281;0	653;0	690;644	770;4	683;0;325;272;0	457;0	729;636	586;4	976;0;7;327;276; ; ; ; ;
4266;215;323;284;0	653;0	690;644	770;4	611;0;326;272;0	457;0	729;636	586;4	923;0;7;327;276; ; ; ; ;
4286;216;317;282;0	654;0	690;644	770;4	598;0;322;272;0	457;0	729;636	586;4	893;0;7;327;276; ; ; ; ;
4306;217;318;288;0	654;0	689;641	071;4	560;0;322;273;0	457;0	729;635	838;4	857;0;7;327;276; ; ; ; ;
4326;218;326;286;0	654;0	690;641	071;4	489;0;325;277;0	457;0	729;635	838;4	798;0;7;327;276; ; ; ; ;
4346;219;324;291;0	653;0	690;641	071;4	478;0;326;270;0	457;0	730;635	838;4	780;0;7;327;276; ; ; ; ;
4366;220;328;285;0	653;0	690;641	071;4	450;0;332;264;0	456;0	730;635	838;4	728;0;7;327;276; ; ; ; ;
4386;221;331;290;0	653;0	690;641	071;4	433;0;332;266;0	456;0	730;635	838;4	722;0;7;327;276; ; ; ; ;
4406;222;331;287;0	653;0	690;641	629;4	420;0;331;264;0	456;0	730;635	452;4	713;0;7;327;276; ; ; ; ;
4426;223;328;281;0	653;0	690;641	629;4	417;0;329;266;0	456;0	730;635	452;4	719;0;7;327;276; ; ; ; ;
4446;224;329;288;0	652;0	690;641	629;4	400;0;324;270;0	455;0	731;635	452;4	695;0;7;327;276; ; ; ; ;
4466;225;330;284;0	652;0	690;641	629;4	408;0;334;261;0	455;0	731;635	452;4	708;0;7;327;276; ; ; ; ;
4486;226;330;282;0	652;0	690;641	629;4	416;0;328;258;0	454;0	731;635	452;4	671;0;7;327;276; ; ; ; ;
4506;227;330;284;0	650;0	689;642	229;4	413;0;328;262;0	454;0	730;632	384;4	645;0;7;327;276; ; ; ; ;
4525;228;366;118;0	650;0	689;642	229;4	433;0;398;118;0	454;0	729;632	384;4	651;0;8;384;130; ; ; ; ;
4545;229;372;122;0	650;0	689;642	229;4	387;0;403;110;0	453;0	729;632	384;4	677;0;8;384;130; ; ; ; ;
4565;230;377;119;0	650;0	689;642	229;4	404;0;394;111;0	453;0	729;632	384;4	682;0;8;384;130; ; ; ; ;
4585;231;376;123;0	650;0	689;642	229;4	409;0;393;110;0	453;0	729;632	384;4	698;0;8;384;130; ; ; ; ;
4605;232;376;129;0	650;0	688;638	203;4	388;0;391;120;0	453;0	729;626	999;4	668;0;8;384;130; ; ; ; ;
4625;233;370;133;0	650;0	689;638	203;4	397;0;393;124;0	453;0	729;626	999;4	655;0;8;384;130; ; ; ; ;
4645;234;380;132;0	650;0	689;638	203;4	422;0;393;125;0	453;0	729;626	999;4	666;0;8;384;130; ; ; ; ;
4665;235;377;137;0	650;0	689;638	203;4	414;0;401;122;0	453;0	729;626	999;4	705;0;8;384;130; ; ; ; ;
4685;236;376;138;0	651;0	689;638	203;4	443;0;403;121;0	453;0	729;626	999;4	697;0;8;384;130; ; ; ; ;
4705;237;375;144;0	651;0	689;635	161;4	427;0;405;124;0	453;0	729;625	475;4	677;0;8;384;130; ; ; ; ;
4725;238;374;148;0	651;0	689;635	161;4	462;0;400;125;0	453;0	729;625	475;4	695;0;8;384;130; ; ; ; ;
4745;239;377;143;0	650;0	689;635	161;4	444;0;396;126;0	453;0	729;625	475;4	700;0;8;384;130; ; ; ; ;
4765;240;379;144;0	650;0	689;635	161;4	433;0;396;129;0	453;0	729;625	475;4	706;0;8;384;130; ; ; ; ;
4785;241;371;142;0	650;0	689;635	161;4	401;0;398;132;0	453;0	729;625	475;4	700;0;8;384;130; ; ; ; ;
4805;242;373;141;0	650;0	689;635	940;4	389;0;396;129;0	452;0	729;628	391;4	723;0;8;384;130; ; ; ; ;
4825;243;381;133;0	650;0	689;635	940;4	456;0;398;124;0	452;0	730;628	391;4	714;0;8;384;130; ; ; ; ;
4845;244;378;135;0	650;0	690;635	940;4	454;0;399;125;0	452;0	730;628	391;4	708;0;8;384;130; ; ; ; ;
4864;245;373;142;0	649;0	690;635	940;4	446;0;404;126;0	452;0	730;628	391;4	721;0;8;384;130; ; ; ; ;
4885;246;369;144;0	649;0	690;635	940;4	427;0;397;123;0	452;0	731;628	391;4	732;0;8;384;130; ; ; ; ;
4904;247;365;144;0	649;0	690;636	262;4	423;0;399;126;0	452;0	731;627	235;4	725;0;8;384;130; ; ; ; ;
4925;248;381;143;0	649;0	690;636	262;4	451;0;392;125;0	452;0	731;627	235;4	759;0;8;384;130; ; ; ; ;
4944;249;376;140;0	649;0	690;636	262;4	461;0;400;129;0	451;0	731;627	235;4	708;0;8;384;130; ; ; ; ;
4965;250;375;138;0	649;0	690;636	262;4	476;0;399;127;0	451;0	731;627	235;4	722;0;8;384;130; ; ; ; ;
4984;251;372;140;0	649;0	690;636	262;4	472;0;398;128;0	451;0	731;627	235;4	765;0;8;384;130; ; ; ; ;
5005;252;370;135;0	649;0	690;638	978;4	487;0;397;130;0	451;0	731;626	240;4	736;0;8;384;130; ; ; ; ;
5024;253;374;130;0	649;0	690;638	978;4	544;0;399;123;0	451;0	732;626	240;4	753;0;8;384;130; ; ; ; ;
5045;254;368;135;0	649;0	691;638	978;4	566;0;399;120;0	451;0	732;626	240;4	741;0;8;384;130; ; ; ; ;
5064;255;369;135;0	648;0	691;638	978;4	576;0;399;124;0	451;0	732;626	240;4	764;0;8;384;130; ; ; ; ;
5085;256;369;135;0	648;0	691;638	978;4	564;0;402;127;0	451;0	732;626	240;4	785;0;8;384;130; ; ; ; ;
5104;257;371;143;0	648;0	691;634	431;4	535;0;403;128;0	451;0	732;625	584;4	782;0;8;384;130; ; ; ; ;
5125;258;374;139;0	648;0	691;634	431;4	521;0;396;132;0	451;0	732;625	584;4	789;0;8;384;130; ; ; ; ;
5143;259;371;140;0	648;0	691;634	431;4	544;0;397;132;0	451;0	732;625	584;4	773;0;8;384;130; ; ; ; ;
5165;260;373;144;0	648;0	691;634	431;4	559;0;389;133;0	451;0	732;625	584;4	783;0;8;384;130; ; ; ; ;
5183;261;376;143;0	648;0	691;634	431;4	591;0;388;131;0	451;0	732;625	584;4	786;0;8;384;130; ; ; ; ;
5205;262;374;135;0	648;0	691;638	639;4	641;0;387;130;0	451;0	732;626	661;4	789;0;8;384;130; ; ; ; ;
5223;263;372;135;0	648;0	691;638	639;4	596;0;398;133;0	451;0	732;626	661;4	834;0;8;384;130; ; ; ; ;
5245;264;372;135;0	648;0	691;638	639;4	601;0;391;129;0	450;0	732;626	661;4	792;0;8;384;130; ; ; ; ;
5263;265;376;132;0	647;0	691;638	639;4	644;0;394;129;0	450;0	732;626	661;4	816;0;8;384;130; ; ; ; ;
5283;266;371;130;0	647;0	691;638	639;4	612;0;-800;-600;0	647;0	691;-1	000;-1	000;4;8;384;130; ; ; ; ;
5303;267;372;133;0	647;0	691;636	303;4	614;0;-800;-600;0	449;0	733;-1	000;-1	000;4;8;384;130; ; ; ; ;
5323;268;374;137;0	647;0	691;636	303;4	578;0;396;127;0	449;0	733;627	537;4	850;0;8;384;130; ; ; ; ;
5343;269;369;135;0	646;0	691;636	303;4	620;0;396;129;0	449;0	733;627	537;4	826;0;8;384;130; ; ; ; ;
5363;270;373;129;0	646;0	691;636	303;4	626;0;392;128;0	449;0	733;627	537;4	839;0;8;384;130; ; ; ; ;
5383;271;370;128;0	646;0	691;636	303;4	619;0;401;120;0	448;0	734;627	537;4	817;0;8;384;130; ; ; ; ;
5403;272;368;124;0	645;0	691;638	021;4	633;0;400;121;0	448;0	734;627	095;4	815;0;8;384;130; ; ; ; ;
5423;273;373;128;0	645;0	691;638	021;4	657;0;-800;-600;0	645;0	691;-1	000;-1	000;4;8;384;130; ; ; ; ;
5442;274;375;129;0	645;0	691;638	021;4	638;0;393;120;0	447;0	735;627	095;4	840;0;8;384;130; ; ; ; ;
5462;275;373;126;0	644;0	691;638	021;4	665;0;398;124;0	447;0	735;627	095;4	859;0;8;384;130; ; ; ; ;
5482;276;372;128;0	644;0	691;638	021;4	675;0;394;131;0	447;0	735;627	095;4	847;0;8;384;130; ; ; ; ;
5502;277;372;126;0	644;0	691;638	969;4	680;0;396;136;0	447;0	735;627	121;4	856;0;8;384;130; ; ; ; ;
5522;278;376;127;0	644;0	691;638	969;4	629;0;394;128;0	446;0	735;627	121;4	874;0;8;384;130; ; ; ; ;
5542;279;380;124;0	644;0	691;638	969;4	662;0;393;130;0	446;0	735;627	121;4	873;0;8;384;130; ; ; ; ;
5562;280;374;129;0	644;0	691;638	969;4	673;0;392;131;0	447;0	735;627	121;4	850;0;8;384;130; ; ; ; ;
5582;281;-800;-600;0	447;0	735;-1	000;-1	000;4;397;121;0	447;0	735;627	121;4	885;0;8;384;130; ; ; ; ;
5602;282;-800;-600;0	645;0	691;-1	000;-1	000;4;396;124;0	448;0	734;625	822;4	869;0;8;384;130; ; ; ; ;
5622;283;372;144;0	646;0	691;634	609;4	669;0;-800;-600;0	646;0	691;-1	000;-1	000;4; ; ; ; ; ; ; ;
5642;284;326;284;0	647;0	693;634	609;4	746;0;315;273;0	450;0	734;625	822;4	876;0; ; ; ; ; ; ; ;
5662;285;295;419;0	648;0	694;634	609;4	716;0;268;409;0	452;0	735;625	822;4	876;0;9;265;424; ; ; ; ;
5682;286;279;436;0	649;0	694;634	609;4	679;0;259;423;0	453;0	735;625	822;4	855;0;9;265;424; ; ; ; ;
5702;287;256;446;0	650;0	694;643	904;4	777;0;246;428;0	454;0	734;637	285;4	934;0;9;265;424; ; ; ; ;
5722;288;278;434;0	651;0	694;643	904;4	740;0;255;421;0	454;0	734;637	285;4	954;0;9;265;424; ; ; ; ;
5741;289;277;434;0	652;0	694;643	904;4	735;0;259;412;0	455;0	734;637	285;4	966;0;9;265;424; ; ; ; ;
5761;290;277;432;0	652;0	694;643	904;4	776;0;261;415;0	456;0	733;637	285;4	965;0;9;265;424; ; ; ; ;
5781;291;266;436;0	653;0	694;643	904;4	774;0;258;418;0	456;0	733;637	285;4	969;0;9;265;424; ; ; ; ;
5801;292;265;436;0	653;0	693;643	906;4	772;0;260;416;0	456;0	733;634	738;4	950;0;9;265;424; ; ; ; ;
5821;293;269;428;0	653;0	693;643	906;4	765;0;260;415;0	457;0	733;634	738;4	981;0;9;265;424; ; ; ; ;
5841;294;266;428;0	653;0	693;643	906;4	765;0;261;415;0	457;0	733;634	738;4	998;0;9;265;424; ; ; ; ;
5861;295;272;430;0	653;0	693;643	906;4	746;0;267;414;0	456;0	733;634	738;4	962;0;9;265;424; ; ; ; ;
5881;296;277;430;0	653;0	693;643	906;4	765;0;257;418;0	456;0	733;634	738;4	997;0;9;265;424; ; ; ; ;
5901;297;278;429;0	653;0	693;643	859;4	759;0;259;418;0	456;0	733;634	958;4	986;0;9;265;424; ; ; ; ;
5921;298;268;426;0	653;0	693;643	859;4	740;0;264;419;0	456;0	733;634	958;4	964;0;9;265;424; ; ; ; ;
5941;299;275;429;0	653;0	693;643	859;4	705;0;258;415;0	455;0	733;634	958;4	961;0;9;265;424; ; ; ; ;
5961;300;279;430;0	652;0	693;643	859;4	700;0;258;416;0	455;0	734;634	958;4	965;0;9;265;424; ; ; ; ;
5981;301;287;399;0	652;0	693;643	859;4	681;0;284;395;0	455;0	733;634	958;4	974;0; ; ; ; ; ; ; ;
6001;302;293;398;0	651;0	692;644	440;4	676;0;283;391;0	454;0	732;634	964;4	974;0; ; ; ; ; ; ; ;
6021;303;310;271;0	651;0	692;644	440;4	648;0;328;268;0	454;0	732;634	964;4	952;0;10;323;265; ; ; ; ;
6040;304;313;269;0	651;0	692;644	440;4	647;0;326;266;0	454;0	732;634	964;4	949;0;10;323;265; ; ; ; ;
6060;305;320;274;0	651;0	692;644	440;4	686;0;326;267;0	454;0	732;634	964;4	947;0;10;323;265; ; ; ; ;
6080;306;323;274;0	651;0	692;644	440;4	670;0;327;264;0	454;0	732;634	964;4	973;0;10;323;265; ; ; ; ;
6100;307;328;278;0	651;0	692;640	646;4	655;0;326;259;0	454;0	731;638	132;4	996;0;10;323;265; ; ; ; ;
6120;308;320;273;0	652;0	692;640	646;4	656;0;316;264;0	454;0	732;638	132;5	011;0;10;323;265; ; ; ; ;
6140;309;327;273;0	652;0	692;640	646;4	663;0;319;262;0	455;0	732;638	132;5	001;0;10;323;265; ; ; ; ;
6160;310;326;272;0	652;0	692;640	646;4	639;0;324;258;0	455;0	732;638	132;5	009;0;10;323;265; ; ; ; ;
6180;311;325;266;0	652;0	692;640	646;4	653;0;323;256;0	455;0	732;638	132;4	991;0;10;323;265; ; ; ; ;
6200;312;323;262;0	652;0	692;643	046;4	667;0;323;255;0	455;0	732;637	258;4	983;0;10;323;265; ; ; ; ;
6220;313;325;265;0	652;0	692;643	046;4	638;0;320;261;0	455;0	732;637	258;4	978;0;10;323;265; ; ; ; ;
6240;314;322;271;0	652;0	692;643	046;4	666;0;322;263;0	454;0	732;637	258;4	981;0;10;323;265; ; ; ; ;
6260;315;322;271;0	652;0	692;643	046;4	636;0;327;259;0	454;0	732;637	258;4	947;0;10;323;265; ; ; ; ;
6280;316;324;268;0	652;0	692;643	046;4	641;0;329;260;0	454;0	732;637	258;4	911;0;10;323;265; ; ; ; ;
6300;317;323;270;0	650;0	693;644	333;4	656;0;331;264;0	453;0	733;634	297;4	876;0;10;323;265; ; ; ; ;
6319;318;537;425;0	647;0	695;644	333;4	617;0;551;429;0	451;0	735;634	297;4	900;0; ; ; ; ; ; ; ;
6339;319;584;439;0	646;0	695;644	333;4	602;0;598;437;0	449;0	736;634	297;4	879;0;11;595;444; ; ; ; ;
6359;320;600;443;0	645;0	695;644	333;4	561;0;603;448;0	448;0	736;634	297;4	875;0;11;595;444; ; ; ; ;
6379;321;596;441;0	645;0	695;644	333;4	584;0;599;443;0	448;0	736;634	297;4	867;0;11;595;444; ; ; ; ;
6399;322;593;443;0	644;0	695;645	586;4	573;0;599;451;0	447;0	736;631	908;4	843;0;11;595;444; ; ; ; ;
6419;323;594;439;0	644;0	695;645	586;4	606;0;599;444;0	447;0	737;631	908;4	839;0;11;595;444; ; ; ; ;
6439;324;592;437;0	644;0	695;645	586;4	595;0;594;447;0	447;0	737;631	908;4	835;0;11;595;444; ; ; ; ;
6459;325;592;441;0	644;0	695;645	586;4	587;0;594;444;0	447;0	737;631	908;4	867;0;11;595;444; ; ; ; ;
6479;326;589;447;0	644;0	695;645	586;4	614;0;596;447;0	447;0	736;631	908;4	843;0;11;595;444; ; ; ; ;
6499;327;588;448;0	644;0	695;644	892;4	602;0;595;444;0	447;0	736;634	090;4	865;0;11;595;444; ; ; ; ;
6519;328;586;446;0	644;0	695;644	892;4	619;0;596;443;0	447;0	737;634	090;4	920;0;11;595;444; ; ; ; ;
6539;329;588;448;0	644;0	695;644	892;4	618;0;594;445;0	447;0	737;634	090;4	916;0;11;595;444; ; ; ; ;
6559;330;596;448;0	644;0	695;644	892;4	624;0;600;442;0	447;0	737;634	090;4	933;0;11;595;444; ; ; ; ;
6579;331;600;445;0	645;0	695;644	892;4	630;0;602;441;0	447;0	737;634	090;4	904;0;11;595;444; ; ; ; ;
6599;332;605;444;0	645;0	695;646	443;4	643;0;604;440;0	447;0	736;635	397;4	915;0;11;595;444; ; ; ; ;
6619;333;596;446;0	645;0	695;646	443;4	656;0;600;442;0	447;0	737;635	397;4	926;0;11;595;444; ; ; ; ;
6638;334;601;446;0	645;0	695;646	443;4	645;0;603;442;0	447;0	737;635	397;4	906;0;11;595;444; ; ; ; ;
6658;335;590;450;0	644;0	695;646	443;4	637;0;600;442;0	447;0	737;635	397;4	946;0;11;595;444; ; ; ; ;
6678;336;598;448;0	644;0	695;646	443;4	667;0;605;448;0	446;0	737;635	397;4	953;0;11;595;444; ; ; ; ;
6698;337;597;451;0	643;0	695;643	767;4	642;0;602;451;0	446;0	737;632	930;4	941;0;11;595;444; ; ; ; ;
6718;338;594;449;0	643;0	695;643	767;4	653;0;601;450;0	446;0	737;632	930;4	953;0;11;595;444; ; ; ; ;
6738;339;584;451;0	643;0	695;643	767;4	679;0;596;447;0	445;0	737;632	930;4	955;0;11;595;444; ; ; ; ;
6758;340;584;449;0	643;0	695;643	767;4	683;0;598;443;0	445;0	737;632	930;4	974;0;11;595;444; ; ; ; ;
6778;341;586;444;0	643;0	695;643	767;4	683;0;596;445;0	445;0	737;632	930;4	979;0;11;595;444; ; ; ; ;
6798;342;589;441;0	643;0	695;647	470;4	711;0;595;445;0	445;0	737;630	340;4	966;0;11;595;444; ; ; ; ;
6818;343;589;441;0	642;0	695;647	470;4	754;0;591;446;0	445;0	737;630	340;4	960;0;11;595;444; ; ; ; ;
6838;344;574;434;0	642;0	695;647	470;4	757;0;583;433;0	445;0	737;630	340;4	996;0;11;595;444; ; ; ; ;
6858;345;495;385;0	643;0	694;647	470;4	808;0;512;395;0	446;0	736;630	340;5	013;0;12;490;393; ; ; ; ;
6878;346;500;393;0	644;0	694;647	470;4	789;0;498;392;0	446;0	736;630	340;5	010;0;12;490;393; ; ; ; ;
6898;347;504;405;0	644;0	694;643	682;4	779;0;488;381;0	447;0	735;638	906;5	073;0;12;490;393; ; ; ; ;
6917;348;496;391;0	645;0	694;643	682;4	764;0;496;392;0	447;0	735;638	906;5	068;0;12;490;393; ; ; ; ;
6937;349;487;397;0	645;0	694;643	682;4	785;0;497;386;0	448;0	735;638	906;5	105;0;12;490;393; ; ; ; ;
6957;350;495;396;0	645;0	694;643	682;4	785;0;500;391;0	448;0	735;638	906;5	115;0;12;490;393; ; ; ; ;
6977;351;492;398;0	645;0	694;643	682;4	807;0;494;385;0	448;0	735;638	906;5	118;0;12;490;393; ; ; ; ;
6997;352;489;398;0	645;0	695;644	168;4	818;0;495;386;0	447;0	735;638	805;5	120;0;12;490;393; ; ; ; ;
7017;353;485;404;0	645;0	695;644	168;4	834;0;493;387;0	447;0	735;638	805;5	130;0;12;490;393; ; ; ; ;
7037;354;483;404;0	645;0	695;644	168;4	847;0;492;387;0	447;0	735;638	805;5	161;0;12;490;393; ; ; ; ;
7057;355;485;403;0	645;0	695;644	168;4	856;0;489;388;0	447;0	736;638	805;5	115;0;12;490;393; ; ; ; ;
7077;356;486;403;0	645;0	695;644	168;4	870;0;488;387;0	447;0	736;638	805;5	129;0;12;490;393; ; ; ; ;
7097;357;486;403;0	645;0	695;644	690;4	884;0;486;389;0	447;0	736;636	335;5	113;0;12;490;393; ; ; ; ;
7117;358;488;403;0	645;0	695;644	690;4	861;0;492;391;0	447;0	736;636	335;5	152;0;12;490;393; ; ; ; ;
7137;359;492;402;0	645;0	695;644	690;4	877;0;494;389;0	447;0	736;636	335;5	135;0;12;490;393; ; ; ; ;
7157;360;484;398;0	644;0	695;644	690;4	896;0;480;389;0	447;0	736;636	335;5	138;0;12;490;393; ; ; ; ;
7177;361;485;398;0	644;0	695;644	690;4	893;0;486;389;0	447;0	736;636	335;5	144;0;12;490;393; ; ; ; ;
7197;362;485;397;0	645;0	695;645	985;4	898;0;483;387;0	447;0	735;637	920;5	148;0;12;490;393; ; ; ; ;
7217;363;488;399;0	645;0	695;645	985;4	901;0;489;385;0	448;0	736;637	920;5	133;0;12;490;393; ; ; ; ;
7236;364;411;413;0	646;0	695;645	985;4	917;0;411;404;0	449;0	735;637	920;5	148;0;13;385;424; ; ; ; ;
7256;365;396;413;0	647;0	695;645	985;4	910;0;397;406;0	450;0	735;637	920;5	132;0;13;385;424; ; ; ; ;
7276;366;398;416;0	648;0	695;645	985;4	915;0;384;410;0	450;0	735;637	920;5	152;0;13;385;424; ; ; ; ;
7296;367;400;418;0	648;0	695;644	043;4	897;0;371;416;0	451;0	735;633	941;5	117;0;13;385;424; ; ; ; ;
7316;368;394;417;0	648;0	695;644	043;4	900;0;385;404;0	451;0	735;633	941;5	100;0;13;385;424; ; ; ; ;
7336;369;389;421;0	649;0	695;644	043;4	890;0;383;410;0	451;0	734;633	941;5	088;0;13;385;424; ; ; ; ;
7356;370;391;422;0	649;0	695;644	043;4	907;0;382;412;0	452;0	734;633	941;5	121;0;13;385;424; ; ; ; ;
7376;371;394;419;0	650;0	695;644	043;4	928;0;389;408;0	452;0	734;633	941;5	123;0;13;385;424; ; ; ; ;
7396;372;392;419;0	650;0	695;646	441;4	947;0;388;407;0	452;0	734;634	935;5	134;0;13;385;424; ; ; ; ;
7416;373;394;420;0	650;0	695;646	441;4	923;0;385;410;0	452;0	734;634	935;5	086;0;13;385;424; ; ; ; ;
7436;374;387;420;0	649;0	694;646	441;4	917;0;381;412;0	452;0	734;634	935;5	118;0;13;385;424; ; ; ; ;
7456;375;392;416;0	649;0	694;646	441;4	925;0;386;408;0	451;0	734;634	935;5	102;0;13;385;424; ; ; ; ;
7476;376;390;412;0	648;0	694;646	441;4	912;0;384;418;0	451;0	734;634	935;5	128;0;13;385;424; ; ; ; ;
7496;377;392;409;0	648;0	694;647	376;4	920;0;382;418;0	451;0	734;634	561;5	123;0;13;385;424; ; ; ; ;
7516;378;391;421;0	648;0	694;647	376;4	916;0;385;416;0	451;0	734;634	561;5	124;0;13;385;424; ; ; ; ;
7536;379;387;422;0	648;0	694;647	376;4	901;0;379;414;0	451;0	734;634	561;5	122;0;13;385;424; ; ; ; ;
7555;380;383;422;0	648;0	694;647	376;4	921;0;377;413;0	451;0	734;634	561;5	102;0;13;385;424; ; ; ; ;
7575;381;383;422;0	649;0	694;647	376;4	920;0;379;411;0	451;0	734;634	561;5	125;0;13;385;424; ; ; ; ;
7595;382;384;426;0	649;0	694;643	470;4	891;0;378;408;0	451;0	734;635	936;5	129;0;13;385;424; ; ; ; ;
7615;383;381;427;0	649;0	694;643	470;4	881;0;384;406;0	451;0	734;635	936;5	118;0;13;385;424; ; ; ; ;
7635;384;393;426;0	649;0	694;643	470;4	886;0;389;404;0	451;0	734;635	936;5	101;0;13;385;424; ; ; ; ;
7655;385;391;421;0	649;0	693;643	470;4	910;0;382;406;0	452;0	734;635	936;5	131;0;13;385;424; ; ; ; ;
7675;386;380;422;0	649;0	693;643	470;4	921;0;382;410;0	452;0	733;635	936;5	109;0;13;385;424; ; ; ; ;
7695;387;385;422;0	649;0	693;644	106;4	937;0;383;411;0	452;0	733;634	615;5	097;0;13;385;424; ; ; ; ;
7715;388;379;441;0	649;0	693;644	106;4	898;0;382;426;0	452;0	733;634	615;5	129;0;13;385;424; ; ; ; ;
7735;389;390;438;0	649;0	693;644	106;4	894;0;381;423;0	452;0	734;634	615;5	094;0;13;385;424; ; ; ; ;
7755;390;383;440;0	649;0	693;644	106;4	888;0;379;424;0	451;0	734;634	615;5	093;0;13;385;424; ; ; ; ;
7775;391;390;443;0	648;0	693;644	106;4	890;0;378;425;0	451;0	734;634	615;5	086;0;13;385;424; ; ; ; ;
7795;392;387;440;0	648;0	693;645	936;4	900;0;378;422;0	451;0	734;635	982;5	094;0;13;385;424; ; ; ; ;
7815;393;391;442;0	648;0	693;645	936;4	901;0;377;424;0	451;0	734;635	982;5	096;0;13;385;424; ; ; ; ;
7834;394;390;441;0	648;0	693;645	936;4	898;0;379;423;0	451;0	734;635	982;5	099;0;13;385;424; ; ; ; ;
7854;395;380;440;0	648;0	693;645	936;4	889;0;378;422;0	451;0	734;635	982;5	084;0;13;385;424; ; ; ; ;
7874;396;392;434;0	648;0	693;645	936;4	901;0;375;422;0	450;0	735;635	982;5	061;0;13;385;424; ; ; ; ;
7894;397;390;434;0	647;0	693;643	871;4	882;0;375;421;0	449;0	734;637	429;5	066;0;13;385;424; ; ; ; ;
7914;398;380;441;0	646;0	693;643	871;4	863;0;381;424;0	449;0	735;637	429;5	076;0;13;385;424; ; ; ; ;
7934;399;391;440;0	646;0	693;643	871;4	864;0;376;423;0	449;0	735;637	429;5	105;0;13;385;424; ; ; ; ;
7954;400;394;440;0	646;0	693;643	871;4	856;0;380;420;0	449;0	735;637	429;5	097;0;13;385;424; ; ; ; ;
7974;401;387;441;0	646;0	693;643	871;4	858;0;380;420;0	448;0	735;637	429;5	095;0;13;385;424; ; ; ; ;
7994;402;386;440;0	646;0	693;643	655;4	855;0;380;421;0	448;0	735;635	693;5	079;0;13;385;424; ; ; ; ;
8014;403;385;440;0	646;0	693;643	655;4	836;0;383;424;0	448;0	735;635	693;5	061;0;13;385;424; ; ; ; ;
8034;404;388;435;0	645;0	693;643	655;4	823;0;376;420;0	448;0	736;635	693;5	053;0;13;385;424; ; ; ; ;
8054;405;387;440;0	645;0	693;643	655;4	828;0;385;424;0	448;0	736;635	693;5	059;0;13;385;424; ; ; ; ;
8074;406;394;441;0	645;0	693;643	655;4	823;0;376;428;0	447;0	736;635	693;5	049;0;13;385;424; ; ; ; ;
8094;407;395;439;0	645;0	694;644	214;4	829;0;379;428;0	447;0	736;634	775;5	043;0;13;385;424; ; ; ; ;
8114;408;392;442;0	644;0	694;644	214;4	793;0;381;426;0	447;0	736;634	775;4	987;0;13;385;424; ; ; ; ;
8133;409;385;443;0	644;0	694;644	214;4	777;0;382;428;0	447;0	736;634	775;4	966;0;13;385;424; ; ; ; ;
8153;410;383;448;0	644;0	694;644	214;4	797;0;376;425;0	447;0	737;634	775;4	990;0;13;385;424; ; ; ; ;
8173;411;386;446;0	644;0	694;644	214;4	747;0;376;426;0	447;0	737;634	775;4	982;0;13;385;424; ; ; ; ;
8193;412;385;446;0	644;0	694;646	767;4	759;0;376;426;0	446;0	737;635	394;4	982;0;13;385;424; ; ; ; ;
8213;413;387;439;0	643;0	694;646	767;4	760;0;380;427;0	446;0	737;635	394;4	948;0;13;385;424; ; ; ; ;
8233;414;393;438;0	643;0	694;646	767;4	763;0;384;428;0	446;0	737;635	394;4	910;0;13;385;424; ; ; ; ;
8253;415;391;438;0	643;0	694;646	767;4	756;0;377;424;0	445;0	738;635	394;4	961;0;13;385;424; ; ; ; ;
8273;416;388;433;0	643;0	694;646	767;4	782;0;380;428;0	445;0	738;635	394;4	933;0;13;385;424; ; ; ; ;
8293;417;391;432;0	643;0	694;646	673;4	783;0;380;428;0	445;0	738;634	469;4	918;0;13;385;424; ; ; ; ;
8313;418;396;430;0	642;0	694;646	673;4	744;0;393;423;0	445;0	738;634	469;4	938;0;13;385;424; ; ; ; ;
8333;419;450;372;0	641;0	693;646	673;4	729;0;456;361;0	444;0	737;634	469;4	918;0;14;477;348; ; ; ; ;
8353;420;462;350;0	640;0	693;646	673;4	766;0;471;350;0	443;0	737;634	469;4	908;0;14;477;348; ; ; ; ;
8373;421;466;350;0	640;0	693;646	673;4	731;0;462;354;0	443;0	737;634	469;4	923;0;14;477;348; ; ; ; ;
8393;422;470;352;0	640;0	693;644	764;4	731;0;468;358;0	443;0	737;633	811;4	916;0;14;477;348; ; ; ; ;
8412;423;465;354;0	640;0	693;644	764;4	736;0;463;347;0	443;0	737;633	811;4	926;0;14;477;348; ; ; ; ;
8432;424;462;356;0	640;0	693;644	764;4	724;0;463;344;0	442;0	738;633	811;4	975;0;14;477;348; ; ; ; ;
8452;425;465;355;0	640;0	693;644	764;4	754;0;467;349;0	442;0	738;633	811;4	940;0;14;477;348; ; ; ; ;
8472;426;467;357;0	640;0	693;644	764;4	742;0;468;357;0	442;0	738;633	811;4	942;0;14;477;348; ; ; ; ;
8492;427;466;354;0	640;0	694;647	390;4	763;0;470;356;0	442;0	738;636	014;4	960;0;14;477;348; ; ; ; ;
8512;428;464;363;0	639;0	694;647	390;4	756;0;467;345;0	441;0	739;636	014;4	952;0;14;477;348; ; ; ; ;
8532;429;470;358;0	639;0	694;647	390;4	772;0;469;353;0	441;0	739;636	014;4	972;0;14;477;348; ; ; ; ;
8552;430;468;362;0	638;0	694;647	390;4	747;0;470;354;0	441;0	739;636	014;4	980;0;14;477;348; ; ; ; ;
8572;431;469;359;0	638;0	694;647	390;4	736;0;467;347;0	441;0	739;636	014;4	953;0;14;477;348; ; ; ; ;
8592;432;470;360;0	638;0	694;648	200;4	741;0;469;350;0	440;0	739;637	431;4	976;0;14;477;348; ; ; ; ;
8612;433;468;350;0	638;0	694;648	200;4	757;0;472;351;0	440;0	740;637	431;4	980;0;14;477;348; ; ; ; ;
8632;434;470;350;0	637;0	694;648	200;4	727;0;469;346;0	439;0	740;637	431;4	992;0;14;477;348; ; ; ; ;
8652;435;468;354;0	637;0	694;648	200;4	732;0;472;345;0	439;0	740;637	431;4	957;0;14;477;348; ; ; ; ;
8672;436;474;347;0	636;0	694;648	200;4	724;0;484;340;0	438;0	741;637	431;4	977;0;14;477;348; ; ; ; ;
8692;437;475;352;0	635;0	694;644	410;4	699;0;483;342;0	438;0	741;632	672;4	938;0;14;477;348; ; ; ; ;
8712;438;480;355;0	635;0	695;644	410;4	667;0;488;347;0	438;0	741;632	672;4	907;0;14;477;348; ; ; ; ;
8731;439;489;350;0	636;0	695;644	410;4	676;0;487;343;0	438;0	741;632	672;4	895;0;14;477;348; ; ; ; ;
8751;440;478;353;0	636;0	695;644	410;4	680;0;486;346;0	439;0	741;632	672;4	885;0;14;477;348; ; ; ; ;
8771;441;477;348;0	636;0	695;644	410;4	707;0;483;346;0	439;0	741;632	672;4	890;0;14;477;348; ; ; ; ;
8791;442;477;351;0	636;0	695;641	449;4	695;0;482;344;0	439;0	741;633	328;4	889;0;14;477;348; ; ; ; ;
8811;443;476;352;0	636;0	695;641	449;4	678;0;485;345;0	439;0	741;633	328;4	904;0;14;477;348; ; ; ; ;
8831;444;486;351;0	636;0	695;641	449;4	662;0;488;344;0	438;0	741;633	328;4	899;0;14;477;348; ; ; ; ;
8851;445;479;351;0	635;0	695;641	449;4	649;0;489;343;0	438;0	741;633	328;4	914;0;14;477;348; ; ; ; ;
8871;446;481;352;0	635;0	695;641	449;4	651;0;492;348;0	438;0	741;633	328;4	903;0;14;477;348; ; ; ; ;
8891;447;482;351;0	636;0	694;641	627;4	654;0;493;350;0	438;0	741;631	042;4	887;0;14;477;348; ; ; ; ;
8911;448;485;346;0	636;0	694;641	627;4	674;0;493;341;0	438;0	741;631	042;4	889;0;14;477;348; ; ; ; ;
8931;449;479;343;0	636;0	694;641	627;4	653;0;492;336;0	438;0	741;631	042;4	914;0;14;477;348; ; ; ; ;
8951;450;483;346;0	636;0	694;641	627;4	630;0;492;338;0	438;0	740;631	042;4	907;0;14;477;348; ; ; ; ;
8971;451;484;349;0	636;0	694;641	627;4	634;0;487;337;0	438;0	740;631	042;4	898;0;14;477;348; ; ; ; ;
8991;452;483;348;0	636;0	694;642	584;4	644;0;488;334;0	438;0	740;635	168;4	940;0;14;477;348; ; ; ; ;
9011;453;482;353;0	635;0	694;642	584;4	651;0;491;340;0	438;0	740;635	168;4	938;0;14;477;348; ; ; ; ;
9030;454;479;350;0	635;0	694;642	584;4	637;0;494;333;0	438;0	740;635	168;4	928;0;14;477;348; ; ; ; ;
9050;455;488;350;0	636;0	694;642	584;4	662;0;486;335;0	438;0	740;635	168;4	958;0;14;477;348; ; ; ; ;
9070;456;483;354;0	636;0	694;642	584;4	655;0;490;339;0	438;0	740;635	168;4	938;0;14;477;348; ; ; ; ;
9090;457;484;353;0	636;0	693;641	234;4	645;0;488;339;0	438;0	740;631	566;4	914;0;14;477;348; ; ; ; ;
9110;458;483;348;0	636;0	693;641	234;4	684;0;489;335;0	439;0	740;631	566;4	918;0;14;477;348; ; ; ; ;
9130;459;482;346;0	636;0	693;641	234;4	653;0;489;343;0	438;0	739;631	566;4	930;0;14;477;348; ; ; ; ;
9150;460;416;365;0	637;0	694;641	234;4	667;0;418;358;0	439;0	739;631	566;4	909;0; ; ; ; ; ; ; ;
9170;461;264;427;0	639;0	694;641	234;4	726;0;264;409;0	442;0	740;631	566;4	941;0; ; ; ; ; ; ; ;
9190;462;229;438;0	640;0	694;639	370;4	704;0;224;418;0	443;0	739;635	972;4	971;0;15;205;424; ; ; ; ;
9210;463;219;436;0	641;0	695;639	370;4	682;0;201;424;0	444;0	739;635	972;4	929;0;15;205;424; ; ; ; ;
9230;464;220;438;0	642;0	695;639	370;4	684;0;202;418;0	445;0	739;635	972;4	939;0;15;205;424; ; ; ; ;
9250;465;219;440;0	643;0	695;639	370;4	704;0;197;417;0	445;0	739;635	972;4	932;0;15;205;424; ; ; ; ;
9270;466;218;435;0	643;0	695;639	370;4	696;0;196;419;0	446;0	739;635	972;4	966;0;15;205;424; ; ; ; ;
9290;467;218;435;0	643;0	695;641	053;4	715;0;195;420;0	446;0	739;634	927;4	965;0;15;205;424; ; ; ; ;
9310;468;212;437;0	643;0	695;641	053;4	731;0;200;415;0	445;0	739;634	927;4	936;0;15;205;424; ; ; ; ;
9329;469;219;439;0	643;0	695;641	053;4	728;0;192;424;0	445;0	739;634	927;4	959;0;15;205;424; ; ; ; ;
9349;470;217;435;0	642;0	695;641	053;4	715;0;198;417;0	445;0	739;634	927;4	954;0;15;205;424; ; ; ; ;
9369;471;215;434;0	642;0	695;641	053;4	706;0;200;417;0	445;0	739;634	927;4	936;0;15;205;424; ; ; ; ;
9389;472;219;434;0	642;0	695;640	434;4	695;0;197;415;0	444;0	739;637	389;4	965;0;15;205;424; ; ; ; ;
9409;473;212;437;0	641;0	695;640	434;4	687;0;196;415;0	444;0	740;637	389;4	935;0;15;205;424; ; ; ; ;
9429;474;215;433;0	640;0	695;640	434;4	677;0;201;418;0	443;0	740;637	389;4	937;0;15;205;424; ; ; ; ;
9449;475;213;432;0	639;0	695;640	434;4	658;0;194;415;0	442;0	740;637	389;4	930;0;15;205;424; ; ; ; ;
9469;476;208;430;0	638;0	695;640	434;4	642;0;192;416;0	441;0	741;637	389;4	916;0;15;205;424; ; ; ; ;
9489;477;209;429;0	638;0	695;640	113;4	626;0;193;419;0	441;0	741;635	283;4	898;0;15;205;424; ; ; ; ;
9509;478;217;428;0	638;0	695;640	113;4	597;0;197;418;0	440;0	741;635	283;4	868;0;15;205;424; ; ; ; ;
9529;479;211;430;0	638;0	695;640	113;4	606;0;193;419;0	440;0	741;635	283;4	853;0;15;205;424; ; ; ; ;
9549;480;207;425;0	638;0	695;640	113;4	613;0;196;414;0	440;0	741;635	283;4	856;0;15;205;424; ; ; ; ;
9569;481;217;429;0	638;0	695;640	113;4	612;0;200;413;0	440;0	741;635	283;4	845;0;15;205;424; ; ; ; ;
9589;482;214;429;0	637;0	695;640	182;4	612;0;198;411;0	439;0	741;637	381;4	859;0;15;205;424; ; ; ; ;
9609;483;214;428;0	637;0	695;640	182;4	607;0;200;410;0	439;0	741;637	381;4	867;0;15;205;424; ; ; ; ;
9628;484;219;429;0	637;0	695;640	182;4	616;0;197;413;0	439;0	741;637	381;4	898;0;15;205;424; ; ; ; ;
9648;485;217;433;0	637;0	695;640	182;4	606;0;197;413;0	439;0	741;637	381;4	879;0;15;205;424; ; ; ; ;
9668;486;217;428;0	637;0	695;640	182;4	611;0;200;411;0	439;0	741;637	381;4	866;0;15;205;424; ; ; ; ;
9688;487;216;429;0	637;0	695;640	352;4	614;0;199;412;0	439;0	741;637	328;4	876;0;15;205;424; ; ; ; ;
9708;488;207;432;0	637;0	695;640	352;4	646;0;193;410;0	439;0	742;637	328;4	856;0;15;205;424; ; ; ; ;
9728;489;220;433;0	637;0	696;640	352;4	602;0;201;420;0	439;0	742;637	328;4	853;0;15;205;424; ; ; ; ;
9748;490;211;430;0	636;0	696;640	352;4	629;0;193;418;0	439;0	742;637	328;4	847;0;15;205;424; ; ; ; ;
9768;491;210;431;0	636;0	696;640	352;4	631;0;195;419;0	439;0	742;637	328;4	837;0;15;205;424; ; ; ; ;
9788;492;208;430;0	636;0	696;641	519;4	641;0;199;420;0	439;0	742;635	366;4	818;0;15;205;424; ; ; ; ;
9808;493;217;436;0	636;0	696;641	519;4	638;0;190;416;0	439;0	742;635	366;4	808;0;15;205;424; ; ; ; ;
9828;494;243;428;0	636;0	696;641	519;4	642;0;237;403;0	439;0	742;635	366;4	842;0; ; ; ; ; ; ; ;
9848;495;354;381;0	635;0	695;641	519;4	625;0;377;365;0	437;0	740;635	366;4	854;0; ; ; ; ; ; ; ;
9868;496;394;370;0	634;0	694;641	519;4	629;0;416;360;0	436;0	739;635	366;4	867;0; ; ; ; ; ; ; ;
9888;497;433;354;0	633;0	693;645	892;4	657;0;454;356;0	435;0	739;634	822;4	875;0;16;421;360; ; ; ; ;
9908;498;423;363;0	633;0	694;645	892;4	666;0;421;353;0	435;0	740;634	822;4	846;0;16;421;360; ; ; ; ;
9927;499;421;361;0	633;0	694;645	892;4	700;0;427;356;0	435;0	740;634	822;4	863;0;16;421;360; ; ; ; ;
9947;500;426;358;0	633;0	694;645	892;4	717;0;425;357;0	435;0	740;634	822;4	870;0;16;421;360; ; ; ; ;
9967;501;423;361;0	633;0	694;645	892;4	710;0;421;357;0	435;0	740;634	822;4	856;0;16;421;360; ; ; ; ;
9987;502;424;363;0	634;0	694;642	820;4	697;0;423;358;0	435;0	740;634	306;4	863;0;16;421;360; ; ; ; ;
10007;503;424;369;0	634;0	694;642	820;4	707;0;424;355;0	436;0	740;634	306;4	835;0;16;421;360; ; ; ; ;
10027;504;421;371;0	634;0	695;642	820;4	695;0;424;356;0	436;0	740;634	306;4	850;0;16;421;360; ; ; ; ;
10047;505;419;367;0	634;0	694;642	820;4	697;0;423;355;0	436;0	740;634	306;4	873;0;16;421;360; ; ; ; ;
10067;506;420;368;0	634;0	694;642	820;4	706;0;417;357;0	436;0	740;634	306;4	859;0;16;421;360; ; ; ; ;
10087;507;419;367;0	634;0	694;643	513;4	705;0;417;356;0	436;0	739;635	632;4	880;0;16;421;360; ; ; ; ;
10107;508;425;363;0	635;0	694;643	513;4	660;0;424;349;0	436;0	740;635	632;4	875;0;16;421;360; ; ; ; ;
10127;509;423;366;0	635;0	694;643	513;4	656;0;427;352;0	437;0	739;635	632;4	860;0;16;421;360; ; ; ; ;
10147;510;421;369;0	636;0	694;643	513;4	646;0;425;354;0	438;0	739;635	632;4	852;0;16;421;360; ; ; ; ;
10167;511;413;370;0	636;0	694;643	513;4	684;0;414;358;0	438;0	739;635	632;4	860;0;16;421;360; ; ; ; ;
10187;512;410;371;0	637;0	694;642	789;4	677;0;414;359;0	439;0	739;637	011;4	868;0;16;421;360; ; ; ; ;
10206;513;362;397;0	637;0	694;642	789;4	626;0;368;379;0	439;0	739;637	011;4	855;0;17;367;393; ; ; ; ;
10226;514;378;394;0	637;0	694;642	789;4	665;0;367;384;0	439;0	739;637	011;4	893;0;17;367;393; ; ; ; ;
10246;515;369;400;0	636;0	694;642	789;4	669;0;366;389;0	439;0	739;637	011;4	844;0;17;367;393; ; ; ; ;
10266;516;375;396;0	637;0	694;642	789;4	668;0;362;389;0	439;0	739;637	011;4	875;0;17;367;393; ; ; ; ;
10286;517;370;394;0	637;0	694;645	249;4	684;0;360;391;0	439;0	739;635	715;4	874;0;17;367;393; ; ; ; ;
10306;518;366;399;0	637;0	694;645	249;4	702;0;372;391;0	439;0	739;635	715;4	846;0;17;367;393; ; ; ; ;
10326;519;368;401;0	637;0	694;645	249;4	680;0;367;390;0	439;0	739;635	715;4	875;0;17;367;393; ; ; ; ;
10346;520;373;405;0	637;0	694;645	249;4	688;0;362;390;0	439;0	739;635	715;4	883;0;17;367;393; ; ; ; ;
10366;521;370;402;0	637;0	694;645	249;4	675;0;361;388;0	439;0	739;635	715;4	879;0;17;367;393; ; ; ; ;
10386;522;373;404;0	637;0	694;645	292;4	675;0;360;388;0	439;0	739;635	581;4	882;0;17;367;393; ; ; ; ;
10406;523;370;398;0	637;0	694;645	292;4	728;0;364;386;0	439;0	739;635	581;4	880;0;17;367;393; ; ; ; ;
10426;524;372;402;0	637;0	694;645	292;4	745;0;358;382;0	439;0	739;635	581;4	920;0;17;367;393; ; ; ; ;
10446;525;363;401;0	638;0	694;645	292;4	738;0;366;388;0	440;0	739;635	581;4	911;0;17;367;393; ; ; ; ;
10466;526;363;401;0	638;0	694;645	292;4	756;0;369;386;0	440;0	739;635	581;4	938;0;17;367;393; ; ; ; ;
10486;527;364;402;0	638;0	695;643	189;4	742;0;369;385;0	439;0	740;635	550;4	940;0;17;367;393; ; ; ; ;
10505;528;396;424;0	637;0	695;643	189;4	723;0;391;416;0	439;0	740;635	550;4	910;0;18;387;418; ; ; ; ;
10526;529;393;419;0	636;0	695;643	189;4	772;0;392;418;0	438;0	740;635	550;4	930;0;18;387;418; ; ; ; ;
10545;530;391;423;0	636;0	695;643	189;4	749;0;388;415;0	438;0	741;635	550;4	943;0;18;387;418; ; ; ; ;
10565;531;392;427;0	635;0	695;643	189;4	726;0;393;420;0	438;0	741;635	550;4	956;0;18;387;418; ; ; ; ;
10585;532;392;426;0	635;0	695;642	243;4	738;0;393;421;0	437;0	741;634	810;4	963;0;18;387;418; ; ; ; ;
10605;533;388;428;0	635;0	695;642	243;4	751;0;387;419;0	438;0	741;634	810;4	973;0;18;387;418; ; ; ; ;
10625;534;385;426;0	636;0	695;642	243;4	752;0;392;419;0	438;0	741;634	810;4	951;0;18;387;418; ; ; ; ;
10646;535;393;427;0	636;0	696;642	243;4	749;0;389;417;0	438;0	741;634	810;4	948;0;18;387;418; ; ; ; ;
10665;536;387;428;0	636;0	696;642	243;4	773;0;391;420;0	438;0	742;634	810;4	985;0;18;387;418; ; ; ; ;
10685;537;387;425;0	635;0	696;644	347;4	789;0;390;419;0	437;0	742;635	457;4	979;0;18;387;418; ; ; ; ;
10705;538;394;420;0	635;0	696;644	347;4	784;0;388;424;0	437;0	742;635	457;4	988;0;18;387;418; ; ; ; ;
10725;539;387;419;0	635;0	696;644	347;4	790;0;391;420;0	437;0	742;635	457;4	997;0;18;387;418; ; ; ; ;
10745;540;387;425;0	635;0	697;644	347;4	800;0;391;422;0	437;0	743;635	457;4	999;0;18;387;418; ; ; ; ;
10765;541;390;422;0	635;0	697;644	347;4	785;0;394;422;0	437;0	743;635	457;5	032;0;18;387;418; ; ; ; ;
10785;542;386;424;0	635;0	697;643	609;4	785;0;395;421;0	437;0	743;635	975;5	045;0;18;387;418; ; ; ; ;
10806;543;388;425;0	635;0	697;643	609;4	758;0;383;420;0	437;0	743;635	975;5	044;0;18;387;418; ; ; ; ;
10825;544;385;419;0	635;0	697;643	609;4	787;0;384;412;0	437;0	744;635	975;5	050;0;18;387;418; ; ; ; ;
10847;545;386;413;0	635;0	698;643	609;4	804;0;380;418;0	437;0	744;635	975;5	014;0;18;387;418; ; ; ; ;
10864;546;394;415;0	635;0	698;643	609;4	796;0;383;412;0	437;0	744;635	975;5	044;0;18;387;418; ; ; ; ;
10885;547;393;412;0	635;0	698;643	256;4	801;0;383;413;0	437;0	744;637	545;5	051;0;18;387;418; ; ; ; ;
10904;548;391;415;0	635;0	698;643	256;4	802;0;387;413;0	437;0	744;637	545;5	014;0;18;387;418; ; ; ; ;
10926;549;379;420;0	635;0	698;643	256;4	767;0;388;415;0	437;0	745;637	545;5	038;0;18;387;418; ; ; ; ;
10944;550;383;416;0	635;0	698;643	256;4	787;0;379;414;0	437;0	745;637	545;5	038;0;18;387;418; ; ; ; ;
10965;551;387;410;0	635;0	698;643	256;4	812;0;383;411;0	436;0	744;637	545;5	017;0;18;387;418; ; ; ; ;
10984;552;382;411;0	634;0	698;643	504;4	802;0;381;412;0	436;0	744;636	745;5	023;0;18;387;418; ; ; ; ;
11005;553;387;422;0	634;0	697;643	504;4	807;0;384;414;0	436;0	744;636	745;4	996;0;18;387;418; ; ; ; ;
11024;554;390;421;0	634;0	697;643	504;4	752;0;380;407;0	436;0	744;636	745;5	009;0;18;387;418; ; ; ; ;
11045;555;392;418;0	634;0	698;643	504;4	727;0;384;411;0	436;0	744;636	745;4	969;0;18;387;418; ; ; ; ;
11064;556;383;420;0	634;0	698;643	504;4	733;0;385;408;0	436;0	744;636	745;4	947;0;18;387;418; ; ; ; ;
11085;557;385;419;0	634;0	698;642	152;4	730;0;384;411;0	435;0	744;636	069;4	934;0;18;387;418; ; ; ; ;
11103;558;381;421;0	633;0	697;642	152;4	693;0;383;412;0	435;0	745;636	069;4	919;0;18;387;418; ; ; ; ;
11125;559;351;360;0	633;0	697;642	152;4	654;0;354;362;0	436;0	744;636	069;4	869;0; ; ; ; ; ; ; ;
11143;560;331;316;0	633;0	696;642	152;4	610;0;348;311;0	436;0	743;636	069;4	841;0;19;331;311; ; ; ; ;
11163;561;333;315;0	634;0	696;642	152;4	575;0;335;308;0	436;0	743;636	069;4	801;0;19;331;311; ; ; ; ;
11183;562;334;312;0	634;0	696;642	974;4	546;0;326;305;0	436;0	743;636	579;4	772;0;19;331;311; ; ; ; ;
11203;563;332;313;0	634;0	696;642	974;4	551;0;330;311;0	436;0	743;636	579;4	760;0;19;331;311; ; ; ; ;
11223;564;335;312;0	634;0	696;642	974;4	559;0;332;311;0	436;0	743;636	579;4	733;0;19;331;311; ; ; ; ;
11243;565;337;310;0	634;0	696;642	974;4	517;0;331;313;0	436;0	743;636	579;4	732;0;19;331;311; ; ; ; ;
11263;566;333;305;0	634;0	696;642	974;4	520;0;334;310;0	436;0	743;636	579;4	726;0;19;331;311; ; ; ; ;
11283;567;335;303;0	634;0	696;643	081;4	524;0;334;312;0	436;0	743;635	424;4	714;0;19;331;311; ; ; ; ;
11303;568;330;312;0	634;0	696;643	081;4	476;0;331;313;0	436;0	743;635	424;4	670;0;19;331;311; ; ; ; ;
11323;569;326;310;0	634;0	696;643	081;4	482;0;332;314;0	436;0	744;635	424;4	682;0;19;331;311; ; ; ; ;
11343;570;331;311;0	634;0	696;643	081;4	478;0;329;317;0	436;0	744;635	424;4	651;0;19;331;311; ; ; ; ;
11363;571;330;313;0	634;0	697;643	081;4	464;0;329;314;0	436;0	744;635	424;4	643;0;19;331;311; ; ; ; ;
11383;572;331;316;0	634;0	696;639	684;4	442;0;328;315;0	436;0	743;635	436;4	636;0;19;331;311; ; ; ; ;
11402;573;333;316;0	634;0	696;639	684;4	350;0;331;314;0	436;0	743;635	436;4	603;0;19;331;311; ; ; ; ;
11422;574;329;317;0	634;0	696;639	684;4	373;0;331;312;0	436;0	743;635	436;4	607;0;19;331;311; ; ; ; ;
11442;575;336;316;0	635;0	696;639	684;4	321;0;329;312;0	436;0	743;635	436;4	580;0;19;331;311; ; ; ; ;
11462;576;330;309;0	635;0	696;639	684;4	325;0;330;309;0	437;0	743;635	436;4	548;0;19;331;311; ; ; ; ;
11482;577;331;303;0	635;0	696;644	027;4	357;0;330;310;0	437;0	743;634	181;4	529;0;19;331;311; ; ; ; ;
11502;578;333;306;0	635;0	696;644	027;4	355;0;327;318;0	437;0	743;634	181;4	499;0;19;331;311; ; ; ; ;
11522;579;326;306;0	635;0	696;644	027;4	309;0;330;315;0	437;0	742;634	181;4	516;0;19;331;311; ; ; ; ;
11542;580;337;305;0	636;0	696;644	027;4	319;0;328;316;0	438;0	742;634	181;4	491;0;19;331;311; ; ; ; ;
11562;581;329;305;0	636;0	696;644	027;4	283;0;326;317;0	438;0	742;634	181;4	485;0;19;331;311; ; ; ; ;
11582;582;335;310;0	636;0	696;639	735;4	251;0;327;314;0	438;0	741;635	557;4	496;0;19;331;311; ; ; ; ;
11602;583;341;217;0	636;0	695;639	735;4	280;0;366;209;0	439;0	741;635	557;4	458;0; ; ; ; ; ; ; ;
11622;584;356;140;0	636;0	694;639	735;4	222;0;379;144;0	439;0	740;635	557;4	456;0;20;367;156; ; ; ; ;
11642;585;366;141;0	636;0	694;639	735;4	225;0;375;149;0	439;0	740;635	557;4	478;0;20;367;156; ; ; ; ;
11662;586;364;154;0	636;0	694;639	735;4	214;0;372;147;0	439;0	740;635	557;4	456;0;20;367;156; ; ; ; ;
11682;587;364;165;0	636;0	694;635	439;4	185;0;377;157;0	439;0	739;630	698;4	430;0;20;367;156; ; ; ; ;
11701;588;363;159;0	636;0	694;635	439;4	174;0;373;153;0	439;0	739;630	698;4	384;0;20;367;156; ; ; ; ;
11721;589;361;159;0	636;0	694;635	439;4	187;0;375;155;0	439;0	739;630	698;4	413;0;20;367;156; ; ; ; ;
11741;590;367;154;0	637;0	693;635	439;4	197;0;372;162;0	439;0	739;630	698;4	431;0;20;367;156; ; ; ; ;
11761;591;371;151;0	637;0	693;635	439;4	181;0;371;157;0	439;0	739;630	698;4	413;0;20;367;156; ; ; ; ;
11781;592;372;145;0	637;0	693;638	546;4	210;0;371;162;0	439;0	739;629	553;4	412;0;20;367;156; ; ; ; ;
11801;593;368;147;0	637;0	693;638	546;4	205;0;368;164;0	439;0	739;629	553;4	435;0;20;367;156; ; ; ; ;
11821;594;364;148;0	637;0	693;638	546;4	220;0;372;164;0	439;0	739;629	553;4	420;0;20;367;156; ; ; ; ;
11841;595;366;155;0	637;0	693;638	546;4	238;0;372;157;0	439;0	739;629	553;4	444;0;20;367;156; ; ; ; ;
11861;596;363;155;0	637;0	693;638	546;4	212;0;372;158;0	439;0	739;629	553;4	419;0;20;367;156; ; ; ; ;
11881;597;363;160;0	636;0	693;635	871;4	207;0;372;159;0	438;0	739;629	753;4	428;0;20;367;156; ; ; ; ;
11901;598;370;160;0	636;0	693;635	871;4	243;0;373;157;0	438;0	739;629	753;4	433;0;20;367;156; ; ; ; ;
11921;599;359;161;0	636;0	693;635	871;4	212;0;374;148;0	438;0	739;629	753;4	431;0;20;367;156; ; ; ; ;
11941;600;365;165;0	635;0	693;635	871;4	203;0;366;157;0	437;0	740;629	753;4	438;0;20;367;156; ; ; ; ;
11961;601;364;161;0	635;0	693;635	871;4	255;0;375;161;0	437;0	740;629	753;4	429;0;20;367;156; ; ; ; ;
11981;602;362;158;0	635;0	693;638	714;4	256;0;374;158;0	437;0	740;630	084;4	433;0;20;367;156; ; ; ; ;
12000;603;367;152;0	634;0	693;638	714;4	260;0;374;150;0	436;0	740;630	084;4	459;0;20;367;156; ; ; ; ;
12020;604;356;154;0	634;0	693;638	714;4	260;0;375;152;0	436;0	741;630	084;4	457;0;20;367;156; ; ; ; ;
12040;605;359;152;0	634;0	693;638	714;4	266;0;377;154;0	436;0	741;630	084;4	452;0;20;367;156; ; ; ; ;
12060;606;358;150;0	634;0	693;638	714;4	270;0;376;158;0	436;0	741;630	084;4	484;0;20;367;156; ; ; ; ;
12080;607;358;153;0	634;0	693;637	193;4	263;0;375;161;0	436;0	741;629	028;4	477;0;20;367;156; ; ; ; ;
12100;608;359;162;0	634;0	694;637	193;4	287;0;374;158;0	436;0	741;629	028;4	444;0;20;367;156; ; ; ; ;
12120;609;358;167;0	634;0	694;637	193;4	292;0;371;158;0	436;0	741;629	028;4	472;0;20;367;156; ; ; ; ;
12140;610;358;166;0	634;0	694;637	193;4	316;0;369;159;0	436;0	741;629	028;4	460;0;20;367;156; ; ; ; ;
12160;611;362;158;0	634;0	694;637	193;4	327;0;367;158;0	436;0	741;629	028;4	476;0;20;367;156; ; ; ; ;
12180;612;362;160;0	634;0	694;637	280;4	340;0;365;158;0	436;0	741;629	332;4	476;0;20;367;156; ; ; ; ;
12200;613;354;157;0	633;0	694;637	280;4	345;0;371;163;0	435;0	742;629	332;4	502;0;20;367;156; ; ; ; ;
12220;614;365;163;0	633;0	694;637	280;4	344;0;375;162;0	435;0	742;629	332;4	472;0;20;367;156; ; ; ; ;
12240;615;457;322;0	631;0	696;637	280;4	379;0;451;326;0	434;0	744;629	332;4	551;0; ; ; ; ; ; ; ;
12260;616;505;418;0	629;0	698;637	280;4	363;0;492;428;0	433;0	746;629	332;4	526;0; ; ; ; ; ; ; ;
12280;617;554;480;0	629;0	698;642	376;4	407;0;529;486;0	432;0	746;634	711;4	570;0; ; ; ; ; ; ; ;
12299;618;509;419;0	629;0	698;642	376;4	393;0;501;432;0	432;0	747;634	711;4	587;0;21;500;426; ; ; ; ;
12319;619;508;424;0	629;0	698;642	376;4	432;0;504;438;0	431;0	747;634	711;4	604;0;21;500;426; ; ; ; ;
12339;620;503;417;0	628;0	698;642	376;4	458;0;499;435;0	431;0	747;634	711;4	612;0;21;500;426; ; ; ; ;
12359;621;502;418;0	628;0	698;642	376;4	432;0;504;429;0	431;0	747;634	711;4	615;0;21;500;426; ; ; ; ;
12379;622;501;419;0	628;0	698;641	895;4	437;0;503;429;0	431;0	747;636	892;4	634;0;21;500;426; ; ; ; ;
12399;623;497;420;0	628;0	698;641	895;4	507;0;500;424;0	431;0	747;636	892;4	659;0;21;500;426; ; ; ; ;
12419;624;501;425;0	629;0	698;641	895;4	485;0;499;429;0	431;0	747;636	892;4	677;0;21;500;426; ; ; ; ;
12439;625;509;423;0	629;0	698;641	895;4	526;0;494;427;0	431;0	747;636	892;4	686;0;21;500;426; ; ; ; ;
12459;626;505;426;0	629;0	698;641	895;4	513;0;495;431;0	431;0	747;636	892;4	723;0;21;500;426; ; ; ; ;
12479;627;509;422;0	629;0	698;646	349;4	543;0;492;433;0	431;0	747;633	840;4	717;0;21;500;426; ; ; ; ;
12499;628;502;425;0	629;0	698;646	349;4	548;0;493;430;0	431;0	747;633	840;4	702;0;21;500;426; ; ; ; ;
12519;629;500;427;0	629;0	699;646	349;4	537;0;496;433;0	431;0	748;633	840;4	695;0;21;500;426; ; ; ; ;
12539;630;500;417;0	629;0	699;646	349;4	505;0;495;432;0	431;0	748;633	840;4	664;0;21;500;426; ; ; ; ;
12559;631;539;427;0	628;0	699;646	349;4	494;0;544;440;0	430;0	748;633	840;4	651;0;22;537;437; ; ; ; ;
12579;632;541;423;0	628;0	699;646	481;4	483;0;549;442;0	430;0	748;632	805;4	630;0;22;537;437; ; ; ; ;
12599;633;544;437;0	628;0	700;646	481;4	462;0;535;444;0	430;0	749;632	805;4	632;0;22;537;437; ; ; ; ;
12618;634;543;433;0	628;0	700;646	481;4	486;0;541;442;0	430;0	749;632	805;4	662;0;22;537;437; ; ; ; ;
12638;635;537;431;0	628;0	700;646	481;4	456;0;545;441;0	430;0	749;632	805;4	658;0;22;537;437; ; ; ; ;
12658;636;540;437;0	628;0	700;646	481;4	470;0;541;445;0	430;0	750;632	805;4	651;0;22;537;437; ; ; ; ;
12678;637;538;435;0	628;0	700;644	680;4	463;0;543;444;0	430;0	750;633	131;4	648;0;22;537;437; ; ; ; ;
12698;638;539;442;0	628;0	701;644	680;4	515;0;539;438;0	430;0	750;633	131;4	656;0;22;537;437; ; ; ; ;
12718;639;540;439;0	628;0	701;644	680;4	491;0;542;442;0	430;0	750;633	131;4	672;0;22;537;437; ; ; ; ;
12738;640;538;439;0	628;0	701;644	680;4	503;0;542;439;0	430;0	750;633	131;4	682;0;22;537;437; ; ; ; ;
12758;641;539;436;0	628;0	700;644	680;4	534;0;539;439;0	430;0	750;633	131;4	682;0;22;537;437; ; ; ; ;
12778;642;538;436;0	628;0	700;642	256;4	509;0;542;439;0	430;0	750;634	775;4	695;0;22;537;437; ; ; ; ;
12798;643;534;437;0	628;0	700;642	256;4	514;0;536;440;0	430;0	750;634	775;4	712;0;22;537;437; ; ; ; ;
12818;644;532;439;0	628;0	700;642	256;4	520;0;535;439;0	430;0	750;634	775;4	702;0;22;537;437; ; ; ; ;
12838;645;532;434;0	628;0	700;642	256;4	515;0;538;439;0	430;0	750;634	775;4	708;0;22;537;437; ; ; ; ;
12858;646;535;434;0	628;0	700;642	256;4	518;0;537;438;0	430;0	749;634	775;4	724;0;22;537;437; ; ; ; ;
12878;647;535;433;0	628;0	700;643	497;4	524;0;535;440;0	430;0	749;631	609;4	700;0;22;537;437; ; ; ; ;
12897;648;532;439;0	628;0	699;643	497;4	525;0;535;436;0	430;0	749;631	609;4	687;0;22;537;437; ; ; ; ;
12917;649;531;438;0	628;0	699;643	497;4	526;0;531;433;0	430;0	749;631	609;4	709;0;22;537;437; ; ; ; ;
12937;650;533;437;0	628;0	699;643	497;4	555;0;529;435;0	430;0	749;631	609;4	682;0;22;537;437; ; ; ; ;
12957;651;540;434;0	628;0	699;643	497;4	554;0;521;442;0	430;0	749;631	609;4	696;0;22;537;437; ; ; ; ;
12977;652;542;431;0	628;0	699;646	287;4	571;0;520;438;0	430;0	748;635	337;4	728;0;22;537;437; ; ; ; ;
12997;653;450;382;0	629;0	698;646	287;4	560;0;464;384;0	432;0	747;635	337;4	727;0;23;443;380; ; ; ; ;
13017;654;451;385;0	630;0	697;646	287;4	582;0;448;383;0	432;0	746;635	337;4	741;0;23;443;380; ; ; ; ;
13037;655;446;377;0	630;0	697;646	287;4	578;0;442;371;0	433;0	746;635	337;4	748;0;23;443;380; ; ; ; ;
13057;656;448;377;0	631;0	697;646	287;4	611;0;447;382;0	433;0	746;635	337;4	740;0;23;443;380; ; ; ; ;
13077;657;447;378;0	632;0	697;645	303;4	612;0;443;381;0	434;0	745;632	891;4	724;0;23;443;380; ; ; ; ;
13097;658;446;377;0	632;0	697;645	303;4	625;0;441;375;0	434;0	745;632	891;4	760;0;23;443;380; ; ; ; ;
13117;659;444;378;0	633;0	697;645	303;4	630;0;440;382;0	435;0	745;632	891;4	737;0;23;443;380; ; ; ; ;
13137;660;446;382;0	633;0	697;645	303;4	589;0;445;383;0	435;0	745;632	891;4	778;0;23;443;380; ; ; ; ;
13157;661;444;385;0	633;0	697;645	303;4	629;0;444;379;0	435;0	744;632	891;4	794;0;23;443;380; ; ; ; ;
13177;662;444;387;0	633;0	697;646	034;4	620;0;443;384;0	435;0	744;631	927;4	789;0;23;443;380; ; ; ; ;
13196;663;447;380;0	633;0	697;646	034;4	654;0;441;379;0	435;0	744;631	927;4	799;0;23;443;380; ; ; ; ;
13216;664;440;384;0	633;0	696;646	034;4	652;0;445;380;0	435;0	744;631	927;4	800;0;23;443;380; ; ; ; ;
13236;665;451;383;0	632;0	696;646	034;4	654;0;437;381;0	434;0	744;631	927;4	844;0;23;443;380; ; ; ; ;
13256;666;435;379;0	632;0	696;646	034;4	672;0;444;381;0	434;0	744;631	927;4	835;0;23;443;380; ; ; ; ;
13276;667;437;381;0	632;0	696;645	551;4	670;0;441;380;0	434;0	744;632	351;4	829;0;23;443;380; ; ; ; ;
13296;668;445;376;0	631;0	696;645	551;4	675;0;443;389;0	433;0	745;632	351;4	841;0;23;443;380; ; ; ; ;
13316;669;438;384;0	631;0	696;645	551;4	657;0;440;384;0	433;0	745;632	351;4	862;0;23;443;380; ; ; ; ;
13336;670;404;391;0	632;0	697;645	551;4	690;0;398;379;0	434;0	745;632	351;4	883;0;24;390;400; ; ; ; ;
13356;671;406;391;0	632;0	697;645	551;4	688;0;401;380;0	434;0	745;632	351;4	904;0;24;390;400; ; ; ; ;
13376;672;409;394;0	631;0	697;642	769;4	666;0;404;376;0	433;0	745;636	639;4	957;0;24;390;400; ; ; ; ;
13396;673;396;396;0	631;0	697;642	769;4	679;0;398;383;0	433;0	745;636	639;4	930;0;24;390;400; ; ; ; ;
13416;674;396;397;0	631;0	697;642	769;4	675;0;391;385;0	433;0	745;636	639;4	941;0;24;390;400; ; ; ; ;
13436;675;396;399;0	631;0	697;642	769;4	730;0;394;386;0	433;0	746;636	639;4	909;0;24;390;400; ; ; ; ;
13456;676;403;400;0	631;0	697;642	769;4	701;0;391;390;0	433;0	746;636	639;4	921;0;24;390;400; ; ; ; ;
13475;677;403;397;0	631;0	697;646	834;4	744;0;392;394;0	433;0	746;634	450;4	901;0;24;390;400; ; ; ; ;
13495;678;403;393;0	631;0	697;646	834;4	754;0;398;393;0	433;0	746;634	450;4	932;0;24;390;400; ; ; ; ;
13515;679;402;390;0	631;0	697;646	834;4	758;0;397;393;0	433;0	746;634	450;4	943;0;24;390;400; ; ; ; ;
13535;680;393;395;0	631;0	697;646	834;4	761;0;392;389;0	432;0	746;634	450;4	919;0;24;390;400; ; ; ; ;
13555;681;392;395;0	631;0	697;646	834;4	751;0;396;389;0	432;0	746;634	450;4	925;0;24;390;400; ; ; ; ;
13575;682;391;397;0	630;0	697;644	274;4	735;0;394;385;0	432;0	746;637	862;4	949;0;24;390;400; ; ; ; ;
13595;683;401;391;0	630;0	697;644	274;4	767;0;397;380;0	432;0	746;637	862;4	957;0;24;390;400; ; ; ; ;
13615;684;393;392;0	630;0	697;644	274;4	760;0;397;385;0	432;0	746;637	862;4	970;0;24;390;400; ; ; ; ;
13635;685;391;393;0	630;0	697;644	274;4	758;0;388;384;0	432;0	746;637	862;4	966;0;24;390;400; ; ; ; ;
13655;686;379;403;0	630;0	697;644	274;4	783;0;384;400;0	432;0	747;637	862;4	965;0;24;390;400; ; ; ; ;
13675;687;374;407;0	630;0	697;642	005;4	764;0;381;405;0	432;0	747;636	552;4	954;0;24;390;400; ; ; ; ;
13695;688;383;412;0	630;0	697;642	005;4	750;0;384;396;0	432;0	747;636	552;4	983;0;24;390;400; ; ; ; ;
13715;689;386;413;0	630;0	698;642	005;4	771;0;383;393;0	431;0	747;636	552;4	979;0;24;390;400; ; ; ; ;
13735;690;386;408;0	630;0	698;642	005;4	796;0;388;397;0	431;0	747;636	552;5	003;0;24;390;400; ; ; ; ;
13755;691;388;407;0	629;0	698;642	005;4	791;0;391;400;0	431;0	747;636	552;4	969;0;24;390;400; ; ; ; ;
13775;692;388;405;0	629;0	698;643	975;4	800;0;392;401;0	431;0	747;634	874;4	960;0;24;390;400; ; ; ; ;
13795;693;385;409;0	629;0	698;643	975;4	807;0;388;403;0	431;0	748;634	874;4	981;0;24;390;400; ; ; ; ;
13814;694;383;404;0	629;0	698;643	975;4	813;0;383;403;0	431;0	748;634	874;4	993;0;24;390;400; ; ; ; ;
13834;695;384;402;0	629;0	698;643	975;4	810;0;382;406;0	431;0	748;634	874;4	995;0;24;390;400; ; ; ; ;
13854;696;385;398;0	629;0	698;643	975;4	815;0;388;407;0	431;0	748;634	874;4	983;0;24;390;400; ; ; ; ;
13874;697;384;394;0	629;0	698;644	911;4	822;0;385;406;0	431;0	748;636	496;5	002;0;24;390;400; ; ; ; ;
13894;698;392;402;0	629;0	698;644	911;4	837;0;394;395;0	431;0	748;636	496;5	024;0;24;390;400; ; ; ; ;
13914;699;390;404;0	629;0	698;644	911;4	849;0;392;399;0	430;0	748;636	496;5	039;0;24;390;400; ; ; ; ;
13934;700;390;405;0	629;0	698;644	911;4	844;0;390;401;0	430;0	748;636	496;5	039;0;24;390;400; ; ; ; ;
13954;701;390;404;0	629;0	698;644	911;4	835;0;389;402;0	430;0	748;636	496;5	027;0;24;390;400; ; ; ; ;
13974;702;390;405;0	629;0	698;645	013;4	840;0;387;405;0	430;0	748;635	389;5	026;0;24;390;400; ; ; ; ;
13994;703;384;405;0	629;0	698;645	013;4	810;0;387;402;0	430;0	748;635	389;5	011;0;24;390;400; ; ; ; ;
14014;704;383;409;0	628;0	698;645	013;4	826;0;388;407;0	430;0	748;635	389;4	995;0;24;390;400; ; ; ; ;
14034;705;392;407;0	628;0	697;645	013;4	819;0;390;403;0	430;0	748;635	389;5	004;0;24;390;400; ; ; ; ;
14054;706;376;403;0	628;0	697;645	013;4	815;0;383;406;0	429;0	748;635	389;4	985;0;24;390;400; ; ; ; ;
14073;707;377;405;0	627;0	697;645	194;4	823;0;384;404;0	429;0	748;635	507;4	986;0;24;390;400; ; ; ; ;
14093;708;384;402;0	627;0	697;645	194;4	784;0;388;408;0	429;0	748;635	507;4	973;0;24;390;400; ; ; ; ;
14113;709;391;399;0	627;0	697;645	194;4	794;0;390;402;0	428;0	748;635	507;5	003;0;24;390;400; ; ; ; ;
14133;710;384;404;0	626;0	697;645	194;4	765;0;385;404;0	428;0	748;635	507;4	971;0;24;390;400; ; ; ; ;
14153;711;386;408;0	626;0	697;645	194;4	762;0;390;402;0	428;0	748;635	507;4	961;0;24;390;400; ; ; ; ;
14173;712;388;409;0	626;0	696;644	276;4	753;0;388;404;0	428;0	748;635	110;4	963;0;24;390;400; ; ; ; ;
14193;713;387;406;0	626;0	696;644	276;4	756;0;385;403;0	427;0	748;635	110;4	930;0;24;390;400; ; ; ; ;
14213;714;390;404;0	626;0	696;644	276;4	755;0;390;400;0	427;0	747;635	110;4	966;0;24;390;400; ; ; ; ;
14233;715;388;407;0	626;0	696;644	276;4	742;0;393;394;0	428;0	747;635	110;4	905;0;24;390;400; ; ; ; ;
14253;716;387;415;0	626;0	696;644	276;4	716;0;387;401;0	428;0	747;635	110;4	918;0;24;390;400; ; ; ; ;
14273;717;389;418;0	626;0	695;641	385;4	689;0;390;399;0	428;0	747;635	154;4	920;0;24;390;400; ; ; ; ;
14293;718;392;407;0	626;0	695;641	385;4	690;0;387;402;0	428;0	746;635	154;4	867;0;24;390;400; ; ; ; ;
14313;719;390;405;0	627;0	695;641	385;4	666;0;391;402;0	428;0	746;635	154;4	822;0;24;390;400; ; ; ; ;
14333;720;396;412;0	627;0	695;641	385;4	681;0;395;401;0	428;0	745;635	154;4	790;0;24;390;400; ; ; ; ;
14353;721;394;405;0	627;0	694;641	385;4	642;0;388;405;0	428;0	745;635	154;4	794;0;24;390;400; ; ; ; ;
14373;722;394;405;0	626;0	694;643	322;4	652;0;392;404;0	428;0	744;636	760;4	809;0;24;390;400; ; ; ; ;
14392;723;444;345;0	626;0	693;643	322;4	626;0;468;339;0	428;0	743;636	760;4	798;0;25;482;347; ; ; ; ;
14412;724;462;345;0	626;0	693;643	322;4	631;0;474;339;0	428;0	743;636	760;4	748;0;25;482;347; ; ; ; ;
14432;725;461;348;0	626;0	693;643	322;4	614;0;477;340;0	428;0	743;636	760;4	772;0;25;482;347; ; ; ; ;
14452;726;461;345;0	626;0	693;643	322;4	594;0;480;343;0	428;0	743;636	760;4	771;0;25;482;347; ; ; ; ;
14472;727;461;343;0	627;0	693;645	957;4	607;0;481;349;0	428;0	743;631	463;4	731;0;25;482;347; ; ; ; ;
14492;728;471;347;0	627;0	693;645	957;4	584;0;476;345;0	428;0	743;631	463;4	681;0;25;482;347; ; ; ; ;
14512;729;472;341;0	627;0	693;645	957;4	581;0;478;346;0	428;0	742;631	463;4	682;0;25;482;347; ; ; ; ;
14532;730;470;339;0	627;0	693;645	957;4	570;0;475;346;0	428;0	742;631	463;4	693;0;25;482;347; ; ; ; ;
14552;731;471;342;0	627;0	693;645	957;4	549;0;473;346;0	428;0	742;631	463;4	642;0;25;482;347; ; ; ; ;
14572;732;471;347;0	626;0	693;640	726;4	506;0;475;342;0	428;0	742;634	864;4	667;0;25;482;347; ; ; ; ;
14592;733;457;348;0	626;0	693;640	726;4	484;0;469;344;0	428;0	743;634	864;4	668;0;25;482;347; ; ; ; ;
14612;734;460;348;0	626;0	693;640	726;4	491;0;472;344;0	428;0	743;634	864;4	660;0;25;482;347; ; ; ; ;
14632;735;467;342;0	626;0	693;640	726;4	489;0;-800;-600;0	626;0	693;-1	000;-1	000;4;25;482;347; ; ; ; ;
14652;736;467;346;0	626;0	693;640	726;4	454;0;467;346;0	427;0	743;634	864;4	620;0;25;482;347; ; ; ; ;
14671;737;467;339;0	625;0	693;646	325;4	493;0;466;348;0	427;0	743;633	115;4	608;0;25;482;347; ; ; ; ;
14691;738;491;340;0	625;0	693;646	325;4	479;0;497;344;0	427;0	743;633	115;4	599;0;25;482;347; ; ; ; ;
14711;739;492;345;0	625;0	693;646	325;4	477;0;498;352;0	427;0	744;633	115;4	565;0;25;482;347; ; ; ; ;
14731;740;492;353;0	625;0	694;646	325;4	475;0;497;355;0	427;0	744;633	115;4	616;0;25;482;347; ; ; ; ;
14751;741;491;352;0	625;0	694;646	325;4	455;0;496;348;0	427;0	744;633	115;4	585;0;25;482;347; ; ; ; ;
14771;742;491;355;0	625;0	694;642	311;4	425;0;496;352;0	427;0	744;633	284;4	581;0;25;482;347; ; ; ; ;
14791;743;490;357;0	625;0	694;642	311;4	439;0;498;341;0	427;0	744;633	284;4	577;0;25;482;347; ; ; ; ;
14811;744;487;350;0	625;0	694;642	311;4	431;0;492;349;0	427;0	744;633	284;4	573;0;25;482;347; ; ; ; ;
14831;745;481;353;0	625;0	694;642	311;4	429;0;489;347;0	426;0	744;633	284;4	600;0;25;482;347; ; ; ; ;
14851;746;485;353;0	625;0	694;642	311;4	442;0;491;347;0	426;0	744;633	284;4	575;0;25;482;347; ; ; ; ;
14871;747;482;352;0	625;0	694;643	201;4	444;0;489;348;0	426;0	744;631	336;4	566;0;25;482;347; ; ; ; ;
14891;748;489;341;0	625;0	694;643	201;4	435;0;499;355;0	426;0	745;631	336;4	599;0;25;482;347; ; ; ; ;
14911;749;490;348;0	624;0	694;643	201;4	414;0;489;358;0	426;0	745;631	336;4	573;0;25;482;347; ; ; ; ;
14931;750;483;349;0	624;0	694;643	201;4	442;0;492;351;0	426;0	745;631	336;4	608;0;25;482;347; ; ; ; ;
14951;751;485;350;0	624;0	694;643	201;4	457;0;496;344;0	426;0	745;631	336;4	614;0;25;482;347; ; ; ; ;
14970;752;484;350;0	624;0	695;644	348;4	463;0;492;341;0	425;0	745;633	429;4	626;0;25;482;347; ; ; ; ;
14990;753;488;349;0	624;0	695;644	348;4	461;0;492;353;0	425;0	746;633	429;4	596;0;25;482;347; ; ; ; ;
15010;754;488;351;0	624;0	695;644	348;4	461;0;487;348;0	425;0	746;633	429;4	639;0;25;482;347; ; ; ; ;
15030;755;492;348;0	624;0	694;644	348;4	478;0;486;346;0	425;0	745;633	429;4	662;0;25;482;347; ; ; ; ;
15050;756;490;346;0	624;0	694;644	348;4	475;0;487;346;0	425;0	745;633	429;4	685;0;25;482;347; ; ; ; ;
15070;757;491;346;0	624;0	694;644	761;4	474;0;487;348;0	425;0	745;632	317;4	701;0;25;482;347; ; ; ; ;
15090;758;487;350;0	624;0	695;644	761;4	484;0;485;350;0	425;0	746;632	317;4	655;0;25;482;347; ; ; ; ;
15110;759;417;359;0	625;0	695;644	761;4	546;0;426;358;0	426;0	746;632	317;4	701;0; ; ; ; ; ; ; ;
15130;760;304;368;0	626;0	695;644	761;4	540;0;307;368;0	428;0	746;632	317;4	690;0;26;280;369; ; ; ; ;
15150;761;288;372;0	626;0	695;644	761;4	559;0;289;361;0	428;0	746;632	317;4	715;0;26;280;369; ; ; ; ;
15170;762;273;378;0	627;0	695;642	665;4	547;0;270;365;0	428;0	746;633	603;4	725;0;26;280;369; ; ; ; ;
15190;763;280;369;0	627;0	695;642	665;4	539;0;275;364;0	429;0	746;633	603;4	727;0;26;280;369; ; ; ; ;
15210;764;291;375;0	627;0	695;642	665;4	587;0;278;365;0	429;0	746;633	603;4	754;0;26;280;369; ; ; ; ;
15230;765;282;377;0	628;0	695;642	665;4	607;0;283;367;0	429;0	746;633	603;4	730;0;26;280;369; ; ; ; ;
15250;766;279;377;0	628;0	695;642	665;4	623;0;279;364;0	429;0	746;633	603;4	765;0;26;280;369; ; ; ; ;
15269;767;283;380;0	628;0	696;639	396;4	616;0;280;362;0	429;0	746;636	772;4	784;0;26;280;369; ; ; ; ;
15289;768;282;382;0	628;0	696;639	396;4	616;0;278;356;0	429;0	746;636	772;4	772;0;26;280;369; ; ; ; ;
15309;769;285;378;0	628;0	696;639	396;4	615;0;276;356;0	429;0	746;636	772;4	783;0;26;280;369; ; ; ; ;
15329;770;287;381;0	628;0	696;639	396;4	610;0;276;356;0	429;0	746;636	772;4	783;0;26;280;369; ; ; ; ;
15349;771;284;382;0	628;0	696;639	396;4	619;0;277;357;0	429;0	746;636	772;4	773;0;26;280;369; ; ; ; ;
15369;772;286;380;0	628;0	697;640	339;4	625;0;276;357;0	429;0	747;637	280;4	783;0;26;280;369; ; ; ; ;
15389;773;265;403;0	628;0	697;640	339;4	627;0;250;393;0	429;0	747;637	280;4	808;0;27;251;409; ; ; ; ;
15409;774;263;416;0	628;0	697;640	339;4	637;0;246;403;0	429;0	748;637	280;4	821;0;27;251;409; ; ; ; ;
15429;775;262;417;0	628;0	697;640	339;4	632;0;247;401;0	429;0	748;637	280;4	805;0;27;251;409; ; ; ; ;
15449;776;258;414;0	628;0	697;640	339;4	631;0;248;398;0	429;0	747;637	280;4	783;0;27;251;409; ; ; ; ;
15469;777;256;414;0	628;0	697;640	745;4	634;0;247;405;0	429;0	747;635	431;4	770;0;27;251;409; ; ; ; ;
15489;778;261;420;0	628;0	697;640	745;4	687;0;251;395;0	430;0	747;635	431;4	782;0;27;251;409; ; ; ; ;
15509;779;262;413;0	629;0	697;640	745;4	626;0;247;399;0	430;0	747;635	431;4	755;0;27;251;409; ; ; ; ;
15529;780;256;418;0	629;0	697;640	745;4	638;0;247;396;0	431;0	747;635	431;4	771;0;27;251;409; ; ; ; ;
15549;781;264;415;0	630;0	697;640	745;4	633;0;245;402;0	431;0	747;635	431;4	779;0;27;251;409; ; ; ; ;
15569;782;263;417;0	630;0	697;641	778;4	647;0;246;404;0	431;0	747;632	824;4	751;0;27;251;409; ; ; ; ;
15588;783;260;423;0	630;0	697;641	778;4	670;0;249;405;0	431;0	747;632	824;4	737;0;27;251;409; ; ; ; ;
15608;784;254;419;0	630;0	697;641	778;4	661;0;251;402;0	431;0	746;632	824;4	746;0;27;251;409; ; ; ; ;
15628;785;251;417;0	630;0	697;641	778;4	662;0;242;403;0	431;0	746;632	824;4	758;0;27;251;409; ; ; ; ;
15648;786;256;415;0	630;0	697;641	778;4	652;0;240;402;0	431;0	746;632	824;4	728;0;27;251;409; ; ; ; ;
15668;787;255;414;0	630;0	697;642	450;4	654;0;237;399;0	431;0	746;636	680;4	762;0;27;251;409; ; ; ; ;
15688;788;255;416;0	630;0	697;642	450;4	616;0;241;400;0	431;0	746;636	680;4	736;0;27;251;409; ; ; ; ;
15708;789;252;421;0	630;0	697;642	450;4	656;0;242;407;0	431;0	746;636	680;4	755;0;27;251;409; ; ; ; ;
15728;790;251;422;0	630;0	696;642	450;4	654;0;239;401;0	431;0	745;636	680;4	753;0;27;251;409; ; ; ; ;
15748;791;249;420;0	630;0	696;642	450;4	652;0;239;400;0	431;0	745;636	680;4	755;0;27;251;409; ; ; ; ;
15768;792;248;421;0	630;0	696;640	679;4	637;0;239;401;0	432;0	745;636	433;4	752;0;27;251;409; ; ; ; ;
15788;793;260;418;0	630;0	696;640	679;4	636;0;247;396;0	432;0	745;636	433;4	774;0;27;251;409; ; ; ; ;
15808;794;249;418;0	631;0	696;640	679;4	617;0;246;401;0	432;0	745;636	433;4	742;0;27;251;409; ; ; ; ;
15828;795;261;417;0	631;0	696;640	679;4	649;0;248;405;0	433;0	745;636	433;4	766;0;27;251;409; ; ; ; ;
15848;796;254;415;0	631;0	696;640	679;4	640;0;246;404;0	433;0	745;636	433;4	779;0;27;251;409; ; ; ; ;
15867;797;250;414;0	631;0	696;641	099;4	641;0;247;405;0	433;0	744;634	558;4	756;0;27;251;409; ; ; ; ;
15887;798;260;418;0	631;0	696;641	099;4	672;0;244;399;0	433;0	744;634	558;4	781;0;27;251;409; ; ; ; ;
15907;799;259;419;0	631;0	696;641	099;4	668;0;248;403;0	433;0	744;634	558;4	792;0;27;251;409; ; ; ; ;
15927;800;257;423;0	631;0	696;641	099;4	667;0;242;406;0	433;0	744;634	558;4	808;0;27;251;409; ; ; ; ;
15947;801;262;419;0	631;0	696;641	099;4	685;0;243;404;0	433;0	744;634	558;4	806;0;27;251;409; ; ; ; ;
15967;802;261;420;0	632;0	695;641	588;4	687;0;243;404;0	433;0	743;636	036;4	816;0;27;251;409; ; ; ; ;
15987;803;263;418;0	632;0	695;641	588;4	697;0;253;398;0	433;0	744;636	036;4	840;0;27;251;409; ; ; ; ;
16007;804;266;419;0	632;0	695;641	588;4	709;0;251;404;0	433;0	744;636	036;4	832;0;27;251;409; ; ; ; ;
16027;805;258;420;0	631;0	695;641	588;4	717;0;251;405;0	433;0	744;636	036;4	882;0;27;251;409; ; ; ; ;
16047;806;268;423;0	631;0	696;641	588;4	718;0;250;400;0	432;0	744;636	036;4	887;0;27;251;409; ; ; ; ;
16067;807;266;424;0	630;0	696;641	331;4	717;0;250;402;0	431;0	744;637	584;4	904;0;27;251;409; ; ; ; ;
16087;808;346;385;0	629;0	695;641	331;4	704;0;340;376;0	431;0	744;637	584;4	904;0;28;375;388; ; ; ; ;
16107;809;340;390;0	628;0	695;641	331;4	732;0;345;376;0	430;0	744;637	584;4	921;0;28;375;388; ; ; ; ;
16127;810;344;389;0	628;0	695;641	331;4	737;0;338;378;0	430;0	744;637	584;4	914;0;28;375;388; ; ; ; ;
16147;811;347;387;0	628;0	695;641	331;4	693;0;343;376;0	430;0	744;637	584;4	892;0;28;375;388; ; ; ; ;
16166;812;344;387;0	628;0	695;643	215;4	721;0;344;377;0	430;0	744;636	482;4	889;0;28;375;388; ; ; ; ;
16186;813;344;382;0	628;0	695;643	215;4	693;0;346;376;0	430;0	744;636	482;4	867;0;28;375;388; ; ; ; ;
16206;814;348;383;0	628;0	695;643	215;4	679;0;343;377;0	430;0	744;636	482;4	897;0;28;375;388; ; ; ; ;
16226;815;356;385;0	628;0	695;643	215;4	684;0;341;375;0	429;0	744;636	482;4	860;0;28;375;388; ; ; ; ;
16246;816;356;386;0	628;0	695;643	215;4	668;0;345;372;0	429;0	744;636	482;4	841;0;28;375;388; ; ; ; ;
16266;817;356;387;0	628;0	695;643	591;4	668;0;343;371;0	430;0	744;636	820;4	847;0;28;375;388; ; ; ; ;
16286;818;346;386;0	628;0	695;643	591;4	651;0;347;374;0	430;0	744;636	820;4	829;0;28;375;388; ; ; ; ;
16306;819;357;383;0	629;0	695;643	591;4	610;0;345;382;0	430;0	744;636	820;4	834;0;28;375;388; ; ; ; ;
16326;820;375;381;0	629;0	695;643	591;4	632;0;366;370;0	430;0	744;636	820;4	814;0;28;375;388; ; ; ; ;
16346;821;382;377;0	629;0	695;643	591;4	626;0;374;368;0	430;0	743;636	820;4	792;0;28;375;388; ; ; ; ;
16366;822;389;374;0	629;0	695;644	403;4	626;0;382;366;0	430;0	743;637	211;4	789;0;28;375;388; ; ; ; ;
16386;823;386;381;0	629;0	695;644	403;4	652;0;376;369;0	430;0	743;637	211;4	774;0;28;375;388; ; ; ; ;
16406;824;387;382;0	629;0	695;644	403;4	640;0;376;369;0	430;0	743;637	211;4	777;0;28;375;388; ; ; ; ;
16426;825;380;386;0	629;0	695;644	403;4	633;0;375;379;0	430;0	744;637	211;4	749;0;28;375;388; ; ; ; ;
16446;826;379;391;0	628;0	696;644	403;4	617;0;378;376;0	430;0	744;637	211;4	769;0;28;375;388; ; ; ; ;
16466;827;377;394;0	628;0	696;643	610;4	602;0;378;379;0	430;0	744;637	531;4	765;0;28;375;388; ; ; ; ;
16486;828;386;385;0	628;0	696;643	610;4	615;0;375;374;0	429;0	744;637	531;4	744;0;28;375;388; ; ; ; ;
16505;829;377;386;0	628;0	696;643	610;4	601;0;376;376;0	429;0	745;637	531;4	735;0;28;375;388; ; ; ; ;
16526;830;376;385;0	628;0	696;643	610;4	601;0;385;376;0	429;0	745;637	531;4	753;0;28;375;388; ; ; ; ;
16545;831;378;392;0	628;0	696;643	610;4	596;0;384;376;0	429;0	744;637	531;4	701;0;28;375;388; ; ; ; ;
16566;832;378;395;0	628;0	696;642	344;4	586;0;383;377;0	429;0	744;636	264;4	688;0;28;375;388; ; ; ; ;
16585;833;381;396;0	628;0	696;642	344;4	582;0;376;377;0	429;0	744;636	264;4	660;0;28;375;388; ; ; ; ;
16605;834;-800;-600;0	429;0	744;-1	000;-1	000;4;372;378;0	429;0	744;636	264;4	658;0;28;375;388; ; ; ; ;
16625;835;379;396;0	628;0	696;642	344;4	580;0;379;379;0	430;0	745;636	264;4	665;0;28;375;388; ; ; ; ;
16646;836;-800;-600;0	430;0	745;-1	000;-1	000;4;376;378;0	430;0	745;636	264;4	639;0;28;375;388; ; ; ; ;
16665;837;-800;-600;0	628;0	696;-1	000;-1	000;4;376;379;0	429;0	745;635	520;4	633;0;28;375;388; ; ; ; ;
16686;838;379;393;0	628;0	696;644	798;4	597;0;376;380;0	429;0	745;635	520;4	653;0;28;375;388; ; ; ; ;
16705;839;372;390;0	628;0	696;644	798;4	569;0;381;382;0	429;0	745;635	520;4	624;0;28;375;388; ; ; ; ;
16726;840;389;402;0	627;0	696;644	798;4	622;0;379;391;0	429;0	745;635	520;4	641;0;28;375;388; ; ; ; ;
16745;841;391;408;0	627;0	696;644	798;4	614;0;390;390;0	429;0	745;635	520;4	663;0;28;375;388; ; ; ; ;
16766;842;392;411;0	627;0	696;644	654;4	614;0;392;388;0	429;0	745;637	315;4	666;0;28;375;388; ; ; ; ;
16784;843;-800;-600;0	429;0	745;-1	000;-1	000;4;387;386;0	429;0	745;637	315;4	708;0;28;375;388; ; ; ; ;
16806;844;-800;-600;0	429;0	745;-1	000;-1	000;4;386;388;0	429;0	745;637	315;4	711;0;28;375;388; ; ; ; ;
16824;845;396;414;0	627;0	696;644	654;4	630;0;387;389;0	429;0	745;637	315;4	705;0;28;375;388; ; ; ; ;
16846;846;-800;-600;0	429;0	745;-1	000;-1	000;4;389;390;0	429;0	745;637	315;4	735;0;28;375;388; ; ; ; ;
16864;847;-800;-600;0	627;0	697;-1	000;-1	000;4;388;392;0	429;0	745;635	975;4	728;0;28;375;388; ; ; ; ;
16886;848;392;412;0	627;0	697;644	600;4	643;0;386;395;0	429;0	746;635	975;4	755;0;28;375;388; ; ; ; ;
16904;849;-800;-600;0	429;0	746;-1	000;-1	000;4;391;392;0	429;0	746;635	975;4	732;0;28;375;388; ; ; ; ;
16926;850;387;404;0	628;0	697;644	600;4	672;0;392;397;0	429;0	746;635	975;4	732;0;28;375;388; ; ; ; ;
16944;851;383;409;0	628;0	697;644	600;4	627;0;393;395;0	429;0	746;635	975;4	710;0;28;375;388; ; ; ; ;
16966;852;384;410;0	628;0	697;643	421;4	619;0;393;395;0	429;0	746;635	104;4	696;0;28;375;388; ; ; ; ;
16984;853;387;408;0	628;0	697;643	421;4	583;0;396;399;0	429;0	746;635	104;4	710;0;28;375;388; ; ; ; ;
17006;854;-800;-600;0	429;0	745;-1	000;-1	000;4;391;389;0	429;0	745;635	104;4	667;0;28;375;388; ; ; ; ;
17024;855;377;406;0	628;0	697;643	421;4	586;0;376;390;0	429;0	745;635	104;4	643;0;28;375;388; ; ; ; ;
17044;856;375;405;0	628;0	696;643	421;4	580;0;380;394;0	430;0	745;635	104;4	614;0;28;375;388; ; ; ; ;
17064;857;375;405;0	629;0	696;644	307;4	586;0;384;389;0	430;0	745;634	982;4	587;0;28;375;388; ; ; ; ;
17083;858;378;410;0	629;0	696;644	307;4	551;0;379;396;0	431;0	745;634	982;4	576;0;28;375;388; ; ; ; ;
17103;859;378;400;0	629;0	697;644	307;4	516;0;376;395;0	431;0	745;634	982;4	554;0;28;375;388; ; ; ; ;
17123;860;386;410;0	629;0	697;644	307;4	516;0;371;390;0	431;0	745;634	982;4	569;0;28;375;388; ; ; ; ;
17143;861;384;401;0	630;0	696;644	307;4	493;0;371;385;0	431;0	744;634	982;4	564;0;28;375;388; ; ; ; ;
17163;862;386;404;0	630;0	696;644	437;4	486;0;371;381;0	431;0	744;636	570;4	567;0;28;375;388; ; ; ; ;
17183;863;383;405;0	630;0	696;644	437;4	468;0;382;380;0	431;0	744;636	570;4	506;0;28;375;388; ; ; ; ;
17203;864;379;401;0	630;0	696;644	437;4	435;0;374;389;0	431;0	744;636	570;4	499;0;28;375;388; ; ; ; ;
17223;865;383;401;0	630;0	696;644	437;4	392;0;380;386;0	432;0	743;636	570;4	480;0;28;375;388; ; ; ; ;
17243;866;387;402;0	631;0	696;644	437;4	385;0;374;385;0	432;0	743;636	570;4	467;0;28;375;388; ; ; ; ;
17263;867;387;405;0	631;0	695;641	525;4	358;0;376;385;0	433;0	743;635	171;4	445;0;28;375;388; ; ; ; ;
17283;868;388;404;0	631;0	695;641	525;4	354;0;375;388;0	432;0	743;635	171;4	455;0;28;375;388; ; ; ; ;
17303;869;380;408;0	631;0	696;641	525;4	317;0;371;390;0	432;0	743;635	171;4	434;0;28;375;388; ; ; ; ;
17323;870;381;407;0	631;0	696;641	525;4	372;0;368;392;0	432;0	743;635	171;4	437;0;28;375;388; ; ; ; ;
17343;871;390;406;0	631;0	695;641	525;4	298;0;371;390;0	432;0	743;635	171;4	379;0;28;375;388; ; ; ; ;
17362;872;385;405;0	631;0	695;644	390;4	329;0;370;390;0	433;0	743;635	235;4	363;0;28;375;388; ; ; ; ;
17382;873;-800;-600;0	433;0	743;-1	000;-1	000;4;375;389;0	433;0	743;635	235;4	410;0;28;375;388; ; ; ; ;
17402;874;388;396;0	632;0	695;644	390;4	274;0;368;385;0	433;0	743;635	235;4	382;0;28;375;388; ; ; ; ;
17422;875;337;361;0	632;0	695;644	390;4	271;0;331;354;0	434;0	742;635	235;4	337;0; ; ; ; ; ; ; ;
17442;876;311;338;0	632;0	695;644	390;4	245;0;312;332;0	434;0	742;635	235;4	340;0; ; ; ; ; ; ; ;
17462;877;286;316;0	632;0	695;642	863;4	225;0;293;318;0	434;0	742;635	259;4	343;0; ; ; ; ; ; ; ;
17482;878;321;346;0	632;0	695;642	863;4	205;0;299;339;0	434;0	742;635	259;4	308;0;29;300;340; ; ; ; ;
17502;879;313;345;0	632;0	695;642	863;4	190;0;296;337;0	434;0	742;635	259;4	327;0;29;300;340; ; ; ; ;
17522;880;314;344;0	632;0	695;642	863;4	179;0;303;335;0	434;0	742;635	259;4	304;0;29;300;340; ; ; ; ;
17542;881;309;343;0	632;0	695;642	863;4	182;0;298;336;0	434;0	742;635	259;4	296;0;29;300;340; ; ; ; ;
17562;882;307;343;0	632;0	695;642	466;4	183;0;298;334;0	434;0	742;637	193;4	311;0;29;300;340; ; ; ; ;
17582;883;314;341;0	632;0	695;642	466;4	191;0;304;326;0	434;0	742;637	193;4	307;0;29;300;340; ; ; ; ;
17602;884;318;343;0	632;0	695;642	466;4	179;0;303;330;0	433;0	742;637	193;4	294;0;29;300;340; ; ; ; ;
17622;885;313;341;0	631;0	695;642	466;4	193;0;297;329;0	433;0	742;637	193;4	277;0;29;300;340; ; ; ; ;
17642;886;311;347;0	631;0	695;642	466;4	180;0;299;332;0	433;0	742;637	193;4	255;0;29;300;340; ; ; ; ;
17662;887;311;348;0	631;0	695;642	011;4	182;0;300;332;0	433;0	742;637	389;4	241;0;29;300;340; ; ; ; ;
17681;888;318;347;0	631;0	695;642	011;4	193;0;293;329;0	433;0	742;637	389;4	274;0;29;300;340; ; ; ; ;
17701;889;323;348;0	632;0	695;642	011;4	177;0;298;332;0	433;0	742;637	389;4	249;0;29;300;340; ; ; ; ;
17721;890;326;347;0	632;0	695;642	011;4	117;0;294;330;0	433;0	742;637	389;4	224;0;29;300;340; ; ; ; ;
17741;891;310;347;0	631;0	694;642	011;4	161;0;298;329;0	433;0	742;637	389;4	281;0;29;300;340; ; ; ; ;
17761;892;312;346;0	631;0	695;643	384;4	144;0;297;330;0	432;0	742;636	883;4	260;0;29;300;340; ; ; ; ;
17781;893;314;344;0	630;0	695;643	384;4	150;0;302;326;0	432;0	742;636	883;4	280;0;29;300;340; ; ; ; ;
17801;894;306;345;0	630;0	695;643	384;4	183;0;288;335;0	432;0	743;636	883;4	273;0;29;300;340; ; ; ; ;
17821;895;303;341;0	630;0	695;643	384;4	163;0;287;338;0	432;0	743;636	883;4	257;0;29;300;340; ; ; ; ;
17841;896;303;343;0	630;0	695;643	384;4	196;0;286;335;0	432;0	743;636	883;4	250;0;29;300;340; ; ; ; ;
17861;897;304;343;0	630;0	695;643	260;4	193;0;286;337;0	432;0	743;636	001;4	237;0;29;300;340; ; ; ; ;
17881;898;307;346;0	630;0	695;643	260;4	214;0;285;341;0	432;0	743;636	001;4	261;0;29;300;340; ; ; ; ;
17901;899;307;345;0	630;0	695;643	260;4	209;0;278;340;0	432;0	743;636	001;4	285;0;29;300;340; ; ; ; ;
17921;900;298;349;0	630;0	695;643	260;4	225;0;284;338;0	431;0	743;636	001;4	291;0;29;300;340; ; ; ; ;
17941;901;303;350;0	630;0	695;643	260;4	243;0;286;337;0	431;0	743;636	001;4	338;0;29;300;340; ; ; ; ;
17960;902;301;351;0	630;0	695;642	450;4	242;0;284;336;0	431;0	743;636	207;4	360;0;29;300;340; ; ; ; ;
17980;903;301;338;0	630;0	695;642	450;4	253;0;285;333;0	431;0	744;636	207;4	339;0;29;300;340; ; ; ; ;
18000;904;297;339;0	630;0	695;642	450;4	308;0;286;337;0	431;0	744;636	207;4	372;0;29;300;340; ; ; ; ;
18020;905;297;344;0	630;0	695;642	450;4	327;0;285;342;0	431;0	744;636	207;4	369;0;29;300;340; ; ; ; ;
18040;906;308;350;0	630;0	696;642	450;4	334;0;280;337;0	431;0	744;636	207;4	418;0;29;300;340; ; ; ; ;
18060;907;308;354;0	629;0	696;641	324;4	334;0;279;337;0	431;0	744;637	008;4	438;0;29;300;340; ; ; ; ;
18080;908;301;353;0	629;0	696;641	324;4	321;0;287;332;0	431;0	744;637	008;4	463;0;29;300;340; ; ; ; ;
18100;909;306;355;0	629;0	696;641	324;4	345;0;282;335;0	430;0	744;637	008;4	481;0;29;300;340; ; ; ; ;
18120;910;315;358;0	629;0	696;641	324;4	386;0;296;346;0	430;0	744;637	008;4	495;0;29;300;340; ; ; ; ;
18140;911;-800;-600;0	429;0	745;-1	000;-1	000;4;372;394;0	429;0	745;637	008;4	499;0;30;381;405; ; ; ; ;
18160;912;-800;-600;0	627;0	697;-1	000;-1	000;4;380;405;0	429;0	746;634	900;4	488;0;30;381;405; ; ; ; ;
18180;913;397;417;0	627;0	697;643	683;4	478;0;375;404;0	429;0	746;634	900;4	561;0;30;381;405; ; ; ; ;
18200;914;391;405;0	627;0	697;643	683;4	485;0;377;397;0	428;0	746;634	900;4	525;0;30;381;405; ; ; ; ;
18220;915;-800;-600;0	428;0	746;-1	000;-1	000;4;373;406;0	428;0	746;634	900;4	550;0;30;381;405; ; ; ; ;
18240;916;386;411;0	626;0	697;643	683;4	506;0;377;403;0	428;0	747;634	900;4	579;0;30;381;405; ; ; ; ;
18260;917;387;412;0	626;0	697;641	937;4	494;0;376;401;0	428;0	747;634	736;4	568;0;30;381;405; ; ; ; ;
18279;918;-800;-600;0	428;0	747;-1	000;-1	000;4;384;404;0	428;0	747;634	736;4	586;0;30;381;405; ; ; ; ;
18299;919;-800;-600;0	427;0	746;-1	000;-1	000;4;371;405;0	427;0	746;634	736;4	615;0;30;381;405; ; ; ; ;
18319;920;395;415;0	626;0	697;641	937;4	478;0;372;406;0	427;0	746;634	736;4	623;0;30;381;405; ; ; ; ;
18339;921;394;412;0	626;0	697;641	937;4	486;0;374;407;0	427;0	747;634	736;4	620;0;30;381;405; ; ; ; ;
18359;922;394;411;0	626;0	697;643	257;4	495;0;375;408;0	427;0	747;634	496;4	623;0;30;381;405; ; ; ; ;
18379;923;390;415;0	625;0	697;643	257;4	556;0;376;404;0	427;0	747;634	496;4	631;0;30;381;405; ; ; ; ;
18399;924;-800;-600;0	426;0	747;-1	000;-1	000;4;376;401;0	426;0	747;634	496;4	638;0;30;381;405; ; ; ; ;
18419;925;394;406;0	625;0	697;643	257;4	533;0;374;396;0	426;0	747;634	496;4	676;0;30;381;405; ; ; ; ;
18439;926;-800;-600;0	426;0	747;-1	000;-1	000;4;374;398;0	426;0	747;634	496;4	683;0;30;381;405; ; ; ; ;
18459;927;-800;-600;0	626;0	697;-1	000;-1	000;4;374;395;0	427;0	747;634	603;4	690;0;30;381;405; ; ; ; ;
18479;928;394;416;0	626;0	698;641	525;4	524;0;383;405;0	427;0	747;634	603;4	663;0;30;381;405; ; ; ; ;
18499;929;390;413;0	626;0	698;641	525;4	542;0;380;407;0	427;0	748;634	603;4	642;0;30;381;405; ; ; ; ;
18519;930;386;415;0	626;0	698;641	525;4	535;0;382;407;0	427;0	747;634	603;4	689;0;30;381;405; ; ; ; ;
18538;931;384;418;0	626;0	697;641	525;4	558;0;384;401;0	427;0	747;634	603;4	663;0;30;381;405; ; ; ; ;
18558;932;382;416;0	626;0	697;642	309;4	566;0;383;400;0	427;0	747;637	028;4	682;0;30;381;405; ; ; ; ;
18578;933;-800;-600;0	427;0	747;-1	000;-1	000;4;373;396;0	427;0	747;637	028;4	711;0;30;381;405; ; ; ; ;
18598;934;397;418;0	626;0	697;642	309;4	556;0;375;397;0	427;0	747;637	028;4	713;0;30;381;405; ; ; ; ;
18618;935;459;425;0	625;0	698;642	309;4	561;0;459;428;0	426;0	747;637	028;4	735;0;31;467;435; ; ; ; ;
18638;936;473;428;0	625;0	698;642	309;4	559;0;468;431;0	426;0	747;637	028;4	717;0;31;467;435; ; ; ; ;
18658;937;486;429;0	625;0	698;644	459;4	573;0;474;438;0	426;0	747;631	396;4	683;0;31;467;435; ; ; ; ;
18678;938;474;430;0	625;0	698;644	459;4	592;0;470;437;0	426;0	747;631	396;4	703;0;31;467;435; ; ; ; ;
18698;939;475;431;0	625;0	698;644	459;4	574;0;471;437;0	426;0	747;631	396;4	692;0;31;467;435; ; ; ; ;
18718;940;471;440;0	625;0	698;644	459;4	572;0;464;435;0	426;0	747;631	396;4	683;0;31;467;435; ; ; ; ;
18738;941;480;441;0	625;0	698;644	459;4	571;0;466;440;0	427;0	747;631	396;4	661;0;31;467;435; ; ; ; ;
18758;942;480;444;0	625;0	697;642	608;4	558;0;465;439;0	427;0	747;631	978;4	653;0;31;467;435; ; ; ; ;
18778;943;464;440;0	626;0	697;642	608;4	534;0;461;440;0	427;0	747;631	978;4	673;0;31;467;435; ; ; ; ;
18798;944;477;438;0	626;0	697;642	608;4	518;0;461;438;0	427;0	746;631	978;4	699;0;31;467;435; ; ; ; ;
18818;945;477;437;0	626;0	697;642	608;4	541;0;459;435;0	427;0	746;631	978;4	694;0;31;467;435; ; ; ; ;
18838;946;476;439;0	626;0	697;642	608;4	515;0;465;436;0	427;0	746;631	978;4	645;0;31;467;435; ; ; ; ;
18858;947;476;437;0	626;0	697;644	323;4	533;0;465;433;0	427;0	746;632	780;4	661;0;31;467;435; ; ; ; ;
18877;948;465;443;0	626;0	697;644	323;4	547;0;466;438;0	428;0	746;632	780;4	688;0;31;467;435; ; ; ; ;
18897;949;465;441;0	626;0	697;644	323;4	544;0;465;439;0	428;0	746;632	780;4	692;0;31;467;435; ; ; ; ;
18917;950;471;440;0	626;0	697;644	323;4	565;0;461;437;0	428;0	746;632	780;4	700;0;31;467;435; ; ; ; ;
18937;951;470;438;0	626;0	696;644	323;4	570;0;461;436;0	428;0	745;632	780;4	691;0;31;467;435; ; ; ; ;
18957;952;468;438;0	626;0	696;642	637;4	564;0;462;436;0	428;0	745;632	790;4	693;0;31;467;435; ; ; ; ;
18977;953;472;438;0	626;0	696;642	637;4	555;0;464;436;0	427;0	745;632	790;4	681;0;31;467;435; ; ; ; ;
18997;954;468;437;0	626;0	696;642	637;4	555;0;460;434;0	427;0	745;632	790;4	693;0;31;467;435; ; ; ; ;
19017;955;469;437;0	626;0	696;642	637;4	571;0;466;431;0	427;0	745;632	790;4	696;0;31;467;435; ; ; ; ;
19037;956;464;441;0	626;0	696;642	637;4	572;0;465;433;0	428;0	745;632	790;4	723;0;31;467;435; ; ; ; ;
19057;957;463;440;0	626;0	696;644	308;4	585;0;464;432;0	428;0	745;632	797;4	733;0;31;467;435; ; ; ; ;
19077;958;464;433;0	626;0	696;644	308;4	609;0;465;430;0	428;0	745;632	797;4	738;0;31;467;435; ; ; ; ;
19097;959;463;431;0	626;0	696;644	308;4	585;0;464;430;0	428;0	745;632	797;4	736;0;31;467;435; ; ; ; ;
19117;960;467;435;0	626;0	696;644	308;4	629;0;464;435;0	428;0	745;632	797;4	728;0;31;467;435; ; ; ; ;
19136;961;470;431;0	626;0	696;644	308;4	643;0;465;430;0	427;0	745;632	797;4	740;0;31;467;435; ; ; ; ;
19156;962;471;431;0	626;0	696;645	308;4	652;0;465;430;0	427;0	745;633	904;4	745;0;31;467;435; ; ; ; ;
19176;963;467;431;0	626;0	696;645	308;4	647;0;460;428;0	427;0	745;633	904;4	739;0;31;467;435; ; ; ; ;
19197;964;466;432;0	626;0	696;645	308;4	652;0;462;428;0	427;0	745;633	904;4	772;0;31;467;435; ; ; ; ;
19216;965;430;385;0	626;0	695;645	308;4	677;0;436;386;0	428;0	745;633	904;4	787;0; ; ; ; ; ; ; ;
19236;966;419;357;0	626;0	695;645	308;4	698;0;423;359;0	428;0	744;633	904;4	794;0;32;392;372; ; ; ; ;
19256;967;409;338;0	626;0	695;646	872;4	722;0;414;342;0	428;0	744;634	753;4	809;0;32;392;372; ; ; ; ;
19276;968;415;356;0	626;0	695;646	872;4	710;0;417;354;0	427;0	744;634	753;4	824;0;32;392;372; ; ; ; ;
19296;969;413;352;0	626;0	695;646	872;4	742;0;412;353;0	427;0	744;634	753;4	837;0;32;392;372; ; ; ; ;
19316;970;414;363;0	626;0	695;646	872;4	742;0;417;352;0	428;0	744;634	753;4	819;0;32;392;372; ; ; ; ;
19336;971;412;357;0	626;0	695;646	872;4	761;0;415;358;0	428;0	744;634	753;4	825;0;32;392;372; ; ; ; ;
19356;972;412;360;0	626;0	695;644	602;4	752;0;415;355;0	428;0	744;636	879;4	843;0;32;392;372; ; ; ; ;
19376;973;410;364;0	626;0	695;644	602;4	767;0;412;349;0	428;0	744;636	879;4	865;0;32;392;372; ; ; ; ;
19396;974;408;357;0	627;0	695;644	602;4	758;0;406;352;0	428;0	744;636	879;4	903;0;32;392;372; ; ; ; ;
19416;975;409;359;0	627;0	695;644	602;4	777;0;406;355;0	428;0	744;636	879;4	903;0;32;392;372; ; ; ; ;
19436;976;407;361;0	626;0	695;644	602;4	759;0;412;353;0	428;0	744;636	879;4	892;0;32;392;372; ; ; ; ;
19456;977;407;357;0	626;0	695;645	021;4	769;0;410;354;0	427;0	744;637	370;4	892;0;32;392;372; ; ; ; ;
19475;978;410;364;0	626;0	695;645	021;4	805;0;406;348;0	427;0	744;637	370;4	927;0;32;392;372; ; ; ; ;
19495;979;410;365;0	626;0	695;645	021;4	802;0;404;353;0	427;0	744;637	370;4	929;0;32;392;372; ; ; ; ;
19515;980;409;359;0	626;0	694;645	021;4	807;0;405;352;0	427;0	744;637	370;4	940;0;32;392;372; ; ; ; ;
19535;981;412;365;0	626;0	695;645	021;4	794;0;405;354;0	427;0	744;637	370;4	946;0;32;392;372; ; ; ; ;
19555;982;411;362;0	626;0	695;646	673;4	805;0;405;354;0	427;0	744;637	779;4	954;0;32;392;372; ; ; ; ;
19575;983;389;381;0	626;0	695;646	673;4	843;0;389;365;0	428;0	744;637	779;4	946;0;32;392;372; ; ; ; ;
19595;984;380;381;0	626;0	695;646	673;4	838;0;385;368;0	428;0	745;637	779;4	926;0;32;392;372; ; ; ; ;
19615;985;380;383;0	626;0	695;646	673;4	828;0;387;367;0	428;0	745;637	779;4	950;0;32;392;372; ; ; ; ;
19635;986;381;385;0	626;0	696;646	673;4	847;0;387;371;0	428;0	745;637	779;4	941;0;32;392;372; ; ; ; ;
19655;987;382;389;0	627;0	696;644	054;4	823;0;388;371;0	428;0	745;637	154;4	933;0;32;392;372; ; ; ; ;
19675;988;386;383;0	627;0	696;644	054;4	845;0;381;368;0	428;0	745;637	154;4	905;0;32;392;372; ; ; ; ;
19695;989;387;381;0	626;0	696;644	054;4	849;0;382;368;0	428;0	745;637	154;4	925;0;32;392;372; ; ; ; ;
19715;990;382;383;0	626;0	696;644	054;4	828;0;389;369;0	428;0	745;637	154;4	942;0;32;392;372; ; ; ; ;
19735;991;390;386;0	626;0	696;644	054;4	832;0;379;368;0	427;0	745;637	154;4	933;0;32;392;372; ; ; ; ;
19754;992;390;387;0	626;0	696;642	871;4	819;0;381;370;0	427;0	745;635	449;4	928;0;32;392;372; ; ; ; ;
19774;993;383;388;0	625;0	696;642	871;4	817;0;388;372;0	427;0	745;635	449;4	923;0;32;392;372; ; ; ; ;
19794;994;388;383;0	626;0	696;642	871;4	812;0;382;374;0	427;0	745;635	449;4	922;0;32;392;372; ; ; ; ;
19814;995;390;382;0	626;0	696;642	871;4	808;0;381;371;0	427;0	745;635	449;4	920;0;32;392;372; ; ; ; ;
19834;996;391;383;0	626;0	696;642	871;4	773;0;384;375;0	427;0	745;635	449;4	927;0;32;392;372; ; ; ; ;
19854;997;391;380;0	626;0	696;645	159;4	782;0;384;375;0	427;0	746;635	675;4	928;0;32;392;372; ; ; ; ;
19874;998;-800;-600;0	427;0	746;-1	000;-1	000;4;381;380;0	427;0	746;635	675;4	914;0;32;392;372; ; ; ; ;
19894;999;388;378;0	626;0	696;645	159;4	757;0;383;375;0	427;0	746;635	675;4	891;0;32;392;372; ; ; ; ;
19914;1000;390;377;0	626;0	696;645	159;4	766;0;382;375;0	427;0	745;635	675;4	876;0;32;392;372; ; ; ; ;
19934;1001;-800;-600;0	427;0	745;-1	000;-1	000;4;379;373;0	427;0	745;635	675;4	863;0;32;392;372; ; ; ; ;
19954;1002;-800;-600;0	626;0	696;-1	000;-1	000;4;379;372;0	428;0	745;636	148;4	854;0;32;392;372; ; ; ; ;
19974;1003;-800;-600;0	428;0	745;-1	000;-1	000;4;381;374;0	428;0	745;636	148;4	877;0;32;392;372; ; ; ; ;
19994;1004;-800;-600;0	428;0	745;-1	000;-1	000;4;388;376;0	428;0	745;636	148;4	863;0;32;392;372; ; ; ; ;
20014;1005;392;382;0	627;0	696;644	153;4	689;0;387;370;0	428;0	745;636	148;4	839;0;32;392;372; ; ; ; ;
20034;1006;388;378;0	626;0	696;644	153;4	705;0;383;376;0	427;0	745;636	148;4	839;0;32;392;372; ; ; ; ;
20053;1007;388;377;0	626;0	696;645	840;4	717;0;387;373;0	427;0	745;637	118;4	846;0;32;392;372; ; ; ; ;
20073;1008;388;382;0	626;0	696;645	840;4	684;0;385;371;0	427;0	745;637	118;4	834;0;32;392;372; ; ; ; ;
20093;1009;391;380;0	626;0	696;645	840;4	688;0;384;373;0	427;0	745;637	118;4	791;0;32;392;372; ; ; ; ;
20113;1010;389;375;0	626;0	696;645	840;4	692;0;385;375;0	427;0	745;637	118;4	809;0;32;392;372; ; ; ; ;
20133;1011;393;376;0	626;0	696;645	840;4	674;0;389;376;0	428;0	745;637	118;4	765;0;32;392;372; ; ; ; ;
20153;1012;394;379;0	627;0	696;643	261;4	658;0;388;379;0	428;0	745;636	015;4	754;0;32;392;372; ; ; ; ;
20173;1013;-800;-600;0	429;0	745;-1	000;-1	000;4;385;380;0	429;0	745;636	015;4	754;0;32;392;372; ; ; ; ;
20193;1014;-800;-600;0	429;0	745;-1	000;-1	000;4;385;378;0	429;0	745;636	015;4	726;0;32;392;372; ; ; ; ;
20213;1015;393;387;0	627;0	696;643	261;4	631;0;386;379;0	428;0	745;636	015;4	736;0;32;392;372; ; ; ; ;
20233;1016;386;383;0	627;0	696;643	261;4	596;0;389;380;0	428;0	745;636	015;4	729;0;32;392;372; ; ; ; ;
20253;1017;385;382;0	627;0	696;644	825;4	607;0;389;379;0	429;0	745;636	295;4	736;0;32;392;372; ; ; ; ;
20273;1018;394;379;0	627;0	695;644	825;4	589;0;385;377;0	429;0	744;636	295;4	701;0;32;392;372; ; ; ; ;
20293;1019;394;377;0	627;0	695;644	825;4	578;0;387;376;0	429;0	744;636	295;4	691;0;32;392;372; ; ; ; ;
20313;1020;392;374;0	628;0	695;644	825;4	583;0;383;376;0	429;0	744;636	295;4	704;0;32;392;372; ; ; ; ;
20332;1021;387;378;0	628;0	695;644	825;4	555;0;382;376;0	429;0	744;636	295;4	712;0;32;392;372; ; ; ; ;
20352;1022;386;375;0	628;0	695;646	179;4	557;0;382;377;0	429;0	743;635	081;4	703;0;32;392;372; ; ; ; ;
20372;1023;-800;-600;0	429;0	743;-1	000;-1	000;4;379;377;0	429;0	743;635	081;4	677;0;32;392;372; ; ; ; ;
20392;1024;397;381;0	628;0	695;646	179;4	535;0;379;377;0	429;0	743;635	081;4	656;0;32;392;372; ; ; ; ;
20412;1025;390;386;0	628;0	695;646	179;4	537;0;389;374;0	430;0	743;635	081;4	662;0;32;392;372; ; ; ; ;
20432;1026;397;380;0	629;0	695;646	179;4	531;0;386;376;0	430;0	743;635	081;4	692;0;32;392;372; ; ; ; ;
20452;1027;395;385;0	629;0	694;642	179;4	503;0;389;375;0	431;0	743;636	256;4	693;0;32;392;372; ; ; ; ;
20472;1028;394;377;0	629;0	694;642	179;4	499;0;383;379;0	431;0	743;636	256;4	689;0;32;392;372; ; ; ; ;
20492;1029;392;376;0	629;0	694;642	179;4	505;0;383;378;0	431;0	743;636	256;4	670;0;32;392;372; ; ; ; ;
20512;1030;394;371;0	629;0	694;642	179;4	511;0;391;375;0	430;0	743;636	256;4	669;0;32;392;372; ; ; ; ;
20532;1031;397;380;0	629;0	694;642	179;4	546;0;383;376;0	430;0	743;636	256;4	692;0;32;392;372; ; ; ; ;
20552;1032;397;376;0	629;0	694;644	377;4	570;0;385;375;0	430;0	742;635	899;4	680;0;32;392;372; ; ; ; ;
20572;1033;-800;-600;0	430;0	743;-1	000;-1	000;4;389;378;0	430;0	743;635	899;4	659;0;32;392;372; ; ; ; ;
20592;1034;397;375;0	628;0	694;644	377;4	515;0;381;375;0	429;0	743;635	899;4	728;0;32;392;372; ; ; ; ;
20612;1035;400;379;0	628;0	694;644	377;4	530;0;382;376;0	429;0	743;635	899;4	717;0;32;392;372; ; ; ; ;
20631;1036;399;379;0	628;0	694;644	377;4	556;0;386;375;0	430;0	743;635	899;4	722;0;32;392;372; ; ; ; ;
20651;1037;400;378;0	627;0	694;645	289;4	581;0;382;379;0	429;0	742;632	241;4	691;0;32;392;372; ; ; ; ;
20671;1038;475;333;0	626;0	694;645	289;4	537;0;479;341;0	428;0	742;632	241;4	718;0;33;486;344; ; ; ; ;
20691;1039;486;343;0	626;0	694;645	289;4	515;0;485;348;0	428;0	743;632	241;4	720;0;33;486;344; ; ; ; ;
20711;1040;482;344;0	626;0	694;645	289;4	527;0;483;348;0	428;0	743;632	241;4	717;0;33;486;344; ; ; ; ;
20731;1041;486;343;0	626;0	694;645	289;4	558;0;-800;-600;0	626;0	694;-1	000;-1	000;4;33;486;344; ; ; ; ;
20751;1042;485;347;0	626;0	694;642	259;4	531;0;-800;-600;0	428;0	743;-1	000;-1	000;4;33;486;344; ; ; ; ;
20771;1043;485;342;0	626;0	694;642	259;4	538;0;489;346;0	428;0	743;630	228;4	685;0;33;486;344; ; ; ; ;
20791;1044;486;340;0	626;0	694;642	259;4	551;0;492;347;0	428;0	743;630	228;4	703;0;33;486;344; ; ; ; ;
20811;1045;487;336;0	626;0	694;642	259;4	537;0;487;348;0	427;0	743;630	228;4	704;0;33;486;344; ; ; ; ;
20831;1046;485;343;0	625;0	694;642	259;4	534;0;495;346;0	427;0	743;630	228;4	721;0;33;486;344; ; ; ; ;
20851;1047;486;337;0	625;0	694;646	314;4	564;0;495;345;0	427;0	743;631	241;4	735;0;33;486;344; ; ; ; ;
20871;1048;491;338;0	625;0	694;646	314;4	539;0;480;348;0	426;0	744;631	241;4	696;0;33;486;344; ; ; ; ;
20891;1049;492;336;0	625;0	694;646	314;4	527;0;484;351;0	426;0	744;631	241;4	699;0;33;486;344; ; ; ; ;
20911;1050;490;333;0	625;0	694;646	314;4	524;0;486;347;0	427;0	744;631	241;4	677;0;33;486;344; ; ; ; ;
20930;1051;489;336;0	625;0	694;646	314;4	511;0;487;350;0	427;0	744;631	241;4	644;0;33;486;344; ; ; ; ;
20950;1052;489;338;0	625;0	695;644	545;4	493;0;487;351;0	427;0	744;631	001;4	634;0;33;486;344; ; ; ; ;
20970;1053;489;343;0	625;0	695;644	545;4	471;0;486;349;0	427;0	745;631	001;4	621;0;33;486;344; ; ; ; ;
20990;1054;489;343;0	625;0	695;644	545;4	476;0;484;352;0	426;0	745;631	001;4	618;0;33;486;344; ; ; ; ;
21010;1055;481;337;0	625;0	695;644	545;4	481;0;493;350;0	426;0	745;631	001;4	653;0;33;486;344; ; ; ; ;
21030;1056;491;341;0	624;0	695;644	545;4	477;0;486;348;0	426;0	745;631	001;4	609;0;33;486;344; ; ; ; ;
21050;1057;489;343;0	624;0	694;640	981;4	455;0;486;351;0	425;0	745;629	059;4	602;0;33;486;344; ; ; ; ;
21070;1058;482;341;0	624;0	695;640	981;4	457;0;488;347;0	425;0	745;629	059;4	595;0;33;486;344; ; ; ; ;
21090;1059;483;340;0	624;0	695;640	981;4	464;0;490;353;0	425;0	745;629	059;4	593;0;33;486;344; ; ; ; ;
21110;1060;485;349;0	624;0	695;640	981;4	434;0;488;351;0	425;0	745;629	059;4	586;0;33;486;344; ; ; ; ;
21130;1061;492;348;0	624;0	695;640	981;4	460;0;482;351;0	425;0	745;629	059;4	614;0;33;486;344; ; ; ; ;
21150;1062;495;341;0	624;0	695;646	255;4	492;0;483;348;0	425;0	745;632	541;4	637;0;33;486;344; ; ; ; ;
21170;1063;490;342;0	624;0	695;646	255;4	476;0;487;342;0	425;0	745;632	541;4	623;0;33;486;344; ; ; ; ;
21190;1064;475;335;0	624;0	695;646	255;4	495;0;477;341;0	426;0	745;632	541;4	643;0;33;486;344; ; ; ; ;
21210;1065;367;321;0	626;0	695;646	255;4	500;0;373;325;0	427;0	745;632	541;4	649;0; ; ; ; ; ; ; ;
21230;1066;336;325;0	626;0	695;646	255;4	514;0;328;327;0	428;0	745;632	541;4	649;0; ; ; ; ; ; ; ;
21249;1067;304;330;0	627;0	695;646	242;4	522;0;283;325;0	428;0	745;635	752;4	672;0;34;323;326; ; ; ; ;
21269;1068;324;329;0	627;0	695;646	242;4	556;0;318;330;0	429;0	745;635	752;4	636;0;34;323;326; ; ; ; ;
21289;1069;327;330;0	627;0	695;646	242;4	533;0;321;327;0	428;0	745;635	752;4	676;0;34;323;326; ; ; ; ;
21309;1070;326;321;0	627;0	695;646	242;4	547;0;314;326;0	428;0	745;635	752;4	676;0;34;323;326; ; ; ; ;
21329;1071;329;330;0	626;0	695;646	242;4	547;0;316;321;0	428;0	745;635	752;4	695;0;34;323;326; ; ; ; ;
21349;1072;330;330;0	627;0	695;644	853;4	539;0;315;317;0	428;0	745;637	280;4	712;0;34;323;326; ; ; ; ;
21369;1073;333;328;0	627;0	695;644	853;4	545;0;314;321;0	428;0	745;637	280;4	696;0;34;323;326; ; ; ; ;
21389;1074;331;322;0	627;0	695;644	853;4	563;0;316;324;0	428;0	745;637	280;4	739;0;34;323;326; ; ; ; ;
21409;1075;321;324;0	627;0	695;644	853;4	577;0;319;327;0	428;0	745;637	280;4	729;0;34;323;326; ; ; ; ;
21429;1076;335;328;0	627;0	695;644	853;4	594;0;316;323;0	429;0	745;637	280;4	760;0;34;323;326; ; ; ; ;
21449;1077;332;325;0	627;0	695;645	122;4	610;0;318;325;0	429;0	745;636	718;4	759;0;34;323;326; ; ; ; ;
21469;1078;330;326;0	627;0	695;645	122;4	614;0;318;331;0	429;0	745;636	718;4	763;0;34;323;326; ; ; ; ;
21489;1079;331;338;0	627;0	695;645	122;4	605;0;329;332;0	428;0	745;636	718;4	788;0;34;323;326; ; ; ; ;
21509;1080;392;384;0	626;0	696;645	122;4	627;0;377;386;0	428;0	746;636	718;4	780;0;35;385;387; ; ; ; ;
21529;1081;392;383;0	626;0	696;645	122;4	658;0;383;383;0	428;0	746;636	718;4	797;0;35;385;387; ; ; ; ;
21549;1082;393;385;0	626;0	696;642	640;4	646;0;390;381;0	428;0	746;636	092;4	793;0;35;385;387; ; ; ; ;
21568;1083;391;390;0	627;0	696;642	640;4	580;0;382;383;0	428;0	745;636	092;4	790;0;35;385;387; ; ; ; ;
21588;1084;398;397;0	627;0	696;642	640;4	581;0;383;385;0	428;0	745;636	092;4	797;0;35;385;387; ; ; ; ;
21608;1085;-800;-600;0	428;0	745;-1	000;-1	000;4;382;383;0	428;0	745;636	092;4	787;0;35;385;387; ; ; ; ;
21628;1086;-800;-600;0	428;0	745;-1	000;-1	000;4;380;383;0	428;0	745;636	092;4	767;0;35;385;387; ; ; ; ;
21648;1087;-800;-600;0	627;0	695;-1	000;-1	000;4;381;384;0	428;0	745;635	185;4	759;0;35;385;387; ; ; ; ;
21668;1088;394;392;0	627;0	695;641	856;4	583;0;380;383;0	428;0	745;635	185;4	768;0;35;385;387; ; ; ; ;
21688;1089;394;390;0	627;0	695;641	856;4	609;0;382;382;0	428;0	745;635	185;4	777;0;35;385;387; ; ; ; ;
21708;1090;385;387;0	627;0	695;641	856;4	582;0;382;387;0	428;0	745;635	185;4	779;0;35;385;387; ; ; ; ;
21728;1091;391;387;0	627;0	695;641	856;4	579;0;378;386;0	429;0	745;635	185;4	770;0;35;385;387; ; ; ; ;
21748;1092;388;385;0	627;0	695;643	231;4	594;0;379;386;0	428;0	744;635	863;4	780;0;35;385;387; ; ; ; ;
21768;1093;388;398;0	627;0	695;643	231;4	600;0;386;385;0	428;0	744;635	863;4	780;0;35;385;387; ; ; ; ;
21788;1094;390;400;0	627;0	695;643	231;4	584;0;388;385;0	428;0	744;635	863;4	766;0;35;385;387; ; ; ; ;
21808;1095;390;397;0	627;0	695;643	231;4	596;0;389;386;0	428;0	744;635	863;4	759;0;35;385;387; ; ; ; ;
21828;1096;388;394;0	627;0	695;643	231;4	570;0;376;385;0	428;0	744;635	863;4	738;0;35;385;387; ; ; ; ;
21847;1097;389;395;0	626;0	695;641	373;4	557;0;377;384;0	428;0	744;636	549;4	731;0;35;385;387; ; ; ; ;
21868;1098;386;397;0	626;0	695;641	373;4	549;0;375;386;0	428;0	745;636	549;4	730;0;35;385;387; ; ; ; ;
21887;1099;387;397;0	626;0	695;641	373;4	599;0;377;389;0	428;0	745;636	549;4	747;0;35;385;387; ; ; ; ;
21907;1100;323;437;0	627;0	696;641	373;4	617;0;308;428;0	429;0	746;636	549;4	735;0;36;309;438; ; ; ; ;
21927;1101;325;438;0	627;0	696;641	373;4	612;0;301;431;0	429;0	746;636	549;4	759;0;36;309;438; ; ; ; ;
21947;1102;326;437;0	627;0	696;643	836;4	623;0;295;434;0	429;0	746;636	986;4	763;0;36;309;438; ; ; ; ;
21967;1103;317;444;0	626;0	696;643	836;4	634;0;307;434;0	428;0	746;636	986;4	728;0;36;309;438; ; ; ; ;
21987;1104;318;448;0	626;0	696;643	836;4	613;0;300;434;0	428;0	746;636	986;4	753;0;36;309;438; ; ; ; ;
22007;1105;319;448;0	626;0	696;643	836;4	620;0;297;437;0	428;0	746;636	986;4	750;0;36;309;438; ; ; ; ;
22027;1106;315;443;0	626;0	695;643	836;4	603;0;299;436;0	428;0	746;636	986;4	773;0;36;309;438; ; ; ; ;
22047;1107;317;447;0	626;0	696;641	402;4	585;0;298;436;0	428;0	746;637	680;4	784;0;36;309;438; ; ; ; ;
22067;1108;318;446;0	626;0	696;641	402;4	589;0;308;430;0	428;0	746;637	680;4	760;0;36;309;438; ; ; ; ;
22087;1109;311;446;0	626;0	696;641	402;4	585;0;296;429;0	427;0	746;637	680;4	718;0;36;309;438; ; ; ; ;
22107;1110;320;449;0	625;0	696;641	402;4	607;0;303;430;0	427;0	746;637	680;4	730;0;36;309;438; ; ; ; ;
22127;1111;317;442;0	625;0	696;641	402;4	588;0;304;429;0	427;0	746;637	680;4	729;0;36;309;438; ; ; ; ;
22146;1112;315;442;0	624;0	695;641	999;4	596;0;305;431;0	426;0	746;635	364;4	711;0;36;309;438; ; ; ; ;
22166;1113;360;391;0	624;0	695;641	999;4	570;0;355;388;0	426;0	746;635	364;4	668;0;37;363;391; ; ; ; ;
22186;1114;368;395;0	624;0	695;641	999;4	530;0;357;388;0	426;0	746;635	364;4	684;0;37;363;391; ; ; ; ;
22206;1115;367;396;0	624;0	695;641	999;4	522;0;352;390;0	426;0	746;635	364;4	677;0;37;363;391; ; ; ; ;
22226;1116;369;395;0	624;0	695;641	999;4	545;0;362;390;0	426;0	746;635	364;4	657;0;37;363;391; ; ; ; ;
22246;1117;369;395;0	624;0	695;643	659;4	559;0;363;390;0	425;0	746;635	910;4	666;0;37;363;391; ; ; ; ;
22266;1118;370;394;0	624;0	695;643	659;4	549;0;356;389;0	425;0	746;635	910;4	660;0;37;363;391; ; ; ; ;
22287;1119;371;396;0	624;0	695;643	659;4	563;0;356;387;0	425;0	746;635	910;4	655;0;37;363;391; ; ; ; ;
22306;1120;371;395;0	624;0	695;643	659;4	555;0;357;391;0	425;0	746;635	910;4	668;0;37;363;391; ; ; ; ;
22326;1121;372;395;0	624;0	695;643	659;4	555;0;355;391;0	425;0	746;635	910;4	676;0;37;363;391; ; ; ; ;
22346;1122;372;397;0	624;0	695;642	359;4	547;0;355;389;0	425;0	746;637	570;4	690;0;37;363;391; ; ; ; ;
22366;1123;-800;-600;0	425;0	746;-1	000;-1	000;4;365;380;0	425;0	746;637	570;4	703;0;37;363;391; ; ; ; ;
22386;1124;-800;-600;0	425;0	746;-1	000;-1	000;4;363;386;0	425;0	746;637	570;4	715;0;37;363;391; ; ; ; ;
22407;1125;377;406;0	624;0	696;642	359;4	591;0;356;384;0	425;0	746;637	570;4	735;0;37;363;391; ; ; ; ;
22425;1126;370;405;0	624;0	696;642	359;4	573;0;355;384;0	425;0	746;637	570;4	736;0;37;363;391; ; ; ; ;
22446;1127;370;405;0	623;0	696;642	356;4	573;0;355;385;0	425;0	746;636	190;4	727;0;37;363;391; ; ; ; ;
22465;1128;375;364;0	623;0	695;642	356;4	585;0;368;353;0	425;0	746;636	190;4	730;0;38;381;369; ; ; ; ;
22486;1129;376;355;0	623;0	695;642	356;4	583;0;369;352;0	425;0	746;636	190;4	720;0;38;381;369; ; ; ; ;
22505;1130;375;351;0	623;0	695;642	356;4	590;0;368;348;0	425;0	746;636	190;4	749;0;38;381;369; ; ; ; ;
22526;1131;372;353;0	623;0	695;642	356;4	616;0;367;348;0	425;0	746;636	190;4	739;0;38;381;369; ; ; ; ;
22545;1132;371;349;0	623;0	695;644	688;4	636;0;367;347;0	425;0	746;637	058;4	749;0;38;381;369; ; ; ; ;
22566;1133;373;357;0	623;0	695;644	688;4	617;0;367;346;0	425;0	746;637	058;4	751;0;38;381;369; ; ; ; ;
22585;1134;371;355;0	623;0	695;644	688;4	641;0;367;347;0	425;0	746;637	058;4	800;0;38;381;369; ; ; ; ;
22606;1135;376;364;0	623;0	695;644	688;4	653;0;365;346;0	424;0	746;637	058;4	794;0;38;381;369; ; ; ; ;
22625;1136;374;358;0	623;0	695;644	688;4	655;0;370;350;0	425;0	746;637	058;4	795;0;38;381;369; ; ; ; ;
22646;1137;375;360;0	623;0	695;644	109;4	653;0;370;351;0	425;0	746;636	663;4	793;0;38;381;369; ; ; ; ;
22665;1138;378;361;0	623;0	695;644	109;4	666;0;369;348;0	425;0	746;636	663;4	761;0;38;381;369; ; ; ; ;
22686;1139;379;365;0	623;0	695;644	109;4	666;0;371;349;0	425;0	746;636	663;4	760;0;38;381;369; ; ; ; ;
22705;1140;379;364;0	623;0	695;644	109;4	676;0;370;350;0	424;0	746;636	663;4	749;0;38;381;369; ; ; ; ;
22726;1141;375;363;0	623;0	695;644	109;4	660;0;368;351;0	424;0	746;636	663;4	771;0;38;381;369; ; ; ; ;
22744;1142;376;366;0	623;0	695;640	684;4	638;0;368;351;0	424;0	746;637	283;4	773;0;38;381;369; ; ; ; ;
22766;1143;372;372;0	623;0	695;640	684;4	624;0;371;347;0	424;0	746;637	283;4	753;0;38;381;369; ; ; ; ;
22784;1144;369;372;0	623;0	695;640	684;4	635;0;370;348;0	424;0	746;637	283;4	738;0;38;381;369; ; ; ; ;
22806;1145;374;367;0	623;0	695;640	684;4	633;0;372;355;0	424;0	746;637	283;4	763;0;38;381;369; ; ; ; ;
22824;1146;398;377;0	622;0	695;640	684;4	606;0;391;366;0	424;0	747;637	283;4	770;0;38;381;369; ; ; ; ;
22846;1147;400;373;0	622;0	695;644	446;4	635;0;392;371;0	424;0	747;635	997;4	761;0;38;381;369; ; ; ; ;
22864;1148;388;381;0	622;0	695;644	446;4	676;0;392;366;0	424;0	747;635	997;4	780;0;38;381;369; ; ; ; ;
22886;1149;387;384;0	623;0	695;644	446;4	650;0;385;368;0	424;0	747;635	997;4	763;0;38;381;369; ; ; ; ;
22904;1150;384;379;0	623;0	695;644	446;4	666;0;381;373;0	424;0	747;635	997;4	765;0;38;381;369; ; ; ; ;
22924;1151;392;380;0	623;0	695;644	446;4	686;0;388;374;0	425;0	747;635	997;4	768;0;38;381;369; ; ; ; ;
22944;1152;391;382;0	623;0	695;643	046;4	668;0;383;376;0	425;0	747;634	162;4	757;0;38;381;369; ; ; ; ;
22964;1153;380;382;0	623;0	695;643	046;4	676;0;380;376;0	425;0	747;634	162;4	765;0;38;381;369; ; ; ; ;
22984;1154;391;386;0	624;0	695;643	046;4	662;0;385;376;0	425;0	747;634	162;4	781;0;38;381;369; ; ; ; ;
23004;1155;386;388;0	624;0	695;643	046;4	667;0;387;373;0	426;0	747;634	162;4	767;0;38;381;369; ; ; ; ;
23023;1156;379;385;0	624;0	695;643	046;4	696;0;379;375;0	426;0	746;634	162;4	778;0;38;381;369; ; ; ; ;
23043;1157;383;385;0	624;0	695;642	722;4	689;0;381;373;0	426;0	746;635	382;4	782;0;38;381;369; ; ; ; ;
23063;1158;391;383;0	624;0	695;642	722;4	694;0;381;371;0	426;0	746;635	382;4	795;0;38;381;369; ; ; ; ;
23083;1159;-800;-600;0	426;0	746;-1	000;-1	000;4;385;370;0	426;0	746;635	382;4	799;0;38;381;369; ; ; ; ;
23103;1160;391;383;0	625;0	695;642	722;4	685;0;386;372;0	426;0	746;635	382;4	814;0;38;381;369; ; ; ; ;
23123;1161;-800;-600;0	426;0	746;-1	000;-1	000;4;381;367;0	426;0	746;635	382;4	815;0;38;381;369; ; ; ; ;
23143;1162;-800;-600;0	625;0	695;-1	000;-1	000;4;383;366;0	426;0	746;636	098;4	821;0;38;381;369; ; ; ; ;
23163;1163;389;389;0	625;0	695;645	622;4	689;0;384;371;0	426;0	746;636	098;4	815;0;38;381;369; ; ; ; ;
23183;1164;-800;-600;0	426;0	746;-1	000;-1	000;4;387;374;0	426;0	746;636	098;4	805;0;38;381;369; ; ; ; ;
23203;1165;378;391;0	625;0	695;645	622;4	718;0;385;377;0	426;0	746;636	098;4	795;0;38;381;369; ; ; ; ;
23223;1166;380;382;0	625;0	695;645	622;4	688;0;378;367;0	426;0	746;636	098;4	819;0;38;381;369; ; ; ; ;
23243;1167;380;384;0	625;0	694;643	852;4	676;0;378;368;0	427;0	745;636	361;4	813;0;38;381;369; ; ; ; ;
23263;1168;384;381;0	625;0	694;643	852;4	684;0;385;367;0	427;0	745;636	361;4	802;0;38;381;369; ; ; ; ;
23283;1169;378;381;0	626;0	694;643	852;4	699;0;380;372;0	427;0	745;636	361;4	770;0;38;381;369; ; ; ; ;
23303;1170;387;380;0	626;0	694;643	852;4	685;0;382;371;0	427;0	745;636	361;4	790;0;38;381;369; ; ; ; ;
23323;1171;379;379;0	626;0	694;643	852;4	676;0;383;373;0	428;0	745;636	361;4	756;0;38;381;369; ; ; ; ;
23342;1172;382;377;0	627;0	694;645	167;4	689;0;382;374;0	428;0	744;636	248;4	756;0;38;381;369; ; ; ; ;
23362;1173;385;382;0	627;0	694;645	167;4	660;0;382;368;0	428;0	744;636	248;4	759;0;38;381;369; ; ; ; ;
23382;1174;388;378;0	627;0	694;645	167;4	667;0;381;368;0	428;0	744;636	248;4	792;0;38;381;369; ; ; ; ;
23402;1175;388;383;0	627;0	694;645	167;4	692;0;384;370;0	428;0	744;636	248;4	783;0;38;381;369; ; ; ; ;
23422;1176;388;379;0	627;0	694;645	167;4	704;0;382;367;0	428;0	744;636	248;4	765;0;38;381;369; ; ; ; ;
23442;1177;389;382;0	627;0	694;644	206;4	710;0;382;367;0	428;0	744;637	406;4	788;0;38;381;369; ; ; ; ;
23462;1178;381;377;0	626;0	694;644	206;4	633;0;379;364;0	428;0	744;637	406;4	770;0;38;381;369; ; ; ; ;
23482;1179;381;372;0	626;0	694;644	206;4	612;0;385;368;0	428;0	744;637	406;4	764;0;38;381;369; ; ; ; ;
23502;1180;387;378;0	626;0	694;644	206;4	626;0;388;371;0	428;0	745;637	406;4	718;0;38;381;369; ; ; ; ;
23522;1181;389;379;0	626;0	694;644	206;4	638;0;384;369;0	427;0	745;637	406;4	731;0;38;381;369; ; ; ; ;
23542;1182;392;381;0	626;0	694;642	201;4	617;0;385;370;0	427;0	745;637	601;4	715;0;38;381;369; ; ; ; ;
23562;1183;379;377;0	625;0	694;642	201;4	603;0;381;363;0	427;0	745;637	601;4	718;0;38;381;369; ; ; ; ;
23582;1184;387;378;0	625;0	694;642	201;4	572;0;388;365;0	427;0	745;637	601;4	706;0;38;381;369; ; ; ; ;
23601;1185;393;379;0	625;0	694;642	201;4	559;0;388;370;0	427;0	745;637	601;4	735;0;38;381;369; ; ; ; ;
23621;1186;388;376;0	625;0	694;642	201;4	552;0;383;368;0	427;0	745;637	601;4	718;0;38;381;369; ; ; ; ;
23641;1187;390;376;0	625;0	694;643	402;4	554;0;387;367;0	427;0	745;637	601;4	719;0;38;381;369; ; ; ; ;
23661;1188;382;380;0	625;0	694;643	402;4	543;0;384;371;0	427;0	745;637	601;4	677;0;38;381;369; ; ; ; ;
23681;1189;381;377;0	625;0	694;643	402;4	509;0;385;370;0	427;0	745;637	601;4	670;0;38;381;369; ; ; ; ;
23701;1190;382;375;0	625;0	694;643	402;4	532;0;387;369;0	427;0	745;637	601;4	669;0;38;381;369; ; ; ; ;
23721;1191;379;374;0	625;0	694;643	402;4	514;0;381;366;0	427;0	745;637	601;4	673;0;38;381;369; ; ; ; ;
23741;1192;379;375;0	625;0	694;641	776;4	513;0;382;365;0	426;0	745;637	930;4	676;0;38;381;369; ; ; ; ;
23761;1193;382;374;0	625;0	694;641	776;4	500;0;387;364;0	426;0	745;637	930;4	641;0;38;381;369; ; ; ; ;
23781;1194;382;372;0	625;0	694;641	776;4	448;0;385;367;0	426;0	745;637	930;4	652;0;38;381;369; ; ; ; ;
23801;1195;384;374;0	625;0	694;641	776;4	466;0;382;371;0	426;0	745;637	930;4	653;0;38;381;369; ; ; ; ;
23821;1196;392;378;0	625;0	694;641	776;4	472;0;382;368;0	427;0	745;637	930;4	658;0;38;381;369; ; ; ; ;
23841;1197;393;374;0	625;0	694;645	445;4	502;0;382;373;0	427;0	745;635	216;4	640;0;38;381;369; ; ; ; ;
23861;1198;370;358;0	626;0	694;645	445;4	504;0;363;352;0	427;0	744;635	216;4	643;0;38;381;369; ; ; ; ;
23881;1199;320;320;0	626;0	693;645	445;4	515;0;335;326;0	428;0	744;635	216;4	636;0;39;323;331; ; ; ; ;
23901;1200;322;326;0	627;0	693;645	445;4	540;0;324;326;0	429;0	743;635	216;4	638;0;39;323;331; ; ; ; ;
23921;1201;326;333;0	627;0	693;645	445;4	523;0;326;326;0	429;0	743;635	216;4	633;0;39;323;331; ; ; ; ;
23940;1202;330;343;0	628;0	692;641	724;4	510;0;328;325;0	430;0	742;636	852;4	644;0;39;323;331; ; ; ; ;
23960;1203;319;336;0	628;0	693;641	724;4	477;0;321;329;0	430;0	742;636	852;4	644;0;39;323;331; ; ; ; ;
23980;1204;328;334;0	629;0	693;641	724;4	525;0;325;326;0	431;0	742;636	852;4	653;0;39;323;331; ; ; ; ;
24000;1205;319;336;0	629;0	693;641	724;4	493;0;321;326;0	431;0	742;636	852;4	648;0;39;323;331; ; ; ; ;
24020;1206;331;336;0	630;0	693;641	724;4	505;0;322;327;0	431;0	742;636	852;4	671;0;39;323;331; ; ; ; ;
24040;1207;328;334;0	629;0	693;642	822;4	531;0;323;328;0	431;0	742;635	970;4	671;0;39;323;331; ; ; ; ;
24060;1208;319;338;0	629;0	693;642	822;4	513;0;324;326;0	431;0	742;635	970;4	649;0;39;323;331; ; ; ; ;
24080;1209;321;335;0	629;0	693;642	822;4	541;0;320;329;0	430;0	743;635	970;4	656;0;39;323;331; ; ; ; ;
24100;1210;323;330;0	628;0	693;642	822;4	533;0;321;325;0	429;0	743;635	970;4	687;0;39;323;331; ; ; ; ;
24120;1211;320;339;0	627;0	694;642	822;4	534;0;323;330;0	428;0	744;635	970;4	661;0;39;323;331; ; ; ; ;
24140;1212;322;338;0	626;0	694;641	519;4	525;0;322;329;0	427;0	744;635	871;4	672;0;39;323;331; ; ; ; ;
24160;1213;-800;-600;0	426;0	744;-1	000;-1	000;4;374;224;0	426;0	744;635	871;4	654;0; ; ; ; ; ; ; ;
24180;1214;350;140;0	623;0	693;641	519;4	530;0;397;122;0	425;0	743;635	871;4	635;0;40;384;125; ; ; ; ;
24200;1215;362;124;0	622;0	693;641	519;4	540;0;401;117;0	424;0	744;635	871;4	648;0;40;384;125; ; ; ; ;
24219;1216;368;119;0	622;0	693;641	519;4	540;0;401;109;0	424;0	744;635	871;4	660;0;40;384;125; ; ; ; ;
24239;1217;375;125;0	622;0	693;635	279;4	498;0;399;120;0	423;0	744;626	242;4	586;0;40;384;125; ; ; ; ;
24259;1218;370;139;0	622;0	693;635	279;4	502;0;401;126;0	423;0	744;626	242;4	613;0;40;384;125; ; ; ; ;
24279;1219;368;137;0	622;0	693;635	279;4	485;0;396;122;0	424;0	743;626	242;4	598;0;40;384;125; ; ; ; ;
24299;1220;371;138;0	622;0	693;635	279;4	481;0;402;119;0	424;0	743;626	242;4	626;0;40;384;125; ; ; ; ;
24319;1221;370;136;0	623;0	693;635	279;4	471;0;398;121;0	424;0	743;626	242;4	615;0;40;384;125; ; ; ; ;
24339;1222;370;139;0	623;0	693;633	474;4	452;0;401;119;0	425;0	743;625	996;4	612;0;40;384;125; ; ; ; ;
24359;1223;371;138;0	624;0	693;633	474;4	495;0;397;127;0	425;0	743;625	996;4	594;0;40;384;125; ; ; ; ;
24379;1224;374;139;0	624;0	693;633	474;4	467;0;391;125;0	425;0	743;625	996;4	586;0;40;384;125; ; ; ; ;
24399;1225;371;137;0	624;0	693;633	474;4	437;0;391;116;0	425;0	742;625	996;4	578;0;40;384;125; ; ; ; ;
24419;1226;374;136;0	624;0	693;633	474;4	450;0;394;117;0	425;0	742;625	996;4	587;0;40;384;125; ; ; ; ;
24439;1227;372;131;0	624;0	692;636	796;4	458;0;395;112;0	425;0	742;628	593;4	603;0;40;384;125; ; ; ; ;
24459;1228;368;128;0	623;0	692;636	796;4	428;0;397;114;0	425;0	742;628	593;4	568;0;40;384;125; ; ; ; ;
24479;1229;373;122;0	623;0	692;636	796;4	419;0;394;111;0	424;0	742;628	593;4	513;0;40;384;125; ; ; ; ;
24499;1230;372;127;0	623;0	692;636	796;4	371;0;392;115;0	424;0	743;628	593;4	526;0;40;384;125; ; ; ; ;
24518;1231;369;126;0	623;0	692;636	796;4	352;0;396;116;0	424;0	743;628	593;4	523;0;40;384;125; ; ; ; ;
24539;1232;372;126;0	622;0	692;635	583;4	326;0;394;118;0	424;0	743;627	362;4	512;0;40;384;125; ; ; ; ;
24558;1233;375;128;0	622;0	693;635	583;4	345;0;393;110;0	424;0	743;627	362;4	492;0;40;384;125; ; ; ; ;
24578;1234;374;128;0	622;0	693;635	583;4	335;0;393;112;0	423;0	743;627	362;4	510;0;40;384;125; ; ; ; ;
24598;1235;374;131;0	622;0	693;635	583;4	333;0;393;115;0	423;0	743;627	362;4	484;0;40;384;125; ; ; ; ;
24618;1236;376;136;0	622;0	693;635	583;4	332;0;391;115;0	423;0	743;627	362;4	474;0;40;384;125; ; ; ; ;
24638;1237;375;140;0	622;0	693;633	863;4	319;0;391;115;0	423;0	743;627	567;4	476;0;40;384;125; ; ; ; ;
24658;1238;371;133;0	622;0	693;633	863;4	319;0;392;119;0	423;0	743;627	567;4	468;0;40;384;125; ; ; ; ;
24678;1239;372;135;0	622;0	693;633	863;4	320;0;397;116;0	423;0	743;627	567;4	438;0;40;384;125; ; ; ; ;
24698;1240;372;137;0	622;0	693;633	863;4	313;0;399;118;0	423;0	743;627	567;4	482;0;40;384;125; ; ; ; ;
24718;1241;377;136;0	622;0	693;633	863;4	331;0;392;114;0	423;0	743;627	567;4	479;0;40;384;125; ; ; ; ;
24738;1242;377;133;0	622;0	693;635	242;4	340;0;395;113;0	423;0	743;628	201;4	481;0;40;384;125; ; ; ; ;
24758;1243;375;131;0	621;0	693;635	242;4	342;0;391;119;0	423;0	744;628	201;4	497;0;40;384;125; ; ; ; ;
24778;1244;373;131;0	621;0	693;635	242;4	334;0;400;119;0	423;0	744;628	201;4	496;0;40;384;125; ; ; ; ;
24797;1245;375;129;0	621;0	693;635	242;4	318;0;392;117;0	422;0	744;628	201;4	494;0;40;384;125; ; ; ; ;
24817;1246;378;128;0	621;0	693;635	242;4	368;0;394;121;0	422;0	744;628	201;4	494;0;40;384;125; ; ; ; ;
24837;1247;378;131;0	620;0	693;633	137;4	348;0;396;125;0	422;0	744;625	934;4	479;0;40;384;125; ; ; ; ;
24857;1248;380;139;0	620;0	693;633	137;4	343;0;389;125;0	421;0	744;625	934;4	525;0;40;384;125; ; ; ; ;
24877;1249;381;132;0	620;0	693;633	137;4	346;0;393;123;0	421;0	744;625	934;4	555;0;40;384;125; ; ; ; ;
24897;1250;372;136;0	620;0	693;633	137;4	352;0;398;126;0	421;0	744;625	934;4	554;0;40;384;125; ; ; ; ;
24917;1251;373;137;0	620;0	693;633	137;4	374;0;392;124;0	421;0	744;625	934;4	575;0;40;384;125; ; ; ; ;
24937;1252;374;136;0	620;0	692;633	929;4	385;0;395;121;0	421;0	744;627	211;4	591;0;40;384;125; ; ; ; ;
24957;1253;383;131;0	620;0	693;633	929;4	417;0;393;122;0	421;0	744;627	211;4	595;0;40;384;125; ; ; ; ;
24977;1254;381;129;0	619;0	693;633	929;4	445;0;399;123;0	421;0	744;627	211;4	631;0;40;384;125; ; ; ; ;
24997;1255;372;133;0	619;0	693;633	929;4	438;0;400;119;0	420;0	744;627	211;4	639;0;40;384;125; ; ; ; ;
25017;1256;372;138;0	619;0	693;633	929;4	454;0;392;125;0	420;0	744;627	211;4	652;0;40;384;125; ; ; ; ;
25037;1257;370;131;0	619;0	693;638	474;4	486;0;396;119;0	420;0	744;630	809;4	687;0;40;384;125; ; ; ; ;
25057;1258;395;298;0	618;0	694;638	474;4	503;0;397;292;0	420;0	744;630	809;4	721;0;41;395;317; ; ; ; ;
25077;1259;391;312;0	618;0	694;638	474;4	573;0;399;308;0	420;0	744;630	809;4	728;0;41;395;317; ; ; ; ;
25097;1260;393;324;0	618;0	694;638	474;4	565;0;399;321;0	420;0	744;630	809;4	732;0;41;395;317; ; ; ; ;
25116;1261;393;319;0	618;0	694;638	474;4	572;0;395;318;0	420;0	744;630	809;4	750;0;41;395;317; ; ; ; ;
25136;1262;394;324;0	618;0	694;639	900;4	579;0;397;310;0	420;0	744;635	489;4	791;0;41;395;317; ; ; ; ;
25156;1263;387;327;0	618;0	695;639	900;4	636;0;400;307;0	420;0	744;635	489;4	801;0;41;395;317; ; ; ; ;
25176;1264;391;324;0	619;0	695;639	900;4	616;0;400;311;0	420;0	744;635	489;4	801;0;41;395;317; ; ; ; ;
25196;1265;392;323;0	619;0	695;639	900;4	655;0;399;310;0	420;0	745;635	489;4	776;0;41;395;317; ; ; ; ;
25216;1266;391;325;0	619;0	695;639	900;4	643;0;402;313;0	420;0	745;635	489;4	826;0;41;395;317; ; ; ; ;
25236;1267;390;319;0	619;0	695;644	270;4	674;0;401;315;0	420;0	744;634	216;4	813;0;41;395;317; ; ; ; ;
25256;1268;383;359;0	618;0	695;644	270;4	700;0;385;345;0	420;0	745;634	216;4	846;0;42;381;362; ; ; ; ;
25276;1269;383;361;0	618;0	696;644	270;4	699;0;387;357;0	420;0	745;634	216;4	835;0;42;381;362; ; ; ; ;
25296;1270;384;368;0	618;0	696;644	270;4	724;0;377;362;0	419;0	746;634	216;4	876;0;42;381;362; ; ; ; ;
25316;1271;386;363;0	618;0	696;644	270;4	723;0;379;363;0	419;0	746;634	216;4	853;0;42;381;362; ; ; ; ;
25336;1272;387;367;0	618;0	696;643	737;4	718;0;381;361;0	419;0	746;636	723;4	877;0;42;381;362; ; ; ; ;
25356;1273;389;365;0	618;0	696;643	737;4	735;0;380;360;0	419;0	746;636	723;4	872;0;42;381;362; ; ; ; ;
25376;1274;379;369;0	618;0	696;643	737;4	726;0;383;361;0	419;0	746;636	723;4	902;0;42;381;362; ; ; ; ;
25395;1275;378;365;0	618;0	696;643	737;4	745;0;380;357;0	419;0	746;636	723;4	892;0;42;381;362; ; ; ; ;
25416;1276;381;366;0	618;0	696;643	737;4	744;0;381;356;0	418;0	746;636	723;4	903;0;42;381;362; ; ; ; ;
25435;1277;382;370;0	617;0	696;641	252;4	725;0;382;356;0	418;0	746;636	009;4	895;0;42;381;362; ; ; ; ;
25455;1278;384;374;0	617;0	696;641	252;4	724;0;383;358;0	418;0	747;636	009;4	900;0;42;381;362; ; ; ; ;
25475;1279;385;373;0	617;0	696;641	252;4	709;0;383;357;0	418;0	747;636	009;4	911;0;42;381;362; ; ; ; ;
25495;1280;388;372;0	617;0	696;641	252;4	739;0;381;357;0	418;0	747;636	009;4	935;0;42;381;362; ; ; ; ;
25515;1281;387;371;0	617;0	696;641	252;4	744;0;376;359;0	418;0	747;636	009;4	920;0;42;381;362; ; ; ; ;
25535;1282;388;369;0	617;0	697;643	129;4	763;0;375;358;0	418;0	747;636	922;4	937;0;42;381;362; ; ; ; ;
25555;1283;384;370;0	617;0	697;643	129;4	750;0;380;356;0	418;0	747;636	922;4	912;0;42;381;362; ; ; ; ;
25575;1284;383;370;0	617;0	697;643	129;4	780;0;381;356;0	418;0	747;636	922;4	929;0;42;381;362; ; ; ; ;
25595;1285;379;363;0	618;0	697;643	129;4	773;0;380;352;0	418;0	747;636	922;4	940;0;42;381;362; ; ; ; ;
25615;1286;383;367;0	618;0	697;643	129;4	780;0;377;357;0	419;0	747;636	922;4	947;0;42;381;362; ; ; ; ;
25635;1287;381;363;0	618;0	697;644	677;4	789;0;377;355;0	419;0	747;637	127;4	956;0;42;381;362; ; ; ; ;
25655;1288;382;360;0	618;0	697;644	677;4	796;0;382;354;0	419;0	747;637	127;4	933;0;42;381;362; ; ; ; ;
25675;1289;378;361;0	618;0	697;644	677;4	778;0;378;357;0	419;0	747;637	127;4	962;0;42;381;362; ; ; ; ;
25695;1290;382;366;0	619;0	697;644	677;4	819;0;376;359;0	419;0	747;637	127;4	980;0;42;381;362; ; ; ; ;
25714;1291;384;362;0	619;0	697;644	677;4	818;0;384;358;0	420;0	747;637	127;4	978;0;42;381;362; ; ; ; ;
25734;1292;384;366;0	619;0	697;642	411;4	800;0;382;358;0	420;0	747;637	214;4	977;0;42;381;362; ; ; ; ;
25754;1293;383;370;0	619;0	697;642	411;4	805;0;380;355;0	420;0	747;637	214;4	989;0;42;381;362; ; ; ; ;
25774;1294;351;393;0	620;0	697;642	411;4	854;0;336;377;0	421;0	747;637	214;5	026;0;43;340;395; ; ; ; ;
25794;1295;345;392;0	620;0	697;642	411;4	832;0;345;378;0	421;0	747;637	214;4	988;0;43;340;395; ; ; ; ;
25814;1296;346;402;0	620;0	697;642	411;4	858;0;333;384;0	421;0	747;637	214;5	010;0;43;340;395; ; ; ; ;
25834;1297;347;404;0	620;0	697;642	949;4	856;0;335;387;0	422;0	747;636	386;5	014;0;43;340;395; ; ; ; ;
25854;1298;342;400;0	621;0	697;642	949;4	866;0;341;390;0	422;0	747;636	386;5	029;0;43;340;395; ; ; ; ;
25874;1299;345;398;0	621;0	697;642	949;4	859;0;336;394;0	422;0	747;636	386;5	038;0;43;340;395; ; ; ; ;
25894;1300;349;405;0	621;0	696;642	949;4	856;0;334;391;0	422;0	746;636	386;5	029;0;43;340;395; ; ; ; ;
25914;1301;344;402;0	621;0	696;642	949;4	897;0;334;388;0	422;0	746;636	386;5	016;0;43;340;395; ; ; ; ;
25934;1302;346;405;0	621;0	696;641	130;4	881;0;333;390;0	422;0	746;634	999;5	007;0;43;340;395; ; ; ; ;
25954;1303;333;408;0	621;0	696;641	130;4	885;0;337;390;0	422;0	747;634	999;5	032;0;43;340;395; ; ; ; ;
25974;1304;337;403;0	621;0	696;641	130;4	885;0;336;389;0	422;0	747;634	999;5	035;0;43;340;395; ; ; ; ;
25994;1305;342;404;0	621;0	696;641	130;4	937;0;331;388;0	422;0	746;634	999;5	030;0;43;340;395; ; ; ; ;
26013;1306;347;413;0	621;0	696;641	130;4	951;0;336;385;0	422;0	746;634	999;5	043;0;43;340;395; ; ; ; ;
26033;1307;351;411;0	621;0	696;641	595;4	970;0;335;384;0	422;0	746;635	882;5	050;0;43;340;395; ; ; ; ;
26053;1308;317;433;0	620;0	696;641	595;4	972;0;312;424;0	422;0	747;635	882;5	067;0;44;307;438; ; ; ; ;
26073;1309;319;442;0	620;0	696;641	595;4	926;0;313;428;0	422;0	747;635	882;5	047;0;44;307;438; ; ; ; ;
26093;1310;326;456;0	620;0	696;641	595;4	944;0;306;438;0	422;0	747;635	882;5	081;0;44;307;438; ; ; ; ;
26113;1311;317;451;0	620;0	696;641	595;4	967;0;304;435;0	421;0	747;635	882;5	079;0;44;307;438; ; ; ; ;
26133;1312;321;459;0	620;0	696;640	215;4	938;0;302;433;0	421;0	747;635	282;5	073;0;44;307;438; ; ; ; ;
26153;1313;324;454;0	620;0	696;640	215;4	945;0;306;437;0	421;0	748;635	282;5	056;0;44;307;438; ; ; ; ;
26173;1314;328;455;0	619;0	696;640	215;4	970;0;304;442;0	421;0	748;635	282;5	065;0;44;307;438; ; ; ; ;
26193;1315;312;452;0	619;0	696;640	215;4	949;0;308;435;0	421;0	748;635	282;5	083;0;44;307;438; ; ; ; ;
26213;1316;311;451;0	619;0	696;640	215;4	968;0;311;433;0	421;0	748;635	282;5	032;0;44;307;438; ; ; ; ;
26233;1317;309;449;0	619;0	696;642	005;4	974;0;312;434;0	420;0	748;635	682;5	042;0;44;307;438; ; ; ; ;
26253;1318;320;449;0	619;0	696;642	005;4	926;0;303;438;0	420;0	748;635	682;5	064;0;44;307;438; ; ; ; ;
26273;1319;321;452;0	619;0	696;642	005;4	926;0;306;435;0	420;0	748;635	682;5	064;0;44;307;438; ; ; ; ;
26292;1320;312;448;0	618;0	696;642	005;4	932;0;312;433;0	420;0	748;635	682;5	014;0;44;307;438; ; ; ; ;
26312;1321;311;445;0	618;0	696;642	005;4	901;0;312;432;0	420;0	748;635	682;5	007;0;44;307;438; ; ; ; ;
26332;1322;310;445;0	618;0	696;641	365;4	895;0;312;430;0	420;0	748;637	481;5	014;0;44;307;438; ; ; ; ;
26352;1323;312;446;0	618;0	696;641	365;4	843;0;310;432;0	420;0	748;637	481;5	003;0;44;307;438; ; ; ; ;
26372;1324;312;444;0	618;0	696;641	365;4	888;0;309;431;0	420;0	748;637	481;4	965;0;44;307;438; ; ; ; ;
26392;1325;318;452;0	618;0	696;641	365;4	887;0;311;429;0	420;0	748;637	481;4	936;0;44;307;438; ; ; ; ;
26412;1326;318;451;0	618;0	696;641	365;4	850;0;312;429;0	420;0	748;637	481;4	923;0;44;307;438; ; ; ; ;
26432;1327;318;450;0	619;0	696;642	480;4	881;0;313;429;0	420;0	748;637	929;4	914;0;44;307;438; ; ; ; ;
26452;1328;316;450;0	619;0	696;642	480;4	877;0;304;423;0	420;0	748;637	929;4	930;0;44;307;438; ; ; ; ;
26472;1329;314;448;0	618;0	696;642	480;4	865;0;303;427;0	420;0	748;637	929;4	906;0;44;307;438; ; ; ; ;
26492;1330;312;447;0	618;0	696;642	480;4	847;0;303;424;0	420;0	748;637	929;4	922;0;44;307;438; ; ; ; ;
26512;1331;308;442;0	618;0	696;642	480;4	844;0;302;422;0	420;0	748;637	929;4	902;0;44;307;438; ; ; ; ;
26532;1332;307;441;0	618;0	696;641	050;4	830;0;302;425;0	419;0	748;636	090;4	892;0;44;307;438; ; ; ; ;
26552;1333;319;448;0	618;0	696;641	050;4	832;0;296;429;0	419;0	748;636	090;4	910;0;44;307;438; ; ; ; ;
26572;1334;321;452;0	618;0	696;641	050;4	851;0;299;429;0	419;0	748;636	090;4	884;0;44;307;438; ; ; ; ;
26592;1335;316;453;0	618;0	696;641	050;4	843;0;301;433;0	419;0	749;636	090;4	859;0;44;307;438; ; ; ; ;
26612;1336;313;453;0	618;0	697;641	050;4	861;0;300;427;0	419;0	749;636	090;4	905;0;44;307;438; ; ; ; ;
26631;1337;311;452;0	618;0	697;642	952;4	876;0;302;427;0	419;0	749;637	312;4	894;0;44;307;438; ; ; ; ;
26651;1338;317;447;0	618;0	697;642	952;4	839;0;298;422;0	419;0	749;637	312;4	911;0;44;307;438; ; ; ; ;
26671;1339;314;448;0	618;0	697;642	952;4	844;0;296;428;0	419;0	749;637	312;4	905;0;44;307;438; ; ; ; ;
26691;1340;310;451;0	618;0	697;642	952;4	845;0;300;427;0	420;0	749;637	312;4	919;0;44;307;438; ; ; ; ;
26711;1341;310;448;0	618;0	697;642	952;4	853;0;299;427;0	420;0	749;637	312;4	902;0;44;307;438; ; ; ; ;
26731;1342;311;450;0	619;0	697;642	329;4	852;0;299;428;0	420;0	749;636	072;4	897;0;44;307;438; ; ; ; ;
26751;1343;305;453;0	619;0	698;642	329;4	857;0;303;429;0	420;0	749;636	072;4	902;0;44;307;438; ; ; ; ;
26771;1344;311;449;0	619;0	698;642	329;4	832;0;297;433;0	421;0	749;636	072;4	882;0;44;307;438; ; ; ; ;
26791;1345;314;449;0	620;0	698;642	329;4	791;0;296;433;0	421;0	749;636	072;4	877;0;44;307;438; ; ; ; ;
26811;1346;310;449;0	620;0	698;642	329;4	795;0;292;429;0	421;0	749;636	072;4	837;0;44;307;438; ; ; ; ;
26831;1347;311;449;0	620;0	698;641	581;4	795;0;290;430;0	421;0	749;637	137;4	828;0;44;307;438; ; ; ; ;
26851;1348;307;444;0	620;0	698;641	581;4	727;0;298;425;0	421;0	749;637	137;4	829;0;44;307;438; ; ; ; ;
26871;1349;315;451;0	620;0	698;641	581;4	753;0;298;423;0	421;0	749;637	137;4	791;0;44;307;438; ; ; ; ;
26891;1350;310;446;0	620;0	698;641	581;4	719;0;293;422;0	421;0	749;637	137;4	798;0;44;307;438; ; ; ; ;
26910;1351;310;454;0	620;0	698;641	581;4	688;0;300;427;0	422;0	749;637	137;4	793;0;44;307;438; ; ; ; ;
26930;1352;309;453;0	620;0	698;641	263;4	686;0;298;426;0	422;0	749;636	998;4	795;0;44;307;438; ; ; ; ;
26950;1353;309;449;0	621;0	698;641	263;4	704;0;296;424;0	422;0	749;636	998;4	780;0;44;307;438; ; ; ; ;
26970;1354;310;441;0	621;0	698;641	263;4	671;0;292;425;0	422;0	749;636	998;4	764;0;44;307;438; ; ; ; ;
26990;1355;311;442;0	621;0	698;641	263;4	662;0;291;421;0	422;0	749;636	998;4	755;0;44;307;438; ; ; ; ;
27010;1356;312;443;0	621;0	697;641	263;4	661;0;293;425;0	422;0	749;636	998;4	745;0;44;307;438; ; ; ; ;
27030;1357;313;445;0	621;0	697;640	466;4	654;0;294;425;0	423;0	748;635	666;4	726;0;44;307;438; ; ; ; ;
27050;1358;303;437;0	621;0	697;640	466;4	651;0;298;422;0	423;0	748;635	666;4	706;0;44;307;438; ; ; ; ;
27070;1359;301;435;0	621;0	697;640	466;4	664;0;299;424;0	423;0	748;635	666;4	704;0;44;307;438; ; ; ; ;
27090;1360;307;436;0	621;0	697;640	466;4	650;0;298;424;0	423;0	748;635	666;4	715;0;44;307;438; ; ; ; ;
27110;1361;311;440;0	621;0	697;640	466;4	664;0;301;420;0	423;0	748;635	666;4	711;0;44;307;438; ; ; ; ;
27130;1362;311;438;0	621;0	696;641	568;4	667;0;301;421;0	423;0	748;635	309;4	711;0;44;307;438; ; ; ; ;
27150;1363;307;356;0	620;0	696;641	568;4	654;0;317;344;0	423;0	747;635	309;4	715;0;45;309;336; ; ; ; ;
27170;1364;314;342;0	620;0	695;641	568;4	668;0;302;337;0	422;0	747;635	309;4	714;0;45;309;336; ; ; ; ;
27190;1365;316;346;0	620;0	696;641	568;4	687;0;307;335;0	422;0	747;635	309;4	693;0;45;309;336; ; ; ; ;
27210;1366;318;347;0	620;0	696;641	568;4	678;0;309;335;0	422;0	747;635	309;4	731;0;45;309;336; ; ; ; ;
27229;1367;320;347;0	620;0	696;641	725;4	689;0;302;333;0	422;0	747;636	859;4	738;0;45;309;336; ; ; ; ;
27249;1368;321;348;0	620;0	696;641	725;4	669;0;311;328;0	422;0	747;636	859;4	716;0;45;309;336; ; ; ; ;
27269;1369;320;347;0	620;0	696;641	725;4	680;0;307;331;0	422;0	747;636	859;4	698;0;45;309;336; ; ; ; ;
27289;1370;317;345;0	620;0	695;641	725;4	664;0;312;333;0	422;0	747;636	859;4	696;0;45;309;336; ; ; ; ;
27309;1371;315;345;0	620;0	695;641	725;4	686;0;312;332;0	422;0	747;636	859;4	695;0;45;309;336; ; ; ; ;
27329;1372;314;346;0	620;0	695;640	546;4	675;0;312;333;0	422;0	748;636	286;4	690;0;45;309;336; ; ; ; ;
27349;1373;316;350;0	620;0	696;640	546;4	648;0;307;327;0	422;0	748;636	286;4	723;0;45;309;336; ; ; ; ;
27369;1374;317;344;0	620;0	696;640	546;4	642;0;304;332;0	422;0	748;636	286;4	674;0;45;309;336; ; ; ; ;
27389;1375;317;346;0	620;0	696;640	546;4	629;0;300;331;0	421;0	748;636	286;4	701;0;45;309;336; ; ; ; ;
27409;1376;317;346;0	620;0	696;640	546;4	604;0;303;333;0	421;0	748;636	286;4	682;0;45;309;336; ; ; ; ;
27429;1377;317;344;0	620;0	696;642	977;4	611;0;301;333;0	421;0	749;636	109;4	692;0;45;309;336; ; ; ; ;
27449;1378;307;340;0	620;0	696;642	977;4	623;0;306;325;0	421;0	749;636	109;4	679;0;45;309;336; ; ; ; ;
27469;1379;309;343;0	620;0	697;642	977;4	573;0;308;330;0	421;0	749;636	109;4	658;0;45;309;336; ; ; ; ;
27488;1380;316;342;0	620;0	697;642	977;4	571;0;303;334;0	421;0	749;636	109;4	656;0;45;309;336; ; ; ; ;
27508;1381;314;337;0	620;0	697;642	977;4	586;0;306;333;0	421;0	750;636	109;4	648;0;45;309;336; ; ; ; ;
27528;1382;313;338;0	620;0	697;643	063;4	591;0;305;334;0	421;0	750;637	178;4	652;0;45;309;336; ; ; ; ;
27548;1383;310;338;0	620;0	697;643	063;4	546;0;310;329;0	421;0	750;637	178;4	620;0;45;309;336; ; ; ; ;
27568;1384;312;342;0	620;0	697;643	063;4	547;0;308;329;0	421;0	750;637	178;4	618;0;45;309;336; ; ; ; ;
27588;1385;315;342;0	620;0	697;643	063;4	518;0;304;329;0	421;0	750;637	178;4	611;0;45;309;336; ; ; ; ;
27608;1386;318;345;0	620;0	697;643	063;4	518;0;296;330;0	421;0	750;637	178;4	629;0;45;309;336; ; ; ; ;
27628;1387;320;346;0	619;0	698;643	929;4	524;0;293;331;0	421;0	750;636	844;4	624;0;45;309;336; ; ; ; ;
27648;1388;312;339;0	619;0	698;643	929;4	520;0;304;327;0	421;0	751;636	844;4	612;0;45;309;336; ; ; ; ;
27668;1389;312;343;0	619;0	698;643	929;4	508;0;306;330;0	420;0	751;636	844;4	586;0;45;309;336; ; ; ; ;
27688;1390;313;345;0	619;0	698;643	929;4	498;0;301;328;0	420;0	751;636	844;4	614;0;45;309;336; ; ; ; ;
27708;1391;316;339;0	619;0	698;643	929;4	479;0;298;328;0	420;0	751;636	844;4	573;0;45;309;336; ; ; ; ;
27728;1392;316;340;0	619;0	698;644	749;4	473;0;298;329;0	420;0	751;635	516;4	569;0;45;309;336; ; ; ; ;
27748;1393;319;333;0	619;0	698;644	749;4	517;0;295;331;0	420;0	751;635	516;4	603;0;45;309;336; ; ; ; ;
27768;1394;321;332;0	619;0	698;644	749;4	532;0;293;334;0	420;0	751;635	516;4	620;0;45;309;336; ; ; ; ;
27788;1395;319;336;0	619;0	698;644	749;4	506;0;297;335;0	420;0	751;635	516;4	574;0;45;309;336; ; ; ; ;
27807;1396;323;339;0	619;0	698;644	749;4	507;0;296;334;0	420;0	751;635	516;4	598;0;45;309;336; ; ; ; ;
27827;1397;324;342;0	619;0	698;642	089;4	490;0;296;333;0	420;0	752;637	208;4	607;0;45;309;336; ; ; ; ;
27847;1398;320;346;0	619;0	698;642	089;4	529;0;302;329;0	420;0	752;637	208;4	605;0;45;309;336; ; ; ; ;
27867;1399;327;342;0	619;0	699;642	089;4	516;0;307;330;0	420;0	752;637	208;4	603;0;45;309;336; ; ; ; ;
27887;1400;383;356;0	618;0	699;642	089;4	511;0;368;348;0	419;0	752;637	208;4	614;0;46;382;384; ; ; ; ;
27907;1401;380;356;0	618;0	699;642	089;4	508;0;375;352;0	419;0	752;637	208;4	633;0;46;382;384; ; ; ; ;
27927;1402;377;357;0	618;0	699;640	847;4	496;0;381;359;0	419;0	752;634	807;4	621;0;46;382;384; ; ; ; ;
27947;1403;383;361;0	618;0	699;640	847;4	508;0;382;351;0	419;0	752;634	807;4	627;0;46;382;384; ; ; ; ;
27967;1404;382;358;0	618;0	699;640	847;4	523;0;378;351;0	419;0	752;634	807;4	657;0;46;382;384; ; ; ; ;
27987;1405;387;364;0	618;0	699;640	847;4	506;0;373;351;0	419;0	752;634	807;4	612;0;46;382;384; ; ; ; ;
28007;1406;387;364;0	618;0	699;640	847;4	531;0;376;352;0	419;0	752;634	807;4	610;0;46;382;384; ; ; ; ;
28027;1407;386;362;0	618;0	698;642	106;4	537;0;374;350;0	419;0	752;636	678;4	621;0;46;382;384; ; ; ; ;
28047;1408;394;358;0	618;0	698;642	106;4	551;0;381;357;0	420;0	751;636	678;4	627;0;46;382;384; ; ; ; ;
28067;1409;390;363;0	618;0	698;642	106;4	565;0;385;355;0	420;0	751;636	678;4	678;0;46;382;384; ; ; ; ;
28087;1410;388;357;0	618;0	698;642	106;4	553;0;383;349;0	420;0	751;636	678;4	656;0;46;382;384; ; ; ; ;
28106;1411;385;376;0	618;0	698;642	106;4	600;0;380;350;0	420;0	751;636	678;4	689;0;46;382;384; ; ; ; ;
28127;1412;383;380;0	618;0	697;639	946;4	593;0;381;353;0	420;0	750;634	811;4	672;0;46;382;384; ; ; ; ;
28146;1413;378;368;0	618;0	697;639	946;4	566;0;376;355;0	420;0	750;634	811;4	680;0;46;382;384; ; ; ; ;
28166;1414;385;380;0	618;0	697;639	946;4	600;0;375;369;0	420;0	750;634	811;4	694;0;46;382;384; ; ; ; ;
28186;1415;385;406;0	618;0	698;639	946;4	577;0;383;385;0	420;0	751;634	811;4	717;0;46;382;384; ; ; ; ;
28206;1416;387;402;0	619;0	697;639	946;4	583;0;383;385;0	420;0	750;634	811;4	704;0;46;382;384; ; ; ; ;
28226;1417;387;396;0	619;0	697;643	229;4	618;0;383;386;0	420;0	750;634	656;4	714;0;46;382;384; ; ; ; ;
28246;1418;390;397;0	619;0	697;643	229;4	650;0;386;387;0	420;0	750;634	656;4	707;0;46;382;384; ; ; ; ;
28266;1419;391;398;0	619;0	697;643	229;4	628;0;382;385;0	420;0	750;634	656;4	727;0;46;382;384; ; ; ; ;
28289;1420;-800;-600;0	421;0	750;-1	000;-1	000;4;381;388;0	421;0	750;634	656;4	739;0;46;382;384; ; ; ; ;
28306;1421;-800;-600;0	421;0	750;-1	000;-1	000;4;381;394;0	421;0	750;634	656;4	761;0;46;382;384; ; ; ; ;
28327;1422;-800;-600;0	619;0	697;-1	000;-1	000;4;381;393;0	421;0	749;636	370;4	789;0;46;382;384; ; ; ; ;
28346;1423;-800;-600;0	421;0	750;-1	000;-1	000;4;377;393;0	421;0	750;636	370;4	791;0;46;382;384; ; ; ; ;
28366;1424;-800;-600;0	421;0	750;-1	000;-1	000;4;379;391;0	421;0	750;636	370;4	787;0;46;382;384; ; ; ; ;
28386;1425;-800;-600;0	421;0	750;-1	000;-1	000;4;380;391;0	421;0	750;636	370;4	790;0;46;382;384; ; ; ; ;
28406;1426;-800;-600;0	421;0	750;-1	000;-1	000;4;381;391;0	421;0	750;636	370;4	798;0;46;382;384; ; ; ; ;
28426;1427;-800;-600;0	619;0	696;-1	000;-1	000;4;381;392;0	420;0	750;635	048;4	788;0;46;382;384; ; ; ; ;
28446;1428;394;398;0	619;0	696;642	977;4	693;0;380;384;0	420;0	750;635	048;4	738;0;46;382;384; ; ; ; ;
28465;1429;381;394;0	618;0	696;642	977;4	673;0;381;389;0	420;0	750;635	048;4	794;0;46;382;384; ; ; ; ;
28486;1430;-800;-600;0	420;0	750;-1	000;-1	000;4;377;389;0	420;0	750;635	048;4	760;0;46;382;384; ; ; ; ;
28505;1431;387;389;0	618;0	696;642	977;4	643;0;380;391;0	420;0	750;635	048;4	755;0;46;382;384; ; ; ; ;
28526;1432;387;389;0	618;0	696;643	498;4	646;0;379;392;0	420;0	749;634	801;4	774;0;46;382;384; ; ; ; ;
28545;1433;392;394;0	618;0	696;643	498;4	660;0;381;392;0	420;0	750;634	801;4	726;0;46;382;384; ; ; ; ;
28566;1434;388;392;0	618;0	696;643	498;4	623;0;377;387;0	419;0	750;634	801;4	697;0;46;382;384; ; ; ; ;
28585;1435;384;389;0	618;0	696;643	498;4	619;0;376;390;0	419;0	750;634	801;4	711;0;46;382;384; ; ; ; ;
28606;1436;383;389;0	618;0	696;643	498;4	624;0;378;390;0	419;0	750;634	801;4	702;0;46;382;384; ; ; ; ;
28625;1437;382;391;0	618;0	696;642	084;4	613;0;378;388;0	419;0	750;636	903;4	723;0;46;382;384; ; ; ; ;
28646;1438;389;391;0	617;0	696;642	084;4	638;0;382;386;0	419;0	750;636	903;4	700;0;46;382;384; ; ; ; ;
28665;1439;393;397;0	617;0	696;642	084;4	657;0;382;389;0	419;0	750;636	903;4	700;0;46;382;384; ; ; ; ;
28687;1440;390;391;0	617;0	696;642	084;4	601;0;375;387;0	419;0	750;636	903;4	697;0;46;382;384; ; ; ; ;
28704;1441;383;390;0	617;0	696;642	084;4	589;0;375;389;0	418;0	750;636	903;4	707;0;46;382;384; ; ; ; ;
28726;1442;384;390;0	617;0	696;642	538;4	579;0;376;390;0	418;0	750;634	524;4	690;0;46;382;384; ; ; ; ;
28744;1443;388;395;0	616;0	696;642	538;4	626;0;379;392;0	418;0	751;634	524;4	664;0;46;382;384; ; ; ; ;
28764;1444;387;392;0	616;0	696;642	538;4	618;0;377;399;0	418;0	751;634	524;4	634;0;46;382;384; ; ; ; ;
28784;1445;391;394;0	616;0	696;642	538;4	657;0;380;393;0	418;0	751;634	524;4	645;0;46;382;384; ; ; ; ;
28804;1446;391;399;0	616;0	696;642	538;4	607;0;382;392;0	417;0	751;634	524;4	647;0;46;382;384; ; ; ; ;
28824;1447;391;400;0	616;0	696;641	924;4	612;0;382;392;0	417;0	751;636	958;4	666;0;46;382;384; ; ; ; ;
28844;1448;-800;-600;0	417;0	751;-1	000;-1	000;4;379;389;0	417;0	751;636	958;4	684;0;46;382;384; ; ; ; ;
28864;1449;-800;-600;0	417;0	751;-1	000;-1	000;4;381;392;0	417;0	751;636	958;4	671;0;46;382;384; ; ; ; ;
28884;1450;-800;-600;0	417;0	751;-1	000;-1	000;4;384;392;0	417;0	751;636	958;4	670;0;46;382;384; ; ; ; ;
28904;1451;-800;-600;0	417;0	751;-1	000;-1	000;4;384;396;0	417;0	751;636	958;4	689;0;46;382;384; ; ; ; ;
28924;1452;-800;-600;0	615;0	696;-1	000;-1	000;4;385;399;0	417;0	751;634	984;4	668;0;46;382;384; ; ; ; ;
28944;1453;-800;-600;0	417;0	752;-1	000;-1	000;4;379;394;0	417;0	752;634	984;4	702;0;46;382;384; ; ; ; ;
28964;1454;-800;-600;0	417;0	752;-1	000;-1	000;4;380;399;0	417;0	752;634	984;4	679;0;46;382;384; ; ; ; ;
28983;1455;-800;-600;0	417;0	751;-1	000;-1	000;4;381;401;0	417;0	751;634	984;4	693;0;46;382;384; ; ; ; ;
29003;1456;-800;-600;0	417;0	752;-1	000;-1	000;4;380;399;0	417;0	752;634	984;4	698;0;46;382;384; ; ; ; ;
29023;1457;-800;-600;0	615;0	697;-1	000;-1	000;4;381;398;0	416;0	752;637	382;4	707;0;46;382;384; ; ; ; ;
29043;1458;472;428;0	614;0	697;644	622;4	632;0;465;429;0	416;0	752;637	382;4	725;0;47;473;437; ; ; ; ;
29063;1459;479;433;0	614;0	697;644	622;4	654;0;470;428;0	416;0	752;637	382;4	724;0;47;473;437; ; ; ; ;
29083;1460;476;432;0	614;0	697;644	622;4	627;0;468;429;0	416;0	752;637	382;4	723;0;47;473;437; ; ; ; ;
29103;1461;478;435;0	614;0	697;644	622;4	630;0;472;431;0	416;0	752;637	382;4	698;0;47;473;437; ; ; ; ;
29123;1462;477;436;0	614;0	697;644	176;4	630;0;472;433;0	415;0	752;635	441;4	681;0;47;473;437; ; ; ; ;
29143;1463;472;437;0	614;0	697;644	176;4	602;0;473;434;0	415;0	753;635	441;4	680;0;47;473;437; ; ; ; ;
29163;1464;463;434;0	613;0	697;644	176;4	606;0;471;434;0	415;0	753;635	441;4	669;0;47;473;437; ; ; ; ;
29183;1465;465;435;0	613;0	697;644	176;4	590;0;468;437;0	415;0	753;635	441;4	644;0;47;473;437; ; ; ; ;
29203;1466;468;436;0	613;0	697;644	176;4	592;0;472;433;0	415;0	753;635	441;4	657;0;47;473;437; ; ; ; ;
29223;1467;464;434;0	613;0	697;645	009;4	601;0;469;435;0	415;0	753;634	078;4	636;0;47;473;437; ; ; ; ;
29243;1468;475;437;0	613;0	697;645	009;4	596;0;473;434;0	415;0	753;634	078;4	654;0;47;473;437; ; ; ; ;
29263;1469;467;435;0	613;0	697;645	009;4	601;0;466;435;0	414;0	753;634	078;4	664;0;47;473;437; ; ; ; ;
29282;1470;461;438;0	613;0	697;645	009;4	600;0;464;436;0	414;0	753;634	078;4	687;0;47;473;437; ; ; ; ;
29302;1471;467;437;0	612;0	697;645	009;4	576;0;470;439;0	414;0	753;634	078;4	653;0;47;473;437; ; ; ; ;
29322;1472;465;437;0	612;0	698;644	180;4	570;0;466;440;0	414;0	753;634	812;4	669;0;47;473;437; ; ; ; ;
29342;1473;470;437;0	612;0	698;644	180;4	608;0;469;437;0	414;0	754;634	812;4	669;0;47;473;437; ; ; ; ;
29362;1474;468;430;0	612;0	698;644	180;4	600;0;471;432;0	414;0	754;634	812;4	698;0;47;473;437; ; ; ; ;
29382;1475;462;431;0	613;0	698;644	180;4	605;0;468;433;0	414;0	754;634	812;4	704;0;47;473;437; ; ; ; ;
29402;1476;463;432;0	613;0	698;644	180;4	592;0;466;434;0	414;0	754;634	812;4	716;0;47;473;437; ; ; ; ;
29422;1477;464;433;0	613;0	698;643	585;4	587;0;467;435;0	414;0	754;634	276;4	720;0;47;473;437; ; ; ; ;
29442;1478;473;430;0	613;0	698;643	585;4	616;0;475;431;0	415;0	754;634	276;4	709;0;47;473;437; ; ; ; ;
29462;1479;471;430;0	613;0	698;643	585;4	617;0;472;433;0	415;0	754;634	276;4	737;0;47;473;437; ; ; ; ;
29482;1480;472;433;0	613;0	698;643	585;4	608;0;471;433;0	415;0	754;634	276;4	747;0;47;473;437; ; ; ; ;
29502;1481;474;431;0	613;0	698;643	585;4	610;0;469;433;0	415;0	754;634	276;4	727;0;47;473;437; ; ; ; ;
29522;1482;473;430;0	613;0	698;645	063;4	622;0;467;434;0	415;0	754;633	000;4	717;0;47;473;437; ; ; ; ;
29542;1483;472;433;0	613;0	698;645	063;4	627;0;471;436;0	415;0	754;633	000;4	774;0;47;473;437; ; ; ; ;
29562;1484;472;436;0	613;0	698;645	063;4	638;0;472;434;0	415;0	754;633	000;4	729;0;47;473;437; ; ; ; ;
29582;1485;471;436;0	613;0	698;645	063;4	641;0;476;440;0	415;0	754;633	000;4	753;0;47;473;437; ; ; ; ;
29601;1486;476;436;0	612;0	698;645	063;4	643;0;479;446;0	414;0	754;633	000;4	757;0;47;473;437; ; ; ; ;
29621;1487;475;437;0	612;0	698;643	889;4	637;0;484;444;0	414;0	754;638	290;4	799;0;47;473;437; ; ; ; ;
29641;1488;479;444;0	612;0	698;643	889;4	632;0;479;438;0	414;0	754;638	290;4	771;0;47;473;437; ; ; ; ;
29661;1489;478;449;0	612;0	698;643	889;4	645;0;476;440;0	414;0	754;638	290;4	771;0;47;473;437; ; ; ; ;
29681;1490;472;448;0	613;0	697;643	889;4	638;0;480;442;0	415;0	754;638	290;4	756;0;47;473;437; ; ; ; ;
29701;1491;474;442;0	613;0	697;643	889;4	621;0;483;437;0	415;0	754;638	290;4	754;0;47;473;437; ; ; ; ;
29721;1492;472;444;0	613;0	697;643	426;4	622;0;481;440;0	415;0	754;636	124;4	736;0;47;473;437; ; ; ; ;
29741;1493;480;438;0	613;0	697;643	426;4	613;0;475;439;0	415;0	754;636	124;4	726;0;47;473;437; ; ; ; ;
29761;1494;482;438;0	613;0	697;643	426;4	635;0;474;437;0	415;0	754;636	124;4	732;0;47;473;437; ; ; ; ;
29781;1495;482;438;0	613;0	697;643	426;4	621;0;473;439;0	415;0	754;636	124;4	736;0;47;473;437; ; ; ; ;
29801;1496;481;439;0	613;0	697;643	426;4	605;0;474;442;0	415;0	754;636	124;4	723;0;47;473;437; ; ; ; ;
29821;1497;482;438;0	613;0	697;644	265;4	618;0;474;442;0	415;0	753;636	224;4	727;0;47;473;437; ; ; ; ;
29841;1498;470;442;0	613;0	696;644	265;4	598;0;481;446;0	415;0	753;636	224;4	677;0;47;473;437; ; ; ; ;
29861;1499;476;438;0	612;0	696;644	265;4	571;0;477;444;0	414;0	753;636	224;4	681;0;47;473;437; ; ; ; ;
29881;1500;485;441;0	612;0	696;644	265;4	527;0;474;449;0	414;0	753;636	224;4	645;0;47;473;437; ; ; ; ;
29900;1501;487;439;0	612;0	696;644	265;4	507;0;474;448;0	414;0	753;636	224;4	649;0;47;473;437; ; ; ; ;
29920;1502;489;441;0	612;0	696;644	080;4	487;0;475;448;0	414;0	753;636	934;4	659;0;47;473;437; ; ; ; ;
29940;1503;472;438;0	612;0	696;644	080;4	455;0;478;441;0	414;0	754;636	934;4	592;0;47;473;437; ; ; ; ;
29960;1504;477;439;0	612;0	696;644	080;4	456;0;474;441;0	414;0	754;636	934;4	568;0;47;473;437; ; ; ; ;
29980;1505;485;443;0	612;0	696;644	080;4	429;0;471;439;0	414;0	754;636	934;4	596;0;47;473;437; ; ; ; ;
30000;1506;487;438;0	612;0	696;644	080;4	432;0;475;443;0	413;0	754;636	934;4	563;0;47;473;437; ; ; ; ;
30020;1507;488;439;0	611;0	697;644	778;4	440;0;474;443;0	413;0	754;636	084;4	565;0;47;473;437; ; ; ; ;
30040;1508;479;441;0	611;0	697;644	778;4	441;0;474;446;0	413;0	754;636	084;4	545;0;47;473;437; ; ; ; ;
30060;1509;481;446;0	611;0	697;644	778;4	431;0;475;441;0	413;0	755;636	084;4	547;0;47;473;437; ; ; ; ;
30080;1510;473;439;0	611;0	697;644	778;4	434;0;466;438;0	413;0	755;636	084;4	564;0;47;473;437; ; ; ; ;
30100;1511;480;434;0	611;0	697;644	778;4	425;0;463;439;0	413;0	755;636	084;4	550;0;47;473;437; ; ; ; ;
30120;1512;478;435;0	610;0	697;644	152;4	420;0;460;437;0	413;0	755;635	706;4	554;0;47;473;437; ; ; ; ;
30140;1513;474;431;0	610;0	697;644	152;4	435;0;468;444;0	412;0	755;635	706;4	558;0;47;473;437; ; ; ; ;
30160;1514;479;433;0	610;0	697;644	152;4	454;0;466;444;0	412;0	755;635	706;4	559;0;47;473;437; ; ; ; ;
30179;1515;477;435;0	610;0	697;644	152;4	449;0;464;443;0	412;0	756;635	706;4	579;0;47;473;437; ; ; ; ;
30199;1516;472;435;0	610;0	697;644	152;4	461;0;472;435;0	412;0	756;635	706;4	592;0;47;473;437; ; ; ; ;
30219;1517;473;436;0	610;0	697;642	314;4	449;0;471;434;0	412;0	756;636	141;4	603;0;47;473;437; ; ; ; ;
30239;1518;481;433;0	610;0	697;642	314;4	464;0;464;441;0	411;0	756;636	141;4	609;0;47;473;437; ; ; ; ;
30259;1519;480;434;0	609;0	697;642	314;4	475;0;469;441;0	411;0	756;636	141;4	603;0;47;473;437; ; ; ; ;
30279;1520;473;429;0	609;0	697;642	314;4	444;0;472;446;0	411;0	756;636	141;4	591;0;47;473;437; ; ; ; ;
30299;1521;483;432;0	609;0	697;642	314;4	508;0;465;444;0	411;0	756;636	141;4	637;0;47;473;437; ; ; ; ;
30319;1522;481;429;0	609;0	697;644	907;4	527;0;469;445;0	411;0	756;637	449;4	643;0;47;473;437; ; ; ; ;
30339;1523;471;432;0	608;0	697;644	907;4	512;0;471;437;0	410;0	757;637	449;4	617;0;47;473;437; ; ; ; ;
30359;1524;482;431;0	608;0	697;644	907;4	526;0;465;435;0	410;0	757;637	449;4	665;0;47;473;437; ; ; ; ;
30379;1525;477;433;0	608;0	697;644	907;4	498;0;473;441;0	410;0	757;637	449;4	639;0;47;473;437; ; ; ; ;
30399;1526;472;429;0	607;0	697;644	907;4	502;0;468;443;0	409;0	757;637	449;4	640;0;47;473;437; ; ; ; ;
30419;1527;476;430;0	607;0	697;643	941;4	495;0;467;444;0	409;0	757;638	165;4	645;0;47;473;437; ; ; ; ;
30439;1528;469;437;0	607;0	697;643	941;4	492;0;474;436;0	409;0	758;638	165;4	647;0;47;473;437; ; ; ; ;
30458;1529;477;439;0	607;0	697;643	941;4	490;0;470;439;0	409;0	758;638	165;4	680;0;47;473;437; ; ; ; ;
30478;1530;481;437;0	607;0	698;643	941;4	492;0;467;444;0	408;0	758;638	165;4	650;0;47;473;437; ; ; ; ;
30498;1531;472;438;0	606;0	698;643	941;4	479;0;473;442;0	408;0	758;638	165;4	657;0;47;473;437; ; ; ; ;
30518;1532;478;438;0	606;0	698;643	713;4	476;0;470;444;0	408;0	758;638	768;4	670;0;47;473;437; ; ; ; ;
30538;1533;479;433;0	606;0	698;643	713;4	493;0;465;438;0	408;0	759;638	768;4	728;0;47;473;437; ; ; ; ;
30558;1534;483;434;0	606;0	698;643	713;4	521;0;464;445;0	408;0	759;638	768;4	702;0;47;473;437; ; ; ; ;
30578;1535;477;436;0	606;0	698;643	713;4	495;0;470;440;0	408;0	759;638	768;4	691;0;47;473;437; ; ; ; ;
30598;1536;471;438;0	606;0	699;643	713;4	512;0;470;435;0	408;0	760;638	768;4	712;0;47;473;437; ; ; ; ;
30618;1537;471;440;0	606;0	699;642	838;4	494;0;470;439;0	408;0	759;637	086;4	684;0;47;473;437; ; ; ; ;
30638;1538;470;437;0	605;0	699;642	838;4	502;0;471;436;0	408;0	760;637	086;4	703;0;47;473;437; ; ; ; ;
30658;1539;475;437;0	606;0	699;642	838;4	520;0;469;437;0	408;0	760;637	086;4	723;0;47;473;437; ; ; ; ;
30678;1540;474;435;0	606;0	699;642	838;4	551;0;467;438;0	408;0	760;637	086;4	732;0;47;473;437; ; ; ; ;
30698;1541;480;440;0	606;0	699;642	838;4	572;0;469;438;0	408;0	760;637	086;4	736;0;47;473;437; ; ; ; ;
30718;1542;482;439;0	606;0	699;644	483;4	605;0;469;437;0	408;0	759;639	306;4	756;0;47;473;437; ; ; ; ;
30738;1543;474;443;0	606;0	699;644	483;4	578;0;472;443;0	408;0	759;639	306;4	764;0;47;473;437; ; ; ; ;
30758;1544;473;437;0	606;0	699;644	483;4	606;0;469;445;0	408;0	759;639	306;4	761;0;47;473;437; ; ; ; ;
30777;1545;416;402;0	607;0	698;644	483;4	568;0;413;407;0	409;0	759;639	306;4	770;0;48;385;398; ; ; ; ;
30797;1546;-800;-600;0	410;0	758;-1	000;-1	000;4;399;396;0	410;0	758;639	306;4	776;0;48;385;398; ; ; ; ;
30817;1547;-800;-600;0	608;0	698;-1	000;-1	000;4;385;388;0	410;0	758;635	891;4	753;0;48;385;398; ; ; ; ;
30837;1548;401;401;0	608;0	698;643	809;4	636;0;398;399;0	410;0	758;635	891;4	741;0;48;385;398; ; ; ; ;
30857;1549;401;402;0	608;0	698;643	809;4	626;0;398;397;0	411;0	758;635	891;4	762;0;48;385;398; ; ; ; ;
30877;1550;399;399;0	609;0	698;643	809;4	623;0;389;394;0	411;0	758;635	891;4	765;0;48;385;398; ; ; ; ;
30897;1551;403;407;0	609;0	698;643	809;4	621;0;390;399;0	411;0	758;635	891;4	745;0;48;385;398; ; ; ; ;
30917;1552;403;409;0	609;0	697;641	645;4	605;0;391;399;0	411;0	757;634	482;4	747;0;48;385;398; ; ; ; ;
30937;1553;394;404;0	609;0	697;641	645;4	604;0;396;406;0	411;0	757;634	482;4	783;0;48;385;398; ; ; ; ;
30957;1554;393;401;0	609;0	697;641	645;4	588;0;398;398;0	411;0	757;634	482;4	774;0;48;385;398; ; ; ; ;
30977;1555;401;403;0	609;0	697;641	645;4	601;0;392;397;0	411;0	757;634	482;4	778;0;48;385;398; ; ; ; ;
30997;1556;401;408;0	609;0	697;641	645;4	612;0;388;402;0	411;0	756;634	482;4	766;0;48;385;398; ; ; ; ;
31017;1557;401;406;0	610;0	697;643	353;4	620;0;387;396;0	412;0	756;635	249;4	770;0;48;385;398; ; ; ; ;
31037;1558;397;408;0	610;0	697;643	353;4	615;0;392;405;0	412;0	756;635	249;4	719;0;48;385;398; ; ; ; ;
31057;1559;401;404;0	610;0	697;643	353;4	607;0;392;406;0	412;0	756;635	249;4	738;0;48;385;398; ; ; ; ;
31077;1560;399;404;0	610;0	697;643	353;4	569;0;390;405;0	412;0	756;635	249;4	697;0;48;385;398; ; ; ; ;
31096;1561;382;402;0	610;0	697;643	353;4	555;0;381;402;0	412;0	756;635	249;4	657;0;48;385;398; ; ; ; ;
31116;1562;383;401;0	610;0	697;643	281;4	541;0;380;402;0	412;0	756;635	065;4	650;0;48;385;398; ; ; ; ;
31136;1563;-800;-600;0	412;0	756;-1	000;-1	000;4;381;399;0	412;0	756;635	065;4	649;0;48;385;398; ; ; ; ;
31156;1564;386;396;0	609;0	697;643	281;4	509;0;376;393;0	411;0	757;635	065;4	629;0;48;385;398; ; ; ; ;
31176;1565;388;402;0	609;0	697;643	281;4	502;0;384;398;0	411;0	757;635	065;4	611;0;48;385;398; ; ; ; ;
31196;1566;-800;-600;0	411;0	757;-1	000;-1	000;4;384;395;0	411;0	757;635	065;4	595;0;48;385;398; ; ; ; ;
31216;1567;-800;-600;0	609;0	697;-1	000;-1	000;4;383;397;0	411;0	757;635	806;4	584;0;48;385;398; ; ; ; ;
31236;1568;386;402;0	608;0	697;643	540;4	462;0;382;400;0	411;0	757;635	806;4	580;0;48;385;398; ; ; ; ;
31256;1569;-800;-600;0	410;0	757;-1	000;-1	000;4;385;402;0	410;0	757;635	806;4	577;0;48;385;398; ; ; ; ;
31276;1570;389;397;0	608;0	697;643	540;4	429;0;381;397;0	410;0	757;635	806;4	574;0;48;385;398; ; ; ; ;
31296;1571;391;395;0	608;0	697;643	540;4	420;0;383;398;0	410;0	757;635	806;4	561;0;48;385;398; ; ; ; ;
31316;1572;391;396;0	608;0	697;642	283;4	412;0;384;397;0	410;0	757;636	953;4	566;0;48;385;398; ; ; ; ;
31336;1573;388;390;0	608;0	697;642	283;4	356;0;381;396;0	410;0	758;636	953;4	517;0;48;385;398; ; ; ; ;
31356;1574;391;401;0	608;0	697;642	283;4	401;0;381;397;0	410;0	757;636	953;4	515;0;48;385;398; ; ; ; ;
31375;1575;390;398;0	608;0	697;642	283;4	341;0;381;398;0	410;0	757;636	953;4	533;0;48;385;398; ; ; ; ;
31395;1576;393;389;0	608;0	697;642	283;4	317;0;377;398;0	410;0	757;636	953;4	487;0;48;385;398; ; ; ; ;
31415;1577;394;394;0	608;0	697;642	732;4	324;0;377;399;0	410;0	757;636	166;4	483;0;48;385;398; ; ; ; ;
31435;1578;393;399;0	608;0	697;642	732;4	366;0;380;396;0	410;0	757;636	166;4	431;0;48;385;398; ; ; ; ;
31455;1579;390;390;0	608;0	697;642	732;4	327;0;381;397;0	410;0	757;636	166;4	450;0;48;385;398; ; ; ; ;
31475;1580;394;391;0	608;0	697;642	732;4	288;0;385;398;0	410;0	757;636	166;4	419;0;48;385;398; ; ; ; ;
31495;1581;392;392;0	608;0	697;642	732;4	334;0;373;398;0	410;0	757;636	166;4	446;0;48;385;398; ; ; ; ;
31515;1582;392;392;0	608;0	697;642	400;4	320;0;374;398;0	410;0	757;636	133;4	434;0;48;385;398; ; ; ; ;
31535;1583;384;397;0	608;0	697;642	400;4	325;0;380;402;0	410;0	757;636	133;4	430;0;48;385;398; ; ; ; ;
31555;1584;386;400;0	608;0	697;642	400;4	366;0;381;400;0	410;0	757;636	133;4	432;0;48;385;398; ; ; ; ;
31575;1585;385;399;0	608;0	697;642	400;4	321;0;382;399;0	410;0	758;636	133;4	440;0;48;385;398; ; ; ; ;
31595;1586;379;402;0	607;0	697;642	400;4	360;0;380;398;0	410;0	758;636	133;4	433;0;48;385;398; ; ; ; ;
31615;1587;380;404;0	608;0	697;640	864;4	333;0;381;396;0	410;0	757;637	046;4	442;0;48;385;398; ; ; ; ;
31635;1588;384;405;0	608;0	697;640	864;4	340;0;378;393;0	410;0	758;637	046;4	468;0;48;385;398; ; ; ; ;
31655;1589;386;403;0	608;0	698;640	864;4	347;0;374;398;0	410;0	758;637	046;4	484;0;48;385;398; ; ; ; ;
31674;1590;-800;-600;0	410;0	758;-1	000;-1	000;4;375;397;0	410;0	758;637	046;4	502;0;48;385;398; ; ; ; ;
31694;1591;-800;-600;0	410;0	758;-1	000;-1	000;4;375;396;0	410;0	758;637	046;4	540;0;48;385;398; ; ; ; ;
31714;1592;-800;-600;0	608;0	698;-1	000;-1	000;4;375;395;0	410;0	757;637	112;4	559;0;48;385;398; ; ; ; ;
31734;1593;385;398;0	608;0	698;644	238;4	449;0;371;399;0	410;0	758;637	112;4	540;0;48;385;398; ; ; ; ;
31754;1594;386;399;0	608;0	698;644	238;4	468;0;371;398;0	410;0	758;637	112;4	567;0;48;385;398; ; ; ; ;
31774;1595;389;401;0	608;0	698;644	238;4	492;0;371;399;0	410;0	758;637	112;4	572;0;48;385;398; ; ; ; ;
31794;1596;385;400;0	608;0	698;644	238;4	476;0;375;402;0	410;0	758;637	112;4	613;0;48;385;398; ; ; ; ;
31814;1597;386;403;0	608;0	698;641	534;4	469;0;375;404;0	410;0	758;635	655;4	620;0;48;385;398; ; ; ; ;
31834;1598;-800;-600;0	410;0	758;-1	000;-1	000;4;380;403;0	410;0	758;635	655;4	596;0;48;385;398; ; ; ; ;
31854;1599;377;402;0	607;0	698;641	534;4	489;0;374;405;0	410;0	758;635	655;4	626;0;48;385;398; ; ; ; ;
31874;1600;285;389;0	608;0	698;641	534;4	499;0;287;390;0	411;0	758;635	655;4	584;0;49;244;418; ; ; ; ;
31894;1601;273;389;0	609;0	698;641	534;4	521;0;255;386;0	411;0	758;635	655;4	594;0;49;244;418; ; ; ; ;
31914;1602;260;389;0	609;0	698;641	420;4	534;0;223;383;0	411;0	758;635	293;4	596;0;49;244;418; ; ; ; ;
31934;1603;269;394;0	609;0	698;641	420;4	519;0;251;389;0	411;0	758;635	293;4	593;0;49;244;418; ; ; ; ;
31954;1604;267;397;0	609;0	698;641	420;4	520;0;247;385;0	411;0	758;635	293;4	584;0;49;244;418; ; ; ; ;
31973;1605;265;399;0	609;0	698;641	420;4	544;0;252;380;0	411;0	759;635	293;4	617;0;49;244;418; ; ; ; ;
31993;1606;265;399;0	609;0	698;641	420;4	538;0;253;382;0	411;0	759;635	293;4	583;0;49;244;418; ; ; ; ;
32013;1607;266;402;0	609;0	698;639	316;4	519;0;253;382;0	411;0	759;636	532;4	603;0;49;244;418; ; ; ; ;
32033;1608;262;398;0	609;0	698;639	316;4	549;0;254;379;0	411;0	759;636	532;4	636;0;49;244;418; ; ; ; ;
32053;1609;261;400;0	609;0	698;639	316;4	547;0;253;380;0	411;0	759;636	532;4	631;0;49;244;418; ; ; ; ;
32073;1610;265;401;0	609;0	698;639	316;4	543;0;252;382;0	411;0	759;636	532;4	644;0;49;244;418; ; ; ; ;
32093;1611;256;398;0	609;0	699;639	316;4	535;0;249;383;0	411;0	759;636	532;4	651;0;49;244;418; ; ; ; ;
32113;1612;256;400;0	609;0	699;638	526;4	526;0;250;387;0	412;0	759;632	563;4	625;0;49;244;418; ; ; ; ;
32133;1613;253;428;0	609;0	699;638	526;4	513;0;239;419;0	412;0	759;632	563;4	588;0;49;244;418; ; ; ; ;
32153;1614;253;430;0	609;0	699;638	526;4	528;0;232;426;0	412;0	759;632	563;4	618;0;49;244;418; ; ; ; ;
32173;1615;246;433;0	610;0	699;638	526;4	513;0;232;422;0	412;0	759;632	563;4	623;0;49;244;418; ; ; ; ;
32193;1616;243;433;0	610;0	699;638	526;4	512;0;232;424;0	412;0	759;632	563;4	603;0;49;244;418; ; ; ; ;
32213;1617;241;433;0	610;0	699;637	712;4	510;0;232;421;0	412;0	759;634	611;4	634;0;49;244;418; ; ; ; ;
32233;1618;258;434;0	610;0	699;637	712;4	521;0;232;425;0	412;0	759;634	611;4	611;0;49;244;418; ; ; ; ;
32253;1619;253;426;0	610;0	699;637	712;4	545;0;235;427;0	413;0	759;634	611;4	642;0;49;244;418; ; ; ; ;
32272;1620;251;425;0	610;0	699;637	712;4	542;0;233;424;0	413;0	759;634	611;4	651;0;49;244;418; ; ; ; ;
32292;1621;247;425;0	610;0	699;637	712;4	545;0;229;422;0	413;0	759;634	611;4	641;0;49;244;418; ; ; ; ;
32312;1622;242;423;0	611;0	699;640	384;4	563;0;229;421;0	413;0	758;635	910;4	652;0;49;244;418; ; ; ; ;
32332;1623;248;430;0	611;0	699;640	384;4	544;0;231;425;0	413;0	758;635	910;4	666;0;49;244;418; ; ; ; ;
32352;1624;253;437;0	611;0	698;640	384;4	576;0;233;424;0	413;0	758;635	910;4	697;0;49;244;418; ; ; ; ;
32372;1625;247;435;0	611;0	698;640	384;4	568;0;228;423;0	413;0	758;635	910;4	703;0;49;244;418; ; ; ; ;
32392;1626;249;433;0	611;0	698;640	384;4	584;0;224;421;0	414;0	758;635	910;4	732;0;49;244;418; ; ; ; ;
32412;1627;252;438;0	612;0	698;637	992;4	567;0;224;420;0	414;0	757;635	693;4	744;0;49;244;418; ; ; ; ;
32432;1628;251;428;0	612;0	698;637	992;4	589;0;231;420;0	414;0	758;635	693;4	715;0;49;244;418; ; ; ; ;
32452;1629;245;428;0	612;0	698;637	992;4	588;0;228;427;0	414;0	757;635	693;4	715;0;49;244;418; ; ; ; ;
32472;1630;247;429;0	612;0	698;637	992;4	611;0;229;428;0	414;0	757;635	693;4	716;0;49;244;418; ; ; ; ;
32492;1631;247;432;0	612;0	698;637	992;4	586;0;227;427;0	414;0	757;635	693;4	737;0;49;244;418; ; ; ; ;
32512;1632;246;431;0	612;0	698;640	582;4	609;0;227;429;0	414;0	757;633	282;4	722;0;49;244;418; ; ; ; ;
32532;1633;245;432;0	612;0	698;640	582;4	618;0;230;430;0	414;0	757;633	282;4	707;0;49;244;418; ; ; ; ;
32552;1634;246;441;0	612;0	698;640	582;4	629;0;233;430;0	414;0	757;633	282;4	737;0;49;244;418; ; ; ; ;
32571;1635;251;438;0	612;0	698;640	582;4	627;0;234;424;0	414;0	757;633	282;4	722;0;49;244;418; ; ; ; ;
32591;1636;248;440;0	611;0	698;640	582;4	605;0;226;430;0	414;0	757;633	282;4	755;0;49;244;418; ; ; ; ;
32611;1637;251;439;0	611;0	698;640	036;4	605;0;227;429;0	413;0	757;633	420;4	757;0;49;244;418; ; ; ; ;
32631;1638;245;437;0	611;0	698;640	036;4	647;0;232;430;0	413;0	757;633	420;4	759;0;49;244;418; ; ; ; ;
32651;1639;250;435;0	611;0	698;640	036;4	630;0;231;423;0	413;0	758;633	420;4	761;0;49;244;418; ; ; ; ;
32671;1640;251;437;0	611;0	698;640	036;4	639;0;229;426;0	413;0	758;633	420;4	748;0;49;244;418; ; ; ; ;
32691;1641;252;437;0	611;0	698;640	036;4	653;0;224;422;0	413;0	758;633	420;4	748;0;49;244;418; ; ; ; ;
32711;1642;253;436;0	611;0	698;640	636;4	652;0;222;421;0	413;0	758;635	682;4	764;0;49;244;418; ; ; ; ;
32731;1643;249;433;0	611;0	698;640	636;4	663;0;223;426;0	413;0	758;635	682;4	760;0;49;244;418; ; ; ; ;
32751;1644;246;434;0	611;0	698;640	636;4	656;0;222;428;0	413;0	758;635	682;4	796;0;49;244;418; ; ; ; ;
32771;1645;248;435;0	610;0	698;640	636;4	673;0;229;426;0	413;0	758;635	682;4	721;0;49;244;418; ; ; ; ;
32791;1646;250;432;0	610;0	698;640	636;4	632;0;235;426;0	413;0	758;635	682;4	738;0;49;244;418; ; ; ; ;
32811;1647;249;434;0	610;0	698;639	664;4	623;0;237;428;0	413;0	758;633	197;4	718;0;49;244;418; ; ; ; ;
32831;1648;263;416;0	610;0	698;639	664;4	623;0;251;403;0	412;0	758;633	197;4	718;0;49;244;418; ; ; ; ;
32851;1649;296;332;0	609;0	697;639	664;4	578;0;307;338;0	412;0	756;633	197;4	731;0; ; ; ; ; ; ; ;
32871;1650;306;223;0	608;0	696;639	664;4	590;0;338;213;0	412;0	755;633	197;4	708;0;50;323;220; ; ; ; ;
32890;1651;-800;-600;0	412;0	755;-1	000;-1	000;4;334;209;0	412;0	755;633	197;4	707;0;50;323;220; ; ; ; ;
32910;1652;-800;-600;0	609;0	696;-1	000;-1	000;4;330;209;0	411;0	755;630	400;4	686;0;50;323;220; ; ; ; ;
32930;1653;328;231;0	609;0	696;636	498;4	496;0;330;209;0	411;0	755;630	400;4	668;0;50;323;220; ; ; ; ;
32950;1654;325;234;0	609;0	696;636	498;4	485;0;327;208;0	411;0	755;630	400;4	658;0;50;323;220; ; ; ; ;
32970;1655;327;234;0	609;0	696;636	498;4	486;0;326;206;0	411;0	755;630	400;4	639;0;50;323;220; ; ; ; ;
32990;1656;323;235;0	609;0	695;636	498;4	499;0;324;210;0	411;0	755;630	400;4	626;0;50;323;220; ; ; ; ;
33010;1657;325;238;0	609;0	696;634	048;4	478;0;323;210;0	411;0	755;629	916;4	610;0;50;323;220; ; ; ; ;
33030;1658;323;230;0	609;0	696;634	048;4	469;0;329;214;0	411;0	755;629	916;4	599;0;50;323;220; ; ; ; ;
33050;1659;325;236;0	609;0	696;634	048;4	476;0;329;216;0	411;0	756;629	916;4	609;0;50;323;220; ; ; ; ;
33070;1660;325;237;0	609;0	696;634	048;4	463;0;327;220;0	411;0	756;629	916;4	596;0;50;323;220; ; ; ; ;
33090;1661;328;236;0	609;0	696;634	048;4	510;0;328;218;0	411;0	756;629	916;4	595;0;50;323;220; ; ; ; ;
33110;1662;329;233;0	609;0	696;636	020;4	528;0;327;218;0	411;0	755;631	100;4	605;0;50;323;220; ; ; ; ;
33130;1663;331;231;0	609;0	695;636	020;4	486;0;324;210;0	411;0	755;631	100;4	597;0;50;323;220; ; ; ; ;
33149;1664;-800;-600;0	411;0	756;-1	000;-1	000;4;324;208;0	411;0	756;631	100;4	584;0;50;323;220; ; ; ; ;
33169;1665;328;235;0	609;0	696;636	020;4	463;0;323;216;0	411;0	756;631	100;4	575;0;50;323;220; ; ; ; ;
33189;1666;327;234;0	609;0	696;636	020;4	443;0;321;210;0	411;0	756;631	100;4	570;0;50;323;220; ; ; ; ;
33209;1667;326;230;0	609;0	696;638	643;4	461;0;320;208;0	411;0	756;633	291;4	579;0;50;323;220; ; ; ; ;
33229;1668;324;222;0	609;0	696;638	643;4	448;0;321;209;0	411;0	756;633	291;4	585;0;50;323;220; ; ; ; ;
33249;1669;323;223;0	609;0	696;638	643;4	462;0;320;211;0	411;0	756;633	291;4	582;0;50;323;220; ; ; ; ;
33269;1670;320;227;0	609;0	696;638	643;4	491;0;320;213;0	411;0	756;633	291;4	586;0;50;323;220; ; ; ; ;
33289;1671;318;228;0	609;0	696;638	643;4	452;0;320;213;0	411;0	756;633	291;4	592;0;50;323;220; ; ; ; ;
33309;1672;317;234;0	609;0	696;635	425;4	445;0;320;217;0	411;0	756;630	987;4	576;0;50;323;220; ; ; ; ;
33329;1673;315;236;0	609;0	696;635	425;4	441;0;322;221;0	411;0	756;630	987;4	557;0;50;323;220; ; ; ; ;
33349;1674;316;233;0	609;0	696;635	425;4	443;0;322;218;0	411;0	756;630	987;4	545;0;50;323;220; ; ; ; ;
33369;1675;317;234;0	609;0	696;635	425;4	433;0;327;213;0	411;0	756;630	987;4	540;0;50;323;220; ; ; ; ;
33389;1676;-800;-600;0	411;0	756;-1	000;-1	000;4;323;218;0	411;0	756;630	987;4	544;0;50;323;220; ; ; ; ;
33409;1677;-800;-600;0	609;0	696;-1	000;-1	000;4;324;213;0	411;0	755;633	203;4	558;0;50;323;220; ; ; ; ;
33429;1678;320;238;0	610;0	696;636	786;4	429;0;314;209;0	411;0	756;633	203;4	554;0;50;323;220; ; ; ; ;
33449;1679;315;233;0	610;0	696;636	786;4	464;0;322;215;0	412;0	756;633	203;4	570;0;50;323;220; ; ; ; ;
33468;1680;-800;-600;0	412;0	756;-1	000;-1	000;4;321;216;0	412;0	756;633	203;4	565;0;50;323;220; ; ; ; ;
33488;1681;316;234;0	610;0	696;636	786;4	434;0;313;213;0	412;0	756;633	203;4	590;0;50;323;220; ; ; ; ;
33508;1682;317;236;0	610;0	696;635	251;4	423;0;317;213;0	412;0	755;632	551;4	591;0;50;323;220; ; ; ; ;
33528;1683;372;346;0	610;0	698;635	251;4	427;0;352;350;0	412;0	757;632	551;4	588;0; ; ; ; ; ; ; ;
33548;1684;378;421;0	609;0	699;635	251;4	486;0;354;405;0	412;0	757;632	551;4	631;0;51;365;409; ; ; ; ;
33568;1685;-800;-600;0	412;0	757;-1	000;-1	000;4;358;415;0	412;0	757;632	551;4	627;0;51;365;409; ; ; ; ;
33588;1686;374;419;0	610;0	699;635	251;4	450;0;359;414;0	412;0	757;632	551;4	631;0;51;365;409; ; ; ; ;
33608;1687;371;411;0	610;0	699;644	427;4	512;0;360;411;0	412;0	757;636	197;4	655;0;51;365;409; ; ; ; ;
33628;1688;-800;-600;0	412;0	757;-1	000;-1	000;4;363;408;0	412;0	757;636	197;4	694;0;51;365;409; ; ; ; ;
33648;1689;-800;-600;0	413;0	757;-1	000;-1	000;4;366;400;0	413;0	757;636	197;4	718;0;51;365;409; ; ; ; ;
33668;1690;375;415;0	611;0	698;644	427;4	569;0;366;405;0	413;0	757;636	197;4	709;0;51;365;409; ; ; ; ;
33688;1691;-800;-600;0	413;0	756;-1	000;-1	000;4;359;412;0	413;0	756;636	197;4	723;0;51;365;409; ; ; ; ;
33708;1692;-800;-600;0	611;0	698;-1	000;-1	000;4;361;410;0	413;0	756;635	478;4	716;0;51;365;409; ; ; ; ;
33728;1693;382;414;0	612;0	698;642	080;4	598;0;362;409;0	413;0	756;635	478;4	757;0;51;365;409; ; ; ; ;
33747;1694;370;411;0	612;0	698;642	080;4	593;0;357;407;0	414;0	756;635	478;4	763;0;51;365;409; ; ; ; ;
33768;1695;367;415;0	612;0	698;642	080;4	619;0;368;405;0	414;0	756;635	478;4	806;0;51;365;409; ; ; ; ;
33787;1696;-800;-600;0	414;0	756;-1	000;-1	000;4;366;402;0	414;0	756;635	478;4	779;0;51;365;409; ; ; ; ;
33807;1697;-800;-600;0	612;0	698;-1	000;-1	000;4;367;398;0	414;0	755;637	501;4	810;0;51;365;409; ; ; ; ;
33827;1698;376;415;0	612;0	698;645	421;4	660;0;363;409;0	414;0	756;637	501;4	825;0;51;365;409; ; ; ; ;
33847;1699;371;414;0	612;0	698;645	421;4	642;0;363;410;0	414;0	756;637	501;4	807;0;51;365;409; ; ; ; ;
33867;1700;365;415;0	612;0	698;645	421;4	663;0;367;411;0	414;0	756;637	501;4	833;0;51;365;409; ; ; ; ;
33887;1701;-800;-600;0	414;0	756;-1	000;-1	000;4;361;407;0	414;0	756;637	501;4	854;0;51;365;409; ; ; ; ;
33907;1702;-800;-600;0	612;0	698;-1	000;-1	000;4;362;408;0	413;0	756;637	465;4	854;0;51;365;409; ; ; ; ;
33927;1703;366;410;0	611;0	698;645	509;4	711;0;369;406;0	413;0	756;637	465;4	844;0;51;365;409; ; ; ; ;
33947;1704;-800;-600;0	413;0	756;-1	000;-1	000;4;365;411;0	413;0	756;637	465;4	874;0;51;365;409; ; ; ; ;
33967;1705;372;414;0	611;0	698;645	509;4	719;0;357;412;0	413;0	756;637	465;4	884;0;51;365;409; ; ; ; ;
33987;1706;370;408;0	611;0	698;645	509;4	692;0;357;413;0	413;0	756;637	465;4	882;0;51;365;409; ; ; ; ;
34007;1707;370;409;0	611;0	698;644	549;4	685;0;357;414;0	413;0	756;636	778;4	875;0;51;365;409; ; ; ; ;
34027;1708;363;409;0	611;0	698;644	549;4	715;0;363;415;0	413;0	756;636	778;4	868;0;51;365;409; ; ; ; ;
34047;1709;369;411;0	610;0	698;644	549;4	727;0;369;410;0	413;0	757;636	778;4	868;0;51;365;409; ; ; ; ;
34066;1710;376;409;0	610;0	698;644	549;4	754;0;368;409;0	412;0	757;636	778;4	865;0;51;365;409; ; ; ; ;
34087;1711;407;395;0	609;0	698;644	549;4	697;0;411;396;0	412;0	756;636	778;4	892;0;52;396;405; ; ; ; ;
34106;1712;415;395;0	609;0	698;643	501;4	701;0;419;391;0	411;0	756;638	053;4	903;0;52;396;405; ; ; ; ;
34127;1713;403;394;0	609;0	698;643	501;4	707;0;406;394;0	411;0	757;638	053;4	887;0;52;396;405; ; ; ; ;
34146;1714;408;395;0	609;0	698;643	501;4	735;0;416;396;0	411;0	757;638	053;4	911;0;52;396;405; ; ; ; ;
34167;1715;410;392;0	609;0	698;643	501;4	700;0;404;399;0	411;0	757;638	053;4	908;0;52;396;405; ; ; ; ;
34186;1716;406;400;0	609;0	698;643	501;4	730;0;401;399;0	411;0	757;638	053;4	943;0;52;396;405; ; ; ; ;
34207;1717;409;401;0	608;0	698;643	201;4	714;0;403;400;0	411;0	757;636	071;4	938;0;52;396;405; ; ; ; ;
34226;1718;403;398;0	608;0	698;643	201;4	732;0;407;403;0	410;0	757;636	071;4	929;0;52;396;405; ; ; ; ;
34247;1719;402;396;0	608;0	698;643	201;4	739;0;411;405;0	410;0	757;636	071;4	942;0;52;396;405; ; ; ; ;
34266;1720;403;397;0	608;0	698;643	201;4	748;0;409;401;0	410;0	758;636	071;4	939;0;52;396;405; ; ; ; ;
34287;1721;405;397;0	608;0	698;643	201;4	749;0;407;399;0	410;0	758;636	071;4	923;0;52;396;405; ; ; ; ;
34306;1722;405;397;0	608;0	698;642	813;4	748;0;408;399;0	410;0	757;636	537;4	931;0;52;396;405; ; ; ; ;
34327;1723;408;401;0	608;0	698;642	813;4	778;0;400;399;0	410;0	758;636	537;4	925;0;52;396;405; ; ; ; ;
34346;1724;408;402;0	608;0	698;642	813;4	771;0;401;405;0	410;0	758;636	537;4	948;0;52;396;405; ; ; ; ;
34367;1725;407;400;0	608;0	698;642	813;4	785;0;402;406;0	410;0	758;636	537;4	938;0;52;396;405; ; ; ; ;
34385;1726;403;406;0	608;0	699;642	813;4	755;0;402;408;0	410;0	758;636	537;4	952;0;52;396;405; ; ; ; ;
34407;1727;402;406;0	608;0	699;643	122;4	755;0;403;409;0	410;0	758;636	753;4	952;0;52;396;405; ; ; ; ;
34425;1728;388;408;0	608;0	699;643	122;4	763;0;388;406;0	410;0	758;636	753;4	961;0;52;396;405; ; ; ; ;
34447;1729;385;411;0	608;0	699;643	122;4	785;0;388;402;0	410;0	758;636	753;4	968;0;52;396;405; ; ; ; ;
34465;1730;384;413;0	607;0	699;643	122;4	773;0;393;408;0	410;0	758;636	753;4	974;0;52;396;405; ; ; ; ;
34487;1731;383;416;0	607;0	699;643	122;4	787;0;391;405;0	410;0	758;636	753;4	959;0;52;396;405; ; ; ; ;
34505;1732;383;418;0	607;0	699;643	157;4	784;0;392;406;0	410;0	758;635	070;4	952;0;52;396;405; ; ; ; ;
34527;1733;383;410;0	607;0	699;643	157;4	772;0;388;408;0	410;0	758;635	070;4	984;0;52;396;405; ; ; ; ;
34545;1734;386;409;0	607;0	699;643	157;4	797;0;390;407;0	410;0	759;635	070;4	955;0;52;396;405; ; ; ; ;
34567;1735;385;410;0	607;0	699;643	157;4	777;0;392;405;0	410;0	759;635	070;4	957;0;52;396;405; ; ; ; ;
34585;1736;385;411;0	607;0	699;643	157;4	789;0;392;407;0	410;0	758;635	070;4	957;0;52;396;405; ; ; ; ;
34605;1737;386;412;0	607;0	698;641	849;4	770;0;393;406;0	410;0	758;635	690;4	961;0;52;396;405; ; ; ; ;
34625;1738;387;413;0	607;0	698;641	849;4	758;0;388;409;0	409;0	758;635	690;4	975;0;52;396;405; ; ; ; ;
34644;1739;387;412;0	607;0	698;641	849;4	757;0;383;409;0	409;0	758;635	690;4	985;0;52;396;405; ; ; ; ;
34664;1740;390;411;0	607;0	698;641	849;4	772;0;383;412;0	409;0	758;635	690;4	965;0;52;396;405; ; ; ; ;
34684;1741;393;412;0	607;0	698;641	849;4	801;0;386;411;0	409;0	758;635	690;4	950;0;52;396;405; ; ; ; ;
34704;1742;394;411;0	607;0	698;641	278;4	804;0;383;412;0	409;0	758;635	022;4	942;0;52;396;405; ; ; ; ;
34724;1743;379;409;0	607;0	698;641	278;4	766;0;392;409;0	409;0	758;635	022;4	961;0;52;396;405; ; ; ; ;
34744;1744;383;412;0	607;0	698;641	278;4	779;0;390;407;0	409;0	758;635	022;4	993;0;52;396;405; ; ; ; ;
34764;1745;386;412;0	607;0	698;641	278;4	810;0;388;408;0	409;0	759;635	022;4	964;0;52;396;405; ; ; ; ;
34784;1746;403;413;0	606;0	699;641	278;4	805;0;405;405;0	408;0	759;635	022;4	964;0;52;396;405; ; ; ; ;
34804;1747;408;413;0	605;0	699;642	256;4	806;0;405;404;0	408;0	759;634	926;4	964;0;52;396;405; ; ; ; ;
34824;1748;458;395;0	605;0	699;642	256;4	813;0;467;407;0	408;0	759;634	926;4	954;0;53;460;400; ; ; ; ;
34844;1749;457;393;0	605;0	699;642	256;4	824;0;458;403;0	407;0	759;634	926;4	957;0;53;460;400; ; ; ; ;
34864;1750;463;398;0	605;0	699;642	256;4	813;0;462;403;0	407;0	759;634	926;4	956;0;53;460;400; ; ; ; ;
34884;1751;460;398;0	605;0	699;642	256;4	825;0;463;403;0	407;0	759;634	926;4	979;0;53;460;400; ; ; ; ;
34904;1752;462;397;0	605;0	699;643	552;4	832;0;460;401;0	407;0	759;637	415;5	001;0;53;460;400; ; ; ; ;
34924;1753;463;393;0	605;0	699;643	552;4	829;0;458;401;0	407;0	759;637	415;5	011;0;53;460;400; ; ; ; ;
34944;1754;460;397;0	605;0	699;643	552;4	828;0;464;401;0	407;0	759;637	415;4	989;0;53;460;400; ; ; ; ;
34963;1755;459;396;0	605;0	699;643	552;4	819;0;466;403;0	407;0	759;637	415;4	981;0;53;460;400; ; ; ; ;
34983;1756;456;399;0	605;0	699;643	552;4	806;0;466;401;0	407;0	759;637	415;4	990;0;53;460;400; ; ; ; ;
35003;1757;455;401;0	605;0	699;640	950;4	783;0;463;407;0	408;0	759;631	258;4	942;0;53;460;400; ; ; ; ;
35023;1758;452;403;0	605;0	699;640	950;4	802;0;464;409;0	408;0	759;631	258;4	946;0;53;460;400; ; ; ; ;
35043;1759;511;426;0	605;0	700;640	950;4	814;0;520;434;0	407;0	759;631	258;4	956;0;54;532;439; ; ; ; ;
35063;1760;513;422;0	605;0	700;640	950;4	839;0;523;432;0	407;0	760;631	258;4	918;0;54;532;439; ; ; ; ;
35083;1761;519;432;0	605;0	700;640	950;4	837;0;527;434;0	407;0	760;631	258;4	924;0;54;532;439; ; ; ; ;
35103;1762;522;431;0	605;0	700;642	007;4	841;0;532;432;0	407;0	760;634	574;4	955;0;54;532;439; ; ; ; ;
35123;1763;521;427;0	605;0	700;642	007;4	850;0;530;434;0	407;0	760;634	574;4	989;0;54;532;439; ; ; ; ;
35143;1764;521;427;0	605;0	700;642	007;4	836;0;532;434;0	407;0	760;634	574;4	976;0;54;532;439; ; ; ; ;
35163;1765;525;430;0	605;0	700;642	007;4	844;0;534;431;0	407;0	760;634	574;4	972;0;54;532;439; ; ; ; ;
35183;1766;530;432;0	604;0	700;642	007;4	862;0;532;431;0	407;0	760;634	574;4	977;0;54;532;439; ; ; ; ;
35203;1767;533;431;0	605;0	700;645	117;4	881;0;532;431;0	406;0	760;634	138;4	972;0;54;532;439; ; ; ; ;
35223;1768;528;427;0	605;0	700;645	117;4	888;0;527;435;0	406;0	760;634	138;4	950;0;54;532;439; ; ; ; ;
35243;1769;527;431;0	605;0	700;645	117;4	887;0;531;433;0	407;0	760;634	138;4	982;0;54;532;439; ; ; ; ;
35262;1770;521;432;0	605;0	700;645	117;4	883;0;531;433;0	407;0	760;634	138;4	991;0;54;532;439; ; ; ; ;
35282;1771;524;433;0	605;0	699;645	117;4	897;0;531;432;0	407;0	760;634	138;4	978;0;54;532;439; ; ; ; ;
35302;1772;522;435;0	605;0	699;643	991;4	888;0;532;430;0	407;0	759;636	140;4	994;0;54;532;439; ; ; ; ;
35322;1773;524;432;0	605;0	699;643	991;4	844;0;529;437;0	407;0	759;636	140;5	019;0;54;532;439; ; ; ; ;
35342;1774;519;433;0	605;0	699;643	991;4	855;0;533;436;0	408;0	759;636	140;4	986;0;54;532;439; ; ; ; ;
35362;1775;532;437;0	606;0	699;643	991;4	823;0;533;439;0	408;0	759;636	140;4	986;0;54;532;439; ; ; ; ;
35382;1776;538;441;0	606;0	699;643	991;4	837;0;535;444;0	408;0	759;636	140;4	957;0;54;532;439; ; ; ; ;
35402;1777;539;444;0	606;0	699;643	293;4	829;0;534;447;0	408;0	759;633	886;4	930;0;54;532;439; ; ; ; ;
35422;1778;542;437;0	606;0	699;643	293;4	793;0;538;446;0	408;0	759;633	886;4	943;0;54;532;439; ; ; ; ;
35442;1779;539;441;0	606;0	699;643	293;4	790;0;540;446;0	408;0	759;633	886;4	926;0;54;532;439; ; ; ; ;
35462;1780;539;440;0	606;0	699;643	293;4	809;0;541;444;0	408;0	759;633	886;4	934;0;54;532;439; ; ; ; ;
35482;1781;539;446;0	606;0	699;643	293;4	793;0;533;446;0	408;0	759;633	886;4	931;0;54;532;439; ; ; ; ;
35502;1782;540;447;0	606;0	699;643	809;4	800;0;535;444;0	408;0	758;635	614;4	948;0;54;532;439; ; ; ; ;
35522;1783;534;450;0	605;0	699;643	809;4	798;0;542;444;0	408;0	759;635	614;4	944;0;54;532;439; ; ; ; ;
35542;1784;541;449;0	605;0	699;643	809;4	781;0;542;448;0	407;0	759;635	614;4	940;0;54;532;439; ; ; ; ;
35562;1785;539;443;0	605;0	699;643	809;4	823;0;535;449;0	407;0	759;635	614;4	958;0;54;532;439; ; ; ; ;
35581;1786;531;446;0	605;0	699;643	809;4	834;0;535;452;0	407;0	759;635	614;4	935;0;54;532;439; ; ; ; ;
35601;1787;534;446;0	605;0	698;641	527;4	828;0;534;455;0	407;0	759;633	702;4	925;0;54;532;439; ; ; ; ;
35621;1788;531;449;0	605;0	698;641	527;4	746;0;539;454;0	407;0	759;633	702;4	926;0;54;532;439; ; ; ; ;
35641;1789;536;448;0	605;0	698;641	527;4	759;0;541;454;0	407;0	759;633	702;4	903;0;54;532;439; ; ; ; ;
35661;1790;540;446;0	605;0	698;641	527;4	751;0;539;452;0	407;0	759;633	702;4	900;0;54;532;439; ; ; ; ;
35681;1791;541;445;0	604;0	698;641	527;4	725;0;538;452;0	407;0	759;633	702;4	892;0;54;532;439; ; ; ; ;
35701;1792;544;443;0	604;0	698;643	059;4	738;0;539;452;0	406;0	759;634	593;4	893;0;54;532;439; ; ; ; ;
35721;1793;534;441;0	604;0	698;643	059;4	723;0;532;452;0	406;0	759;634	593;4	879;0;54;532;439; ; ; ; ;
35741;1794;427;421;0	605;0	698;643	059;4	679;0;436;438;0	408;0	759;634	593;4	853;0; ; ; ; ; ; ; ;
35761;1795;355;422;0	606;0	698;643	059;4	689;0;358;425;0	409;0	759;634	593;4	839;0;55;356;430; ; ; ; ;
35781;1796;355;422;0	607;0	698;643	059;4	705;0;343;424;0	409;0	759;634	593;4	826;0;55;356;430; ; ; ; ;
35801;1797;355;423;0	607;0	698;642	452;4	679;0;328;423;0	409;0	759;635	131;4	817;0;55;356;430; ; ; ; ;
35821;1798;355;423;0	607;0	698;642	452;4	689;0;342;428;0	409;0	759;635	131;4	804;0;55;356;430; ; ; ; ;
35840;1799;353;426;0	607;0	698;642	452;4	667;0;341;426;0	409;0	759;635	131;4	805;0;55;356;430; ; ; ; ;
35860;1800;355;426;0	607;0	698;642	452;4	649;0;339;424;0	409;0	759;635	131;4	780;0;55;356;430; ; ; ; ;
35880;1801;352;422;0	607;0	698;642	452;4	612;0;340;423;0	409;0	759;635	131;4	788;0;55;356;430; ; ; ; ;
35900;1802;353;424;0	607;0	698;641	361;4	583;0;339;421;0	409;0	759;637	118;4	795;0;55;356;430; ; ; ; ;
35920;1803;-800;-600;0	409;0	760;-1	000;-1	000;4;330;416;0	409;0	760;637	118;4	813;0;55;356;430; ; ; ; ;
35940;1804;346;427;0	606;0	698;641	361;4	603;0;340;425;0	408;0	760;637	118;4	817;0;55;356;430; ; ; ; ;
35960;1805;349;434;0	606;0	698;641	361;4	632;0;342;425;0	408;0	760;637	118;4	807;0;55;356;430; ; ; ; ;
35980;1806;357;435;0	606;0	699;641	361;4	662;0;340;424;0	408;0	760;637	118;4	785;0;55;356;430; ; ; ; ;
36000;1807;361;435;0	605;0	699;642	670;4	700;0;340;424;0	408;0	760;637	824;4	787;0;55;356;430; ; ; ; ;
36020;1808;369;431;0	605;0	699;642	670;4	636;0;362;426;0	408;0	761;637	824;4	770;0;55;356;430; ; ; ; ;
36040;1809;369;428;0	605;0	699;642	670;4	609;0;350;427;0	407;0	761;637	824;4	781;0;55;356;430; ; ; ; ;
36060;1810;368;430;0	605;0	699;642	670;4	626;0;348;427;0	407;0	761;637	824;4	751;0;55;356;430; ; ; ; ;
36080;1811;365;426;0	605;0	699;642	670;4	588;0;348;428;0	407;0	761;637	824;4	762;0;55;356;430; ; ; ; ;
36100;1812;365;426;0	605;0	699;642	077;4	583;0;349;431;0	407;0	761;635	265;4	740;0;55;356;430; ; ; ; ;
36120;1813;371;428;0	605;0	699;642	077;4	662;0;352;432;0	407;0	761;635	265;4	730;0;55;356;430; ; ; ; ;
36140;1814;363;432;0	605;0	699;642	077;4	655;0;350;434;0	407;0	761;635	265;4	748;0;55;356;430; ; ; ; ;
36159;1815;364;431;0	605;0	699;642	077;4	643;0;348;433;0	407;0	761;635	265;4	756;0;55;356;430; ; ; ; ;
36179;1816;371;431;0	605;0	699;642	077;4	618;0;347;432;0	407;0	761;635	265;4	753;0;55;356;430; ; ; ; ;
36199;1817;367;431;0	605;0	699;642	009;4	608;0;346;432;0	407;0	761;636	474;4	766;0;55;356;430; ; ; ; ;
36219;1818;373;432;0	605;0	699;642	009;4	618;0;354;428;0	407;0	761;636	474;4	776;0;55;356;430; ; ; ; ;
36239;1819;371;431;0	605;0	699;642	009;4	630;0;354;431;0	407;0	761;636	474;4	770;0;55;356;430; ; ; ; ;
36259;1820;370;428;0	605;0	699;642	009;4	650;0;358;430;0	407;0	761;636	474;4	758;0;55;356;430; ; ; ; ;
36279;1821;-800;-600;0	407;0	761;-1	000;-1	000;4;359;429;0	407;0	761;636	474;4	798;0;55;356;430; ; ; ; ;
36299;1822;-800;-600;0	605;0	699;-1	000;-1	000;4;361;430;0	407;0	761;636	279;4	793;0;55;356;430; ; ; ; ;
36319;1823;-800;-600;0	408;0	761;-1	000;-1	000;4;357;429;0	408;0	761;636	279;4	800;0;55;356;430; ; ; ; ;
36339;1824;361;431;0	605;0	699;642	567;4	668;0;354;425;0	408;0	761;636	279;4	840;0;55;356;430; ; ; ; ;
36359;1825;367;433;0	606;0	699;642	567;4	652;0;350;426;0	408;0	760;636	279;4	834;0;55;356;430; ; ; ; ;
36379;1826;368;441;0	606;0	699;642	567;4	677;0;349;434;0	408;0	760;636	279;4	833;0;55;356;430; ; ; ; ;
36399;1827;369;444;0	606;0	698;643	094;4	679;0;349;434;0	408;0	760;635	426;4	826;0;55;356;430; ; ; ; ;
36419;1828;-800;-600;0	408;0	760;-1	000;-1	000;4;358;425;0	408;0	760;635	426;4	863;0;55;356;430; ; ; ; ;
36439;1829;364;431;0	606;0	698;643	094;4	682;0;351;426;0	408;0	760;635	426;4	880;0;55;356;430; ; ; ; ;
36458;1830;371;435;0	607;0	698;643	094;4	713;0;353;430;0	409;0	759;635	426;4	869;0;55;356;430; ; ; ; ;
36478;1831;366;430;0	607;0	698;643	094;4	711;0;350;431;0	409;0	759;635	426;4	868;0;55;356;430; ; ; ; ;
36498;1832;370;433;0	607;0	698;641	420;4	698;0;351;432;0	409;0	759;635	144;4	865;0;55;356;430; ; ; ; ;
36518;1833;369;432;0	607;0	698;641	420;4	690;0;346;427;0	409;0	759;635	144;4	903;0;55;356;430; ; ; ; ;
36538;1834;367;442;0	607;0	698;641	420;4	735;0;352;431;0	410;0	758;635	144;4	930;0;55;356;430; ; ; ; ;
36558;1835;358;438;0	608;0	698;641	420;4	742;0;351;438;0	410;0	758;635	144;4	945;0;55;356;430; ; ; ; ;
36578;1836;371;437;0	608;0	698;641	420;4	764;0;346;435;0	410;0	758;635	144;4	912;0;55;356;430; ; ; ; ;
36598;1837;367;434;0	608;0	697;643	332;4	790;0;348;438;0	410;0	758;635	561;4	933;0;55;356;430; ; ; ; ;
36618;1838;368;439;0	608;0	697;643	332;4	795;0;353;430;0	410;0	758;635	561;4	972;0;55;356;430; ; ; ; ;
36638;1839;364;434;0	608;0	697;643	332;4	789;0;349;432;0	410;0	758;635	561;4	978;0;55;356;430; ; ; ; ;
36658;1840;359;429;0	608;0	697;643	332;4	821;0;353;432;0	410;0	757;635	561;4	964;0;55;356;430; ; ; ; ;
36678;1841;360;432;0	608;0	697;643	332;4	810;0;352;431;0	410;0	757;635	561;4	980;0;55;356;430; ; ; ; ;
36698;1842;362;431;0	608;0	697;641	849;4	805;0;351;430;0	410;0	757;636	030;4	979;0;55;356;430; ; ; ; ;
36718;1843;365;431;0	608;0	697;641	849;4	816;0;349;432;0	410;0	757;636	030;5	006;0;55;356;430; ; ; ; ;
36738;1844;370;428;0	608;0	697;641	849;4	800;0;346;432;0	410;0	757;636	030;5	011;0;55;356;430; ; ; ; ;
36757;1845;369;433;0	608;0	697;641	849;4	799;0;349;438;0	410;0	757;636	030;5	007;0;55;356;430; ; ; ; ;
36777;1846;363;430;0	608;0	697;641	849;4	828;0;353;433;0	410;0	757;636	030;5	022;0;55;356;430; ; ; ; ;
36797;1847;365;429;0	607;0	697;642	160;4	823;0;352;434;0	409;0	757;636	307;5	027;0;55;356;430; ; ; ; ;
36817;1848;366;426;0	607;0	697;642	160;4	837;0;347;432;0	409;0	757;636	307;5	029;0;55;356;430; ; ; ; ;
36837;1849;365;428;0	607;0	697;642	160;4	842;0;344;436;0	409;0	757;636	307;5	032;0;55;356;430; ; ; ; ;
36857;1850;367;429;0	607;0	697;642	160;4	838;0;347;435;0	409;0	757;636	307;5	032;0;55;356;430; ; ; ; ;
36877;1851;366;430;0	607;0	697;642	160;4	846;0;349;432;0	409;0	757;636	307;5	039;0;55;356;430; ; ; ; ;
36897;1852;365;429;0	607;0	697;644	193;4	861;0;348;434;0	409;0	757;635	870;5	037;0;55;356;430; ; ; ; ;
36917;1853;369;432;0	607;0	697;644	193;4	888;0;351;434;0	409;0	757;635	870;5	063;0;55;356;430; ; ; ; ;
36937;1854;365;431;0	607;0	697;644	193;4	888;0;353;433;0	409;0	757;635	870;5	055;0;55;356;430; ; ; ; ;
36957;1855;367;431;0	607;0	697;644	193;4	887;0;351;433;0	409;0	757;635	870;5	075;0;55;356;430; ; ; ; ;
36977;1856;370;428;0	607;0	697;644	193;4	886;0;351;435;0	409;0	757;635	870;5	089;0;55;356;430; ; ; ; ;
36997;1857;369;428;0	607;0	697;643	939;4	885;0;351;435;0	409;0	757;636	279;5	096;0;55;356;430; ; ; ; ;
37017;1858;374;431;0	607;0	697;643	939;4	895;0;353;432;0	409;0	757;636	279;5	088;0;55;356;430; ; ; ; ;
37036;1859;371;433;0	607;0	697;643	939;4	876;0;355;431;0	409;0	757;636	279;5	085;0;55;356;430; ; ; ; ;
37056;1860;363;436;0	607;0	697;643	939;4	882;0;354;431;0	409;0	758;636	279;5	060;0;55;356;430; ; ; ; ;
37076;1861;362;433;0	607;0	697;643	939;4	868;0;352;427;0	409;0	758;636	279;5	066;0;55;356;430; ; ; ; ;
37096;1862;362;436;0	607;0	697;640	945;4	845;0;352;426;0	409;0	757;636	481;5	073;0;55;356;430; ; ; ; ;
37116;1863;367;440;0	607;0	697;640	945;4	846;0;349;427;0	409;0	758;636	481;5	085;0;55;356;430; ; ; ; ;
37136;1864;365;440;0	607;0	697;640	945;4	853;0;349;424;0	409;0	758;636	481;5	100;0;55;356;430; ; ; ; ;
37156;1865;366;442;0	607;0	697;640	945;4	863;0;348;425;0	409;0	758;636	481;5	080;0;55;356;430; ; ; ; ;
37176;1866;366;440;0	607;0	697;640	945;4	853;0;349;424;0	409;0	758;636	481;5	090;0;55;356;430; ; ; ; ;
37196;1867;364;437;0	607;0	697;645	135;4	887;0;349;425;0	409;0	757;636	418;5	092;0;55;356;430; ; ; ; ;
37216;1868;363;389;0	607;0	697;645	135;4	884;0;356;386;0	409;0	757;636	418;5	094;0;56;366;402; ; ; ; ;
37236;1869;367;393;0	607;0	697;645	135;4	902;0;352;382;0	409;0	757;636	418;5	082;0;56;366;402; ; ; ; ;
37256;1870;368;391;0	607;0	697;645	135;4	907;0;348;384;0	409;0	757;636	418;5	067;0;56;366;402; ; ; ; ;
37276;1871;364;394;0	606;0	697;645	135;4	920;0;347;384;0	409;0	757;636	418;5	079;0;56;366;402; ; ; ; ;
37296;1872;367;394;0	606;0	697;644	261;4	922;0;345;382;0	408;0	757;636	900;5	076;0;56;366;402; ; ; ; ;
37316;1873;365;393;0	606;0	697;644	261;4	907;0;352;387;0	408;0	757;636	900;5	092;0;56;366;402; ; ; ; ;
37335;1874;364;395;0	606;0	697;644	261;4	906;0;353;383;0	408;0	758;636	900;5	092;0;56;366;402; ; ; ; ;
37355;1875;357;393;0	606;0	697;644	261;4	910;0;355;384;0	408;0	758;636	900;5	094;0;56;366;402; ; ; ; ;
37375;1876;357;391;0	606;0	697;644	261;4	902;0;358;386;0	408;0	758;636	900;5	079;0;56;366;402; ; ; ; ;
37395;1877;358;394;0	606;0	697;641	990;4	886;0;359;384;0	408;0	757;636	444;5	075;0;56;366;402; ; ; ; ;
37415;1878;360;395;0	606;0	697;641	990;4	881;0;352;389;0	408;0	758;636	444;5	061;0;56;366;402; ; ; ; ;
37435;1879;360;397;0	606;0	697;641	990;4	908;0;356;386;0	408;0	758;636	444;5	069;0;56;366;402; ; ; ; ;
37455;1880;359;396;0	606;0	697;641	990;4	867;0;357;388;0	408;0	758;636	444;5	061;0;56;366;402; ; ; ; ;
37475;1881;356;397;0	606;0	697;641	990;4	868;0;355;390;0	408;0	758;636	444;5	063;0;56;366;402; ; ; ; ;
37495;1882;356;397;0	606;0	698;642	205;4	871;0;356;389;0	408;0	758;635	898;5	061;0;56;366;402; ; ; ; ;
37515;1883;359;398;0	606;0	698;642	205;4	859;0;349;393;0	408;0	758;635	898;5	056;0;56;366;402; ; ; ; ;
37535;1884;363;403;0	606;0	698;642	205;4	845;0;357;403;0	408;0	758;635	898;5	031;0;56;366;402; ; ; ; ;
37555;1885;376;402;0	606;0	698;642	205;4	821;0;371;408;0	408;0	758;635	898;5	011;0;56;366;402; ; ; ; ;
37575;1886;375;409;0	606;0	698;642	205;4	829;0;372;408;0	408;0	758;635	898;4	981;0;56;366;402; ; ; ; ;
37595;1887;373;412;0	606;0	698;641	781;4	833;0;372;408;0	408;0	758;636	047;4	958;0;56;366;402; ; ; ; ;
37614;1888;372;410;0	606;0	698;641	781;4	825;0;370;405;0	408;0	758;636	047;4	971;0;56;366;402; ; ; ; ;
37634;1889;373;411;0	606;0	698;641	781;4	810;0;370;404;0	408;0	758;636	047;4	991;0;56;366;402; ; ; ; ;
37654;1890;376;411;0	606;0	698;641	781;4	810;0;371;412;0	408;0	758;636	047;4	966;0;56;366;402; ; ; ; ;
37674;1891;376;411;0	606;0	698;641	781;4	801;0;367;412;0	408;0	758;636	047;4	968;0;56;366;402; ; ; ; ;
37694;1892;375;410;0	606;0	698;643	106;4	808;0;367;412;0	408;0	758;635	904;4	970;0;56;366;402; ; ; ; ;
37714;1893;379;411;0	607;0	698;643	106;4	813;0;365;411;0	409;0	758;635	904;4	968;0;56;366;402; ; ; ; ;
37734;1894;376;410;0	607;0	698;643	106;4	809;0;368;408;0	409;0	758;635	904;4	953;0;56;366;402; ; ; ; ;
37754;1895;375;415;0	607;0	698;643	106;4	793;0;373;406;0	409;0	758;635	904;4	955;0;56;366;402; ; ; ; ;
37774;1896;372;413;0	607;0	698;643	106;4	787;0;372;404;0	409;0	758;635	904;4	958;0;56;366;402; ; ; ; ;
37794;1897;370;415;0	607;0	698;642	099;4	774;0;374;400;0	409;0	757;637	810;4	974;0;56;366;402; ; ; ; ;
37814;1898;382;412;0	607;0	697;642	099;4	749;0;368;407;0	409;0	757;637	810;4	940;0;56;366;402; ; ; ; ;
37834;1899;380;411;0	607;0	697;642	099;4	766;0;369;405;0	409;0	757;637	810;4	936;0;56;366;402; ; ; ; ;
37854;1900;376;416;0	607;0	697;642	099;4	770;0;367;409;0	409;0	757;637	810;4	952;0;56;366;402; ; ; ; ;
37874;1901;373;406;0	607;0	697;642	099;4	777;0;373;407;0	410;0	757;637	810;4	956;0;56;366;402; ; ; ; ;
37894;1902;370;407;0	608;0	697;642	331;4	784;0;374;407;0	410;0	757;637	302;4	955;0;56;366;402; ; ; ; ;
37914;1903;375;412;0	608;0	697;642	331;4	808;0;371;403;0	410;0	757;637	302;4	978;0;56;366;402; ; ; ; ;
37933;1904;376;415;0	608;0	697;642	331;4	804;0;371;405;0	410;0	757;637	302;4	956;0;56;366;402; ; ; ; ;
37953;1905;377;408;0	608;0	697;642	331;4	781;0;368;408;0	410;0	757;637	302;4	974;0;56;366;402; ; ; ; ;
37973;1906;382;413;0	608;0	697;642	331;4	780;0;371;410;0	410;0	757;637	302;4	975;0;56;366;402; ; ; ; ;
37993;1907;382;410;0	608;0	697;644	944;4	799;0;370;413;0	410;0	756;636	766;4	971;0;56;366;402; ; ; ; ;
38013;1908;379;408;0	608;0	697;644	944;4	818;0;369;409;0	410;0	756;636	766;4	977;0;56;366;402; ; ; ; ;
38033;1909;378;407;0	608;0	697;644	944;4	823;0;368;408;0	410;0	756;636	766;4	993;0;56;366;402; ; ; ; ;
38053;1910;378;406;0	608;0	697;644	944;4	822;0;368;409;0	410;0	757;636	766;4	993;0;56;366;402; ; ; ; ;
38073;1911;374;409;0	608;0	697;644	944;4	870;0;372;403;0	410;0	757;636	766;5	003;0;56;366;402; ; ; ; ;
38093;1912;373;410;0	608;0	697;642	750;4	860;0;371;402;0	410;0	756;637	276;5	010;0;56;366;402; ; ; ; ;
38113;1913;377;413;0	607;0	697;642	750;4	845;0;366;407;0	409;0	757;637	276;5	025;0;56;366;402; ; ; ; ;
38133;1914;373;412;0	607;0	697;642	750;4	873;0;369;409;0	409;0	757;637	276;5	016;0;56;366;402; ; ; ; ;
38153;1915;352;411;0	607;0	697;642	750;4	893;0;344;407;0	410;0	757;637	276;5	024;0;56;366;402; ; ; ; ;
38173;1916;254;384;0	608;0	696;642	750;4	909;0;247;383;0	411;0	757;637	276;5	022;0;57;226;391; ; ; ; ;
38193;1917;239;385;0	608;0	696;637	913;4	888;0;233;384;0	411;0	757;634	541;4	999;0;57;226;391; ; ; ; ;
38213;1918;231;398;0	608;0	696;637	913;4	860;0;230;384;0	411;0	757;634	541;5	008;0;57;226;391; ; ; ; ;
38232;1919;232;395;0	608;0	696;637	913;4	856;0;224;384;0	411;0	757;634	541;5	006;0;57;226;391; ; ; ; ;
38252;1920;230;397;0	608;0	696;637	913;4	875;0;222;385;0	411;0	757;634	541;5	035;0;57;226;391; ; ; ; ;
38272;1921;231;395;0	608;0	696;637	913;4	880;0;220;385;0	411;0	757;634	541;5	047;0;57;226;391; ; ; ; ;
38292;1922;231;395;0	609;0	696;638	171;4	886;0;218;387;0	411;0	757;633	241;5	050;0;57;226;391; ; ; ; ;
38312;1923;236;395;0	609;0	696;638	171;4	905;0;227;389;0	411;0	757;633	241;5	026;0;57;226;391; ; ; ; ;
38332;1924;232;396;0	609;0	696;638	171;4	895;0;227;387;0	411;0	757;633	241;5	022;0;57;226;391; ; ; ; ;
38352;1925;227;399;0	609;0	696;638	171;4	904;0;221;389;0	411;0	757;633	241;5	040;0;57;226;391; ; ; ; ;
38372;1926;229;396;0	609;0	696;638	171;4	913;0;218;392;0	411;0	757;633	241;5	056;0;57;226;391; ; ; ; ;
38392;1927;231;398;0	609;0	696;637	339;4	904;0;215;390;0	411;0	757;633	742;5	065;0;57;226;391; ; ; ; ;
38412;1928;229;400;0	609;0	696;637	339;4	872;0;216;392;0	412;0	757;633	742;5	036;0;57;226;391; ; ; ; ;
38432;1929;189;433;0	610;0	697;637	339;4	913;0;184;431;0	413;0	758;633	742;5	022;0;58;174;429; ; ; ; ;
38452;1930;184;430;0	610;0	697;637	339;4	921;0;179;430;0	412;0	758;633	742;5	016;0;58;174;429; ; ; ; ;
38472;1931;191;436;0	610;0	697;637	339;4	897;0;174;430;0	412;0	758;633	742;5	019;0;58;174;429; ; ; ; ;
38492;1932;192;438;0	610;0	697;634	467;4	873;0;168;427;0	412;0	758;637	117;5	043;0;58;174;429; ; ; ; ;
38512;1933;190;440;0	609;0	698;634	467;4	864;0;180;422;0	412;0	759;637	117;5	029;0;58;174;429; ; ; ; ;
38532;1934;187;441;0	609;0	697;634	467;4	866;0;171;423;0	411;0	759;637	117;5	027;0;58;174;429; ; ; ; ;
38551;1935;193;441;0	609;0	698;634	467;4	846;0;180;428;0	411;0	759;637	117;5	014;0;58;174;429; ; ; ; ;
38571;1936;192;438;0	609;0	698;634	467;4	839;0;178;429;0	411;0	759;637	117;5	017;0;58;174;429; ; ; ; ;
38591;1937;188;435;0	608;0	698;639	417;4	870;0;175;429;0	411;0	759;637	045;5	020;0;58;174;429; ; ; ; ;
38611;1938;181;430;0	608;0	698;639	417;4	901;0;172;426;0	411;0	759;637	045;5	015;0;58;174;429; ; ; ; ;
38631;1939;182;429;0	608;0	698;639	417;4	920;0;174;425;0	411;0	759;637	045;5	046;0;58;174;429; ; ; ; ;
38651;1940;185;428;0	608;0	698;639	417;4	907;0;175;422;0	411;0	759;637	045;5	030;0;58;174;429; ; ; ; ;
38671;1941;185;428;0	608;0	698;639	417;4	919;0;174;421;0	411;0	760;637	045;5	031;0;58;174;429; ; ; ; ;
38691;1942;186;428;0	608;0	698;637	707;4	901;0;174;420;0	411;0	759;637	524;5	036;0;58;174;429; ; ; ; ;
38711;1943;177;427;0	608;0	698;637	707;4	875;0;170;429;0	411;0	759;637	524;4	988;0;58;174;429; ; ; ; ;
38731;1944;185;429;0	608;0	698;637	707;4	865;0;175;428;0	411;0	759;637	524;5	008;0;58;174;429; ; ; ; ;
38751;1945;189;429;0	609;0	698;637	707;4	841;0;180;427;0	411;0	759;637	524;4	954;0;58;174;429; ; ; ; ;
38771;1946;188;423;0	609;0	698;637	707;4	814;0;178;430;0	411;0	759;637	524;4	953;0;58;174;429; ; ; ; ;
38791;1947;187;423;0	609;0	698;638	964;4	807;0;181;431;0	411;0	759;635	501;4	936;0;58;174;429; ; ; ; ;
38810;1948;185;432;0	609;0	698;638	964;4	792;0;170;427;0	411;0	759;635	501;4	892;0;58;174;429; ; ; ; ;
38830;1949;174;429;0	609;0	698;638	964;4	786;0;166;419;0	412;0	759;635	501;4	857;0;58;174;429; ; ; ; ;
38850;1950;175;431;0	609;0	698;638	964;4	784;0;162;418;0	412;0	759;635	501;4	883;0;58;174;429; ; ; ; ;
38870;1951;172;435;0	610;0	698;638	964;4	774;0;162;421;0	412;0	759;635	501;4	854;0;58;174;429; ; ; ; ;
38890;1952;172;435;0	610;0	698;638	311;4	764;0;161;420;0	412;0	758;636	972;4	872;0;58;174;429; ; ; ; ;
38910;1953;166;430;0	610;0	698;638	311;4	735;0;163;427;0	412;0	758;636	972;4	855;0;58;174;429; ; ; ; ;
38930;1954;173;429;0	610;0	698;638	311;4	730;0;164;429;0	412;0	758;636	972;4	838;0;58;174;429; ; ; ; ;
38950;1955;181;429;0	610;0	697;638	311;4	698;0;166;430;0	412;0	758;636	972;4	805;0;58;174;429; ; ; ; ;
38970;1956;181;429;0	610;0	697;638	311;4	703;0;164;424;0	413;0	758;636	972;4	825;0;58;174;429; ; ; ; ;
38990;1957;183;430;0	610;0	697;636	692;4	697;0;165;426;0	413;0	757;636	137;4	803;0;58;174;429; ; ; ; ;
39010;1958;180;435;0	610;0	697;636	692;4	687;0;160;430;0	413;0	757;636	137;4	824;0;58;174;429; ; ; ; ;
39030;1959;177;433;0	610;0	697;636	692;4	684;0;162;432;0	413;0	757;636	137;4	830;0;58;174;429; ; ; ; ;
39050;1960;173;434;0	610;0	697;636	692;4	688;0;160;434;0	413;0	757;636	137;4	806;0;58;174;429; ; ; ; ;
39070;1961;169;435;0	610;0	697;636	692;4	680;0;160;433;0	413;0	757;636	137;4	805;0;58;174;429; ; ; ; ;
39090;1962;165;434;0	610;0	696;636	749;4	679;0;160;434;0	413;0	757;634	991;4	796;0;58;174;429; ; ; ; ;
39110;1963;167;429;0	610;0	696;636	749;4	674;0;156;425;0	413;0	757;634	991;4	807;0;58;174;429; ; ; ; ;
39129;1964;168;429;0	610;0	696;636	749;4	669;0;156;428;0	413;0	757;634	991;4	791;0;58;174;429; ; ; ; ;
39149;1965;164;431;0	610;0	696;636	749;4	640;0;156;428;0	413;0	757;634	991;4	806;0;58;174;429; ; ; ; ;
39169;1966;220;386;0	610;0	696;636	749;4	643;0;224;388;0	412;0	756;634	991;4	788;0; ; ; ; ; ; ; ;
39189;1967;222;380;0	608;0	695;640	350;4	671;0;230;384;0	412;0	755;637	052;4	807;0; ; ; ; ; ; ; ;
39209;1968;265;303;0	608;0	695;640	350;4	612;0;278;304;0	411;0	755;637	052;4	801;0;59;277;303; ; ; ; ;
39229;1969;272;299;0	608;0	695;640	350;4	591;0;280;301;0	411;0	755;637	052;4	779;0;59;277;303; ; ; ; ;
39249;1970;273;299;0	608;0	695;640	350;4	583;0;274;305;0	411;0	755;637	052;4	785;0;59;277;303; ; ; ; ;
39269;1971;272;300;0	608;0	695;640	350;4	585;0;274;306;0	411;0	755;637	052;4	768;0;59;277;303; ; ; ; ;
39289;1972;273;302;0	608;0	695;639	024;4	578;0;274;305;0	411;0	755;637	574;4	770;0;59;277;303; ; ; ; ;
39309;1973;273;305;0	608;0	695;639	024;4	547;0;277;305;0	411;0	755;637	574;4	724;0;59;277;303; ; ; ; ;
39329;1974;274;303;0	608;0	695;639	024;4	568;0;276;300;0	411;0	755;637	574;4	737;0;59;277;303; ; ; ; ;
39349;1975;272;303;0	608;0	695;639	024;4	541;0;282;298;0	411;0	756;637	574;4	707;0;59;277;303; ; ; ; ;
39369;1976;274;306;0	608;0	695;639	024;4	545;0;281;301;0	410;0	756;637	574;4	688;0;59;277;303; ; ; ; ;
39389;1977;274;305;0	608;0	695;638	700;4	546;0;281;301;0	410;0	755;637	391;4	683;0;59;277;303; ; ; ; ;
39408;1978;280;307;0	608;0	695;638	700;4	460;0;280;304;0	410;0	755;637	391;4	673;0;59;277;303; ; ; ; ;
39428;1979;280;307;0	608;0	695;638	700;4	448;0;275;302;0	410;0	756;637	391;4	645;0;59;277;303; ; ; ; ;
39448;1980;282;308;0	608;0	695;638	700;4	447;0;280;302;0	410;0	756;637	391;4	628;0;59;277;303; ; ; ; ;
39468;1981;277;306;0	608;0	695;638	700;4	410;0;282;302;0	410;0	756;637	391;4	588;0;59;277;303; ; ; ; ;
39488;1982;277;305;0	608;0	695;639	107;4	403;0;281;301;0	410;0	756;638	460;4	571;0;59;277;303; ; ; ; ;
39508;1983;278;304;0	608;0	695;639	107;4	353;0;279;301;0	410;0	756;638	460;4	568;0;59;277;303; ; ; ; ;
39528;1984;275;311;0	608;0	695;639	107;4	330;0;284;302;0	410;0	756;638	460;4	538;0;59;277;303; ; ; ; ;
[truncated: 7,018 more rows]
