# Supplementary material for: Perception of Individual and Joint Action in Infants and Adults
Source: PLoS One. 2014 Sep 9;9(9):e107450. doi: 10.1371/journal.pone.0107450 (PMC4174902; doi:10.1371/journal.pone.0107450)
Supplement: Data S1 — Raw files of eye tracking data of all participants. (ZIP) [file pone.0107450.s001.zip › Turmbau2012b_12_12.csv]

Data properties:
Recording date: 09.07.2012
Recording time : 16:18:21:421 (corresponds to time 0)
Study: Turmbau2012b
Subject: Turmbau2012b_12_12
Recording: Turmbau2012b_12_12
Screen resolution: 800 x 600
Coordinate unit: Pixels
Filter settings:
Eye: Average
Fixation radius: 30
Min duration: 100
Timestamp;Number;GazepointX (L);GazepointY (L);CamX (L);CamY (L);Distance (L);Pupil (L);Validity (L);GazepointX (R);GazepointY (R);CamX (R);CamY (R);Distance (R);Pupil (R);Validity (R);Fixation;GazepointX;GazepointY;Event;Event Key;Data 1;Data 2;Description
16;1;415;318;0	617;0	848;633	927;4	419;0;387;337;0	398;0	856;623	298;4	152;0;1;407;298; ; ; ; ;
34;2;414;319;0	617;0	848;632	758;4	401;0;388;334;0	398;0	856;625	829;4	171;0;1;407;298; ; ; ; ;
56;3;418;320;0	617;0	847;632	758;4	342;0;385;324;0	398;0	856;625	829;4	152;0;1;407;298; ; ; ; ;
74;4;412;317;0	617;0	847;632	758;4	336;0;391;330;0	398;0	855;625	829;4	129;0;1;407;298; ; ; ; ;
94;5;412;322;0	617;0	846;632	758;4	375;0;390;325;0	398;0	855;625	829;4	103;0;1;407;298; ; ; ; ;
114;6;416;315;0	617;0	846;632	758;4	328;0;387;334;0	398;0	854;625	829;4	132;0;1;407;298; ; ; ; ;
134;7;413;314;0	617;0	846;635	619;4	357;0;390;336;0	398;0	854;624	487;4	116;0;1;407;298; ; ; ; ;
154;8;414;319;0	617;0	846;635	619;4	369;0;387;328;0	398;0	854;624	487;4	108;0;1;407;298; ; ; ; ;
177;9;412;316;0	617;0	845;635	619;4	351;0;387;326;0	398;0	854;624	487;4	138;0;1;407;298; ; ; ; ;
194;10;410;315;0	617;0	846;635	619;4	355;0;389;329;0	398;0	854;624	487;4	119;0;1;407;298; ; ; ; ;
214;11;421;314;0	617;0	845;635	619;4	349;0;384;332;0	398;0	853;624	487;4	138;0;1;407;298; ; ; ; ;
234;12;420;316;0	617;0	845;632	680;4	330;0;384;332;0	398;0	853;625	230;4	137;0;1;407;298; ; ; ; ;
253;13;422;314;0	617;0	845;632	680;4	372;0;382;330;0	398;0	853;625	230;4	186;0;1;407;298; ; ; ; ;
274;14;416;311;0	617;0	845;632	680;4	368;0;384;327;0	398;0	853;625	230;4	163;0;1;407;298; ; ; ; ;
293;15;423;287;0	617;0	845;632	680;4	390;0;391;302;0	398;0	853;625	230;4	175;0;1;407;298; ; ; ; ;
313;16;420;291;0	616;0	845;632	680;4	383;0;389;306;0	398;0	853;625	230;4	142;0;1;407;298; ; ; ; ;
326; ; ; ; ; ; ; ;5; ; ; ; ; ; ;5; ; ; ;ShowAVI;8;0;0;atFish.avi
333;17;419;293;0	616;0	845;634	690;4	401;0;392;312;0	397;0	853;623	767;4	129;0;1;407;298; ; ; ; ;
353;18;413;287;0	615;0	845;634	690;4	376;0;390;302;0	397;0	853;623	767;4	136;0;1;407;298; ; ; ; ;
373;19;418;298;0	615;0	846;634	690;4	350;0;395;307;0	397;0	853;623	767;4	137;0;1;407;298; ; ; ; ;
393;20;422;296;0	615;0	846;634	690;4	333;0;393;307;0	397;0	853;623	767;4	127;0;1;407;298; ; ; ; ;
413;21;418;291;0	615;0	846;634	690;4	341;0;395;308;0	397;0	853;623	767;4	080;0;1;407;298; ; ; ; ;
433;22;419;298;0	615;0	846;633	873;4	327;0;394;309;0	397;0	853;623	969;4	074;0;1;407;298; ; ; ; ;
453;23;415;296;0	615;0	846;633	873;4	294;0;390;301;0	397;0	852;623	969;4	091;0;1;407;298; ; ; ; ;
473;24;425;289;0	616;0	846;633	873;4	299;0;398;297;0	397;0	852;623	969;4	074;0;1;407;298; ; ; ; ;
493;25;418;280;0	616;0	846;633	873;4	289;0;390;302;0	398;0	852;623	969;4	041;0;1;407;298; ; ; ; ;
513;26;427;290;0	617;0	846;633	873;4	271;0;399;303;0	398;0	851;623	969;4	053;0;1;407;298; ; ; ; ;
533;27;425;288;0	617;0	847;633	281;4	265;0;397;301;0	398;0	851;625	395;4	045;0;1;407;298; ; ; ; ;
552;28;426;281;0	617;0	847;633	281;4	287;0;397;291;0	399;0	851;625	395;4	065;0;1;407;298; ; ; ; ;
572;29;420;287;0	617;0	847;633	281;4	278;0;390;292;0	399;0	851;625	395;4	065;0;1;407;298; ; ; ; ;
592;30;418;289;0	617;0	848;633	281;4	298;0;388;292;0	399;0	851;625	395;4	071;0;1;407;298; ; ; ; ;
612;31;419;282;0	617;0	848;633	281;4	305;0;391;302;0	399;0	851;625	395;4	060;0;1;407;298; ; ; ; ;
632;32;418;285;0	617;0	848;634	149;4	313;0;391;306;0	399;0	852;623	151;4	047;0;1;407;298; ; ; ; ;
652;33;422;276;0	617;0	848;634	149;4	327;0;388;290;0	398;0	852;623	151;4	039;0;1;407;298; ; ; ; ;
672;34;415;281;0	616;0	848;634	149;4	300;0;397;298;0	398;0	852;623	151;4	054;0;1;407;298; ; ; ; ;
692;35;423;275;0	616;0	848;634	149;4	328;0;387;304;0	398;0	852;623	151;4	090;0;1;407;298; ; ; ; ;
712;36;427;273;0	616;0	848;634	149;4	321;0;393;303;0	398;0	852;623	151;4	079;0;1;407;298; ; ; ; ;
732;37;426;274;0	616;0	848;633	438;4	309;0;396;303;0	397;0	852;623	043;4	071;0;1;407;298; ; ; ; ;
752;38;419;279;0	616;0	848;633	438;4	331;0;392;303;0	397;0	853;623	043;4	087;0;1;407;298; ; ; ; ;
772;39;424;286;0	616;0	848;633	438;4	340;0;396;305;0	398;0	852;623	043;4	110;0;1;407;298; ; ; ; ;
792;40;425;284;0	616;0	848;633	438;4	381;0;392;307;0	398;0	852;623	043;4	095;0;1;407;298; ; ; ; ;
812;41;423;277;0	616;0	848;633	438;4	359;0;394;304;0	398;0	852;623	043;4	109;0;1;407;298; ; ; ; ;
831;42;423;282;0	616;0	848;630	985;4	363;0;395;305;0	398;0	853;623	549;4	106;0;1;407;298; ; ; ; ;
851;43;424;282;0	616;0	849;630	985;4	393;0;401;303;0	398;0	853;623	549;4	134;0;1;407;298; ; ; ; ;
871;44;422;282;0	616;0	849;630	985;4	354;0;391;304;0	398;0	854;623	549;4	142;0;1;407;298; ; ; ; ;
891;45;424;291;0	616;0	849;630	985;4	371;0;394;299;0	398;0	854;623	549;4	172;0;1;407;298; ; ; ; ;
911;46;424;292;0	615;0	850;630	985;4	379;0;398;305;0	397;0	854;623	549;4	166;0;1;407;298; ; ; ; ;
931;47;424;291;0	615;0	850;633	340;4	379;0;394;305;0	397;0	854;622	859;4	157;0;1;407;298; ; ; ; ;
951;48;423;277;0	614;0	850;633	340;4	397;0;395;306;0	396;0	855;622	859;4	180;0;1;407;298; ; ; ; ;
971;49;422;282;0	614;0	850;633	340;4	458;0;398;301;0	396;0	855;622	859;4	201;0;1;407;298; ; ; ; ;
991;50;419;286;0	614;0	850;633	340;4	426;0;400;300;0	396;0	855;622	859;4	169;0;1;407;298; ; ; ; ;
1011;51;418;286;0	614;0	850;633	340;4	416;0;400;303;0	396;0	855;622	859;4	205;0;1;407;298; ; ; ; ;
1031;52;418;284;0	614;0	850;633	966;4	444;0;400;300;0	396;0	854;625	851;4	215;0;1;407;298; ; ; ; ;
1051;53;414;288;0	615;0	850;633	966;4	431;0;397;296;0	397;0	855;625	851;4	216;0;1;407;298; ; ; ; ;
1071;54;424;281;0	615;0	851;633	966;4	454;0;393;305;0	397;0	855;625	851;4	228;0;1;407;298; ; ; ; ;
1091;55;421;285;0	615;0	851;633	966;4	475;0;396;301;0	397;0	855;625	851;4	255;0;1;407;298; ; ; ; ;
1111;56;416;287;0	615;0	851;633	966;4	486;0;397;299;0	397;0	856;625	851;4	258;0;1;407;298; ; ; ; ;
1131;57;420;286;0	615;0	852;633	395;4	494;0;396;304;0	397;0	856;624	282;4	251;0;1;407;298; ; ; ; ;
1151;58;426;282;0	615;0	852;633	395;4	521;0;399;302;0	397;0	856;624	282;4	244;0;1;407;298; ; ; ; ;
1170;59;420;279;0	615;0	852;633	395;4	495;0;395;305;0	396;0	856;624	282;4	247;0;1;407;298; ; ; ; ;
1190;60;410;287;0	614;0	852;633	395;4	507;0;398;303;0	396;0	856;624	282;4	286;0;1;407;298; ; ; ; ;
1210;61;421;284;0	614;0	852;633	395;4	509;0;397;296;0	396;0	857;624	282;4	248;0;1;407;298; ; ; ; ;
1230;62;418;287;0	614;0	852;631	493;4	498;0;398;298;0	395;0	857;622	781;4	252;0;1;407;298; ; ; ; ;
1250;63;417;289;0	613;0	852;631	493;4	514;0;405;296;0	395;0	857;622	781;4	278;0;1;407;298; ; ; ; ;
1270;64;423;287;0	614;0	852;631	493;4	537;0;400;298;0	395;0	857;622	781;4	258;0;1;407;298; ; ; ; ;
1290;65;423;290;0	614;0	852;631	493;4	558;0;394;301;0	396;0	857;622	781;4	284;0;1;407;298; ; ; ; ;
1310;66;422;290;0	614;0	852;631	493;4	576;0;398;299;0	396;0	857;622	781;4	279;0;1;407;298; ; ; ; ;
1330;67;421;290;0	614;0	852;631	231;4	592;0;395;297;0	396;0	856;624	798;4	289;0;1;407;298; ; ; ; ;
1350;68;415;287;0	614;0	852;631	231;4	551;0;398;299;0	396;0	857;624	798;4	299;0;1;407;298; ; ; ; ;
1370;69;422;289;0	614;0	852;631	231;4	583;0;399;301;0	396;0	857;624	798;4	308;0;1;407;298; ; ; ; ;
1390;70;425;287;0	614;0	852;631	231;4	584;0;398;303;0	396;0	857;624	798;4	277;0;1;407;298; ; ; ; ;
1410;71;416;286;0	614;0	852;631	231;4	577;0;401;305;0	396;0	856;624	798;4	328;0;1;407;298; ; ; ; ;
1430;72;420;285;0	614;0	852;632	459;4	585;0;401;307;0	396;0	856;624	569;4	326;0;1;407;298; ; ; ; ;
1449;73;414;281;0	614;0	852;632	459;4	606;0;404;305;0	396;0	856;624	569;4	313;0;1;407;298; ; ; ; ;
1469;74;421;276;0	614;0	852;632	459;4	624;0;404;304;0	396;0	856;624	569;4	343;0;1;407;298; ; ; ; ;
1489;75;424;283;0	614;0	852;632	459;4	609;0;398;308;0	396;0	856;624	569;4	347;0;1;407;298; ; ; ; ;
1509;76;423;280;0	614;0	852;632	459;4	642;0;400;308;0	396;0	856;624	569;4	340;0;1;407;298; ; ; ; ;
1529;77;424;278;0	614;0	852;632	952;4	646;0;398;311;0	396;0	856;621	700;4	321;0;1;407;298; ; ; ; ;
1549;78;415;291;0	614;0	852;632	952;4	665;0;402;304;0	396;0	856;621	700;4	353;0;1;407;298; ; ; ; ;
1569;79;417;286;0	614;0	851;632	952;4	670;0;401;306;0	396;0	856;621	700;4	346;0;1;407;298; ; ; ; ;
1589;80;421;287;0	614;0	851;632	952;4	669;0;399;302;0	396;0	856;621	700;4	369;0;1;407;298; ; ; ; ;
1609;81;424;288;0	615;0	851;632	952;4	667;0;401;304;0	396;0	856;621	700;4	354;0;1;407;298; ; ; ; ;
1629;82;427;287;0	614;0	851;632	013;4	663;0;400;300;0	396;0	855;625	023;4	379;0;1;407;298; ; ; ; ;
1649;83;421;283;0	614;0	851;632	013;4	661;0;402;308;0	396;0	855;625	023;4	408;0;1;407;298; ; ; ; ;
1669;84;414;285;0	614;0	851;632	013;4	686;0;405;307;0	396;0	856;625	023;4	399;0;1;407;298; ; ; ; ;
1689;85;417;293;0	614;0	851;632	013;4	682;0;407;303;0	396;0	856;625	023;4	395;0;1;407;298; ; ; ; ;
1709;86;480;368;0	613;0	853;632	013;4	716;0;458;387;0	396;0	857;625	023;4	426;0;2;485;394; ; ; ; ;
1729;87;483;378;0	612;0	853;632	449;4	729;0;465;391;0	395;0	857;625	604;4	426;0;2;485;394; ; ; ; ;
1748;88;490;387;0	612;0	853;632	449;4	707;0;475;409;0	395;0	857;625	604;4	462;0;2;485;394; ; ; ; ;
1768;89;494;386;0	612;0	853;632	449;4	708;0;471;408;0	395;0	857;625	604;4	466;0;2;485;394; ; ; ; ;
1788;90;496;387;0	612;0	853;632	449;4	746;0;476;409;0	395;0	857;625	604;4	476;0;2;485;394; ; ; ; ;
1808;91;491;391;0	612;0	853;632	449;4	753;0;482;407;0	395;0	857;625	604;4	501;0;2;485;394; ; ; ; ;
1828;92;494;390;0	612;0	852;634	226;4	773;0;481;409;0	395;0	857;623	123;4	491;0;2;485;394; ; ; ; ;
1848;93;492;389;0	612;0	853;634	226;4	761;0;479;410;0	395;0	857;623	123;4	494;0;2;485;394; ; ; ; ;
1868;94;493;384;0	612;0	853;634	226;4	729;0;478;412;0	395;0	857;623	123;4	498;0;2;485;394; ; ; ; ;
1888;95;488;385;0	612;0	853;634	226;4	735;0;476;409;0	395;0	857;623	123;4	503;0;2;485;394; ; ; ; ;
1908;96;486;389;0	613;0	853;634	226;4	755;0;473;410;0	395;0	857;623	123;4	488;0;2;485;394; ; ; ; ;
1928;97;484;387;0	613;0	852;634	449;4	741;0;472;408;0	395;0	857;626	485;4	514;0;2;485;394; ; ; ; ;
1948;98;490;389;0	613;0	853;634	449;4	749;0;476;403;0	395;0	857;626	485;4	526;0;2;485;394; ; ; ; ;
1968;99;490;390;0	613;0	853;634	449;4	781;0;472;404;0	395;0	857;626	485;4	545;0;2;485;394; ; ; ; ;
1988;100;497;387;0	613;0	853;634	449;4	752;0;472;403;0	395;0	857;626	485;4	522;0;2;485;394; ; ; ; ;
2008;101;495;388;0	613;0	853;634	449;4	783;0;472;404;0	395;0	857;626	485;4	519;0;2;485;394; ; ; ; ;
2028;102;497;388;0	613;0	853;634	105;4	771;0;473;403;0	395;0	857;626	937;4	524;0;2;485;394; ; ; ; ;
2047;103;491;387;0	613;0	853;634	105;4	734;0;478;401;0	395;0	857;626	937;4	514;0;2;485;394; ; ; ; ;
2067;104;490;386;0	613;0	853;634	105;4	724;0;479;402;0	395;0	857;626	937;4	524;0;2;485;394; ; ; ; ;
2087;105;488;386;0	613;0	853;634	105;4	703;0;482;403;0	395;0	857;626	937;4	506;0;2;485;394; ; ; ; ;
2107;106;488;386;0	613;0	853;634	105;4	707;0;484;406;0	395;0	857;626	937;4	460;0;2;485;394; ; ; ; ;
2127;107;487;387;0	613;0	853;633	096;4	703;0;485;409;0	395;0	857;624	722;4	441;0;2;485;394; ; ; ; ;
2147;108;494;386;0	613;0	853;633	096;4	676;0;479;406;0	395;0	857;624	722;4	452;0;2;485;394; ; ; ; ;
2167;109;499;386;0	613;0	853;633	096;4	667;0;478;408;0	395;0	857;624	722;4	422;0;2;485;394; ; ; ; ;
2187;110;504;384;0	613;0	853;633	096;4	652;0;476;401;0	395;0	857;624	722;4	386;0;2;485;394; ; ; ; ;
2207;111;500;384;0	613;0	853;633	096;4	656;0;475;403;0	395;0	857;624	722;4	392;0;2;485;394; ; ; ; ;
2227;112;501;386;0	613;0	853;632	228;4	655;0;475;401;0	395;0	857;625	921;4	407;0;2;485;394; ; ; ; ;
2247;113;495;382;0	613;0	854;632	228;4	622;0;486;393;0	395;0	858;625	921;4	399;0;2;485;394; ; ; ; ;
2267;114;490;382;0	613;0	854;632	228;4	607;0;490;398;0	395;0	858;625	921;4	354;0;2;485;394; ; ; ; ;
2287;115;491;390;0	612;0	854;632	228;4	603;0;482;401;0	394;0	858;625	921;4	360;0;2;485;394; ; ; ; ;
2307;116;495;388;0	612;0	854;632	228;4	591;0;482;399;0	394;0	858;625	921;4	346;0;2;485;394; ; ; ; ;
2327;117;493;389;0	612;0	854;633	240;4	591;0;481;400;0	394;0	858;626	870;4	351;0;2;485;394; ; ; ; ;
2346;118;493;386;0	612;0	854;633	240;4	552;0;484;398;0	394;0	858;626	870;4	348;0;2;485;394; ; ; ; ;
2366;119;517;361;0	612;0	854;633	240;4	592;0;506;384;0	394;0	858;626	870;4	333;0;2;485;394; ; ; ; ;
2386;120;539;323;0	611;0	853;633	240;4	536;0;544;337;0	394;0	857;626	870;4	303;0;3;545;332; ; ; ; ;
2406;121;548;321;0	611;0	854;633	240;4	498;0;554;336;0	394;0	858;626	870;4	302;0;3;545;332; ; ; ; ;
2426;122;556;320;0	612;0	854;632	280;4	492;0;562;339;0	394;0	858;622	994;4	275;0;3;545;332; ; ; ; ;
2446;123;553;323;0	612;0	854;632	280;4	495;0;545;338;0	394;0	858;622	994;4	226;0;3;545;332; ; ; ; ;
2466;124;551;330;0	612;0	853;632	280;4	527;0;543;344;0	394;0	857;622	994;4	234;0;3;545;332; ; ; ; ;
2486;125;552;326;0	612;0	853;632	280;4	492;0;538;347;0	394;0	857;622	994;4	208;0;3;545;332; ; ; ; ;
2506;126;553;326;0	612;0	853;632	280;4	477;0;539;346;0	394;0	857;622	994;4	175;0;3;545;332; ; ; ; ;
2526;127;552;328;0	612;0	853;630	753;4	472;0;540;346;0	394;0	857;623	997;4	175;0;3;545;332; ; ; ; ;
2546;128;561;328;0	612;0	853;630	753;4	472;0;539;345;0	394;0	857;623	997;4	187;0;3;545;332; ; ; ; ;
2566;129;555;331;0	612;0	853;630	753;4	431;0;546;339;0	394;0	857;623	997;4	165;0;3;545;332; ; ; ; ;
2586;130;555;333;0	612;0	853;630	753;4	445;0;543;339;0	394;0	857;623	997;4	162;0;3;545;332; ; ; ; ;
2606;131;556;332;0	612;0	853;630	753;4	422;0;543;340;0	394;0	857;623	997;4	181;0;3;545;332; ; ; ; ;
2625;132;556;333;0	612;0	853;630	343;4	421;0;541;343;0	394;0	857;620	423;4	146;0;3;545;332; ; ; ; ;
2645;133;546;329;0	612;0	853;630	343;4	396;0;548;341;0	395;0	857;620	423;4	172;0;3;545;332; ; ; ; ;
2665;134;545;326;0	613;0	853;630	343;4	380;0;545;333;0	395;0	857;620	423;4	117;0;3;545;332; ; ; ; ;
2685;135;545;328;0	613;0	853;630	343;4	414;0;545;337;0	395;0	857;620	423;4	141;0;3;545;332; ; ; ; ;
2705;136;544;330;0	613;0	853;630	343;4	380;0;538;336;0	395;0	857;620	423;4	131;0;3;545;332; ; ; ; ;
2725;137;545;327;0	613;0	853;632	225;4	405;0;537;331;0	395;0	856;624	047;4	167;0;3;545;332; ; ; ; ;
2745;138;551;333;0	613;0	852;632	225;4	408;0;539;340;0	395;0	856;624	047;4	146;0;3;545;332; ; ; ; ;
2765;139;548;329;0	613;0	852;632	225;4	402;0;537;347;0	395;0	856;624	047;4	176;0;3;545;332; ; ; ; ;
2785;140;548;327;0	613;0	852;632	225;4	414;0;538;339;0	395;0	856;624	047;4	140;0;3;545;332; ; ; ; ;
2805;141;554;328;0	613;0	852;632	225;4	422;0;537;339;0	395;0	856;624	047;4	182;0;3;545;332; ; ; ; ;
2825;142;552;328;0	613;0	852;631	752;4	420;0;538;337;0	395;0	856;625	761;4	183;0;3;545;332; ; ; ; ;
2845;143;552;322;0	613;0	852;631	752;4	429;0;535;330;0	395;0	856;625	761;4	222;0;3;545;332; ; ; ; ;
2865;144;542;324;0	613;0	852;631	752;4	453;0;537;328;0	395;0	856;625	761;4	219;0;3;545;332; ; ; ; ;
2885;145;546;323;0	612;0	852;631	752;4	480;0;543;330;0	395;0	856;625	761;4	201;0;3;545;332; ; ; ; ;
2905;146;547;318;0	612;0	852;631	752;4	451;0;541;333;0	395;0	856;625	761;4	246;0;3;545;332; ; ; ; ;
2925;147;543;318;0	612;0	851;631	593;4	458;0;539;336;0	395;0	855;622	673;4	222;0;3;545;332; ; ; ; ;
2945;148;530;269;0	612;0	851;631	593;4	472;0;524;279;0	395;0	855;622	673;4	235;0;4;510;264; ; ; ; ;
2964;149;525;273;0	612;0	850;631	593;4	507;0;512;281;0	395;0	855;622	673;4	241;0;4;510;264; ; ; ; ;
2984;150;515;270;0	613;0	850;631	593;4	477;0;514;273;0	395;0	855;622	673;4	233;0;4;510;264; ; ; ; ;
3004;151;522;265;0	613;0	850;631	593;4	485;0;513;275;0	395;0	855;622	673;4	235;0;4;510;264; ; ; ; ;
3024;152;518;265;0	613;0	850;631	754;4	497;0;514;274;0	395;0	854;622	149;4	233;0;4;510;264; ; ; ; ;
3044;153;519;270;0	612;0	850;631	754;4	523;0;510;268;0	395;0	855;622	149;4	243;0;4;510;264; ; ; ; ;
3064;154;515;262;0	612;0	851;631	754;4	505;0;506;270;0	394;0	855;622	149;4	239;0;4;510;264; ; ; ; ;
3084;155;518;255;0	612;0	851;631	754;4	527;0;516;276;0	394;0	855;622	149;4	215;0;4;510;264; ; ; ; ;
3104;156;520;252;0	611;0	851;631	754;4	518;0;505;274;0	393;0	855;622	149;4	209;0;4;510;264; ; ; ; ;
3124;157;519;249;0	611;0	851;632	255;4	517;0;507;277;0	393;0	855;621	585;4	200;0;4;510;264; ; ; ; ;
3144;158;513;268;0	611;0	850;632	255;4	498;0;513;267;0	393;0	855;621	585;4	165;0;4;510;264; ; ; ; ;
3164;159;514;254;0	611;0	850;632	255;4	501;0;513;265;0	393;0	855;621	585;4	183;0;4;510;264; ; ; ; ;
3184;160;513;253;0	611;0	850;632	255;4	482;0;507;273;0	393;0	854;621	585;4	153;0;4;510;264; ; ; ; ;
3201; ; ; ; ; ; ; ;5; ; ; ; ; ; ;5; ; ; ;Keyboard;3;39;0;Right
3204;161;518;252;0	612;0	850;632	255;4	490;0;505;273;0	394;0	854;621	585;4	146;0;4;510;264; ; ; ; ;
3223;162;519;250;0	612;0	850;632	579;4	488;0;503;271;0	394;0	854;622	045;4	149;0;4;510;264; ; ; ; ;
3243;163;526;254;0	612;0	850;632	579;4	461;0;508;270;0	394;0	855;622	045;4	115;0;4;510;264; ; ; ; ;
3263;164;512;267;0	612;0	850;632	579;4	462;0;510;266;0	395;0	855;622	045;4	109;0;4;510;264; ; ; ; ;
3283;165;512;260;0	613;0	851;632	579;4	454;0;501;260;0	395;0	855;622	045;4	146;0;4;510;264; ; ; ; ;
3303;166;515;258;0	613;0	851;632	579;4	442;0;501;263;0	395;0	855;622	045;4	116;0;4;510;264; ; ; ; ;
3323;167;516;263;0	613;0	851;632	796;4	441;0;502;257;0	395;0	855;624	528;4	138;0;4;510;264; ; ; ; ;
3343;168;514;247;0	613;0	851;632	796;4	426;0;508;269;0	395;0	855;624	528;4	109;0;4;510;264; ; ; ; ;
3363;169;512;252;0	612;0	851;632	796;4	393;0;510;268;0	395;0	855;624	528;4	142;0;4;510;264; ; ; ; ;
3383;170;511;252;0	612;0	851;632	796;4	387;0;508;267;0	395;0	855;624	528;4	132;0;4;510;264; ; ; ; ;
3403;171;513;251;0	613;0	851;632	796;4	396;0;501;269;0	395;0	855;624	528;4	122;0;4;510;264; ; ; ; ;
3423;172;512;251;0	613;0	851;632	106;4	391;0;501;269;0	395;0	855;624	527;4	137;0;4;510;264; ; ; ; ;
3443;173;516;258;0	613;0	851;632	106;4	412;0;500;276;0	395;0	855;624	527;4	143;0;4;510;264; ; ; ; ;
3463;174;518;261;0	613;0	851;632	106;4	377;0;503;270;0	395;0	855;624	527;4	179;0;4;510;264; ; ; ; ;
3483;175;515;257;0	613;0	851;632	106;4	407;0;501;278;0	395;0	855;624	527;4	159;0;4;510;264; ; ; ; ;
3503;176;513;256;0	613;0	851;632	106;4	405;0;503;271;0	395;0	855;624	527;4	161;0;4;510;264; ; ; ; ;
3523;177;513;257;0	613;0	852;632	083;4	395;0;502;276;0	395;0	855;623	224;4	154;0;4;510;264; ; ; ; ;
3542;178;523;249;0	612;0	852;632	083;4	373;0;497;277;0	394;0	856;623	224;4	198;0;4;510;264; ; ; ; ;
3562;179;513;257;0	612;0	852;632	083;4	386;0;503;276;0	394;0	856;623	224;4	147;0;4;510;264; ; ; ; ;
3582;180;515;252;0	612;0	852;632	083;4	382;0;504;276;0	394;0	856;623	224;4	149;0;4;510;264; ; ; ; ;
3602;181;527;251;0	612;0	852;632	083;4	418;0;499;276;0	393;0	857;623	224;4	190;0;4;510;264; ; ; ; ;
3622;182;523;251;0	612;0	852;631	995;4	427;0;502;275;0	393;0	856;624	063;4	170;0;4;510;264; ; ; ; ;
3642;183;524;254;0	612;0	852;631	995;4	402;0;504;279;0	393;0	856;624	063;4	201;0;4;510;264; ; ; ; ;
3662;184;518;249;0	612;0	852;631	995;4	419;0;496;281;0	393;0	856;624	063;4	174;0;4;510;264; ; ; ; ;
3682;185;513;254;0	612;0	852;631	995;4	419;0;510;273;0	394;0	856;624	063;4	186;0;4;510;264; ; ; ; ;
3702;186;518;251;0	612;0	852;631	995;4	440;0;500;278;0	394;0	856;624	063;4	211;0;4;510;264; ; ; ; ;
3706; ; ; ; ; ; ; ;5; ; ; ; ; ; ;5; ; ; ;ShowAVI;8;0;0;Interactive.avi
3722;187;517;252;0	612;0	852;632	150;4	448;0;499;277;0	394;0	856;624	064;4	201;0;4;510;264; ; ; ; ;
3742;188;513;251;0	613;0	852;632	150;4	441;0;510;276;0	395;0	856;624	064;4	198;0;4;510;264; ; ; ; ;
3762;189;517;252;0	613;0	852;632	150;4	478;0;506;277;0	395;0	856;624	064;4	225;0;4;510;264; ; ; ; ;
3782;190;521;252;0	613;0	852;632	150;4	503;0;506;274;0	395;0	856;624	064;4	212;0;4;510;264; ; ; ; ;
3802;191;519;255;0	613;0	852;632	150;4	498;0;505;278;0	395;0	856;624	064;4	227;0;4;510;264; ; ; ; ;
3821;192;522;256;0	613;0	852;632	052;4	493;0;504;280;0	394;0	856;622	012;4	210;0;4;510;264; ; ; ; ;
3841;193;509;256;0	612;0	852;632	052;4	473;0;498;278;0	394;0	856;622	012;4	207;0;4;510;264; ; ; ; ;
3861;194;511;249;0	612;0	852;632	052;4	477;0;495;281;0	394;0	856;622	012;4	208;0;4;510;264; ; ; ; ;
3881;195;513;252;0	612;0	852;632	052;4	538;0;498;278;0	394;0	856;622	012;4	212;0;4;510;264; ; ; ; ;
3901;196;516;258;0	612;0	851;632	052;4	525;0;500;273;0	394;0	856;622	012;4	249;0;4;510;264; ; ; ; ;
3921;197;518;256;0	613;0	851;631	976;4	512;0;500;271;0	394;0	855;624	061;4	267;0;4;510;264; ; ; ; ;
3941;198;513;257;0	613;0	851;631	976;4	523;0;506;274;0	395;0	856;624	061;4	261;0;4;510;264; ; ; ; ;
3961;199;517;262;0	613;0	851;631	976;4	555;0;-800;-600;0	613;0	851;-1	000;-1	000;4;4;510;264; ; ; ; ;
3981;200;505;255;0	613;0	851;631	976;4	555;0;497;275;0	395;0	855;624	061;4	244;0;4;510;264; ; ; ; ;
4001;201;504;254;0	613;0	851;631	976;4	515;0;512;272;0	395;0	855;624	061;4	310;0;4;510;264; ; ; ; ;
4021;202;502;254;0	613;0	851;632	329;4	532;0;511;276;0	395;0	855;620	824;4	288;0;4;510;264; ; ; ; ;
4041;203;507;250;0	613;0	851;632	329;4	545;0;509;281;0	395;0	855;620	824;4	234;0;4;510;264; ; ; ; ;
4061;204;509;252;0	613;0	851;632	329;4	515;0;504;278;0	395;0	855;620	824;4	240;0;4;510;264; ; ; ; ;
4081;205;399;241;0	615;0	850;632	329;4	584;0;417;255;0	397;0	854;620	824;4	188;0; ; ; ; ; ; ; ;
4101;206;310;209;0	616;0	850;632	329;4	522;0;308;222;0	399;0	854;620	824;4	184;0; ; ; ; ; ; ; ;
4120;207;267;203;0	616;0	850;631	842;4	544;0;266;205;0	399;0	853;623	655;4	197;0; ; ; ; ; ; ; ;
4140;208;311;218;0	616;0	850;631	842;4	445;0;297;233;0	399;0	853;623	655;4	130;0;5;303;221; ; ; ; ;
4160;209;313;216;0	617;0	849;631	842;4	394;0;301;229;0	399;0	853;623	655;4	093;0;5;303;221; ; ; ; ;
4180;210;315;220;0	617;0	849;631	842;4	420;0;299;230;0	399;0	853;623	655;4	062;0;5;303;221; ; ; ; ;
4200;211;316;214;0	617;0	849;631	842;4	371;0;302;231;0	399;0	853;623	655;4	054;0;5;303;221; ; ; ; ;
4220;212;317;215;0	617;0	849;631	657;4	371;0;303;233;0	399;0	853;620	611;4	027;0;5;303;221; ; ; ; ;
4240;213;303;216;0	617;0	849;631	657;4	311;0;292;224;0	399;0	853;620	611;3	988;0;5;303;221; ; ; ; ;
4260;214;306;212;0	617;0	849;631	657;4	293;0;293;228;0	399;0	853;620	611;3	979;0;5;303;221; ; ; ; ;
4280;215;314;211;0	617;0	849;631	657;4	325;0;301;219;0	400;0	853;620	611;3	996;0;5;303;221; ; ; ; ;
4300;216;316;216;0	617;0	849;631	657;4	282;0;300;224;0	400;0	853;620	611;3	967;0;5;303;221; ; ; ; ;
4320;217;318;213;0	617;0	849;631	958;4	292;0;299;223;0	400;0	853;621	209;3	972;0;5;303;221; ; ; ; ;
4340;218;312;212;0	617;0	849;631	958;4	244;0;298;221;0	400;0	853;621	209;3	956;0;5;303;221; ; ; ; ;
4360;219;317;211;0	617;0	849;631	958;4	226;0;300;225;0	400;0	853;621	209;3	948;0;5;303;221; ; ; ; ;
4380;220;312;213;0	617;0	849;631	958;4	217;0;300;229;0	400;0	853;621	209;3	941;0;5;303;221; ; ; ; ;
4400;221;303;217;0	617;0	849;631	958;4	218;0;287;225;0	399;0	853;621	209;3	961;0;5;303;221; ; ; ; ;
4419;222;305;219;0	617;0	849;630	938;4	213;0;287;226;0	399;0	853;621	944;3	960;0;5;303;221; ; ; ; ;
4439;223;310;222;0	617;0	849;630	938;4	199;0;291;226;0	399;0	853;621	944;3	950;0;5;303;221; ; ; ; ;
4459;224;312;222;0	617;0	849;630	938;4	239;0;290;233;0	399;0	853;621	944;3	963;0;5;303;221; ; ; ; ;
4479;225;313;221;0	617;0	849;630	938;4	206;0;293;233;0	399;0	853;621	944;3	964;0;5;303;221; ; ; ; ;
4499;226;310;214;0	617;0	850;630	938;4	227;0;290;231;0	399;0	853;621	944;3	965;0;5;303;221; ; ; ; ;
4519;227;311;210;0	617;0	850;633	275;4	227;0;291;228;0	399;0	853;623	836;3	978;0;5;303;221; ; ; ; ;
4539;228;312;218;0	617;0	850;633	275;4	246;0;294;227;0	399;0	853;623	836;3	983;0;5;303;221; ; ; ; ;
4559;229;408;171;0	615;0	849;633	275;4	234;0;424;178;0	398;0	853;623	836;3	992;0; ; ; ; ; ; ; ;
4579;230;526;137;0	612;0	848;633	275;4	231;0;526;138;0	396;0	853;623	836;4	006;0;6;561;137; ; ; ; ;
4599;231;558;136;0	612;0	849;633	275;4	233;0;549;130;0	395;0	853;623	836;4	028;0;6;561;137; ; ; ; ;
4619;232;589;140;0	612;0	849;630	206;4	211;0;569;130;0	395;0	852;619	805;4	015;0;6;561;137; ; ; ; ;
4639;233;571;131;0	612;0	849;630	206;4	255;0;545;136;0	395;0	853;619	805;4	015;0;6;561;137; ; ; ; ;
4659;234;568;127;0	612;0	849;630	206;4	247;0;548;140;0	395;0	853;619	805;4	014;0;6;561;137; ; ; ; ;
4679;235;567;131;0	612;0	849;630	206;4	250;0;556;132;0	395;0	853;619	805;4	052;0;6;561;137; ; ; ; ;
4699;236;564;135;0	612;0	849;630	206;4	272;0;552;138;0	394;0	853;619	805;4	041;0;6;561;137; ; ; ; ;
4718;237;562;134;0	612;0	849;630	367;4	271;0;556;139;0	394;0	853;619	496;4	050;0;6;561;137; ; ; ; ;
4738;238;562;138;0	612;0	849;630	367;4	342;0;554;144;0	394;0	854;619	496;4	056;0;6;561;137; ; ; ; ;
4758;239;567;135;0	612;0	850;630	367;4	328;0;548;136;0	394;0	854;619	496;4	044;0;6;561;137; ; ; ; ;
4778;240;568;134;0	612;0	850;630	367;4	308;0;550;143;0	394;0	854;619	496;4	052;0;6;561;137; ; ; ; ;
4798;241;572;138;0	612;0	850;630	367;4	314;0;552;141;0	394;0	854;619	496;4	069;0;6;561;137; ; ; ; ;
4818;242;574;138;0	612;0	850;629	455;4	315;0;548;139;0	394;0	854;618	748;4	062;0;6;561;137; ; ; ; ;
4838;243;577;136;0	612;0	851;629	455;4	327;0;549;142;0	394;0	855;618	748;4	076;0;6;561;137; ; ; ; ;
4858;244;573;138;0	612;0	851;629	455;4	313;0;552;141;0	394;0	855;618	748;4	058;0;6;561;137; ; ; ; ;
4878;245;574;136;0	612;0	851;629	455;4	333;0;554;138;0	394;0	855;618	748;4	081;0;6;561;137; ; ; ; ;
4898;246;575;140;0	612;0	850;629	455;4	348;0;554;150;0	394;0	854;618	748;4	049;0;6;561;137; ; ; ; ;
4918;247;576;139;0	612;0	850;630	227;4	353;0;554;146;0	393;0	853;620	744;4	067;0;6;561;137; ; ; ; ;
4938;248;-800;-600;-1	000;-1	000;-1	000;-1	000;4;-800;-600;-1	000;-1	000;-1	000;-1	000;4; ; ; ; ; ; ; ;
4958;249;-800;-600;-1	000;-1	000;-1	000;-1	000;4;-800;-600;-1	000;-1	000;-1	000;-1	000;4; ; ; ; ; ; ; ;
4978;250;-800;-600;-1	000;-1	000;-1	000;-1	000;4;-800;-600;-1	000;-1	000;-1	000;-1	000;4; ; ; ; ; ; ; ;
4998;251;-800;-600;-1	000;-1	000;-1	000;-1	000;4;-800;-600;-1	000;-1	000;-1	000;-1	000;4; ; ; ; ; ; ; ;
5017;252;-800;-600;-1	000;-1	000;-1	000;-1	000;4;-800;-600;-1	000;-1	000;-1	000;-1	000;4; ; ; ; ; ; ; ;
5037;253;-800;-600;-1	000;-1	000;-1	000;-1	000;4;-800;-600;-1	000;-1	000;-1	000;-1	000;4; ; ; ; ; ; ; ;
5057;254;-800;-600;-1	000;-1	000;-1	000;-1	000;4;-800;-600;-1	000;-1	000;-1	000;-1	000;4; ; ; ; ; ; ; ;
5077;255;-800;-600;-1	000;-1	000;-1	000;-1	000;4;-800;-600;-1	000;-1	000;-1	000;-1	000;4; ; ; ; ; ; ; ;
5097;256;-800;-600;-1	000;-1	000;-1	000;-1	000;4;-800;-600;-1	000;-1	000;-1	000;-1	000;4; ; ; ; ; ; ; ;
5117;257;-800;-600;-1	000;-1	000;-1	000;-1	000;4;-800;-600;-1	000;-1	000;-1	000;-1	000;4; ; ; ; ; ; ; ;
5137;258;-800;-600;0	615;0	850;-1	000;-1	000;4;-800;-600;0	396;0	852;-1	000;-1	000;4; ; ; ; ; ; ; ;
5157;259;-800;-600;-1	000;-1	000;-1	000;-1	000;4;-800;-600;-1	000;-1	000;-1	000;-1	000;4; ; ; ; ; ; ; ;
5177;260;-800;-600;0	396;0	853;-1	000;-1	000;4;433;291;0	396;0	853;623	563;4	157;0;7;437;291; ; ; ; ;
5197;261;443;288;0	615;0	850;633	037;4	416;0;434;294;0	396;0	853;623	563;4	172;0;7;437;291; ; ; ; ;
5217;262;449;285;0	615;0	850;633	037;4	475;0;434;296;0	396;0	853;623	563;4	168;0;7;437;291; ; ; ; ;
5237;263;449;285;0	615;0	850;632	951;4	475;0;435;296;0	396;0	852;624	881;4	172;0;7;437;291; ; ; ; ;
5257;264;441;295;0	615;0	849;632	951;4	437;0;426;301;0	396;0	852;624	881;4	194;0;7;437;291; ; ; ; ;
5277;265;435;289;0	615;0	849;632	951;4	437;0;431;300;0	397;0	852;624	881;4	149;0;7;437;291; ; ; ; ;
5297;266;442;289;0	616;0	849;632	951;4	403;0;432;302;0	397;0	852;624	881;4	164;0;7;437;291; ; ; ; ;
5316;267;448;284;0	616;0	849;632	951;4	432;0;422;300;0	397;0	852;624	881;4	189;0;7;437;291; ; ; ; ;
5337;268;447;280;0	616;0	849;634	691;4	435;0;425;300;0	397;0	852;625	549;4	174;0;7;437;291; ; ; ; ;
5356;269;448;284;0	616;0	849;634	691;4	438;0;426;292;0	397;0	852;625	549;4	201;0;7;437;291; ; ; ; ;
5377;270;446;280;0	616;0	849;634	691;4	481;0;430;292;0	397;0	852;625	549;4	201;0;7;437;291; ; ; ; ;
5396;271;447;283;0	616;0	849;634	691;4	445;0;433;294;0	397;0	852;625	549;4	214;0;7;437;291; ; ; ; ;
5417;272;449;285;0	616;0	849;634	691;4	443;0;430;294;0	397;0	852;625	549;4	208;0;7;437;291; ; ; ; ;
5436;273;448;284;0	616;0	849;634	266;4	439;0;432;296;0	397;0	852;625	121;4	209;0;7;437;291; ; ; ; ;
5457;274;447;282;0	616;0	849;634	266;4	423;0;421;296;0	397;0	852;625	121;4	226;0;7;437;291; ; ; ; ;
5476;275;442;284;0	616;0	849;634	266;4	470;0;424;308;0	397;0	852;625	121;4	199;0;7;437;291; ; ; ; ;
5497;276;417;339;0	616;0	850;634	266;4	447;0;393;354;0	398;0	854;625	121;4	214;0; ; ; ; ; ; ; ;
5516;277;399;408;0	616;0	852;634	266;4	432;0;366;413;0	399;0	855;625	121;4	194;0;8;372;415; ; ; ; ;
5538;278;386;433;0	616;0	852;633	300;4	444;0;354;440;0	398;0	855;626	370;4	205;0;8;372;415; ; ; ; ;
5556;279;381;412;0	616;0	853;633	300;4	433;0;356;413;0	398;0	856;626	370;4	192;0;8;372;415; ; ; ; ;
5577;280;380;410;0	616;0	853;633	300;4	394;0;356;417;0	398;0	856;626	370;4	205;0;8;372;415; ; ; ; ;
5595;281;388;410;0	617;0	853;633	300;4	387;0;360;416;0	398;0	856;626	370;4	192;0;8;372;415; ; ; ; ;
5617;282;385;409;0	617;0	853;633	300;4	347;0;357;415;0	398;0	856;626	370;4	193;0;8;372;415; ; ; ; ;
5635;283;386;409;0	617;0	853;632	500;4	324;0;358;414;0	398;0	856;626	879;4	200;0;8;372;415; ; ; ; ;
5656;284;387;408;0	617;0	853;632	500;4	368;0;360;414;0	398;0	856;626	879;4	214;0;8;372;415; ; ; ; ;
5675;285;386;409;0	617;0	853;632	500;4	381;0;362;416;0	398;0	856;626	879;4	197;0;8;372;415; ; ; ; ;
5697;286;388;408;0	617;0	853;632	500;4	350;0;364;420;0	398;0	856;626	879;4	143;0;8;372;415; ; ; ; ;
5715;287;389;413;0	617;0	853;632	500;4	347;0;365;420;0	398;0	856;626	879;4	131;0;8;372;415; ; ; ; ;
5737;288;389;413;0	616;0	853;632	427;4	343;0;366;423;0	398;0	856;624	059;4	102;0;8;372;415; ; ; ; ;
5755;289;383;419;0	616;0	853;632	427;4	351;0;362;419;0	398;0	857;624	059;4	145;0;8;372;415; ; ; ; ;
5777;290;383;417;0	616;0	854;632	427;4	323;0;359;416;0	398;0	857;624	059;4	129;0;8;372;415; ; ; ; ;
5795;291;385;410;0	616;0	854;632	427;4	344;0;359;415;0	398;0	857;624	059;4	123;0;8;372;415; ; ; ; ;
5817;292;382;407;0	616;0	854;632	427;4	344;0;361;421;0	398;0	857;624	059;4	101;0;8;372;415; ; ; ; ;
5835;293;382;404;0	616;0	854;631	197;4	336;0;359;418;0	398;0	857;626	397;4	105;0;8;372;415; ; ; ; ;
5857;294;378;414;0	616;0	854;631	197;4	327;0;353;423;0	398;0	857;626	397;4	097;0;8;372;415; ; ; ; ;
5875;295;392;415;0	617;0	854;631	197;4	317;0;356;421;0	398;0	857;626	397;4	132;0;8;372;415; ; ; ; ;
5897;296;391;417;0	617;0	854;631	197;4	305;0;363;422;0	398;0	857;626	397;4	150;0;8;372;415; ; ; ; ;
5914;297;392;420;0	617;0	854;631	197;4	314;0;362;419;0	398;0	857;626	397;4	137;0;8;372;415; ; ; ; ;
5936;298;392;420;0	617;0	854;632	697;4	319;0;361;420;0	398;0	857;624	962;4	136;0;8;372;415; ; ; ; ;
5954;299;388;408;0	617;0	855;632	697;4	333;0;363;415;0	398;0	858;624	962;4	093;0;8;372;415; ; ; ; ;
5974;300;435;336;0	615;0	854;632	697;4	353;0;441;350;0	397;0	857;624	962;4	117;0; ; ; ; ; ; ; ;
5994;301;519;273;0	613;0	853;632	697;4	330;0;514;295;0	396;0	855;624	962;4	134;0; ; ; ; ; ; ; ;
6014;302;588;235;0	612;0	852;632	697;4	266;0;574;246;0	395;0	855;624	962;4	136;0; ; ; ; ; ; ; ;
6034;303;651;198;0	612;0	852;631	342;4	255;0;631;205;0	395;0	855;618	762;4	099;0; ; ; ; ; ; ; ;
6054;304;597;241;0	612;0	853;631	342;4	314;0;573;260;0	395;0	855;618	762;4	107;0;9;578;254; ; ; ; ;
6074;305;601;239;0	612;0	853;631	342;4	326;0;567;262;0	394;0	855;618	762;4	122;0;9;578;254; ; ; ; ;
6094;306;593;247;0	612;0	853;631	342;4	302;0;568;264;0	394;0	855;618	762;4	132;0;9;578;254; ; ; ; ;
6114;307;601;250;0	613;0	853;631	342;4	351;0;568;264;0	394;0	855;618	762;4	117;0;9;578;254; ; ; ; ;
6134;308;597;254;0	613;0	853;630	144;4	344;0;569;261;0	394;0	855;620	992;4	133;0;9;578;254; ; ; ; ;
6154;309;-800;-600;0	394;0	855;-1	000;-1	000;4;568;258;0	394;0	855;620	992;4	145;0;9;578;254; ; ; ; ;
6174;310;-800;-600;0	394;0	856;-1	000;-1	000;4;564;255;0	394;0	856;620	992;4	198;0;9;578;254; ; ; ; ;
6194;311;-800;-600;0	394;0	856;-1	000;-1	000;4;564;265;0	394;0	856;620	992;4	175;0;9;578;254; ; ; ; ;
6214;312;596;249;0	613;0	854;630	144;4	384;0;570;250;0	394;0	857;620	992;4	180;0;9;578;254; ; ; ; ;
6233;313;597;248;0	612;0	854;631	346;4	392;0;569;251;0	394;0	856;621	770;4	191;0;9;578;254; ; ; ; ;
6253;314;596;242;0	612;0	855;631	346;4	364;0;564;255;0	393;0	857;621	770;4	195;0;9;578;254; ; ; ; ;
6273;315;596;249;0	612;0	855;631	346;4	386;0;563;251;0	393;0	857;621	770;4	201;0;9;578;254; ; ; ; ;
6293;316;596;253;0	612;0	854;631	346;4	382;0;565;249;0	393;0	857;621	770;4	181;0;9;578;254; ; ; ; ;
6313;317;593;257;0	612;0	854;631	346;4	383;0;566;262;0	393;0	857;621	770;4	169;0;9;578;254; ; ; ; ;
6333;318;594;259;0	611;0	856;632	453;4	391;0;568;256;0	394;0	858;624	278;4	181;0;9;578;254; ; ; ; ;
6353;319;618;376;0	611;0	857;632	453;4	389;0;601;388;0	394;0	859;624	278;4	228;0;10;604;386; ; ; ; ;
6373;320;626;383;0	612;0	857;632	453;4	384;0;598;389;0	394;0	859;624	278;4	220;0;10;604;386; ; ; ; ;
6393;321;621;385;0	612;0	857;632	453;4	366;0;595;394;0	394;0	859;624	278;4	232;0;10;604;386; ; ; ; ;
6413;322;624;388;0	612;0	857;632	453;4	378;0;584;395;0	394;0	859;624	278;4	249;0;10;604;386; ; ; ; ;
6433;323;622;390;0	612;0	857;632	726;4	372;0;580;397;0	394;0	859;623	225;4	243;0;10;604;386; ; ; ; ;
6453;324;617;383;0	612;0	857;632	726;4	355;0;587;392;0	393;0	859;623	225;4	210;0;10;604;386; ; ; ; ;
6473;325;620;382;0	612;0	857;632	726;4	418;0;588;391;0	393;0	859;623	225;4	215;0;10;604;386; ; ; ; ;
6492;326;622;393;0	612;0	856;632	726;4	396;0;591;392;0	393;0	859;623	225;4	233;0;10;604;386; ; ; ; ;
6512;327;618;391;0	612;0	856;632	726;4	363;0;593;385;0	394;0	859;623	225;4	237;0;10;604;386; ; ; ; ;
6532;328;620;389;0	612;0	856;631	931;4	384;0;596;383;0	394;0	858;624	396;4	249;0;10;604;386; ; ; ; ;
6552;329;622;382;0	612;0	856;631	931;4	396;0;596;391;0	394;0	858;624	396;4	227;0;10;604;386; ; ; ; ;
6572;330;616;381;0	612;0	856;631	931;4	371;0;588;396;0	394;0	858;624	396;4	245;0;10;604;386; ; ; ; ;
6592;331;619;384;0	612;0	856;631	931;4	428;0;597;390;0	394;0	858;624	396;4	263;0;10;604;386; ; ; ; ;
6612;332;617;390;0	612;0	855;631	931;4	414;0;603;391;0	394;0	858;624	396;4	262;0;10;604;386; ; ; ; ;
6632;333;619;390;0	612;0	855;633	303;4	426;0;600;394;0	394;0	858;622	116;4	245;0;10;604;386; ; ; ; ;
6652;334;617;392;0	612;0	855;633	303;4	403;0;609;387;0	394;0	858;622	116;4	279;0;10;604;386; ; ; ; ;
6672;335;616;390;0	612;0	855;633	303;4	384;0;603;390;0	394;0	858;622	116;4	272;0;10;604;386; ; ; ; ;
6692;336;618;391;0	612;0	855;633	303;4	400;0;604;389;0	394;0	858;622	116;4	264;0;10;604;386; ; ; ; ;
6712;337;616;387;0	612;0	855;633	303;4	388;0;603;385;0	394;0	858;622	116;4	293;0;10;604;386; ; ; ; ;
6732;338;616;387;0	612;0	855;632	688;4	391;0;604;384;0	394;0	857;623	988;4	301;0;10;604;386; ; ; ; ;
6752;339;612;380;0	612;0	855;632	688;4	386;0;597;391;0	394;0	857;623	988;4	300;0;10;604;386; ; ; ; ;
6772;340;615;381;0	612;0	855;632	688;4	394;0;595;397;0	394;0	857;623	988;4	291;0;10;604;386; ; ; ; ;
6792;341;622;386;0	612;0	854;632	688;4	404;0;591;388;0	394;0	857;623	988;4	324;0;10;604;386; ; ; ; ;
6812;342;620;386;0	612;0	854;632	688;4	454;0;593;386;0	394;0	857;623	988;4	300;0;10;604;386; ; ; ; ;
6832;343;618;387;0	612;0	854;632	170;4	462;0;592;386;0	394;0	856;624	539;4	307;0;10;604;386; ; ; ; ;
6851;344;622;381;0	612;0	854;632	170;4	466;0;593;382;0	394;0	857;624	539;4	323;0;10;604;386; ; ; ; ;
6871;345;613;380;0	612;0	854;632	170;4	457;0;589;383;0	394;0	857;624	539;4	330;0;10;604;386; ; ; ; ;
6891;346;605;380;0	612;0	854;632	170;4	460;0;591;382;0	394;0	857;624	539;4	310;0;10;604;386; ; ; ; ;
6911;347;602;378;0	612;0	854;632	170;4	480;0;592;385;0	394;0	857;624	539;4	344;0;10;604;386; ; ; ; ;
6931;348;599;377;0	612;0	854;632	989;4	483;0;590;386;0	394;0	857;623	612;4	338;0;10;604;386; ; ; ; ;
6951;349;606;376;0	612;0	855;632	989;4	459;0;593;390;0	394;0	857;623	612;4	349;0;10;604;386; ; ; ; ;
6971;350;606;382;0	612;0	854;632	989;4	471;0;590;390;0	394;0	857;623	612;4	355;0;10;604;386; ; ; ; ;
6991;351;609;385;0	612;0	854;632	989;4	457;0;585;390;0	394;0	857;623	612;4	378;0;10;604;386; ; ; ; ;
7011;352;614;383;0	612;0	854;632	989;4	508;0;579;393;0	393;0	857;623	612;4	373;0;10;604;386; ; ; ; ;
7031;353;615;384;0	613;0	853;633	232;4	516;0;576;393;0	395;0	856;624	578;4	375;0;10;604;386; ; ; ; ;
7051;354;499;341;0	613;0	853;633	232;4	507;0;478;355;0	395;0	856;624	578;4	354;0;11;470;346; ; ; ; ;
7071;355;489;333;0	613;0	853;633	232;4	515;0;466;346;0	395;0	856;624	578;4	352;0;11;470;346; ; ; ; ;
7091;356;484;335;0	613;0	853;633	232;4	514;0;464;353;0	395;0	856;624	578;4	341;0;11;470;346; ; ; ; ;
7110;357;488;340;0	614;0	853;633	232;4	530;0;458;349;0	396;0	856;624	578;4	344;0;11;470;346; ; ; ; ;
7130;358;486;337;0	614;0	852;632	218;4	527;0;455;351;0	396;0	856;625	877;4	356;0;11;470;346; ; ; ; ;
7150;359;482;335;0	615;0	852;632	218;4	558;0;464;355;0	397;0	855;625	877;4	359;0;11;470;346; ; ; ; ;
7170;360;485;342;0	615;0	852;632	218;4	539;0;464;356;0	397;0	855;625	877;4	354;0;11;470;346; ; ; ; ;
7190;361;486;336;0	616;0	852;632	218;4	521;0;458;353;0	398;0	855;625	877;4	380;0;11;470;346; ; ; ; ;
7210;362;480;338;0	616;0	852;632	218;4	533;0;462;352;0	398;0	855;625	877;4	388;0;11;470;346; ; ; ; ;
7230;363;481;340;0	617;0	852;632	413;4	526;0;460;353;0	398;0	855;624	719;4	389;0;11;470;346; ; ; ; ;
7250;364;485;342;0	617;0	853;632	413;4	549;0;454;356;0	398;0	856;624	719;4	350;0;11;470;346; ; ; ; ;
7270;365;485;337;0	617;0	853;632	413;4	527;0;455;351;0	398;0	856;624	719;4	383;0;11;470;346; ; ; ; ;
7290;366;484;343;0	617;0	853;632	413;4	552;0;461;358;0	398;0	856;624	719;4	361;0;11;470;346; ; ; ; ;
7310;367;482;339;0	616;0	854;632	413;4	543;0;454;360;0	398;0	856;624	719;4	373;0;11;470;346; ; ; ; ;
7330;368;482;342;0	616;0	854;632	333;4	537;0;455;362;0	397;0	857;622	243;4	345;0;11;470;346; ; ; ; ;
7350;369;458;347;0	615;0	855;632	333;4	552;0;440;364;0	397;0	857;622	243;4	359;0;11;470;346; ; ; ; ;
7370;370;405;374;0	616;0	855;632	333;4	555;0;382;382;0	398;0	858;622	243;4	369;0;12;382;393; ; ; ; ;
7390;371;395;374;0	616;0	855;632	333;4	556;0;370;382;0	398;0	858;622	243;4	312;0;12;382;393; ; ; ; ;
7409;372;400;371;0	616;0	856;632	333;4	544;0;371;384;0	398;0	858;622	243;4	362;0;12;382;393; ; ; ; ;
7429;373;394;369;0	616;0	856;632	611;4	547;0;372;382;0	398;0	858;624	888;4	371;0;12;382;393; ; ; ; ;
7449;374;394;365;0	616;0	856;632	611;4	584;0;380;386;0	398;0	858;624	888;4	379;0;12;382;393; ; ; ; ;
7469;375;392;368;0	616;0	856;632	611;4	579;0;375;384;0	398;0	858;624	888;4	389;0;12;382;393; ; ; ; ;
7489;376;397;368;0	617;0	856;632	611;4	576;0;368;386;0	398;0	858;624	888;4	372;0;12;382;393; ; ; ; ;
7509;377;398;361;0	617;0	856;632	611;4	596;0;377;383;0	399;0	858;624	888;4	389;0;12;382;393; ; ; ; ;
7529;378;398;362;0	617;0	856;633	113;4	598;0;373;386;0	399;0	858;621	887;4	363;0;12;382;393; ; ; ; ;
7549;379;391;366;0	617;0	856;633	113;4	635;0;383;387;0	399;0	858;621	887;4	365;0;12;382;393; ; ; ; ;
7569;380;392;369;0	617;0	856;633	113;4	636;0;382;385;0	399;0	858;621	887;4	402;0;12;382;393; ; ; ; ;
7589;381;392;368;0	617;0	856;633	113;4	654;0;377;388;0	399;0	858;621	887;4	428;0;12;382;393; ; ; ; ;
7609;382;398;373;0	617;0	856;633	113;4	640;0;375;392;0	398;0	858;621	887;4	407;0;12;382;393; ; ; ; ;
7629;383;400;376;0	617;0	856;632	018;4	637;0;372;389;0	398;0	858;625	358;4	441;0;12;382;393; ; ; ; ;
7649;384;386;377;0	616;0	856;632	018;4	652;0;379;389;0	398;0	858;625	358;4	457;0;12;382;393; ; ; ; ;
7669;385;385;378;0	616;0	856;632	018;4	692;0;382;388;0	398;0	858;625	358;4	446;0;12;382;393; ; ; ; ;
7688;386;386;375;0	616;0	856;632	018;4	697;0;384;390;0	398;0	858;625	358;4	460;0;12;382;393; ; ; ; ;
7708;387;382;405;0	616;0	856;632	018;4	708;0;365;407;0	398;0	859;625	358;4	471;0;12;382;393; ; ; ; ;
7728;388;381;406;0	616;0	856;633	261;4	724;0;365;408;0	398;0	859;626	427;4	477;0;12;382;393; ; ; ; ;
7748;389;388;401;0	617;0	857;633	261;4	697;0;361;408;0	398;0	859;626	427;4	522;0;12;382;393; ; ; ; ;
7768;390;387;400;0	617;0	857;633	261;4	746;0;361;409;0	399;0	859;626	427;4	492;0;12;382;393; ; ; ; ;
7788;391;385;405;0	617;0	857;633	261;4	695;0;364;408;0	399;0	859;626	427;4	512;0;12;382;393; ; ; ; ;
7808;392;380;405;0	617;0	857;633	261;4	718;0;370;410;0	399;0	859;626	427;4	500;0;12;382;393; ; ; ; ;
7828;393;378;407;0	617;0	857;632	234;4	723;0;371;412;0	399;0	859;625	145;4	500;0;12;382;393; ; ; ; ;
7848;394;381;405;0	617;0	857;632	234;4	713;0;369;415;0	399;0	859;625	145;4	449;0;12;382;393; ; ; ; ;
7868;395;380;403;0	617;0	857;632	234;4	690;0;362;411;0	399;0	859;625	145;4	455;0;12;382;393; ; ; ; ;
7888;396;383;401;0	617;0	857;632	234;4	696;0;362;412;0	398;0	859;625	145;4	497;0;12;382;393; ; ; ; ;
7908;397;385;399;0	617;0	857;632	234;4	670;0;363;407;0	398;0	859;625	145;4	479;0;12;382;393; ; ; ; ;
7928;398;385;397;0	616;0	857;632	896;4	670;0;363;407;0	398;0	859;625	251;4	496;0;12;382;393; ; ; ; ;
7948;399;374;399;0	616;0	857;632	896;4	707;0;373;407;0	398;0	859;625	251;4	481;0;12;382;393; ; ; ; ;
7968;400;377;395;0	616;0	857;632	896;4	702;0;376;408;0	398;0	859;625	251;4	473;0;12;382;393; ; ; ; ;
7988;401;373;397;0	616;0	857;632	896;4	686;0;375;408;0	398;0	859;625	251;4	455;0;12;382;393; ; ; ; ;
8008;402;372;395;0	616;0	857;632	896;4	693;0;372;407;0	398;0	859;625	251;4	462;0;12;382;393; ; ; ; ;
8027;403;372;395;0	616;0	857;633	341;4	689;0;373;408;0	398;0	859;625	112;4	452;0;12;382;393; ; ; ; ;
8047;404;378;394;0	616;0	857;633	341;4	660;0;367;401;0	398;0	859;625	112;4	419;0;12;382;393; ; ; ; ;
8067;405;383;398;0	617;0	856;633	341;4	650;0;366;404;0	399;0	859;625	112;4	397;0;12;382;393; ; ; ; ;
8087;406;385;404;0	617;0	856;633	341;4	659;0;369;408;0	399;0	858;625	112;4	377;0;12;382;393; ; ; ; ;
8107;407;383;402;0	617;0	856;633	341;4	631;0;372;410;0	399;0	858;625	112;4	374;0;12;382;393; ; ; ; ;
8127;408;383;400;0	616;0	856;632	966;4	625;0;372;411;0	398;0	858;625	627;4	374;0;12;382;393; ; ; ; ;
8147;409;390;391;0	616;0	856;632	966;4	599;0;378;401;0	398;0	858;625	627;4	335;0;12;382;393; ; ; ; ;
8167;410;390;387;0	616;0	856;632	966;4	572;0;381;396;0	398;0	858;625	627;4	331;0;12;382;393; ; ; ; ;
8187;411;396;386;0	616;0	856;632	966;4	557;0;384;393;0	398;0	858;625	627;4	340;0;12;382;393; ; ; ; ;
8207;412;397;386;0	616;0	856;632	966;4	518;0;387;393;0	398;0	858;625	627;4	342;0;12;382;393; ; ; ; ;
8227;413;397;387;0	616;0	856;631	992;4	488;0;389;395;0	398;0	858;623	406;4	329;0;12;382;393; ; ; ; ;
8247;414;391;393;0	616;0	856;631	992;4	543;0;387;400;0	398;0	858;623	406;4	261;0;12;382;393; ; ; ; ;
8267;415;392;390;0	616;0	856;631	992;4	540;0;385;401;0	398;0	858;623	406;4	244;0;12;382;393; ; ; ; ;
8287;416;387;388;0	616;0	856;631	992;4	475;0;387;400;0	398;0	858;623	406;4	250;0;12;382;393; ; ; ; ;
8306;417;393;388;0	616;0	856;631	992;4	474;0;386;393;0	398;0	858;623	406;4	240;0;12;382;393; ; ; ; ;
8326;418;391;387;0	617;0	856;633	114;4	481;0;387;390;0	398;0	857;627	262;4	265;0;12;382;393; ; ; ; ;
8346;419;400;391;0	617;0	855;633	114;4	432;0;387;399;0	399;0	857;627	262;4	232;0;12;382;393; ; ; ; ;
8366;420;402;396;0	617;0	855;633	114;4	442;0;382;396;0	399;0	857;627	262;4	204;0;12;382;393; ; ; ; ;
8386;421;404;387;0	617;0	855;633	114;4	451;0;382;396;0	399;0	857;627	262;4	188;0;12;382;393; ; ; ; ;
8406;422;398;386;0	617;0	855;633	114;4	440;0;385;394;0	399;0	857;627	262;4	176;0;12;382;393; ; ; ; ;
8426;423;399;385;0	617;0	854;633	869;4	448;0;382;394;0	398;0	856;626	551;4	159;0;12;382;393; ; ; ; ;
8446;424;400;392;0	617;0	855;633	869;4	401;0;386;399;0	398;0	856;626	551;4	190;0;12;382;393; ; ; ; ;
8466;425;394;392;0	616;0	854;633	869;4	389;0;384;397;0	398;0	856;626	551;4	135;0;12;382;393; ; ; ; ;
8486;426;429;322;0	615;0	853;633	869;4	349;0;440;328;0	398;0	855;626	551;4	117;0; ; ; ; ; ; ; ;
8506;427;482;245;0	614;0	852;633	869;4	325;0;487;260;0	397;0	854;626	551;4	115;0; ; ; ; ; ; ; ;
8526;428;494;218;0	613;0	851;631	487;4	285;0;507;237;0	397;0	853;620	982;4	078;0; ; ; ; ; ; ; ;
8546;429;520;198;0	613;0	851;631	487;4	337;0;523;212;0	396;0	853;620	982;4	038;0;13;532;210; ; ; ; ;
8566;430;529;203;0	613;0	851;631	487;4	325;0;521;212;0	396;0	853;620	982;4	030;0;13;532;210; ; ; ; ;
8586;431;536;200;0	614;0	851;631	487;4	302;0;525;210;0	396;0	853;620	982;4	028;0;13;532;210; ; ; ; ;
8605;432;536;199;0	614;0	851;631	487;4	288;0;523;209;0	396;0	853;620	982;4	029;0;13;532;210; ; ; ; ;
8625;433;535;201;0	614;0	851;631	737;4	276;0;524;208;0	396;0	853;621	606;4	032;0;13;532;210; ; ; ; ;
8645;434;530;205;0	614;0	851;631	737;4	299;0;530;209;0	396;0	853;621	606;4	020;0;13;532;210; ; ; ; ;
8665;435;530;207;0	614;0	851;631	737;4	275;0;530;216;0	396;0	853;621	606;4	004;0;13;532;210; ; ; ; ;
8685;436;527;210;0	614;0	851;631	737;4	277;0;534;220;0	396;0	853;621	606;4	054;0;13;532;210; ; ; ; ;
8705;437;534;212;0	614;0	851;631	737;4	263;0;533;219;0	396;0	853;621	606;4	015;0;13;532;210; ; ; ; ;
8725;438;534;216;0	614;0	851;630	742;4	253;0;532;222;0	396;0	853;619	250;4	004;0;13;532;210; ; ; ; ;
8745;439;535;210;0	614;0	852;630	742;4	273;0;523;222;0	396;0	853;619	250;4	027;0;13;532;210; ; ; ; ;
8765;440;540;208;0	614;0	852;630	742;4	266;0;525;224;0	396;0	853;619	250;4	041;0;13;532;210; ; ; ; ;
8785;441;536;209;0	614;0	852;630	742;4	266;0;528;221;0	396;0	853;619	250;4	005;0;13;532;210; ; ; ; ;
8805;442;538;206;0	614;0	852;630	742;4	279;0;528;218;0	396;0	854;619	250;3	997;0;13;532;210; ; ; ; ;
8825;443;540;204;0	614;0	852;632	178;4	285;0;529;214;0	396;0	854;622	311;4	008;0;13;532;210; ; ; ; ;
8845;444;533;197;0	614;0	852;632	178;4	273;0;529;213;0	396;0	854;622	311;4	013;0;13;532;210; ; ; ; ;
8865;445;535;199;0	614;0	852;632	178;4	249;0;533;212;0	396;0	854;622	311;3	991;0;13;532;210; ; ; ; ;
8884;446;535;201;0	614;0	852;632	178;4	273;0;530;211;0	396;0	854;622	311;3	976;0;13;532;210; ; ; ; ;
8904;447;533;203;0	614;0	852;632	178;4	264;0;530;211;0	396;0	854;622	311;4	016;0;13;532;210; ; ; ; ;
8924;448;534;207;0	614;0	852;631	179;4	250;0;531;213;0	396;0	854;621	366;3	995;0;13;532;210; ; ; ; ;
8944;449;532;204;0	614;0	852;631	179;4	256;0;527;215;0	396;0	854;621	366;3	965;0;13;532;210; ; ; ; ;
8964;450;534;208;0	614;0	852;631	179;4	235;0;525;218;0	396;0	854;621	366;3	945;0;13;532;210; ; ; ; ;
8984;451;535;209;0	614;0	852;631	179;4	230;0;527;219;0	395;0	854;621	366;3	975;0;13;532;210; ; ; ; ;
9004;452;534;212;0	614;0	852;631	179;4	238;0;533;221;0	395;0	854;621	366;3	974;0;13;532;210; ; ; ; ;
9024;453;534;214;0	614;0	852;631	419;4	239;0;532;226;0	395;0	854;618	493;3	957;0;13;532;210; ; ; ; ;
9044;454;543;204;0	614;0	853;631	419;4	280;0;529;221;0	395;0	854;618	493;3	997;0;13;532;210; ; ; ; ;
9064;455;541;194;0	614;0	853;631	419;4	274;0;532;216;0	395;0	855;618	493;3	998;0;13;532;210; ; ; ; ;
9084;456;540;198;0	614;0	853;631	419;4	294;0;528;212;0	395;0	855;618	493;3	958;0;13;532;210; ; ; ; ;
9104;457;534;203;0	614;0	853;631	419;4	283;0;524;216;0	396;0	855;618	493;3	992;0;13;532;210; ; ; ; ;
9124;458;532;200;0	614;0	853;630	950;4	283;0;525;211;0	396;0	855;621	734;4	002;0;13;532;210; ; ; ; ;
9144;459;538;207;0	614;0	853;630	950;4	327;0;537;217;0	396;0	855;621	734;4	030;0;13;532;210; ; ; ; ;
9164;460;543;209;0	614;0	854;630	950;4	321;0;536;218;0	396;0	855;621	734;4	055;0;13;532;210; ; ; ; ;
9184;461;542;203;0	615;0	854;630	950;4	350;0;531;218;0	396;0	855;621	734;4	065;0;13;532;210; ; ; ; ;
9203;462;541;207;0	615;0	854;630	950;4	336;0;526;221;0	396;0	855;621	734;4	101;0;13;532;210; ; ; ; ;
9223;463;543;206;0	615;0	853;631	377;4	344;0;523;223;0	396;0	855;621	345;4	118;0;13;532;210; ; ; ; ;
9243;464;537;203;0	615;0	854;631	377;4	407;0;528;217;0	396;0	855;621	345;4	116;0;13;532;210; ; ; ; ;
9263;465;500;233;0	615;0	854;631	377;4	348;0;485;240;0	397;0	855;621	345;4	078;0; ; ; ; ; ; ; ;
9283;466;313;363;0	617;0	856;631	377;4	410;0;-800;-600;0	617;0	856;-1	000;-1	000;4; ; ; ; ; ; ; ;
9303;467;262;385;0	618;0	857;631	377;4	443;0;251;395;0	402;0	858;621	345;4	176;0;14;250;399; ; ; ; ;
9323;468;211;409;0	619;0	857;630	283;4	424;0;251;395;0	402;0	858;621	879;4	180;0;14;250;399; ; ; ; ;
9343;469;253;392;0	619;0	857;630	283;4	398;0;243;405;0	402;0	858;621	879;4	181;0;14;250;399; ; ; ; ;
9363;470;253;395;0	619;0	857;630	283;4	407;0;-800;-600;0	619;0	857;-1	000;-1	000;4;14;250;399; ; ; ; ;
9383;471;262;396;0	619;0	857;630	283;4	426;0;248;402;0	402;0	858;621	879;4	198;0;14;250;399; ; ; ; ;
9403;472;261;392;0	620;0	857;630	283;4	423;0;252;403;0	402;0	858;621	879;4	239;0;14;250;399; ; ; ; ;
9423;473;259;392;0	620;0	856;632	370;4	434;0;252;403;0	402;0	858;622	253;4	242;0;14;250;399; ; ; ; ;
9443;474;-800;-600;0	402;0	858;-1	000;-1	000;4;244;403;0	402;0	858;622	253;4	174;0;14;250;399; ; ; ; ;
9462;475;250;397;0	620;0	856;632	370;4	414;0;243;403;0	402;0	858;622	253;4	177;0;14;250;399; ; ; ; ;
9482;476;255;402;0	620;0	856;632	370;4	433;0;-800;-600;0	620;0	856;-1	000;-1	000;4;14;250;399; ; ; ; ;
9503;477;248;395;0	620;0	856;632	370;4	426;0;-800;-600;0	620;0	856;-1	000;-1	000;4;14;250;399; ; ; ; ;
9522;478;249;397;0	620;0	856;630	952;4	427;0;-800;-600;0	402;0	857;-1	000;-1	000;4;14;250;399; ; ; ; ;
9542;479;252;400;0	620;0	856;630	952;4	389;0;240;410;0	402;0	857;623	305;4	221;0;14;250;399; ; ; ; ;
9562;480;258;401;0	620;0	856;630	952;4	398;0;-800;-600;0	620;0	856;-1	000;-1	000;4;14;250;399; ; ; ; ;
9582;481;256;401;0	620;0	856;630	952;4	357;0;-800;-600;0	620;0	856;-1	000;-1	000;4;14;250;399; ; ; ; ;
9602;482;195;398;0	620;0	856;630	952;4	346;0;182;399;0	402;0	857;623	305;4	156;0;15;186;399; ; ; ; ;
9622;483;195;400;0	620;0	856;628	359;4	317;0;180;397;0	403;0	857;626	034;4	174;0;15;186;399; ; ; ; ;
9642;484;199;400;0	620;0	856;628	359;4	319;0;176;410;0	403;0	857;626	034;4	155;0;15;186;399; ; ; ; ;
9662;485;191;400;0	620;0	856;628	359;4	331;0;175;408;0	403;0	857;626	034;4	135;0;15;186;399; ; ; ; ;
9682;486;188;399;0	620;0	856;628	359;4	303;0;176;405;0	403;0	857;626	034;4	109;0;15;186;399; ; ; ; ;
9702;487;192;396;0	621;0	856;628	359;4	313;0;179;405;0	403;0	857;626	034;4	088;0;15;186;399; ; ; ; ;
9722;488;190;394;0	621;0	856;630	879;4	328;0;181;408;0	403;0	857;622	335;4	044;0;15;186;399; ; ; ; ;
9742;489;196;394;0	621;0	856;630	879;4	309;0;181;406;0	403;0	857;622	335;4	029;0;15;186;399; ; ; ; ;
9762;490;193;394;0	621;0	856;630	879;4	295;0;179;407;0	403;0	857;622	335;4	063;0;15;186;399; ; ; ; ;
9782;491;193;398;0	621;0	856;630	879;4	262;0;180;406;0	403;0	857;622	335;4	068;0;15;186;399; ; ; ; ;
9801;492;189;394;0	621;0	856;630	879;4	259;0;180;403;0	403;0	857;622	335;4	110;0;15;186;399; ; ; ; ;
9821;493;187;395;0	620;0	856;630	965;4	257;0;179;402;0	403;0	857;623	205;4	133;0;15;186;399; ; ; ; ;
9841;494;191;390;0	620;0	856;630	965;4	267;0;175;404;0	403;0	857;623	205;4	103;0;15;186;399; ; ; ; ;
9861;495;196;395;0	620;0	856;630	965;4	272;0;175;408;0	403;0	857;623	205;4	076;0;15;186;399; ; ; ; ;
9881;496;191;396;0	620;0	856;630	965;4	284;0;171;406;0	403;0	857;623	205;4	115;0;15;186;399; ; ; ; ;
9901;497;186;400;0	620;0	856;630	965;4	310;0;176;404;0	403;0	857;623	205;4	075;0;15;186;399; ; ; ; ;
9921;498;187;402;0	621;0	856;630	674;4	318;0;174;404;0	403;0	857;625	393;4	102;0;15;186;399; ; ; ; ;
9941;499;192;404;0	621;0	856;630	674;4	300;0;180;399;0	403;0	857;625	393;4	123;0;15;186;399; ; ; ; ;
9961;500;198;401;0	621;0	856;630	674;4	311;0;179;398;0	403;0	857;625	393;4	090;0;15;186;399; ; ; ; ;
9981;501;198;401;0	621;0	856;630	674;4	311;0;179;398;0	403;0	857;625	393;4	054;0;15;186;399; ; ; ; ;
10001;502;200;401;0	621;0	856;630	674;4	274;0;181;397;0	403;0	857;625	393;4	065;0;15;186;399; ; ; ; ;
10021;503;202;402;0	621;0	856;629	865;4	272;0;181;397;0	403;0	857;624	525;4	069;0;15;186;399; ; ; ; ;
10041;504;197;394;0	621;0	856;629	865;4	240;0;185;395;0	403;0	858;624	525;4	039;0;15;186;399; ; ; ; ;
10061;505;200;396;0	621;0	856;629	865;4	269;0;183;392;0	403;0	858;624	525;4	052;0;15;186;399; ; ; ; ;
10080;506;197;399;0	621;0	856;629	865;4	226;0;180;394;0	403;0	858;624	525;4	079;0;15;186;399; ; ; ; ;
10100;507;202;393;0	620;0	857;629	865;4	217;0;185;393;0	403;0	858;624	525;4	032;0;15;186;399; ; ; ; ;
10120;508;201;393;0	620;0	857;631	275;4	227;0;184;393;0	403;0	858;623	607;4	039;0;15;186;399; ; ; ; ;
10140;509;302;363;0	619;0	856;631	275;4	210;0;306;361;0	401;0	858;623	607;3	966;0;16;318;365; ; ; ; ;
10160;510;321;375;0	618;0	856;631	275;4	193;0;302;367;0	401;0	858;623	607;3	994;0;16;318;365; ; ; ; ;
10180;511;-800;-600;0	401;0	858;-1	000;-1	000;4;308;363;0	401;0	858;623	607;4	048;0;16;318;365; ; ; ; ;
10200;512;324;369;0	618;0	856;631	275;4	187;0;310;362;0	401;0	858;623	607;3	969;0;16;318;365; ; ; ; ;
10220;513;323;368;0	619;0	856;632	633;4	195;0;309;361;0	401;0	857;626	784;4	016;0;16;318;365; ; ; ; ;
10240;514;334;366;0	619;0	856;632	633;4	185;0;319;364;0	401;0	858;626	784;4	027;0;16;318;365; ; ; ; ;
10260;515;333;361;0	619;0	856;632	633;4	197;0;321;363;0	401;0	858;626	784;4	039;0;16;318;365; ; ; ; ;
10280;516;326;362;0	619;0	857;632	633;4	177;0;316;363;0	401;0	858;626	784;4	001;0;16;318;365; ; ; ; ;
10300;517;326;358;0	619;0	857;632	633;4	216;0;314;361;0	401;0	858;626	784;4	004;0;16;318;365; ; ; ; ;
10320;518;325;357;0	619;0	857;633	095;4	218;0;313;361;0	401;0	858;626	184;4	004;0;16;318;365; ; ; ; ;
10340;519;-800;-600;0	401;0	858;-1	000;-1	000;4;313;363;0	401;0	858;626	184;3	971;0;16;318;365; ; ; ; ;
10360;520;326;359;0	619;0	857;633	095;4	136;0;318;365;0	401;0	858;626	184;3	961;0;16;318;365; ; ; ; ;
10379;521;-800;-600;0	401;0	858;-1	000;-1	000;4;318;368;0	401;0	858;626	184;3	939;0;16;318;365; ; ; ; ;
10399;522;331;360;0	619;0	857;633	095;4	131;0;308;367;0	401;0	858;626	184;3	941;0;16;318;365; ; ; ; ;
10419;523;331;361;0	619;0	857;632	460;4	127;0;310;366;0	401;0	858;626	517;3	944;0;16;318;365; ; ; ; ;
10439;524;-800;-600;0	401;0	858;-1	000;-1	000;4;311;370;0	401;0	858;626	517;3	936;0;16;318;365; ; ; ; ;
10459;525;330;357;0	619;0	857;632	460;4	133;0;314;367;0	401;0	858;626	517;3	933;0;16;318;365; ; ; ; ;
10479;526;332;362;0	619;0	857;632	460;4	127;0;314;368;0	401;0	858;626	517;3	948;0;16;318;365; ; ; ; ;
10499;527;-800;-600;0	401;0	858;-1	000;-1	000;4;313;374;0	401;0	858;626	517;4	004;0;16;318;365; ; ; ; ;
10519;528;-800;-600;0	619;0	857;-1	000;-1	000;4;313;374;0	401;0	858;626	110;4	009;0;16;318;365; ; ; ; ;
10539;529;337;363;0	619;0	857;631	631;4	142;0;311;374;0	401;0	858;626	110;4	007;0;16;318;365; ; ; ; ;
10559;530;381;383;0	618;0	858;631	631;4	143;0;357;387;0	400;0	859;626	110;3	973;0;17;365;392; ; ; ; ;
10579;531;380;387;0	618;0	858;631	631;4	141;0;358;392;0	400;0	859;626	110;3	978;0;17;365;392; ; ; ; ;
10599;532;374;387;0	618;0	858;631	631;4	137;0;356;397;0	400;0	859;626	110;3	967;0;17;365;392; ; ; ; ;
10619;533;372;387;0	618;0	858;633	075;4	145;0;356;402;0	400;0	859;625	562;3	964;0;17;365;392; ; ; ; ;
10639;534;371;386;0	618;0	858;633	075;4	157;0;352;402;0	400;0	859;625	562;4	024;0;17;365;392; ; ; ; ;
10658;535;374;390;0	618;0	859;633	075;4	170;0;354;393;0	400;0	859;625	562;4	028;0;17;365;392; ; ; ; ;
10678;536;377;384;0	617;0	859;633	075;4	205;0;360;397;0	400;0	860;625	562;4	036;0;17;365;392; ; ; ; ;
10698;537;373;388;0	617;0	859;633	075;4	238;0;352;394;0	399;0	860;625	562;4	027;0;17;365;392; ; ; ; ;
10718;538;374;388;0	617;0	858;633	152;4	260;0;354;395;0	399;0	859;626	528;4	036;0;17;365;392; ; ; ; ;
10738;539;376;391;0	617;0	858;633	152;4	247;0;358;398;0	400;0	859;626	528;4	087;0;17;365;392; ; ; ; ;
10758;540;374;387;0	617;0	858;633	152;4	259;0;360;394;0	400;0	860;626	528;4	102;0;17;365;392; ; ; ; ;
10778;541;378;384;0	617;0	859;633	152;4	282;0;361;391;0	400;0	860;626	528;4	114;0;17;365;392; ; ; ; ;
10798;542;372;387;0	618;0	859;633	152;4	283;0;360;393;0	400;0	860;626	528;4	124;0;17;365;392; ; ; ; ;
10818;543;373;386;0	618;0	858;632	924;4	283;0;360;392;0	400;0	859;626	583;4	135;0;17;365;392; ; ; ; ;
10838;544;378;397;0	617;0	858;632	924;4	340;0;361;401;0	400;0	859;626	583;4	189;0;17;365;392; ; ; ; ;
10858;545;379;396;0	617;0	858;632	924;4	287;0;363;397;0	400;0	859;626	583;4	143;0;17;365;392; ; ; ; ;
10878;546;370;394;0	617;0	858;632	924;4	303;0;353;397;0	399;0	859;626	583;4	173;0;17;365;392; ; ; ; ;
10898;547;395;372;0	617;0	858;632	924;4	337;0;380;380;0	399;0	859;626	583;4	164;0;18;383;384; ; ; ; ;
10918;548;394;368;0	617;0	857;633	894;4	321;0;380;376;0	399;0	858;627	544;4	152;0;18;383;384; ; ; ; ;
10938;549;393;391;0	617;0	857;633	894;4	332;0;378;387;0	399;0	858;627	544;4	209;0;18;383;384; ; ; ; ;
10958;550;387;388;0	617;0	857;633	894;4	357;0;378;388;0	399;0	858;627	544;4	193;0;18;383;384; ; ; ; ;
10977;551;387;385;0	617;0	857;633	894;4	370;0;378;388;0	399;0	858;627	544;4	213;0;18;383;384; ; ; ; ;
10997;552;387;377;0	617;0	857;633	894;4	336;0;376;393;0	399;0	858;627	544;4	212;0;18;383;384; ; ; ; ;
11017;553;387;374;0	617;0	857;633	893;4	352;0;376;395;0	399;0	858;626	356;4	202;0;18;383;384; ; ; ; ;
11037;554;391;374;0	617;0	857;633	893;4	355;0;375;392;0	399;0	858;626	356;4	193;0;18;383;384; ; ; ; ;
11057;555;389;375;0	617;0	857;633	893;4	365;0;377;389;0	399;0	858;626	356;4	182;0;18;383;384; ; ; ; ;
11077;556;391;384;0	617;0	856;633	893;4	358;0;375;386;0	399;0	858;626	356;4	181;0;18;383;384; ; ; ; ;
11097;557;389;386;0	617;0	856;633	893;4	369;0;377;388;0	399;0	857;626	356;4	207;0;18;383;384; ; ; ; ;
11117;558;389;389;0	617;0	856;634	124;4	370;0;377;387;0	399;0	857;626	093;4	201;0;18;383;384; ; ; ; ;
11137;559;389;383;0	617;0	855;634	124;4	348;0;378;384;0	399;0	857;626	093;4	110;0;18;383;384; ; ; ; ;
11157;560;388;388;0	617;0	855;634	124;4	354;0;381;383;0	399;0	857;626	093;4	120;0;18;383;384; ; ; ; ;
11178;561;386;386;0	617;0	855;634	124;4	333;0;377;389;0	399;0	857;626	093;4	146;0;18;383;384; ; ; ; ;
11197;562;390;381;0	617;0	855;634	124;4	287;0;379;392;0	399;0	856;626	093;4	074;0;18;383;384; ; ; ; ;
11217;563;389;384;0	617;0	855;632	574;4	269;0;379;395;0	400;0	856;623	269;4	065;0;18;383;384; ; ; ; ;
11237;564;388;380;0	617;0	855;632	574;4	235;0;378;395;0	400;0	856;623	269;4	025;0;18;383;384; ; ; ; ;
11260;565;388;382;0	617;0	855;632	574;4	201;0;379;389;0	400;0	857;623	269;3	953;0;18;383;384; ; ; ; ;
11277;566;392;384;0	617;0	855;632	574;4	179;0;382;390;0	400;0	857;623	269;3	974;0;18;383;384; ; ; ; ;
11297;567;391;378;0	617;0	855;632	574;4	109;0;380;391;0	399;0	856;623	269;3	895;0;18;383;384; ; ; ; ;
11316;568;392;379;0	617;0	855;633	402;4	081;0;381;391;0	399;0	856;625	137;3	894;0;18;383;384; ; ; ; ;
11337;569;385;375;0	617;0	855;633	402;4	046;0;379;393;0	399;0	856;625	137;3	900;0;18;383;384; ; ; ; ;
11356;570;387;376;0	617;0	855;633	402;4	046;0;377;391;0	399;0	856;625	137;3	907;0;18;383;384; ; ; ; ;
11377;571;387;374;0	617;0	855;633	402;4	032;0;374;391;0	399;0	856;625	137;3	849;0;18;383;384; ; ; ; ;
11396;572;393;371;0	617;0	855;633	402;3	990;0;367;393;0	399;0	856;625	137;3	835;0;18;383;384; ; ; ; ;
11417;573;394;370;0	617;0	855;633	269;3	981;0;364;391;0	399;0	856;625	353;3	823;0;18;383;384; ; ; ; ;
11436;574;398;380;0	617;0	855;633	269;3	926;0;373;393;0	399;0	856;625	353;3	798;0;18;383;384; ; ; ; ;
11457;575;300;332;0	618;0	855;633	269;3	950;0;307;337;0	401;0	856;625	353;3	697;0; ; ; ; ; ; ; ;
11476;576;246;304;0	619;0	854;633	269;3	906;0;235;308;0	403;0	855;625	353;3	689;0;19;230;309; ; ; ; ;
11497;577;233;303;0	620;0	854;633	269;3	883;0;223;315;0	403;0	855;625	353;3	670;0;19;230;309; ; ; ; ;
11516;578;220;305;0	620;0	854;630	618;3	865;0;214;328;0	403;0	855;620	347;3	631;0;19;230;309; ; ; ; ;
11537;579;237;305;0	621;0	854;630	618;3	807;0;231;324;0	403;0	855;620	347;3	647;0;19;230;309; ; ; ; ;
11556;580;232;301;0	620;0	854;630	618;3	829;0;238;317;0	403;0	855;620	347;3	615;0;19;230;309; ; ; ; ;
11577;581;241;299;0	620;0	854;630	618;3	786;0;230;319;0	403;0	855;620	347;3	642;0;19;230;309; ; ; ; ;
11595;582;234;299;0	620;0	854;630	618;3	816;0;222;315;0	402;0	855;620	347;3	627;0;19;230;309; ; ; ; ;
11617;583;233;299;0	619;0	854;631	580;3	822;0;223;316;0	402;0	855;620	291;3	640;0;19;230;309; ; ; ; ;
11635;584;231;307;0	619;0	854;631	580;3	761;0;221;323;0	401;0	855;620	291;3	581;0;19;230;309; ; ; ; ;
11657;585;231;303;0	619;0	854;631	580;3	762;0;220;320;0	401;0	855;620	291;3	574;0;19;230;309; ; ; ; ;
11675;586;238;305;0	620;0	854;631	580;3	725;0;230;320;0	402;0	855;620	291;3	579;0;19;230;309; ; ; ; ;
11697;587;244;298;0	620;0	854;631	580;3	744;0;229;314;0	402;0	855;620	291;3	582;0;19;230;309; ; ; ; ;
11715;588;246;296;0	621;0	854;632	210;3	738;0;226;307;0	403;0	855;624	390;3	603;0;19;230;309; ; ; ; ;
11737;589;242;299;0	621;0	854;632	210;3	755;0;217;315;0	403;0	855;624	390;3	552;0;19;230;309; ; ; ; ;
11755;590;240;303;0	621;0	854;632	210;3	737;0;227;313;0	403;0	855;624	390;3	574;0;19;230;309; ; ; ; ;
11777;591;186;307;0	621;0	854;632	210;3	719;0;175;306;0	404;0	855;624	390;3	583;0;20;178;307; ; ; ; ;
11795;592;182;296;0	621;0	855;632	210;3	722;0;171;307;0	404;0	856;624	390;3	550;0;20;178;307; ; ; ; ;
11815;593;180;300;0	621;0	855;631	491;3	721;0;169;311;0	404;0	856;622	587;3	554;0;20;178;307; ; ; ; ;
11835;594;191;300;0	621;0	855;631	491;3	715;0;171;314;0	403;0	856;622	587;3	527;0;20;178;307; ; ; ; ;
11855;595;189;303;0	621;0	855;631	491;3	704;0;168;311;0	403;0	856;622	587;3	507;0;20;178;307; ; ; ; ;
11875;596;184;301;0	620;0	855;631	491;3	722;0;171;310;0	403;0	856;622	587;3	529;0;20;178;307; ; ; ; ;
11894;597;192;298;0	620;0	855;631	491;3	702;0;173;311;0	403;0	856;622	587;3	514;0;20;178;307; ; ; ; ;
11914;598;190;299;0	620;0	855;631	299;3	707;0;174;313;0	402;0	856;619	790;3	509;0;20;178;307; ; ; ; ;
11934;599;187;303;0	620;0	855;631	299;3	756;0;174;320;0	402;0	856;619	790;3	532;0;20;178;307; ; ; ; ;
11954;600;192;307;0	620;0	855;631	299;3	796;0;170;318;0	403;0	856;619	790;3	529;0;20;178;307; ; ; ; ;
11974;601;194;312;0	621;0	855;631	299;3	786;0;175;319;0	403;0	856;619	790;3	589;0;20;178;307; ; ; ; ;
11994;602;184;311;0	621;0	855;631	299;3	782;0;170;319;0	404;0	856;619	790;3	555;0;20;178;307; ; ; ; ;
12014;603;186;308;0	621;0	856;632	069;3	782;0;169;314;0	404;0	857;624	418;3	597;0;20;178;307; ; ; ; ;
12034;604;182;297;0	621;0	856;632	069;3	875;0;166;311;0	403;0	857;624	418;3	639;0;20;178;307; ; ; ; ;
12054;605;187;297;0	621;0	856;632	069;3	900;0;166;310;0	403;0	857;624	418;3	606;0;20;178;307; ; ; ; ;
12074;606;188;299;0	621;0	856;632	069;3	883;0;174;309;0	403;0	857;624	418;3	672;0;20;178;307; ; ; ; ;
12094;607;180;304;0	621;0	856;632	069;3	878;0;170;307;0	403;0	857;624	418;3	639;0;20;178;307; ; ; ; ;
12114;608;183;305;0	620;0	855;632	270;3	887;0;173;307;0	403;0	856;623	585;3	635;0;20;178;307; ; ; ; ;
12134;609;180;297;0	620;0	856;632	270;3	931;0;168;307;0	403;0	857;623	585;3	708;0;20;178;307; ; ; ; ;
12154;610;194;304;0	621;0	856;632	270;3	954;0;170;310;0	403;0	857;623	585;3	720;0;20;178;307; ; ; ; ;
12174;611;183;306;0	621;0	856;632	270;3	982;0;164;317;0	403;0	857;623	585;3	730;0;20;178;307; ; ; ; ;
12193;612;188;306;0	621;0	856;632	270;3	971;0;173;313;0	403;0	857;623	585;3	755;0;20;178;307; ; ; ; ;
12213;613;194;308;0	621;0	856;630	972;3	978;0;172;316;0	403;0	857;624	168;3	771;0;20;178;307; ; ; ; ;
12233;614;186;298;0	620;0	856;630	972;3	990;0;171;306;0	403;0	857;624	168;3	773;0;20;178;307; ; ; ; ;
12253;615;214;181;0	620;0	855;630	972;3	984;0;209;184;0	403;0	856;624	168;3	780;0; ; ; ; ; ; ; ;
12273;616;248;104;0	619;0	854;630	972;3	971;0;238;105;0	403;0	855;624	168;3	797;0;21;252;105; ; ; ; ;
12293;617;254;100;0	619;0	854;630	972;3	983;0;244;105;0	403;0	855;624	168;3	841;0;21;252;105; ; ; ; ;
12313;618;262;103;0	619;0	854;626	917;3	953;0;255;121;0	402;0	855;615	304;3	802;0;21;252;105; ; ; ; ;
12333;619;256;100;0	620;0	854;626	917;3	993;0;251;112;0	403;0	855;615	304;3	791;0;21;252;105; ; ; ; ;
12353;620;254;106;0	620;0	853;626	917;3	987;0;251;116;0	403;0	854;615	304;3	794;0;21;252;105; ; ; ; ;
12373;621;263;107;0	620;0	853;626	917;4	024;0;249;114;0	402;0	854;615	304;3	791;0;21;252;105; ; ; ; ;
12393;622;254;104;0	619;0	853;626	917;3	993;0;249;118;0	402;0	854;615	304;3	776;0;21;252;105; ; ; ; ;
12413;623;257;102;0	619;0	853;628	194;4	007;0;248;114;0	401;0	854;617	680;3	790;0;21;252;105; ; ; ; ;
12433;624;261;99;0	619;0	853;628	194;4	049;0;249;108;0	402;0	854;617	680;3	798;0;21;252;105; ; ; ; ;
12453;625;258;107;0	620;0	853;628	194;3	996;0;251;107;0	402;0	854;617	680;3	810;0;21;252;105; ; ; ; ;
12472;626;259;94;0	620;0	853;628	194;4	027;0;251;109;0	402;0	854;617	680;3	793;0;21;252;105; ; ; ; ;
12492;627;258;91;0	620;0	853;628	194;4	004;0;246;115;0	402;0	854;617	680;3	794;0;21;252;105; ; ; ; ;
12512;628;258;90;0	620;0	853;628	751;4	020;0;246;112;0	402;0	854;619	680;3	806;0;21;252;105; ; ; ; ;
12532;629;254;103;0	620;0	852;628	751;3	981;0;250;105;0	402;0	854;619	680;3	743;0;21;252;105; ; ; ; ;
12552;630;248;104;0	620;0	852;628	751;3	898;0;240;111;0	402;0	853;619	680;3	725;0;21;252;105; ; ; ; ;
12572;631;250;93;0	620;0	852;628	751;3	929;0;247;110;0	402;0	853;619	680;3	767;0;21;252;105; ; ; ; ;
12592;632;257;99;0	620;0	852;628	751;3	903;0;244;108;0	402;0	853;619	680;3	710;0;21;252;105; ; ; ; ;
12612;633;255;95;0	620;0	852;629	856;3	922;0;248;111;0	402;0	853;619	747;3	719;0;21;252;105; ; ; ; ;
12632;634;397;286;0	617;0	854;629	856;3	865;0;381;297;0	401;0	855;619	747;3	675;0; ; ; ; ; ; ; ;
12652;635;426;382;0	616;0	856;629	856;3	883;0;401;387;0	400;0	857;619	747;3	682;0;22;416;388; ; ; ; ;
12672;636;431;385;0	616;0	856;629	856;3	890;0;401;391;0	399;0	857;619	747;3	668;0;22;416;388; ; ; ; ;
12692;637;420;384;0	615;0	856;629	856;3	854;0;406;392;0	399;0	857;619	747;3	687;0;22;416;388; ; ; ; ;
12712;638;420;381;0	616;0	855;633	245;3	884;0;409;388;0	398;0	857;626	119;3	721;0;22;416;388; ; ; ; ;
12732;639;427;387;0	616;0	855;633	245;3	892;0;406;386;0	398;0	857;626	119;3	718;0;22;416;388; ; ; ; ;
12752;640;421;383;0	616;0	855;633	245;3	910;0;406;391;0	399;0	856;626	119;3	716;0;22;416;388; ; ; ; ;
12771;641;430;386;0	617;0	855;633	245;3	911;0;409;394;0	399;0	856;626	119;3	763;0;22;416;388; ; ; ; ;
12791;642;425;384;0	617;0	855;633	245;3	922;0;407;392;0	399;0	856;626	119;3	790;0;22;416;388; ; ; ; ;
12811;643;424;386;0	617;0	855;633	132;3	926;0;408;393;0	399;0	856;625	722;3	805;0;22;416;388; ; ; ; ;
12831;644;425;382;0	617;0	855;633	132;3	915;0;405;397;0	399;0	856;625	722;3	789;0;22;416;388; ; ; ; ;
12851;645;417;392;0	617;0	855;633	132;3	943;0;410;393;0	399;0	856;625	722;3	776;0;22;416;388; ; ; ; ;
12871;646;430;392;0	617;0	855;633	132;3	972;0;409;391;0	399;0	856;625	722;3	816;0;22;416;388; ; ; ; ;
12891;647;429;391;0	617;0	855;633	132;3	979;0;412;392;0	399;0	857;625	722;3	804;0;22;416;388; ; ; ; ;
12911;648;428;391;0	617;0	855;633	179;3	987;0;412;391;0	399;0	856;625	675;3	809;0;22;416;388; ; ; ; ;
12931;649;433;387;0	617;0	855;633	179;3	950;0;403;388;0	399;0	857;625	675;3	817;0;22;416;388; ; ; ; ;
12951;650;503;390;0	615;0	856;633	179;3	974;0;483;398;0	398;0	857;625	675;3	841;0;23;512;396; ; ; ; ;
12971;651;519;389;0	614;0	856;633	179;4	002;0;500;399;0	397;0	857;625	675;3	866;0;23;512;396; ; ; ; ;
12991;652;518;394;0	614;0	856;633	179;4	011;0;509;398;0	397;0	857;625	675;3	811;0;23;512;396; ; ; ; ;
13011;653;516;395;0	614;0	856;634	027;4	026;0;517;401;0	396;0	857;622	547;3	810;0;23;512;396; ; ; ; ;
13031;654;528;393;0	614;0	856;634	027;4	032;0;507;404;0	397;0	857;622	547;3	844;0;23;512;396; ; ; ; ;
13051;655;526;390;0	615;0	856;634	027;4	022;0;501;404;0	397;0	857;622	547;3	865;0;23;512;396; ; ; ; ;
13070;656;523;396;0	615;0	856;634	027;4	038;0;497;404;0	397;0	857;622	547;3	826;0;23;512;396; ; ; ; ;
13091;657;529;387;0	615;0	856;634	027;4	031;0;505;404;0	398;0	857;622	547;3	859;0;23;512;396; ; ; ; ;
13110;658;527;389;0	615;0	856;632	523;4	021;0;501;402;0	398;0	857;624	532;3	856;0;23;512;396; ; ; ; ;
13130;659;526;399;0	615;0	856;632	523;4	039;0;502;403;0	398;0	857;624	532;3	904;0;23;512;396; ; ; ; ;
13150;660;527;398;0	615;0	856;632	523;4	101;0;499;396;0	397;0	858;624	532;3	876;0;23;512;396; ; ; ; ;
13170;661;524;391;0	615;0	857;632	523;4	081;0;500;399;0	397;0	858;624	532;3	910;0;23;512;396; ; ; ; ;
13190;662;523;392;0	615;0	857;632	523;4	077;0;505;395;0	397;0	858;624	532;3	946;0;23;512;396; ; ; ; ;
13210;663;523;393;0	615;0	856;633	781;4	081;0;503;398;0	397;0	858;621	994;3	928;0;23;512;396; ; ; ; ;
13230;664;526;390;0	615;0	857;633	781;4	129;0;502;397;0	397;0	858;621	994;3	909;0;23;512;396; ; ; ; ;
13250;665;519;386;0	615;0	857;633	781;4	112;0;500;399;0	397;0	858;621	994;3	919;0;23;512;396; ; ; ; ;
13270;666;520;389;0	615;0	857;633	781;4	145;0;498;402;0	397;0	858;621	994;3	913;0;23;512;396; ; ; ; ;
13290;667;520;392;0	615;0	857;633	781;4	137;0;494;405;0	397;0	858;621	994;3	960;0;23;512;396; ; ; ; ;
13310;668;520;392;0	615;0	857;633	433;4	135;0;492;406;0	397;0	858;623	742;3	978;0;23;512;396; ; ; ; ;
13330;669;474;349;0	615;0	856;633	433;4	171;0;444;351;0	398;0	857;623	742;3	952;0;24;450;349; ; ; ; ;
13349;670;463;345;0	615;0	857;633	433;4	188;0;446;349;0	398;0	858;623	742;3	996;0;24;450;349; ; ; ; ;
13369;671;471;343;0	616;0	857;633	433;4	178;0;442;352;0	398;0	858;623	742;3	990;0;24;450;349; ; ; ; ;
13389;672;460;347;0	616;0	857;633	433;4	194;0;438;360;0	398;0	858;623	742;3	975;0;24;450;349; ; ; ; ;
13409;673;461;345;0	616;0	857;633	144;4	190;0;438;358;0	398;0	858;626	657;4	016;0;24;450;349; ; ; ; ;
13429;674;458;340;0	616;0	858;633	144;4	198;0;436;353;0	398;0	859;626	657;4	026;0;24;450;349; ; ; ; ;
13449;675;468;351;0	616;0	858;633	144;4	208;0;439;356;0	398;0	859;626	657;3	996;0;24;450;349; ; ; ; ;
13469;676;468;346;0	616;0	858;633	144;4	193;0;433;354;0	398;0	859;626	657;4	013;0;24;450;349; ; ; ; ;
13489;677;458;346;0	615;0	858;633	144;4	191;0;437;349;0	398;0	860;626	657;4	023;0;24;450;349; ; ; ; ;
13509;678;463;346;0	615;0	858;633	155;4	192;0;437;351;0	398;0	860;624	773;4	001;0;24;450;349; ; ; ; ;
13529;679;458;343;0	615;0	859;633	155;4	213;0;440;350;0	398;0	860;624	773;4	022;0;24;450;349; ; ; ; ;
13549;680;451;347;0	615;0	859;633	155;4	240;0;434;353;0	398;0	860;624	773;4	004;0;24;450;349; ; ; ; ;
13569;681;387;374;0	616;0	859;633	155;4	258;0;375;387;0	399;0	860;624	773;4	029;0;25;381;375; ; ; ; ;
13589;682;404;373;0	617;0	859;633	155;4	245;0;367;380;0	399;0	860;624	773;4	042;0;25;381;375; ; ; ; ;
13609;683;421;371;0	617;0	859;633	191;4	252;0;359;371;0	399;0	860;626	121;4	050;0;25;381;375; ; ; ; ;
13629;684;391;380;0	617;0	859;633	191;4	220;0;364;383;0	399;0	861;626	121;4	025;0;25;381;375; ; ; ; ;
13649;685;390;381;0	617;0	859;633	191;4	224;0;365;384;0	399;0	860;626	121;4	045;0;25;381;375; ; ; ; ;
13668;686;386;377;0	617;0	859;633	191;4	215;0;363;388;0	399;0	860;626	121;4	001;0;25;381;375; ; ; ; ;
13688;687;391;373;0	617;0	859;633	191;4	209;0;365;388;0	399;0	860;626	121;4	020;0;25;381;375; ; ; ; ;
13708;688;390;372;0	617;0	858;632	880;4	206;0;365;390;0	399;0	860;623	012;3	999;0;25;381;375; ; ; ; ;
13728;689;392;376;0	617;0	858;632	880;4	209;0;367;386;0	399;0	860;623	012;4	031;0;25;381;375; ; ; ; ;
13748;690;391;381;0	617;0	858;632	880;4	229;0;370;382;0	399;0	860;623	012;4	016;0;25;381;375; ; ; ; ;
13768;691;393;378;0	616;0	858;632	880;4	209;0;371;387;0	399;0	859;623	012;4	040;0;25;381;375; ; ; ; ;
13788;692;379;379;0	616;0	858;632	880;4	202;0;365;390;0	399;0	859;623	012;4	013;0;25;381;375; ; ; ; ;
13808;693;378;379;0	616;0	858;633	575;4	211;0;366;389;0	399;0	859;623	503;4	023;0;25;381;375; ; ; ; ;
13828;694;393;374;0	617;0	858;633	575;4	217;0;367;388;0	399;0	859;623	503;4	039;0;25;381;375; ; ; ; ;
13848;695;382;372;0	617;0	858;633	575;4	224;0;363;387;0	399;0	859;623	503;4	051;0;25;381;375; ; ; ; ;
13868;696;379;375;0	617;0	858;633	575;4	247;0;368;386;0	399;0	859;623	503;4	066;0;25;381;375; ; ; ; ;
13888;697;383;378;0	617;0	858;633	575;4	257;0;366;388;0	399;0	859;623	503;4	055;0;25;381;375; ; ; ; ;
13908;698;383;378;0	617;0	857;633	306;4	266;0;365;385;0	399;0	858;625	771;4	075;0;25;381;375; ; ; ; ;
13928;699;382;384;0	617;0	857;633	306;4	282;0;364;384;0	399;0	858;625	771;4	085;0;25;381;375; ; ; ; ;
13947;700;391;379;0	617;0	857;633	306;4	251;0;365;387;0	399;0	858;625	771;4	058;0;25;381;375; ; ; ; ;
13967;701;383;382;0	616;0	857;633	306;4	239;0;366;383;0	399;0	858;625	771;4	034;0;25;381;375; ; ; ; ;
13987;702;384;379;0	616;0	857;633	306;4	239;0;370;386;0	399;0	858;625	771;4	071;0;25;381;375; ; ; ; ;
14007;703;387;380;0	617;0	856;632	926;4	237;0;371;384;0	399;0	857;626	350;4	054;0;25;381;375; ; ; ; ;
14027;704;399;373;0	617;0	856;632	926;4	234;0;367;378;0	399;0	857;626	350;4	045;0;25;381;375; ; ; ; ;
14047;705;400;371;0	617;0	856;632	926;4	238;0;369;379;0	399;0	857;626	350;4	034;0;25;381;375; ; ; ; ;
14067;706;397;368;0	617;0	856;632	926;4	244;0;369;378;0	399;0	857;626	350;4	030;0;25;381;375; ; ; ; ;
14087;707;390;368;0	617;0	856;632	926;4	238;0;369;374;0	399;0	857;626	350;4	040;0;25;381;375; ; ; ; ;
14107;708;389;366;0	617;0	856;633	834;4	245;0;369;375;0	399;0	857;624	948;4	024;0;25;381;375; ; ; ; ;
14127;709;387;366;0	617;0	856;633	834;4	207;0;368;373;0	399;0	857;624	948;4	025;0;25;381;375; ; ; ; ;
14147;710;390;376;0	617;0	855;633	834;4	174;0;369;376;0	399;0	857;624	948;4	013;0;25;381;375; ; ; ; ;
14167;711;387;376;0	617;0	855;633	834;4	237;0;378;371;0	399;0	857;624	948;3	981;0;25;381;375; ; ; ; ;
14187;712;386;373;0	617;0	855;633	834;4	201;0;371;370;0	399;0	857;624	948;3	946;0;25;381;375; ; ; ; ;
14207;713;387;374;0	617;0	855;632	300;4	190;0;374;368;0	399;0	856;626	315;3	940;0;25;381;375; ; ; ; ;
14227;714;397;375;0	617;0	855;632	300;4	140;0;375;374;0	399;0	856;626	315;3	963;0;25;381;375; ; ; ; ;
14246;715;396;375;0	617;0	855;632	300;4	140;0;374;374;0	399;0	856;626	315;3	896;0;25;381;375; ; ; ; ;
14266;716;400;375;0	617;0	855;632	300;4	094;0;380;370;0	399;0	857;626	315;3	897;0;25;381;375; ; ; ; ;
14286;717;391;376;0	617;0	856;632	300;4	088;0;378;371;0	399;0	857;626	315;3	906;0;25;381;375; ; ; ; ;
14306;718;391;375;0	617;0	855;633	148;4	087;0;379;371;0	399;0	857;626	639;3	912;0;25;381;375; ; ; ; ;
14326;719;398;371;0	617;0	856;633	148;4	017;0;375;371;0	399;0	857;626	639;3	877;0;25;381;375; ; ; ; ;
14346;720;398;370;0	617;0	856;633	148;4	015;0;379;378;0	400;0	857;626	639;3	802;0;25;381;375; ; ; ; ;
14366;721;403;372;0	617;0	856;633	148;4	043;0;375;370;0	399;0	857;626	639;3	780;0;25;381;375; ; ; ; ;
14386;722;401;373;0	617;0	856;633	148;3	957;0;371;371;0	399;0	857;626	639;3	761;0;25;381;375; ; ; ; ;
14406;723;402;375;0	617;0	856;631	822;3	950;0;371;373;0	399;0	857;626	355;3	741;0;25;381;375; ; ; ; ;
14426;724;388;381;0	617;0	856;631	822;3	913;0;375;372;0	399;0	857;626	355;3	733;0;25;381;375; ; ; ; ;
14446;725;396;377;0	617;0	856;631	822;3	924;0;378;366;0	399;0	857;626	355;3	718;0;25;381;375; ; ; ; ;
14466;726;397;377;0	617;0	856;631	822;3	878;0;369;375;0	399;0	857;626	355;3	756;0;25;381;375; ; ; ; ;
14486;727;401;372;0	617;0	856;631	822;3	855;0;369;374;0	398;0	858;626	355;3	789;0;25;381;375; ; ; ; ;
14506;728;403;371;0	616;0	856;632	112;3	846;0;369;373;0	398;0	857;626	424;3	796;0;25;381;375; ; ; ; ;
14526;729;395;374;0	616;0	856;632	112;3	870;0;374;370;0	398;0	858;626	424;3	701;0;25;381;375; ; ; ; ;
14545;730;399;373;0	617;0	856;632	112;3	862;0;372;367;0	399;0	858;626	424;3	659;0;25;381;375; ; ; ; ;
14565;731;396;374;0	617;0	856;632	112;3	835;0;372;364;0	399;0	858;626	424;3	669;0;25;381;375; ; ; ; ;
14585;732;394;373;0	617;0	856;632	112;3	804;0;383;368;0	400;0	858;626	424;3	631;0;25;381;375; ; ; ; ;
14605;733;395;372;0	618;0	856;632	935;3	793;0;383;369;0	400;0	857;623	978;3	612;0;25;381;375; ; ; ; ;
14625;734;395;365;0	618;0	856;632	935;3	808;0;380;371;0	400;0	858;623	978;3	643;0;25;381;375; ; ; ; ;
14645;735;398;366;0	617;0	857;632	935;3	807;0;371;371;0	399;0	858;623	978;3	659;0;25;381;375; ; ; ; ;
14665;736;394;377;0	617;0	856;632	935;3	779;0;380;370;0	399;0	858;623	978;3	632;0;25;381;375; ; ; ; ;
14685;737;399;377;0	617;0	856;632	935;3	791;0;369;369;0	398;0	858;623	978;3	651;0;25;381;375; ; ; ; ;
14705;738;398;377;0	616;0	856;633	121;3	783;0;371;370;0	398;0	858;623	230;3	649;0;25;381;375; ; ; ; ;
14725;739;465;394;0	615;0	857;633	121;3	818;0;442;400;0	397;0	858;623	230;3	575;0;26;461;398; ; ; ; ;
14745;740;478;396;0	615;0	857;633	121;3	814;0;452;403;0	397;0	858;623	230;3	593;0;26;461;398; ; ; ; ;
14765;741;476;392;0	615;0	857;633	121;3	842;0;448;404;0	397;0	858;623	230;3	622;0;26;461;398; ; ; ; ;
14785;742;471;391;0	615;0	857;633	121;3	796;0;450;401;0	397;0	858;623	230;3	613;0;26;461;398; ; ; ; ;
14805;743;477;392;0	615;0	857;632	951;3	798;0;449;403;0	397;0	858;623	159;3	603;0;26;461;398; ; ; ; ;
14825;744;472;396;0	616;0	857;632	951;3	823;0;449;405;0	398;0	858;623	159;3	603;0;26;461;398; ; ; ; ;
14845;745;481;399;0	616;0	857;632	951;3	849;0;446;403;0	398;0	858;623	159;3	592;0;26;461;398; ; ; ; ;
14864;746;479;399;0	616;0	857;632	951;3	845;0;445;402;0	398;0	858;623	159;3	624;0;26;461;398; ; ; ; ;
14884;747;478;401;0	616;0	857;632	951;3	829;0;447;403;0	398;0	858;623	159;3	629;0;26;461;398; ; ; ; ;
14904;748;477;401;0	616;0	857;633	358;3	843;0;447;400;0	398;0	858;626	336;3	652;0;26;461;398; ; ; ; ;
14924;749;468;398;0	616;0	857;633	358;3	854;0;452;397;0	397;0	858;626	336;3	625;0;26;461;398; ; ; ; ;
14944;750;477;398;0	615;0	857;633	358;3	840;0;449;399;0	397;0	858;626	336;3	643;0;26;461;398; ; ; ; ;
14964;751;474;400;0	615;0	857;633	358;3	881;0;451;397;0	397;0	858;626	336;3	624;0;26;461;398; ; ; ; ;
14984;752;474;400;0	615;0	857;633	358;3	828;0;455;391;0	397;0	859;626	336;3	625;0;26;461;398; ; ; ; ;
15004;753;474;400;0	615;0	858;633	237;3	837;0;454;394;0	397;0	859;623	876;3	615;0;26;461;398; ; ; ; ;
15024;754;476;398;0	615;0	858;633	237;3	859;0;446;397;0	397;0	859;623	876;3	640;0;26;461;398; ; ; ; ;
15044;755;477;399;0	615;0	858;633	237;3	878;0;444;393;0	397;0	860;623	876;3	669;0;26;461;398; ; ; ; ;
15064;756;468;390;0	615;0	859;633	237;3	895;0;454;399;0	397;0	860;623	876;3	671;0;26;461;398; ; ; ; ;
15084;757;467;393;0	615;0	859;633	237;3	909;0;450;406;0	398;0	860;623	876;3	720;0;26;461;398; ; ; ; ;
15104;758;466;390;0	615;0	859;633	672;3	925;0;452;408;0	397;0	860;621	352;3	722;0;26;461;398; ; ; ; ;
15123;759;472;388;0	615;0	859;633	672;3	889;0;456;398;0	398;0	860;621	352;3	647;0;26;461;398; ; ; ; ;
15144;760;464;398;0	615;0	858;633	672;3	904;0;454;398;0	398;0	860;621	352;3	679;0;26;461;398; ; ; ; ;
15163;761;474;403;0	615;0	858;633	672;3	899;0;454;399;0	398;0	860;621	352;3	700;0;26;461;398; ; ; ; ;
15183;762;468;400;0	615;0	858;633	672;3	925;0;446;404;0	397;0	859;621	352;3	706;0;26;461;398; ; ; ; ;
15203;763;466;404;0	615;0	858;632	248;3	922;0;445;402;0	397;0	859;624	451;3	730;0;26;461;398; ; ; ; ;
15223;764;550;347;0	613;0	857;632	248;3	926;0;548;345;0	396;0	859;624	451;3	696;0; ; ; ; ; ; ; ;
15243;765;622;312;0	612;0	856;632	248;3	901;0;606;310;0	395;0	858;624	451;3	693;0;27;623;313; ; ; ; ;
15263;766;627;310;0	612;0	856;632	248;3	917;0;616;308;0	395;0	858;624	451;3	737;0;27;623;313; ; ; ; ;
15283;767;628;309;0	612;0	856;632	248;3	926;0;617;313;0	395;0	857;624	451;3	746;0;27;623;313; ; ; ; ;
15303;768;629;308;0	612;0	856;631	570;3	913;0;617;315;0	395;0	857;623	060;3	746;0;27;623;313; ; ; ; ;
15323;769;633;306;0	612;0	856;631	570;3	895;0;615;314;0	395;0	857;623	060;3	674;0;27;623;313; ; ; ; ;
15343;770;636;307;0	613;0	856;631	570;3	938;0;613;316;0	395;0	857;623	060;3	746;0;27;623;313; ; ; ; ;
15363;771;631;314;0	613;0	856;631	570;3	935;0;614;321;0	395;0	857;623	060;3	698;0;27;623;313; ; ; ; ;
15383;772;638;313;0	612;0	856;631	570;3	932;0;614;321;0	395;0	857;623	060;3	709;0;27;623;313; ; ; ; ;
15403;773;637;312;0	612;0	855;631	721;3	931;0;614;322;0	394;0	857;622	435;3	715;0;27;623;313; ; ; ; ;
15423;774;639;311;0	612;0	855;631	721;3	936;0;611;321;0	394;0	856;622	435;3	685;0;27;623;313; ; ; ; ;
15443;775;636;311;0	612;0	855;631	721;3	932;0;611;320;0	394;0	856;622	435;3	689;0;27;623;313; ; ; ; ;
15462;776;635;316;0	612;0	854;631	721;3	894;0;612;315;0	394;0	856;622	435;3	692;0;27;623;313; ; ; ; ;
15482;777;632;312;0	613;0	854;631	721;3	871;0;618;313;0	395;0	856;622	435;3	665;0;27;623;313; ; ; ; ;
15502;778;630;315;0	613;0	854;630	284;3	846;0;621;309;0	395;0	856;624	929;3	680;0;27;623;313; ; ; ; ;
15522;779;517;351;0	614;0	854;630	284;3	861;0;520;332;0	396;0	856;624	929;3	701;0; ; ; ; ; ; ; ;
15542;780;345;392;0	617;0	855;630	284;3	887;0;345;363;0	400;0	857;624	929;3	649;0; ; ; ; ; ; ; ;
15562;781;317;389;0	618;0	855;630	284;3	827;0;292;384;0	401;0	857;624	929;3	626;0;28;267;392; ; ; ; ;
15582;782;-800;-600;0	401;0	857;-1	000;-1	000;4;280;381;0	401;0	857;624	929;3	623;0;28;267;392; ; ; ; ;
15602;783;-800;-600;0	618;0	855;-1	000;-1	000;4;268;378;0	400;0	856;624	908;3	620;0;28;267;392; ; ; ; ;
15622;784;-800;-600;0	400;0	857;-1	000;-1	000;4;283;384;0	400;0	857;624	908;3	593;0;28;267;392; ; ; ; ;
15642;785;302;385;0	618;0	855;631	500;3	808;0;281;391;0	401;0	856;624	908;3	596;0;28;267;392; ; ; ; ;
15662;786;302;381;0	618;0	855;631	500;3	820;0;278;393;0	401;0	856;624	908;3	587;0;28;267;392; ; ; ; ;
15682;787;-800;-600;0	400;0	856;-1	000;-1	000;4;283;390;0	400;0	856;624	908;3	594;0;28;267;392; ; ; ; ;
15702;788;-800;-600;0	618;0	855;-1	000;-1	000;4;281;389;0	400;0	856;626	096;3	600;0;28;267;392; ; ; ; ;
15722;789;299;382;0	618;0	855;632	526;3	858;0;280;391;0	401;0	856;626	096;3	614;0;28;267;392; ; ; ; ;
15742;790;303;387;0	618;0	855;632	526;3	804;0;280;385;0	400;0	857;626	096;3	619;0;28;267;392; ; ; ; ;
15762;791;301;386;0	618;0	856;632	526;3	818;0;285;398;0	400;0	857;626	096;3	633;0;28;267;392; ; ; ; ;
15781;792;305;387;0	618;0	856;632	526;3	871;0;277;393;0	401;0	857;626	096;3	667;0;28;267;392; ; ; ; ;
15801;793;305;388;0	619;0	856;631	057;3	840;0;277;392;0	401;0	857;627	284;3	685;0;28;267;392; ; ; ; ;
15821;794;292;396;0	619;0	856;631	057;3	895;0;270;391;0	401;0	858;627	284;3	678;0;28;267;392; ; ; ; ;
15841;795;282;398;0	619;0	856;631	057;3	860;0;244;395;0	401;0	857;627	284;3	724;0;28;267;392; ; ; ; ;
15861;796;271;392;0	619;0	856;631	057;3	890;0;243;400;0	401;0	857;627	284;3	735;0;28;267;392; ; ; ; ;
15881;797;-800;-600;0	401;0	857;-1	000;-1	000;4;248;403;0	401;0	857;627	284;3	784;0;28;267;392; ; ; ; ;
15901;798;-800;-600;0	618;0	856;-1	000;-1	000;4;250;408;0	401;0	857;624	055;3	789;0;28;267;392; ; ; ; ;
15921;799;264;392;0	618;0	856;632	530;3	937;0;245;397;0	401;0	857;624	055;3	731;0;28;267;392; ; ; ; ;
15941;800;276;391;0	619;0	856;632	530;3	956;0;247;399;0	401;0	857;624	055;3	765;0;28;267;392; ; ; ; ;
15961;801;266;395;0	619;0	856;632	530;3	980;0;241;401;0	402;0	857;624	055;3	786;0;28;267;392; ; ; ; ;
15981;802;268;398;0	620;0	856;632	530;3	983;0;244;396;0	402;0	858;624	055;3	788;0;28;267;392; ; ; ; ;
16001;803;272;399;0	620;0	856;632	348;3	985;0;242;396;0	402;0	858;626	480;3	804;0;28;267;392; ; ; ; ;
16021;804;266;394;0	620;0	857;632	348;3	997;0;241;393;0	402;0	858;626	480;3	806;0;28;267;392; ; ; ; ;
16040;805;268;387;0	619;0	857;632	348;4	012;0;246;398;0	402;0	858;626	480;3	857;0;28;267;392; ; ; ; ;
16060;806;267;390;0	619;0	857;632	348;4	003;0;232;396;0	401;0	858;626	480;3	876;0;28;267;392; ; ; ; ;
16080;807;268;390;0	619;0	857;632	348;4	072;0;242;397;0	401;0	858;626	480;3	888;0;28;267;392; ; ; ; ;
16100;808;268;390;0	619;0	857;632	584;4	085;0;244;402;0	401;0	858;621	091;3	867;0;28;267;392; ; ; ; ;
16120;809;266;388;0	619;0	857;632	584;4	087;0;249;398;0	401;0	858;621	091;3	847;0;28;267;392; ; ; ; ;
16140;810;271;390;0	619;0	857;632	584;4	103;0;247;400;0	401;0	858;621	091;3	862;0;28;267;392; ; ; ; ;
16160;811;271;384;0	619;0	857;632	584;4	130;0;251;397;0	401;0	858;621	091;3	856;0;28;267;392; ; ; ; ;
16180;812;271;389;0	619;0	857;632	584;4	106;0;253;395;0	401;0	858;621	091;3	882;0;28;267;392; ; ; ; ;
16200;813;272;389;0	619;0	857;631	025;4	107;0;254;395;0	401;0	858;621	569;3	890;0;28;267;392; ; ; ; ;
16220;814;278;399;0	619;0	857;631	025;4	135;0;251;401;0	401;0	858;621	569;3	964;0;28;267;392; ; ; ; ;
16240;815;-800;-600;0	401;0	859;-1	000;-1	000;4;251;394;0	401;0	859;621	569;3	937;0;28;267;392; ; ; ; ;
16260;816;279;400;0	619;0	857;631	025;4	149;0;251;392;0	401;0	859;621	569;3	924;0;28;267;392; ; ; ; ;
16280;817;-800;-600;0	402;0	859;-1	000;-1	000;4;259;393;0	402;0	859;621	569;3	958;0;28;267;392; ; ; ; ;
16300;818;-800;-600;0	619;0	857;-1	000;-1	000;4;257;389;0	401;0	858;625	591;3	966;0;28;267;392; ; ; ; ;
16320;819;271;392;0	619;0	857;630	461;4	159;0;254;392;0	401;0	858;625	591;3	975;0;28;267;392; ; ; ; ;
16340;820;285;396;0	619;0	857;630	461;4	178;0;257;391;0	401;0	858;625	591;3	965;0;28;267;392; ; ; ; ;
16359;821;-800;-600;0	400;0	858;-1	000;-1	000;4;263;401;0	400;0	858;625	591;4	006;0;28;267;392; ; ; ; ;
16379;822;-800;-600;0	400;0	858;-1	000;-1	000;4;313;379;0	400;0	858;625	591;3	976;0; ; ; ; ; ; ; ;
16399;823;-800;-600;0	616;0	856;-1	000;-1	000;4;321;380;0	399;0	857;625	300;3	979;0; ; ; ; ; ; ; ;
16419;824;373;354;0	616;0	857;633	457;4	187;0;364;364;0	399;0	858;625	300;3	980;0;29;382;361; ; ; ; ;
16439;825;373;358;0	617;0	857;633	457;4	195;0;353;374;0	399;0	858;625	300;3	995;0;29;382;361; ; ; ; ;
16459;826;372;363;0	617;0	857;633	457;4	174;0;357;363;0	399;0	858;625	300;3	980;0;29;382;361; ; ; ; ;
16479;827;374;361;0	617;0	857;633	457;4	208;0;353;364;0	399;0	859;625	300;4	003;0;29;382;361; ; ; ; ;
16499;828;374;364;0	617;0	858;633	131;4	203;0;354;365;0	399;0	859;626	458;4	008;0;29;382;361; ; ; ; ;
16519;829;371;366;0	617;0	858;633	131;4	164;0;355;359;0	399;0	860;626	458;3	985;0;29;382;361; ; ; ; ;
16539;830;374;363;0	617;0	858;633	131;4	185;0;356;364;0	399;0	860;626	458;3	986;0;29;382;361; ; ; ; ;
16559;831;380;364;0	617;0	858;633	131;4	172;0;362;364;0	399;0	860;626	458;3	974;0;29;382;361; ; ; ; ;
16579;832;378;367;0	617;0	858;633	131;4	162;0;358;361;0	399;0	860;626	458;3	980;0;29;382;361; ; ; ; ;
16599;833;381;366;0	617;0	858;632	280;4	164;0;361;364;0	399;0	859;626	085;3	975;0;29;382;361; ; ; ; ;
16619;834;382;368;0	617;0	858;632	280;4	167;0;361;364;0	399;0	859;626	085;3	967;0;29;382;361; ; ; ; ;
16639;835;380;366;0	616;0	858;632	280;4	161;0;359;360;0	399;0	859;626	085;3	971;0;29;382;361; ; ; ; ;
16658;836;375;370;0	616;0	858;632	280;4	129;0;359;368;0	398;0	859;626	085;3	975;0;29;382;361; ; ; ; ;
16678;837;376;373;0	616;0	858;632	280;4	137;0;367;362;0	398;0	860;626	085;3	955;0;29;382;361; ; ; ; ;
16698;838;376;373;0	616;0	858;632	727;4	147;0;366;363;0	398;0	859;625	139;3	952;0;29;382;361; ; ; ; ;
16718;839;374;365;0	616;0	858;632	727;4	173;0;357;370;0	398;0	859;625	139;3	975;0;29;382;361; ; ; ; ;
16738;840;383;363;0	617;0	858;632	727;4	118;0;364;366;0	399;0	859;625	139;3	931;0;29;382;361; ; ; ; ;
16758;841;409;355;0	617;0	858;632	727;4	127;0;386;366;0	399;0	859;625	139;3	906;0;29;382;361; ; ; ; ;
16778;842;395;358;0	617;0	858;632	727;4	126;0;378;373;0	399;0	859;625	139;3	941;0;29;382;361; ; ; ; ;
16798;843;408;354;0	617;0	857;633	138;4	127;0;389;373;0	399;0	859;623	268;3	924;0;29;382;361; ; ; ; ;
16818;844;402;368;0	617;0	857;633	138;4	164;0;381;368;0	399;0	859;623	268;3	926;0;29;382;361; ; ; ; ;
16838;845;400;364;0	616;0	857;633	138;4	162;0;376;368;0	398;0	859;623	268;3	924;0;29;382;361; ; ; ; ;
16858;846;397;359;0	616;0	857;633	138;4	185;0;381;365;0	398;0	859;623	268;3	943;0;29;382;361; ; ; ; ;
16878;847;402;359;0	616;0	857;633	138;4	200;0;372;369;0	398;0	858;623	268;3	935;0;29;382;361; ; ; ; ;
16898;848;400;359;0	617;0	857;632	690;4	204;0;372;365;0	398;0	858;626	331;3	959;0;29;382;361; ; ; ; ;
16918;849;398;365;0	616;0	857;632	690;4	200;0;373;368;0	398;0	858;626	331;3	965;0;29;382;361; ; ; ; ;
16938;850;392;367;0	616;0	856;632	690;4	173;0;377;363;0	398;0	858;626	331;3	954;0;29;382;361; ; ; ; ;
16957;851;392;367;0	616;0	856;632	690;4	180;0;378;365;0	398;0	858;626	331;3	975;0;29;382;361; ; ; ; ;
16977;852;393;363;0	616;0	856;632	690;4	214;0;380;359;0	398;0	858;626	331;3	977;0;29;382;361; ; ; ; ;
16997;853;393;364;0	616;0	856;632	388;4	202;0;382;360;0	398;0	857;624	681;3	969;0;29;382;361; ; ; ; ;
17018;854;398;362;0	616;0	856;632	388;4	246;0;379;369;0	398;0	857;624	681;3	962;0;29;382;361; ; ; ; ;
17037;855;400;356;0	617;0	856;632	388;4	225;0;378;366;0	399;0	857;624	681;3	957;0;29;382;361; ; ; ; ;
17057;856;390;362;0	617;0	856;632	388;4	229;0;384;375;0	399;0	857;624	681;3	996;0;29;382;361; ; ; ; ;
17077;857;395;364;0	617;0	855;632	388;4	225;0;377;371;0	399;0	857;624	681;4	000;0;29;382;361; ; ; ; ;
17097;858;393;362;0	617;0	855;633	181;4	232;0;380;374;0	399;0	857;622	880;3	993;0;29;382;361; ; ; ; ;
17117;859;391;367;0	617;0	855;633	181;4	200;0;387;369;0	399;0	857;622	880;3	937;0;29;382;361; ; ; ; ;
17137;860;400;360;0	617;0	855;633	181;4	222;0;377;366;0	398;0	857;622	880;3	951;0;29;382;361; ; ; ; ;
17157;861;395;362;0	616;0	855;633	181;4	194;0;382;362;0	398;0	857;622	880;3	921;0;29;382;361; ; ; ; ;
17177;862;393;364;0	616;0	855;633	181;4	173;0;383;363;0	398;0	857;622	880;3	926;0;29;382;361; ; ; ; ;
17197;863;396;361;0	616;0	855;632	653;4	172;0;379;362;0	398;0	856;624	764;3	937;0;29;382;361; ; ; ; ;
17217;864;399;360;0	617;0	855;632	653;4	186;0;382;373;0	398;0	856;624	764;3	958;0;29;382;361; ; ; ; ;
17236;865;397;363;0	617;0	855;632	653;4	155;0;380;373;0	398;0	856;624	764;3	967;0;29;382;361; ; ; ; ;
17257;866;397;365;0	617;0	855;632	653;4	142;0;379;369;0	398;0	856;624	764;3	916;0;29;382;361; ; ; ; ;
17276;867;398;364;0	617;0	855;632	653;4	162;0;382;370;0	398;0	857;624	764;3	947;0;29;382;361; ; ; ; ;
17297;868;398;363;0	617;0	855;633	405;4	164;0;380;367;0	398;0	856;626	771;3	950;0;29;382;361; ; ; ; ;
17316;869;401;348;0	617;0	855;633	405;4	167;0;377;351;0	398;0	856;626	771;3	954;0;29;382;361; ; ; ; ;
17337;870;399;348;0	617;0	855;633	405;4	170;0;378;348;0	398;0	857;626	771;3	948;0;29;382;361; ; ; ; ;
17356;871;387;351;0	617;0	855;633	405;4	136;0;385;346;0	399;0	857;626	771;3	930;0;29;382;361; ; ; ; ;
17377;872;395;348;0	617;0	855;633	405;4	172;0;381;353;0	399;0	857;626	771;3	951;0;29;382;361; ; ; ; ;
17396;873;391;349;0	617;0	855;632	070;4	153;0;383;353;0	399;0	856;624	795;3	931;0;29;382;361; ; ; ; ;
17418;874;394;350;0	617;0	855;632	070;4	135;0;379;353;0	399;0	857;624	795;3	943;0;29;382;361; ; ; ; ;
17436;875;387;351;0	617;0	855;632	070;4	160;0;375;349;0	398;0	857;624	795;3	934;0;29;382;361; ; ; ; ;
17460;876;394;353;0	617;0	855;632	070;4	141;0;383;346;0	398;0	857;624	795;3	910;0;29;382;361; ; ; ; ;
17476;877;397;349;0	616;0	855;632	070;4	142;0;380;347;0	398;0	857;624	795;3	904;0;29;382;361; ; ; ; ;
17497;878;395;349;0	617;0	855;633	091;4	150;0;380;346;0	398;0	857;623	657;3	891;0;29;382;361; ; ; ; ;
17516;879;399;341;0	617;0	856;633	091;4	119;0;382;359;0	398;0	857;623	657;3	919;0;29;382;361; ; ; ; ;
17537;880;391;346;0	617;0	856;633	091;4	084;0;383;361;0	398;0	857;623	657;3	889;0;29;382;361; ; ; ; ;
17555;881;374;329;0	617;0	856;633	091;4	110;0;370;339;0	399;0	857;623	657;3	918;0;29;382;361; ; ; ; ;
17577;882;298;229;0	618;0	854;633	091;4	134;0;298;229;0	401;0	856;623	657;3	883;0; ; ; ; ; ; ; ;
17595;883;283;221;0	618;0	853;630	566;4	108;0;290;220;0	402;0	855;618	983;3	863;0; ; ; ; ; ; ; ;
17617;884;264;163;0	619;0	854;630	566;4	102;0;250;183;0	401;0	855;618	983;3	849;0;30;255;177; ; ; ; ;
17635;885;267;170;0	619;0	854;630	566;4	119;0;252;187;0	401;0	855;618	983;3	845;0;30;255;177; ; ; ; ;
17657;886;259;174;0	619;0	854;630	566;4	080;0;253;181;0	401;0	855;618	983;3	879;0;30;255;177; ; ; ; ;
17675;887;256;172;0	619;0	854;630	566;4	095;0;251;183;0	401;0	855;618	983;3	837;0;30;255;177; ; ; ; ;
17697;888;255;173;0	619;0	853;629	198;4	084;0;251;182;0	401;0	855;619	976;3	849;0;30;255;177; ; ; ; ;
17715;889;263;177;0	619;0	853;629	198;4	115;0;253;181;0	401;0	855;619	976;3	842;0;30;255;177; ; ; ; ;
17735;890;267;181;0	619;0	853;629	198;4	122;0;245;180;0	401;0	855;619	976;3	885;0;30;255;177; ; ; ; ;
17755;891;260;176;0	619;0	853;629	198;4	113;0;249;182;0	401;0	855;619	976;3	853;0;30;255;177; ; ; ; ;
17775;892;262;170;0	619;0	854;629	198;4	164;0;256;185;0	400;0	855;619	976;3	901;0;30;255;177; ; ; ; ;
17795;893;262;169;0	619;0	854;629	888;4	174;0;254;188;0	400;0	855;618	461;3	887;0;30;255;177; ; ; ; ;
17815;894;259;161;0	619;0	854;629	888;4	151;0;254;189;0	400;0	855;618	461;3	847;0;30;255;177; ; ; ; ;
17834;895;253;169;0	619;0	854;629	888;4	169;0;246;186;0	401;0	855;618	461;3	909;0;30;255;177; ; ; ; ;
17854;896;261;167;0	620;0	854;629	888;4	110;0;254;189;0	401;0	855;618	461;3	849;0;30;255;177; ; ; ; ;
17874;897;257;167;0	620;0	854;629	888;4	120;0;247;187;0	401;0	855;618	461;3	873;0;30;255;177; ; ; ; ;
17894;898;255;166;0	620;0	854;630	373;4	115;0;248;183;0	401;0	855;621	677;3	911;0;30;255;177; ; ; ; ;
17914;899;219;227;0	620;0	855;630	373;4	131;0;213;236;0	402;0	856;621	677;3	909;0; ; ; ; ; ; ; ;
17934;900;227;318;0	619;0	856;630	373;4	144;0;199;316;0	403;0	858;621	677;3	897;0;31;205;334; ; ; ; ;
17954;901;217;329;0	619;0	856;630	373;4	137;0;193;327;0	402;0	858;621	677;3	900;0;31;205;334; ; ; ; ;
17974;902;217;325;0	619;0	856;630	373;4	126;0;201;332;0	402;0	858;621	677;3	907;0;31;205;334; ; ; ; ;
17994;903;218;331;0	619;0	857;630	538;4	131;0;200;338;0	401;0	858;621	129;3	898;0;31;205;334; ; ; ; ;
18014;904;219;331;0	619;0	857;630	538;4	107;0;192;334;0	401;0	858;621	129;3	872;0;31;205;334; ; ; ; ;
18034;905;220;336;0	619;0	857;630	538;4	128;0;195;335;0	401;0	859;621	129;3	900;0;31;205;334; ; ; ; ;
18054;906;220;331;0	620;0	857;630	538;4	111;0;196;334;0	401;0	859;621	129;3	889;0;31;205;334; ; ; ; ;
18074;907;218;330;0	619;0	858;630	538;4	143;0;196;346;0	401;0	859;621	129;3	918;0;31;205;334; ; ; ; ;
18094;908;219;331;0	619;0	858;630	290;4	140;0;196;346;0	401;0	859;621	860;3	925;0;31;205;334; ; ; ; ;
18114;909;219;329;0	620;0	858;630	290;4	145;0;191;343;0	401;0	859;621	860;3	926;0;31;205;334; ; ; ; ;
18133;910;213;325;0	620;0	858;630	290;4	169;0;194;344;0	401;0	859;621	860;3	958;0;31;205;334; ; ; ; ;
18153;911;213;335;0	620;0	857;630	290;4	189;0;197;342;0	402;0	859;621	860;3	973;0;31;205;334; ; ; ; ;
18173;912;216;341;0	620;0	857;630	290;4	174;0;200;339;0	402;0	859;621	860;3	977;0;31;205;334; ; ; ; ;
18193;913;215;341;0	620;0	857;631	607;4	191;0;202;337;0	402;0	858;623	403;3	990;0;31;205;334; ; ; ; ;
18213;914;213;341;0	620;0	857;631	607;4	169;0;198;332;0	402;0	859;623	403;3	952;0;31;205;334; ; ; ; ;
18233;915;213;333;0	620;0	857;631	607;4	228;0;191;340;0	401;0	858;623	403;3	985;0;31;205;334; ; ; ; ;
18253;916;216;328;0	620;0	857;631	607;4	222;0;190;337;0	401;0	858;623	403;3	985;0;31;205;334; ; ; ; ;
18273;917;217;327;0	619;0	857;631	607;4	220;0;192;338;0	401;0	858;623	403;4	012;0;31;205;334; ; ; ; ;
18293;918;218;326;0	619;0	856;630	861;4	213;0;191;336;0	401;0	858;624	765;4	030;0;31;205;334; ; ; ; ;
18313;919;217;335;0	620;0	856;630	861;4	190;0;192;330;0	401;0	857;624	765;4	008;0;31;205;334; ; ; ; ;
18333;920;212;326;0	620;0	856;630	861;4	207;0;192;337;0	401;0	857;624	765;4	009;0;31;205;334; ; ; ; ;
18353;921;211;336;0	620;0	856;630	861;4	227;0;186;336;0	401;0	857;624	765;4	027;0;31;205;334; ; ; ; ;
18373;922;209;342;0	620;0	855;630	861;4	248;0;191;332;0	401;0	857;624	765;4	013;0;31;205;334; ; ; ; ;
18393;923;208;340;0	620;0	855;630	821;4	266;0;189;335;0	401;0	856;624	808;4	018;0;31;205;334; ; ; ; ;
18413;924;205;327;0	620;0	855;630	821;4	260;0;193;342;0	401;0	856;624	808;4	042;0;31;205;334; ; ; ; ;
18433;925;210;327;0	620;0	855;630	821;4	274;0;200;334;0	402;0	856;624	808;4	041;0;31;205;334; ; ; ; ;
18452;926;216;340;0	620;0	854;630	821;4	243;0;202;336;0	402;0	856;624	808;4	048;0;31;205;334; ; ; ; ;
18472;927;219;327;0	620;0	854;630	821;4	283;0;195;341;0	402;0	855;624	808;4	068;0;31;205;334; ; ; ; ;
18492;928;222;331;0	620;0	853;630	891;4	277;0;200;338;0	402;0	855;623	543;4	064;0;31;205;334; ; ; ; ;
18512;929;218;327;0	620;0	853;630	891;4	302;0;198;338;0	402;0	854;623	543;4	077;0;31;205;334; ; ; ; ;
18532;930;214;334;0	620;0	853;630	891;4	275;0;201;337;0	402;0	854;623	543;4	055;0;31;205;334; ; ; ; ;
18552;931;220;338;0	620;0	852;630	891;4	277;0;198;334;0	402;0	854;623	543;4	061;0;31;205;334; ; ; ; ;
18572;932;215;335;0	620;0	852;630	891;4	247;0;204;340;0	402;0	853;623	543;4	066;0;31;205;334; ; ; ; ;
18592;933;216;335;0	620;0	852;631	860;4	245;0;206;343;0	402;0	853;620	462;4	037;0;31;205;334; ; ; ; ;
18612;934;212;326;0	621;0	852;631	860;4	280;0;199;345;0	402;0	853;620	462;4	059;0;31;205;334; ; ; ; ;
18632;935;338;322;0	619;0	852;631	860;4	356;0;352;350;0	400;0	853;620	462;4	075;0; ; ; ; ; ; ; ;
18652;936;477;331;0	616;0	852;631	860;4	312;0;480;341;0	398;0	854;620	462;4	137;0;32;492;342; ; ; ; ;
18672;937;489;336;0	615;0	852;631	860;4	296;0;492;339;0	398;0	854;620	462;4	124;0;32;492;342; ; ; ; ;
18692;938;501;335;0	616;0	852;633	418;4	335;0;505;334;0	397;0	854;623	002;4	127;0;32;492;342; ; ; ; ;
18712;939;499;339;0	615;0	852;633	418;4	326;0;487;350;0	397;0	854;623	002;4	118;0;32;492;342; ; ; ; ;
18732;940;499;329;0	615;0	853;633	418;4	280;0;481;353;0	397;0	854;623	002;4	125;0;32;492;342; ; ; ; ;
18751;941;506;323;0	615;0	853;633	418;4	302;0;485;355;0	397;0	854;623	002;4	154;0;32;492;342; ; ; ; ;
18771;942;506;327;0	615;0	853;633	418;4	314;0;485;354;0	397;0	854;623	002;4	158;0;32;492;342; ; ; ; ;
18791;943;507;324;0	615;0	853;634	325;4	302;0;485;355;0	397;0	854;621	387;4	152;0;32;492;342; ; ; ; ;
18811;944;509;329;0	615;0	853;634	325;4	341;0;490;356;0	397;0	854;621	387;4	156;0;32;492;342; ; ; ; ;
18831;945;505;332;0	615;0	853;634	325;4	322;0;483;353;0	397;0	854;621	387;4	153;0;32;492;342; ; ; ; ;
18851;946;502;335;0	615;0	853;634	325;4	353;0;480;355;0	397;0	854;621	387;4	158;0;32;492;342; ; ; ; ;
18871;947;510;331;0	616;0	853;634	325;4	317;0;476;357;0	397;0	854;621	387;4	167;0;32;492;342; ; ; ; ;
18891;948;507;332;0	616;0	853;633	853;4	322;0;472;355;0	397;0	854;621	628;4	170;0;32;492;342; ; ; ; ;
18911;949;505;330;0	616;0	853;633	853;4	319;0;481;353;0	398;0	854;621	628;4	197;0;32;492;342; ; ; ; ;
18931;950;503;334;0	616;0	853;633	853;4	327;0;480;351;0	398;0	854;621	628;4	178;0;32;492;342; ; ; ; ;
18951;951;505;339;0	616;0	852;633	853;4	334;0;477;348;0	398;0	854;621	628;4	196;0;32;492;342; ; ; ; ;
18971;952;500;339;0	616;0	852;633	853;4	309;0;472;353;0	398;0	854;621	628;4	192;0;32;492;342; ; ; ; ;
18991;953;498;342;0	616;0	852;631	798;4	301;0;471;350;0	397;0	853;623	861;4	201;0;32;492;342; ; ; ; ;
19010;954;511;341;0	616;0	852;631	798;4	338;0;478;351;0	397;0	854;623	861;4	198;0;32;492;342; ; ; ; ;
19030;955;438;384;0	616;0	853;631	798;4	360;0;406;396;0	398;0	855;623	861;4	221;0;33;420;398; ; ; ; ;
19050;956;445;385;0	617;0	854;631	798;4	330;0;403;402;0	399;0	855;623	861;4	206;0;33;420;398; ; ; ; ;
19070;957;438;388;0	617;0	854;631	798;4	305;0;392;407;0	398;0	855;623	861;4	224;0;33;420;398; ; ; ; ;
19090;958;440;388;0	617;0	854;633	911;4	319;0;387;410;0	398;0	855;627	451;4	243;0;33;420;398; ; ; ; ;
19110;959;434;395;0	617;0	853;633	911;4	348;0;395;407;0	399;0	854;627	451;4	258;0;33;420;398; ; ; ; ;
19130;960;437;394;0	617;0	852;633	911;4	338;0;406;404;0	399;0	853;627	451;4	254;0;33;420;398; ; ; ; ;
19150;961;442;389;0	617;0	850;633	911;4	342;0;411;407;0	399;0	850;627	451;4	255;0;33;420;398; ; ; ; ;
19170;962;443;394;0	617;0	847;633	911;4	357;0;402;401;0	399;0	847;627	451;4	262;0;33;420;398; ; ; ; ;
19190;963;443;392;0	617;0	844;633	897;4	353;0;402;403;0	399;0	843;625	410;4	247;0;33;420;398; ; ; ; ;
19210;964;435;390;0	617;0	839;633	897;4	357;0;404;405;0	399;0	838;625	410;4	266;0;33;420;398; ; ; ; ;
19230;965;442;397;0	616;0	832;633	897;4	406;0;409;401;0	398;0	831;625	410;4	242;0;33;420;398; ; ; ; ;
19250;966;443;387;0	616;0	821;633	897;4	400;0;407;412;0	398;0	819;625	410;4	314;0;33;420;398; ; ; ; ;
19270;967;439;397;0	616;0	806;633	897;4	489;0;398;405;0	398;0	804;625	410;4	413;0;33;420;398; ; ; ; ;
19290;968;-800;-600;-1	000;-1	000;-1	000;-1	000;4;-800;-600;-1	000;-1	000;-1	000;-1	000;4; ; ; ; ; ; ; ;
19310;969;-800;-600;-1	000;-1	000;-1	000;-1	000;4;-800;-600;-1	000;-1	000;-1	000;-1	000;4; ; ; ; ; ; ; ;
19329;970;-800;-600;-1	000;-1	000;-1	000;-1	000;4;-800;-600;-1	000;-1	000;-1	000;-1	000;4; ; ; ; ; ; ; ;
19349;971;-800;-600;0	619;0	723;-1	000;-1	000;4;-800;-600;0	405;0	720;-1	000;-1	000;4; ; ; ; ; ; ; ;
19369;972;445;387;0	621;0	704;641	423;4	378;0;400;389;0	409;0	699;628	138;4	240;0; ; ; ; ; ; ; ;
19389;973;440;392;0	624;0	687;641	423;4	421;0;-800;-600;0	624;0	687;-1	000;-1	000;4; ; ; ; ; ; ; ;
19409;974;434;404;0	626;0	671;641	423;4	389;0;-800;-600;0	626;0	671;-1	000;-1	000;4; ; ; ; ; ; ; ;
19429;975;-800;-600;0	418;0	647;-1	000;-1	000;4;406;419;0	418;0	647;628	138;4	336;0; ; ; ; ; ; ; ;
19449;976;-800;-600;-1	000;-1	000;-1	000;-1	000;4;-800;-600;-1	000;-1	000;-1	000;-1	000;4; ; ; ; ; ; ; ;
19469;977;-800;-600;-1	000;-1	000;-1	000;-1	000;4;-800;-600;-1	000;-1	000;-1	000;-1	000;4; ; ; ; ; ; ; ;
19489;978;-800;-600;-1	000;-1	000;-1	000;-1	000;4;-800;-600;-1	000;-1	000;-1	000;-1	000;4; ; ; ; ; ; ; ;
19509;979;-800;-600;-1	000;-1	000;-1	000;-1	000;4;-800;-600;-1	000;-1	000;-1	000;-1	000;4; ; ; ; ; ; ; ;
19529;980;-800;-600;-1	000;-1	000;-1	000;-1	000;4;-800;-600;-1	000;-1	000;-1	000;-1	000;4; ; ; ; ; ; ; ;
19549;981;-800;-600;-1	000;-1	000;-1	000;-1	000;4;-800;-600;-1	000;-1	000;-1	000;-1	000;4; ; ; ; ; ; ; ;
19569;982;-800;-600;-1	000;-1	000;-1	000;-1	000;4;-800;-600;-1	000;-1	000;-1	000;-1	000;4; ; ; ; ; ; ; ;
19589;983;-800;-600;-1	000;-1	000;-1	000;-1	000;4;-800;-600;-1	000;-1	000;-1	000;-1	000;4; ; ; ; ; ; ; ;
19609;984;-800;-600;-1	000;-1	000;-1	000;-1	000;4;-800;-600;-1	000;-1	000;-1	000;-1	000;4; ; ; ; ; ; ; ;
19628;985;-800;-600;-1	000;-1	000;-1	000;-1	000;4;-800;-600;-1	000;-1	000;-1	000;-1	000;4; ; ; ; ; ; ; ;
19648;986;-800;-600;-1	000;-1	000;-1	000;-1	000;4;-800;-600;-1	000;-1	000;-1	000;-1	000;4; ; ; ; ; ; ; ;
19668;987;-800;-600;-1	000;-1	000;-1	000;-1	000;4;-800;-600;-1	000;-1	000;-1	000;-1	000;4; ; ; ; ; ; ; ;
19688;988;-800;-600;-1	000;-1	000;-1	000;-1	000;4;-800;-600;-1	000;-1	000;-1	000;-1	000;4; ; ; ; ; ; ; ;
19708;989;-800;-600;-1	000;-1	000;-1	000;-1	000;4;-800;-600;-1	000;-1	000;-1	000;-1	000;4; ; ; ; ; ; ; ;
19728;990;-800;-600;-1	000;-1	000;-1	000;-1	000;4;-800;-600;-1	000;-1	000;-1	000;-1	000;4; ; ; ; ; ; ; ;
19748;991;-800;-600;-1	000;-1	000;-1	000;-1	000;4;-800;-600;-1	000;-1	000;-1	000;-1	000;4; ; ; ; ; ; ; ;
19768;992;-800;-600;-1	000;-1	000;-1	000;-1	000;4;-800;-600;-1	000;-1	000;-1	000;-1	000;4; ; ; ; ; ; ; ;
19788;993;-800;-600;-1	000;-1	000;-1	000;-1	000;4;-800;-600;-1	000;-1	000;-1	000;-1	000;4; ; ; ; ; ; ; ;
19808;994;-800;-600;0	602;0	521;-1	000;-1	000;4;-800;-600;0	393;0	520;-1	000;-1	000;4; ; ; ; ; ; ; ;
19828;995;-800;-600;-1	000;-1	000;-1	000;-1	000;4;-800;-600;-1	000;-1	000;-1	000;-1	000;4; ; ; ; ; ; ; ;
19848;996;439;374;0	602;0	525;654	581;4	246;0;399;380;0	393;0	525;650	612;4	199;0;34;421;383; ; ; ; ;
19868;997;438;368;0	602;0	527;654	581;4	230;0;399;382;0	393;0	528;650	612;4	188;0;34;421;383; ; ; ; ;
19888;998;441;368;0	602;0	530;654	581;4	222;0;404;389;0	393;0	530;650	612;4	157;0;34;421;383; ; ; ; ;
19908;999;441;366;0	602;0	532;656	063;4	223;0;406;394;0	392;0	532;649	057;4	130;0;34;421;383; ; ; ; ;
19927;1000;436;372;0	601;0	534;656	063;4	189;0;405;400;0	391;0	534;649	057;4	086;0;34;421;383; ; ; ; ;
19947;1001;445;394;0	600;0	535;656	063;4	166;0;398;399;0	390;0	535;649	057;4	059;0;34;421;383; ; ; ; ;
19967;1002;398;356;0	600;0	536;656	063;4	117;0;370;372;0	390;0	535;649	057;4	044;0;35;387;372; ; ; ; ;
19987;1003;402;365;0	600;0	536;656	063;4	125;0;370;378;0	390;0	536;649	057;4	039;0;35;387;372; ; ; ; ;
20007;1004;405;365;0	600;0	535;656	797;4	137;0;370;382;0	390;0	535;650	421;4	042;0;35;387;372; ; ; ; ;
20027;1005;405;366;0	601;0	534;656	797;4	075;0;369;374;0	391;0	535;650	421;4	035;0;35;387;372; ; ; ; ;
20047;1006;403;365;0	601;0	533;656	797;4	048;0;374;381;0	391;0	534;650	421;4	021;0;35;387;372; ; ; ; ;
20067;1007;397;366;0	601;0	531;656	797;4	037;0;381;383;0	391;0	533;650	421;4	007;0;35;387;372; ; ; ; ;
20087;1008;403;370;0	600;0	529;656	797;4	035;0;370;375;0	390;0	533;650	421;3	987;0;35;387;372; ; ; ; ;
20107;1009;402;372;0	599;0	527;654	272;4	017;0;375;378;0	389;0	532;651	624;3	980;0;35;387;372; ; ; ; ;
20127;1010;409;362;0	598;0	526;654	272;4	053;0;369;375;0	388;0	533;651	624;4	021;0;35;387;372; ; ; ; ;
20147;1011;404;370;0	597;0	525;654	272;4	098;0;368;381;0	387;0	533;651	624;4	037;0;35;387;372; ; ; ; ;
20167;1012;400;367;0	597;0	525;654	272;4	050;0;372;375;0	387;0	534;651	624;4	054;0;35;387;372; ; ; ; ;
20187;1013;403;371;0	596;0	525;654	272;4	070;0;379;377;0	387;0	534;651	624;4	019;0;35;387;372; ; ; ; ;
20206;1014;401;368;0	596;0	526;656	880;4	098;0;380;381;0	386;0	535;649	236;4	017;0;35;387;372; ; ; ; ;
20227;1015;397;371;0	596;0	526;656	880;4	124;0;376;379;0	386;0	536;649	236;4	062;0;35;387;372; ; ; ; ;
20246;1016;390;331;0	596;0	527;656	880;4	154;0;380;345;0	386;0	536;649	236;4	072;0;36;386;340; ; ; ; ;
20266;1017;384;330;0	596;0	527;656	880;4	118;0;378;344;0	387;0	537;649	236;4	123;0;36;386;340; ; ; ; ;
20286;1018;399;320;0	596;0	528;656	880;4	135;0;375;348;0	386;0	537;649	236;4	084;0;36;386;340; ; ; ; ;
20306;1019;395;319;0	597;0	529;653	823;4	123;0;376;348;0	387;0	538;650	598;4	112;0;36;386;340; ; ; ; ;
20326;1020;387;335;0	597;0	530;653	823;4	139;0;383;353;0	387;0	540;650	598;4	079;0;36;386;340; ; ; ; ;
20346;1021;400;339;0	597;0	532;653	823;4	145;0;373;349;0	387;0	542;650	598;4	121;0;36;386;340; ; ; ; ;
20366;1022;395;337;0	598;0	535;653	823;4	141;0;381;350;0	387;0	545;650	598;4	080;0;36;386;340; ; ; ; ;
20386;1023;394;338;0	598;0	540;653	823;4	110;0;384;348;0	388;0	549;650	598;4	087;0;36;386;340; ; ; ; ;
20406;1024;394;338;0	599;0	547;652	746;4	104;0;380;351;0	388;0	556;647	781;4	081;0;36;386;340; ; ; ; ;
20426;1025;395;356;0	600;0	559;652	746;4	145;0;386;332;0	389;0	568;647	781;4	134;0;36;386;340; ; ; ; ;
20446;1026;-800;-600;-1	000;-1	000;-1	000;-1	000;4;-800;-600;-1	000;-1	000;-1	000;-1	000;4; ; ; ; ; ; ; ;
20466;1027;-800;-600;0	392;0	605;-1	000;-1	000;4;383;344;0	392;0	605;647	781;4	758;0; ; ; ; ; ; ; ;
20486;1028;-800;-600;-1	000;-1	000;-1	000;-1	000;4;-800;-600;-1	000;-1	000;-1	000;-1	000;4; ; ; ; ; ; ; ;
20506;1029;-800;-600;-1	000;-1	000;-1	000;-1	000;4;-800;-600;-1	000;-1	000;-1	000;-1	000;4; ; ; ; ; ; ; ;
20525;1030;-800;-600;-1	000;-1	000;-1	000;-1	000;4;-800;-600;-1	000;-1	000;-1	000;-1	000;4; ; ; ; ; ; ; ;
20545;1031;-800;-600;-1	000;-1	000;-1	000;-1	000;4;-800;-600;-1	000;-1	000;-1	000;-1	000;4; ; ; ; ; ; ; ;
20565;1032;-800;-600;-1	000;-1	000;-1	000;-1	000;4;-800;-600;-1	000;-1	000;-1	000;-1	000;4; ; ; ; ; ; ; ;
20585;1033;-800;-600;-1	000;-1	000;-1	000;-1	000;4;-800;-600;-1	000;-1	000;-1	000;-1	000;4; ; ; ; ; ; ; ;
20605;1034;-800;-600;-1	000;-1	000;-1	000;-1	000;4;-800;-600;-1	000;-1	000;-1	000;-1	000;4; ; ; ; ; ; ; ;
20625;1035;-800;-600;-1	000;-1	000;-1	000;-1	000;4;-800;-600;-1	000;-1	000;-1	000;-1	000;4; ; ; ; ; ; ; ;
20645;1036;-800;-600;-1	000;-1	000;-1	000;-1	000;4;-800;-600;-1	000;-1	000;-1	000;-1	000;4; ; ; ; ; ; ; ;
20665;1037;-800;-600;-1	000;-1	000;-1	000;-1	000;4;-800;-600;-1	000;-1	000;-1	000;-1	000;4; ; ; ; ; ; ; ;
20685;1038;-800;-600;-1	000;-1	000;-1	000;-1	000;4;-800;-600;-1	000;-1	000;-1	000;-1	000;4; ; ; ; ; ; ; ;
20705;1039;-800;-600;-1	000;-1	000;-1	000;-1	000;4;-800;-600;-1	000;-1	000;-1	000;-1	000;4; ; ; ; ; ; ; ;
20725;1040;-800;-600;-1	000;-1	000;-1	000;-1	000;4;-800;-600;-1	000;-1	000;-1	000;-1	000;4; ; ; ; ; ; ; ;
20745;1041;-800;-600;0	579;0	757;-1	000;-1	000;4;-800;-600;0	361;0	764;-1	000;-1	000;4; ; ; ; ; ; ; ;
20765;1042;-800;-600;-1	000;-1	000;-1	000;-1	000;4;-800;-600;-1	000;-1	000;-1	000;-1	000;4; ; ; ; ; ; ; ;
20785;1043;392;331;0	589;0	773;634	581;4	046;0;380;337;0	371;0	775;632	089;4	039;0;37;393;357; ; ; ; ;
20805;1044;392;328;0	593;0	778;634	581;4	076;0;375;338;0	375;0	778;632	089;4	015;0;37;393;357; ; ; ; ;
20825;1045;396;329;0	596;0	782;634	581;4	084;0;383;335;0	378;0	781;632	089;4	042;0;37;393;357; ; ; ; ;
20844;1046;398;331;0	598;0	783;632	580;4	079;0;382;336;0	380;0	782;630	896;4	050;0;37;393;357; ; ; ; ;
20864;1047;392;317;0	598;0	784;632	580;4	095;0;373;339;0	380;0	782;630	896;4	047;0;37;393;357; ; ; ; ;
20884;1048;391;322;0	597;0	783;632	580;4	111;0;376;349;0	379;0	781;630	896;4	036;0;37;393;357; ; ; ; ;
20904;1049;392;326;0	596;0	782;632	580;4	105;0;384;335;0	377;0	780;630	896;4	053;0;37;393;357; ; ; ; ;
20924;1050;400;316;0	594;0	781;632	580;4	158;0;383;339;0	375;0	780;630	896;4	102;0;37;393;357; ; ; ; ;
20944;1051;400;316;0	592;0	781;635	766;4	190;0;382;339;0	373;0	780;631	845;4	111;0;37;393;357; ; ; ; ;
20964;1052;396;326;0	591;0	781;635	766;4	156;0;390;335;0	372;0	782;631	845;4	079;0;37;393;357; ; ; ; ;
20984;1053;397;323;0	589;0	783;635	766;4	200;0;388;343;0	370;0	783;631	845;4	085;0;37;393;357; ; ; ; ;
21004;1054;401;348;0	588;0	785;635	766;4	191;0;381;374;0	369;0	785;631	845;4	141;0;37;393;357; ; ; ; ;
21024;1055;396;349;0	587;0	785;635	766;4	200;0;392;369;0	368;0	786;631	845;4	151;0;37;393;357; ; ; ; ;
21044;1056;398;353;0	586;0	786;632	430;4	176;0;390;366;0	367;0	786;628	611;4	140;0;37;393;357; ; ; ; ;
21064;1057;393;351;0	586;0	787;632	430;4	191;0;388;374;0	367;0	786;628	611;4	131;0;37;393;357; ; ; ; ;
21084;1058;402;354;0	586;0	787;632	430;4	244;0;391;375;0	367;0	786;628	611;4	121;0;37;393;357; ; ; ; ;
21104;1059;399;359;0	586;0	787;632	430;4	255;0;390;368;0	367;0	786;628	611;4	163;0;37;393;357; ; ; ; ;
21123;1060;393;352;0	586;0	788;632	430;4	260;0;394;372;0	367;0	787;628	611;4	131;0;37;393;357; ; ; ; ;
21143;1061;397;354;0	586;0	788;632	958;4	268;0;395;369;0	367;0	787;630	210;4	146;0;37;393;357; ; ; ; ;
21163;1062;402;354;0	586;0	788;632	958;4	292;0;393;364;0	367;0	788;630	210;4	177;0;37;393;357; ; ; ; ;
21183;1063;403;356;0	586;0	788;632	958;4	278;0;397;364;0	367;0	788;630	210;4	192;0;37;393;357; ; ; ; ;
21203;1064;397;357;0	586;0	788;632	958;4	305;0;398;371;0	367;0	788;630	210;4	221;0;37;393;357; ; ; ; ;
21223;1065;396;357;0	586;0	788;632	958;4	324;0;392;370;0	366;0	787;630	210;4	178;0;37;393;357; ; ; ; ;
21243;1066;395;356;0	586;0	788;634	331;4	335;0;395;368;0	366;0	787;630	656;4	195;0;37;393;357; ; ; ; ;
21263;1067;400;352;0	586;0	788;634	331;4	332;0;390;373;0	366;0	787;630	656;4	234;0;37;393;357; ; ; ; ;
21283;1068;397;355;0	586;0	788;634	331;4	364;0;389;371;0	366;0	787;630	656;4	236;0;37;393;357; ; ; ; ;
21303;1069;398;351;0	586;0	788;634	331;4	349;0;394;365;0	367;0	788;630	656;4	239;0;37;393;357; ; ; ; ;
21323;1070;406;351;0	586;0	788;634	331;4	357;0;396;369;0	367;0	788;630	656;4	262;0;37;393;357; ; ; ; ;
21343;1071;405;351;0	586;0	788;634	433;4	350;0;397;367;0	367;0	788;630	124;4	263;0;37;393;357; ; ; ; ;
21363;1072;409;349;0	586;0	788;634	433;4	374;0;391;363;0	367;0	789;630	124;4	228;0;37;393;357; ; ; ; ;
21383;1073;407;349;0	587;0	789;634	433;4	366;0;382;369;0	367;0	789;630	124;4	270;0;37;393;357; ; ; ; ;
21403;1074;398;353;0	587;0	789;634	433;4	376;0;384;370;0	367;0	789;630	124;4	221;0;37;393;357; ; ; ; ;
21422;1075;415;353;0	587;0	789;634	433;4	366;0;386;362;0	367;0	790;630	124;4	250;0;37;393;357; ; ; ; ;
21442;1076;412;354;0	587;0	789;632	828;4	358;0;388;364;0	368;0	790;631	040;4	267;0;37;393;357; ; ; ; ;
21462;1077;399;358;0	587;0	789;632	828;4	357;0;384;373;0	368;0	790;631	040;4	247;0;37;393;357; ; ; ; ;
21482;1078;397;358;0	587;0	789;632	828;4	365;0;384;367;0	368;0	790;631	040;4	272;0;37;393;357; ; ; ; ;
21502;1079;401;360;0	587;0	789;632	828;4	374;0;387;367;0	368;0	791;631	040;4	251;0;37;393;357; ; ; ; ;
21522;1080;404;358;0	587;0	789;632	828;4	392;0;379;372;0	368;0	791;631	040;4	276;0;37;393;357; ; ; ; ;
21542;1081;405;360;0	587;0	789;632	249;4	397;0;379;367;0	368;0	791;632	395;4	279;0;37;393;357; ; ; ; ;
21562;1082;411;360;0	587;0	789;632	249;4	423;0;383;368;0	367;0	792;632	395;4	300;0;37;393;357; ; ; ; ;
21582;1083;408;359;0	587;0	789;632	249;4	384;0;384;370;0	367;0	792;632	395;4	267;0;37;393;357; ; ; ; ;
21602;1084;407;357;0	587;0	789;632	249;4	373;0;385;371;0	367;0	792;632	395;4	274;0;37;393;357; ; ; ; ;
21622;1085;406;355;0	587;0	789;632	249;4	424;0;385;369;0	367;0	792;632	395;4	283;0;37;393;357; ; ; ; ;
21642;1086;405;352;0	587;0	789;634	377;4	416;0;386;372;0	367;0	792;629	101;4	245;0;37;393;357; ; ; ; ;
21662;1087;415;352;0	587;0	790;634	377;4	415;0;387;365;0	367;0	793;629	101;4	241;0;37;393;357; ; ; ; ;
21682;1088;411;356;0	587;0	790;634	377;4	380;0;383;372;0	367;0	793;629	101;4	237;0;37;393;357; ; ; ; ;
21701;1089;406;357;0	587;0	790;634	377;4	396;0;380;378;0	367;0	793;629	101;4	244;0;37;393;357; ; ; ; ;
21721;1090;399;355;0	587;0	790;634	377;4	358;0;377;375;0	368;0	793;629	101;4	228;0;37;393;357; ; ; ; ;
21741;1091;394;355;0	587;0	789;634	956;4	360;0;374;377;0	368;0	793;630	024;4	232;0;37;393;357; ; ; ; ;
21761;1092;406;352;0	587;0	790;634	956;4	319;0;377;377;0	368;0	793;630	024;4	245;0;37;393;357; ; ; ; ;
21781;1093;405;355;0	587;0	789;634	956;4	309;0;373;378;0	368;0	793;630	024;4	241;0;37;393;357; ; ; ; ;
21801;1094;403;356;0	587;0	789;634	956;4	297;0;378;375;0	368;0	793;630	024;4	237;0;37;393;357; ; ; ; ;
21821;1095;405;360;0	587;0	789;634	956;4	360;0;376;377;0	368;0	793;630	024;4	231;0;37;393;357; ; ; ; ;
21841;1096;404;363;0	587;0	789;633	842;4	348;0;376;376;0	368;0	793;630	953;4	232;0;37;393;357; ; ; ; ;
21861;1097;401;356;0	587;0	789;633	842;4	299;0;378;373;0	368;0	793;630	953;4	248;0;37;393;357; ; ; ; ;
21881;1098;411;356;0	588;0	789;633	842;4	319;0;386;376;0	368;0	793;630	953;4	232;0;37;393;357; ; ; ; ;
21901;1099;407;355;0	588;0	788;633	842;4	290;0;378;370;0	368;0	793;630	953;4	263;0;37;393;357; ; ; ; ;
21921;1100;404;355;0	588;0	788;633	842;4	313;0;371;378;0	368;0	793;630	953;4	256;0;37;393;357; ; ; ; ;
21941;1101;408;353;0	588;0	788;635	766;4	314;0;372;379;0	368;0	793;628	305;4	239;0;37;393;357; ; ; ; ;
21961;1102;413;353;0	589;0	789;635	766;4	306;0;384;381;0	369;0	793;628	305;4	205;0;37;393;357; ; ; ; ;
21981;1103;409;362;0	589;0	789;635	766;4	301;0;377;383;0	369;0	793;628	305;4	228;0;37;393;357; ; ; ; ;
22001;1104;325;374;0	589;0	790;635	766;4	312;0;308;398;0	370;0	794;628	305;4	238;0;38;317;387; ; ; ; ;
22020;1105;323;383;0	590;0	790;635	766;4	326;0;304;403;0	370;0	794;628	305;4	250;0;38;317;387; ; ; ; ;
22040;1106;322;393;0	590;0	790;634	614;4	320;0;299;405;0	370;0	794;632	041;4	285;0;38;317;387; ; ; ; ;
22060;1107;324;377;0	590;0	790;634	614;4	345;0;307;389;0	370;0	794;632	041;4	282;0;38;317;387; ; ; ; ;
22080;1108;327;376;0	590;0	790;634	614;4	345;0;306;394;0	370;0	794;632	041;4	266;0;38;317;387; ; ; ; ;
22100;1109;329;375;0	589;0	790;634	614;4	345;0;300;394;0	370;0	794;632	041;4	261;0;38;317;387; ; ; ; ;
22120;1110;334;371;0	589;0	790;634	614;4	358;0;300;393;0	370;0	794;632	041;4	275;0;38;317;387; ; ; ; ;
22140;1111;337;371;0	589;0	791;633	318;4	350;0;300;393;0	370;0	794;631	982;4	265;0;38;317;387; ; ; ; ;
22160;1112;337;380;0	589;0	791;633	318;4	375;0;301;396;0	370;0	795;631	982;4	289;0;38;317;387; ; ; ; ;
22180;1113;337;385;0	589;0	792;633	318;4	352;0;301;397;0	370;0	795;631	982;4	273;0;38;317;387; ; ; ; ;
22200;1114;334;379;0	589;0	792;633	318;4	379;0;302;397;0	370;0	796;631	982;4	303;0;38;317;387; ; ; ; ;
22220;1115;337;377;0	589;0	793;633	318;4	389;0;301;398;0	370;0	796;631	982;4	295;0;38;317;387; ; ; ; ;
22240;1116;336;378;0	589;0	793;632	869;4	383;0;301;399;0	370;0	796;631	866;4	294;0;38;317;387; ; ; ; ;
22260;1117;336;383;0	589;0	793;632	869;4	379;0;306;391;0	370;0	796;631	866;4	299;0;38;317;387; ; ; ; ;
22280;1118;327;384;0	589;0	793;632	869;4	399;0;305;398;0	369;0	796;631	866;4	285;0;38;317;387; ; ; ; ;
22299;1119;325;381;0	589;0	793;632	869;4	414;0;304;399;0	369;0	796;631	866;4	292;0;38;317;387; ; ; ; ;
22319;1120;326;382;0	589;0	793;632	869;4	362;0;306;399;0	369;0	796;631	866;4	291;0;38;317;387; ; ; ; ;
22339;1121;326;381;0	589;0	793;634	344;4	384;0;305;401;0	369;0	796;630	718;4	282;0;38;317;387; ; ; ; ;
22360;1122;327;384;0	589;0	793;634	344;4	389;0;304;398;0	370;0	796;630	718;4	285;0;38;317;387; ; ; ; ;
22379;1123;331;384;0	589;0	793;634	344;4	403;0;305;389;0	370;0	796;630	718;4	299;0;38;317;387; ; ; ; ;
22399;1124;329;379;0	589;0	793;634	344;4	391;0;305;395;0	370;0	796;630	718;4	321;0;38;317;387; ; ; ; ;
22419;1125;328;383;0	589;0	793;634	344;4	382;0;306;394;0	370;0	796;630	718;4	304;0;38;317;387; ; ; ; ;
22439;1126;330;381;0	589;0	793;634	375;4	386;0;306;389;0	370;0	796;632	234;4	324;0;38;317;387; ; ; ; ;
22459;1127;325;382;0	589;0	793;634	375;4	399;0;308;391;0	370;0	796;632	234;4	298;0;38;317;387; ; ; ; ;
22479;1128;323;382;0	589;0	793;634	375;4	433;0;312;394;0	370;0	796;632	234;4	299;0;38;317;387; ; ; ; ;
22499;1129;327;381;0	589;0	793;634	375;4	435;0;306;395;0	370;0	796;632	234;4	301;0;38;317;387; ; ; ; ;
22519;1130;330;382;0	589;0	793;634	375;4	444;0;306;401;0	370;0	796;632	234;4	303;0;38;317;387; ; ; ; ;
22539;1131;331;382;0	589;0	793;633	750;4	444;0;306;403;0	370;0	796;632	480;4	306;0;38;317;387; ; ; ; ;
22559;1132;335;380;0	589;0	793;633	750;4	426;0;306;394;0	370;0	796;632	480;4	273;0;38;317;387; ; ; ; ;
22579;1133;336;374;0	589;0	793;633	750;4	434;0;306;395;0	370;0	795;632	480;4	323;0;38;317;387; ; ; ; ;
22599;1134;338;375;0	589;0	792;633	750;4	410;0;307;392;0	370;0	795;632	480;4	304;0;38;317;387; ; ; ; ;
22618;1135;336;375;0	589;0	792;633	750;4	413;0;308;388;0	370;0	795;632	480;4	269;0;38;317;387; ; ; ; ;
22638;1136;-800;-600;-1	000;-1	000;-1	000;-1	000;4;-800;-600;-1	000;-1	000;-1	000;-1	000;4; ; ; ; ; ; ; ;
22658;1137;331;378;0	590;0	792;633	750;4	447;0;312;388;0	370;0	795;632	480;4	307;0; ; ; ; ; ; ; ;
22678;1138;357;355;0	589;0	792;633	750;4	424;0;347;375;0	370;0	795;632	480;4	311;0; ; ; ; ; ; ; ;
22698;1139;357;352;0	588;0	791;635	463;4	448;0;353;376;0	369;0	794;629	784;4	297;0; ; ; ; ; ; ; ;
22718;1140;390;330;0	588;0	791;635	463;4	397;0;374;349;0	369;0	794;629	784;4	311;0;39;384;343; ; ; ; ;
22738;1141;385;326;0	588;0	791;635	463;4	396;0;369;347;0	369;0	794;629	784;4	260;0;39;384;343; ; ; ; ;
22758;1142;385;327;0	588;0	791;635	463;4	389;0;368;347;0	369;0	794;629	784;4	232;0;39;384;343; ; ; ; ;
22778;1143;394;326;0	588;0	791;635	463;4	376;0;369;343;0	369;0	794;629	784;4	250;0;39;384;343; ; ; ; ;
22798;1144;392;329;0	589;0	791;633	456;4	359;0;369;339;0	369;0	794;631	902;4	252;0;39;384;343; ; ; ; ;
22818;1145;394;330;0	589;0	791;633	456;4	335;0;370;341;0	369;0	794;631	902;4	231;0;39;384;343; ; ; ; ;
22838;1146;390;334;0	589;0	791;633	456;4	314;0;371;340;0	369;0	794;631	902;4	249;0;39;384;343; ; ; ; ;
22858;1147;395;324;0	589;0	791;633	456;4	312;0;367;340;0	369;0	794;631	902;4	257;0;39;384;343; ; ; ; ;
22878;1148;395;325;0	589;0	791;633	456;4	318;0;367;339;0	369;0	794;631	902;4	226;0;39;384;343; ; ; ; ;
22897;1149;395;325;0	588;0	791;634	521;4	326;0;366;339;0	369;0	794;631	543;4	234;0;39;384;343; ; ; ; ;
22917;1150;396;328;0	588;0	792;634	521;4	297;0;370;345;0	369;0	795;631	543;4	216;0;39;384;343; ; ; ; ;
22937;1151;387;331;0	588;0	792;634	521;4	290;0;372;344;0	369;0	795;631	543;4	218;0;39;384;343; ; ; ; ;
22957;1152;388;324;0	588;0	792;634	521;4	280;0;374;350;0	369;0	795;631	543;4	198;0;39;384;343; ; ; ; ;
22977;1153;389;333;0	588;0	792;634	521;4	245;0;371;351;0	369;0	795;631	543;4	200;0;39;384;343; ; ; ; ;
22997;1154;389;331;0	588;0	792;634	120;4	232;0;372;354;0	369;0	795;628	837;4	185;0;39;384;343; ; ; ; ;
23017;1155;387;335;0	588;0	792;634	120;4	251;0;370;349;0	369;0	795;628	837;4	145;0;39;384;343; ; ; ; ;
23037;1156;389;328;0	588;0	792;634	120;4	257;0;372;351;0	369;0	795;628	837;4	131;0;39;384;343; ; ; ; ;
23057;1157;396;331;0	588;0	792;634	120;4	251;0;366;352;0	369;0	795;628	837;4	180;0;39;384;343; ; ; ; ;
23077;1158;397;329;0	589;0	792;634	120;4	238;0;361;348;0	369;0	795;628	837;4	175;0;39;384;343; ; ; ; ;
23097;1159;398;328;0	589;0	792;635	030;4	244;0;359;345;0	369;0	795;632	192;4	192;0;39;384;343; ; ; ; ;
23117;1160;395;326;0	589;0	792;635	030;4	241;0;364;342;0	369;0	795;632	192;4	138;0;39;384;343; ; ; ; ;
23137;1161;393;320;0	589;0	792;635	030;4	248;0;363;337;0	369;0	795;632	192;4	158;0;39;384;343; ; ; ; ;
23157;1162;396;325;0	589;0	792;635	030;4	232;0;364;341;0	369;0	795;632	192;4	160;0;39;384;343; ; ; ; ;
23178;1163;393;330;0	589;0	792;635	030;4	220;0;367;340;0	369;0	795;632	192;4	150;0;39;384;343; ; ; ; ;
23197;1164;394;328;0	588;0	792;635	427;4	220;0;367;343;0	369;0	795;629	314;4	130;0;39;384;343; ; ; ; ;
23218;1165;388;329;0	588;0	792;635	427;4	236;0;370;345;0	369;0	795;629	314;4	141;0;39;384;343; ; ; ; ;
23236;1166;388;325;0	588;0	792;635	427;4	216;0;369;350;0	369;0	795;629	314;4	146;0;39;384;343; ; ; ; ;
23257;1167;392;333;0	588;0	793;635	427;4	237;0;375;349;0	369;0	795;629	314;4	152;0;39;384;343; ; ; ; ;
23276;1168;399;346;0	588;0	793;635	427;4	271;0;378;359;0	369;0	795;629	314;4	165;0;39;384;343; ; ; ; ;
23297;1169;400;348;0	588;0	793;634	298;4	262;0;380;362;0	369;0	796;629	347;4	171;0;39;384;343; ; ; ; ;
23316;1170;405;340;0	588;0	793;634	298;4	250;0;380;363;0	369;0	796;629	347;4	128;0;39;384;343; ; ; ; ;
23337;1171;408;339;0	588;0	793;634	298;4	242;0;377;364;0	369;0	796;629	347;4	124;0;39;384;343; ; ; ; ;
23356;1172;405;340;0	588;0	793;634	298;4	227;0;377;359;0	369;0	796;629	347;4	112;0;39;384;343; ; ; ; ;
23378;1173;403;342;0	588;0	793;634	298;4	213;0;382;351;0	369;0	796;629	347;4	108;0;39;384;343; ; ; ; ;
23396;1174;403;342;0	588;0	793;634	054;4	201;0;380;348;0	369;0	796;629	828;4	106;0;39;384;343; ; ; ; ;
23418;1175;408;344;0	588;0	794;634	054;4	207;0;383;359;0	369;0	796;629	828;4	134;0;39;384;343; ; ; ; ;
23436;1176;414;344;0	588;0	794;634	054;4	194;0;382;361;0	369;0	796;629	828;4	101;0;39;384;343; ; ; ; ;
23457;1177;406;348;0	588;0	794;634	054;4	229;0;382;365;0	369;0	796;629	828;4	090;0;39;384;343; ; ; ; ;
23475;1178;410;346;0	588;0	794;634	054;4	229;0;386;362;0	369;0	796;629	828;4	124;0;39;384;343; ; ; ; ;
23497;1179;411;348;0	588;0	794;633	055;4	223;0;385;364;0	369;0	796;628	538;4	096;0;39;384;343; ; ; ; ;
23515;1180;412;346;0	589;0	794;633	055;4	267;0;382;359;0	369;0	796;628	538;4	104;0;39;384;343; ; ; ; ;
23537;1181;409;347;0	589;0	794;633	055;4	233;0;386;358;0	369;0	796;628	538;4	119;0;39;384;343; ; ; ; ;
23555;1182;407;347;0	589;0	794;633	055;4	240;0;382;360;0	369;0	796;628	538;4	139;0;39;384;343; ; ; ; ;
23575;1183;407;350;0	589;0	794;633	055;4	232;0;378;361;0	369;0	796;628	538;4	135;0;39;384;343; ; ; ; ;
23595;1184;406;349;0	589;0	794;634	067;4	241;0;379;359;0	369;0	797;630	559;4	145;0;39;384;343; ; ; ; ;
23615;1185;403;347;0	589;0	794;634	067;4	249;0;377;359;0	369;0	796;630	559;4	143;0;39;384;343; ; ; ; ;
23635;1186;403;348;0	589;0	794;634	067;4	254;0;380;359;0	369;0	796;630	559;4	140;0;39;384;343; ; ; ; ;
23655;1187;401;346;0	589;0	794;634	067;4	261;0;376;360;0	369;0	796;630	559;4	119;0;39;384;343; ; ; ; ;
23675;1188;404;347;0	589;0	794;634	067;4	265;0;377;359;0	369;0	796;630	559;4	148;0;39;384;343; ; ; ; ;
23695;1189;404;347;0	589;0	794;634	273;4	271;0;377;359;0	369;0	797;630	824;4	144;0;39;384;343; ; ; ; ;
23715;1190;404;345;0	589;0	794;634	273;4	292;0;374;360;0	369;0	797;630	824;4	172;0;39;384;343; ; ; ; ;
23735;1191;393;337;0	589;0	794;634	273;4	278;0;358;353;0	369;0	796;630	824;4	135;0;39;384;343; ; ; ; ;
23755;1192;394;341;0	589;0	794;634	273;4	261;0;366;355;0	369;0	796;630	824;4	111;0;39;384;343; ; ; ; ;
23775;1193;396;336;0	589;0	794;634	273;4	242;0;367;352;0	369;0	796;630	824;4	152;0;39;384;343; ; ; ; ;
23795;1194;397;337;0	589;0	794;634	380;4	227;0;368;351;0	369;0	796;630	922;4	126;0;39;384;343; ; ; ; ;
23814;1195;392;336;0	589;0	794;634	380;4	236;0;369;354;0	369;0	796;630	922;4	140;0;39;384;343; ; ; ; ;
23834;1196;390;337;0	589;0	794;634	380;4	222;0;369;358;0	369;0	796;630	922;4	103;0;39;384;343; ; ; ; ;
23854;1197;395;334;0	589;0	794;634	380;4	241;0;365;354;0	369;0	797;630	922;4	089;0;39;384;343; ; ; ; ;
23874;1198;395;333;0	589;0	794;634	380;4	219;0;367;358;0	369;0	797;630	922;4	091;0;39;384;343; ; ; ; ;
23894;1199;395;332;0	589;0	794;635	153;4	230;0;366;358;0	369;0	797;629	516;4	085;0;39;384;343; ; ; ; ;
23914;1200;400;330;0	589;0	794;635	153;4	232;0;371;350;0	369;0	797;629	516;4	044;0;39;384;343; ; ; ; ;
23934;1201;404;338;0	589;0	795;635	153;4	238;0;370;347;0	369;0	797;629	516;4	060;0;39;384;343; ; ; ; ;
23954;1202;393;334;0	589;0	795;635	153;4	214;0;366;347;0	369;0	797;629	516;4	047;0;39;384;343; ; ; ; ;
23974;1203;385;339;0	589;0	795;635	153;4	247;0;367;345;0	369;0	797;629	516;4	104;0;39;384;343; ; ; ; ;
23994;1204;383;339;0	589;0	795;634	327;4	236;0;365;342;0	369;0	797;630	918;4	123;0;39;384;343; ; ; ; ;
24014;1205;389;341;0	589;0	795;634	327;4	210;0;369;346;0	369;0	797;630	918;4	109;0;39;384;343; ; ; ; ;
24034;1206;393;341;0	589;0	795;634	327;4	215;0;369;346;0	369;0	797;630	918;4	083;0;39;384;343; ; ; ; ;
24054;1207;291;294;0	590;0	794;634	327;4	280;0;286;306;0	370;0	797;630	918;4	029;0; ; ; ; ; ; ; ;
24074;1208;235;278;0	591;0	794;634	327;4	260;0;214;285;0	372;0	796;630	918;4	101;0; ; ; ; ; ; ; ;
24094;1209;199;263;0	591;0	794;633	403;4	277;0;180;263;0	372;0	796;631	468;4	077;0; ; ; ; ; ; ; ;
24113;1210;237;279;0	591;0	794;633	403;4	247;0;210;282;0	372;0	796;631	468;4	089;0;40;224;284; ; ; ; ;
24133;1211;235;278;0	592;0	794;633	403;4	248;0;206;286;0	372;0	796;631	468;4	095;0;40;224;284; ; ; ; ;
24153;1212;235;281;0	592;0	794;633	403;4	237;0;208;285;0	372;0	796;631	468;4	081;0;40;224;284; ; ; ; ;
24173;1213;232;271;0	592;0	794;633	403;4	288;0;209;288;0	372;0	796;631	468;4	097;0;40;224;284; ; ; ; ;
24193;1214;231;271;0	592;0	794;633	346;4	288;0;208;290;0	372;0	796;630	211;4	085;0;40;224;284; ; ; ; ;
24213;1215;233;281;0	592;0	794;633	346;4	274;0;211;291;0	372;0	796;630	211;4	093;0;40;224;284; ; ; ; ;
24233;1216;230;286;0	592;0	794;633	346;4	299;0;215;290;0	372;0	795;630	211;4	090;0;40;224;284; ; ; ; ;
24253;1217;237;288;0	592;0	794;633	346;4	282;0;218;283;0	372;0	795;630	211;4	123;0;40;224;284; ; ; ; ;
24273;1218;236;289;0	591;0	794;633	346;4	261;0;221;286;0	372;0	795;630	211;4	080;0;40;224;284; ; ; ; ;
24293;1219;238;293;0	591;0	794;631	066;4	253;0;224;284;0	371;0	795;629	123;4	079;0;40;224;284; ; ; ; ;
24313;1220;240;287;0	591;0	794;631	066;4	251;0;217;284;0	372;0	795;629	123;4	065;0;40;224;284; ; ; ; ;
24333;1221;236;290;0	592;0	794;631	066;4	260;0;217;282;0	372;0	795;629	123;4	054;0;40;224;284; ; ; ; ;
24353;1222;234;290;0	592;0	794;631	066;4	226;0;217;282;0	372;0	795;629	123;4	036;0;40;224;284; ; ; ; ;
24373;1223;232;314;0	592;0	794;631	066;4	207;0;197;325;0	372;0	795;629	123;4	035;0;41;220;321; ; ; ; ;
24392;1224;230;318;0	592;0	794;630	925;4	198;0;197;329;0	372;0	796;627	521;4	025;0;41;220;321; ; ; ; ;
24412;1225;233;318;0	592;0	794;630	925;4	183;0;203;328;0	372;0	795;627	521;3	998;0;41;220;321; ; ; ; ;
24432;1226;229;312;0	591;0	794;630	925;4	189;0;203;321;0	372;0	795;627	521;3	953;0;41;220;321; ; ; ; ;
24452;1227;233;321;0	591;0	794;630	925;4	200;0;207;323;0	372;0	795;627	521;3	940;0;41;220;321; ; ; ; ;
24472;1228;230;323;0	592;0	794;630	925;4	156;0;210;327;0	372;0	795;627	521;3	964;0;41;220;321; ; ; ; ;
24492;1229;232;324;0	592;0	793;630	293;4	156;0;210;321;0	372;0	795;630	078;3	978;0;41;220;321; ; ; ; ;
24512;1230;228;317;0	592;0	794;630	293;4	158;0;210;327;0	372;0	795;630	078;3	944;0;41;220;321; ; ; ; ;
24532;1231;225;310;0	592;0	793;630	293;4	121;0;215;321;0	372;0	795;630	078;3	986;0;41;220;321; ; ; ; ;
24552;1232;228;307;0	592;0	793;630	293;4	148;0;216;323;0	372;0	794;630	078;3	915;0;41;220;321; ; ; ; ;
24572;1233;226;313;0	592;0	793;630	293;4	129;0;215;317;0	372;0	794;630	078;3	955;0;41;220;321; ; ; ; ;
24592;1234;226;311;0	592;0	793;632	013;4	151;0;216;317;0	372;0	794;629	083;3	953;0;41;220;321; ; ; ; ;
24612;1235;230;327;0	592;0	793;632	013;4	146;0;210;321;0	372;0	794;629	083;3	937;0;41;220;321; ; ; ; ;
24632;1236;230;319;0	592;0	793;632	013;4	191;0;211;329;0	372;0	794;629	083;3	939;0;41;220;321; ; ; ; ;
24652;1237;227;317;0	592;0	793;632	013;4	165;0;213;328;0	372;0	794;629	083;3	912;0;41;220;321; ; ; ; ;
24672;1238;227;320;0	592;0	793;632	013;4	162;0;213;326;0	372;0	794;629	083;3	941;0;41;220;321; ; ; ; ;
24692;1239;227;322;0	592;0	793;630	902;4	152;0;213;325;0	372;0	794;628	633;3	930;0;41;220;321; ; ; ; ;
24711;1240;230;322;0	592;0	793;630	902;4	157;0;211;333;0	372;0	794;628	633;3	931;0;41;220;321; ; ; ; ;
24731;1241;234;321;0	592;0	793;630	902;4	134;0;207;331;0	372;0	794;628	633;3	955;0;41;220;321; ; ; ; ;
24751;1242;231;320;0	592;0	793;630	902;4	148;0;209;328;0	372;0	794;628	633;3	944;0;41;220;321; ; ; ; ;
24771;1243;234;318;0	592;0	793;630	902;4	144;0;213;328;0	372;0	794;628	633;3	905;0;41;220;321; ; ; ; ;
24791;1244;233;317;0	592;0	793;630	420;4	137;0;211;325;0	372;0	794;629	806;3	919;0;41;220;321; ; ; ; ;
24811;1245;235;325;0	592;0	793;630	420;4	162;0;215;325;0	372;0	794;629	806;3	920;0;41;220;321; ; ; ; ;
24831;1246;233;325;0	592;0	793;630	420;4	127;0;210;323;0	372;0	794;629	806;3	946;0;41;220;321; ; ; ; ;
24851;1247;233;321;0	591;0	793;630	420;4	168;0;205;322;0	372;0	794;629	806;3	939;0;41;220;321; ; ; ; ;
24871;1248;235;323;0	591;0	793;630	420;4	144;0;208;321;0	372;0	794;629	806;3	951;0;41;220;321; ; ; ; ;
24891;1249;233;321;0	591;0	793;631	593;4	142;0;206;321;0	372;0	794;629	213;3	947;0;41;220;321; ; ; ; ;
24911;1250;233;313;0	591;0	793;631	593;4	161;0;207;321;0	372;0	794;629	213;3	938;0;41;220;321; ; ; ; ;
24931;1251;227;316;0	591;0	793;631	593;4	168;0;205;323;0	372;0	794;629	213;3	939;0;41;220;321; ; ; ; ;
24951;1252;313;328;0	590;0	793;631	593;4	120;0;300;342;0	371;0	795;629	213;3	926;0;42;339;338; ; ; ; ;
24971;1253;338;330;0	589;0	793;631	593;4	145;0;319;345;0	370;0	795;629	213;3	935;0;42;339;338; ; ; ; ;
24990;1254;363;330;0	589;0	793;633	508;4	147;0;339;347;0	370;0	795;630	616;3	940;0;42;339;338; ; ; ; ;
25010;1255;355;331;0	589;0	793;633	508;4	168;0;327;343;0	370;0	795;630	616;3	941;0;42;339;338; ; ; ; ;
25030;1256;358;333;0	589;0	793;633	508;4	169;0;-800;-600;0	589;0	793;-1	000;-1	000;4;42;339;338; ; ; ; ;
25050;1257;355;334;0	589;0	793;633	508;4	142;0;330;346;0	370;0	795;630	616;3	972;0;42;339;338; ; ; ; ;
25070;1258;354;326;0	589;0	793;633	508;4	162;0;331;342;0	370;0	795;630	616;3	973;0;42;339;338; ; ; ; ;
25090;1259;354;325;0	589;0	793;635	439;4	168;0;331;343;0	370;0	795;629	540;3	966;0;42;339;338; ; ; ; ;
25110;1260;357;331;0	589;0	793;635	439;4	172;0;331;345;0	370;0	795;629	540;4	001;0;42;339;338; ; ; ; ;
25130;1261;-800;-600;0	370;0	795;-1	000;-1	000;4;325;343;0	370;0	795;629	540;3	991;0;42;339;338; ; ; ; ;
25150;1262;359;333;0	589;0	793;635	439;4	189;0;328;342;0	370;0	795;629	540;3	984;0;42;339;338; ; ; ; ;
25170;1263;-800;-600;0	370;0	795;-1	000;-1	000;4;325;346;0	370;0	795;629	540;3	987;0;42;339;338; ; ; ; ;
25190;1264;-800;-600;0	589;0	793;-1	000;-1	000;4;326;345;0	369;0	795;629	914;3	985;0;42;339;338; ; ; ; ;
25210;1265;388;333;0	589;0	793;633	783;4	157;0;368;346;0	369;0	795;629	914;4	003;0;43;384;342; ; ; ; ;
25230;1266;378;338;0	589;0	793;633	783;4	121;0;365;343;0	370;0	795;629	914;3	948;0;43;384;342; ; ; ; ;
25250;1267;388;338;0	589;0	793;633	783;4	134;0;365;347;0	370;0	795;629	914;3	980;0;43;384;342; ; ; ; ;
25270;1268;394;341;0	589;0	793;633	783;4	087;0;364;350;0	370;0	795;629	914;4	009;0;43;384;342; ; ; ; ;
25290;1269;392;342;0	589;0	793;634	473;4	084;0;364;348;0	370;0	795;631	824;4	002;0;43;384;342; ; ; ; ;
25309;1270;392;337;0	589;0	793;634	473;4	129;0;362;354;0	370;0	795;631	824;3	967;0;43;384;342; ; ; ; ;
25329;1271;387;344;0	589;0	793;634	473;4	108;0;362;355;0	370;0	795;631	824;3	956;0;43;384;342; ; ; ; ;
25349;1272;395;344;0	589;0	793;634	473;4	090;0;362;357;0	370;0	795;631	824;3	982;0;43;384;342; ; ; ; ;
25369;1273;392;346;0	589;0	793;634	473;4	055;0;366;354;0	370;0	795;631	824;3	992;0;43;384;342; ; ; ; ;
25389;1274;392;348;0	589;0	793;633	547;4	028;0;366;356;0	370;0	795;630	861;3	989;0;43;384;342; ; ; ; ;
25409;1275;390;345;0	589;0	793;633	547;4	077;0;365;356;0	370;0	795;630	861;3	980;0;43;384;342; ; ; ; ;
25429;1276;389;341;0	589;0	793;633	547;4	121;0;368;357;0	370;0	795;630	861;3	968;0;43;384;342; ; ; ; ;
25449;1277;388;340;0	589;0	793;633	547;4	074;0;365;356;0	370;0	795;630	861;3	937;0;43;384;342; ; ; ; ;
25469;1278;390;344;0	589;0	793;633	547;4	061;0;371;354;0	370;0	795;630	861;3	946;0;43;384;342; ; ; ; ;
25489;1279;389;341;0	589;0	793;633	732;4	071;0;371;355;0	369;0	795;630	022;3	950;0;43;384;342; ; ; ; ;
25509;1280;388;343;0	589;0	793;633	732;4	074;0;367;359;0	370;0	795;630	022;3	954;0;43;384;342; ; ; ; ;
25529;1281;387;343;0	589;0	793;633	732;4	037;0;367;360;0	370;0	795;630	022;3	935;0;43;384;342; ; ; ; ;
25549;1282;394;347;0	589;0	793;633	732;4	045;0;363;358;0	370;0	795;630	022;3	924;0;43;384;342; ; ; ; ;
25568;1283;392;334;0	589;0	793;633	732;4	025;0;378;347;0	370;0	795;630	022;3	861;0;43;384;342; ; ; ; ;
25588;1284;391;334;0	589;0	793;633	835;4	024;0;378;345;0	370;0	795;631	404;3	875;0;43;384;342; ; ; ; ;
25608;1285;392;335;0	589;0	793;633	835;4	071;0;376;349;0	370;0	795;631	404;3	876;0;43;384;342; ; ; ; ;
25628;1286;394;328;0	589;0	793;633	835;4	065;0;380;340;0	369;0	795;631	404;3	903;0;43;384;342; ; ; ; ;
25648;1287;389;334;0	589;0	793;633	835;4	038;0;383;338;0	369;0	795;631	404;3	851;0;43;384;342; ; ; ; ;
25668;1288;389;331;0	589;0	794;633	835;4	018;0;384;334;0	369;0	795;631	404;3	850;0;43;384;342; ; ; ; ;
25688;1289;389;329;0	589;0	793;633	345;4	001;0;385;335;0	369;0	795;627	983;3	829;0;43;384;342; ; ; ; ;
25708;1290;387;336;0	589;0	794;633	345;4	014;0;380;345;0	369;0	795;627	983;3	782;0;43;384;342; ; ; ; ;
25728;1291;388;336;0	589;0	794;633	345;3	994;0;386;344;0	369;0	795;627	983;3	810;0;43;384;342; ; ; ; ;
25748;1292;393;336;0	589;0	794;633	345;4	017;0;387;342;0	370;0	795;627	983;3	780;0;43;384;342; ; ; ; ;
25768;1293;396;336;0	589;0	794;633	345;4	007;0;386;341;0	370;0	795;627	983;3	775;0;43;384;342; ; ; ; ;
25788;1294;399;336;0	589;0	793;633	581;4	004;0;386;341;0	369;0	795;627	831;3	780;0;43;384;342; ; ; ; ;
25808;1295;397;335;0	589;0	794;633	581;4	012;0;388;343;0	370;0	795;627	831;3	769;0;43;384;342; ; ; ; ;
25828;1296;395;336;0	589;0	794;633	581;3	975;0;384;340;0	370;0	795;627	831;3	852;0;43;384;342; ; ; ; ;
25848;1297;393;342;0	589;0	794;633	581;3	955;0;386;341;0	370;0	795;627	831;3	766;0;43;384;342; ; ; ; ;
25868;1298;393;340;0	589;0	794;633	581;3	939;0;386;341;0	370;0	795;627	831;3	775;0;43;384;342; ; ; ; ;
25888;1299;394;339;0	589;0	794;633	055;3	919;0;386;341;0	369;0	795;627	669;3	794;0;43;384;342; ; ; ; ;
25907;1300;395;337;0	589;0	794;633	055;3	939;0;385;343;0	370;0	795;627	669;3	768;0;43;384;342; ; ; ; ;
25927;1301;392;340;0	589;0	794;633	055;3	967;0;389;344;0	369;0	795;627	669;3	777;0;43;384;342; ; ; ; ;
25947;1302;389;346;0	589;0	794;633	055;3	937;0;379;341;0	369;0	795;627	669;3	780;0;43;384;342; ; ; ; ;
25967;1303;391;347;0	589;0	794;633	055;3	923;0;380;345;0	369;0	795;627	669;3	774;0;43;384;342; ; ; ; ;
25987;1304;390;348;0	589;0	794;633	893;3	933;0;381;344;0	369;0	795;627	947;3	776;0;43;384;342; ; ; ; ;
26007;1305;386;343;0	589;0	794;633	893;3	946;0;389;342;0	370;0	795;627	947;3	796;0;43;384;342; ; ; ; ;
26027;1306;392;341;0	589;0	794;633	893;3	973;0;387;347;0	370;0	795;627	947;3	779;0;43;384;342; ; ; ; ;
26047;1307;395;342;0	589;0	794;633	893;3	945;0;382;338;0	370;0	795;627	947;3	784;0;43;384;342; ; ; ; ;
26067;1308;402;342;0	589;0	793;633	893;4	002;0;379;340;0	370;0	795;627	947;3	792;0;43;384;342; ; ; ; ;
26087;1309;407;341;0	589;0	793;634	652;4	007;0;376;337;0	370;0	795;631	148;3	803;0;43;384;342; ; ; ; ;
26107;1310;392;337;0	589;0	793;634	652;4	006;0;385;344;0	370;0	795;631	148;3	834;0;43;384;342; ; ; ; ;
26127;1311;389;348;0	589;0	793;634	652;4	063;0;381;351;0	369;0	795;631	148;3	844;0;43;384;342; ; ; ; ;
26147;1312;385;340;0	589;0	793;634	652;4	019;0;388;344;0	369;0	795;631	148;3	844;0;43;384;342; ; ; ; ;
26167;1313;390;337;0	589;0	793;634	652;4	042;0;381;344;0	369;0	795;631	148;3	868;0;43;384;342; ; ; ; ;
26186;1314;388;341;0	589;0	792;633	659;4	014;0;383;345;0	369;0	795;629	594;3	866;0;43;384;342; ; ; ; ;
26206;1315;396;338;0	589;0	793;633	659;4	060;0;379;342;0	369;0	795;629	594;3	842;0;43;384;342; ; ; ; ;
26226;1316;397;343;0	589;0	793;633	659;4	067;0;377;345;0	369;0	795;629	594;3	863;0;43;384;342; ; ; ; ;
26246;1317;390;340;0	589;0	793;633	659;4	040;0;381;340;0	369;0	795;629	594;3	887;0;43;384;342; ; ; ; ;
26266;1318;389;342;0	589;0	793;633	659;4	072;0;385;347;0	369;0	794;629	594;3	883;0;43;384;342; ; ; ; ;
26286;1319;388;339;0	589;0	793;634	874;4	072;0;386;343;0	370;0	795;633	312;3	902;0;43;384;342; ; ; ; ;
26306;1320;-800;-600;0	371;0	795;-1	000;-1	000;4;331;382;0	371;0	795;633	312;3	979;0;44;322;393; ; ; ; ;
26326;1321;338;389;0	590;0	793;634	874;4	105;0;329;385;0	371;0	795;633	312;3	998;0;44;322;393; ; ; ; ;
26346;1322;-800;-600;0	371;0	795;-1	000;-1	000;4;326;391;0	371;0	795;633	312;4	039;0;44;322;393; ; ; ; ;
26366;1323;336;391;0	590;0	793;634	874;4	145;0;322;388;0	371;0	795;633	312;3	985;0;44;322;393; ; ; ; ;
26386;1324;337;393;0	590;0	793;633	417;4	136;0;320;394;0	371;0	795;630	106;3	986;0;44;322;393; ; ; ; ;
26406;1325;339;392;0	590;0	793;633	417;4	126;0;327;389;0	371;0	795;630	106;3	988;0;44;322;393; ; ; ; ;
26426;1326;338;390;0	590;0	793;633	417;4	134;0;325;394;0	371;0	795;630	106;4	041;0;44;322;393; ; ; ; ;
26446;1327;336;392;0	590;0	793;633	417;4	128;0;323;394;0	371;0	795;630	106;4	013;0;44;322;393; ; ; ; ;
26466;1328;338;394;0	590;0	793;633	417;4	164;0;324;392;0	371;0	795;630	106;4	017;0;44;322;393; ; ; ; ;
26485;1329;338;394;0	590;0	793;633	230;4	168;0;323;389;0	370;0	795;632	740;4	036;0;44;322;393; ; ; ; ;
26505;1330;343;389;0	590;0	793;633	230;4	147;0;322;389;0	370;0	795;632	740;4	077;0;44;322;393; ; ; ; ;
26525;1331;344;387;0	590;0	793;633	230;4	152;0;321;389;0	370;0	795;632	740;4	067;0;44;322;393; ; ; ; ;
26545;1332;337;386;0	590;0	793;633	230;4	170;0;317;387;0	370;0	795;632	740;4	047;0;44;322;393; ; ; ; ;
26565;1333;333;386;0	590;0	793;633	230;4	181;0;320;387;0	370;0	795;632	740;4	085;0;44;322;393; ; ; ; ;
26585;1334;331;386;0	590;0	793;633	687;4	194;0;319;387;0	370;0	795;632	687;4	075;0;44;322;393; ; ; ; ;
26605;1335;337;389;0	590;0	793;633	687;4	221;0;320;385;0	370;0	795;632	687;4	075;0;44;322;393; ; ; ; ;
26625;1336;337;386;0	590;0	793;633	687;4	227;0;316;387;0	370;0	795;632	687;4	098;0;44;322;393; ; ; ; ;
26645;1337;325;408;0	590;0	794;633	687;4	186;0;311;398;0	371;0	795;632	687;4	092;0;44;322;393; ; ; ; ;
26665;1338;332;401;0	590;0	794;633	687;4	191;0;313;395;0	371;0	795;632	687;4	060;0;44;322;393; ; ; ; ;
26685;1339;329;407;0	590;0	794;632	150;4	186;0;312;393;0	371;0	795;630	291;4	054;0;44;322;393; ; ; ; ;
26705;1340;329;403;0	590;0	794;632	150;4	209;0;300;399;0	371;0	795;630	291;4	065;0;44;322;393; ; ; ; ;
26725;1341;324;393;0	590;0	794;632	150;4	168;0;308;398;0	370;0	795;630	291;4	077;0;44;322;393; ; ; ; ;
26745;1342;322;400;0	590;0	794;632	150;4	210;0;305;390;0	370;0	795;630	291;4	043;0;44;322;393; ; ; ; ;
26764;1343;325;404;0	590;0	794;632	150;4	170;0;308;392;0	370;0	795;630	291;4	080;0;44;322;393; ; ; ; ;
26784;1344;325;400;0	590;0	793;633	077;4	191;0;306;391;0	370;0	795;632	902;4	086;0;44;322;393; ; ; ; ;
26804;1345;329;400;0	590;0	793;633	077;4	201;0;305;393;0	370;0	795;632	902;4	057;0;44;322;393; ; ; ; ;
26824;1346;328;396;0	590;0	793;633	077;4	176;0;307;394;0	370;0	795;632	902;4	063;0;44;322;393; ; ; ; ;
26844;1347;-800;-600;0	370;0	795;-1	000;-1	000;4;308;394;0	370;0	795;632	902;4	083;0;44;322;393; ; ; ; ;
26864;1348;-800;-600;0	370;0	795;-1	000;-1	000;4;307;392;0	370;0	795;632	902;4	055;0;44;322;393; ; ; ; ;
26884;1349;-800;-600;0	590;0	794;-1	000;-1	000;4;307;392;0	370;0	795;632	814;4	062;0;44;322;393; ; ; ; ;
26904;1350;327;399;0	590;0	794;631	919;4	213;0;306;393;0	370;0	795;632	814;4	046;0;44;322;393; ; ; ; ;
26924;1351;327;402;0	590;0	794;631	919;4	153;0;309;394;0	370;0	795;632	814;4	023;0;44;322;393; ; ; ; ;
26944;1352;327;405;0	590;0	794;631	919;4	157;0;308;394;0	370;0	795;632	814;4	037;0;44;322;393; ; ; ; ;
26964;1353;329;401;0	590;0	794;631	919;4	198;0;305;393;0	370;0	795;632	814;4	021;0;44;322;393; ; ; ; ;
26984;1354;329;402;0	590;0	794;631	973;4	168;0;307;394;0	370;0	795;632	163;4	020;0;44;322;393; ; ; ; ;
27004;1355;363;353;0	589;0	793;631	973;4	138;0;356;351;0	370;0	794;632	163;4	022;0;45;370;348; ; ; ; ;
27024;1356;374;357;0	589;0	793;631	973;4	075;0;356;350;0	370;0	794;632	163;3	933;0;45;370;348; ; ; ; ;
27044;1357;377;353;0	589;0	793;631	973;4	093;0;366;345;0	370;0	794;632	163;3	934;0;45;370;348; ; ; ; ;
27064;1358;378;353;0	589;0	793;631	973;4	080;0;364;341;0	370;0	794;632	163;3	906;0;45;370;348; ; ; ; ;
27084;1359;378;352;0	589;0	793;634	284;4	102;0;361;339;0	370;0	794;631	815;3	895;0;45;370;348; ; ; ; ;
27103;1360;377;354;0	589;0	793;634	284;4	051;0;359;347;0	370;0	794;631	815;3	881;0;45;370;348; ; ; ; ;
27123;1361;380;351;0	589;0	793;634	284;4	036;0;360;348;0	370;0	794;631	815;3	874;0;45;370;348; ; ; ; ;
27143;1362;383;351;0	589;0	793;634	284;4	026;0;361;343;0	370;0	794;631	815;3	842;0;45;370;348; ; ; ; ;
27163;1363;381;352;0	589;0	793;634	284;4	031;0;358;344;0	370;0	794;631	815;3	856;0;45;370;348; ; ; ; ;
27183;1364;382;352;0	589;0	793;633	858;4	024;0;359;343;0	370;0	794;631	778;3	842;0;45;370;348; ; ; ; ;
27203;1365;380;354;0	589;0	793;633	858;3	991;0;362;347;0	370;0	794;631	778;3	814;0;45;370;348; ; ; ; ;
27223;1366;378;349;0	589;0	793;633	858;3	953;0;366;348;0	370;0	794;631	778;3	824;0;45;370;348; ; ; ; ;
27243;1367;377;352;0	589;0	793;633	858;3	942;0;367;351;0	370;0	794;631	778;3	804;0;45;370;348; ; ; ; ;
27263;1368;387;352;0	589;0	793;633	858;3	922;0;366;347;0	370;0	794;631	778;3	831;0;45;370;348; ; ; ; ;
27283;1369;386;353;0	589;0	793;633	547;3	907;0;367;348;0	370;0	794;632	140;3	829;0;45;370;348; ; ; ; ;
27303;1370;383;351;0	589;0	793;633	547;3	898;0;362;352;0	370;0	794;632	140;3	782;0;45;370;348; ; ; ; ;
27323;1371;384;355;0	589;0	793;633	547;3	850;0;358;348;0	370;0	794;632	140;3	730;0;45;370;348; ; ; ; ;
27343;1372;374;354;0	590;0	793;633	547;3	890;0;361;345;0	370;0	794;632	140;3	694;0;45;370;348; ; ; ; ;
27362;1373;377;345;0	589;0	793;633	547;3	853;0;359;345;0	370;0	794;632	140;3	686;0;45;370;348; ; ; ; ;
27382;1374;374;344;0	589;0	793;636	207;3	883;0;360;345;0	370;0	794;631	532;3	674;0;45;370;348; ; ; ; ;
27402;1375;383;337;0	589;0	793;636	207;3	873;0;363;351;0	370;0	794;631	532;3	638;0;45;370;348; ; ; ; ;
27422;1376;381;344;0	589;0	793;636	207;3	798;0;365;343;0	370;0	794;631	532;3	618;0;45;370;348; ; ; ; ;
27442;1377;336;332;0	590;0	793;636	207;3	790;0;333;327;0	370;0	794;631	532;3	639;0; ; ; ; ; ; ; ;
27462;1378;237;282;0	591;0	792;636	207;3	812;0;242;294;0	372;0	794;631	532;3	587;0;46;216;292; ; ; ; ;
27482;1379;216;284;0	592;0	792;630	613;3	782;0;226;284;0	373;0	794;629	320;3	571;0;46;216;292; ; ; ; ;
27502;1380;229;284;0	592;0	793;630	613;3	760;0;212;299;0	372;0	794;629	320;3	585;0;46;216;292; ; ; ; ;
27522;1381;228;295;0	592;0	793;630	613;3	724;0;216;295;0	372;0	794;629	320;3	552;0;46;216;292; ; ; ; ;
27542;1382;233;292;0	592;0	793;630	613;3	739;0;223;304;0	372;0	794;629	320;3	551;0;46;216;292; ; ; ; ;
27562;1383;228;288;0	592;0	793;630	613;3	773;0;215;302;0	372;0	794;629	320;3	558;0;46;216;292; ; ; ; ;
27582;1384;229;291;0	592;0	793;632	530;3	771;0;217;302;0	372;0	794;629	360;3	560;0;46;216;292; ; ; ; ;
27602;1385;228;277;0	592;0	793;632	530;3	786;0;208;282;0	372;0	794;629	360;3	561;0;46;216;292; ; ; ; ;
27622;1386;233;286;0	592;0	793;632	530;3	719;0;205;295;0	372;0	794;629	360;3	565;0;46;216;292; ; ; ; ;
27642;1387;235;280;0	592;0	793;632	530;3	753;0;210;288;0	372;0	794;629	360;3	529;0;46;216;292; ; ; ; ;
27662;1388;237;288;0	591;0	793;632	530;3	728;0;210;291;0	372;0	794;629	360;3	550;0;46;216;292; ; ; ; ;
27681;1389;239;287;0	591;0	793;632	385;3	741;0;210;294;0	372;0	794;628	541;3	538;0;46;216;292; ; ; ; ;
27702;1390;237;289;0	591;0	793;632	385;3	684;0;216;294;0	372;0	794;628	541;3	520;0;46;216;292; ; ; ; ;
27721;1391;235;284;0	591;0	793;632	385;3	695;0;217;294;0	372;0	794;628	541;3	489;0;46;216;292; ; ; ; ;
27741;1392;236;282;0	592;0	793;632	385;3	682;0;210;292;0	372;0	794;628	541;3	517;0;46;216;292; ; ; ; ;
27761;1393;231;280;0	592;0	793;632	385;3	702;0;206;289;0	372;0	794;628	541;3	496;0;46;216;292; ; ; ; ;
27781;1394;229;277;0	592;0	793;632	934;3	703;0;203;286;0	372;0	794;630	367;3	517;0;46;216;292; ; ; ; ;
27801;1395;221;280;0	592;0	793;632	934;3	648;0;205;299;0	372;0	794;630	367;3	472;0;46;216;292; ; ; ; ;
27821;1396;213;301;0	592;0	793;632	934;3	623;0;206;303;0	372;0	794;630	367;3	449;0;46;216;292; ; ; ; ;
27841;1397;209;297;0	592;0	793;632	934;3	593;0;197;301;0	372;0	794;630	367;3	467;0;46;216;292; ; ; ; ;
27861;1398;216;294;0	592;0	793;632	934;3	612;0;191;310;0	372;0	794;630	367;3	449;0;46;216;292; ; ; ; ;
27881;1399;217;293;0	592;0	793;631	715;3	592;0;189;314;0	372;0	794;628	603;3	446;0;46;216;292; ; ; ; ;
27901;1400;215;294;0	592;0	793;631	715;3	643;0;197;304;0	372;0	794;628	603;3	389;0;46;216;292; ; ; ; ;
27921;1401;219;291;0	592;0	793;631	715;3	654;0;190;308;0	372;0	794;628	603;3	430;0;46;216;292; ; ; ; ;
27941;1402;215;295;0	592;0	793;631	715;3	611;0;195;305;0	372;0	794;628	603;3	427;0;46;216;292; ; ; ; ;
27960;1403;219;294;0	592;0	793;631	715;3	612;0;203;303;0	372;0	794;628	603;3	429;0;46;216;292; ; ; ; ;
27980;1404;217;291;0	589;0	794;633	175;3	621;0;200;302;0	370;0	795;630	793;3	440;0;46;216;292; ; ; ; ;
28000;1405;414;334;0	588;0	794;633	175;3	696;0;395;341;0	369;0	795;630	793;3	473;0;47;393;352; ; ; ; ;
28020;1406;424;337;0	588;0	794;633	175;3	672;0;405;337;0	369;0	795;630	793;3	492;0;47;393;352; ; ; ; ;
28040;1407;417;332;0	588;0	794;633	175;3	701;0;401;343;0	369;0	795;630	793;3	523;0;47;393;352; ; ; ; ;
28060;1408;419;335;0	588;0	794;633	175;3	701;0;402;342;0	369;0	795;630	793;3	552;0;47;393;352; ; ; ; ;
28080;1409;423;335;0	588;0	793;633	373;3	703;0;403;344;0	369;0	795;628	772;3	565;0;47;393;352; ; ; ; ;
28100;1410;411;334;0	588;0	793;633	373;3	747;0;406;346;0	369;0	795;628	772;3	551;0;47;393;352; ; ; ; ;
28120;1411;413;327;0	588;0	793;633	373;3	756;0;409;342;0	369;0	795;628	772;3	561;0;47;393;352; ; ; ; ;
28140;1412;412;327;0	588;0	793;633	373;3	791;0;401;344;0	369;0	795;628	772;3	636;0;47;393;352; ; ; ; ;
28160;1413;413;328;0	588;0	793;633	373;3	837;0;400;349;0	369;0	794;628	772;3	624;0;47;393;352; ; ; ; ;
28180;1414;413;327;0	588;0	793;635	398;3	869;0;398;347;0	369;0	794;628	839;3	612;0;47;393;352; ; ; ; ;
28200;1415;419;328;0	588;0	793;635	398;3	845;0;401;336;0	369;0	794;628	839;3	667;0;47;393;352; ; ; ; ;
28220;1416;423;338;0	589;0	793;635	398;3	862;0;396;329;0	369;0	794;628	839;3	626;0;47;393;352; ; ; ; ;
28240;1417;420;341;0	589;0	793;635	398;3	902;0;396;349;0	369;0	794;628	839;3	699;0;47;393;352; ; ; ; ;
28260;1418;420;343;0	589;0	793;635	398;3	850;0;396;345;0	369;0	794;628	839;3	692;0;47;393;352; ; ; ; ;
28279;1419;420;347;0	589;0	793;632	413;3	851;0;397;345;0	369;0	794;631	239;3	699;0;47;393;352; ; ; ; ;
28299;1420;420;340;0	588;0	793;632	413;3	856;0;397;353;0	369;0	794;631	239;3	737;0;47;393;352; ; ; ; ;
28319;1421;423;340;0	589;0	793;632	413;3	904;0;394;349;0	369;0	794;631	239;3	724;0;47;393;352; ; ; ; ;
28339;1422;403;354;0	589;0	793;632	413;3	923;0;375;351;0	369;0	794;631	239;3	761;0;47;393;352; ; ; ; ;
28359;1423;400;351;0	589;0	793;632	413;3	922;0;375;352;0	369;0	794;631	239;3	731;0;47;393;352; ; ; ; ;
28379;1424;397;345;0	589;0	793;636	426;3	945;0;375;353;0	369;0	794;629	311;3	722;0;47;393;352; ; ; ; ;
28399;1425;399;351;0	589;0	793;636	426;3	952;0;383;358;0	369;0	794;629	311;3	785;0;47;393;352; ; ; ; ;
28419;1426;397;351;0	589;0	793;636	426;3	963;0;380;358;0	369;0	794;629	311;3	791;0;47;393;352; ; ; ; ;
28439;1427;398;351;0	589;0	793;636	426;3	936;0;380;351;0	369;0	794;629	311;3	815;0;47;393;352; ; ; ; ;
28459;1428;400;344;0	589;0	793;636	426;3	973;0;381;356;0	369;0	794;629	311;3	824;0;47;393;352; ; ; ; ;
28479;1429;400;343;0	589;0	793;636	934;3	970;0;380;354;0	369;0	794;629	453;3	833;0;47;393;352; ; ; ; ;
28499;1430;396;347;0	589;0	793;636	934;4	011;0;375;357;0	369;0	794;629	453;3	820;0;47;393;352; ; ; ; ;
28519;1431;401;346;0	589;0	793;636	934;4	017;0;375;357;0	369;0	794;629	453;3	841;0;47;393;352; ; ; ; ;
28539;1432;402;348;0	589;0	793;636	934;4	026;0;369;362;0	369;0	795;629	453;3	810;0;47;393;352; ; ; ; ;
28558;1433;401;349;0	589;0	793;636	934;4	005;0;369;364;0	369;0	795;629	453;3	796;0;47;393;352; ; ; ; ;
28578;1434;401;352;0	589;0	793;634	507;3	995;0;370;364;0	369;0	795;630	978;3	805;0;47;393;352; ; ; ; ;
28598;1435;407;351;0	589;0	793;634	507;4	006;0;367;357;0	369;0	795;630	978;3	837;0;47;393;352; ; ; ; ;
28618;1436;409;352;0	589;0	793;634	507;4	028;0;368;359;0	369;0	795;630	978;3	856;0;47;393;352; ; ; ; ;
28638;1437;400;348;0	589;0	793;634	507;4	011;0;378;357;0	369;0	795;630	978;3	876;0;47;393;352; ; ; ; ;
28658;1438;397;352;0	589;0	794;634	507;3	997;0;382;359;0	369;0	795;630	978;3	873;0;47;393;352; ; ; ; ;
28678;1439;395;350;0	589;0	793;635	010;4	006;0;386;359;0	369;0	795;629	330;3	861;0;47;393;352; ; ; ; ;
28698;1440;397;356;0	589;0	794;635	010;3	995;0;382;364;0	370;0	795;629	330;3	876;0;47;393;352; ; ; ; ;
28718;1441;394;355;0	589;0	794;635	010;3	986;0;379;369;0	370;0	795;629	330;3	830;0;47;393;352; ; ; ; ;
28738;1442;396;355;0	589;0	794;635	010;3	977;0;378;362;0	369;0	795;629	330;3	872;0;47;393;352; ; ; ; ;
28758;1443;400;353;0	589;0	794;635	010;3	992;0;378;365;0	369;0	795;629	330;3	863;0;47;393;352; ; ; ; ;
28778;1444;399;353;0	589;0	793;634	637;3	984;0;379;366;0	369;0	795;629	624;3	851;0;47;393;352; ; ; ; ;
28798;1445;402;354;0	589;0	794;634	637;3	991;0;368;364;0	369;0	795;629	624;3	867;0;47;393;352; ; ; ; ;
28818;1446;405;357;0	589;0	794;634	637;4	027;0;367;364;0	369;0	795;629	624;3	852;0;47;393;352; ; ; ; ;
28838;1447;399;356;0	589;0	794;634	637;4	024;0;376;364;0	369;0	795;629	624;3	900;0;47;393;352; ; ; ; ;
28860;1448;400;354;0	589;0	794;634	637;4	028;0;374;367;0	369;0	795;629	624;3	890;0;47;393;352; ; ; ; ;
28877;1449;400;356;0	589;0	793;634	285;4	025;0;376;368;0	369;0	795;628	835;3	892;0;47;393;352; ; ; ; ;
28898;1450;394;360;0	589;0	794;634	285;4	037;0;378;367;0	369;0	795;628	835;3	909;0;47;393;352; ; ; ; ;
28917;1451;395;359;0	589;0	794;634	285;4	046;0;384;366;0	369;0	795;628	835;3	899;0;47;393;352; ; ; ; ;
28938;1452;398;358;0	589;0	794;634	285;4	064;0;376;365;0	369;0	795;628	835;3	892;0;47;393;352; ; ; ; ;
28957;1453;392;360;0	589;0	794;634	285;4	021;0;381;366;0	369;0	795;628	835;3	867;0;47;393;352; ; ; ; ;
28978;1454;393;360;0	589;0	793;633	971;4	027;0;382;366;0	369;0	795;629	007;3	857;0;47;393;352; ; ; ; ;
28997;1455;395;364;0	589;0	794;633	971;4	067;0;376;369;0	369;0	795;629	007;3	864;0;47;393;352; ; ; ; ;
29018;1456;396;365;0	589;0	794;633	971;4	038;0;378;364;0	369;0	795;629	007;3	868;0;47;393;352; ; ; ; ;
29037;1457;394;360;0	589;0	794;633	971;4	071;0;374;361;0	369;0	795;629	007;3	922;0;47;393;352; ; ; ; ;
29059;1458;400;363;0	589;0	794;633	971;4	069;0;382;358;0	369;0	795;629	007;3	868;0;47;393;352; ; ; ; ;
29077;1459;400;362;0	589;0	794;635	390;4	071;0;381;355;0	369;0	795;629	834;3	891;0;47;393;352; ; ; ; ;
29098;1460;399;360;0	589;0	794;635	390;4	034;0;379;356;0	369;0	795;629	834;3	810;0;47;393;352; ; ; ; ;
29117;1461;401;358;0	589;0	794;635	390;3	999;0;378;359;0	369;0	795;629	834;3	855;0;47;393;352; ; ; ; ;
29138;1462;455;379;0	588;0	795;635	390;3	972;0;431;390;0	369;0	796;629	834;3	841;0;48;467;396; ; ; ; ;
29156;1463;473;393;0	587;0	795;635	390;3	972;0;445;393;0	368;0	796;629	834;3	826;0;48;467;396; ; ; ; ;
29178;1464;491;400;0	587;0	795;635	447;3	973;0;460;394;0	368;0	796;632	294;3	861;0;48;467;396; ; ; ; ;
29196;1465;478;395;0	587;0	795;635	447;3	929;0;450;384;0	368;0	796;632	294;3	764;0;48;467;396; ; ; ; ;
29218;1466;481;392;0	587;0	795;635	447;3	924;0;452;393;0	368;0	796;632	294;3	747;0;48;467;396; ; ; ; ;
29236;1467;479;395;0	587;0	795;635	447;3	938;0;453;399;0	368;0	796;632	294;3	782;0;48;467;396; ; ; ; ;
29258;1468;476;398;0	587;0	795;635	447;3	891;0;454;395;0	368;0	796;632	294;3	778;0;48;467;396; ; ; ; ;
29276;1469;477;398;0	587;0	796;635	101;3	887;0;454;399;0	368;0	797;631	742;3	772;0;48;467;396; ; ; ; ;
29298;1470;471;400;0	587;0	796;635	101;3	841;0;448;402;0	368;0	797;631	742;3	791;0;48;467;396; ; ; ; ;
29316;1471;480;399;0	588;0	796;635	101;3	867;0;454;398;0	368;0	797;631	742;3	716;0;48;467;396; ; ; ; ;
29338;1472;484;400;0	588;0	796;635	101;3	880;0;456;396;0	368;0	797;631	742;3	748;0;48;467;396; ; ; ; ;
29356;1473;484;402;0	588;0	796;635	101;3	879;0;454;399;0	368;0	797;631	742;3	737;0;48;467;396; ; ; ; ;
29380;1474;483;402;0	588;0	796;634	597;3	874;0;455;399;0	368;0	797;631	690;3	754;0;48;467;396; ; ; ; ;
29396;1475;482;397;0	588;0	796;634	597;3	899;0;454;389;0	368;0	797;631	690;3	731;0;48;467;396; ; ; ; ;
29419;1476;477;395;0	588;0	796;634	597;3	868;0;455;393;0	368;0	797;631	690;3	798;0;48;467;396; ; ; ; ;
29436;1477;479;392;0	588;0	796;634	597;3	917;0;456;396;0	368;0	797;631	690;3	754;0;48;467;396; ; ; ; ;
29456;1478;478;392;0	588;0	796;634	597;3	894;0;458;399;0	368;0	797;631	690;3	762;0;48;467;396; ; ; ; ;
29475;1479;479;390;0	588;0	796;635	447;3	895;0;459;404;0	368;0	797;629	195;3	754;0;48;467;396; ; ; ; ;
29495;1480;473;395;0	587;0	796;635	447;3	907;0;465;396;0	368;0	797;629	195;3	739;0;48;467;396; ; ; ; ;
29515;1481;477;397;0	587;0	796;635	447;3	912;0;459;395;0	368;0	797;629	195;3	790;0;48;467;396; ; ; ; ;
29535;1482;471;396;0	587;0	796;635	447;3	886;0;461;402;0	368;0	797;629	195;3	805;0;48;467;396; ; ; ; ;
29555;1483;475;396;0	587;0	796;635	447;3	982;0;463;402;0	368;0	797;629	195;3	740;0;48;467;396; ; ; ; ;
29575;1484;475;396;0	588;0	797;635	001;3	981;0;461;401;0	368;0	798;629	593;3	772;0;48;467;396; ; ; ; ;
29595;1485;476;400;0	587;0	796;635	001;3	982;0;459;405;0	368;0	798;629	593;3	787;0;48;467;396; ; ; ; ;
29615;1486;473;395;0	587;0	796;635	001;3	974;0;461;401;0	368;0	797;629	593;3	799;0;48;467;396; ; ; ; ;
29635;1487;473;400;0	587;0	796;635	001;3	978;0;465;396;0	368;0	797;629	593;3	819;0;48;467;396; ; ; ; ;
29655;1488;478;395;0	587;0	796;635	001;4	006;0;466;396;0	368;0	797;629	593;3	809;0;48;467;396; ; ; ; ;
29675;1489;477;398;0	587;0	796;634	218;4	001;0;467;397;0	368;0	797;628	265;3	811;0;48;467;396; ; ; ; ;
29695;1490;475;393;0	587;0	796;634	218;3	983;0;460;399;0	368;0	797;628	265;3	826;0;48;467;396; ; ; ; ;
29715;1491;481;390;0	587;0	796;634	218;4	001;0;456;400;0	368;0	797;628	265;3	847;0;48;467;396; ; ; ; ;
29735;1492;480;396;0	587;0	796;634	218;4	028;0;467;398;0	368;0	797;628	265;3	866;0;48;467;396; ; ; ; ;
29755;1493;475;392;0	587;0	796;634	218;4	041;0;461;394;0	368;0	797;628	265;3	804;0;48;467;396; ; ; ; ;
29774;1494;478;391;0	587;0	796;635	639;4	064;0;462;394;0	368;0	797;628	688;3	820;0;48;467;396; ; ; ; ;
29794;1495;475;396;0	587;0	796;635	639;4	077;0;462;398;0	368;0	797;628	688;3	830;0;48;467;396; ; ; ; ;
29814;1496;475;400;0	587;0	796;635	639;4	069;0;462;399;0	368;0	797;628	688;3	847;0;48;467;396; ; ; ; ;
29834;1497;477;399;0	587;0	796;635	639;4	043;0;461;398;0	368;0	797;628	688;3	865;0;48;467;396; ; ; ; ;
29854;1498;474;396;0	587;0	795;635	639;4	071;0;458;398;0	368;0	796;628	688;3	873;0;48;467;396; ; ; ; ;
29874;1499;474;397;0	588;0	795;636	345;4	068;0;457;398;0	368;0	796;628	899;3	882;0;48;467;396; ; ; ; ;
29894;1500;414;373;0	588;0	795;636	345;4	152;0;396;379;0	369;0	796;628	899;3	876;0;49;398;384; ; ; ; ;
29914;1501;403;380;0	588;0	795;636	345;4	152;0;386;382;0	369;0	796;628	899;3	918;0;49;398;384; ; ; ; ;
29934;1502;403;381;0	588;0	795;636	345;4	118;0;395;390;0	369;0	796;628	899;3	946;0;49;398;384; ; ; ; ;
29954;1503;404;385;0	588;0	795;636	345;4	087;0;389;392;0	369;0	796;628	899;3	885;0;49;398;384; ; ; ; ;
29974;1504;404;388;0	588;0	795;634	607;4	063;0;393;391;0	369;0	796;631	369;3	928;0;49;398;384; ; ; ; ;
29994;1505;415;382;0	589;0	795;634	607;4	127;0;386;390;0	369;0	795;631	369;3	918;0;49;398;384; ; ; ; ;
30014;1506;417;377;0	589;0	794;634	607;4	140;0;388;386;0	369;0	795;631	369;3	974;0;49;398;384; ; ; ; ;
30034;1507;413;374;0	589;0	794;634	607;4	123;0;390;384;0	369;0	795;631	369;3	961;0;49;398;384; ; ; ; ;
30053;1508;409;379;0	589;0	794;634	607;4	114;0;388;385;0	369;0	795;631	369;3	958;0;49;398;384; ; ; ; ;
30073;1509;408;377;0	589;0	794;636	385;4	126;0;388;383;0	369;0	795;632	294;3	960;0;49;398;384; ; ; ; ;
30093;1510;410;384;0	589;0	794;636	385;4	152;0;385;389;0	369;0	795;632	294;3	984;0;49;398;384; ; ; ; ;
30113;1511;413;386;0	589;0	794;636	385;4	134;0;388;390;0	369;0	795;632	294;3	956;0;49;398;384; ; ; ; ;
30133;1512;409;389;0	589;0	794;636	385;4	137;0;382;390;0	369;0	795;632	294;3	949;0;49;398;384; ; ; ; ;
30153;1513;345;389;0	589;0	794;636	385;4	127;0;324;392;0	370;0	795;632	294;3	984;0;50;321;395; ; ; ; ;
30173;1514;340;388;0	590;0	794;635	929;4	123;0;318;392;0	370;0	795;632	182;3	968;0;50;321;395; ; ; ; ;
30193;1515;339;396;0	589;0	794;635	929;4	134;0;318;403;0	370;0	795;632	182;3	991;0;50;321;395; ; ; ; ;
30213;1516;336;392;0	589;0	794;635	929;4	159;0;319;399;0	370;0	795;632	182;3	986;0;50;321;395; ; ; ; ;
30233;1517;335;395;0	590;0	794;635	929;4	129;0;317;398;0	370;0	795;632	182;3	985;0;50;321;395; ; ; ; ;
30253;1518;333;394;0	590;0	794;635	929;4	111;0;317;398;0	370;0	795;632	182;3	982;0;50;321;395; ; ; ; ;
30273;1519;332;394;0	590;0	794;635	449;4	111;0;318;398;0	370;0	795;631	869;3	978;0;50;321;395; ; ; ; ;
30293;1520;332;391;0	590;0	794;635	449;4	109;0;320;404;0	370;0	795;631	869;3	954;0;50;321;395; ; ; ; ;
30313;1521;334;391;0	590;0	794;635	449;4	092;0;322;403;0	370;0	795;631	869;3	929;0;50;321;395; ; ; ; ;
30333;1522;339;390;0	590;0	794;635	449;4	070;0;321;404;0	370;0	795;631	869;3	910;0;50;321;395; ; ; ; ;
30353;1523;339;385;0	589;0	794;635	449;4	023;0;320;401;0	370;0	795;631	869;3	921;0;50;321;395; ; ; ; ;
30372;1524;339;385;0	589;0	794;634	859;3	998;0;321;403;0	370;0	795;629	760;3	900;0;50;321;395; ; ; ; ;
30392;1525;343;388;0	589;0	794;634	859;4	032;0;325;402;0	370;0	795;629	760;3	909;0;50;321;395; ; ; ; ;
30412;1526;332;391;0	589;0	794;634	859;3	969;0;311;401;0	370;0	795;629	760;3	888;0;50;321;395; ; ; ; ;
30432;1527;327;392;0	590;0	794;634	859;3	939;0;305;400;0	370;0	795;629	760;3	810;0;50;321;395; ; ; ; ;
30452;1528;322;389;0	590;0	794;634	859;3	957;0;306;403;0	370;0	795;629	760;3	834;0;50;321;395; ; ; ; ;
30472;1529;317;391;0	590;0	794;634	293;3	940;0;307;402;0	370;0	795;629	934;3	859;0;50;321;395; ; ; ; ;
30492;1530;324;392;0	590;0	794;634	293;3	931;0;311;398;0	370;0	795;629	934;3	842;0;50;321;395; ; ; ; ;
30512;1531;325;390;0	590;0	794;634	293;3	882;0;309;395;0	370;0	795;629	934;3	761;0;50;321;395; ; ; ; ;
30532;1532;332;391;0	590;0	794;634	293;3	858;0;309;401;0	370;0	795;629	934;3	753;0;50;321;395; ; ; ; ;
30552;1533;-800;-600;0	370;0	795;-1	000;-1	000;4;306;395;0	370;0	795;629	934;3	729;0;50;321;395; ; ; ; ;
30572;1534;-800;-600;0	590;0	794;-1	000;-1	000;4;305;399;0	370;0	795;629	009;3	710;0;50;321;395; ; ; ; ;
30592;1535;337;385;0	590;0	794;634	092;3	800;0;306;391;0	370;0	795;629	009;3	654;0;50;321;395; ; ; ; ;
30612;1536;333;396;0	590;0	794;634	092;3	784;0;300;400;0	370;0	795;629	009;3	636;0;50;321;395; ; ; ; ;
30632;1537;421;392;0	588;0	792;634	092;3	737;0;410;388;0	368;0	794;629	009;3	662;0; ; ; ; ; ; ; ;
30651;1538;-800;-600;0	367;0	793;-1	000;-1	000;4;456;394;0	367;0	793;629	009;3	731;0; ; ; ; ; ; ; ;
30671;1539;-800;-600;0	367;0	794;-1	000;-1	000;4;504;392;0	367;0	794;631	813;3	751;0; ; ; ; ; ; ; ;
30691;1540;474;437;0	587;0	793;631	813;3	754;0;429;433;0	368;0	795;631	813;3	637;0;51;453;435; ; ; ; ;
30711;1541;476;432;0	587;0	794;631	813;3	734;0;427;436;0	368;0	795;631	813;3	668;0;51;453;435; ; ; ; ;
30731;1542;477;438;0	587;0	794;631	813;3	757;0;433;433;0	368;0	795;631	813;3	680;0;51;453;435; ; ; ; ;
30751;1543;474;431;0	587;0	794;631	813;3	783;0;432;438;0	368;0	795;631	813;3	650;0;51;453;435; ; ; ; ;
30771;1544;476;430;0	587;0	794;634	879;3	799;0;433;438;0	367;0	795;631	998;3	671;0;51;453;435; ; ; ; ;
30791;1545;469;433;0	587;0	794;634	879;3	782;0;433;447;0	368;0	796;631	998;3	692;0;51;453;435; ; ; ; ;
30811;1546;471;440;0	587;0	795;634	879;3	768;0;434;435;0	368;0	796;631	998;3	677;0;51;453;435; ; ; ; ;
30831;1547;469;431;0	587;0	795;634	879;3	787;0;433;433;0	368;0	796;631	998;3	646;0;51;453;435; ; ; ; ;
30851;1548;466;428;0	587;0	795;634	879;3	763;0;431;438;0	368;0	796;631	998;3	654;0;51;453;435; ; ; ; ;
30871;1549;466;429;0	587;0	795;635	388;3	771;0;431;437;0	368;0	796;633	593;3	671;0;51;453;435; ; ; ; ;
30891;1550;473;429;0	587;0	795;635	388;3	794;0;435;432;0	367;0	796;633	593;3	664;0;51;453;435; ; ; ; ;
30911;1551;471;431;0	587;0	795;635	388;3	812;0;436;435;0	367;0	796;633	593;3	680;0;51;453;435; ; ; ; ;
30931;1552;471;429;0	587;0	795;635	388;3	824;0;431;443;0	367;0	796;633	593;3	681;0;51;453;435; ; ; ; ;
30950;1553;470;430;0	587;0	795;635	388;3	817;0;431;442;0	367;0	796;633	593;3	690;0;51;453;435; ; ; ; ;
30970;1554;469;431;0	588;0	795;633	604;3	812;0;431;442;0	368;0	796;631	096;3	680;0;51;453;435; ; ; ; ;
30990;1555;469;436;0	588;0	795;633	604;3	735;0;434;440;0	368;0	797;631	096;3	669;0;51;453;435; ; ; ; ;
31010;1556;475;433;0	588;0	795;633	604;3	763;0;441;445;0	368;0	797;631	096;3	674;0;51;453;435; ; ; ; ;
31030;1557;470;427;0	588;0	795;633	604;3	771;0;449;444;0	368;0	796;631	096;3	638;0;51;453;435; ; ; ; ;
31050;1558;469;432;0	588;0	795;633	604;3	794;0;444;440;0	368;0	796;631	096;3	648;0;51;453;435; ; ; ; ;
31070;1559;472;427;0	588;0	794;636	321;3	823;0;447;443;0	368;0	795;629	180;3	629;0;51;453;435; ; ; ; ;
31090;1560;429;253;0	588;0	792;636	321;3	828;0;417;270;0	370;0	793;629	180;3	621;0; ; ; ; ; ; ; ;
31110;1561;425;209;0	588;0	791;636	321;3	796;0;406;224;0	370;0	793;629	180;3	662;0;52;416;227; ; ; ; ;
31130;1562;427;207;0	588;0	791;636	321;3	821;0;413;228;0	370;0	793;629	180;3	664;0;52;416;227; ; ; ; ;
31150;1563;434;216;0	589;0	791;636	321;3	823;0;411;235;0	369;0	793;629	180;3	650;0;52;416;227; ; ; ; ;
31170;1564;433;222;0	589;0	791;633	252;3	795;0;410;241;0	369;0	793;627	912;3	640;0;52;416;227; ; ; ; ;
31190;1565;425;217;0	589;0	791;633	252;3	811;0;404;230;0	369;0	793;627	912;3	663;0;52;416;227; ; ; ; ;
31210;1566;427;215;0	589;0	791;633	252;3	789;0;404;233;0	369;0	793;627	912;3	648;0;52;416;227; ; ; ; ;
31230;1567;426;219;0	589;0	791;633	252;3	806;0;403;232;0	369;0	793;627	912;3	660;0;52;416;227; ; ; ; ;
31249;1568;428;215;0	589;0	791;633	252;3	835;0;403;238;0	369;0	793;627	912;3	684;0;52;416;227; ; ; ; ;
31269;1569;428;216;0	589;0	791;634	197;3	836;0;403;239;0	369;0	793;628	053;3	682;0;52;416;227; ; ; ; ;
31289;1570;425;227;0	589;0	791;634	197;3	827;0;404;229;0	369;0	793;628	053;3	674;0;52;416;227; ; ; ; ;
31309;1571;427;229;0	589;0	791;634	197;3	837;0;405;234;0	369;0	793;628	053;3	661;0;52;416;227; ; ; ; ;
31329;1572;418;226;0	589;0	791;634	197;3	885;0;401;249;0	369;0	793;628	053;3	656;0;52;416;227; ; ; ; ;
31349;1573;383;343;0	589;0	793;634	197;3	788;0;353;353;0	371;0	795;628	053;3	656;0;53;376;365; ; ; ; ;
31369;1574;378;352;0	589;0	793;635	276;3	808;0;347;366;0	370;0	795;631	624;3	677;0;53;376;365; ; ; ; ;
31389;1575;384;373;0	589;0	793;635	276;3	758;0;351;380;0	370;0	795;631	624;3	694;0;53;376;365; ; ; ; ;
31409;1576;383;374;0	589;0	793;635	276;3	793;0;352;379;0	370;0	794;631	624;3	645;0;53;376;365; ; ; ; ;
31429;1577;386;385;0	589;0	793;635	276;3	767;0;358;377;0	370;0	794;631	624;3	636;0;53;376;365; ; ; ; ;
31449;1578;384;376;0	589;0	793;635	276;3	739;0;361;379;0	370;0	794;631	624;3	668;0;53;376;365; ; ; ; ;
31469;1579;385;382;0	589;0	793;633	147;3	736;0;363;381;0	370;0	794;628	757;3	623;0;53;376;365; ; ; ; ;
31489;1580;384;381;0	589;0	793;633	147;3	726;0;356;371;0	370;0	794;628	757;3	634;0;53;376;365; ; ; ; ;
31509;1581;387;373;0	589;0	793;633	147;3	784;0;349;378;0	370;0	794;628	757;3	619;0;53;376;365; ; ; ; ;
31529;1582;385;374;0	589;0	793;633	147;3	753;0;351;373;0	370;0	794;628	757;3	645;0;53;376;365; ; ; ; ;
31549;1583;387;375;0	589;0	792;633	147;3	766;0;357;373;0	370;0	794;628	757;3	621;0;53;376;365; ; ; ; ;
31568;1584;385;375;0	589;0	792;634	843;3	759;0;354;371;0	370;0	794;630	542;3	641;0;53;376;365; ; ; ; ;
31589;1585;390;370;0	589;0	792;634	843;3	807;0;357;378;0	370;0	794;630	542;3	640;0;53;376;365; ; ; ; ;
31608;1586;383;379;0	589;0	792;634	843;3	793;0;360;381;0	370;0	794;630	542;3	673;0;53;376;365; ; ; ; ;
31628;1587;382;375;0	589;0	792;634	843;3	829;0;362;386;0	370;0	794;630	542;3	716;0;53;376;365; ; ; ; ;
31648;1588;384;374;0	589;0	792;634	843;3	900;0;360;378;0	370;0	794;630	542;3	699;0;53;376;365; ; ; ; ;
31668;1589;384;372;0	589;0	792;636	122;3	917;0;360;381;0	370;0	794;629	732;3	717;0;53;376;365; ; ; ; ;
31688;1590;382;373;0	589;0	792;636	122;3	866;0;364;381;0	370;0	794;629	732;3	733;0;53;376;365; ; ; ; ;
31708;1591;392;356;0	589;0	792;636	122;3	902;0;369;364;0	370;0	794;629	732;3	714;0;53;376;365; ; ; ; ;
31728;1592;394;360;0	589;0	792;636	122;3	902;0;366;369;0	370;0	794;629	732;3	727;0;53;376;365; ; ; ; ;
31748;1593;395;356;0	589;0	792;636	122;3	884;0;365;361;0	370;0	794;629	732;3	727;0;53;376;365; ; ; ; ;
31768;1594;396;357;0	589;0	792;635	507;3	900;0;367;359;0	370;0	794;632	221;3	740;0;53;376;365; ; ; ; ;
31788;1595;396;354;0	589;0	792;635	507;3	902;0;369;367;0	370;0	794;632	221;3	799;0;53;376;365; ; ; ; ;
31808;1596;397;346;0	589;0	792;635	507;3	979;0;366;356;0	370;0	794;632	221;3	781;0;53;376;365; ; ; ; ;
31827;1597;393;353;0	589;0	792;635	507;3	995;0;364;356;0	370;0	794;632	221;3	816;0;53;376;365; ; ; ; ;
31847;1598;390;356;0	589;0	793;635	507;3	991;0;366;356;0	370;0	794;632	221;3	856;0;53;376;365; ; ; ; ;
31867;1599;389;354;0	589;0	792;635	591;3	987;0;366;356;0	370;0	794;632	924;3	864;0;53;376;365; ; ; ; ;
31887;1600;389;358;0	589;0	793;635	591;4	040;0;364;356;0	370;0	794;632	924;3	876;0;53;376;365; ; ; ; ;
31907;1601;390;357;0	589;0	793;635	591;4	016;0;366;356;0	370;0	794;632	924;3	890;0;53;376;365; ; ; ; ;
31927;1602;390;357;0	589;0	793;635	591;3	992;0;371;356;0	370;0	794;632	924;3	865;0;53;376;365; ; ; ; ;
31947;1603;392;360;0	589;0	793;635	591;4	083;0;372;362;0	370;0	794;632	924;3	917;0;53;376;365; ; ; ; ;
31967;1604;393;360;0	589;0	793;635	162;4	066;0;373;366;0	370;0	794;629	523;3	897;0;53;376;365; ; ; ; ;
31987;1605;392;363;0	589;0	793;635	162;4	095;0;372;365;0	370;0	794;629	523;3	898;0;53;376;365; ; ; ; ;
32007;1606;392;359;0	589;0	793;635	162;4	093;0;373;362;0	370;0	794;629	523;3	931;0;53;376;365; ; ; ; ;
32027;1607;389;363;0	589;0	793;635	162;4	050;0;369;371;0	370;0	794;629	523;3	895;0;53;376;365; ; ; ; ;
32047;1608;393;361;0	589;0	793;635	162;4	070;0;367;364;0	370;0	794;629	523;3	891;0;53;376;365; ; ; ; ;
32067;1609;392;360;0	589;0	793;634	829;4	055;0;366;364;0	370;0	794;631	111;3	907;0;53;376;365; ; ; ; ;
32087;1610;392;360;0	589;0	793;634	829;4	085;0;363;360;0	370;0	794;631	111;3	883;0;53;376;365; ; ; ; ;
32107;1611;396;358;0	589;0	793;634	829;4	078;0;364;360;0	370;0	794;631	111;3	901;0;53;376;365; ; ; ; ;
32127;1612;393;357;0	589;0	793;634	829;4	091;0;364;362;0	370;0	794;631	111;3	907;0;53;376;365; ; ; ; ;
32146;1613;389;356;0	589;0	793;634	829;4	072;0;363;359;0	370;0	794;631	111;3	872;0;53;376;365; ; ; ; ;
32166;1614;390;354;0	589;0	793;635	220;4	076;0;364;358;0	370;0	794;632	384;3	889;0;53;376;365; ; ; ; ;
32186;1615;392;354;0	589;0	793;635	220;4	072;0;364;355;0	370;0	794;632	384;3	885;0;53;376;365; ; ; ; ;
32206;1616;389;359;0	589;0	793;635	220;4	082;0;369;361;0	370;0	794;632	384;3	908;0;53;376;365; ; ; ; ;
32226;1617;391;356;0	589;0	793;635	220;4	055;0;365;359;0	370;0	794;632	384;3	934;0;53;376;365; ; ; ; ;
32246;1618;395;351;0	589;0	793;635	220;4	057;0;370;363;0	369;0	794;632	384;3	941;0;53;376;365; ; ; ; ;
32266;1619;394;353;0	589;0	793;634	743;4	057;0;370;365;0	369;0	794;629	825;3	932;0;53;376;365; ; ; ; ;
32286;1620;360;368;0	589;0	794;634	743;4	077;0;332;368;0	370;0	794;629	825;3	938;0; ; ; ; ; ; ; ;
32306;1621;-800;-600;0	372;0	795;-1	000;-1	000;4;238;385;0	372;0	795;629	825;3	921;0;54;246;384; ; ; ; ;
32326;1622;256;371;0	591;0	794;634	743;4	077;0;217;384;0	372;0	795;629	825;3	946;0;54;246;384; ; ; ; ;
32346;1623;-800;-600;0	372;0	795;-1	000;-1	000;4;220;381;0	372;0	795;629	825;3	921;0;54;246;384; ; ; ; ;
32366;1624;-800;-600;0	591;0	794;-1	000;-1	000;4;222;380;0	372;0	794;630	806;3	936;0;54;246;384; ; ; ; ;
32386;1625;257;381;0	591;0	794;635	043;4	104;0;224;380;0	372;0	794;630	806;3	978;0;54;246;384; ; ; ; ;
32406;1626;255;384;0	591;0	794;635	043;4	053;0;225;377;0	372;0	794;630	806;3	945;0;54;246;384; ; ; ; ;
32426;1627;250;387;0	591;0	794;635	043;4	065;0;219;373;0	372;0	794;630	806;3	942;0;54;246;384; ; ; ; ;
32445;1628;249;381;0	591;0	794;635	043;4	069;0;225;381;0	372;0	794;630	806;3	926;0;54;246;384; ; ; ; ;
32465;1629;248;385;0	591;0	794;633	782;4	064;0;223;378;0	372;0	794;631	215;3	921;0;54;246;384; ; ; ; ;
32485;1630;248;384;0	591;0	794;633	782;4	036;0;226;379;0	372;0	794;631	215;3	952;0;54;246;384; ; ; ; ;
32505;1631;249;386;0	591;0	794;633	782;4	036;0;228;382;0	372;0	794;631	215;3	912;0;54;246;384; ; ; ; ;
32525;1632;251;386;0	591;0	794;633	782;3	983;0;232;382;0	372;0	794;631	215;3	894;0;54;246;384; ; ; ; ;
32545;1633;-800;-600;0	372;0	794;-1	000;-1	000;4;229;386;0	372;0	794;631	215;3	832;0;54;246;384; ; ; ; ;
32565;1634;-800;-600;0	591;0	793;-1	000;-1	000;4;230;387;0	372;0	794;632	120;3	836;0;54;246;384; ; ; ; ;
32585;1635;261;388;0	591;0	794;632	819;3	964;0;223;380;0	372;0	794;632	120;3	827;0;54;246;384; ; ; ; ;
32605;1636;259;388;0	591;0	794;632	819;3	949;0;225;381;0	372;0	794;632	120;3	837;0;54;246;384; ; ; ; ;
32625;1637;260;389;0	591;0	794;632	819;3	950;0;228;379;0	372;0	794;632	120;3	801;0;54;246;384; ; ; ; ;
32645;1638;253;380;0	591;0	794;632	819;3	917;0;231;377;0	372;0	794;632	120;3	731;0;54;246;384; ; ; ; ;
32665;1639;250;378;0	591;0	794;634	881;3	918;0;235;380;0	372;0	795;628	301;3	698;0;54;246;384; ; ; ; ;
32685;1640;250;392;0	591;0	795;634	881;3	883;0;237;389;0	372;0	795;628	301;3	722;0;54;246;384; ; ; ; ;
32705;1641;252;385;0	591;0	795;634	881;3	900;0;231;385;0	371;0	795;628	301;3	698;0;54;246;384; ; ; ; ;
32725;1642;277;384;0	591;0	795;634	881;3	856;0;250;395;0	371;0	796;628	301;3	733;0;54;246;384; ; ; ; ;
32744;1643;276;382;0	590;0	795;634	881;3	880;0;256;399;0	371;0	796;628	301;3	703;0;54;246;384; ; ; ; ;
32764;1644;275;381;0	590;0	795;634	497;3	875;0;261;399;0	371;0	796;629	330;3	722;0;54;246;384; ; ; ; ;
32784;1645;279;385;0	591;0	795;634	497;3	864;0;256;405;0	371;0	795;629	330;3	783;0;54;246;384; ; ; ; ;
32804;1646;285;385;0	591;0	795;634	497;3	889;0;253;397;0	371;0	796;629	330;3	717;0;54;246;384; ; ; ; ;
32824;1647;281;380;0	591;0	795;634	497;3	901;0;250;396;0	371;0	796;629	330;3	740;0;54;246;384; ; ; ; ;
32844;1648;281;382;0	591;0	795;634	497;3	883;0;251;394;0	371;0	796;629	330;3	736;0;54;246;384; ; ; ; ;
32864;1649;281;382;0	591;0	795;633	370;3	879;0;251;391;0	371;0	796;631	311;3	744;0;54;246;384; ; ; ; ;
32884;1650;277;383;0	591;0	795;633	370;3	893;0;248;389;0	371;0	796;631	311;3	781;0;54;246;384; ; ; ; ;
32904;1651;-800;-600;0	371;0	796;-1	000;-1	000;4;254;396;0	371;0	796;631	311;3	829;0;54;246;384; ; ; ; ;
32924;1652;-800;-600;-1	000;-1	000;-1	000;-1	000;4;-800;-600;-1	000;-1	000;-1	000;-1	000;4; ; ; ; ; ; ; ;
32944;1653;278;398;0	591;0	795;633	370;3	915;0;256;390;0	371;0	795;631	311;3	840;0;55;253;392; ; ; ; ;
32964;1654;278;399;0	591;0	795;632	299;3	909;0;258;395;0	371;0	795;628	701;3	831;0;55;253;392; ; ; ; ;
32984;1655;281;399;0	591;0	795;632	299;3	945;0;255;392;0	371;0	795;628	701;3	869;0;55;253;392; ; ; ; ;
33004;1656;274;399;0	591;0	795;632	299;3	956;0;255;391;0	371;0	795;628	701;3	843;0;55;253;392; ; ; ; ;
33024;1657;-800;-600;0	371;0	795;-1	000;-1	000;4;253;390;0	371;0	795;628	701;3	891;0;55;253;392; ; ; ; ;
33044;1658;270;392;0	591;0	794;632	299;3	986;0;254;393;0	371;0	795;628	701;3	871;0;55;253;392; ; ; ; ;
33063;1659;269;390;0	591;0	794;634	675;4	001;0;252;389;0	371;0	795;632	481;3	893;0;55;253;392; ; ; ; ;
33083;1660;274;387;0	591;0	794;634	675;4	033;0;258;390;0	371;0	795;632	481;3	919;0;55;253;392; ; ; ; ;
33103;1661;-800;-600;0	371;0	795;-1	000;-1	000;4;253;394;0	371;0	795;632	481;3	906;0;55;253;392; ; ; ; ;
33123;1662;274;385;0	591;0	794;634	675;4	078;0;250;395;0	371;0	795;632	481;3	930;0;55;253;392; ; ; ; ;
33143;1663;277;385;0	591;0	794;634	675;4	074;0;252;392;0	371;0	795;632	481;3	945;0;55;253;392; ; ; ; ;
33163;1664;278;387;0	591;0	794;633	293;4	065;0;251;396;0	371;0	794;631	034;3	938;0;55;253;392; ; ; ; ;
33183;1665;272;395;0	591;0	794;633	293;4	072;0;253;393;0	371;0	795;631	034;3	936;0;55;253;392; ; ; ; ;
33203;1666;274;393;0	591;0	794;633	293;4	058;0;253;394;0	371;0	795;631	034;3	923;0;55;253;392; ; ; ; ;
33223;1667;-800;-600;0	371;0	795;-1	000;-1	000;4;254;395;0	371;0	795;631	034;3	909;0;55;253;392; ; ; ; ;
33243;1668;-800;-600;0	371;0	795;-1	000;-1	000;4;255;396;0	371;0	795;631	034;3	903;0;55;253;392; ; ; ; ;
33263;1669;-800;-600;0	591;0	794;-1	000;-1	000;4;255;397;0	371;0	794;630	645;3	894;0;55;253;392; ; ; ; ;
33283;1670;272;395;0	591;0	794;633	580;4	079;0;257;391;0	371;0	794;630	645;3	922;0;55;253;392; ; ; ; ;
33303;1671;270;394;0	591;0	794;633	580;4	056;0;256;394;0	371;0	794;630	645;3	949;0;55;253;392; ; ; ; ;
33323;1672;-800;-600;0	371;0	794;-1	000;-1	000;4;256;391;0	371;0	794;630	645;3	910;0;55;253;392; ; ; ; ;
33342;1673;271;391;0	591;0	794;633	580;4	096;0;256;395;0	371;0	794;630	645;3	922;0;55;253;392; ; ; ; ;
33362;1674;271;391;0	591;0	793;633	821;4	097;0;257;395;0	371;0	794;629	574;3	919;0;55;253;392; ; ; ; ;
33382;1675;269;388;0	591;0	794;633	821;4	077;0;248;389;0	372;0	794;629	574;3	925;0;55;253;392; ; ; ; ;
33402;1676;-800;-600;0	372;0	794;-1	000;-1	000;4;239;396;0	372;0	794;629	574;3	926;0;55;253;392; ; ; ; ;
33422;1677;259;385;0	592;0	793;633	821;4	048;0;233;400;0	372;0	794;629	574;3	935;0;55;253;392; ; ; ; ;
33442;1678;259;381;0	592;0	793;633	821;4	112;0;238;400;0	372;0	794;629	574;3	925;0;55;253;392; ; ; ; ;
33462;1679;258;381;0	592;0	793;634	577;4	117;0;235;398;0	372;0	794;631	921;3	942;0;55;253;392; ; ; ; ;
33482;1680;257;383;0	592;0	793;634	577;4	068;0;233;403;0	372;0	794;631	921;3	945;0;55;253;392; ; ; ; ;
33502;1681;254;389;0	592;0	793;634	577;4	067;0;231;396;0	372;0	794;631	921;3	959;0;55;253;392; ; ; ; ;
33522;1682;255;384;0	592;0	793;634	577;4	085;0;231;395;0	372;0	794;631	921;4	020;0;55;253;392; ; ; ; ;
33542;1683;-800;-600;0	372;0	794;-1	000;-1	000;4;230;392;0	372;0	794;631	921;4	000;0;55;253;392; ; ; ; ;
33562;1684;-800;-600;0	592;0	793;-1	000;-1	000;4;230;390;0	372;0	794;631	517;4	025;0;55;253;392; ; ; ; ;
33582;1685;254;392;0	592;0	793;632	768;4	112;0;228;395;0	372;0	794;631	517;3	963;0;55;253;392; ; ; ; ;
33602;1686;259;389;0	592;0	793;632	768;4	055;0;230;393;0	372;0	794;631	517;3	984;0;55;253;392; ; ; ; ;
33621;1687;263;386;0	592;0	793;632	768;4	081;0;227;388;0	372;0	794;631	517;3	980;0;55;253;392; ; ; ; ;
33642;1688;263;392;0	592;0	793;632	768;4	099;0;236;392;0	372;0	794;631	517;3	976;0;55;253;392; ; ; ; ;
33661;1689;263;391;0	592;0	793;632	116;4	072;0;238;391;0	372;0	794;629	187;3	958;0;55;253;392; ; ; ; ;
33681;1690;264;397;0	592;0	794;632	116;4	088;0;232;396;0	372;0	794;629	187;3	950;0;55;253;392; ; ; ; ;
33701;1691;290;396;0	591;0	794;632	116;4	095;0;270;390;0	371;0	794;629	187;4	038;0; ; ; ; ; ; ; ;
33721;1692;365;379;0	589;0	794;632	116;4	111;0;330;381;0	370;0	794;629	187;4	021;0;56;358;380; ; ; ; ;
33741;1693;372;382;0	589;0	794;632	116;4	109;0;335;385;0	370;0	794;629	187;4	001;0;56;358;380; ; ; ; ;
33761;1694;379;384;0	589;0	794;634	141;4	118;0;341;376;0	370;0	794;633	078;4	069;0;56;358;380; ; ; ; ;
33781;1695;374;380;0	589;0	794;634	141;4	110;0;341;382;0	370;0	794;633	078;4	015;0;56;358;380; ; ; ; ;
33801;1696;374;380;0	589;0	794;634	141;4	096;0;340;383;0	370;0	794;633	078;4	010;0;56;358;380; ; ; ; ;
33821;1697;372;383;0	589;0	794;634	141;4	103;0;347;386;0	370;0	794;633	078;3	985;0;56;358;380; ; ; ; ;
33841;1698;372;381;0	589;0	794;634	141;4	092;0;347;387;0	370;0	794;633	078;3	982;0;56;358;380; ; ; ; ;
33861;1699;372;380;0	589;0	794;634	897;4	098;0;347;391;0	369;0	795;630	522;3	963;0;56;358;380; ; ; ; ;
33881;1700;373;377;0	589;0	794;634	897;4	114;0;344;391;0	370;0	795;630	522;4	012;0;56;358;380; ; ; ; ;
33901;1701;373;371;0	589;0	794;634	897;4	097;0;346;392;0	370;0	795;630	522;3	974;0;56;358;380; ; ; ; ;
33921;1702;374;368;0	589;0	794;634	897;4	093;0;348;388;0	369;0	795;630	522;3	991;0;56;358;380; ; ; ; ;
33940;1703;372;373;0	589;0	794;634	897;4	116;0;345;391;0	369;0	795;630	522;3	978;0;56;358;380; ; ; ; ;
33960;1704;372;372;0	589;0	794;635	402;4	110;0;347;391;0	369;0	795;630	070;3	982;0;56;358;380; ; ; ; ;
33980;1705;372;376;0	589;0	794;635	402;4	098;0;348;390;0	369;0	795;630	070;3	961;0;56;358;380; ; ; ; ;
34000;1706;374;372;0	589;0	794;635	402;4	075;0;345;390;0	369;0	795;630	070;3	991;0;56;358;380; ; ; ; ;
34020;1707;376;372;0	589;0	794;635	402;4	074;0;344;387;0	369;0	795;630	070;3	971;0;56;358;380; ; ; ; ;
34040;1708;373;370;0	589;0	794;635	402;4	089;0;340;387;0	369;0	795;630	070;3	941;0;56;358;380; ; ; ; ;
34060;1709;375;371;0	589;0	794;633	935;4	067;0;338;386;0	369;0	795;632	607;3	964;0;56;358;380; ; ; ; ;
34080;1710;381;378;0	589;0	794;633	935;4	052;0;341;380;0	369;0	795;632	607;3	968;0;56;358;380; ; ; ; ;
34100;1711;380;372;0	589;0	794;633	935;4	056;0;343;383;0	369;0	795;632	607;3	929;0;56;358;380; ; ; ; ;
34120;1712;382;373;0	589;0	794;633	935;4	044;0;343;383;0	369;0	795;632	607;3	939;0;56;358;380; ; ; ; ;
34140;1713;376;371;0	589;0	794;633	935;4	015;0;339;379;0	369;0	795;632	607;3	897;0;56;358;380; ; ; ; ;
34160;1714;375;372;0	589;0	794;633	375;4	007;0;340;380;0	369;0	795;633	248;3	893;0;56;358;380; ; ; ; ;
34180;1715;374;377;0	589;0	794;633	375;4	031;0;342;381;0	369;0	795;633	248;3	918;0;56;358;380; ; ; ; ;
34200;1716;370;380;0	589;0	794;633	375;4	027;0;343;383;0	369;0	795;633	248;3	884;0;56;358;380; ; ; ; ;
34219;1717;373;379;0	589;0	795;633	375;4	032;0;338;382;0	369;0	795;633	248;3	904;0;56;358;380; ; ; ; ;
34239;1718;368;383;0	589;0	795;633	375;4	014;0;338;381;0	369;0	795;633	248;3	877;0;56;358;380; ; ; ; ;
34260;1719;368;383;0	590;0	795;634	416;4	018;0;339;382;0	369;0	795;632	147;3	875;0;56;358;380; ; ; ; ;
34279;1720;440;325;0	588;0	794;634	416;4	069;0;434;332;0	368;0	795;632	147;3	861;0;57;457;324; ; ; ; ;
34299;1721;468;321;0	587;0	794;634	416;4	034;0;438;326;0	368;0	795;632	147;3	877;0;57;457;324; ; ; ; ;
34319;1722;475;315;0	587;0	794;634	416;4	047;0;443;326;0	368;0	795;632	147;3	892;0;57;457;324; ; ; ; ;
34339;1723;471;325;0	587;0	794;634	416;4	056;0;448;329;0	367;0	795;632	147;3	846;0;57;457;324; ; ; ; ;
34359;1724;475;322;0	587;0	794;634	460;4	041;0;452;326;0	367;0	795;630	821;3	849;0;57;457;324; ; ; ; ;
34379;1725;471;318;0	587;0	794;634	460;4	056;0;448;330;0	367;0	795;630	821;3	871;0;57;457;324; ; ; ; ;
34399;1726;469;317;0	587;0	794;634	460;4	050;0;446;335;0	367;0	795;630	821;3	872;0;57;457;324; ; ; ; ;
34419;1727;469;312;0	587;0	794;634	460;4	037;0;446;330;0	367;0	795;630	821;3	882;0;57;457;324; ; ; ; ;
34439;1728;469;317;0	587;0	794;634	460;4	030;0;447;333;0	367;0	795;630	821;3	867;0;57;457;324; ; ; ; ;
34459;1729;470;314;0	587;0	794;635	364;4	029;0;447;336;0	367;0	795;629	977;3	865;0;57;457;324; ; ; ; ;
34479;1730;468;317;0	587;0	794;635	364;4	071;0;450;332;0	367;0	795;629	977;3	920;0;57;457;324; ; ; ; ;
34499;1731;465;318;0	587;0	794;635	364;4	038;0;447;328;0	367;0	795;629	977;3	902;0;57;457;324; ; ; ; ;
34519;1732;466;321;0	587;0	794;635	364;4	043;0;449;327;0	367;0	795;629	977;3	905;0;57;457;324; ; ; ; ;
34538;1733;466;320;0	587;0	794;635	364;4	039;0;449;334;0	367;0	795;629	977;3	908;0;57;457;324; ; ; ; ;
34558;1734;467;322;0	588;0	794;634	719;4	037;0;448;332;0	367;0	795;629	573;3	908;0;57;457;324; ; ; ; ;
34578;1735;471;330;0	588;0	794;634	719;4	089;0;444;336;0	367;0	795;629	573;3	933;0;57;457;324; ; ; ; ;
34598;1736;396;390;0	589;0	795;634	719;4	065;0;368;393;0	369;0	796;629	573;3	910;0;58;381;387; ; ; ; ;
34618;1737;400;384;0	589;0	794;634	719;4	077;0;377;394;0	370;0	796;629	573;3	935;0;58;381;387; ; ; ; ;
34638;1738;389;393;0	590;0	794;634	719;4	039;0;365;392;0	370;0	795;629	573;3	949;0;58;381;387; ; ; ; ;
34658;1739;388;391;0	590;0	793;636	104;4	043;0;366;390;0	370;0	794;632	427;3	963;0;58;381;387; ; ; ; ;
34678;1740;398;387;0	591;0	792;636	104;4	051;0;375;393;0	371;0	794;632	427;3	950;0;58;381;387; ; ; ; ;
34698;1741;394;391;0	592;0	790;636	104;4	072;0;371;392;0	372;0	792;632	427;3	982;0;58;381;387; ; ; ; ;
34718;1742;393;390;0	592;0	788;636	104;4	073;0;373;393;0	373;0	790;632	427;3	970;0;58;381;387; ; ; ; ;
34738;1743;396;389;0	594;0	786;636	104;4	066;0;375;391;0	374;0	789;632	427;3	963;0;58;381;387; ; ; ; ;
34758;1744;394;389;0	595;0	784;637	361;4	071;0;373;392;0	375;0	787;631	466;3	972;0;58;381;387; ; ; ; ;
34778;1745;391;384;0	596;0	783;637	361;4	085;0;374;394;0	377;0	787;631	466;3	980;0;58;381;387; ; ; ; ;
34798;1746;388;391;0	597;0	781;637	361;4	091;0;369;396;0	378;0	786;631	466;3	940;0;58;381;387; ; ; ; ;
34818;1747;400;396;0	597;0	778;637	361;4	096;0;374;396;0	378;0	783;631	466;3	996;0;58;381;387; ; ; ; ;
34838;1748;388;385;0	597;0	771;637	361;4	107;0;373;406;0	378;0	776;631	466;3	989;0;58;381;387; ; ; ; ;
34858;1749;393;392;0	596;0	760;634	541;4	095;0;372;406;0	378;0	764;633	859;3	998;0;58;381;387; ; ; ; ;
34877;1750;394;390;0	596;0	745;634	541;4	157;0;374;398;0	378;0	750;633	859;4	035;0;58;381;387; ; ; ; ;
34898;1751;396;404;0	596;0	729;634	541;4	081;0;373;380;0	378;0	734;633	859;4	020;0;58;381;387; ; ; ; ;
34917;1752;400;378;0	597;0	714;634	541;4	142;0;371;385;0	380;0	718;633	859;4	177;0;58;381;387; ; ; ; ;
34938;1753;394;379;0	599;0	698;634	541;4	072;0;371;366;0	382;0	703;633	859;4	159;0;58;381;387; ; ; ; ;
34957;1754;395;373;0	602;0	684;642	787;4	141;0;370;356;0	386;0	689;640	683;4	183;0;58;381;387; ; ; ; ;
34978;1755;393;374;0	605;0	673;642	787;4	149;0;374;386;0	390;0	676;640	683;4	011;0;58;381;387; ; ; ; ;
34997;1756;385;376;0	609;0	663;642	787;4	146;0;371;392;0	394;0	666;640	683;4	088;0;58;381;387; ; ; ; ;
35018;1757;392;381;0	613;0	656;642	787;4	134;0;372;387;0	398;0	658;640	683;4	072;0;58;381;387; ; ; ; ;
35037;1758;387;380;0	616;0	651;642	787;4	177;0;369;387;0	401;0	652;640	683;4	016;0;58;381;387; ; ; ; ;
35058;1759;390;375;0	617;0	647;648	491;4	210;0;369;385;0	403;0	649;642	932;4	065;0;58;381;387; ; ; ; ;
35077;1760;382;387;0	618;0	646;648	491;4	186;0;364;387;0	403;0	648;642	932;4	065;0;58;381;387; ; ; ; ;
35098;1761;389;381;0	616;0	647;648	491;4	200;0;368;387;0	402;0	650;642	932;4	090;0;58;381;387; ; ; ; ;
35116;1762;382;379;0	614;0	652;648	491;4	195;0;369;381;0	399;0	657;642	932;4	079;0;58;381;387; ; ; ; ;
35138;1763;-800;-600;-1	000;-1	000;-1	000;-1	000;4;-800;-600;-1	000;-1	000;-1	000;-1	000;4; ; ; ; ; ; ; ;
35156;1764;-800;-600;-1	000;-1	000;-1	000;-1	000;4;-800;-600;-1	000;-1	000;-1	000;-1	000;4; ; ; ; ; ; ; ;
35178;1765;-800;-600;-1	000;-1	000;-1	000;-1	000;4;-800;-600;-1	000;-1	000;-1	000;-1	000;4; ; ; ; ; ; ; ;
35196;1766;-800;-600;-1	000;-1	000;-1	000;-1	000;4;-800;-600;-1	000;-1	000;-1	000;-1	000;4; ; ; ; ; ; ; ;
35218;1767;-800;-600;-1	000;-1	000;-1	000;-1	000;4;-800;-600;-1	000;-1	000;-1	000;-1	000;4; ; ; ; ; ; ; ;
35236;1768;-800;-600;-1	000;-1	000;-1	000;-1	000;4;-800;-600;-1	000;-1	000;-1	000;-1	000;4; ; ; ; ; ; ; ;
35258;1769;-800;-600;-1	000;-1	000;-1	000;-1	000;4;-800;-600;-1	000;-1	000;-1	000;-1	000;4; ; ; ; ; ; ; ;
35276;1770;-800;-600;-1	000;-1	000;-1	000;-1	000;4;-800;-600;-1	000;-1	000;-1	000;-1	000;4; ; ; ; ; ; ; ;
35296;1771;-800;-600;-1	000;-1	000;-1	000;-1	000;4;-800;-600;-1	000;-1	000;-1	000;-1	000;4; ; ; ; ; ; ; ;
35316;1772;-800;-600;-1	000;-1	000;-1	000;-1	000;4;-800;-600;-1	000;-1	000;-1	000;-1	000;4; ; ; ; ; ; ; ;
35336;1773;-800;-600;-1	000;-1	000;-1	000;-1	000;4;-800;-600;-1	000;-1	000;-1	000;-1	000;4; ; ; ; ; ; ; ;
35356;1774;-800;-600;-1	000;-1	000;-1	000;-1	000;4;-800;-600;-1	000;-1	000;-1	000;-1	000;4; ; ; ; ; ; ; ;
35376;1775;455;366;0	540;0	821;648	491;4	177;0;428;380;0	321;0	830;642	932;4	011;0; ; ; ; ; ; ; ;
35396;1776;-800;-600;-1	000;-1	000;-1	000;-1	000;4;-800;-600;-1	000;-1	000;-1	000;-1	000;4; ; ; ; ; ; ; ;
35436;1777;-800;-600;-1	000;-1	000;-1	000;-1	000;4;-800;-600;-1	000;-1	000;-1	000;-1	000;4; ; ; ; ; ; ; ;
35455;1778;461;361;0	534;0	827;648	491;4	191;0;427;387;0	315;0	843;642	932;4	023;0;59;399;388; ; ; ; ;
35475;1779;459;374;0	531;0	829;633	530;4	098;0;426;394;0	312;0	846;635	316;3	977;0;59;399;388; ; ; ; ;
35495;1780;459;379;0	528;0	832;633	530;4	078;0;424;391;0	309;0	851;635	316;4	005;0;59;399;388; ; ; ; ;
35515;1781;436;380;0	526;0	836;633	530;4	106;0;406;388;0	307;0	855;635	316;4	009;0;59;399;388; ; ; ; ;
35535;1782;421;382;0	525;0	840;633	530;4	143;0;391;392;0	306;0	860;635	316;4	039;0;59;399;388; ; ; ; ;
35555;1783;415;384;0	524;0	844;633	530;4	142;0;380;397;0	304;0	865;635	316;4	002;0;59;399;388; ; ; ; ;
35575;1784;409;387;0	522;0	847;631	833;4	130;0;370;398;0	302;0	869;633	956;4	003;0;59;399;388; ; ; ; ;
35595;1785;415;391;0	520;0	849;631	833;4	122;0;383;395;0	301;0	872;633	956;3	995;0;59;399;388; ; ; ; ;
35615;1786;415;388;0	519;0	850;631	833;4	092;0;379;400;0	299;0	873;633	956;3	974;0;59;399;388; ; ; ; ;
35635;1787;410;397;0	518;0	850;631	833;4	140;0;381;396;0	299;0	873;633	956;4	025;0;59;399;388; ; ; ; ;
35655;1788;415;389;0	519;0	848;631	833;4	157;0;390;395;0	299;0	871;633	956;3	994;0;59;399;388; ; ; ; ;
35675;1789;413;393;0	520;0	845;630	207;4	146;0;389;396;0	300;0	869;634	408;3	999;0;59;399;388; ; ; ; ;
35695;1790;410;401;0	521;0	844;630	207;4	156;0;383;400;0	301;0	868;634	408;4	047;0;59;399;388; ; ; ; ;
35715;1791;411;394;0	523;0	843;630	207;4	155;0;383;401;0	303;0	868;634	408;4	025;0;59;399;388; ; ; ; ;
35734;1792;410;403;0	524;0	843;630	207;4	168;0;386;401;0	304;0	868;634	408;4	027;0;59;399;388; ; ; ; ;
35754;1793;405;396;0	525;0	843;630	207;4	198;0;389;406;0	305;0	868;634	408;4	047;0;59;399;388; ; ; ; ;
35774;1794;405;399;0	526;0	841;631	943;4	216;0;390;407;0	306;0	867;634	371;4	037;0;59;399;388; ; ; ; ;
35794;1795;411;395;0	526;0	839;631	943;4	202;0;384;400;0	306;0	865;634	371;4	037;0;59;399;388; ; ; ; ;
35814;1796;410;390;0	526;0	837;631	943;4	227;0;389;399;0	306;0	863;634	371;4	075;0;59;399;388; ; ; ; ;
35834;1797;405;388;0	526;0	834;631	943;4	266;0;389;398;0	306;0	860;634	371;4	050;0;59;399;388; ; ; ; ;
35854;1798;408;392;0	526;0	831;631	943;4	258;0;396;394;0	306;0	857;634	371;4	040;0;59;399;388; ; ; ; ;
35874;1799;406;392;0	525;0	827;631	131;4	245;0;398;393;0	305;0	854;634	279;4	052;0;59;399;388; ; ; ; ;
35894;1800;403;382;0	525;0	825;631	131;4	259;0;390;382;0	306;0	851;634	279;4	083;0;59;399;388; ; ; ; ;
35914;1801;398;382;0	525;0	824;631	131;4	293;0;389;382;0	305;0	850;634	279;4	070;0;59;399;388; ; ; ; ;
35934;1802;-800;-600;0	305;0	849;-1	000;-1	000;4;386;379;0	305;0	849;634	279;4	072;0;59;399;388; ; ; ; ;
35954;1803;395;383;0	525;0	822;631	131;4	342;0;386;386;0	305;0	849;634	279;4	086;0;59;399;388; ; ; ; ;
35974;1804;395;384;0	525;0	822;630	779;4	340;0;386;385;0	305;0	849;634	170;4	079;0;59;399;388; ; ; ; ;
35994;1805;405;368;0	525;0	822;630	779;4	319;0;391;395;0	306;0	849;634	170;4	117;0;59;399;388; ; ; ; ;
36014;1806;398;392;0	526;0	822;630	779;4	390;0;388;391;0	306;0	849;634	170;4	093;0;59;399;388; ; ; ; ;
36033;1807;399;386;0	526;0	823;630	779;4	337;0;393;383;0	306;0	849;634	170;4	116;0;59;399;388; ; ; ; ;
36053;1808;394;387;0	526;0	823;630	779;4	352;0;391;384;0	306;0	849;634	170;4	133;0;59;399;388; ; ; ; ;
36073;1809;392;387;0	526;0	824;632	808;4	391;0;391;389;0	306;0	850;630	888;4	108;0;59;399;388; ; ; ; ;
36093;1810;398;377;0	526;0	824;632	808;4	412;0;394;396;0	306;0	850;630	888;4	094;0;59;399;388; ; ; ; ;
36113;1811;405;372;0	526;0	825;632	808;4	341;0;391;405;0	306;0	851;630	888;4	172;0;59;399;388; ; ; ; ;
36133;1812;401;367;0	526;0	825;632	808;4	399;0;395;393;0	305;0	852;630	888;4	132;0;59;399;388; ; ; ; ;
36153;1813;407;365;0	525;0	826;632	808;4	389;0;395;395;0	305;0	852;630	888;4	144;0;59;399;388; ; ; ; ;
36173;1814;407;363;0	525;0	826;633	158;4	368;0;396;393;0	304;0	852;634	325;4	177;0;59;399;388; ; ; ; ;
36193;1815;402;365;0	525;0	826;633	158;4	445;0;390;383;0	304;0	852;634	325;4	157;0;59;399;388; ; ; ; ;
36213;1816;411;384;0	525;0	825;633	158;4	394;0;394;378;0	304;0	852;634	325;4	148;0;59;399;388; ; ; ; ;
36233;1817;395;379;0	526;0	824;633	158;4	410;0;399;393;0	305;0	850;634	325;4	146;0;59;399;388; ; ; ; ;
36253;1818;401;384;0	526;0	822;633	158;4	451;0;387;395;0	305;0	848;634	325;4	203;0;59;399;388; ; ; ; ;
36273;1819;401;384;0	527;0	818;631	012;4	415;0;391;398;0	306;0	844;632	146;4	188;0;59;399;388; ; ; ; ;
36293;1820;401;390;0	528;0	816;631	012;4	454;0;395;398;0	307;0	842;632	146;4	267;0;59;399;388; ; ; ; ;
36312;1821;398;386;0	530;0	814;631	012;4	422;0;393;396;0	309;0	840;632	146;4	282;0;59;399;388; ; ; ; ;
36332;1822;402;390;0	532;0	813;631	012;4	466;0;387;398;0	310;0	839;632	146;4	278;0;59;399;388; ; ; ; ;
36352;1823;406;388;0	534;0	814;631	012;4	497;0;393;391;0	312;0	840;632	146;4	276;0;59;399;388; ; ; ; ;
36372;1824;406;390;0	536;0	817;626	904;4	468;0;390;393;0	313;0	842;628	630;4	251;0;59;399;388; ; ; ; ;
36392;1825;405;381;0	538;0	821;626	904;4	458;0;389;395;0	315;0	845;628	630;4	278;0;59;399;388; ; ; ; ;
36412;1826;409;385;0	538;0	824;626	904;4	440;0;391;396;0	315;0	848;628	630;4	323;0;59;399;388; ; ; ; ;
36432;1827;403;383;0	537;0	825;626	904;4	453;0;392;390;0	314;0	848;628	630;4	330;0;59;399;388; ; ; ; ;
36452;1828;406;380;0	535;0	821;626	904;4	421;0;396;395;0	312;0	844;628	630;4	327;0;59;399;388; ; ; ; ;
36472;1829;406;380;0	533;0	812;627	801;4	424;0;398;393;0	310;0	836;629	766;4	338;0;59;399;388; ; ; ; ;
36492;1830;405;396;0	531;0	802;627	801;4	420;0;396;392;0	309;0	828;629	766;4	309;0;59;399;388; ; ; ; ;
36512;1831;412;377;0	530;0	795;627	801;4	478;0;395;390;0	308;0	820;629	766;4	288;0;59;399;388; ; ; ; ;
36532;1832;412;378;0	530;0	790;627	801;4	463;0;393;390;0	308;0	815;629	766;4	289;0;59;399;388; ; ; ; ;
36552;1833;408;371;0	531;0	788;627	801;4	455;0;401;384;0	310;0	813;629	766;4	334;0;59;399;388; ; ; ; ;
36572;1834;412;367;0	533;0	787;629	760;4	460;0;401;380;0	312;0	811;632	378;4	343;0;59;399;388; ; ; ; ;
36592;1835;406;364;0	536;0	788;629	760;4	469;0;392;387;0	315;0	811;632	378;4	325;0;59;399;388; ; ; ; ;
36611;1836;413;236;0	538;0	787;629	760;4	463;0;418;239;0	318;0	810;632	378;4	259;0; ; ; ; ; ; ; ;
36631;1837;438;148;0	539;0	786;629	760;4	435;0;447;157;0	320;0	808;632	378;4	239;0;60;450;160; ; ; ; ;
36651;1838;446;156;0	540;0	785;629	760;4	462;0;442;168;0	320;0	807;632	378;4	261;0;60;450;160; ; ; ; ;
36671;1839;453;166;0	541;0	784;627	944;4	440;0;435;189;0	321;0	806;625	688;4	212;0;60;450;160; ; ; ; ;
36691;1840;446;152;0	541;0	783;627	944;4	427;0;451;174;0	321;0	806;625	688;4	196;0;60;450;160; ; ; ; ;
36711;1841;453;155;0	541;0	784;627	944;4	422;0;450;172;0	320;0	807;625	688;4	156;0;60;450;160; ; ; ; ;
36731;1842;458;148;0	540;0	786;627	944;4	442;0;448;169;0	319;0	809;625	688;4	210;0;60;450;160; ; ; ; ;
36751;1843;457;153;0	539;0	788;627	944;4	439;0;451;168;0	318;0	812;625	688;4	191;0;60;450;160; ; ; ; ;
36771;1844;459;155;0	539;0	790;626	752;4	428;0;450;162;0	318;0	814;628	804;4	204;0;60;450;160; ; ; ; ;
36791;1845;456;159;0	538;0	792;626	752;4	389;0;453;159;0	318;0	816;628	804;4	206;0;60;450;160; ; ; ; ;
36811;1846;448;153;0	538;0	793;626	752;4	414;0;449;166;0	317;0	818;628	804;4	194;0;60;450;160; ; ; ; ;
36831;1847;450;149;0	538;0	794;626	752;4	378;0;454;164;0	317;0	819;628	804;4	174;0;60;450;160; ; ; ; ;
36851;1848;457;153;0	538;0	795;626	752;4	324;0;448;166;0	317;0	820;628	804;4	146;0;60;450;160; ; ; ; ;
36871;1849;454;154;0	539;0	795;625	119;4	311;0;448;169;0	318;0	820;626	223;4	113;0;60;450;160; ; ; ; ;
36891;1850;453;156;0	540;0	796;625	119;4	320;0;446;160;0	319;0	821;626	223;4	119;0;60;450;160; ; ; ; ;
36910;1851;459;152;0	540;0	796;625	119;4	304;0;452;172;0	319;0	821;626	223;4	084;0;60;450;160; ; ; ; ;
36931;1852;450;148;0	541;0	797;625	119;4	281;0;444;164;0	319;0	822;626	223;4	096;0;60;450;160; ; ; ; ;
36950;1853;456;147;0	541;0	798;625	119;4	295;0;449;167;0	320;0	823;626	223;4	064;0;60;450;160; ; ; ; ;
36970;1854;457;146;0	541;0	799;625	955;4	290;0;449;167;0	320;0	824;624	026;4	047;0;60;450;160; ; ; ; ;
36990;1855;447;154;0	541;0	799;625	955;4	258;0;446;171;0	319;0	824;624	026;4	031;0;60;450;160; ; ; ; ;
37010;1856;450;164;0	541;0	799;625	955;4	237;0;452;174;0	319;0	824;624	026;4	033;0;60;450;160; ; ; ; ;
37030;1857;448;161;0	541;0	799;625	955;4	227;0;447;169;0	319;0	824;624	026;4	028;0;60;450;160; ; ; ; ;
37050;1858;458;147;0	541;0	799;625	955;4	203;0;446;161;0	319;0	824;624	026;4	034;0;60;450;160; ; ; ; ;
37070;1859;460;152;0	541;0	798;624	745;4	180;0;448;160;0	320;0	823;624	369;4	035;0;60;450;160; ; ; ; ;
37090;1860;393;310;0	542;0	798;624	745;4	226;0;379;310;0	322;0	823;624	369;4	011;0; ; ; ; ; ; ; ;
37110;1861;374;388;0	542;0	798;624	745;4	199;0;373;390;0	323;0	822;624	369;4	087;0;61;373;391; ; ; ; ;
37130;1862;381;394;0	543;0	794;624	745;4	188;0;364;406;0	323;0	819;624	369;4	064;0;61;373;391; ; ; ; ;
37150;1863;378;389;0	544;0	790;624	745;4	221;0;364;405;0	324;0	814;624	369;4	075;0;61;373;391; ; ; ; ;
37170;1864;381;387;0	546;0	784;630	110;4	239;0;365;399;0	325;0	808;631	033;4	105;0;61;373;391; ; ; ; ;
37190;1865;377;368;0	547;0	776;630	110;4	221;0;370;392;0	327;0	800;631	033;4	207;0;61;373;391; ; ; ; ;
37209;1866;376;369;0	549;0	764;630	110;4	246;0;367;398;0	329;0	787;631	033;4	104;0;61;373;391; ; ; ; ;
37229;1867;381;391;0	550;0	749;630	110;4	272;0;-800;-600;0	550;0	749;-1	000;-1	000;4;61;373;391; ; ; ; ;
37249;1868;-800;-600;0	333;0	751;-1	000;-1	000;4;370;398;0	333;0	751;631	033;4	267;0;61;373;391; ; ; ; ;
37269;1869;-800;-600;0	554;0	717;-1	000;-1	000;4;-800;-600;0	554;0	717;-1	000;-1	000;4; ; ; ; ; ; ; ;
37289;1870;382;388;0	557;0	701;634	219;4	318;0;-800;-600;0	557;0	701;-1	000;-1	000;4; ; ; ; ; ; ; ;
37309;1871;376;382;0	563;0	686;634	219;4	457;0;-800;-600;0	563;0	686;-1	000;-1	000;4; ; ; ; ; ; ; ;
37329;1872;-800;-600;-1	000;-1	000;-1	000;-1	000;4;-800;-600;-1	000;-1	000;-1	000;-1	000;4; ; ; ; ; ; ; ;
37349;1873;-800;-600;-1	000;-1	000;-1	000;-1	000;4;-800;-600;-1	000;-1	000;-1	000;-1	000;4; ; ; ; ; ; ; ;
37369;1874;-800;-600;-1	000;-1	000;-1	000;-1	000;4;-800;-600;-1	000;-1	000;-1	000;-1	000;4; ; ; ; ; ; ; ;
37389;1875;-800;-600;-1	000;-1	000;-1	000;-1	000;4;-800;-600;-1	000;-1	000;-1	000;-1	000;4; ; ; ; ; ; ; ;
37409;1876;-800;-600;-1	000;-1	000;-1	000;-1	000;4;-800;-600;-1	000;-1	000;-1	000;-1	000;4; ; ; ; ; ; ; ;
37429;1877;-800;-600;-1	000;-1	000;-1	000;-1	000;4;-800;-600;-1	000;-1	000;-1	000;-1	000;4; ; ; ; ; ; ; ;
37449;1878;-800;-600;-1	000;-1	000;-1	000;-1	000;4;-800;-600;-1	000;-1	000;-1	000;-1	000;4; ; ; ; ; ; ; ;
37469;1879;-800;-600;-1	000;-1	000;-1	000;-1	000;4;-800;-600;-1	000;-1	000;-1	000;-1	000;4; ; ; ; ; ; ; ;
37489;1880;-800;-600;-1	000;-1	000;-1	000;-1	000;4;-800;-600;-1	000;-1	000;-1	000;-1	000;4; ; ; ; ; ; ; ;
37508;1881;-800;-600;-1	000;-1	000;-1	000;-1	000;4;-800;-600;-1	000;-1	000;-1	000;-1	000;4; ; ; ; ; ; ; ;
37528;1882;-800;-600;-1	000;-1	000;-1	000;-1	000;4;-800;-600;-1	000;-1	000;-1	000;-1	000;4; ; ; ; ; ; ; ;
37548;1883;-800;-600;-1	000;-1	000;-1	000;-1	000;4;-800;-600;-1	000;-1	000;-1	000;-1	000;4; ; ; ; ; ; ; ;
37568;1884;-800;-600;-1	000;-1	000;-1	000;-1	000;4;-800;-600;-1	000;-1	000;-1	000;-1	000;4; ; ; ; ; ; ; ;
37588;1885;-800;-600;-1	000;-1	000;-1	000;-1	000;4;-800;-600;-1	000;-1	000;-1	000;-1	000;4; ; ; ; ; ; ; ;
37608;1886;-800;-600;-1	000;-1	000;-1	000;-1	000;4;-800;-600;-1	000;-1	000;-1	000;-1	000;4; ; ; ; ; ; ; ;
37628;1887;-800;-600;-1	000;-1	000;-1	000;-1	000;4;-800;-600;-1	000;-1	000;-1	000;-1	000;4; ; ; ; ; ; ; ;
37648;1888;-800;-600;-1	000;-1	000;-1	000;-1	000;4;-800;-600;-1	000;-1	000;-1	000;-1	000;4; ; ; ; ; ; ; ;
37668;1889;-800;-600;-1	000;-1	000;-1	000;-1	000;4;-800;-600;-1	000;-1	000;-1	000;-1	000;4; ; ; ; ; ; ; ;
37688;1890;-800;-600;-1	000;-1	000;-1	000;-1	000;4;-800;-600;-1	000;-1	000;-1	000;-1	000;4; ; ; ; ; ; ; ;
37708;1891;-800;-600;-1	000;-1	000;-1	000;-1	000;4;-800;-600;-1	000;-1	000;-1	000;-1	000;4; ; ; ; ; ; ; ;
37728;1892;-800;-600;-1	000;-1	000;-1	000;-1	000;4;-800;-600;-1	000;-1	000;-1	000;-1	000;4; ; ; ; ; ; ; ;
37748;1893;-800;-600;-1	000;-1	000;-1	000;-1	000;4;-800;-600;-1	000;-1	000;-1	000;-1	000;4; ; ; ; ; ; ; ;
37768;1894;-800;-600;-1	000;-1	000;-1	000;-1	000;4;-800;-600;-1	000;-1	000;-1	000;-1	000;4; ; ; ; ; ; ; ;
37788;1895;-800;-600;-1	000;-1	000;-1	000;-1	000;4;-800;-600;-1	000;-1	000;-1	000;-1	000;4; ; ; ; ; ; ; ;
37807;1896;-800;-600;-1	000;-1	000;-1	000;-1	000;4;-800;-600;-1	000;-1	000;-1	000;-1	000;4; ; ; ; ; ; ; ;
37827;1897;-800;-600;-1	000;-1	000;-1	000;-1	000;4;-800;-600;-1	000;-1	000;-1	000;-1	000;4; ; ; ; ; ; ; ;
37847;1898;-800;-600;-1	000;-1	000;-1	000;-1	000;4;-800;-600;-1	000;-1	000;-1	000;-1	000;4; ; ; ; ; ; ; ;
37867;1899;-800;-600;-1	000;-1	000;-1	000;-1	000;4;-800;-600;-1	000;-1	000;-1	000;-1	000;4; ; ; ; ; ; ; ;
37887;1900;-800;-600;-1	000;-1	000;-1	000;-1	000;4;-800;-600;-1	000;-1	000;-1	000;-1	000;4; ; ; ; ; ; ; ;
37907;1901;-800;-600;-1	000;-1	000;-1	000;-1	000;4;-800;-600;-1	000;-1	000;-1	000;-1	000;4; ; ; ; ; ; ; ;
37927;1902;-800;-600;-1	000;-1	000;-1	000;-1	000;4;-800;-600;-1	000;-1	000;-1	000;-1	000;4; ; ; ; ; ; ; ;
37947;1903;-800;-600;-1	000;-1	000;-1	000;-1	000;4;-800;-600;-1	000;-1	000;-1	000;-1	000;4; ; ; ; ; ; ; ;
37967;1904;-800;-600;-1	000;-1	000;-1	000;-1	000;4;-800;-600;-1	000;-1	000;-1	000;-1	000;4; ; ; ; ; ; ; ;
37987;1905;-800;-600;-1	000;-1	000;-1	000;-1	000;4;-800;-600;-1	000;-1	000;-1	000;-1	000;4; ; ; ; ; ; ; ;
38007;1906;-800;-600;-1	000;-1	000;-1	000;-1	000;4;-800;-600;-1	000;-1	000;-1	000;-1	000;4; ; ; ; ; ; ; ;
38027;1907;-800;-600;-1	000;-1	000;-1	000;-1	000;4;-800;-600;-1	000;-1	000;-1	000;-1	000;4; ; ; ; ; ; ; ;
38067;1908;-800;-600;-1	000;-1	000;-1	000;-1	000;4;-800;-600;-1	000;-1	000;-1	000;-1	000;4; ; ; ; ; ; ; ;
38086;1909;-800;-600;-1	000;-1	000;-1	000;-1	000;4;-800;-600;-1	000;-1	000;-1	000;-1	000;4; ; ; ; ; ; ; ;
38106;1910;-800;-600;-1	000;-1	000;-1	000;-1	000;4;-800;-600;-1	000;-1	000;-1	000;-1	000;4; ; ; ; ; ; ; ;
38126;1911;-800;-600;-1	000;-1	000;-1	000;-1	000;4;-800;-600;-1	000;-1	000;-1	000;-1	000;4; ; ; ; ; ; ; ;
38146;1912;-800;-600;-1	000;-1	000;-1	000;-1	000;4;-800;-600;-1	000;-1	000;-1	000;-1	000;4; ; ; ; ; ; ; ;
38166;1913;-800;-600;-1	000;-1	000;-1	000;-1	000;4;-800;-600;-1	000;-1	000;-1	000;-1	000;4; ; ; ; ; ; ; ;
38186;1914;-800;-600;-1	000;-1	000;-1	000;-1	000;4;-800;-600;-1	000;-1	000;-1	000;-1	000;4; ; ; ; ; ; ; ;
38206;1915;-800;-600;-1	000;-1	000;-1	000;-1	000;4;-800;-600;-1	000;-1	000;-1	000;-1	000;4; ; ; ; ; ; ; ;
38226;1916;-800;-600;-1	000;-1	000;-1	000;-1	000;4;-800;-600;-1	000;-1	000;-1	000;-1	000;4; ; ; ; ; ; ; ;
38246;1917;-800;-600;-1	000;-1	000;-1	000;-1	000;4;-800;-600;-1	000;-1	000;-1	000;-1	000;4; ; ; ; ; ; ; ;
38266;1918;-800;-600;-1	000;-1	000;-1	000;-1	000;4;-800;-600;-1	000;-1	000;-1	000;-1	000;4; ; ; ; ; ; ; ;
38286;1919;-800;-600;-1	000;-1	000;-1	000;-1	000;4;-800;-600;-1	000;-1	000;-1	000;-1	000;4; ; ; ; ; ; ; ;
38306;1920;-800;-600;-1	000;-1	000;-1	000;-1	000;4;-800;-600;-1	000;-1	000;-1	000;-1	000;4; ; ; ; ; ; ; ;
38326;1921;-800;-600;-1	000;-1	000;-1	000;-1	000;4;-800;-600;-1	000;-1	000;-1	000;-1	000;4; ; ; ; ; ; ; ;
38346;1922;-800;-600;-1	000;-1	000;-1	000;-1	000;4;-800;-600;-1	000;-1	000;-1	000;-1	000;4; ; ; ; ; ; ; ;
38366;1923;-800;-600;-1	000;-1	000;-1	000;-1	000;4;-800;-600;-1	000;-1	000;-1	000;-1	000;4; ; ; ; ; ; ; ;
38386;1924;-800;-600;-1	000;-1	000;-1	000;-1	000;4;-800;-600;-1	000;-1	000;-1	000;-1	000;4; ; ; ; ; ; ; ;
38405;1925;-800;-600;-1	000;-1	000;-1	000;-1	000;4;-800;-600;-1	000;-1	000;-1	000;-1	000;4; ; ; ; ; ; ; ;
38425;1926;-800;-600;-1	000;-1	000;-1	000;-1	000;4;-800;-600;-1	000;-1	000;-1	000;-1	000;4; ; ; ; ; ; ; ;
38445;1927;-800;-600;-1	000;-1	000;-1	000;-1	000;4;-800;-600;-1	000;-1	000;-1	000;-1	000;4; ; ; ; ; ; ; ;
38465;1928;-800;-600;-1	000;-1	000;-1	000;-1	000;4;-800;-600;-1	000;-1	000;-1	000;-1	000;4; ; ; ; ; ; ; ;
38485;1929;-800;-600;-1	000;-1	000;-1	000;-1	000;4;-800;-600;-1	000;-1	000;-1	000;-1	000;4; ; ; ; ; ; ; ;
38505;1930;-800;-600;-1	000;-1	000;-1	000;-1	000;4;-800;-600;-1	000;-1	000;-1	000;-1	000;4; ; ; ; ; ; ; ;
38525;1931;-800;-600;-1	000;-1	000;-1	000;-1	000;4;-800;-600;-1	000;-1	000;-1	000;-1	000;4; ; ; ; ; ; ; ;
38545;1932;-800;-600;-1	000;-1	000;-1	000;-1	000;4;-800;-600;-1	000;-1	000;-1	000;-1	000;4; ; ; ; ; ; ; ;
38565;1933;-800;-600;-1	000;-1	000;-1	000;-1	000;4;-800;-600;-1	000;-1	000;-1	000;-1	000;4; ; ; ; ; ; ; ;
38585;1934;-800;-600;0	394;0	309;-1	000;-1	000;4;-800;-600;0	394;0	309;-1	000;-1	000;4; ; ; ; ; ; ; ;
38605;1935;-800;-600;-1	000;-1	000;-1	000;-1	000;4;-800;-600;-1	000;-1	000;-1	000;-1	000;4; ; ; ; ; ; ; ;
38625;1936;-800;-600;-1	000;-1	000;-1	000;-1	000;4;-800;-600;-1	000;-1	000;-1	000;-1	000;4; ; ; ; ; ; ; ;
38645;1937;-800;-600;-1	000;-1	000;-1	000;-1	000;4;-800;-600;-1	000;-1	000;-1	000;-1	000;4; ; ; ; ; ; ; ;
38665;1938;-800;-600;-1	000;-1	000;-1	000;-1	000;4;-800;-600;-1	000;-1	000;-1	000;-1	000;4; ; ; ; ; ; ; ;
38684;1939;-800;-600;-1	000;-1	000;-1	000;-1	000;4;-800;-600;-1	000;-1	000;-1	000;-1	000;4; ; ; ; ; ; ; ;
38705;1940;-800;-600;-1	000;-1	000;-1	000;-1	000;4;-800;-600;-1	000;-1	000;-1	000;-1	000;4; ; ; ; ; ; ; ;
38724;1941;-800;-600;-1	000;-1	000;-1	000;-1	000;4;-800;-600;-1	000;-1	000;-1	000;-1	000;4; ; ; ; ; ; ; ;
38744;1942;-800;-600;-1	000;-1	000;-1	000;-1	000;4;-800;-600;-1	000;-1	000;-1	000;-1	000;4; ; ; ; ; ; ; ;
38764;1943;1024;-109;0	377;0	195;479	619;7	442;1;948;-34;0	377;0	195;479	619;7	442;3; ; ; ; ; ; ; ;
38784;1944;-800;-600;-1	000;-1	000;-1	000;-1	000;4;-800;-600;-1	000;-1	000;-1	000;-1	000;4; ; ; ; ; ; ; ;
38804;1945;-800;-600;-1	000;-1	000;-1	000;-1	000;4;-800;-600;-1	000;-1	000;-1	000;-1	000;4; ; ; ; ; ; ; ;
38824;1946;-800;-600;-1	000;-1	000;-1	000;-1	000;4;-800;-600;-1	000;-1	000;-1	000;-1	000;4; ; ; ; ; ; ; ;
38844;1947;-800;-600;-1	000;-1	000;-1	000;-1	000;4;-800;-600;-1	000;-1	000;-1	000;-1	000;4; ; ; ; ; ; ; ;
38864;1948;-800;-600;-1	000;-1	000;-1	000;-1	000;4;-800;-600;-1	000;-1	000;-1	000;-1	000;4; ; ; ; ; ; ; ;
38904;1949;-800;-600;-1	000;-1	000;-1	000;-1	000;4;-800;-600;-1	000;-1	000;-1	000;-1	000;4; ; ; ; ; ; ; ;
38924;1950;-800;-600;-1	000;-1	000;-1	000;-1	000;4;-800;-600;-1	000;-1	000;-1	000;-1	000;4; ; ; ; ; ; ; ;
38944;1951;-800;-600;-1	000;-1	000;-1	000;-1	000;4;-800;-600;-1	000;-1	000;-1	000;-1	000;4; ; ; ; ; ; ; ;
38964;1952;-800;-600;-1	000;-1	000;-1	000;-1	000;4;-800;-600;-1	000;-1	000;-1	000;-1	000;4; ; ; ; ; ; ; ;
38984;1953;-800;-600;-1	000;-1	000;-1	000;-1	000;4;-800;-600;-1	000;-1	000;-1	000;-1	000;4; ; ; ; ; ; ; ;
39003;1954;-800;-600;-1	000;-1	000;-1	000;-1	000;4;-800;-600;-1	000;-1	000;-1	000;-1	000;4; ; ; ; ; ; ; ;
39023;1955;470;337;0	359;0	632;479	619;2	724;1;426;369;0	359;0	632;479	619;2	724;3; ; ; ; ; ; ; ;
39043;1956;-800;-600;-1	000;-1	000;-1	000;-1	000;4;-800;-600;-1	000;-1	000;-1	000;-1	000;4; ; ; ; ; ; ; ;
39063;1957;-800;-600;-1	000;-1	000;-1	000;-1	000;4;-800;-600;-1	000;-1	000;-1	000;-1	000;4; ; ; ; ; ; ; ;
39083;1958;-800;-600;0	364;0	616;-1	000;-1	000;4;-800;-600;0	364;0	616;-1	000;-1	000;4; ; ; ; ; ; ; ;
39103;1959;-800;-600;0	580;0	595;-1	000;-1	000;4;-800;-600;0	365;0	607;-1	000;-1	000;4; ; ; ; ; ; ; ;
39123;1960;465;141;0	580;0	589;644	726;3	846;0;458;135;0	365;0	599;649	067;3	660;0;62;457;157; ; ; ; ;
39143;1961;467;140;0	580;0	583;644	726;3	881;0;450;148;0	365;0	594;649	067;3	716;0;62;457;157; ; ; ; ;
39163;1962;454;147;0	579;0	579;644	726;3	841;0;444;157;0	364;0	589;649	067;3	631;0;62;457;157; ; ; ; ;
39183;1963;461;158;0	577;0	576;644	726;3	819;0;450;172;0	363;0	585;649	067;3	727;0;62;457;157; ; ; ; ;
39203;1964;459;162;0	577;0	572;644	726;3	914;0;-800;-600;0	577;0	572;-1	000;-1	000;4;62;457;157; ; ; ; ;
39223;1965;463;163;0	576;0	571;646	713;3	902;0;-800;-600;0	361;0	578;-1	000;-1	000;4;62;457;157; ; ; ; ;
39243;1966;-800;-600;-1	000;-1	000;-1	000;-1	000;4;-800;-600;-1	000;-1	000;-1	000;-1	000;4; ; ; ; ; ; ; ;
39263;1967;-800;-600;-1	000;-1	000;-1	000;-1	000;4;-800;-600;-1	000;-1	000;-1	000;-1	000;4; ; ; ; ; ; ; ;
39283;1968;-800;-600;-1	000;-1	000;-1	000;-1	000;4;-800;-600;-1	000;-1	000;-1	000;-1	000;4; ; ; ; ; ; ; ;
39303;1969;-800;-600;-1	000;-1	000;-1	000;-1	000;4;-800;-600;-1	000;-1	000;-1	000;-1	000;4; ; ; ; ; ; ; ;
39322;1970;-800;-600;0	576;0	583;-1	000;-1	000;4;-800;-600;0	362;0	588;-1	000;-1	000;4; ; ; ; ; ; ; ;
39342;1971;-800;-600;-1	000;-1	000;-1	000;-1	000;4;-800;-600;-1	000;-1	000;-1	000;-1	000;4; ; ; ; ; ; ; ;
39362;1972;-800;-600;-1	000;-1	000;-1	000;-1	000;4;-800;-600;-1	000;-1	000;-1	000;-1	000;4; ; ; ; ; ; ; ;
39382;1973;-800;-600;-1	000;-1	000;-1	000;-1	000;4;-800;-600;-1	000;-1	000;-1	000;-1	000;4; ; ; ; ; ; ; ;
39402;1974;-800;-600;-1	000;-1	000;-1	000;-1	000;4;-800;-600;-1	000;-1	000;-1	000;-1	000;4; ; ; ; ; ; ; ;
39422;1975;-800;-600;-1	000;-1	000;-1	000;-1	000;4;-800;-600;-1	000;-1	000;-1	000;-1	000;4; ; ; ; ; ; ; ;
39442;1976;-800;-600;-1	000;-1	000;-1	000;-1	000;4;-800;-600;-1	000;-1	000;-1	000;-1	000;4; ; ; ; ; ; ; ;
39462;1977;-800;-600;-1	000;-1	000;-1	000;-1	000;4;-800;-600;-1	000;-1	000;-1	000;-1	000;4; ; ; ; ; ; ; ;
39482;1978;-800;-600;0	350;0	609;-1	000;-1	000;4;-800;-600;0	350;0	609;-1	000;-1	000;4; ; ; ; ; ; ; ;
39502;1979;-800;-600;-1	000;-1	000;-1	000;-1	000;4;-800;-600;-1	000;-1	000;-1	000;-1	000;4; ; ; ; ; ; ; ;
39522;1980;-800;-600;-1	000;-1	000;-1	000;-1	000;4;-800;-600;-1	000;-1	000;-1	000;-1	000;4; ; ; ; ; ; ; ;
39542;1981;-800;-600;-1	000;-1	000;-1	000;-1	000;4;-800;-600;-1	000;-1	000;-1	000;-1	000;4; ; ; ; ; ; ; ;
39562;1982;-800;-600;-1	000;-1	000;-1	000;-1	000;4;-800;-600;-1	000;-1	000;-1	000;-1	000;4; ; ; ; ; ; ; ;
39581;1983;-800;-600;0	345;0	616;-1	000;-1	000;4;-800;-600;0	345;0	616;-1	000;-1	000;4; ; ; ; ; ; ; ;
39602;1984;-800;-600;-1	000;-1	000;-1	000;-1	000;4;-800;-600;-1	000;-1	000;-1	000;-1	000;4; ; ; ; ; ; ; ;
[truncated: 3,111 more rows]
