# Supplementary material for: Perception of Individual and Joint Action in Infants and Adults
Source: PLoS One. 2014 Sep 9;9(9):e107450. doi: 10.1371/journal.pone.0107450 (PMC4174902; doi:10.1371/journal.pone.0107450)
Supplement: Data S1 — Raw files of eye tracking data of all participants. (ZIP) [file pone.0107450.s001.zip › Turmbau2012b_12_13.csv]

Data properties:
Recording date: 10.07.2012
Recording time : 9:09:29:078 (corresponds to time 0)
Study: Turmbau2012b
Subject: Turmbau2012b_12_13
Recording: Turmbau2012b_12_13
Screen resolution: 800 x 600
Coordinate unit: Pixels
Filter settings:
Eye: Average
Fixation radius: 30
Min duration: 100
Timestamp;Number;GazepointX (L);GazepointY (L);CamX (L);CamY (L);Distance (L);Pupil (L);Validity (L);GazepointX (R);GazepointY (R);CamX (R);CamY (R);Distance (R);Pupil (R);Validity (R);Fixation;GazepointX;GazepointY;Event;Event Key;Data 1;Data 2;Description
29;1;384;255;0	763;0	510;565	233;2	973;0;390;257;0	534;0	455;566	780;3	048;0;1;392;245; ; ; ; ;
49;2;392;252;0	771;0	513;565	233;2	559;0;387;246;0	544;0	455;566	780;2	890;0;1;392;245; ; ; ; ;
69;3;394;225;0	780;0	517;565	233;2	890;0;390;265;0	552;0	457;566	780;2	909;0;1;392;245; ; ; ; ;
89;4;397;216;0	787;0	521;565	528;2	871;0;390;265;0	560;0	459;565	746;2	923;0;1;392;245; ; ; ; ;
109;5;396;241;0	795;0	525;565	528;2	677;0;397;263;0	568;0	460;565	746;2	931;0;1;392;245; ; ; ; ;
129;6;374;221;0	802;0	528;565	528;3	009;0;397;251;0	575;0	461;565	746;3	045;0;1;392;245; ; ; ; ;
149;7;377;274;0	808;0	531;565	528;2	928;0;413;252;0	582;0	461;565	746;3	029;0;1;392;245; ; ; ; ;
169;8;372;250;0	813;0	533;565	528;2	883;0;412;242;0	587;0	461;565	746;3	137;0;1;392;245; ; ; ; ;
189;9;373;251;0	816;0	534;567	767;2	848;0;410;236;0	591;0	461;568	340;3	176;0;1;392;245; ; ; ; ;
209;10;394;246;0	819;0	535;567	767;3	026;0;409;241;0	594;0	460;568	340;3	250;0;1;392;245; ; ; ; ;
229;11;385;230;0	820;0	536;567	767;2	842;0;399;234;0	596;0	460;568	340;2	824;0;1;392;245; ; ; ; ;
249;12;383;276;0	821;0	537;567	767;2	893;0;380;250;0	597;0	460;568	340;3	116;0;2;393;249; ; ; ; ;
269;13;385;257;0	821;0	539;567	767;2	870;0;406;234;0	597;0	460;568	340;3	139;0;2;393;249; ; ; ; ;
288;14;388;259;0	820;0	540;569	639;2	906;0;396;236;0	597;0	460;569	949;3	170;0;2;393;249; ; ; ; ;
308;15;381;250;0	820;0	540;569	639;2	872;0;409;247;0	596;0	460;569	949;3	072;0;2;393;249; ; ; ; ;
331;16;389;251;0	819;0	540;569	639;2	891;0;379;255;0	596;0	459;569	949;2	870;0;2;393;249; ; ; ; ;
348;17;385;250;0	818;0	540;569	639;2	948;0;402;251;0	595;0	459;569	949;2	882;0;2;393;249; ; ; ; ;
368;18;399;256;0	817;0	539;569	639;2	947;0;388;255;0	595;0	458;569	949;3	055;0;2;393;249; ; ; ; ;
388;19;401;258;0	816;0	538;569	056;2	942;0;399;251;0	594;0	457;572	066;2	967;0;2;393;249; ; ; ; ;
408;20;396;258;0	815;0	537;569	056;2	847;0;404;222;0	593;0	457;572	066;3	076;0;2;393;249; ; ; ; ;
428;21;397;264;0	814;0	536;569	056;2	772;0;386;234;0	591;0	456;572	066;3	011;0;2;393;249; ; ; ; ;
448;22;409;301;0	813;0	535;569	056;2	871;0;392;261;0	590;0	456;572	066;3	073;0; ; ; ; ; ; ; ;
468;23;403;284;0	812;0	534;569	056;2	900;0;421;270;0	589;0	456;572	066;3	238;0; ; ; ; ; ; ; ;
488;24;407;296;0	810;0	534;570	359;2	898;0;415;279;0	587;0	456;572	041;3	235;0; ; ; ; ; ; ; ;
508;25;396;267;0	808;0	533;570	359;2	829;0;403;286;0	585;0	457;572	041;3	099;0; ; ; ; ; ; ; ;
528;26;418;313;0	807;0	533;570	359;2	832;0;417;271;0	583;0	457;572	041;3	033;0; ; ; ; ; ; ; ;
547;27;389;272;0	805;0	533;570	359;2	915;0;414;260;0	582;0	458;572	041;3	045;0; ; ; ; ; ; ; ;
567;28;405;307;0	803;0	534;570	359;3	041;0;404;352;0	580;0	459;572	041;3	009;0; ; ; ; ; ; ; ;
587;29;407;290;0	802;0	534;570	789;3	083;0;410;348;0	578;0	460;571	156;3	000;0; ; ; ; ; ; ; ;
607;30;399;287;0	801;0	535;570	789;2	883;0;409;263;0	577;0	461;571	156;3	048;0;3;403;278; ; ; ; ;
627;31;415;307;0	800;0	536;570	789;2	904;0;408;263;0	576;0	462;571	156;2	938;0;3;403;278; ; ; ; ;
647;32;422;283;0	799;0	537;570	789;2	701;0;388;285;0	575;0	463;571	156;3	089;0;3;403;278; ; ; ; ;
667;33;412;257;0	798;0	538;570	789;2	950;0;397;278;0	574;0	464;571	156;3	125;0;3;403;278; ; ; ; ;
689;34;414;260;0	797;0	539;570	739;2	915;0;391;286;0	573;0	465;570	707;3	112;0;3;403;278; ; ; ; ;
707;35;386;300;0	797;0	540;570	739;3	091;0;405;269;0	573;0	466;570	707;3	183;0;3;403;278; ; ; ; ;
727;36;431;225;0	797;0	542;570	739;2	766;0;408;305;0	573;0	467;570	707;3	218;0;4;407;282; ; ; ; ;
747;37;412;279;0	797;0	543;570	739;2	939;0;396;290;0	573;0	469;570	707;2	964;0;4;407;282; ; ; ; ;
768;38;413;253;0	798;0	545;570	739;2	715;0;412;272;0	574;0	470;570	707;3	006;0;4;407;282; ; ; ; ;
787;39;415;285;0	799;0	546;566	838;2	737;0;409;288;0	575;0	472;568	973;3	038;0;4;407;282; ; ; ; ;
810;40;410;292;0	800;0	548;566	838;2	737;0;422;289;0	576;0	473;568	973;3	112;0;4;407;282; ; ; ; ;
827;41;386;304;0	802;0	551;566	838;2	948;0;395;268;0	578;0	475;568	973;2	865;0;4;407;282; ; ; ; ;
835; ; ; ; ; ; ; ;5; ; ; ; ; ; ;5; ; ; ;ShowAVI;8;0;0;atFish.avi
847;42;405;260;0	804;0	554;566	838;2	832;0;414;260;0	579;0	477;568	973;3	066;0; ; ; ; ; ; ; ;
867;43;383;290;0	805;0	556;566	838;2	998;0;416;268;0	581;0	479;568	973;3	056;0; ; ; ; ; ; ; ;
887;44;390;283;0	807;0	558;568	469;2	985;0;415;264;0	583;0	480;570	349;3	053;0; ; ; ; ; ; ; ;
906;45;-800;-600;0	585;0	480;-1	000;-1	000;4;441;272;0	585;0	480;570	349;3	048;0; ; ; ; ; ; ; ;
926;46;400;274;0	810;0	558;568	469;2	922;0;395;277;0	586;0	480;570	349;3	010;0;5;402;287; ; ; ; ;
946;47;376;289;0	811;0	557;568	469;3	180;0;411;280;0	588;0	479;570	349;3	116;0;5;402;287; ; ; ; ;
967;48;401;287;0	812;0	556;568	469;2	884;0;414;288;0	589;0	477;570	349;3	107;0;5;402;287; ; ; ; ;
986;49;392;288;0	813;0	555;568	115;2	955;0;420;293;0	589;0	476;569	331;3	092;0;5;402;287; ; ; ; ;
1007;50;402;281;0	814;0	554;568	115;2	936;0;402;280;0	590;0	475;569	331;3	152;0;5;402;287; ; ; ; ;
1026;51;396;286;0	814;0	553;568	115;2	925;0;406;300;0	590;0	475;569	331;3	121;0;5;402;287; ; ; ; ;
1047;52;418;273;0	814;0	552;568	115;2	929;0;438;244;0	590;0	475;569	331;3	126;0; ; ; ; ; ; ; ;
1066;53;445;226;0	813;0	552;568	115;2	540;0;439;267;0	589;0	475;569	331;3	167;0; ; ; ; ; ; ; ;
1087;54;451;221;0	812;0	552;568	208;2	503;0;440;263;0	588;0	476;568	408;3	149;0; ; ; ; ; ; ; ;
1106;55;415;275;0	810;0	553;568	208;2	978;0;411;279;0	586;0	476;568	408;3	270;0;6;393;264; ; ; ; ;
1126;56;409;271;0	808;0	553;568	208;2	964;0;402;271;0	583;0	477;568	408;3	118;0;6;393;264; ; ; ; ;
1145;57;391;281;0	804;0	554;568	208;3	019;0;394;257;0	580;0	478;568	408;2	833;0;6;393;264; ; ; ; ;
1168;58;374;282;0	801;0	554;568	208;2	981;0;412;239;0	576;0	479;568	408;3	160;0;6;393;264; ; ; ; ;
1185;59;363;282;0	796;0	555;567	704;2	986;0;405;229;0	572;0	480;568	285;3	079;0;6;393;264; ; ; ; ;
1207;60;380;279;0	792;0	555;567	704;3	225;0;406;251;0	567;0	481;568	285;2	910;0;6;393;264; ; ; ; ;
1225;61;420;248;0	787;0	556;567	704;2	695;0;427;253;0	562;0	482;568	285;3	086;0;7;400;277; ; ; ; ;
1248;62;406;274;0	781;0	557;567	704;3	154;0;402;264;0	556;0	483;568	285;2	907;0;7;400;277; ; ; ; ;
1265;63;384;297;0	776;0	558;567	704;2	960;0;402;262;0	551;0	485;568	285;2	989;0;7;400;277; ; ; ; ;
1287;64;401;290;0	770;0	559;567	238;2	786;0;402;260;0	545;0	487;568	545;3	040;0;7;400;277; ; ; ; ;
1305;65;402;267;0	765;0	560;567	238;2	629;0;405;295;0	540;0	489;568	545;3	025;0;7;400;277; ; ; ; ;
1327;66;397;282;0	760;0	559;567	238;2	947;0;392;288;0	535;0	490;568	545;3	074;0;7;400;277; ; ; ; ;
1345;67;405;267;0	757;0	558;567	238;2	934;0;415;282;0	532;0	490;568	545;3	094;0;7;400;277; ; ; ; ;
1367;68;387;291;0	755;0	556;567	238;2	700;0;407;274;0	530;0	489;568	545;2	949;0;7;400;277; ; ; ; ;
1385;69;386;284;0	754;0	554;571	105;2	881;0;407;264;0	529;0	488;570	667;2	983;0;7;400;277; ; ; ; ;
1407;70;432;243;0	754;0	551;571	105;2	666;0;409;270;0	528;0	486;570	667;3	236;0; ; ; ; ; ; ; ;
1425;71;424;290;0	754;0	548;571	105;2	880;0;397;271;0	528;0	485;570	667;2	919;0; ; ; ; ; ; ; ;
1445;72;414;234;0	754;0	546;571	105;2	911;0;409;259;0	529;0	483;570	667;3	151;0; ; ; ; ; ; ; ;
1464;73;396;271;0	755;0	544;571	105;2	909;0;408;271;0	529;0	482;570	667;2	976;0; ; ; ; ; ; ; ;
1484;74;385;282;0	756;0	543;571	850;2	910;0;404;268;0	530;0	481;569	866;3	069;0; ; ; ; ; ; ; ;
1504;75;-800;-600;0	531;0	480;-1	000;-1	000;4;423;289;0	531;0	480;569	866;2	993;0; ; ; ; ; ; ; ;
1524;76;422;271;0	756;0	541;571	850;2	848;0;433;234;0	531;0	480;569	866;2	989;0; ; ; ; ; ; ; ;
1544;77;417;235;0	756;0	541;571	850;2	775;0;399;264;0	531;0	480;569	866;3	039;0; ; ; ; ; ; ; ;
1564;78;418;283;0	756;0	540;571	850;2	802;0;429;267;0	531;0	479;569	866;3	072;0; ; ; ; ; ; ; ;
1584;79;417;274;0	756;0	540;572	993;2	768;0;417;265;0	531;0	478;574	404;3	113;0; ; ; ; ; ; ; ;
1604;80;-800;-600;0	531;0	478;-1	000;-1	000;4;391;255;0	531;0	478;574	404;2	933;0; ; ; ; ; ; ; ;
1624;81;425;278;0	756;0	539;572	993;2	679;0;384;272;0	531;0	477;574	404;2	770;0; ; ; ; ; ; ; ;
1644;82;431;342;0	756;0	539;572	993;2	869;0;421;266;0	532;0	477;574	404;3	036;0; ; ; ; ; ; ; ;
1664;83;430;231;0	757;0	539;572	993;2	569;0;398;270;0	532;0	476;574	404;2	890;0;8;416;268; ; ; ; ;
1684;84;434;236;0	757;0	539;573	219;2	597;0;403;268;0	533;0	476;573	960;2	870;0;8;416;268; ; ; ; ;
1704;85;423;239;0	758;0	540;573	219;2	536;0;412;258;0	534;0	476;573	960;2	927;0;8;416;268; ; ; ; ;
1724;86;438;265;0	759;0	540;573	219;2	626;0;413;270;0	535;0	476;573	960;2	854;0;8;416;268; ; ; ; ;
1743;87;408;298;0	760;0	541;573	219;2	947;0;409;258;0	536;0	477;573	960;2	987;0;8;416;268; ; ; ; ;
1763;88;421;281;0	760;0	542;573	219;2	639;0;407;278;0	536;0	478;573	960;2	833;0;8;416;268; ; ; ; ;
1783;89;421;296;0	761;0	543;574	036;2	754;0;406;275;0	536;0	478;575	096;2	875;0;8;416;268; ; ; ; ;
1803;90;426;251;0	760;0	544;574	036;2	631;0;-800;-600;0	760;0	544;-1	000;-1	000;4; ; ; ; ; ; ; ;
1823;91;414;264;0	760;0	545;574	036;2	727;0;414;251;0	536;0	480;575	096;3	071;0; ; ; ; ; ; ; ;
1843;92;478;206;0	759;0	546;574	036;2	390;0;429;258;0	535;0	481;575	096;3	051;0; ; ; ; ; ; ; ;
1863;93;391;269;0	758;0	547;574	036;2	736;0;406;276;0	533;0	482;575	096;2	744;0; ; ; ; ; ; ; ;
1883;94;405;255;0	757;0	548;572	096;2	618;0;409;289;0	532;0	484;573	098;2	619;0; ; ; ; ; ; ; ;
1903;95;442;258;0	755;0	549;572	096;2	318;0;445;228;0	530;0	485;573	098;3	085;0; ; ; ; ; ; ; ;
1923;96;-800;-600;0	528;0	487;-1	000;-1	000;4;383;255;0	528;0	487;573	098;2	667;0; ; ; ; ; ; ; ;
1943;97;392;291;0	751;0	551;572	096;2	940;0;420;259;0	526;0	488;573	098;2	923;0;9;422;262; ; ; ; ;
1963;98;434;238;0	749;0	552;572	096;2	601;0;406;277;0	524;0	490;573	098;2	816;0;9;422;262; ; ; ; ;
1983;99;434;238;0	747;0	554;572	117;2	601;0;427;288;0	521;0	492;570	955;2	941;0;9;422;262; ; ; ; ;
2003;100;408;270;0	745;0	555;572	117;2	818;0;424;273;0	519;0	494;570	955;2	892;0;9;422;262; ; ; ; ;
2023;101;430;252;0	742;0	557;572	117;2	459;0;410;271;0	517;0	496;570	955;2	971;0;9;422;262; ; ; ; ;
2043;102;433;263;0	740;0	558;572	117;2	518;0;419;256;0	514;0	498;570	955;2	814;0;9;422;262; ; ; ; ;
2062;103;424;284;0	738;0	560;572	117;2	443;0;403;294;0	512;0	501;570	955;3	012;0; ; ; ; ; ; ; ;
2083;104;421;282;0	736;0	562;569	996;2	449;0;404;290;0	510;0	503;571	927;2	978;0; ; ; ; ; ; ; ;
2102;105;441;238;0	734;0	564;569	996;2	600;0;429;264;0	507;0	505;571	927;2	817;0; ; ; ; ; ; ; ;
2122;106;444;217;0	732;0	566;569	996;2	453;0;439;252;0	505;0	507;571	927;2	948;0; ; ; ; ; ; ; ;
2142;107;441;249;0	729;0	568;569	996;2	673;0;419;265;0	503;0	509;571	927;2	723;0; ; ; ; ; ; ; ;
2162;108;445;239;0	728;0	569;569	996;2	389;0;432;261;0	501;0	511;571	927;2	832;0; ; ; ; ; ; ; ;
2182;109;444;237;0	726;0	571;569	722;2	440;0;432;259;0	499;0	513;571	628;2	842;0; ; ; ; ; ; ; ;
2202;110;-800;-600;0	498;0	514;-1	000;-1	000;4;407;255;0	498;0	514;571	628;2	858;0;10;420;265; ; ; ; ;
2222;111;415;264;0	723;0	573;569	722;2	680;0;414;295;0	497;0	515;571	628;2	874;0;10;420;265; ; ; ; ;
2242;112;418;268;0	722;0	574;569	722;2	465;0;421;274;0	496;0	516;571	628;2	888;0;10;420;265; ; ; ; ;
2262;113;435;241;0	722;0	574;569	722;2	477;0;422;267;0	495;0	517;571	628;2	800;0;10;420;265; ; ; ; ;
2282;114;443;236;0	721;0	574;568	692;2	485;0;421;280;0	494;0	517;573	593;2	816;0;10;420;265; ; ; ; ;
2302;115;-800;-600;0	494;0	518;-1	000;-1	000;4;409;264;0	494;0	518;573	593;2	801;0;10;420;265; ; ; ; ;
2322;116;381;330;0	721;0	574;568	692;3	053;0;422;266;0	494;0	518;573	593;2	803;0; ; ; ; ; ; ; ;
2341;117;434;250;0	720;0	574;568	692;2	386;0;449;266;0	494;0	518;573	593;2	841;0; ; ; ; ; ; ; ;
2361;118;-800;-600;0	493;0	518;-1	000;-1	000;4;412;268;0	493;0	518;573	593;2	652;0; ; ; ; ; ; ; ;
2381;119;-800;-600;0	720;0	575;-1	000;-1	000;4;426;270;0	493;0	519;572	357;2	645;0; ; ; ; ; ; ; ;
2401;120;429;416;0	719;0	575;572	016;2	886;0;441;387;0	494;0	521;572	357;2	781;0; ; ; ; ; ; ; ;
2421;121;-800;-600;0	494;0	521;-1	000;-1	000;4;447;388;0	494;0	521;572	357;2	617;0; ; ; ; ; ; ; ;
2441;122;-800;-600;-1	000;-1	000;-1	000;-1	000;4;-800;-600;-1	000;-1	000;-1	000;-1	000;4; ; ; ; ; ; ; ;
2461;123;-800;-600;-1	000;-1	000;-1	000;-1	000;4;-800;-600;-1	000;-1	000;-1	000;-1	000;4; ; ; ; ; ; ; ;
2481;124;-800;-600;0	720;0	574;-1	000;-1	000;4;-800;-600;0	494;0	520;-1	000;-1	000;4; ; ; ; ; ; ; ;
2501;125;-800;-600;-1	000;-1	000;-1	000;-1	000;4;-800;-600;-1	000;-1	000;-1	000;-1	000;4; ; ; ; ; ; ; ;
2521;126;-800;-600;0	494;0	520;-1	000;-1	000;4;446;427;0	494;0	520;573	130;2	750;0; ; ; ; ; ; ; ;
2541;127;-800;-600;0	493;0	519;-1	000;-1	000;4;474;380;0	493;0	519;573	130;2	628;0; ; ; ; ; ; ; ;
2561;128;-800;-600;0	493;0	519;-1	000;-1	000;4;473;405;0	493;0	519;573	130;2	996;0; ; ; ; ; ; ; ;
2581;129;-800;-600;0	720;0	572;-1	000;-1	000;4;473;382;0	493;0	519;574	035;3	042;0; ; ; ; ; ; ; ;
2601;130;452;394;0	720;0	572;572	995;2	545;0;-800;-600;0	720;0	572;-1	000;-1	000;4; ; ; ; ; ; ; ;
2621;131;-800;-600;-1	000;-1	000;-1	000;-1	000;4;-800;-600;-1	000;-1	000;-1	000;-1	000;4; ; ; ; ; ; ; ;
2640;132;-800;-600;-1	000;-1	000;-1	000;-1	000;4;-800;-600;-1	000;-1	000;-1	000;-1	000;4; ; ; ; ; ; ; ;
2660;133;-800;-600;-1	000;-1	000;-1	000;-1	000;4;-800;-600;-1	000;-1	000;-1	000;-1	000;4; ; ; ; ; ; ; ;
2680;134;-800;-600;0	718;0	574;-1	000;-1	000;4;-800;-600;0	491;0	521;-1	000;-1	000;4; ; ; ; ; ; ; ;
2700;135;-800;-600;-1	000;-1	000;-1	000;-1	000;4;-800;-600;-1	000;-1	000;-1	000;-1	000;4; ; ; ; ; ; ; ;
2720;136;-800;-600;0	489;0	523;-1	000;-1	000;4;507;406;0	489;0	523;573	409;3	011;0; ; ; ; ; ; ; ;
2740;137;546;304;0	715;0	574;573	834;2	606;0;529;351;0	488;0	522;573	409;2	968;0; ; ; ; ; ; ; ;
2760;138;619;355;0	712;0	574;573	834;2	569;0;598;344;0	485;0	523;573	409;3	010;0; ; ; ; ; ; ; ;
2780;139;615;358;0	711;0	575;570	939;2	556;0;637;340;0	483;0	524;570	006;2	979;0; ; ; ; ; ; ; ;
2796; ; ; ; ; ; ; ;5; ; ; ; ; ; ;5; ; ; ;Keyboard;3;39;0;Right
2800;140;-800;-600;0	482;0	525;-1	000;-1	000;4;592;357;0	482;0	525;570	006;2	865;0; ; ; ; ; ; ; ;
2820;141;631;320;0	708;0	576;570	939;2	603;0;600;378;0	481;0	526;570	006;2	911;0; ; ; ; ; ; ; ;
2840;142;607;315;0	707;0	576;570	939;2	652;0;618;348;0	479;0	527;570	006;3	058;0; ; ; ; ; ; ; ;
2860;143;609;336;0	705;0	577;570	939;2	651;0;591;391;0	477;0	528;570	006;3	001;0;11;597;354; ; ; ; ;
2880;144;609;339;0	704;0	577;570	710;2	649;0;600;387;0	476;0	529;568	494;3	072;0;11;597;354; ; ; ; ;
2900;145;609;330;0	702;0	578;570	710;2	773;0;587;353;0	474;0	531;568	494;2	737;0;11;597;354; ; ; ; ;
2919;146;613;336;0	701;0	579;570	710;2	618;0;606;369;0	472;0	532;568	494;3	090;0;11;597;354; ; ; ; ;
2939;147;614;369;0	699;0	579;570	710;2	742;0;584;346;0	470;0	533;568	494;2	844;0;11;597;354; ; ; ; ;
2959;148;595;368;0	697;0	580;570	710;2	843;0;591;363;0	469;0	534;568	494;3	051;0;11;597;354; ; ; ; ;
2979;149;594;367;0	695;0	580;569	705;2	797;0;594;354;0	467;0	535;567	273;2	950;0;11;597;354; ; ; ; ;
2999;150;594;327;0	693;0	581;569	705;2	712;0;574;362;0	465;0	537;567	273;2	894;0;11;597;354; ; ; ; ;
3019;151;633;334;0	692;0	581;569	705;2	538;0;583;393;0	463;0	538;567	273;2	937;0;12;597;341; ; ; ; ;
3039;152;642;310;0	690;0	582;569	705;2	566;0;575;371;0	461;0	538;567	273;2	718;0;12;597;341; ; ; ; ;
3059;153;591;327;0	688;0	582;569	705;2	702;0;588;367;0	460;0	539;567	273;2	964;0;12;597;341; ; ; ; ;
3079;154;609;327;0	687;0	583;567	389;2	611;0;588;377;0	458;0	540;568	134;2	904;0;12;597;341; ; ; ; ;
3099;155;-800;-600;0	456;0	541;-1	000;-1	000;4;599;347;0	456;0	541;568	134;2	815;0;12;597;341; ; ; ; ;
3119;156;608;326;0	683;0	583;567	389;2	741;0;601;332;0	454;0	541;568	134;2	818;0;12;597;341; ; ; ; ;
3139;157;592;295;0	682;0	583;567	389;2	782;0;588;379;0	453;0	542;568	134;2	855;0;12;597;341; ; ; ; ;
3159;158;619;318;0	680;0	583;567	389;2	607;0;595;361;0	451;0	542;568	134;2	877;0;12;597;341; ; ; ; ;
3179;159;620;302;0	679;0	582;569	959;2	586;0;592;368;0	450;0	542;566	751;2	886;0;12;597;341; ; ; ; ;
3199;160;588;339;0	677;0	582;569	959;2	712;0;569;353;0	448;0	542;566	751;2	728;0;12;597;341; ; ; ; ;
3219;161;586;324;0	676;0	581;569	959;2	768;0;616;356;0	447;0	542;566	751;3	008;0;12;597;341; ; ; ; ;
3238;162;602;317;0	675;0	581;569	959;2	737;0;587;357;0	446;0	541;566	751;2	807;0;12;597;341; ; ; ; ;
3258;163;599;310;0	674;0	580;569	959;2	653;0;592;347;0	445;0	541;566	751;2	919;0;12;597;341; ; ; ; ;
3278;164;593;305;0	673;0	579;568	049;2	660;0;597;347;0	444;0	541;568	139;2	829;0;12;597;341; ; ; ; ;
3289; ; ; ; ; ; ; ;5; ; ; ; ; ; ;5; ; ; ;ShowAVI;8;0;0;single.avi
3298;165;590;338;0	672;0	578;568	049;2	596;0;600;333;0	444;0	540;568	139;2	926;0;12;597;341; ; ; ; ;
3318;166;598;324;0	672;0	577;568	049;2	687;0;594;384;0	443;0	539;568	139;2	900;0;12;597;341; ; ; ; ;
3338;167;601;327;0	671;0	576;568	049;2	713;0;590;359;0	443;0	538;568	139;2	871;0;12;597;341; ; ; ; ;
3358;168;594;347;0	671;0	575;568	049;2	721;0;615;348;0	442;0	537;568	139;3	059;0;12;597;341; ; ; ; ;
3378;169;599;341;0	671;0	573;569	120;2	735;0;612;369;0	442;0	536;568	420;3	051;0;12;597;341; ; ; ; ;
3398;170;593;354;0	671;0	572;569	120;2	703;0;598;350;0	442;0	535;568	420;3	072;0;12;597;341; ; ; ; ;
3418;171;592;350;0	671;0	570;569	120;2	583;0;589;362;0	442;0	533;568	420;2	936;0;12;597;341; ; ; ; ;
3438;172;603;331;0	671;0	568;569	120;2	637;0;590;349;0	443;0	532;568	420;2	851;0;12;597;341; ; ; ; ;
3458;173;592;333;0	672;0	567;569	120;2	622;0;619;358;0	443;0	531;568	420;3	159;0;12;597;341; ; ; ; ;
3478;174;596;333;0	673;0	566;571	040;2	614;0;618;350;0	444;0	530;571	298;3	092;0;12;597;341; ; ; ; ;
3498;175;608;301;0	673;0	565;571	040;2	710;0;573;365;0	445;0	529;571	298;2	859;0;12;597;341; ; ; ; ;
3518;176;597;292;0	674;0	564;571	040;2	738;0;588;346;0	446;0	528;571	298;2	979;0;12;597;341; ; ; ; ;
3538;177;598;363;0	675;0	564;571	040;2	860;0;611;355;0	447;0	528;571	298;3	230;0; ; ; ; ; ; ; ;
3558;178;597;316;0	676;0	563;571	040;2	657;0;601;350;0	448;0	527;571	298;2	987;0; ; ; ; ; ; ; ;
3577;179;599;328;0	677;0	563;572	843;2	705;0;613;355;0	449;0	527;570	685;3	071;0; ; ; ; ; ; ; ;
3597;180;595;304;0	678;0	563;572	843;2	638;0;586;360;0	450;0	526;570	685;2	916;0; ; ; ; ; ; ; ;
3617;181;549;303;0	679;0	562;572	843;2	413;0;553;363;0	451;0	526;570	685;2	989;0; ; ; ; ; ; ; ;
3637;182;487;227;0	681;0	561;572	843;2	642;0;448;258;0	453;0	525;570	685;2	875;0; ; ; ; ; ; ; ;
3657;183;428;249;0	682;0	561;572	843;2	790;0;438;262;0	454;0	524;570	685;2	880;0; ; ; ; ; ; ; ;
3677;184;381;257;0	682;0	560;582	245;2	790;0;429;244;0	454;0	523;587	136;2	965;0; ; ; ; ; ; ; ;
3697;185;-800;-600;-1	000;-1	000;-1	000;-1	000;4;-800;-600;-1	000;-1	000;-1	000;-1	000;4; ; ; ; ; ; ; ;
3717;186;-800;-600;-1	000;-1	000;-1	000;-1	000;4;-800;-600;-1	000;-1	000;-1	000;-1	000;4; ; ; ; ; ; ; ;
3737;187;-800;-600;-1	000;-1	000;-1	000;-1	000;4;-800;-600;-1	000;-1	000;-1	000;-1	000;4; ; ; ; ; ; ; ;
3757;188;444;220;0	681;0	561;582	245;2	599;0;407;246;0	453;0	524;587	136;2	897;0;13;428;237; ; ; ; ;
3777;189;439;235;0	681;0	562;571	823;2	554;0;406;268;0	452;0	526;571	021;2	820;0;13;428;237; ; ; ; ;
3797;190;419;246;0	680;0	563;571	823;2	890;0;420;240;0	451;0	527;571	021;2	929;0;13;428;237; ; ; ; ;
3817;191;421;270;0	679;0	564;571	823;2	722;0;414;249;0	450;0	528;571	021;2	757;0;13;428;237; ; ; ; ;
3836;192;420;236;0	677;0	564;571	823;2	940;0;418;247;0	449;0	529;571	021;2	778;0;13;428;237; ; ; ; ;
3856;193;441;231;0	676;0	565;571	823;2	792;0;425;238;0	447;0	529;571	021;2	709;0;13;428;237; ; ; ; ;
3876;194;444;232;0	674;0	565;567	576;2	734;0;423;243;0	446;0	530;570	025;2	696;0;13;428;237; ; ; ; ;
3896;195;433;259;0	673;0	565;567	576;2	618;0;425;255;0	444;0	530;570	025;2	844;0;13;428;237; ; ; ; ;
3916;196;437;228;0	671;0	565;567	576;2	545;0;423;249;0	442;0	530;570	025;2	860;0;13;428;237; ; ; ; ;
3936;197;411;251;0	669;0	565;567	576;2	648;0;436;219;0	440;0	530;570	025;2	848;0;13;428;237; ; ; ; ;
3956;198;431;223;0	667;0	565;567	576;2	701;0;454;227;0	439;0	530;570	025;2	968;0;13;428;237; ; ; ; ;
3976;199;427;227;0	665;0	565;568	537;2	701;0;458;232;0	437;0	530;571	306;2	989;0;13;428;237; ; ; ; ;
3996;200;417;211;0	664;0	564;568	537;2	538;0;434;243;0	435;0	530;571	306;2	974;0;13;428;237; ; ; ; ;
4016;201;432;209;0	663;0	563;568	537;2	747;0;-800;-600;0	663;0	563;-1	000;-1	000;4;13;428;237; ; ; ; ;
4036;202;415;254;0	661;0	563;568	537;2	728;0;425;241;0	433;0	530;571	306;2	804;0;14;424;238; ; ; ; ;
4056;203;430;230;0	661;0	562;568	537;2	668;0;-800;-600;0	661;0	562;-1	000;-1	000;4;14;424;238; ; ; ; ;
4076;204;424;243;0	660;0	561;567	529;2	630;0;-800;-600;0	431;0	529;-1	000;-1	000;4;14;424;238; ; ; ; ;
4096;205;422;231;0	660;0	560;567	529;2	656;0;425;242;0	431;0	529;571	638;2	855;0;14;424;238; ; ; ; ;
4116;206;411;244;0	659;0	559;567	529;2	781;0;456;232;0	431;0	528;571	638;2	941;0;14;424;238; ; ; ; ;
4136;207;437;229;0	659;0	559;567	529;2	168;0;387;263;0	431;0	528;571	638;2	795;0;14;424;238; ; ; ; ;
4155;208;317;352;0	660;0	561;567	529;2	676;0;-800;-600;0	660;0	561;-1	000;-1	000;4; ; ; ; ; ; ; ;
4175;209;308;363;0	660;0	561;569	015;2	594;0;-800;-600;0	433;0	530;-1	000;-1	000;4; ; ; ; ; ; ; ;
4195;210;307;341;0	660;0	560;569	015;2	641;0;-800;-600;0	660;0	560;-1	000;-1	000;4; ; ; ; ; ; ; ;
4215;211;306;351;0	661;0	560;569	015;2	456;0;294;406;0	433;0	530;575	201;2	668;0; ; ; ; ; ; ; ;
4235;212;319;321;0	661;0	560;569	015;2	432;0;-800;-600;0	661;0	560;-1	000;-1	000;4; ; ; ; ; ; ; ;
4255;213;301;375;0	660;0	559;569	015;2	928;0;-800;-600;0	660;0	559;-1	000;-1	000;4;15;320;365; ; ; ; ;
4275;214;304;376;0	660;0	559;568	293;2	850;0;-800;-600;0	432;0	530;-1	000;-1	000;4;15;320;365; ; ; ; ;
4295;215;323;372;0	660;0	558;568	293;2	564;0;-800;-600;0	660;0	558;-1	000;-1	000;4;15;320;365; ; ; ; ;
4315;216;-800;-600;0	431;0	529;-1	000;-1	000;4;314;365;0	431;0	529;574	931;2	724;0;15;320;365; ; ; ; ;
4335;217;314;372;0	659;0	557;568	293;2	586;0;308;346;0	430;0	529;574	931;2	861;0;15;320;365; ; ; ; ;
4355;218;337;361;0	658;0	557;568	293;2	533;0;-800;-600;0	658;0	557;-1	000;-1	000;4;15;320;365; ; ; ; ;
4375;219;336;358;0	657;0	556;571	635;2	548;0;-800;-600;0	429;0	528;-1	000;-1	000;4;15;320;365; ; ; ; ;
4395;220;293;390;0	656;0	556;571	635;2	651;0;-800;-600;0	656;0	556;-1	000;-1	000;4; ; ; ; ; ; ; ;
4415;221;308;331;0	655;0	556;571	635;2	462;0;307;339;0	427;0	527;575	999;2	769;0; ; ; ; ; ; ; ;
4435;222;-800;-600;-1	000;-1	000;-1	000;-1	000;4;-800;-600;-1	000;-1	000;-1	000;-1	000;4; ; ; ; ; ; ; ;
4454;223;315;312;0	654;0	555;571	635;2	664;0;313;357;0	426;0	527;575	999;2	804;0; ; ; ; ; ; ; ;
4474;224;319;304;0	653;0	555;570	124;2	597;0;313;356;0	425;0	527;576	744;2	807;0; ; ; ; ; ; ; ;
4494;225;312;350;0	653;0	554;570	124;2	511;0;-800;-600;0	653;0	554;-1	000;-1	000;4; ; ; ; ; ; ; ;
4514;226;-800;-600;0	424;0	525;-1	000;-1	000;4;314;349;0	424;0	525;576	744;2	884;0; ; ; ; ; ; ; ;
4534;227;304;332;0	652;0	552;570	124;2	460;0;328;344;0	424;0	524;576	744;2	882;0; ; ; ; ; ; ; ;
4554;228;-800;-600;0	424;0	523;-1	000;-1	000;4;306;368;0	424;0	523;576	744;2	649;0; ; ; ; ; ; ; ;
4574;229;-800;-600;0	651;0	550;-1	000;-1	000;4;307;373;0	424;0	523;576	039;2	567;0; ; ; ; ; ; ; ;
4594;230;-800;-600;-1	000;-1	000;-1	000;-1	000;4;-800;-600;-1	000;-1	000;-1	000;-1	000;4; ; ; ; ; ; ; ;
4614;231;349;349;0	651;0	547;573	476;2	503;0;-800;-600;0	651;0	547;-1	000;-1	000;4; ; ; ; ; ; ; ;
4634;232;325;340;0	651;0	546;573	476;2	479;0;326;363;0	424;0	519;576	039;2	751;0; ; ; ; ; ; ; ;
4654;233;332;361;0	651;0	544;573	476;2	605;0;-800;-600;0	651;0	544;-1	000;-1	000;4; ; ; ; ; ; ; ;
4674;234;338;360;0	651;0	543;575	369;2	640;0;-800;-600;0	424;0	517;-1	000;-1	000;4; ; ; ; ; ; ; ;
4694;235;348;270;0	651;0	541;575	369;2	241;0;330;331;0	424;0	516;579	836;2	691;0; ; ; ; ; ; ; ;
4714;236;331;327;0	652;0	540;575	369;2	388;0;-800;-600;0	652;0	540;-1	000;-1	000;4; ; ; ; ; ; ; ;
4734;237;321;331;0	652;0	539;575	369;2	592;0;-800;-600;0	652;0	539;-1	000;-1	000;4; ; ; ; ; ; ; ;
4754;238;-800;-600;0	425;0	512;-1	000;-1	000;4;420;398;0	425;0	512;579	836;2	918;0; ; ; ; ; ; ; ;
4773;239;-800;-600;0	652;0	536;-1	000;-1	000;4;420;397;0	425;0	510;580	176;2	920;0; ; ; ; ; ; ; ;
4793;240;-800;-600;-1	000;-1	000;-1	000;-1	000;4;-800;-600;-1	000;-1	000;-1	000;-1	000;4; ; ; ; ; ; ; ;
4813;241;-800;-600;-1	000;-1	000;-1	000;-1	000;4;-800;-600;-1	000;-1	000;-1	000;-1	000;4; ; ; ; ; ; ; ;
4833;242;379;307;0	654;0	533;576	362;2	635;0;-800;-600;0	654;0	533;-1	000;-1	000;4; ; ; ; ; ; ; ;
4853;243;-800;-600;0	429;0	506;-1	000;-1	000;4;369;357;0	429;0	506;580	176;2	594;0; ; ; ; ; ; ; ;
4873;244;-800;-600;0	657;0	532;-1	000;-1	000;4;369;356;0	430;0	505;580	835;2	597;0; ; ; ; ; ; ; ;
4893;245;444;312;0	658;0	532;576	808;2	253;0;-800;-600;0	658;0	532;-1	000;-1	000;4; ; ; ; ; ; ; ;
4913;246;410;357;0	659;0	532;576	808;2	563;0;-800;-600;0	659;0	532;-1	000;-1	000;4; ; ; ; ; ; ; ;
4933;247;410;330;0	660;0	532;576	808;2	639;0;-800;-600;0	660;0	532;-1	000;-1	000;4; ; ; ; ; ; ; ;
4953;248;-800;-600;0	435;0	504;-1	000;-1	000;4;439;430;0	435;0	504;580	835;3	121;0; ; ; ; ; ; ; ;
4973;249;-800;-600;0	661;0	532;-1	000;-1	000;4;439;430;0	435;0	504;580	135;3	117;0; ; ; ; ; ; ; ;
4993;250;405;330;0	662;0	532;577	943;2	640;0;470;404;0	436;0	504;580	135;3	124;0; ; ; ; ; ; ; ;
5013;251;389;397;0	662;0	532;577	943;3	015;0;425;369;0	436;0	504;580	135;3	067;0; ; ; ; ; ; ; ;
5032;252;388;342;0	662;0	532;577	943;2	789;0;399;398;0	436;0	504;580	135;2	876;0; ; ; ; ; ; ; ;
5052;253;430;334;0	662;0	532;577	943;2	520;0;-800;-600;0	662;0	532;-1	000;-1	000;4; ; ; ; ; ; ; ;
5072;254;423;354;0	661;0	532;578	212;2	641;0;-800;-600;0	435;0	503;-1	000;-1	000;4; ; ; ; ; ; ; ;
5092;255;414;359;0	661;0	531;578	212;2	553;0;430;346;0	435;0	503;581	449;2	816;0; ; ; ; ; ; ; ;
5112;256;-800;-600;0	435;0	503;-1	000;-1	000;4;401;385;0	435;0	503;581	449;3	040;0; ; ; ; ; ; ; ;
5132;257;-800;-600;0	434;0	503;-1	000;-1	000;4;391;343;0	434;0	503;581	449;2	835;0; ; ; ; ; ; ; ;
5152;258;410;406;0	660;0	530;578	212;2	825;0;432;375;0	434;0	503;581	449;2	749;0; ; ; ; ; ; ; ;
5172;259;410;405;0	659;0	530;578	746;2	828;0;416;359;0	433;0	503;580	933;2	802;0; ; ; ; ; ; ; ;
5192;260;-800;-600;-1	000;-1	000;-1	000;-1	000;4;-800;-600;-1	000;-1	000;-1	000;-1	000;4; ; ; ; ; ; ; ;
5212;261;-800;-600;0	432;0	502;-1	000;-1	000;4;421;312;0	432;0	502;580	933;2	494;0; ; ; ; ; ; ; ;
5232;262;399;355;0	658;0	528;578	746;2	794;0;380;335;0	432;0	502;580	933;2	728;0; ; ; ; ; ; ; ;
5252;263;385;372;0	657;0	528;578	746;2	780;0;-800;-600;0	657;0	528;-1	000;-1	000;4; ; ; ; ; ; ; ;
5272;264;385;371;0	657;0	527;579	104;2	782;0;-800;-600;0	431;0	501;-1	000;-1	000;4; ; ; ; ; ; ; ;
5292;265;391;364;0	657;0	526;579	104;2	828;0;394;414;0	431;0	501;581	955;2	934;0; ; ; ; ; ; ; ;
5312;266;-800;-600;0	431;0	501;-1	000;-1	000;4;429;377;0	431;0	501;581	955;3	309;0; ; ; ; ; ; ; ;
5331;267;425;327;0	657;0	526;579	104;2	603;0;383;386;0	431;0	500;581	955;3	023;0;16;410;367; ; ; ; ;
5351;268;399;329;0	657;0	525;579	104;2	747;0;401;369;0	431;0	500;581	955;2	783;0;16;410;367; ; ; ; ;
5371;269;399;329;0	657;0	525;578	848;2	746;0;407;370;0	431;0	500;581	933;2	887;0;16;410;367; ; ; ; ;
5391;270;-800;-600;0	431;0	499;-1	000;-1	000;4;411;366;0	431;0	499;581	933;3	208;0;16;410;367; ; ; ; ;
5411;271;423;346;0	657;0	524;578	848;2	884;0;421;422;0	431;0	499;581	933;3	066;0;16;410;367; ; ; ; ;
5431;272;415;371;0	657;0	524;578	848;2	901;0;420;407;0	432;0	499;581	933;2	984;0;16;410;367; ; ; ; ;
5451;273;424;355;0	658;0	524;578	848;2	831;0;-800;-600;0	658;0	524;-1	000;-1	000;4; ; ; ; ; ; ; ;
5471;274;422;364;0	659;0	524;579	942;2	824;0;-800;-600;0	433;0	498;-1	000;-1	000;4; ; ; ; ; ; ; ;
5491;275;391;366;0	659;0	524;579	942;3	201;0;391;331;0	433;0	498;582	199;2	896;0; ; ; ; ; ; ; ;
5511;276;405;346;0	660;0	523;579	942;2	802;0;430;422;0	434;0	497;582	199;3	411;0; ; ; ; ; ; ; ;
5531;277;399;343;0	660;0	523;579	942;2	766;0;434;403;0	434;0	497;582	199;3	257;0; ; ; ; ; ; ; ;
5551;278;396;348;0	661;0	523;579	942;2	851;0;437;445;0	435;0	497;582	199;3	423;0; ; ; ; ; ; ; ;
5571;279;403;347;0	661;0	523;580	177;2	857;0;441;446;0	435;0	496;582	166;3	376;0; ; ; ; ; ; ; ;
5591;280;402;335;0	662;0	523;580	177;2	868;0;424;325;0	436;0	496;582	166;2	783;0; ; ; ; ; ; ; ;
5613;281;400;390;0	662;0	522;580	177;2	903;0;419;386;0	436;0	495;582	166;3	257;0; ; ; ; ; ; ; ;
5630;282;393;378;0	662;0	522;580	177;2	989;0;429;431;0	436;0	495;582	166;3	263;0; ; ; ; ; ; ; ;
5650;283;-800;-600;0	437;0	494;-1	000;-1	000;4;424;434;0	437;0	494;582	166;3	183;0; ; ; ; ; ; ; ;
5670;284;-800;-600;0	662;0	521;-1	000;-1	000;4;424;437;0	437;0	493;582	801;3	164;0; ; ; ; ; ; ; ;
5690;285;384;389;0	662;0	520;581	372;3	019;0;438;417;0	437;0	493;582	801;3	337;0; ; ; ; ; ; ; ;
5710;286;463;359;0	662;0	519;581	372;3	101;0;493;374;0	436;0	492;582	801;3	140;0; ; ; ; ; ; ; ;
5730;287;614;345;0	659;0	518;581	372;2	706;0;585;386;0	434;0	490;582	801;3	230;0;17;620;351; ; ; ; ;
5750;288;-800;-600;0	434;0	490;-1	000;-1	000;4;592;362;0	434;0	490;582	801;2	979;0;17;620;351; ; ; ; ;
5770;289;-800;-600;0	658;0	517;-1	000;-1	000;4;601;365;0	433;0	489;580	086;2	942;0;17;620;351; ; ; ; ;
5790;290;596;369;0	658;0	516;584	233;2	908;0;624;354;0	433;0	489;580	086;3	195;0;17;620;351; ; ; ; ;
5810;291;628;374;0	658;0	516;584	233;2	900;0;637;356;0	433;0	488;580	086;3	197;0;17;620;351; ; ; ; ;
5830;292;639;324;0	657;0	515;584	233;2	969;0;604;376;0	433;0	488;580	086;3	022;0;17;620;351; ; ; ; ;
5850;293;618;338;0	658;0	515;584	233;2	883;0;625;352;0	433;0	488;580	086;3	068;0;17;620;351; ; ; ; ;
5870;294;621;325;0	658;0	515;585	447;2	907;0;624;356;0	434;0	489;582	038;3	025;0;17;620;351; ; ; ; ;
5890;295;623;347;0	659;0	517;585	447;2	984;0;626;360;0	435;0	490;582	038;3	047;0;17;620;351; ; ; ; ;
5910;296;640;342;0	661;0	518;585	447;2	927;0;629;360;0	436;0	492;582	038;3	151;0;17;620;351; ; ; ; ;
5929;297;612;330;0	662;0	520;585	447;2	741;0;634;365;0	438;0	493;582	038;3	194;0;17;620;351; ; ; ; ;
5949;298;638;343;0	664;0	522;585	447;3	065;0;629;337;0	440;0	495;582	038;3	158;0;17;620;351; ; ; ; ;
5970;299;627;339;0	666;0	524;586	575;3	002;0;630;337;0	441;0	496;580	979;3	169;0;17;620;351; ; ; ; ;
5989;300;647;398;0	667;0	526;586	575;2	828;0;644;374;0	442;0	498;580	979;2	939;0; ; ; ; ; ; ; ;
6009;301;619;424;0	667;0	528;586	575;2	952;0;681;413;0	443;0	499;580	979;3	244;0; ; ; ; ; ; ; ;
6029;302;626;427;0	668;0	530;586	575;2	896;0;675;424;0	444;0	500;580	979;3	157;0; ; ; ; ; ; ; ;
6049;303;672;361;0	668;0	532;586	575;2	680;0;659;431;0	443;0	502;580	979;3	147;0;18;653;416; ; ; ; ;
6069;304;657;377;0	668;0	534;581	880;2	695;0;675;439;0	443;0	503;577	709;3	120;0;18;653;416; ; ; ; ;
6089;305;649;430;0	667;0	535;581	880;2	982;0;698;399;0	442;0	505;577	709;3	268;0;18;653;416; ; ; ; ;
6109;306;669;382;0	666;0	537;581	880;2	831;0;664;433;0	440;0	506;577	709;3	062;0;18;653;416; ; ; ; ;
6129;307;650;433;0	664;0	539;581	880;2	827;0;644;426;0	439;0	508;577	709;3	007;0;18;653;416; ; ; ; ;
6149;308;642;391;0	663;0	542;581	880;2	856;0;650;435;0	437;0	510;577	709;3	098;0;18;653;416; ; ; ; ;
6169;309;645;413;0	661;0	544;578	886;2	849;0;640;433;0	435;0	512;578	024;3	094;0;18;653;416; ; ; ; ;
6189;310;656;411;0	659;0	546;578	886;2	842;0;653;434;0	434;0	513;578	024;3	043;0;18;653;416; ; ; ; ;
6209;311;636;446;0	658;0	548;578	886;2	991;0;668;437;0	432;0	515;578	024;3	140;0;18;653;416; ; ; ; ;
6228;312;646;411;0	657;0	549;578	886;2	853;0;656;444;0	431;0	517;578	024;3	214;0;18;653;416; ; ; ; ;
6248;313;641;417;0	655;0	551;578	886;2	958;0;656;429;0	429;0	519;578	024;3	158;0;18;653;416; ; ; ; ;
6268;314;647;426;0	654;0	553;578	327;2	898;0;659;434;0	428;0	521;574	901;3	173;0;18;653;416; ; ; ; ;
6288;315;598;445;0	653;0	555;578	327;3	265;0;656;428;0	427;0	523;574	901;3	058;0;18;653;416; ; ; ; ;
6308;316;645;405;0	652;0	557;578	327;2	914;0;635;420;0	425;0	525;574	901;3	090;0;18;653;416; ; ; ; ;
6328;317;664;375;0	650;0	559;578	327;3	076;0;650;411;0	424;0	527;574	901;3	260;0;18;653;416; ; ; ; ;
6348;318;663;390;0	649;0	560;578	327;2	885;0;672;410;0	422;0	528;574	901;3	288;0;18;653;416; ; ; ; ;
6368;319;659;377;0	648;0	562;577	143;2	924;0;668;410;0	421;0	530;574	131;3	312;0;18;653;416; ; ; ; ;
6388;320;676;381;0	646;0	564;577	143;3	170;0;648;424;0	420;0	532;574	131;3	093;0;18;653;416; ; ; ; ;
6408;321;643;402;0	645;0	565;577	143;3	002;0;604;439;0	418;0	534;574	131;3	196;0; ; ; ; ; ; ; ;
6428;322;635;382;0	644;0	567;577	143;3	026;0;690;397;0	417;0	535;574	131;3	345;0; ; ; ; ; ; ; ;
6448;323;626;386;0	643;0	568;577	143;2	900;0;621;393;0	417;0	537;574	131;3	268;0; ; ; ; ; ; ; ;
6468;324;618;394;0	643;0	568;574	517;2	862;0;619;386;0	417;0	537;574	964;3	346;0; ; ; ; ; ; ; ;
6488;325;579;311;0	642;0	570;574	517;2	900;0;557;342;0	416;0	539;574	964;3	167;0; ; ; ; ; ; ; ;
6508;326;581;307;0	642;0	571;574	517;2	796;0;546;362;0	415;0	540;574	964;3	123;0; ; ; ; ; ; ; ;
6527;327;534;365;0	641;0	572;574	517;3	117;0;557;349;0	414;0	541;574	964;3	148;0; ; ; ; ; ; ; ;
6547;328;542;309;0	640;0	573;574	517;2	920;0;518;371;0	413;0	542;574	964;3	224;0; ; ; ; ; ; ; ;
6567;329;529;328;0	640;0	574;575	681;2	956;0;513;371;0	413;0	543;573	598;3	206;0; ; ; ; ; ; ; ;
6587;330;572;308;0	639;0	574;575	681;3	117;0;545;325;0	412;0	543;573	598;3	306;0; ; ; ; ; ; ; ;
6607;331;520;233;0	638;0	574;575	681;2	582;0;512;355;0	411;0	543;573	598;3	407;0; ; ; ; ; ; ; ;
6627;332;530;319;0	637;0	574;575	681;3	033;0;532;368;0	410;0	543;573	598;3	106;0; ; ; ; ; ; ; ;
6647;333;519;348;0	637;0	574;575	681;3	134;0;533;354;0	409;0	543;573	598;3	249;0; ; ; ; ; ; ; ;
6667;334;517;336;0	636;0	574;574	216;2	974;0;534;355;0	409;0	543;575	942;3	232;0; ; ; ; ; ; ; ;
6689;335;525;280;0	636;0	574;574	216;2	981;0;523;352;0	409;0	543;575	942;3	290;0; ; ; ; ; ; ; ;
6707;336;404;324;0	637;0	574;574	216;3	076;0;424;367;0	410;0	543;575	942;3	393;0; ; ; ; ; ; ; ;
6727;337;408;351;0	637;0	574;574	216;3	337;0;417;369;0	410;0	542;575	942;3	369;0; ; ; ; ; ; ; ;
6747;338;432;282;0	638;0	573;574	216;2	974;0;395;357;0	411;0	542;575	942;3	091;0; ; ; ; ; ; ; ;
6769;339;443;309;0	638;0	573;574	164;3	086;0;383;363;0	411;0	542;577	310;3	127;0; ; ; ; ; ; ; ;
6787;340;412;297;0	639;0	572;574	164;2	848;0;383;307;0	412;0	541;577	310;2	997;0; ; ; ; ; ; ; ;
6809;341;407;304;0	641;0	572;574	164;3	080;0;395;388;0	413;0	541;577	310;3	285;0; ; ; ; ; ; ; ;
6827;342;401;354;0	642;0	571;574	164;3	100;0;388;390;0	415;0	541;577	310;3	301;0; ; ; ; ; ; ; ;
6847;343;-800;-600;-1	000;-1	000;-1	000;-1	000;4;-800;-600;-1	000;-1	000;-1	000;-1	000;4; ; ; ; ; ; ; ;
6866;344;-800;-600;0	645;0	571;-1	000;-1	000;4;-800;-600;0	417;0	541;-1	000;-1	000;4; ; ; ; ; ; ; ;
6887;345;352;368;0	647;0	571;572	169;3	026;0;365;403;0	419;0	542;576	200;3	205;0; ; ; ; ; ; ; ;
6906;346;-800;-600;0	421;0	542;-1	000;-1	000;4;311;372;0	421;0	542;576	200;3	247;0; ; ; ; ; ; ; ;
6927;347;-800;-600;0	421;0	543;-1	000;-1	000;4;275;371;0	421;0	543;576	200;3	100;0; ; ; ; ; ; ; ;
6946;348;293;353;0	649;0	573;572	169;2	966;0;343;404;0	421;0	543;576	200;3	520;0; ; ; ; ; ; ; ;
6967;349;295;354;0	649;0	573;570	372;2	957;0;304;387;0	421;0	543;576	895;3	534;0; ; ; ; ; ; ; ;
6986;350;317;398;0	649;0	574;570	372;3	225;0;304;361;0	421;0	544;576	895;3	116;0; ; ; ; ; ; ; ;
7007;351;333;328;0	648;0	574;570	372;3	177;0;307;367;0	420;0	544;576	895;3	313;0; ; ; ; ; ; ; ;
7026;352;-800;-600;0	420;0	544;-1	000;-1	000;4;345;419;0	420;0	544;576	895;3	406;0; ; ; ; ; ; ; ;
7047;353;304;395;0	647;0	574;570	372;3	342;0;287;375;0	419;0	543;576	895;3	156;0; ; ; ; ; ; ; ;
7066;354;304;395;0	647;0	574;570	041;3	340;0;297;396;0	419;0	543;575	960;3	277;0; ; ; ; ; ; ; ;
7087;355;-800;-600;0	418;0	543;-1	000;-1	000;4;315;349;0	418;0	543;575	960;3	251;0; ; ; ; ; ; ; ;
7106;356;310;417;0	646;0	573;570	041;3	357;0;318;343;0	418;0	542;575	960;3	186;0; ; ; ; ; ; ; ;
7127;357;299;381;0	646;0	573;570	041;3	280;0;307;407;0	418;0	542;575	960;3	349;0; ; ; ; ; ; ; ;
7145;358;-800;-600;0	418;0	542;-1	000;-1	000;4;299;364;0	418;0	542;575	960;3	442;0; ; ; ; ; ; ; ;
7168;359;-800;-600;0	646;0	573;-1	000;-1	000;4;297;379;0	418;0	541;575	190;3	462;0; ; ; ; ; ; ; ;
7185;360;-800;-600;-1	000;-1	000;-1	000;-1	000;4;-800;-600;-1	000;-1	000;-1	000;-1	000;4; ; ; ; ; ; ; ;
7207;361;384;368;0	646;0	573;572	254;3	129;0;387;387;0	419;0	541;575	190;3	460;0; ; ; ; ; ; ; ;
7225;362;340;315;0	647;0	573;572	254;2	980;0;398;436;0	419;0	541;575	190;3	634;0; ; ; ; ; ; ; ;
7247;363;400;394;0	647;0	573;572	254;3	301;0;404;405;0	419;0	541;575	190;3	448;0; ; ; ; ; ; ; ;
7265;364;391;384;0	648;0	572;572	895;3	311;0;409;427;0	420;0	540;575	819;3	505;0; ; ; ; ; ; ; ;
7285;365;397;349;0	648;0	572;572	895;3	165;0;417;459;0	420;0	540;575	819;3	705;0; ; ; ; ; ; ; ;
7305;366;369;362;0	648;0	572;572	895;3	313;0;390;387;0	420;0	540;575	819;3	459;0; ; ; ; ; ; ; ;
7325;367;417;324;0	648;0	572;572	895;2	982;0;383;406;0	420;0	540;575	819;3	375;0; ; ; ; ; ; ; ;
7345;368;381;396;0	648;0	572;572	895;3	428;0;405;416;0	420;0	540;575	819;3	525;0; ; ; ; ; ; ; ;
7365;369;401;398;0	648;0	572;571	603;3	349;0;388;427;0	420;0	540;574	565;3	512;0; ; ; ; ; ; ; ;
7385;370;-800;-600;0	420;0	541;-1	000;-1	000;4;393;413;0	420;0	541;574	565;3	460;0; ; ; ; ; ; ; ;
7405;371;-800;-600;0	420;0	541;-1	000;-1	000;4;408;382;0	420;0	541;574	565;3	467;0; ; ; ; ; ; ; ;
7425;372;-800;-600;-1	000;-1	000;-1	000;-1	000;4;-800;-600;-1	000;-1	000;-1	000;-1	000;4; ; ; ; ; ; ; ;
7444;373;393;296;0	647;0	573;571	603;3	025;0;387;362;0	419;0	541;574	565;3	387;0; ; ; ; ; ; ; ;
7464;374;393;295;0	647;0	573;572	178;3	028;0;390;350;0	419;0	542;575	872;3	380;0; ; ; ; ; ; ; ;
7484;375;433;355;0	647;0	573;572	178;3	330;0;433;389;0	419;0	542;575	872;3	557;0; ; ; ; ; ; ; ;
7504;376;366;380;0	646;0	574;572	178;3	586;0;396;373;0	418;0	542;575	872;3	422;0; ; ; ; ; ; ; ;
7524;377;403;351;0	646;0	574;572	178;3	310;0;413;392;0	418;0	543;575	872;3	454;0; ; ; ; ; ; ; ;
7544;378;393;417;0	646;0	574;572	178;3	518;0;386;388;0	418;0	543;575	872;3	316;0; ; ; ; ; ; ; ;
7564;379;382;420;0	645;0	574;570	981;3	396;0;388;385;0	417;0	543;575	623;3	290;0; ; ; ; ; ; ; ;
7584;380;426;320;0	645;0	575;570	981;3	060;0;421;391;0	417;0	543;575	623;3	448;0; ; ; ; ; ; ; ;
7604;381;401;399;0	645;0	575;570	981;3	462;0;414;413;0	417;0	543;575	623;3	537;0; ; ; ; ; ; ; ;
7624;382;356;380;0	645;0	574;570	981;3	342;0;395;389;0	417;0	543;575	623;3	282;0; ; ; ; ; ; ; ;
7644;383;429;435;0	644;0	574;570	981;3	668;0;420;367;0	416;0	543;575	623;3	611;0; ; ; ; ; ; ; ;
7664;384;404;441;0	644;0	574;571	043;3	698;0;411;370;0	416;0	543;575	583;3	551;0; ; ; ; ; ; ; ;
7684;385;406;304;0	645;0	574;571	043;2	969;0;403;383;0	417;0	543;575	583;3	386;0; ; ; ; ; ; ; ;
7703;386;388;358;0	645;0	574;571	043;2	999;0;387;403;0	417;0	543;575	583;3	283;0; ; ; ; ; ; ; ;
7723;387;384;415;0	645;0	574;571	043;3	435;0;393;364;0	417;0	543;575	583;3	392;0; ; ; ; ; ; ; ;
7743;388;385;379;0	645;0	574;571	043;3	203;0;407;405;0	417;0	542;575	583;3	509;0; ; ; ; ; ; ; ;
7763;389;387;404;0	645;0	574;572	769;3	356;0;402;392;0	417;0	542;575	193;3	492;0; ; ; ; ; ; ; ;
7783;390;404;338;0	646;0	573;572	769;3	201;0;412;375;0	418;0	541;575	193;3	512;0; ; ; ; ; ; ; ;
7803;391;-800;-600;0	418;0	541;-1	000;-1	000;4;418;392;0	418;0	541;575	193;3	436;0; ; ; ; ; ; ; ;
7823;392;414;286;0	646;0	572;572	769;2	802;0;397;384;0	418;0	540;575	193;3	375;0; ; ; ; ; ; ; ;
7843;393;424;303;0	647;0	572;572	769;2	852;0;428;414;0	419;0	540;575	193;3	605;0; ; ; ; ; ; ; ;
7863;394;424;303;0	647;0	571;572	787;2	853;0;425;418;0	419;0	539;576	238;3	566;0; ; ; ; ; ; ; ;
7883;395;435;314;0	647;0	571;572	787;2	985;0;410;357;0	419;0	539;576	238;3	517;0; ; ; ; ; ; ; ;
7903;396;410;388;0	647;0	570;572	787;3	278;0;390;414;0	420;0	538;576	238;3	413;0; ; ; ; ; ; ; ;
7923;397;383;387;0	648;0	570;572	787;3	039;0;376;388;0	420;0	538;576	238;3	386;0; ; ; ; ; ; ; ;
7943;398;410;392;0	648;0	570;572	787;3	463;0;386;372;0	420;0	537;576	238;3	262;0; ; ; ; ; ; ; ;
7963;399;402;394;0	648;0	569;572	575;3	443;0;380;394;0	421;0	537;576	434;3	203;0; ; ; ; ; ; ; ;
7983;400;414;413;0	649;0	569;572	575;3	214;0;409;281;0	421;0	537;576	434;3	000;0; ; ; ; ; ; ; ;
8003;401;407;360;0	649;0	569;572	575;3	139;0;395;398;0	421;0	537;576	434;3	239;0; ; ; ; ; ; ; ;
8023;402;417;376;0	649;0	569;572	575;3	048;0;430;369;0	421;0	537;576	434;3	316;0; ; ; ; ; ; ; ;
8042;403;502;291;0	648;0	568;572	575;2	857;0;495;328;0	420;0	536;576	434;3	447;0; ; ; ; ; ; ; ;
8062;404;510;271;0	647;0	567;575	511;2	781;0;505;384;0	420;0	535;576	175;3	541;0; ; ; ; ; ; ; ;
8082;405;514;292;0	646;0	567;575	511;2	881;0;504;318;0	419;0	535;576	175;3	396;0; ; ; ; ; ; ; ;
8102;406;516;277;0	646;0	567;575	511;2	850;0;488;326;0	419;0	535;576	175;3	246;0; ; ; ; ; ; ; ;
8122;407;507;293;0	646;0	567;575	511;3	066;0;524;342;0	419;0	535;576	175;3	238;0; ; ; ; ; ; ; ;
8142;408;501;338;0	646;0	567;575	511;3	240;0;488;352;0	418;0	535;576	175;3	288;0; ; ; ; ; ; ; ;
8162;409;499;339;0	646;0	568;574	914;3	305;0;501;361;0	418;0	536;575	952;3	298;0; ; ; ; ; ; ; ;
8182;410;482;306;0	645;0	568;574	914;3	154;0;500;366;0	418;0	536;575	952;3	257;0; ; ; ; ; ; ; ;
8202;411;474;348;0	645;0	569;574	914;3	147;0;494;320;0	417;0	537;575	952;3	341;0; ; ; ; ; ; ; ;
8222;412;529;321;0	645;0	569;574	914;3	062;0;511;332;0	417;0	537;575	952;3	457;0; ; ; ; ; ; ; ;
8242;413;488;278;0	645;0	570;574	914;2	911;0;531;300;0	417;0	538;575	952;3	392;0; ; ; ; ; ; ; ;
8262;414;498;291;0	645;0	570;573	810;2	861;0;535;298;0	417;0	539;575	457;3	445;0; ; ; ; ; ; ; ;
8282;415;566;260;0	644;0	571;573	810;2	894;0;532;335;0	416;0	539;575	457;3	137;0; ; ; ; ; ; ; ;
8301;416;487;335;0	644;0	571;573	810;3	392;0;505;325;0	416;0	540;575	457;3	189;0; ; ; ; ; ; ; ;
8321;417;472;340;0	644;0	572;573	810;3	309;0;491;330;0	416;0	540;575	457;3	111;0; ; ; ; ; ; ; ;
8341;418;477;313;0	644;0	572;573	810;3	365;0;520;315;0	415;0	541;575	457;3	138;0; ; ; ; ; ; ; ;
8361;419;470;307;0	643;0	573;573	664;3	327;0;501;316;0	415;0	541;573	685;3	135;0; ; ; ; ; ; ; ;
8381;420;516;284;0	643;0	573;573	664;3	280;0;553;298;0	415;0	542;573	685;3	337;0; ; ; ; ; ; ; ;
8401;421;488;304;0	642;0	574;573	664;2	827;0;493;332;0	414;0	542;573	685;3	076;0; ; ; ; ; ; ; ;
8421;422;489;321;0	642;0	574;573	664;3	214;0;500;299;0	414;0	543;573	685;3	164;0; ; ; ; ; ; ; ;
8441;423;471;318;0	642;0	574;573	664;3	135;0;498;348;0	413;0	543;573	685;3	270;0; ; ; ; ; ; ; ;
8461;424;465;316;0	641;0	575;573	079;2	991;0;498;342;0	413;0	543;574	746;3	161;0; ; ; ; ; ; ; ;
8481;425;498;302;0	641;0	575;573	079;3	112;0;503;324;0	413;0	544;574	746;3	134;0; ; ; ; ; ; ; ;
8501;426;474;340;0	641;0	575;573	079;3	195;0;519;359;0	412;0	544;574	746;3	142;0; ; ; ; ; ; ; ;
8521;427;488;338;0	640;0	575;573	079;3	042;0;516;326;0	412;0	544;574	746;3	277;0; ; ; ; ; ; ; ;
8541;428;514;285;0	640;0	576;573	079;2	990;0;503;340;0	412;0	544;574	746;3	229;0; ; ; ; ; ; ; ;
8561;429;508;303;0	640;0	576;572	138;2	978;0;509;351;0	412;0	544;575	085;3	277;0; ; ; ; ; ; ; ;
8581;430;522;291;0	640;0	576;572	138;2	921;0;505;329;0	412;0	545;575	085;3	230;0; ; ; ; ; ; ; ;
8601;431;536;246;0	640;0	576;572	138;2	987;0;507;305;0	412;0	545;575	085;3	168;0; ; ; ; ; ; ; ;
8621;432;496;340;0	640;0	576;572	138;3	219;0;514;353;0	412;0	545;575	085;3	498;0; ; ; ; ; ; ; ;
8641;433;394;296;0	642;0	576;572	138;2	909;0;-800;-600;0	642;0	576;-1	000;-1	000;4; ; ; ; ; ; ; ;
8660;434;380;302;0	644;0	577;568	456;2	980;0;-800;-600;0	416;0	546;-1	000;-1	000;4; ; ; ; ; ; ; ;
8680;435;217;340;0	644;0	577;568	456;3	321;0;221;302;0	417;0	546;576	422;3	005;0; ; ; ; ; ; ; ;
8700;436;230;351;0	645;0	577;568	456;3	237;0;234;370;0	417;0	546;576	422;3	102;0;19;234;355; ; ; ; ;
8720;437;249;362;0	645;0	577;568	456;3	054;0;243;332;0	417;0	546;576	422;3	006;0;19;234;355; ; ; ; ;
8740;438;246;395;0	645;0	577;568	456;3	355;0;240;334;0	417;0	546;576	422;3	294;0;19;234;355; ; ; ; ;
8760;439;240;409;0	646;0	577;566	528;3	260;0;243;335;0	418;0	546;577	945;3	335;0;19;234;355; ; ; ; ;
8780;440;228;349;0	646;0	577;566	528;3	071;0;236;361;0	418;0	546;577	945;3	345;0;19;234;355; ; ; ; ;
8800;441;242;361;0	646;0	577;566	528;3	108;0;218;356;0	418;0	546;577	945;3	098;0;19;234;355; ; ; ; ;
8820;442;235;370;0	647;0	577;566	528;2	939;0;233;304;0	418;0	545;577	945;3	133;0;19;234;355; ; ; ; ;
8840;443;233;341;0	647;0	577;566	528;3	057;0;230;357;0	419;0	545;577	945;3	155;0;19;234;355; ; ; ; ;
8860;444;231;347;0	648;0	577;567	330;3	036;0;231;342;0	419;0	545;576	391;3	169;0;19;234;355; ; ; ; ;
8880;445;208;360;0	648;0	578;567	330;3	147;0;238;386;0	420;0	545;576	391;3	263;0;19;234;355; ; ; ; ;
8899;446;163;428;0	650;0	578;567	330;3	129;0;133;410;0	422;0	546;576	391;3	053;0; ; ; ; ; ; ; ;
8919;447;160;408;0	650;0	579;567	330;3	054;0;163;407;0	422;0	547;576	391;3	200;0; ; ; ; ; ; ; ;
8939;448;162;402;0	651;0	579;567	330;3	027;0;114;399;0	423;0	547;576	391;2	864;0; ; ; ; ; ; ; ;
8959;449;161;396;0	652;0	579;565	745;2	993;0;117;393;0	423;0	547;576	143;2	848;0; ; ; ; ; ; ; ;
8979;450;147;429;0	652;0	579;565	745;3	134;0;141;382;0	424;0	547;576	143;2	826;0; ; ; ; ; ; ; ;
8999;451;132;436;0	652;0	580;565	745;3	119;0;207;461;0	424;0	547;576	143;3	499;0; ; ; ; ; ; ; ;
9019;452;164;411;0	653;0	580;565	745;2	993;0;137;406;0	425;0	547;576	143;2	922;0; ; ; ; ; ; ; ;
9039;453;144;409;0	653;0	580;565	745;3	137;0;154;437;0	425;0	547;576	143;3	188;0; ; ; ; ; ; ; ;
9059;454;144;407;0	653;0	581;566	943;3	104;0;176;414;0	425;0	548;574	346;3	401;0; ; ; ; ; ; ; ;
9079;455;145;424;0	653;0	581;566	943;3	142;0;116;386;0	425;0	548;574	346;3	029;0; ; ; ; ; ; ; ;
9099;456;143;421;0	653;0	581;566	943;3	003;0;109;333;0	425;0	548;574	346;2	777;0; ; ; ; ; ; ; ;
9119;457;164;429;0	653;0	581;566	943;3	143;0;183;449;0	425;0	548;574	346;3	487;0; ; ; ; ; ; ; ;
9139;458;152;433;0	653;0	582;566	943;3	122;0;116;338;0	425;0	548;574	346;2	873;0;20;146;404; ; ; ; ;
9159;459;157;435;0	653;0	582;565	680;3	080;0;129;379;0	424;0	548;573	687;3	138;0;20;146;404; ; ; ; ;
9179;460;165;442;0	653;0	582;565	680;3	421;0;116;382;0	424;0	549;573	687;2	947;0;20;146;404; ; ; ; ;
9199;461;149;396;0	653;0	582;565	680;3	197;0;127;409;0	424;0	549;573	687;3	027;0;20;146;404; ; ; ; ;
9218;462;144;400;0	652;0	582;565	680;3	093;0;167;408;0	424;0	549;573	687;3	294;0;20;146;404; ; ; ; ;
9238;463;-800;-600;0	424;0	549;-1	000;-1	000;4;161;394;0	424;0	549;573	687;3	051;0;20;146;404; ; ; ; ;
9258;464;-800;-600;0	652;0	583;-1	000;-1	000;4;156;407;0	423;0	549;573	877;3	149;0;20;146;404; ; ; ; ;
9278;465;151;409;0	652;0	583;565	441;3	175;0;140;419;0	423;0	550;573	877;3	131;0;20;146;404; ; ; ; ;
9298;466;159;433;0	652;0	583;565	441;2	995;0;115;393;0	423;0	550;573	877;3	110;0;20;146;404; ; ; ; ;
9318;467;150;401;0	651;0	583;565	441;3	182;0;128;379;0	423;0	550;573	877;3	119;0;20;146;404; ; ; ; ;
9338;468;147;428;0	651;0	583;565	441;3	131;0;160;415;0	423;0	550;573	877;3	102;0; ; ; ; ; ; ; ;
9358;469;149;415;0	651;0	584;566	145;3	087;0;155;398;0	423;0	550;572	774;3	097;0; ; ; ; ; ; ; ;
9378;470;161;419;0	651;0	584;566	145;3	132;0;161;395;0	423;0	551;572	774;3	129;0; ; ; ; ; ; ; ;
9398;471;159;355;0	651;0	584;566	145;2	952;0;148;392;0	423;0	551;572	774;3	099;0; ; ; ; ; ; ; ;
9418;472;186;428;0	651;0	584;566	145;3	162;0;188;437;0	423;0	551;572	774;3	536;0; ; ; ; ; ; ; ;
9438;473;158;401;0	651;0	584;566	145;3	084;0;211;449;0	423;0	551;572	774;3	506;0; ; ; ; ; ; ; ;
9458;474;167;385;0	651;0	584;566	835;3	046;0;218;460;0	423;0	551;574	067;3	484;0; ; ; ; ; ; ; ;
9478;475;186;410;0	651;0	584;566	835;3	157;0;204;415;0	423;0	551;574	067;3	309;0; ; ; ; ; ; ; ;
9497;476;162;376;0	651;0	584;566	835;3	084;0;169;378;0	423;0	551;574	067;3	257;0; ; ; ; ; ; ; ;
9517;477;243;384;0	651;0	584;566	835;3	179;0;295;408;0	422;0	550;574	067;3	551;0; ; ; ; ; ; ; ;
9537;478;306;369;0	650;0	583;566	835;3	127;0;292;350;0	422;0	549;574	067;3	303;0; ; ; ; ; ; ; ;
9557;479;323;365;0	650;0	583;570	449;3	131;0;286;346;0	422;0	549;575	149;3	356;0; ; ; ; ; ; ; ;
9577;480;-800;-600;0	422;0	549;-1	000;-1	000;4;322;354;0	422;0	549;575	149;3	228;0; ; ; ; ; ; ; ;
9597;481;347;315;0	650;0	583;570	449;3	056;0;314;329;0	422;0	548;575	149;3	283;0;21;329;331; ; ; ; ;
9617;482;312;325;0	650;0	582;570	449;3	076;0;347;318;0	422;0	548;575	149;3	478;0;21;329;331; ; ; ; ;
9637;483;334;361;0	650;0	582;570	449;3	486;0;315;312;0	422;0	547;575	149;3	096;0;21;329;331; ; ; ; ;
9657;484;318;379;0	651;0	582;570	803;3	639;0;327;307;0	422;0	547;575	112;3	161;0;21;329;331; ; ; ; ;
9677;485;323;309;0	651;0	581;570	803;3	207;0;338;356;0	423;0	546;575	112;3	128;0;21;329;331; ; ; ; ;
9697;486;323;318;0	651;0	580;570	803;3	117;0;334;337;0	423;0	546;575	112;3	345;0;21;329;331; ; ; ; ;
9717;487;329;356;0	651;0	580;570	803;3	293;0;342;316;0	423;0	545;575	112;3	186;0;21;329;331; ; ; ; ;
9737;488;323;335;0	652;0	580;570	803;3	195;0;331;310;0	423;0	545;575	112;3	275;0;21;329;331; ; ; ; ;
9757;489;323;352;0	652;0	580;570	361;3	191;0;331;303;0	423;0	545;575	998;3	204;0;21;329;331; ; ; ; ;
9777;490;339;338;0	652;0	579;570	361;2	878;0;331;328;0	424;0	545;575	998;3	006;0;21;329;331; ; ; ; ;
9797;491;346;302;0	652;0	579;570	361;2	869;0;350;301;0	424;0	544;575	998;3	317;0; ; ; ; ; ; ; ;
9816;492;322;343;0	652;0	579;570	361;3	139;0;347;335;0	424;0	544;575	998;2	900;0; ; ; ; ; ; ; ;
9836;493;349;333;0	652;0	579;570	361;3	208;0;330;307;0	424;0	544;575	998;3	206;0; ; ; ; ; ; ; ;
9856;494;342;325;0	652;0	579;570	017;3	275;0;337;320;0	424;0	544;576	694;3	033;0; ; ; ; ; ; ; ;
9876;495;336;320;0	652;0	579;570	017;3	061;0;330;323;0	424;0	544;576	694;3	261;0; ; ; ; ; ; ; ;
9896;496;370;363;0	651;0	580;570	017;3	172;0;391;388;0	423;0	545;576	694;3	265;0; ; ; ; ; ; ; ;
9916;497;-800;-600;0	423;0	545;-1	000;-1	000;4;379;399;0	423;0	545;576	694;3	211;0; ; ; ; ; ; ; ;
9936;498;-800;-600;0	423;0	545;-1	000;-1	000;4;395;416;0	423;0	545;576	694;3	251;0; ; ; ; ; ; ; ;
9956;499;-800;-600;0	651;0	580;-1	000;-1	000;4;391;431;0	423;0	546;573	390;3	221;0; ; ; ; ; ; ; ;
9976;500;380;293;0	651;0	580;570	245;3	192;0;416;384;0	423;0	546;573	390;3	406;0; ; ; ; ; ; ; ;
9996;501;-800;-600;0	423;0	546;-1	000;-1	000;4;406;408;0	423;0	546;573	390;3	392;0; ; ; ; ; ; ; ;
10016;502;400;320;0	651;0	581;570	245;2	961;0;-800;-600;0	651;0	581;-1	000;-1	000;4; ; ; ; ; ; ; ;
10036;503;386;355;0	651;0	581;570	245;3	396;0;395;346;0	422;0	547;573	390;3	209;0; ; ; ; ; ; ; ;
10056;504;386;353;0	651;0	582;571	714;3	404;0;395;347;0	422;0	547;572	283;3	203;0; ; ; ; ; ; ; ;
10076;505;414;334;0	650;0	582;571	714;3	035;0;-800;-600;0	650;0	582;-1	000;-1	000;4; ; ; ; ; ; ; ;
10096;506;415;310;0	650;0	582;571	714;3	149;0;393;438;0	422;0	548;572	283;3	567;0; ; ; ; ; ; ; ;
10115;507;399;460;0	650;0	583;571	714;3	945;0;388;381;0	422;0	548;572	283;3	204;0; ; ; ; ; ; ; ;
10135;508;402;326;0	650;0	583;571	714;3	059;0;406;362;0	422;0	549;572	283;3	375;0; ; ; ; ; ; ; ;
10155;509;398;351;0	650;0	583;571	971;3	319;0;408;342;0	422;0	549;574	116;3	200;0; ; ; ; ; ; ; ;
10175;510;405;302;0	650;0	584;571	971;2	747;0;428;388;0	422;0	549;574	116;3	355;0; ; ; ; ; ; ; ;
10195;511;-800;-600;0	422;0	549;-1	000;-1	000;4;402;410;0	422;0	549;574	116;3	435;0; ; ; ; ; ; ; ;
10215;512;414;353;0	650;0	584;571	971;3	126;0;388;442;0	422;0	550;574	116;3	536;0; ; ; ; ; ; ; ;
10235;513;404;357;0	650;0	585;571	971;3	522;0;402;410;0	422;0	550;574	116;3	464;0; ; ; ; ; ; ; ;
10255;514;404;359;0	650;0	585;570	570;3	514;0;398;422;0	422;0	550;573	547;3	503;0; ; ; ; ; ; ; ;
10275;515;383;315;0	651;0	585;570	570;3	084;0;388;410;0	422;0	551;573	547;3	242;0; ; ; ; ; ; ; ;
10295;516;413;297;0	651;0	586;570	570;2	888;0;420;392;0	422;0	551;573	547;3	505;0; ; ; ; ; ; ; ;
10315;517;-800;-600;0	422;0	551;-1	000;-1	000;4;361;329;0	422;0	551;573	547;2	909;0; ; ; ; ; ; ; ;
10335;518;384;295;0	651;0	586;570	570;2	964;0;396;343;0	422;0	551;573	547;3	401;0; ; ; ; ; ; ; ;
10355;519;384;295;0	651;0	586;570	818;2	966;0;397;355;0	422;0	552;574	497;3	172;0; ; ; ; ; ; ; ;
10375;520;383;328;0	651;0	587;570	818;3	049;0;406;382;0	422;0	552;574	497;3	339;0; ; ; ; ; ; ; ;
10395;521;389;297;0	650;0	587;570	818;3	012;0;398;386;0	422;0	552;574	497;3	287;0; ; ; ; ; ; ; ;
10414;522;417;463;0	651;0	587;570	818;3	855;0;382;373;0	422;0	552;574	497;3	287;0; ; ; ; ; ; ; ;
10434;523;-800;-600;0	422;0	553;-1	000;-1	000;4;378;322;0	422;0	553;574	497;2	959;0; ; ; ; ; ; ; ;
10454;524;-800;-600;0	651;0	588;-1	000;-1	000;4;375;318;0	422;0	553;572	933;2	894;0; ; ; ; ; ; ; ;
10474;525;398;311;0	651;0	588;569	441;2	966;0;381;339;0	422;0	553;572	933;3	460;0; ; ; ; ; ; ; ;
10494;526;406;335;0	651;0	588;569	441;3	482;0;379;349;0	422;0	553;572	933;2	988;0; ; ; ; ; ; ; ;
10514;527;-800;-600;-1	000;-1	000;-1	000;-1	000;4;-800;-600;-1	000;-1	000;-1	000;-1	000;4; ; ; ; ; ; ; ;
10534;528;365;380;0	651;0	589;569	441;3	499;0;377;323;0	422;0	554;572	933;3	119;0; ; ; ; ; ; ; ;
10554;529;361;402;0	651;0	589;569	380;3	507;0;376;324;0	422;0	554;572	468;3	181;0; ; ; ; ; ; ; ;
10574;530;378;380;0	651;0	589;569	380;3	226;0;-800;-600;0	651;0	589;-1	000;-1	000;4; ; ; ; ; ; ; ;
10594;531;-800;-600;0	422;0	554;-1	000;-1	000;4;352;349;0	422;0	554;572	468;3	090;0; ; ; ; ; ; ; ;
10614;532;390;289;0	651;0	590;569	380;2	788;0;399;326;0	422;0	554;572	468;3	402;0; ; ; ; ; ; ; ;
10634;533;377;343;0	651;0	590;569	380;2	891;0;398;348;0	422;0	554;572	468;3	152;0;22;375;359; ; ; ; ;
10654;534;377;342;0	651;0	590;570	995;2	899;0;397;339;0	422;0	555;573	088;3	281;0;22;375;359; ; ; ; ;
10673;535;-800;-600;0	422;0	555;-1	000;-1	000;4;386;348;0	422;0	555;573	088;3	351;0;22;375;359; ; ; ; ;
10693;536;366;392;0	651;0	591;570	995;3	333;0;363;338;0	422;0	555;573	088;3	230;0;22;375;359; ; ; ; ;
10713;537;-800;-600;0	422;0	555;-1	000;-1	000;4;362;353;0	422;0	555;573	088;3	282;0;22;375;359; ; ; ; ;
10733;538;380;361;0	651;0	591;570	995;3	098;0;382;386;0	422;0	555;573	088;3	200;0;22;375;359; ; ; ; ;
10753;539;380;364;0	652;0	590;568	496;3	085;0;369;387;0	424;0	553;574	242;3	214;0;22;375;359; ; ; ; ;
10773;540;329;321;0	652;0	589;568	496;3	046;0;315;302;0	424;0	553;574	242;3	198;0; ; ; ; ; ; ; ;
10793;541;306;266;0	653;0	590;568	496;2	915;0;325;302;0	424;0	553;574	242;3	297;0; ; ; ; ; ; ; ;
10813;542;335;277;0	653;0	590;568	496;3	100;0;309;295;0	424;0	553;574	242;3	323;0; ; ; ; ; ; ; ;
10833;543;275;283;0	653;0	590;568	496;2	990;0;297;295;0	425;0	554;574	242;3	242;0; ; ; ; ; ; ; ;
10853;544;276;289;0	653;0	591;569	112;2	969;0;298;295;0	425;0	554;575	301;3	307;0; ; ; ; ; ; ; ;
10873;545;302;254;0	653;0	591;569	112;3	066;0;305;278;0	425;0	554;575	301;3	181;0; ; ; ; ; ; ; ;
10893;546;303;285;0	653;0	591;569	112;2	961;0;328;282;0	425;0	554;575	301;3	241;0; ; ; ; ; ; ; ;
10913;547;303;295;0	653;0	591;569	112;3	132;0;306;308;0	424;0	554;575	301;3	157;0; ; ; ; ; ; ; ;
10933;548;327;250;0	653;0	592;569	112;3	008;0;314;292;0	424;0	555;575	301;3	070;0;23;314;300; ; ; ; ;
10953;549;330;269;0	653;0	592;567	796;2	986;0;321;303;0	424;0	555;574	202;3	064;0;23;314;300; ; ; ; ;
10973;550;337;305;0	653;0	592;567	796;2	861;0;330;291;0	424;0	555;574	202;3	021;0;23;314;300; ; ; ; ;
10993;551;297;267;0	653;0	592;567	796;2	966;0;316;306;0	424;0	555;574	202;3	044;0;23;314;300; ; ; ; ;
11012;552;301;286;0	653;0	592;567	796;3	068;0;315;311;0	424;0	555;574	202;3	131;0;23;314;300; ; ; ; ;
11032;553;307;286;0	653;0	593;567	796;2	979;0;305;341;0	424;0	556;574	202;3	109;0;23;314;300; ; ; ; ;
11052;554;312;285;0	653;0	593;568	040;3	019;0;301;354;0	424;0	556;573	803;3	084;0;23;314;300; ; ; ; ;
11072;555;315;249;0	653;0	594;568	040;2	798;0;310;292;0	424;0	556;573	803;2	868;0;24;310;293; ; ; ; ;
11092;556;300;286;0	653;0	594;568	040;3	050;0;315;295;0	424;0	556;573	803;3	149;0;24;310;293; ; ; ; ;
11112;557;297;269;0	653;0	594;568	040;2	878;0;311;318;0	424;0	557;573	803;3	000;0;24;310;293; ; ; ; ;
11132;558;322;309;0	653;0	594;568	040;3	080;0;306;258;0	424;0	557;573	803;3	009;0;24;310;293; ; ; ; ;
11152;559;314;312;0	652;0	595;567	240;3	028;0;308;263;0	423;0	557;573	485;3	017;0;24;310;293; ; ; ; ;
11174;560;315;297;0	652;0	595;567	240;3	058;0;-800;-600;0	652;0	595;-1	000;-1	000;4;24;310;293; ; ; ; ;
11192;561;311;328;0	652;0	595;567	240;3	141;0;309;299;0	423;0	557;573	485;3	127;0;24;310;293; ; ; ; ;
11212;562;300;261;0	652;0	595;567	240;2	958;0;274;305;0	424;0	557;573	485;2	953;0;25;289;287; ; ; ; ;
11232;563;297;290;0	653;0	595;567	240;3	172;0;314;280;0	424;0	558;573	485;3	145;0;25;289;287; ; ; ; ;
11252;564;290;288;0	653;0	596;567	263;3	121;0;304;276;0	424;0	558;573	353;3	092;0;25;289;287; ; ; ; ;
11271;565;260;276;0	653;0	596;567	263;2	924;0;287;323;0	424;0	558;573	353;3	111;0;25;289;287; ; ; ; ;
11291;566;265;293;0	653;0	596;567	263;3	037;0;275;292;0	424;0	558;573	353;3	138;0;25;289;287; ; ; ; ;
11312;567;292;285;0	653;0	597;567	263;2	900;0;288;291;0	424;0	559;573	353;2	908;0;25;289;287; ; ; ; ;
11331;568;301;269;0	653;0	597;567	263;2	895;0;291;299;0	424;0	559;573	353;3	112;0;25;289;287; ; ; ; ;
11351;569;309;277;0	653;0	597;566	068;2	883;0;288;301;0	424;0	560;573	288;3	068;0;25;289;287; ; ; ; ;
11371;570;288;254;0	653;0	598;566	068;2	934;0;284;309;0	424;0	560;573	288;3	085;0;25;289;287; ; ; ; ;
11391;571;-800;-600;0	424;0	560;-1	000;-1	000;4;292;327;0	424;0	560;573	288;3	144;0; ; ; ; ; ; ; ;
11411;572;262;269;0	653;0	598;566	068;2	992;0;296;312;0	424;0	560;573	288;3	058;0; ; ; ; ; ; ; ;
11431;573;272;290;0	653;0	599;566	068;3	095;0;295;339;0	424;0	560;573	288;3	136;0; ; ; ; ; ; ; ;
11451;574;272;291;0	653;0	599;565	614;3	092;0;295;338;0	424;0	560;573	306;3	105;0; ; ; ; ; ; ; ;
11471;575;276;278;0	653;0	599;565	614;2	875;0;275;319;0	424;0	560;573	306;3	041;0; ; ; ; ; ; ; ;
11491;576;281;260;0	653;0	599;565	614;2	937;0;297;313;0	424;0	560;573	306;3	008;0; ; ; ; ; ; ; ;
11511;577;291;326;0	654;0	599;565	614;2	927;0;280;324;0	424;0	560;573	306;3	165;0; ; ; ; ; ; ; ;
11533;578;307;275;0	654;0	599;565	614;2	693;0;273;307;0	425;0	560;573	306;2	956;0; ; ; ; ; ; ; ;
11551;579;314;283;0	654;0	599;565	488;2	706;0;278;310;0	425;0	560;573	075;2	990;0; ; ; ; ; ; ; ;
11571;580;-800;-600;0	426;0	559;-1	000;-1	000;4;297;257;0	426;0	559;573	075;2	543;0; ; ; ; ; ; ; ;
11590;581;320;301;0	655;0	599;565	488;2	900;0;266;251;0	426;0	559;573	075;2	674;0; ; ; ; ; ; ; ;
11610;582;426;294;0	653;0	599;565	488;2	866;0;441;347;0	425;0	559;573	075;3	132;0; ; ; ; ; ; ; ;
11630;583;-800;-600;0	424;0	559;-1	000;-1	000;4;490;352;0	424;0	559;573	075;2	993;0; ; ; ; ; ; ; ;
11650;584;-800;-600;0	653;0	599;-1	000;-1	000;4;538;361;0	425;0	558;569	961;2	839;0; ; ; ; ; ; ; ;
11670;585;443;371;0	654;0	598;570	474;3	109;0;530;319;0	425;0	557;569	961;3	033;0; ; ; ; ; ; ; ;
11690;586;474;246;0	654;0	598;570	474;2	256;0;502;318;0	426;0	556;569	961;2	832;0; ; ; ; ; ; ; ;
11710;587;-800;-600;-1	000;-1	000;-1	000;-1	000;4;-800;-600;-1	000;-1	000;-1	000;-1	000;4; ; ; ; ; ; ; ;
11730;588;-800;-600;0	427;0	554;-1	000;-1	000;4;483;379;0	427;0	554;569	961;2	929;0; ; ; ; ; ; ; ;
11750;589;-800;-600;0	657;0	596;-1	000;-1	000;4;474;390;0	428;0	554;572	113;2	849;0; ; ; ; ; ; ; ;
11770;590;-800;-600;-1	000;-1	000;-1	000;-1	000;4;-800;-600;-1	000;-1	000;-1	000;-1	000;4; ; ; ; ; ; ; ;
11790;591;-800;-600;0	430;0	552;-1	000;-1	000;4;457;296;0	430;0	552;572	113;2	693;0; ; ; ; ; ; ; ;
11810;592;469;357;0	659;0	595;568	495;3	000;0;490;353;0	431;0	552;572	113;3	226;0; ; ; ; ; ; ; ;
11830;593;477;271;0	660;0	594;568	495;2	383;0;503;349;0	432;0	551;572	113;2	946;0; ; ; ; ; ; ; ;
11850;594;479;266;0	661;0	594;572	425;2	398;0;516;346;0	432;0	551;571	103;3	202;0; ; ; ; ; ; ; ;
11870;595;587;348;0	660;0	594;572	425;2	741;0;-800;-600;0	660;0	594;-1	000;-1	000;4; ; ; ; ; ; ; ;
11889;596;606;353;0	660;0	593;572	425;2	598;0;575;383;0	432;0	550;571	103;3	236;0; ; ; ; ; ; ; ;
11909;597;597;380;0	661;0	593;572	425;2	961;0;542;343;0	433;0	550;571	103;2	602;0; ; ; ; ; ; ; ;
11932;598;536;367;0	661;0	593;572	425;3	560;0;562;410;0	433;0	549;571	103;2	900;0; ; ; ; ; ; ; ;
11949;599;538;381;0	661;0	592;569	966;3	633;0;546;406;0	433;0	549;570	173;2	573;0; ; ; ; ; ; ; ;
11969;600;605;363;0	661;0	592;569	966;2	890;0;610;369;0	433;0	549;570	173;3	110;0;26;581;382; ; ; ; ;
11989;601;581;347;0	661;0	591;569	966;2	898;0;596;426;0	433;0	548;570	173;3	163;0;26;581;382; ; ; ; ;
12011;602;590;360;0	661;0	591;569	966;3	043;0;558;397;0	433;0	548;570	173;2	984;0;26;581;382; ; ; ; ;
12029;603;599;352;0	661;0	591;569	966;2	898;0;567;415;0	433;0	547;570	173;2	902;0;26;581;382; ; ; ; ;
12051;604;592;357;0	661;0	590;572	250;2	958;0;577;400;0	433;0	547;571	015;2	871;0;26;581;382; ; ; ; ;
12069;605;587;353;0	661;0	590;572	250;2	641;0;559;425;0	433;0	547;571	015;3	116;0;26;581;382; ; ; ; ;
12089;606;598;353;0	661;0	589;572	250;2	925;0;550;404;0	433;0	546;571	015;3	121;0;26;581;382; ; ; ; ;
12109;607;592;373;0	661;0	589;572	250;3	101;0;566;418;0	433;0	546;571	015;3	168;0;26;581;382; ; ; ; ;
12129;608;600;363;0	661;0	588;572	250;3	064;0;576;385;0	433;0	545;571	015;2	960;0;26;581;382; ; ; ; ;
12149;609;599;368;0	660;0	588;573	283;3	033;0;579;382;0	433;0	545;571	885;2	966;0;26;581;382; ; ; ; ;
12169;610;-800;-600;-1	000;-1	000;-1	000;-1	000;4;-800;-600;-1	000;-1	000;-1	000;-1	000;4; ; ; ; ; ; ; ;
12188;611;-800;-600;0	433;0	544;-1	000;-1	000;4;562;408;0	433;0	544;571	885;2	985;0; ; ; ; ; ; ; ;
12208;612;566;378;0	660;0	587;573	283;2	811;0;551;402;0	432;0	544;571	885;3	008;0; ; ; ; ; ; ; ;
12228;613;579;382;0	660;0	587;573	283;2	836;0;572;371;0	432;0	544;571	885;3	155;0; ; ; ; ; ; ; ;
12248;614;578;382;0	660;0	587;572	589;2	833;0;572;357;0	432;0	544;571	178;3	215;0; ; ; ; ; ; ; ;
12268;615;579;384;0	660;0	587;572	589;2	905;0;568;421;0	432;0	544;571	178;3	158;0;27;579;391; ; ; ; ;
12288;616;595;379;0	660;0	587;572	589;2	881;0;585;391;0	432;0	544;571	178;3	290;0;27;579;391; ; ; ; ;
12308;617;566;362;0	660;0	587;572	589;3	064;0;584;429;0	432;0	544;571	178;3	233;0;27;579;391; ; ; ; ;
12328;618;603;354;0	660;0	587;572	589;3	120;0;574;417;0	432;0	544;571	178;3	082;0;27;579;391; ; ; ; ;
12348;619;595;350;0	660;0	587;571	275;3	169;0;583;410;0	432;0	544;571	685;3	130;0;27;579;391; ; ; ; ;
12368;620;577;352;0	660;0	587;571	275;2	852;0;571;385;0	432;0	544;571	685;3	222;0;27;579;391; ; ; ; ;
12388;621;612;350;0	660;0	587;571	275;2	808;0;572;412;0	432;0	544;571	685;3	221;0;27;579;391; ; ; ; ;
12410;622;562;389;0	660;0	587;571	275;2	972;0;580;408;0	432;0	545;571	685;3	338;0;27;579;391; ; ; ; ;
12428;623;543;414;0	660;0	588;571	275;3	222;0;585;399;0	432;0	545;571	685;3	310;0;27;579;391; ; ; ; ;
12450;624;547;427;0	660;0	588;573	377;3	284;0;589;413;0	432;0	545;571	540;3	282;0;27;579;391; ; ; ; ;
12468;625;621;362;0	660;0	588;573	377;3	007;0;587;392;0	432;0	545;571	540;3	341;0; ; ; ; ; ; ; ;
12488;626;570;413;0	660;0	589;573	377;3	049;0;580;383;0	432;0	545;571	540;3	147;0; ; ; ; ; ; ; ;
12507;627;564;380;0	660;0	589;573	377;2	902;0;543;445;0	432;0	546;571	540;3	545;0; ; ; ; ; ; ; ;
12527;628;581;351;0	660;0	589;573	377;3	099;0;560;410;0	433;0	546;571	540;3	112;0; ; ; ; ; ; ; ;
12547;629;585;367;0	661;0	590;572	165;3	060;0;544;423;0	433;0	546;571	172;3	231;0; ; ; ; ; ; ; ;
12567;630;585;354;0	661;0	590;572	165;3	200;0;573;369;0	433;0	547;571	172;3	152;0; ; ; ; ; ; ; ;
12587;631;511;459;0	661;0	590;572	165;3	475;0;562;390;0	433;0	547;571	172;3	240;0; ; ; ; ; ; ; ;
12608;632;494;295;0	662;0	590;572	165;3	038;0;477;368;0	435;0	547;571	172;3	289;0; ; ; ; ; ; ; ;
12627;633;451;350;0	662;0	590;572	165;3	278;0;500;322;0	434;0	547;571	172;3	142;0; ; ; ; ; ; ; ;
12647;634;431;360;0	662;0	591;570	482;3	303;0;468;324;0	435;0	547;570	448;3	194;0; ; ; ; ; ; ; ;
12667;635;435;371;0	662;0	592;570	482;3	666;0;479;345;0	434;0	548;570	448;3	152;0; ; ; ; ; ; ; ;
12687;636;-800;-600;0	434;0	549;-1	000;-1	000;4;456;332;0	434;0	549;570	448;3	267;0; ; ; ; ; ; ; ;
12707;637;449;300;0	663;0	593;570	482;3	062;0;463;341;0	434;0	549;570	448;3	315;0; ; ; ; ; ; ; ;
12728;638;447;339;0	663;0	594;570	482;3	179;0;480;373;0	435;0	550;570	448;3	188;0;28;461;337; ; ; ; ;
12747;639;447;342;0	663;0	595;567	927;3	165;0;470;370;0	435;0	550;571	826;3	269;0;28;461;337; ; ; ; ;
12767;640;446;332;0	663;0	595;567	927;3	122;0;462;367;0	435;0	551;571	826;3	266;0;28;461;337; ; ; ; ;
12786;641;449;320;0	663;0	596;567	927;2	872;0;483;358;0	435;0	552;571	826;3	199;0;28;461;337; ; ; ; ;
12809;642;467;322;0	663;0	597;567	927;2	834;0;466;349;0	435;0	553;571	826;3	095;0;28;461;337; ; ; ; ;
12826;643;466;307;0	663;0	598;567	927;2	657;0;467;359;0	435;0	554;571	826;3	158;0;28;461;337; ; ; ; ;
12848;644;465;302;0	663;0	599;568	821;2	577;0;474;358;0	434;0	554;570	424;3	102;0;28;461;337; ; ; ; ;
12866;645;461;251;0	663;0	599;568	821;2	710;0;444;381;0	434;0	555;570	424;3	349;0;28;461;337; ; ; ; ;
12887;646;405;260;0	663;0	600;568	821;2	623;0;382;339;0	435;0	556;570	424;3	196;0; ; ; ; ; ; ; ;
12906;647;394;296;0	663;0	600;568	821;2	892;0;368;319;0	434;0	556;570	424;3	056;0; ; ; ; ; ; ; ;
12928;648;386;304;0	663;0	601;568	821;3	275;0;-800;-600;0	663;0	601;-1	000;-1	000;4; ; ; ; ; ; ; ;
12946;649;379;314;0	662;0	601;566	363;3	331;0;-800;-600;0	434;0	557;-1	000;-1	000;4; ; ; ; ; ; ; ;
12970;650;395;317;0	662;0	602;566	363;3	017;0;369;375;0	433;0	557;570	295;3	097;0; ; ; ; ; ; ; ;
12986;651;376;322;0	662;0	602;566	363;3	075;0;367;351;0	433;0	557;570	295;3	074;0; ; ; ; ; ; ; ;
13007;652;403;350;0	662;0	602;566	363;3	126;0;392;436;0	433;0	557;570	295;3	393;0; ; ; ; ; ; ; ;
13026;653;390;312;0	662;0	602;566	363;3	216;0;374;388;0	433;0	558;570	295;3	211;0;29;385;330; ; ; ; ;
13047;654;387;320;0	662;0	603;567	461;3	280;0;379;397;0	433;0	558;571	074;3	293;0;29;385;330; ; ; ; ;
13066;655;395;323;0	662;0	603;567	461;3	066;0;381;358;0	434;0	558;571	074;3	231;0;29;385;330; ; ; ; ;
13088;656;373;328;0	662;0	603;567	461;3	254;0;387;326;0	434;0	558;571	074;3	310;0;29;385;330; ; ; ; ;
13105;657;-800;-600;0	434;0	558;-1	000;-1	000;4;384;329;0	434;0	558;571	074;3	247;0;29;385;330; ; ; ; ;
13125;658;399;290;0	663;0	602;567	461;2	828;0;377;342;0	434;0	557;571	074;3	326;0;29;385;330; ; ; ; ;
13145;659;399;291;0	663;0	602;566	961;2	826;0;377;325;0	434;0	557;571	647;3	313;0;29;385;330; ; ; ; ;
13165;660;-800;-600;0	434;0	557;-1	000;-1	000;4;409;340;0	434;0	557;571	647;3	337;0; ; ; ; ; ; ; ;
13185;661;-800;-600;0	435;0	557;-1	000;-1	000;4;397;335;0	435;0	557;571	647;3	264;0; ; ; ; ; ; ; ;
13205;662;377;326;0	664;0	602;566	961;2	999;0;384;362;0	435;0	556;571	647;3	347;0; ; ; ; ; ; ; ;
13225;663;425;257;0	664;0	602;566	961;2	822;0;385;352;0	435;0	556;571	647;3	233;0; ; ; ; ; ; ; ;
13245;664;425;258;0	665;0	602;566	351;2	820;0;387;359;0	436;0	556;570	476;3	244;0; ; ; ; ; ; ; ;
13265;665;381;324;0	665;0	602;566	351;3	153;0;411;357;0	436;0	556;570	476;3	395;0;30;372;335; ; ; ; ;
13285;666;366;314;0	665;0	602;566	351;3	082;0;394;372;0	436;0	556;570	476;3	240;0;30;372;335; ; ; ; ;
13305;667;385;313;0	665;0	602;566	351;2	958;0;381;323;0	436;0	557;570	476;3	260;0;30;372;335; ; ; ; ;
13325;668;376;338;0	665;0	603;566	351;3	350;0;-800;-600;0	665;0	603;-1	000;-1	000;4;30;372;335; ; ; ; ;
13345;669;373;333;0	666;0	603;567	359;3	305;0;-800;-600;0	437;0	557;-1	000;-1	000;4;30;372;335; ; ; ; ;
13365;670;370;367;0	666;0	603;567	359;3	069;0;326;320;0	437;0	557;570	217;2	897;0;30;372;335; ; ; ; ;
13384;671;364;339;0	666;0	603;567	359;3	378;0;404;398;0	437;0	557;570	217;3	364;0; ; ; ; ; ; ; ;
13404;672;367;319;0	666;0	603;567	359;3	326;0;380;417;0	437;0	557;570	217;3	206;0; ; ; ; ; ; ; ;
13424;673;391;338;0	666;0	604;567	359;3	110;0;383;368;0	437;0	557;570	217;3	304;0; ; ; ; ; ; ; ;
13444;674;392;331;0	666;0	604;567	442;3	255;0;385;364;0	437;0	558;570	695;3	234;0; ; ; ; ; ; ; ;
13464;675;383;366;0	666;0	604;567	442;3	225;0;394;356;0	437;0	558;570	695;3	342;0; ; ; ; ; ; ; ;
13484;676;-800;-600;0	437;0	558;-1	000;-1	000;4;394;324;0	437;0	558;570	695;3	332;0; ; ; ; ; ; ; ;
13504;677;418;272;0	666;0	604;567	442;2	559;0;411;372;0	437;0	558;570	695;3	326;0; ; ; ; ; ; ; ;
13524;678;-800;-600;0	437;0	558;-1	000;-1	000;4;385;377;0	437;0	558;570	695;3	371;0; ; ; ; ; ; ; ;
13544;679;-800;-600;0	666;0	605;-1	000;-1	000;4;387;384;0	437;0	558;569	820;3	362;0; ; ; ; ; ; ; ;
13564;680;384;324;0	666;0	605;568	601;3	217;0;385;326;0	438;0	558;569	820;3	216;0; ; ; ; ; ; ; ;
13584;681;-800;-600;0	437;0	558;-1	000;-1	000;4;396;396;0	437;0	558;569	820;3	318;0; ; ; ; ; ; ; ;
13604;682;368;328;0	666;0	605;568	601;3	095;0;414;306;0	438;0	558;569	820;3	235;0; ; ; ; ; ; ; ;
13624;683;405;414;0	667;0	605;568	601;3	434;0;398;304;0	438;0	558;569	820;3	094;0; ; ; ; ; ; ; ;
13644;684;404;416;0	667;0	605;566	264;3	420;0;404;303;0	438;0	558;570	159;3	116;0; ; ; ; ; ; ; ;
13664;685;367;309;0	667;0	605;566	264;3	196;0;386;345;0	438;0	558;570	159;3	363;0; ; ; ; ; ; ; ;
13684;686;377;324;0	667;0	605;566	264;3	072;0;350;314;0	438;0	558;570	159;2	773;0; ; ; ; ; ; ; ;
13703;687;-800;-600;-1	000;-1	000;-1	000;-1	000;4;-800;-600;-1	000;-1	000;-1	000;-1	000;4; ; ; ; ; ; ; ;
13723;688;-800;-600;0	438;0	558;-1	000;-1	000;4;408;337;0	438;0	558;570	159;3	629;0; ; ; ; ; ; ; ;
13743;689;-800;-600;0	666;0	606;-1	000;-1	000;4;401;327;0	437;0	559;569	048;3	485;0; ; ; ; ; ; ; ;
13763;690;357;342;0	666;0	606;567	193;3	300;0;377;358;0	437;0	559;569	048;3	173;0; ; ; ; ; ; ; ;
13783;691;404;285;0	666;0	607;567	193;2	930;0;397;407;0	437;0	559;569	048;3	373;0; ; ; ; ; ; ; ;
13803;692;366;357;0	667;0	607;567	193;3	265;0;356;373;0	438;0	559;569	048;3	167;0; ; ; ; ; ; ; ;
13823;693;393;295;0	667;0	607;567	193;2	888;0;399;379;0	438;0	560;569	048;3	370;0; ; ; ; ; ; ; ;
13843;694;377;323;0	667;0	608;566	816;2	983;0;385;387;0	438;0	560;567	971;3	294;0; ; ; ; ; ; ; ;
13863;695;-800;-600;-1	000;-1	000;-1	000;-1	000;4;-800;-600;-1	000;-1	000;-1	000;-1	000;4; ; ; ; ; ; ; ;
13883;696;379;341;0	667;0	609;566	816;3	043;0;-800;-600;0	667;0	609;-1	000;-1	000;4; ; ; ; ; ; ; ;
13903;697;394;300;0	668;0	610;566	816;2	979;0;422;378;0	439;0	561;567	971;3	510;0; ; ; ; ; ; ; ;
13923;698;372;322;0	668;0	610;566	816;3	149;0;383;317;0	439;0	561;567	971;3	188;0; ; ; ; ; ; ; ;
13943;699;375;306;0	668;0	611;563	897;3	147;0;382;315;0	439;0	562;569	745;3	197;0; ; ; ; ; ; ; ;
13963;700;-800;-600;0	439;0	562;-1	000;-1	000;4;428;326;0	439;0	562;569	745;3	232;0; ; ; ; ; ; ; ;
13983;701;337;306;0	669;0	612;563	897;3	247;0;386;379;0	440;0	562;569	745;3	171;0; ; ; ; ; ; ; ;
14002;702;359;360;0	669;0	613;563	897;3	214;0;-800;-600;0	669;0	613;-1	000;-1	000;4; ; ; ; ; ; ; ;
14022;703;398;332;0	669;0	614;563	897;3	306;0;371;328;0	440;0	563;569	745;3	165;0; ; ; ; ; ; ; ;
14042;704;426;356;0	669;0	614;565	928;3	327;0;371;330;0	440;0	563;568	503;3	159;0; ; ; ; ; ; ; ;
14062;705;385;324;0	670;0	615;565	928;3	067;0;377;323;0	440;0	564;568	503;3	161;0; ; ; ; ; ; ; ;
14082;706;465;257;0	669;0	615;565	928;2	751;0;437;334;0	440;0	563;568	503;3	147;0; ; ; ; ; ; ; ;
14102;707;503;302;0	668;0	614;565	928;3	121;0;535;323;0	440;0	562;568	503;3	217;0;31;505;314; ; ; ; ;
14122;708;511;323;0	668;0	614;565	928;3	240;0;502;309;0	440;0	562;568	503;3	211;0;31;505;314; ; ; ; ;
14142;709;517;300;0	669;0	614;567	792;3	199;0;473;312;0	441;0	562;567	529;3	201;0;31;505;314; ; ; ; ;
14162;710;507;270;0	670;0	614;567	792;3	056;0;493;352;0	441;0	561;567	529;3	112;0;31;505;314; ; ; ; ;
14182;711;522;243;0	670;0	614;567	792;3	064;0;509;346;0	442;0	561;567	529;3	100;0;31;505;314; ; ; ; ;
14202;712;520;302;0	670;0	614;567	792;2	972;0;518;336;0	442;0	560;567	529;3	182;0;31;505;314; ; ; ; ;
14222;713;495;330;0	671;0	613;567	792;3	160;0;502;324;0	442;0	560;567	529;3	052;0;31;505;314; ; ; ; ;
14242;714;499;338;0	671;0	613;566	794;3	144;0;502;316;0	443;0	559;567	588;3	062;0;31;505;314; ; ; ; ;
14262;715;523;258;0	672;0	612;566	794;3	007;0;491;330;0	443;0	558;567	588;3	013;0; ; ; ; ; ; ; ;
14282;716;518;229;0	672;0	611;566	794;2	855;0;501;328;0	444;0	558;567	588;2	966;0; ; ; ; ; ; ; ;
14301;717;497;304;0	673;0	611;566	794;2	943;0;509;337;0	444;0	557;567	588;3	173;0; ; ; ; ; ; ; ;
14321;718;544;252;0	673;0	610;566	794;2	896;0;526;298;0	444;0	556;567	588;3	153;0;32;515;290; ; ; ; ;
14341;719;539;253;0	673;0	609;568	625;2	948;0;536;295;0	444;0	556;568	796;3	139;0;32;515;290; ; ; ; ;
14361;720;508;241;0	673;0	609;568	625;2	677;0;517;316;0	444;0	555;568	796;3	145;0;32;515;290; ; ; ; ;
14381;721;512;291;0	673;0	608;568	625;3	040;0;508;314;0	444;0	555;568	796;3	190;0;32;515;290; ; ; ; ;
14401;722;515;237;0	673;0	608;568	625;2	892;0;524;325;0	445;0	555;568	796;3	040;0;32;515;290; ; ; ; ;
14421;723;496;290;0	673;0	608;568	625;3	264;0;519;322;0	444;0	554;568	796;3	096;0;32;515;290; ; ; ; ;
14441;724;495;272;0	673;0	607;568	142;3	286;0;517;325;0	444;0	554;568	057;3	073;0;32;515;290; ; ; ; ;
14461;725;585;222;0	672;0	607;568	142;2	559;0;498;319;0	444;0	554;568	057;3	134;0; ; ; ; ; ; ; ;
14481;726;530;265;0	672;0	606;568	142;3	081;0;489;341;0	444;0	554;568	057;3	193;0; ; ; ; ; ; ; ;
14501;727;518;227;0	672;0	606;568	142;2	918;0;529;315;0	443;0	554;568	057;3	048;0; ; ; ; ; ; ; ;
14521;728;522;231;0	671;0	606;568	142;2	864;0;515;310;0	443;0	554;568	057;2	920;0; ; ; ; ; ; ; ;
14541;729;525;243;0	671;0	606;567	622;2	807;0;523;315;0	442;0	554;567	614;2	893;0; ; ; ; ; ; ; ;
14561;730;494;299;0	670;0	606;567	622;3	380;0;530;303;0	442;0	553;567	614;3	292;0; ; ; ; ; ; ; ;
14580;731;529;273;0	670;0	606;567	622;2	900;0;527;310;0	442;0	553;567	614;3	262;0; ; ; ; ; ; ; ;
14600;732;467;344;0	670;0	606;567	622;3	313;0;519;320;0	442;0	553;567	614;3	088;0; ; ; ; ; ; ; ;
14620;733;492;367;0	670;0	606;567	622;3	489;0;513;305;0	442;0	554;567	614;3	243;0; ; ; ; ; ; ; ;
14640;734;494;377;0	670;0	606;567	792;3	362;0;508;309;0	442;0	554;568	836;3	186;0; ; ; ; ; ; ; ;
14660;735;-800;-600;0	442;0	554;-1	000;-1	000;4;503;312;0	442;0	554;568	836;3	162;0; ; ; ; ; ; ; ;
14680;736;506;246;0	670;0	606;567	792;2	841;0;537;329;0	442;0	554;568	836;3	435;0; ; ; ; ; ; ; ;
14700;737;465;287;0	671;0	607;567	792;3	213;0;499;326;0	442;0	554;568	836;3	064;0; ; ; ; ; ; ; ;
14720;738;476;336;0	671;0	607;567	792;3	524;0;512;305;0	443;0	554;568	836;3	187;0; ; ; ; ; ; ; ;
14740;739;488;380;0	671;0	607;566	593;3	827;0;519;314;0	443;0	554;567	713;3	227;0; ; ; ; ; ; ; ;
14760;740;512;274;0	671;0	607;566	593;3	013;0;519;329;0	443;0	554;567	713;3	199;0; ; ; ; ; ; ; ;
14780;741;501;362;0	671;0	607;566	593;3	395;0;506;334;0	443;0	554;567	713;3	230;0; ; ; ; ; ; ; ;
14800;742;537;309;0	671;0	607;566	593;2	780;0;500;337;0	443;0	553;567	713;3	104;0; ; ; ; ; ; ; ;
14820;743;502;247;0	671;0	607;566	593;2	769;0;519;305;0	443;0	554;567	713;3	039;0; ; ; ; ; ; ; ;
14840;744;517;275;0	673;0	608;566	794;2	759;0;511;306;0	445;0	554;568	390;3	013;0; ; ; ; ; ; ; ;
14860;745;311;290;0	676;0	609;566	794;3	019;0;-800;-600;0	676;0	609;-1	000;-1	000;4; ; ; ; ; ; ; ;
14879;746;285;386;0	677;0	609;566	794;3	378;0;299;407;0	449;0	556;568	390;3	416;0; ; ; ; ; ; ; ;
14899;747;232;401;0	678;0	610;566	794;3	296;0;237;366;0	450;0	556;568	390;2	872;0; ; ; ; ; ; ; ;
14919;748;259;406;0	678;0	611;566	794;3	164;0;271;388;0	450;0	556;568	390;3	257;0; ; ; ; ; ; ; ;
14939;749;232;413;0	679;0	611;564	070;3	319;0;239;367;0	451;0	557;570	023;3	031;0; ; ; ; ; ; ; ;
14959;750;270;430;0	680;0	612;564	070;3	293;0;237;338;0	452;0	557;570	023;3	033;0; ; ; ; ; ; ; ;
14979;751;234;348;0	681;0	612;564	070;2	940;0;264;348;0	452;0	558;570	023;3	098;0; ; ; ; ; ; ; ;
14999;752;282;320;0	681;0	613;564	070;2	831;0;275;414;0	453;0	558;570	023;3	101;0; ; ; ; ; ; ; ;
15019;753;255;406;0	682;0	614;564	070;3	293;0;273;354;0	453;0	558;570	023;2	947;0; ; ; ; ; ; ; ;
15039;754;247;357;0	682;0	614;563	126;3	084;0;280;379;0	454;0	559;569	360;2	970;0; ; ; ; ; ; ; ;
15059;755;275;420;0	683;0	615;563	126;3	239;0;264;405;0	455;0	559;569	360;3	184;0; ; ; ; ; ; ; ;
15079;756;282;457;0	683;0	615;563	126;3	632;0;279;388;0	455;0	559;569	360;3	098;0; ; ; ; ; ; ; ;
15099;757;260;383;0	684;0	616;563	126;3	158;0;250;350;0	455;0	559;569	360;3	021;0; ; ; ; ; ; ; ;
15119;758;270;411;0	684;0	616;563	126;3	136;0;280;374;0	456;0	559;569	360;3	139;0; ; ; ; ; ; ; ;
15139;759;268;411;0	685;0	616;562	312;3	110;0;271;356;0	456;0	559;569	387;3	073;0; ; ; ; ; ; ; ;
15158;760;254;393;0	685;0	616;562	312;3	002;0;237;355;0	457;0	559;569	387;2	996;0; ; ; ; ; ; ; ;
15178;761;-800;-600;0	457;0	559;-1	000;-1	000;4;263;360;0	457;0	559;569	387;2	897;0; ; ; ; ; ; ; ;
15199;762;285;349;0	686;0	615;562	312;2	822;0;231;295;0	457;0	558;569	387;2	889;0; ; ; ; ; ; ; ;
15218;763;265;361;0	686;0	615;562	312;2	928;0;288;376;0	458;0	557;569	387;3	327;0; ; ; ; ; ; ; ;
15238;764;265;361;0	687;0	614;562	710;2	930;0;285;364;0	458;0	556;568	574;3	298;0; ; ; ; ; ; ; ;
15258;765;286;396;0	686;0	613;562	710;3	272;0;316;349;0	458;0	555;568	574;3	242;0; ; ; ; ; ; ; ;
15278;766;313;347;0	686;0	611;562	710;3	127;0;314;350;0	458;0	554;568	574;3	152;0; ; ; ; ; ; ; ;
15298;767;307;408;0	686;0	610;562	710;3	204;0;-800;-600;0	686;0	610;-1	000;-1	000;4; ; ; ; ; ; ; ;
15318;768;305;372;0	687;0	609;562	710;3	014;0;312;357;0	459;0	551;568	574;3	158;0; ; ; ; ; ; ; ;
15338;769;303;359;0	687;0	608;565	102;3	014;0;311;355;0	459;0	550;570	644;3	169;0; ; ; ; ; ; ; ;
15358;770;329;352;0	687;0	606;565	102;2	762;0;337;365;0	459;0	549;570	644;3	282;0; ; ; ; ; ; ; ;
15378;771;271;393;0	688;0	605;565	102;3	048;0;-800;-600;0	688;0	605;-1	000;-1	000;4; ; ; ; ; ; ; ;
15398;772;290;412;0	688;0	603;565	102;3	306;0;320;362;0	460;0	546;570	644;3	130;0; ; ; ; ; ; ; ;
15418;773;321;404;0	688;0	602;565	102;3	222;0;319;350;0	460;0	545;570	644;3	047;0; ; ; ; ; ; ; ;
15438;774;296;413;0	688;0	601;566	234;3	145;0;319;350;0	460;0	545;571	184;3	050;0; ; ; ; ; ; ; ;
15457;775;-800;-600;0	460;0	545;-1	000;-1	000;4;300;352;0	460;0	545;571	184;3	107;0; ; ; ; ; ; ; ;
15477;776;328;379;0	687;0	598;566	234;3	225;0;303;395;0	459;0	544;571	184;3	050;0; ; ; ; ; ; ; ;
15497;777;296;413;0	686;0	597;566	234;3	205;0;326;380;0	458;0	545;571	184;3	180;0; ; ; ; ; ; ; ;
15517;778;-800;-600;0	456;0	545;-1	000;-1	000;4;288;374;0	456;0	545;571	184;3	043;0; ; ; ; ; ; ; ;
15537;779;-800;-600;0	683;0	595;-1	000;-1	000;4;296;370;0	454;0	546;569	707;3	077;0; ; ; ; ; ; ; ;
15557;780;322;432;0	681;0	595;565	644;3	181;0;321;343;0	452;0	547;569	707;2	905;0; ; ; ; ; ; ; ;
15577;781;324;354;0	679;0	595;565	644;2	874;0;332;319;0	450;0	549;569	707;2	912;0; ; ; ; ; ; ; ;
15597;782;-800;-600;-1	000;-1	000;-1	000;-1	000;4;-800;-600;-1	000;-1	000;-1	000;-1	000;4; ; ; ; ; ; ; ;
15617;783;320;359;0	674;0	595;565	644;2	966;0;306;353;0	444;0	552;569	707;3	053;0; ; ; ; ; ; ; ;
15637;784;320;363;0	671;0	596;564	064;3	003;0;306;347;0	441;0	554;570	040;3	091;0; ; ; ; ; ; ; ;
15657;785;322;346;0	669;0	596;564	064;2	818;0;-800;-600;0	669;0	596;-1	000;-1	000;4; ; ; ; ; ; ; ;
15677;786;279;409;0	666;0	597;564	064;3	187;0;318;377;0	436;0	557;570	040;3	414;0; ; ; ; ; ; ; ;
15697;787;-800;-600;-1	000;-1	000;-1	000;-1	000;4;-800;-600;-1	000;-1	000;-1	000;-1	000;4; ; ; ; ; ; ; ;
15717;788;323;322;0	662;0	595;564	064;2	724;0;324;338;0	432;0	557;570	040;2	990;0; ; ; ; ; ; ; ;
15737;789;309;337;0	660;0	593;563	584;2	824;0;324;339;0	430;0	556;569	115;2	986;0; ; ; ; ; ; ; ;
15756;790;360;316;0	659;0	591;563	584;3	069;0;354;329;0	429;0	554;569	115;3	166;0;33;358;310; ; ; ; ;
15776;791;332;323;0	658;0	589;563	584;3	202;0;345;314;0	428;0	553;569	115;3	169;0;33;358;310; ; ; ; ;
15796;792;355;324;0	657;0	587;563	584;3	061;0;351;300;0	427;0	551;569	115;3	122;0;33;358;310; ; ; ; ;
15816;793;374;329;0	657;0	584;563	584;3	215;0;365;297;0	427;0	549;569	115;3	109;0;33;358;310; ; ; ; ;
15836;794;367;329;0	658;0	581;566	228;3	186;0;362;290;0	428;0	547;571	592;3	110;0;33;358;310; ; ; ; ;
15856;795;362;306;0	658;0	578;566	228;3	038;0;337;342;0	429;0	544;571	592;2	950;0;33;358;310; ; ; ; ;
15876;796;362;349;0	659;0	575;566	228;3	219;0;364;311;0	430;0	541;571	592;3	122;0;33;358;310; ; ; ; ;
15896;797;345;302;0	660;0	572;566	228;3	109;0;360;314;0	431;0	538;571	592;3	175;0;33;358;310; ; ; ; ;
15916;798;361;299;0	661;0	569;566	228;3	126;0;341;296;0	432;0	535;571	592;2	914;0;33;358;310; ; ; ; ;
15936;799;356;296;0	662;0	566;567	843;3	151;0;352;290;0	433;0	533;573	484;3	020;0;33;358;310; ; ; ; ;
15956;800;358;291;0	663;0	563;567	843;2	951;0;349;306;0	434;0	530;573	484;3	097;0;33;358;310; ; ; ; ;
15976;801;362;311;0	664;0	560;567	843;3	001;0;362;298;0	436;0	527;573	484;3	137;0;33;358;310; ; ; ; ;
15996;802;359;304;0	665;0	557;567	843;3	195;0;372;317;0	437;0	525;573	484;3	228;0;33;358;310; ; ; ; ;
16016;803;367;306;0	666;0	555;567	843;3	352;0;369;319;0	438;0	523;573	484;3	159;0;33;358;310; ; ; ; ;
16036;804;367;298;0	666;0	553;571	206;3	479;0;371;320;0	439;0	521;575	030;3	205;0;33;358;310; ; ; ; ;
16056;805;433;298;0	667;0	551;571	206;2	484;0;367;332;0	439;0	520;575	030;3	053;0; ; ; ; ; ; ; ;
16075;806;399;310;0	667;0	549;571	206;2	675;0;373;322;0	439;0	518;575	030;3	024;0; ; ; ; ; ; ; ;
16095;807;391;353;0	667;0	547;571	206;2	949;0;407;358;0	439;0	516;575	030;3	263;0; ; ; ; ; ; ; ;
16115;808;420;297;0	667;0	546;571	206;2	535;0;404;334;0	439;0	515;575	030;3	168;0; ; ; ; ; ; ; ;
16135;809;400;309;0	667;0	545;574	377;2	717;0;400;337;0	439;0	514;575	997;3	227;0; ; ; ; ; ; ; ;
16155;810;399;375;0	667;0	544;574	377;3	073;0;386;371;0	439;0	514;575	997;2	859;0; ; ; ; ; ; ; ;
16175;811;383;329;0	667;0	544;574	377;2	886;0;397;347;0	439;0	513;575	997;3	290;0; ; ; ; ; ; ; ;
16195;812;388;364;0	667;0	543;574	377;2	994;0;387;334;0	440;0	513;575	997;3	235;0; ; ; ; ; ; ; ;
16215;813;413;315;0	667;0	543;574	377;2	881;0;401;408;0	440;0	513;575	997;3	219;0; ; ; ; ; ; ; ;
16235;814;408;323;0	667;0	542;574	009;2	914;0;398;395;0	440;0	513;576	844;3	208;0; ; ; ; ; ; ; ;
16255;815;374;296;0	667;0	542;574	009;2	782;0;396;295;0	440;0	513;576	844;3	098;0; ; ; ; ; ; ; ;
16275;816;391;348;0	667;0	542;574	009;3	167;0;377;320;0	440;0	513;576	844;3	319;0; ; ; ; ; ; ; ;
16295;817;-800;-600;0	440;0	513;-1	000;-1	000;4;413;307;0	440;0	513;576	844;3	165;0; ; ; ; ; ; ; ;
16315;818;375;310;0	667;0	542;574	009;3	010;0;409;361;0	439;0	513;576	844;3	271;0; ; ; ; ; ; ; ;
16335;819;375;311;0	667;0	542;573	560;3	007;0;407;369;0	439;0	513;577	950;3	210;0; ; ; ; ; ; ; ;
16355;820;378;307;0	666;0	542;573	560;2	875;0;394;389;0	439;0	513;577	950;3	058;0; ; ; ; ; ; ; ;
16376;821;372;319;0	666;0	542;573	560;2	999;0;405;330;0	438;0	513;577	950;3	008;0; ; ; ; ; ; ; ;
16394;822;376;389;0	665;0	542;573	560;3	128;0;379;365;0	438;0	514;577	950;3	107;0; ; ; ; ; ; ; ;
16414;823;-800;-600;0	437;0	514;-1	000;-1	000;4;379;331;0	437;0	514;577	950;3	312;0; ; ; ; ; ; ; ;
16434;824;-800;-600;0	664;0	541;-1	000;-1	000;4;379;344;0	436;0	514;576	999;3	328;0; ; ; ; ; ; ; ;
16454;825;369;324;0	663;0	540;574	832;2	978;0;367;320;0	435;0	513;576	999;3	239;0; ; ; ; ; ; ; ;
16474;826;366;351;0	662;0	539;574	832;3	006;0;-800;-600;0	662;0	539;-1	000;-1	000;4; ; ; ; ; ; ; ;
16494;827;364;325;0	661;0	539;574	832;3	041;0;385;384;0	434;0	512;576	999;3	163;0; ; ; ; ; ; ; ;
16514;828;373;294;0	660;0	538;574	832;2	832;0;373;348;0	433;0	512;576	999;3	124;0; ; ; ; ; ; ; ;
16534;829;371;298;0	660;0	537;574	957;2	843;0;373;348;0	432;0	511;576	976;3	123;0; ; ; ; ; ; ; ;
16554;830;-800;-600;0	432;0	510;-1	000;-1	000;4;374;294;0	432;0	510;576	976;2	798;0; ; ; ; ; ; ; ;
16574;831;-800;-600;0	432;0	510;-1	000;-1	000;4;390;327;0	432;0	510;576	976;2	971;0;34;381;343; ; ; ; ;
16594;832;367;349;0	659;0	534;574	957;3	036;0;378;333;0	432;0	509;576	976;2	948;0;34;381;343; ; ; ; ;
16614;833;394;326;0	659;0	534;574	957;3	006;0;375;339;0	432;0	508;576	976;3	074;0;34;381;343; ; ; ; ;
16634;834;394;325;0	659;0	533;575	535;3	009;0;379;343;0	432;0	508;577	177;3	102;0;34;381;343; ; ; ; ;
16654;835;371;323;0	660;0	533;575	535;2	932;0;379;375;0	433;0	507;577	177;3	152;0;34;381;343; ; ; ; ;
16673;836;395;343;0	660;0	532;575	535;2	919;0;393;376;0	433;0	507;577	177;3	133;0;34;381;343; ; ; ; ;
16693;837;347;333;0	661;0	532;575	535;3	101;0;395;370;0	434;0	506;577	177;3	155;0;34;381;343; ; ; ; ;
16713;838;381;331;0	662;0	532;575	535;3	012;0;377;340;0	435;0	506;577	177;2	869;0;34;381;343; ; ; ; ;
16733;839;382;329;0	663;0	532;576	162;3	061;0;382;334;0	436;0	505;579	612;2	853;0;34;381;343; ; ; ; ;
16753;840;384;304;0	665;0	532;576	162;3	032;0;396;351;0	438;0	505;579	612;3	153;0;34;381;343; ; ; ; ;
16773;841;377;299;0	666;0	532;576	162;3	001;0;367;391;0	439;0	505;579	612;3	102;0;34;381;343; ; ; ; ;
16793;842;381;329;0	667;0	533;576	162;2	969;0;402;394;0	440;0	505;579	612;3	277;0;34;381;343; ; ; ; ;
16813;843;376;334;0	669;0	533;576	162;2	917;0;385;356;0	442;0	505;579	612;3	150;0;34;381;343; ; ; ; ;
16833;844;377;340;0	670;0	534;575	822;2	882;0;381;379;0	443;0	505;577	028;3	154;0;34;381;343; ; ; ; ;
16853;845;366;317;0	672;0	535;575	822;2	922;0;383;323;0	445;0	505;577	028;3	102;0; ; ; ; ; ; ; ;
16873;846;370;325;0	673;0	535;575	822;2	977;0;392;405;0	446;0	505;577	028;3	302;0; ; ; ; ; ; ; ;
16893;847;392;353;0	674;0	536;575	822;2	926;0;-800;-600;0	674;0	536;-1	000;-1	000;4; ; ; ; ; ; ; ;
16913;848;410;295;0	675;0	537;575	822;2	938;0;303;276;0	448;0	506;577	028;2	330;0; ; ; ; ; ; ; ;
16933;849;422;304;0	676;0	538;576	297;2	956;0;303;276;0	449;0	506;576	793;2	329;0; ; ; ; ; ; ; ;
16952;850;374;332;0	676;0	538;576	297;2	843;0;413;343;0	449;0	506;576	793;3	248;0; ; ; ; ; ; ; ;
16972;851;361;353;0	676;0	538;576	297;2	852;0;374;347;0	449;0	506;576	793;2	966;0; ; ; ; ; ; ; ;
16992;852;379;336;0	676;0	538;576	297;3	029;0;352;312;0	449;0	506;576	793;2	894;0; ; ; ; ; ; ; ;
17012;853;412;293;0	676;0	537;576	297;2	589;0;387;337;0	449;0	505;576	793;3	073;0; ; ; ; ; ; ; ;
17032;854;413;295;0	676;0	535;576	716;2	619;0;383;326;0	449;0	504;581	153;3	108;0; ; ; ; ; ; ; ;
17052;855;279;269;0	675;0	535;576	716;3	009;0;314;285;0	448;0	504;581	153;3	058;0;35;297;289; ; ; ; ;
17072;856;284;271;0	673;0	535;576	716;2	791;0;305;297;0	447;0	504;581	153;2	937;0;35;297;289; ; ; ; ;
17092;857;306;326;0	672;0	534;576	716;2	901;0;276;272;0	445;0	504;581	153;2	817;0;35;297;289; ; ; ; ;
17112;858;302;283;0	671;0	534;576	716;2	786;0;315;325;0	444;0	504;581	153;3	141;0;35;297;289; ; ; ; ;
17132;859;299;299;0	669;0	533;575	912;2	817;0;303;330;0	442;0	504;579	321;3	048;0;35;297;289; ; ; ; ;
17152;860;308;295;0	668;0	533;575	912;2	873;0;271;305;0	441;0	504;579	321;2	680;0;35;297;289; ; ; ; ;
17172;861;286;270;0	668;0	532;575	912;2	916;0;287;279;0	441;0	504;579	321;3	074;0;35;297;289; ; ; ; ;
17192;862;303;274;0	667;0	532;575	912;2	702;0;317;277;0	440;0	504;579	321;3	102;0;35;297;289; ; ; ; ;
17212;863;287;285;0	667;0	531;575	912;2	999;0;293;279;0	440;0	504;579	321;2	966;0;35;297;289; ; ; ; ;
17232;864;292;273;0	668;0	531;575	946;2	956;0;307;276;0	440;0	504;581	188;2	948;0;35;297;289; ; ; ; ;
17254;865;296;282;0	668;0	532;575	946;2	851;0;292;286;0	441;0	504;581	188;2	991;0;35;297;289; ; ; ; ;
17271;866;279;264;0	669;0	532;575	946;2	906;0;326;319;0	441;0	504;581	188;3	155;0;35;297;289; ; ; ; ;
17291;867;292;283;0	670;0	532;575	946;2	822;0;237;259;0	442;0	504;581	188;2	490;0; ; ; ; ; ; ; ;
17311;868;310;265;0	671;0	533;575	946;2	672;0;303;281;0	443;0	504;581	188;2	946;0; ; ; ; ; ; ; ;
17331;869;308;271;0	672;0	534;576	692;2	667;0;298;283;0	445;0	504;581	069;2	857;0; ; ; ; ; ; ; ;
17351;870;302;291;0	674;0	535;576	692;2	510;0;306;283;0	446;0	505;581	069;2	939;0; ; ; ; ; ; ; ;
17371;871;257;279;0	675;0	537;576	692;2	715;0;276;298;0	448;0	506;581	069;2	987;0; ; ; ; ; ; ; ;
17391;872;265;280;0	677;0	538;576	692;2	700;0;259;294;0	450;0	506;581	069;2	740;0; ; ; ; ; ; ; ;
17411;873;246;278;0	679;0	539;576	692;2	757;0;295;299;0	452;0	507;581	069;3	115;0; ; ; ; ; ; ; ;
17431;874;246;280;0	680;0	541;575	070;2	759;0;275;300;0	453;0	508;579	094;3	081;0; ; ; ; ; ; ; ;
17451;875;277;286;0	681;0	542;575	070;2	771;0;282;348;0	454;0	508;579	094;3	063;0; ; ; ; ; ; ; ;
17471;876;239;293;0	682;0	543;575	070;2	744;0;262;294;0	455;0	509;579	094;2	902;0; ; ; ; ; ; ; ;
17491;877;259;286;0	683;0	544;575	070;2	662;0;267;280;0	456;0	509;579	094;2	901;0; ; ; ; ; ; ; ;
17511;878;233;283;0	683;0	545;575	070;2	786;0;228;272;0	456;0	510;579	094;2	677;0;36;272;296; ; ; ; ;
17531;879;238;286;0	684;0	546;574	598;2	751;0;219;268;0	456;0	510;577	554;2	595;0;36;272;296; ; ; ; ;
17550;880;259;276;0	684;0	547;574	598;2	823;0;241;298;0	456;0	511;577	554;2	672;0;36;272;296; ; ; ; ;
17570;881;245;279;0	683;0	548;574	598;2	587;0;269;341;0	456;0	512;577	554;2	942;0;36;272;296; ; ; ; ;
17590;882;246;275;0	683;0	548;574	598;2	808;0;275;293;0	455;0	513;577	554;3	106;0;36;272;296; ; ; ; ;
17612;883;274;308;0	683;0	549;574	598;2	736;0;261;314;0	455;0	513;577	554;2	881;0;36;272;296; ; ; ; ;
17630;884;268;312;0	682;0	550;573	544;2	661;0;261;324;0	455;0	514;577	461;2	916;0;36;272;296; ; ; ; ;
17650;885;266;303;0	682;0	550;573	544;2	803;0;274;327;0	454;0	514;577	461;3	143;0;36;272;296; ; ; ; ;
17670;886;276;322;0	681;0	550;573	544;3	118;0;297;283;0	453;0	514;577	461;3	148;0;36;272;296; ; ; ; ;
17690;887;289;299;0	680;0	550;573	544;2	752;0;295;282;0	453;0	514;577	461;2	908;0;36;272;296; ; ; ; ;
17710;888;282;286;0	680;0	550;573	544;2	888;0;302;310;0	452;0	514;577	461;3	051;0;36;272;296; ; ; ; ;
17730;889;289;287;0	679;0	550;574	268;2	965;0;303;287;0	452;0	514;576	706;2	982;0;36;272;296; ; ; ; ;
17750;890;306;288;0	679;0	550;574	268;2	835;0;285;293;0	451;0	514;576	706;3	023;0;36;272;296; ; ; ; ;
17770;891;285;286;0	679;0	549;574	268;3	024;0;-800;-600;0	679;0	549;-1	000;-1	000;4;36;272;296; ; ; ; ;
17790;892;277;296;0	679;0	549;574	268;2	856;0;306;351;0	451;0	513;576	706;3	183;0;37;283;302; ; ; ; ;
17810;893;273;285;0	679;0	549;574	268;2	746;0;305;307;0	452;0	513;576	706;2	950;0;37;283;302; ; ; ; ;
17830;894;273;289;0	680;0	549;572	996;2	785;0;306;305;0	452;0	512;577	767;2	956;0;37;283;302; ; ; ; ;
17849;895;296;324;0	680;0	548;572	996;2	761;0;295;273;0	453;0	512;577	767;3	080;0;37;283;302; ; ; ; ;
17869;896;287;303;0	681;0	548;572	996;2	716;0;274;286;0	454;0	511;577	767;2	807;0;37;283;302; ; ; ; ;
17889;897;279;319;0	682;0	547;572	996;2	818;0;281;299;0	455;0	510;577	767;2	902;0;37;283;302; ; ; ; ;
17909;898;264;300;0	683;0	547;572	996;2	802;0;294;314;0	455;0	509;577	767;2	934;0;37;283;302; ; ; ; ;
17929;899;254;302;0	682;0	547;575	135;2	818;0;284;328;0	455;0	509;576	656;2	961;0;37;283;302; ; ; ; ;
17949;900;-800;-600;0	456;0	509;-1	000;-1	000;4;417;327;0	456;0	509;576	656;3	012;0; ; ; ; ; ; ; ;
17969;901;401;337;0	684;0	546;575	135;2	993;0;424;354;0	457;0	508;576	656;3	140;0; ; ; ; ; ; ; ;
17989;902;454;282;0	685;0	546;575	135;2	227;0;442;319;0	458;0	507;576	656;2	746;0; ; ; ; ; ; ; ;
18009;903;394;370;0	685;0	545;575	135;3	128;0;407;335;0	459;0	506;576	656;2	602;0; ; ; ; ; ; ; ;
18029;904;410;360;0	686;0	545;577	766;2	931;0;414;340;0	460;0	505;577	299;2	536;0; ; ; ; ; ; ; ;
18049;905;408;321;0	687;0	544;577	766;2	775;0;429;338;0	460;0	505;577	299;2	981;0; ; ; ; ; ; ; ;
18069;906;413;309;0	687;0	544;577	766;2	710;0;405;360;0	461;0	504;577	299;2	876;0; ; ; ; ; ; ; ;
18089;907;-800;-600;0	461;0	503;-1	000;-1	000;4;432;356;0	461;0	503;577	299;2	934;0; ; ; ; ; ; ; ;
18109;908;431;307;0	688;0	543;577	766;2	660;0;-800;-600;0	688;0	543;-1	000;-1	000;4; ; ; ; ; ; ; ;
18129;909;431;306;0	688;0	542;579	001;2	666;0;-800;-600;0	462;0	502;-1	000;-1	000;4; ; ; ; ; ; ; ;
18149;910;402;294;0	689;0	542;579	001;2	663;0;398;315;0	463;0	501;578	308;2	807;0; ; ; ; ; ; ; ;
18168;911;416;376;0	689;0	542;579	001;2	859;0;458;361;0	463;0	501;578	308;3	087;0; ; ; ; ; ; ; ;
18188;912;-800;-600;0	463;0	501;-1	000;-1	000;4;483;414;0	463;0	501;578	308;2	867;0; ; ; ; ; ; ; ;
18208;913;481;415;0	689;0	542;579	001;2	858;0;-800;-600;0	689;0	542;-1	000;-1	000;4; ; ; ; ; ; ; ;
18228;914;481;414;0	690;0	542;580	259;2	864;0;-800;-600;0	464;0	501;-1	000;-1	000;4; ; ; ; ; ; ; ;
18248;915;-800;-600;-1	000;-1	000;-1	000;-1	000;4;-800;-600;-1	000;-1	000;-1	000;-1	000;4; ; ; ; ; ; ; ;
18268;916;512;372;0	691;0	541;580	259;2	855;0;-800;-600;0	691;0	541;-1	000;-1	000;4; ; ; ; ; ; ; ;
18288;917;452;476;0	691;0	541;580	259;3	100;0;509;395;0	466;0	500;579	056;3	137;0; ; ; ; ; ; ; ;
18308;918;-800;-600;0	466;0	501;-1	000;-1	000;4;549;380;0	466;0	501;579	056;3	050;0; ; ; ; ; ; ; ;
18331;919;-800;-600;0	692;0	542;-1	000;-1	000;4;549;381;0	466;0	501;577	809;3	044;0; ; ; ; ; ; ; ;
18348;920;445;354;0	692;0	542;579	804;2	893;0;510;346;0	466;0	501;577	809;2	825;0; ; ; ; ; ; ; ;
18368;921;-800;-600;0	466;0	501;-1	000;-1	000;4;488;421;0	466;0	501;577	809;2	791;0; ; ; ; ; ; ; ;
18388;922;515;410;0	691;0	543;579	804;2	815;0;509;388;0	465;0	502;577	809;2	948;0; ; ; ; ; ; ; ;
18408;923;-800;-600;0	465;0	502;-1	000;-1	000;4;519;374;0	465;0	502;577	809;3	085;0; ; ; ; ; ; ; ;
18428;924;-800;-600;0	691;0	543;-1	000;-1	000;4;514;405;0	465;0	502;577	522;3	128;0; ; ; ; ; ; ; ;
18448;925;-800;-600;-1	000;-1	000;-1	000;-1	000;4;-800;-600;-1	000;-1	000;-1	000;-1	000;4; ; ; ; ; ; ; ;
18467;926;-800;-600;0	464;0	503;-1	000;-1	000;4;496;381;0	464;0	503;577	522;3	011;0; ; ; ; ; ; ; ;
18488;927;-800;-600;0	463;0	504;-1	000;-1	000;4;476;388;0	463;0	504;577	522;2	965;0; ; ; ; ; ; ; ;
18507;928;466;387;0	689;0	545;579	749;2	936;0;481;445;0	463;0	504;577	522;3	165;0; ; ; ; ; ; ; ;
18528;929;466;388;0	688;0	546;578	853;2	931;0;485;469;0	462;0	505;578	125;3	204;0; ; ; ; ; ; ; ;
18547;930;478;340;0	688;0	546;578	853;2	746;0;519;353;0	461;0	506;578	125;2	736;0; ; ; ; ; ; ; ;
18568;931;443;462;0	687;0	546;578	853;3	323;0;486;381;0	461;0	506;578	125;2	905;0; ; ; ; ; ; ; ;
18587;932;452;360;0	687;0	547;578	853;2	968;0;505;360;0	460;0	507;578	125;2	931;0; ; ; ; ; ; ; ;
18608;933;465;379;0	686;0	547;578	853;3	150;0;475;401;0	459;0	507;578	125;3	075;0;38;477;392; ; ; ; ;
18627;934;448;419;0	685;0	547;577	327;2	966;0;477;403;0	458;0	508;576	383;3	131;0;38;477;392; ; ; ; ;
18647;935;437;389;0	685;0	547;577	327;3	008;0;502;379;0	458;0	508;576	383;3	343;0;38;477;392; ; ; ; ;
18667;936;480;368;0	684;0	548;577	327;2	874;0;490;420;0	457;0	509;576	383;3	052;0;38;477;392; ; ; ; ;
18689;937;459;403;0	684;0	548;577	327;2	932;0;473;384;0	457;0	509;576	383;3	041;0;38;477;392; ; ; ; ;
18707;938;-800;-600;0	456;0	509;-1	000;-1	000;4;492;384;0	456;0	509;576	383;3	105;0;38;477;392; ; ; ; ;
18729;939;-800;-600;0	683;0	548;-1	000;-1	000;4;487;385;0	456;0	509;575	882;3	116;0;38;477;392; ; ; ; ;
18747;940;395;328;0	683;0	547;577	591;3	028;0;444;373;0	457;0	509;575	882;3	196;0; ; ; ; ; ; ; ;
18768;941;422;295;0	683;0	547;577	591;2	916;0;427;344;0	457;0	509;575	882;3	085;0;39;412;324; ; ; ; ;
18786;942;396;356;0	683;0	548;577	591;3	177;0;416;322;0	456;0	509;575	882;2	903;0;39;412;324; ; ; ; ;
18808;943;393;314;0	683;0	547;577	591;3	016;0;418;349;0	456;0	509;575	882;2	980;0;39;412;324; ; ; ; ;
18826;944;400;314;0	683;0	547;575	860;3	016;0;419;342;0	456;0	509;576	669;2	888;0;39;412;324; ; ; ; ;
18846;945;403;328;0	683;0	547;575	860;3	073;0;409;312;0	456;0	508;576	669;3	054;0;39;412;324; ; ; ; ;
18866;946;408;306;0	683;0	547;575	860;2	813;0;423;314;0	456;0	508;576	669;3	014;0;39;412;324; ; ; ; ;
18888;947;419;296;0	683;0	546;575	860;2	815;0;448;344;0	456;0	508;576	669;3	251;0;39;412;324; ; ; ; ;
18906;948;403;336;0	683;0	546;575	860;2	911;0;420;371;0	456;0	507;576	669;3	101;0; ; ; ; ; ; ; ;
18928;949;408;321;0	683;0	546;577	401;2	951;0;427;384;0	456;0	507;577	046;3	146;0; ; ; ; ; ; ; ;
18946;950;417;323;0	683;0	545;577	401;2	967;0;415;402;0	456;0	507;577	046;3	234;0; ; ; ; ; ; ; ;
18968;951;391;308;0	683;0	545;577	401;3	158;0;410;355;0	456;0	506;577	046;2	948;0; ; ; ; ; ; ; ;
18986;952;397;311;0	683;0	545;577	401;3	070;0;421;278;0	457;0	506;577	046;2	860;0; ; ; ; ; ; ; ;
19008;953;389;315;0	684;0	545;577	401;3	197;0;416;311;0	457;0	506;577	046;3	003;0; ; ; ; ; ; ; ;
19025;954;390;310;0	684;0	545;575	640;3	171;0;416;270;0	457;0	506;577	826;2	996;0; ; ; ; ; ; ; ;
19045;955;386;340;0	684;0	545;575	640;3	200;0;440;311;0	458;0	506;577	826;3	347;0; ; ; ; ; ; ; ;
19065;956;391;338;0	685;0	545;575	640;2	954;0;441;363;0	458;0	506;577	826;3	352;0; ; ; ; ; ; ; ;
19085;957;396;334;0	685;0	545;575	640;3	009;0;436;348;0	458;0	506;577	826;3	207;0; ; ; ; ; ; ; ;
19105;958;393;350;0	685;0	545;575	640;2	949;0;408;333;0	459;0	506;577	826;3	029;0; ; ; ; ; ; ; ;
19125;959;395;348;0	685;0	545;576	789;2	971;0;405;357;0	459;0	506;578	128;2	971;0; ; ; ; ; ; ; ;
19145;960;406;296;0	685;0	545;576	789;3	019;0;397;283;0	459;0	505;578	128;2	706;0; ; ; ; ; ; ; ;
19165;961;379;348;0	686;0	545;576	789;2	904;0;355;331;0	459;0	505;578	128;3	068;0; ; ; ; ; ; ; ;
19185;962;393;314;0	686;0	545;576	789;2	967;0;396;426;0	459;0	505;578	128;3	509;0; ; ; ; ; ; ; ;
19205;963;385;282;0	685;0	545;576	789;2	948;0;373;311;0	459;0	505;578	128;3	052;0; ; ; ; ; ; ; ;
19225;964;394;299;0	686;0	545;576	318;2	926;0;390;361;0	459;0	505;578	447;3	195;0;40;380;328; ; ; ; ;
19245;965;380;297;0	686;0	545;576	318;3	225;0;377;331;0	459;0	505;578	447;3	219;0;40;380;328; ; ; ; ;
19265;966;-800;-600;0	459;0	505;-1	000;-1	000;4;362;322;0	459;0	505;578	447;3	001;0;40;380;328; ; ; ; ;
19285;967;365;332;0	686;0	545;576	318;2	929;0;374;327;0	460;0	505;578	447;3	101;0;40;380;328; ; ; ; ;
19305;968;392;292;0	686;0	545;576	318;2	835;0;386;362;0	460;0	505;578	447;3	241;0;40;380;328; ; ; ; ;
19325;969;392;290;0	687;0	544;577	469;2	841;0;384;361;0	460;0	504;578	222;3	158;0;40;380;328; ; ; ; ;
19344;970;373;290;0	687;0	544;577	469;2	946;0;372;341;0	461;0	504;578	222;3	081;0;40;380;328; ; ; ; ;
19364;971;374;308;0	687;0	544;577	469;3	116;0;376;327;0	461;0	504;578	222;3	063;0;40;380;328; ; ; ; ;
19384;972;398;309;0	688;0	544;577	469;3	040;0;375;340;0	462;0	504;578	222;3	006;0;40;380;328; ; ; ; ;
19404;973;359;320;0	688;0	544;577	469;3	140;0;396;338;0	462;0	503;578	222;3	291;0;40;380;328; ; ; ; ;
19424;974;364;325;0	689;0	544;577	732;3	125;0;401;335;0	462;0	503;577	381;3	280;0;40;380;328; ; ; ; ;
19444;975;363;344;0	689;0	543;577	732;3	154;0;386;371;0	463;0	502;577	381;3	054;0;40;380;328; ; ; ; ;
19464;976;384;326;0	689;0	543;577	732;3	129;0;361;361;0	463;0	502;577	381;2	790;0;40;380;328; ; ; ; ;
19484;977;389;347;0	689;0	543;577	732;2	923;0;382;345;0	463;0	502;577	381;3	258;0;40;380;328; ; ; ; ;
19504;978;373;318;0	690;0	543;577	732;2	781;0;407;339;0	463;0	501;577	381;3	187;0;40;380;328; ; ; ; ;
19524;979;386;323;0	690;0	542;576	668;2	682;0;402;332;0	463;0	501;578	507;3	189;0;40;380;328; ; ; ; ;
19544;980;389;314;0	690;0	542;576	668;2	835;0;364;300;0	464;0	500;578	507;3	039;0;40;380;328; ; ; ; ;
19564;981;378;328;0	690;0	541;576	668;2	922;0;403;329;0	464;0	500;578	507;3	177;0;40;380;328; ; ; ; ;
19584;982;360;326;0	690;0	541;576	668;2	786;0;392;303;0	464;0	499;578	507;3	171;0;40;380;328; ; ; ; ;
19604;983;361;325;0	690;0	540;576	668;2	982;0;403;354;0	464;0	499;578	507;3	196;0;40;380;328; ; ; ; ;
19623;984;362;322;0	690;0	540;578	793;2	967;0;398;354;0	464;0	498;578	734;3	201;0;40;380;328; ; ; ; ;
19643;985;-800;-600;0	464;0	498;-1	000;-1	000;4;371;303;0	464;0	498;578	734;2	975;0; ; ; ; ; ; ; ;
19663;986;421;289;0	690;0	538;578	793;2	688;0;397;367;0	464;0	497;578	734;2	930;0; ; ; ; ; ; ; ;
19683;987;369;281;0	690;0	538;578	793;2	956;0;379;304;0	464;0	496;578	734;2	974;0; ; ; ; ; ; ; ;
19703;988;373;326;0	690;0	537;578	793;2	969;0;358;308;0	465;0	496;578	734;2	924;0; ; ; ; ; ; ; ;
19723;989;377;334;0	691;0	536;579	865;2	987;0;365;323;0	465;0	495;580	065;2	943;0; ; ; ; ; ; ; ;
19743;990;391;263;0	691;0	536;579	865;2	593;0;371;318;0	466;0	494;580	065;2	929;0; ; ; ; ; ; ; ;
19763;991;-800;-600;0	466;0	494;-1	000;-1	000;4;347;272;0	466;0	494;580	065;2	682;0; ; ; ; ; ; ; ;
19783;992;360;310;0	692;0	535;579	865;2	753;0;376;312;0	467;0	493;580	065;3	038;0;41;374;326; ; ; ; ;
19803;993;374;332;0	693;0	534;579	865;2	817;0;376;315;0	467;0	492;580	065;3	118;0;41;374;326; ; ; ; ;
19823;994;374;332;0	693;0	534;580	029;2	818;0;372;301;0	468;0	491;580	183;3	100;0;41;374;326; ; ; ; ;
19843;995;371;356;0	694;0	533;580	029;3	083;0;371;330;0	469;0	491;580	183;3	091;0;41;374;326; ; ; ; ;
19863;996;371;324;0	695;0	533;580	029;2	967;0;364;311;0	470;0	490;580	183;3	012;0;41;374;326; ; ; ; ;
19883;997;392;322;0	696;0	532;580	029;2	925;0;380;342;0	471;0	489;580	183;3	000;0;41;374;326; ; ; ; ;
19903;998;389;311;0	696;0	532;580	029;2	985;0;399;422;0	472;0	488;580	183;3	379;0; ; ; ; ; ; ; ;
19923;999;385;306;0	697;0	531;580	756;2	981;0;403;428;0	472;0	488;580	710;3	363;0; ; ; ; ; ; ; ;
19942;1000;379;366;0	698;0	530;580	756;3	083;0;372;314;0	473;0	487;580	710;2	978;0; ; ; ; ; ; ; ;
19962;1001;423;258;0	698;0	530;580	756;2	560;0;379;328;0	474;0	486;580	710;3	095;0; ; ; ; ; ; ; ;
19982;1002;-800;-600;-1	000;-1	000;-1	000;-1	000;4;-800;-600;-1	000;-1	000;-1	000;-1	000;4; ; ; ; ; ; ; ;
20002;1003;391;290;0	699;0	529;580	756;3	010;0;393;298;0	474;0	485;580	710;3	027;0; ; ; ; ; ; ; ;
20022;1004;410;304;0	699;0	528;581	603;2	823;0;399;297;0	475;0	484;582	232;3	085;0; ; ; ; ; ; ; ;
20042;1005;368;318;0	699;0	528;581	603;2	735;0;342;318;0	475;0	483;582	232;2	690;0; ; ; ; ; ; ; ;
20062;1006;382;319;0	699;0	527;581	603;2	729;0;399;381;0	475;0	482;582	232;3	386;0; ; ; ; ; ; ; ;
20082;1007;367;352;0	699;0	526;581	603;2	950;0;394;349;0	475;0	481;582	232;3	409;0; ; ; ; ; ; ; ;
20102;1008;384;287;0	699;0	525;581	603;2	644;0;-800;-600;0	699;0	525;-1	000;-1	000;4; ; ; ; ; ; ; ;
20122;1009;380;292;0	699;0	524;583	308;2	696;0;-800;-600;0	475;0	480;-1	000;-1	000;4; ; ; ; ; ; ; ;
20142;1010;375;310;0	699;0	523;583	308;2	740;0;384;383;0	475;0	479;582	423;3	171;0; ; ; ; ; ; ; ;
20162;1011;422;312;0	698;0	522;583	308;3	014;0;460;329;0	474;0	477;582	423;3	133;0; ; ; ; ; ; ; ;
20182;1012;-800;-600;0	473;0	476;-1	000;-1	000;4;520;327;0	473;0	476;582	423;3	175;0; ; ; ; ; ; ; ;
20202;1013;512;241;0	696;0	520;583	308;2	652;0;494;320;0	473;0	475;582	423;2	939;0; ; ; ; ; ; ; ;
20221;1014;513;238;0	696;0	519;585	695;2	662;0;526;315;0	473;0	475;582	975;2	914;0; ; ; ; ; ; ; ;
20241;1015;535;222;0	696;0	518;585	695;2	489;0;521;308;0	473;0	474;582	975;3	044;0; ; ; ; ; ; ; ;
20261;1016;481;284;0	695;0	518;585	695;2	814;0;503;335;0	472;0	474;582	975;2	936;0; ; ; ; ; ; ; ;
20281;1017;481;265;0	695;0	518;585	695;2	817;0;509;302;0	472;0	474;582	975;2	763;0; ; ; ; ; ; ; ;
20301;1018;490;288;0	695;0	518;585	695;2	771;0;525;308;0	472;0	474;582	975;2	998;0; ; ; ; ; ; ; ;
20321;1019;493;283;0	696;0	518;586	469;2	761;0;517;314;0	473;0	474;583	016;2	897;0; ; ; ; ; ; ; ;
20341;1020;508;268;0	696;0	519;586	469;2	782;0;534;334;0	473;0	475;583	016;3	149;0; ; ; ; ; ; ; ;
20361;1021;523;232;0	697;0	520;586	469;2	519;0;513;304;0	474;0	475;583	016;2	911;0; ; ; ; ; ; ; ;
20381;1022;514;286;0	697;0	520;586	469;2	676;0;-800;-600;0	697;0	520;-1	000;-1	000;4; ; ; ; ; ; ; ;
20401;1023;483;240;0	698;0	521;586	469;2	720;0;499;349;0	475;0	477;583	016;2	952;0; ; ; ; ; ; ; ;
20421;1024;488;258;0	699;0	523;587	934;2	629;0;499;349;0	476;0	478;582	693;2	950;0; ; ; ; ; ; ; ;
20441;1025;520;243;0	700;0	524;587	934;2	502;0;511;315;0	477;0	479;582	693;2	928;0;42;501;295; ; ; ; ;
20461;1026;505;264;0	701;0	526;587	934;2	403;0;494;339;0	477;0	481;582	693;2	797;0;42;501;295; ; ; ; ;
20481;1027;484;280;0	701;0	527;587	934;2	649;0;522;271;0	478;0	482;582	693;2	910;0;42;501;295; ; ; ; ;
20501;1028;500;269;0	702;0	529;587	934;2	643;0;522;320;0	478;0	483;582	693;2	818;0;42;501;295; ; ; ; ;
20521;1029;491;277;0	702;0	530;586	788;2	632;0;522;317;0	479;0	485;580	943;2	855;0;42;501;295; ; ; ; ;
20540;1030;471;294;0	702;0	532;586	788;2	947;0;505;325;0	479;0	486;580	943;3	026;0;42;501;295; ; ; ; ;
20560;1031;521;267;0	703;0	534;586	788;2	690;0;537;315;0	479;0	487;580	943;3	033;0; ; ; ; ; ; ; ;
20580;1032;492;266;0	703;0	535;586	788;2	683;0;501;320;0	479;0	489;580	943;2	854;0;43;509;275; ; ; ; ;
20600;1033;503;251;0	703;0	537;586	788;2	686;0;510;286;0	479;0	490;580	943;3	042;0;43;509;275; ; ; ; ;
20620;1034;486;248;0	703;0	538;584	524;2	672;0;519;281;0	479;0	491;580	163;2	982;0;43;509;275; ; ; ; ;
20640;1035;492;250;0	703;0	540;584	524;2	648;0;520;282;0	479;0	492;580	163;2	875;0;43;509;275; ; ; ; ;
20660;1036;491;269;0	703;0	541;584	524;2	761;0;508;275;0	479;0	493;580	163;2	874;0;43;509;275; ; ; ; ;
20680;1037;496;290;0	703;0	542;584	524;2	781;0;544;294;0	479;0	495;580	163;3	179;0;43;509;275; ; ; ; ;
20700;1038;507;242;0	703;0	544;584	524;2	530;0;521;314;0	479;0	496;580	163;3	179;0;43;509;275; ; ; ; ;
20720;1039;508;260;0	703;0	545;581	929;2	571;0;523;320;0	478;0	497;578	532;3	171;0;43;509;275; ; ; ; ;
20740;1040;490;236;0	703;0	546;581	929;2	484;0;491;288;0	478;0	498;578	532;2	845;0; ; ; ; ; ; ; ;
20760;1041;508;261;0	703;0	547;581	929;2	461;0;523;316;0	478;0	499;578	532;2	834;0;44;507;287; ; ; ; ;
20780;1042;502;258;0	702;0	549;581	929;2	596;0;491;312;0	478;0	500;578	532;2	777;0;44;507;287; ; ; ; ;
20800;1043;512;265;0	702;0	550;581	929;2	598;0;508;330;0	478;0	501;578	532;2	815;0;44;507;287; ; ; ; ;
20820;1044;510;266;0	702;0	551;580	894;2	595;0;518;332;0	477;0	502;578	314;2	789;0;44;507;287; ; ; ; ;
20839;1045;496;295;0	702;0	552;580	894;2	618;0;511;276;0	477;0	503;578	314;2	811;0;44;507;287; ; ; ; ;
20859;1046;499;252;0	702;0	553;580	894;2	654;0;512;315;0	477;0	504;578	314;2	966;0;44;507;287; ; ; ; ;
20879;1047;511;259;0	701;0	554;580	894;2	502;0;514;293;0	476;0	505;578	314;2	939;0;44;507;287; ; ; ; ;
20899;1048;499;303;0	701;0	555;580	894;2	725;0;497;325;0	476;0	507;578	314;2	788;0; ; ; ; ; ; ; ;
20919;1049;504;285;0	701;0	557;579	665;2	693;0;498;324;0	475;0	508;575	562;2	844;0; ; ; ; ; ; ; ;
20939;1050;522;235;0	700;0	558;579	665;2	551;0;501;342;0	475;0	509;575	562;2	911;0; ; ; ; ; ; ; ;
20959;1051;525;265;0	700;0	559;579	665;2	687;0;451;281;0	474;0	510;575	562;2	535;0; ; ; ; ; ; ; ;
20979;1052;481;276;0	699;0	560;579	665;2	664;0;485;313;0	474;0	511;575	562;2	546;0; ; ; ; ; ; ; ;
20999;1053;521;261;0	699;0	561;579	665;2	658;0;522;299;0	473;0	512;575	562;2	822;0; ; ; ; ; ; ; ;
21019;1054;510;263;0	699;0	561;579	368;2	651;0;509;317;0	473;0	513;575	326;2	628;0; ; ; ; ; ; ; ;
21039;1055;516;225;0	698;0	562;579	368;2	511;0;509;302;0	472;0	513;575	326;2	790;0; ; ; ; ; ; ; ;
21059;1056;508;265;0	698;0	563;579	368;2	654;0;499;308;0	472;0	514;575	326;2	778;0; ; ; ; ; ; ; ;
21079;1057;505;260;0	698;0	563;579	368;2	709;0;522;323;0	472;0	514;575	326;2	918;0; ; ; ; ; ; ; ;
21099;1058;-800;-600;-1	000;-1	000;-1	000;-1	000;4;-800;-600;-1	000;-1	000;-1	000;-1	000;4; ; ; ; ; ; ; ;
21118;1059;-800;-600;0	700;0	565;-1	000;-1	000;4;-800;-600;0	475;0	516;-1	000;-1	000;4; ; ; ; ; ; ; ;
21138;1060;283;386;0	701;0	566;575	639;3	210;0;-800;-600;0	701;0	566;-1	000;-1	000;4; ; ; ; ; ; ; ;
21158;1061;302;461;0	702;0	566;575	639;3	439;0;284;348;0	476;0	517;576	069;2	783;0; ; ; ; ; ; ; ;
21178;1062;298;339;0	702;0	566;575	639;2	991;0;273;377;0	477;0	516;576	069;2	713;0; ; ; ; ; ; ; ;
21198;1063;267;398;0	703;0	566;575	639;3	014;0;291;364;0	478;0	516;576	069;2	810;0; ; ; ; ; ; ; ;
21218;1064;274;407;0	704;0	566;573	768;3	027;0;289;377;0	479;0	515;578	263;2	805;0; ; ; ; ; ; ; ;
21238;1065;285;324;0	705;0	565;573	768;2	939;0;-800;-600;0	705;0	565;-1	000;-1	000;4; ; ; ; ; ; ; ;
21258;1066;291;417;0	707;0	564;573	768;3	187;0;336;388;0	481;0	513;578	263;3	224;0; ; ; ; ; ; ; ;
21278;1067;299;358;0	708;0	563;573	768;2	862;0;305;365;0	483;0	511;578	263;2	916;0; ; ; ; ; ; ; ;
21298;1068;-800;-600;0	484;0	510;-1	000;-1	000;4;328;366;0	484;0	510;578	263;3	046;0; ; ; ; ; ; ; ;
21318;1069;-800;-600;0	711;0	561;-1	000;-1	000;4;316;367;0	486;0	509;577	999;2	883;0; ; ; ; ; ; ; ;
21338;1070;311;326;0	712;0	559;576	299;2	623;0;-800;-600;0	712;0	559;-1	000;-1	000;4; ; ; ; ; ; ; ;
21358;1071;279;357;0	713;0	558;576	299;2	610;0;-800;-600;0	713;0	558;-1	000;-1	000;4; ; ; ; ; ; ; ;
21378;1072;311;435;0	714;0	557;576	299;2	810;0;265;322;0	490;0	504;577	999;2	529;0; ; ; ; ; ; ; ;
21398;1073;299;378;0	715;0	555;576	299;2	701;0;-800;-600;0	715;0	555;-1	000;-1	000;4; ; ; ; ; ; ; ;
21417;1074;289;409;0	716;0	554;578	025;2	760;0;-800;-600;0	492;0	501;-1	000;-1	000;4; ; ; ; ; ; ; ;
21437;1075;309;362;0	716;0	552;578	025;2	646;0;-800;-600;0	716;0	552;-1	000;-1	000;4; ; ; ; ; ; ; ;
21457;1076;278;385;0	717;0	551;578	025;3	039;0;310;316;0	492;0	499;579	921;2	982;0; ; ; ; ; ; ; ;
21477;1077;306;352;0	716;0	549;578	025;2	634;0;303;359;0	492;0	498;579	921;2	804;0; ; ; ; ; ; ; ;
21497;1078;273;373;0	716;0	547;578	025;2	849;0;298;394;0	491;0	497;579	921;2	974;0;45;297;387; ; ; ; ;
21517;1079;280;376;0	715;0	546;578	903;2	966;0;293;428;0	490;0	497;581	110;2	917;0;45;297;387; ; ; ; ;
21537;1080;313;403;0	713;0	545;578	903;3	079;0;-800;-600;0	713;0	545;-1	000;-1	000;4;45;297;387; ; ; ; ;
21557;1081;305;417;0	712;0	544;578	903;3	124;0;318;360;0	488;0	497;581	110;3	218;0;45;297;387; ; ; ; ;
21577;1082;297;417;0	711;0	543;578	903;3	133;0;281;365;0	487;0	496;581	110;3	112;0;45;297;387; ; ; ; ;
21597;1083;310;349;0	711;0	543;578	903;2	912;0;279;387;0	486;0	496;581	110;2	730;0;45;297;387; ; ; ; ;
21617;1084;304;351;0	710;0	543;579	222;2	925;0;278;398;0	486;0	496;581	661;2	534;0;45;297;387; ; ; ; ;
21637;1085;309;446;0	710;0	543;579	222;3	242;0;332;365;0	486;0	496;581	661;2	921;0; ; ; ; ; ; ; ;
21657;1086;306;358;0	711;0	543;579	222;3	016;0;299;402;0	487;0	496;581	661;2	781;0; ; ; ; ; ; ; ;
21677;1087;315;447;0	712;0	543;579	222;3	405;0;309;397;0	487;0	496;581	661;3	154;0; ; ; ; ; ; ; ;
21697;1088;-800;-600;-1	000;-1	000;-1	000;-1	000;4;-800;-600;-1	000;-1	000;-1	000;-1	000;4; ; ; ; ; ; ; ;
21717;1089;-800;-600;0	714;0	545;-1	000;-1	000;4;-800;-600;0	489;0	497;-1	000;-1	000;4; ; ; ; ; ; ; ;
21736;1090;314;358;0	715;0	546;579	477;2	830;0;-800;-600;0	715;0	546;-1	000;-1	000;4; ; ; ; ; ; ; ;
21756;1091;289;372;0	716;0	547;579	477;3	151;0;-800;-600;0	716;0	547;-1	000;-1	000;4; ; ; ; ; ; ; ;
21776;1092;330;305;0	717;0	548;579	477;2	612;0;301;324;0	493;0	499;580	955;3	009;0; ; ; ; ; ; ; ;
21796;1093;316;416;0	718;0	549;579	477;2	908;0;-800;-600;0	718;0	549;-1	000;-1	000;4; ; ; ; ; ; ; ;
21816;1094;313;413;0	719;0	550;578	137;2	934;0;-800;-600;0	494;0	500;-1	000;-1	000;4; ; ; ; ; ; ; ;
21836;1095;317;451;0	719;0	551;578	137;3	109;0;319;357;0	495;0	501;579	590;2	923;0; ; ; ; ; ; ; ;
21856;1096;326;393;0	720;0	552;578	137;2	777;0;350;357;0	495;0	502;579	590;3	048;0; ; ; ; ; ; ; ;
21876;1097;351;275;0	719;0	552;578	137;2	946;0;-800;-600;0	719;0	552;-1	000;-1	000;4; ; ; ; ; ; ; ;
21896;1098;358;316;0	719;0	553;578	137;2	949;0;326;283;0	495;0	502;579	590;3	015;0; ; ; ; ; ; ; ;
21916;1099;362;253;0	719;0	554;577	782;2	950;0;326;283;0	495;0	502;579	452;3	014;0;46;356;313; ; ; ; ;
21936;1100;348;301;0	719;0	555;577	782;2	985;0;354;287;0	495;0	503;579	452;3	056;0;46;356;313; ; ; ; ;
21956;1101;343;323;0	719;0	556;577	782;3	091;0;355;304;0	494;0	504;579	452;3	078;0;46;356;313; ; ; ; ;
21976;1102;371;350;0	719;0	556;577	782;3	059;0;355;317;0	494;0	504;579	452;2	973;0;46;356;313; ; ; ; ;
21996;1103;355;290;0	719;0	557;577	782;3	029;0;347;325;0	494;0	505;579	452;3	051;0;46;356;313; ; ; ; ;
22015;1104;360;308;0	718;0	558;577	358;3	076;0;347;332;0	493;0	506;579	918;3	037;0;46;356;313; ; ; ; ;
22035;1105;361;328;0	718;0	558;577	358;2	936;0;351;287;0	492;0	506;579	918;3	042;0;46;356;313; ; ; ; ;
22055;1106;365;328;0	717;0	558;577	358;2	937;0;380;307;0	492;0	507;579	918;3	012;0;46;356;313; ; ; ; ;
22075;1107;368;348;0	717;0	559;577	358;2	897;0;346;347;0	491;0	507;579	918;3	011;0; ; ; ; ; ; ; ;
22095;1108;356;312;0	716;0	559;577	358;2	927;0;367;297;0	491;0	507;579	918;3	123;0;47;353;316; ; ; ; ;
22115;1109;358;315;0	715;0	559;577	198;2	917;0;375;319;0	490;0	508;578	466;3	107;0;47;353;316; ; ; ; ;
22135;1110;345;316;0	715;0	559;577	198;3	014;0;364;318;0	489;0	508;578	466;3	027;0;47;353;316; ; ; ; ;
22155;1111;365;313;0	714;0	560;577	198;2	823;0;356;312;0	488;0	508;578	466;2	983;0;47;353;316; ; ; ; ;
22175;1112;358;331;0	713;0	560;577	198;2	981;0;343;309;0	488;0	509;578	466;3	005;0;47;353;316; ; ; ; ;
22195;1113;352;340;0	713;0	560;577	198;3	178;0;334;275;0	487;0	509;578	466;2	741;0;47;353;316; ; ; ; ;
22215;1114;362;347;0	712;0	560;575	598;3	128;0;326;268;0	486;0	509;578	384;2	700;0;47;353;316; ; ; ; ;
22235;1115;356;311;0	711;0	560;575	598;2	833;0;353;354;0	486;0	509;578	384;3	003;0;47;353;316; ; ; ; ;
22255;1116;382;303;0	711;0	560;575	598;3	010;0;389;318;0	485;0	509;578	384;3	142;0; ; ; ; ; ; ; ;
22275;1117;382;299;0	710;0	560;575	598;2	889;0;399;330;0	484;0	509;578	384;3	284;0; ; ; ; ; ; ; ;
22295;1118;364;334;0	710;0	560;575	598;3	029;0;417;328;0	484;0	509;578	384;3	208;0; ; ; ; ; ; ; ;
22315;1119;378;331;0	709;0	560;576	484;2	999;0;431;326;0	484;0	509;578	064;3	276;0; ; ; ; ; ; ; ;
22334;1120;417;262;0	709;0	560;576	484;2	694;0;383;301;0	484;0	509;578	064;2	948;0; ; ; ; ; ; ; ;
22354;1121;367;326;0	709;0	560;576	484;2	947;0;381;327;0	484;0	509;578	064;2	919;0; ; ; ; ; ; ; ;
22374;1122;-800;-600;0	484;0	509;-1	000;-1	000;4;377;335;0	484;0	509;578	064;3	014;0; ; ; ; ; ; ; ;
22394;1123;375;314;0	709;0	560;576	484;3	045;0;371;318;0	484;0	508;578	064;3	025;0; ; ; ; ; ; ; ;
22414;1124;375;315;0	709;0	560;576	059;3	043;0;368;317;0	484;0	508;579	136;3	041;0; ; ; ; ; ; ; ;
22434;1125;376;292;0	709;0	560;576	059;2	887;0;390;316;0	484;0	508;579	136;3	202;0; ; ; ; ; ; ; ;
22454;1126;375;322;0	709;0	560;576	059;2	995;0;408;377;0	484;0	507;579	136;3	179;0; ; ; ; ; ; ; ;
22474;1127;394;317;0	709;0	560;576	059;2	924;0;396;348;0	484;0	507;579	136;3	184;0; ; ; ; ; ; ; ;
22494;1128;362;323;0	710;0	559;576	059;3	024;0;389;342;0	484;0	507;579	136;2	978;0; ; ; ; ; ; ; ;
22514;1129;366;321;0	710;0	559;576	500;3	013;0;396;337;0	484;0	507;577	944;2	943;0; ; ; ; ; ; ; ;
22534;1130;394;307;0	710;0	559;576	500;2	818;0;398;297;0	485;0	506;577	944;3	273;0; ; ; ; ; ; ; ;
22554;1131;363;333;0	710;0	559;576	500;3	041;0;383;335;0	485;0	506;577	944;3	015;0; ; ; ; ; ; ; ;
22574;1132;365;335;0	711;0	558;576	500;3	007;0;388;347;0	485;0	505;577	944;3	167;0; ; ; ; ; ; ; ;
22594;1133;-800;-600;0	486;0	505;-1	000;-1	000;4;351;326;0	486;0	505;577	944;2	958;0; ; ; ; ; ; ; ;
22614;1134;-800;-600;0	712;0	558;-1	000;-1	000;4;342;326;0	487;0	505;578	485;2	993;0; ; ; ; ; ; ; ;
22633;1135;382;294;0	712;0	557;577	150;3	059;0;396;306;0	487;0	504;578	485;3	159;0; ; ; ; ; ; ; ;
22653;1136;364;320;0	713;0	557;577	150;3	028;0;398;375;0	488;0	504;578	485;3	052;0; ; ; ; ; ; ; ;
22673;1137;365;296;0	714;0	556;577	150;2	826;0;391;385;0	489;0	503;578	485;3	139;0; ; ; ; ; ; ; ;
22693;1138;403;299;0	714;0	556;577	150;2	802;0;398;323;0	489;0	503;578	485;3	102;0; ; ; ; ; ; ; ;
22713;1139;396;305;0	715;0	556;578	063;2	781;0;395;361;0	490;0	502;578	827;3	067;0; ; ; ; ; ; ; ;
22733;1140;396;294;0	716;0	555;578	063;2	918;0;401;343;0	491;0	502;578	827;3	157;0; ; ; ; ; ; ; ;
22753;1141;385;290;0	716;0	555;578	063;2	890;0;368;305;0	491;0	501;578	827;3	150;0; ; ; ; ; ; ; ;
22773;1142;392;293;0	717;0	554;578	063;2	766;0;404;357;0	492;0	501;578	827;3	187;0; ; ; ; ; ; ; ;
22793;1143;375;300;0	717;0	554;578	063;3	078;0;373;313;0	492;0	500;578	827;3	090;0; ; ; ; ; ; ; ;
22813;1144;374;299;0	717;0	554;577	917;3	046;0;387;332;0	492;0	500;579	169;3	092;0; ; ; ; ; ; ; ;
22833;1145;403;306;0	717;0	554;577	917;2	810;0;414;317;0	492;0	500;579	169;3	135;0; ; ; ; ; ; ; ;
22853;1146;383;328;0	717;0	554;577	917;2	894;0;393;355;0	493;0	500;579	169;3	182;0; ; ; ; ; ; ; ;
22873;1147;385;306;0	717;0	554;577	917;2	840;0;398;316;0	493;0	500;579	169;3	025;0; ; ; ; ; ; ; ;
22893;1148;403;295;0	717;0	554;577	917;2	959;0;368;304;0	493;0	500;579	169;2	983;0; ; ; ; ; ; ; ;
22912;1149;394;299;0	717;0	554;578	266;2	965;0;360;311;0	492;0	500;579	605;2	943;0; ; ; ; ; ; ; ;
22932;1150;-800;-600;0	492;0	501;-1	000;-1	000;4;404;320;0	492;0	501;579	605;3	177;0;48;390;323; ; ; ; ;
22952;1151;385;320;0	717;0	555;578	266;3	031;0;385;322;0	492;0	501;579	605;3	085;0;48;390;323; ; ; ; ;
22972;1152;389;322;0	717;0	556;578	266;2	828;0;394;351;0	492;0	502;579	605;3	009;0;48;390;323; ; ; ; ;
22992;1153;372;331;0	717;0	556;578	266;2	759;0;392;310;0	492;0	502;579	605;3	079;0;48;390;323; ; ; ; ;
23012;1154;369;337;0	717;0	557;577	077;2	685;0;390;320;0	492;0	503;577	556;3	042;0;48;390;323; ; ; ; ;
23032;1155;384;333;0	717;0	558;577	077;2	804;0;397;313;0	492;0	504;577	556;2	879;0;48;390;323; ; ; ; ;
23052;1156;384;325;0	717;0	559;577	077;2	882;0;375;295;0	492;0	504;577	556;2	401;0;48;390;323; ; ; ; ;
23072;1157;-800;-600;0	492;0	505;-1	000;-1	000;4;380;312;0	492;0	505;577	556;2	832;0;48;390;323; ; ; ; ;
23092;1158;394;315;0	717;0	560;577	077;2	883;0;403;333;0	492;0	506;577	556;2	998;0;48;390;323; ; ; ; ;
23112;1159;393;317;0	717;0	561;575	636;2	876;0;393;330;0	492;0	507;578	240;2	880;0;48;390;323; ; ; ; ;
23132;1160;376;342;0	717;0	562;575	636;2	993;0;390;313;0	492;0	508;578	240;2	978;0;48;390;323; ; ; ; ;
23152;1161;403;313;0	717;0	563;575	636;2	950;0;378;318;0	492;0	508;578	240;2	754;0;48;390;323; ; ; ; ;
23174;1162;404;349;0	717;0	564;575	636;2	838;0;386;326;0	492;0	509;578	240;2	896;0;48;390;323; ; ; ; ;
23192;1163;422;299;0	717;0	565;575	636;2	561;0;395;341;0	492;0	510;578	240;2	769;0;48;390;323; ; ; ; ;
23212;1164;429;307;0	718;0	566;575	150;2	473;0;393;351;0	492;0	511;575	744;2	809;0;48;390;323; ; ; ; ;
23231;1165;362;300;0	718;0	567;575	150;2	586;0;376;334;0	492;0	511;575	744;2	803;0; ; ; ; ; ; ; ;
23251;1166;403;278;0	718;0	568;575	150;2	421;0;376;315;0	492;0	512;575	744;2	962;0; ; ; ; ; ; ; ;
23271;1167;386;330;0	718;0	568;575	150;2	830;0;-800;-600;0	718;0	568;-1	000;-1	000;4; ; ; ; ; ; ; ;
23291;1168;397;307;0	718;0	569;575	150;2	968;0;376;315;0	493;0	513;575	744;2	863;0; ; ; ; ; ; ; ;
23311;1169;388;309;0	719;0	570;575	664;3	022;0;376;314;0	493;0	514;576	226;2	865;0; ; ; ; ; ; ; ;
23331;1170;-800;-600;0	493;0	514;-1	000;-1	000;4;381;316;0	493;0	514;576	226;2	794;0; ; ; ; ; ; ; ;
23351;1171;388;300;0	719;0	570;575	664;2	815;0;416;300;0	494;0	514;576	226;2	909;0; ; ; ; ; ; ; ;
23371;1172;352;197;0	719;0	568;575	664;2	847;0;411;198;0	495;0	511;576	226;3	119;0; ; ; ; ; ; ; ;
23391;1173;385;166;0	720;0	567;575	664;2	740;0;382;152;0	495;0	511;576	226;2	920;0; ; ; ; ; ; ; ;
23411;1174;371;141;0	720;0	568;572	811;2	712;0;400;118;0	495;0	511;569	856;2	961;0; ; ; ; ; ; ; ;
23431;1175;361;153;0	721;0	568;572	811;2	662;0;367;160;0	495;0	511;569	856;2	724;0;49;375;154; ; ; ; ;
23451;1176;366;147;0	721;0	568;572	811;2	760;0;387;159;0	496;0	510;569	856;2	759;0;49;375;154; ; ; ; ;
23471;1177;375;134;0	721;0	567;572	811;2	754;0;363;144;0	496;0	510;569	856;2	668;0;49;375;154; ; ; ; ;
23491;1178;361;168;0	722;0	567;572	811;2	728;0;377;158;0	496;0	509;569	856;2	827;0;49;375;154; ; ; ; ;
23510;1179;364;165;0	722;0	566;571	555;2	709;0;382;151;0	497;0	508;570	764;2	823;0;49;375;154; ; ; ; ;
23530;1180;375;151;0	722;0	565;571	555;2	735;0;393;169;0	497;0	507;570	764;2	910;0;49;375;154; ; ; ; ;
23550;1181;361;158;0	722;0	564;571	555;2	763;0;379;147;0	497;0	506;570	764;2	878;0;49;375;154; ; ; ; ;
23570;1182;378;153;0	722;0	563;571	555;2	610;0;385;157;0	497;0	505;570	764;2	893;0;49;375;154; ; ; ; ;
23590;1183;-800;-600;0	496;0	505;-1	000;-1	000;4;383;162;0	496;0	505;570	764;2	663;0;49;375;154; ; ; ; ;
23610;1184;-800;-600;0	721;0	561;-1	000;-1	000;4;387;154;0	495;0	504;569	866;2	626;0;49;375;154; ; ; ; ;
23630;1185;371;147;0	720;0	561;572	056;2	628;0;377;145;0	494;0	504;569	866;2	734;0;49;375;154; ; ; ; ;
23652;1186;379;152;0	719;0	560;572	056;2	617;0;388;149;0	493;0	504;569	866;2	725;0;49;375;154; ; ; ; ;
23670;1187;366;162;0	717;0	559;572	056;2	637;0;357;146;0	491;0	504;569	866;2	596;0;49;375;154; ; ; ; ;
23690;1188;369;153;0	715;0	558;572	056;2	783;0;393;160;0	490;0	503;569	866;3	053;0;49;375;154; ; ; ; ;
23710;1189;368;155;0	714;0	557;573	047;2	800;0;384;162;0	488;0	503;569	798;3	043;0;49;375;154; ; ; ; ;
23730;1190;366;157;0	712;0	556;573	047;2	655;0;403;158;0	486;0	503;569	798;3	152;0;49;375;154; ; ; ; ;
23750;1191;383;151;0	710;0	556;573	047;2	536;0;369;163;0	484;0	502;569	798;2	932;0;49;375;154; ; ; ; ;
23770;1192;368;157;0	708;0	555;573	047;2	609;0;363;152;0	482;0	502;569	798;2	686;0;49;375;154; ; ; ; ;
23790;1193;357;153;0	706;0	554;573	047;2	615;0;375;143;0	480;0	501;569	798;2	607;0;49;375;154; ; ; ; ;
23810;1194;360;160;0	704;0	552;570	300;2	609;0;376;144;0	478;0	500;568	256;2	521;0;49;375;154; ; ; ; ;
23829;1195;399;139;0	702;0	551;570	300;2	678;0;402;125;0	477;0	500;568	256;2	887;0;50;397;127; ; ; ; ;
23849;1196;405;121;0	701;0	550;570	300;2	576;0;408;127;0	476;0	499;568	256;2	742;0;50;397;127; ; ; ; ;
23869;1197;387;122;0	700;0	550;570	300;2	586;0;401;138;0	475;0	499;568	256;2	647;0;50;397;127; ; ; ; ;
23889;1198;394;123;0	700;0	549;570	300;2	811;0;404;114;0	474;0	498;568	256;2	761;0;50;397;127; ; ; ; ;
23909;1199;394;121;0	699;0	548;571	906;2	781;0;405;114;0	474;0	498;569	526;2	742;0;50;397;127; ; ; ; ;
23929;1200;411;119;0	699;0	548;571	906;2	606;0;397;134;0	474;0	497;569	526;2	661;0;50;397;127; ; ; ; ;
23949;1201;400;124;0	699;0	547;571	906;2	653;0;412;130;0	474;0	497;569	526;2	850;0;50;397;127; ; ; ; ;
23969;1202;384;129;0	699;0	547;571	906;2	760;0;406;118;0	474;0	496;569	526;2	902;0;50;397;127; ; ; ; ;
23989;1203;402;125;0	700;0	547;571	906;2	685;0;387;132;0	474;0	496;569	526;2	659;0;50;397;127; ; ; ; ;
24009;1204;399;124;0	700;0	547;573	617;2	739;0;392;125;0	475;0	496;570	095;2	769;0;50;397;127; ; ; ; ;
24029;1205;379;112;0	700;0	547;573	617;2	838;0;420;121;0	475;0	495;570	095;2	866;0;50;397;127; ; ; ; ;
24049;1206;392;122;0	701;0	546;573	617;2	712;0;399;135;0	476;0	495;570	095;2	819;0;50;397;127; ; ; ; ;
24069;1207;393;135;0	701;0	546;573	617;2	802;0;397;139;0	476;0	494;570	095;2	724;0;50;397;127; ; ; ; ;
24089;1208;401;126;0	701;0	546;573	617;2	647;0;404;144;0	477;0	494;570	095;2	713;0;50;397;127; ; ; ; ;
24108;1209;406;131;0	702;0	546;574	098;2	657;0;405;144;0	477;0	493;572	210;2	711;0;50;397;127; ; ; ; ;
24128;1210;383;135;0	702;0	546;574	098;2	814;0;397;119;0	478;0	492;572	210;2	835;0;50;397;127; ; ; ; ;
24148;1211;392;115;0	703;0	546;574	098;2	609;0;403;119;0	478;0	492;572	210;2	809;0;50;397;127; ; ; ; ;
24171;1212;381;128;0	703;0	546;574	098;2	759;0;382;130;0	479;0	491;572	210;2	736;0;50;397;127; ; ; ; ;
24188;1213;401;125;0	704;0	545;574	098;2	630;0;397;138;0	480;0	490;572	210;2	626;0;50;397;127; ; ; ; ;
24208;1214;399;121;0	704;0	545;574	678;2	690;0;395;141;0	480;0	490;572	966;2	581;0;50;397;127; ; ; ; ;
24228;1215;373;119;0	705;0	545;574	678;2	709;0;392;120;0	481;0	489;572	966;2	836;0;50;397;127; ; ; ; ;
24251;1216;396;123;0	705;0	544;574	678;2	694;0;413;131;0	482;0	488;572	966;2	932;0;50;397;127; ; ; ; ;
24268;1217;389;124;0	706;0	544;574	678;2	611;0;394;144;0	483;0	487;572	966;2	790;0;50;397;127; ; ; ; ;
24288;1218;381;132;0	707;0	543;574	678;2	844;0;399;130;0	484;0	486;572	966;2	795;0;50;397;127; ; ; ; ;
24308;1219;391;135;0	708;0	543;574	453;2	826;0;405;135;0	485;0	486;572	683;2	799;0;50;397;127; ; ; ; ;
24328;1220;398;135;0	709;0	542;574	453;2	711;0;410;114;0	486;0	485;572	683;2	960;0;50;397;127; ; ; ; ;
24348;1221;412;105;0	710;0	542;574	453;2	563;0;406;136;0	487;0	484;572	683;2	791;0;50;397;127; ; ; ; ;
24368;1222;390;140;0	711;0	541;574	453;2	772;0;398;117;0	488;0	483;572	683;2	694;0;50;397;127; ; ; ; ;
24388;1223;399;130;0	712;0	541;574	453;2	475;0;402;122;0	489;0	483;572	683;2	621;0;50;397;127; ; ; ; ;
24408;1224;400;121;0	713;0	541;575	805;2	521;0;398;129;0	490;0	482;572	688;2	547;0;50;397;127; ; ; ; ;
24427;1225;401;123;0	714;0	540;575	805;2	521;0;392;130;0	491;0	481;572	688;2	858;0;50;397;127; ; ; ; ;
24448;1226;391;137;0	714;0	540;575	805;2	602;0;404;130;0	492;0	481;572	688;2	809;0;50;397;127; ; ; ; ;
24467;1227;376;135;0	715;0	540;575	805;2	784;0;380;152;0	493;0	480;572	688;2	724;0;50;397;127; ; ; ; ;
24488;1228;340;185;0	717;0	541;575	805;2	743;0;-800;-600;0	717;0	541;-1	000;-1	000;4;51;318;197; ; ; ; ;
24507;1229;327;193;0	718;0	541;577	757;2	710;0;-800;-600;0	496;0	481;-1	000;-1	000;4;51;318;197; ; ; ; ;
24528;1230;297;210;0	719;0	541;577	757;2	868;0;306;191;0	497;0	480;578	028;2	800;0;51;318;197; ; ; ; ;
24547;1231;309;206;0	720;0	541;577	757;2	777;0;328;194;0	498;0	480;578	028;3	036;0;51;318;197; ; ; ; ;
24568;1232;306;191;0	721;0	541;577	757;2	824;0;321;194;0	498;0	480;578	028;2	800;0;51;318;197; ; ; ; ;
24587;1233;307;207;0	721;0	541;577	757;2	775;0;322;201;0	499;0	480;578	028;2	969;0;51;318;197; ; ; ; ;
24609;1234;306;203;0	722;0	542;577	536;2	788;0;322;203;0	499;0	481;578	475;2	870;0;51;318;197; ; ; ; ;
24627;1235;323;196;0	722;0	543;577	536;2	777;0;308;196;0	500;0	481;578	475;2	774;0;51;318;197; ; ; ; ;
24649;1236;325;201;0	722;0	544;577	536;2	727;0;339;192;0	500;0	482;578	475;3	068;0;51;318;197; ; ; ; ;
24667;1237;325;196;0	723;0	545;577	536;2	696;0;322;200;0	500;0	483;578	475;2	840;0;51;318;197; ; ; ; ;
24687;1238;-800;-600;0	500;0	484;-1	000;-1	000;4;321;189;0	500;0	484;578	475;2	777;0;51;318;197; ; ; ; ;
24706;1239;-800;-600;0	722;0	546;-1	000;-1	000;4;320;192;0	499;0	485;577	863;2	864;0;51;318;197; ; ; ; ;
24728;1240;312;192;0	722;0	547;576	901;2	968;0;319;205;0	499;0	485;577	863;2	750;0;51;318;197; ; ; ; ;
24746;1241;331;187;0	722;0	548;576	901;2	478;0;330;197;0	499;0	487;577	863;3	024;0;51;318;197; ; ; ; ;
24768;1242;324;200;0	722;0	550;576	901;2	741;0;295;189;0	499;0	488;577	863;2	606;0;51;318;197; ; ; ; ;
24786;1243;299;181;0	722;0	551;576	901;2	915;0;320;188;0	499;0	489;577	863;3	031;0;51;318;197; ; ; ; ;
24808;1244;307;184;0	722;0	553;575	890;2	726;0;317;189;0	499;0	490;576	862;2	889;0;51;318;197; ; ; ; ;
24826;1245;324;196;0	722;0	554;575	890;2	843;0;340;179;0	499;0	492;576	862;2	979;0;51;318;197; ; ; ; ;
24848;1246;317;186;0	722;0	556;575	890;2	815;0;331;169;0	499;0	493;576	862;3	073;0;51;318;197; ; ; ; ;
24866;1247;313;191;0	723;0	557;575	890;2	783;0;338;200;0	499;0	495;576	862;2	979;0;51;318;197; ; ; ; ;
24888;1248;322;198;0	723;0	559;575	890;2	746;0;348;205;0	499;0	496;576	862;3	171;0;51;318;197; ; ; ; ;
24906;1249;320;197;0	723;0	561;574	212;2	708;0;348;215;0	500;0	497;572	988;3	152;0;51;318;197; ; ; ; ;
24926;1250;325;204;0	724;0	563;574	212;2	783;0;318;202;0	500;0	499;572	988;3	078;0;51;318;197; ; ; ; ;
24946;1251;326;200;0	725;0	565;574	212;3	022;0;329;189;0	501;0	500;572	988;3	197;0;51;318;197; ; ; ; ;
24966;1252;305;226;0	725;0	567;574	212;3	217;0;340;174;0	502;0	502;572	988;3	075;0;51;318;197; ; ; ; ;
24986;1253;297;212;0	726;0	569;574	212;3	027;0;-800;-600;0	726;0	569;-1	000;-1	000;4;51;318;197; ; ; ; ;
25006;1254;289;219;0	727;0	571;572	682;3	086;0;-800;-600;0	503;0	505;-1	000;-1	000;4;51;318;197; ; ; ; ;
25025;1255;297;208;0	728;0	573;572	682;3	055;0;310;201;0	503;0	507;571	796;3	059;0;51;318;197; ; ; ; ;
25045;1256;343;247;0	728;0	575;572	682;2	854;0;355;270;0	504;0	509;571	796;2	951;0; ; ; ; ; ; ; ;
25065;1257;386;369;0	727;0	579;572	682;2	674;0;383;357;0	505;0	513;571	796;2	813;0; ; ; ; ; ; ; ;
25085;1258;379;321;0	728;0	581;572	682;2	719;0;394;354;0	505;0	515;571	796;3	180;0; ; ; ; ; ; ; ;
25105;1259;376;387;0	729;0	584;572	849;2	765;0;403;350;0	505;0	516;573	163;3	108;0; ; ; ; ; ; ; ;
25125;1260;379;364;0	729;0	586;572	849;2	737;0;-800;-600;0	729;0	586;-1	000;-1	000;4; ; ; ; ; ; ; ;
25145;1261;-800;-600;-1	000;-1	000;-1	000;-1	000;4;-800;-600;-1	000;-1	000;-1	000;-1	000;4; ; ; ; ; ; ; ;
25165;1262;383;306;0	730;0	590;572	849;2	887;0;361;397;0	505;0	522;573	163;3	100;0;52;382;333; ; ; ; ;
25185;1263;384;329;0	730;0	592;572	849;2	840;0;402;333;0	506;0	523;573	163;3	014;0;52;382;333; ; ; ; ;
25205;1264;383;307;0	730;0	594;571	892;2	897;0;402;336;0	506;0	525;570	768;3	002;0;52;382;333; ; ; ; ;
25225;1265;402;352;0	731;0	596;571	892;2	675;0;386;332;0	506;0	526;570	768;3	014;0;52;382;333; ; ; ; ;
25245;1266;390;291;0	731;0	598;571	892;2	777;0;379;345;0	506;0	528;570	768;3	135;0;52;382;333; ; ; ; ;
25265;1267;393;300;0	731;0	599;571	892;2	942;0;350;353;0	506;0	529;570	768;2	898;0;52;382;333; ; ; ; ;
25284;1268;-800;-600;0	506;0	530;-1	000;-1	000;4;377;345;0	506;0	530;570	768;3	200;0;52;382;333; ; ; ; ;
25304;1269;-800;-600;0	731;0	602;-1	000;-1	000;4;367;348;0	506;0	531;570	134;3	140;0;52;382;333; ; ; ; ;
25324;1270;413;336;0	731;0	603;571	480;2	851;0;384;329;0	506;0	532;570	134;2	981;0; ; ; ; ; ; ; ;
25344;1271;389;310;0	731;0	604;571	480;2	707;0;404;281;0	506;0	533;570	134;2	976;0; ; ; ; ; ; ; ;
25364;1272;404;329;0	731;0	605;571	480;2	817;0;361;329;0	506;0	534;570	134;2	939;0;53;366;328; ; ; ; ;
25384;1273;365;317;0	731;0	605;571	480;3	027;0;359;345;0	506;0	534;570	134;3	120;0;53;366;328; ; ; ; ;
25404;1274;362;329;0	731;0	606;568	684;2	983;0;357;335;0	506;0	535;570	056;3	120;0;53;366;328; ; ; ; ;
25424;1275;363;354;0	732;0	607;568	684;3	110;0;344;325;0	506;0	535;570	056;2	622;0;53;366;328; ; ; ; ;
25444;1276;386;301;0	732;0	607;568	684;2	665;0;354;328;0	506;0	536;570	056;3	117;0;53;366;328; ; ; ; ;
25464;1277;393;328;0	732;0	608;568	684;2	852;0;379;324;0	507;0	536;570	056;3	096;0;53;366;328; ; ; ; ;
25484;1278;384;328;0	732;0	609;568	684;2	918;0;347;386;0	507;0	537;570	056;2	944;0; ; ; ; ; ; ; ;
25504;1279;386;328;0	733;0	609;568	418;2	725;0;356;392;0	507;0	537;569	794;3	005;0; ; ; ; ; ; ; ;
25524;1280;374;345;0	733;0	610;568	418;2	761;0;366;336;0	508;0	538;569	794;3	177;0; ; ; ; ; ; ; ;
25544;1281;396;301;0	733;0	611;568	418;2	684;0;363;325;0	508;0	538;569	794;2	940;0; ; ; ; ; ; ; ;
25564;1282;392;302;0	734;0	612;568	418;2	818;0;375;371;0	508;0	539;569	794;3	049;0; ; ; ; ; ; ; ;
25584;1283;350;294;0	734;0	613;568	418;2	811;0;325;337;0	509;0	540;569	794;2	988;0; ; ; ; ; ; ; ;
25603;1284;359;292;0	735;0	614;568	237;2	803;0;321;341;0	510;0	541;571	905;3	051;0; ; ; ; ; ; ; ;
25624;1285;324;366;0	736;0	615;568	237;2	925;0;-800;-600;0	736;0	615;-1	000;-1	000;4; ; ; ; ; ; ; ;
25643;1286;288;343;0	736;0	616;568	237;2	974;0;-800;-600;0	736;0	616;-1	000;-1	000;4; ; ; ; ; ; ; ;
25663;1287;311;364;0	736;0	617;568	237;2	957;0;-800;-600;0	736;0	617;-1	000;-1	000;4; ; ; ; ; ; ; ;
25683;1288;326;452;0	737;0	618;568	237;3	254;0;340;382;0	511;0	545;571	905;3	348;0; ; ; ; ; ; ; ;
25703;1289;314;453;0	737;0	619;567	774;3	299;0;341;384;0	511;0	545;568	963;3	331;0; ; ; ; ; ; ; ;
25723;1290;326;413;0	737;0	620;567	774;3	356;0;295;451;0	511;0	546;568	963;3	245;0; ; ; ; ; ; ; ;
25743;1291;320;355;0	737;0	621;567	774;3	061;0;306;373;0	511;0	547;568	963;3	116;0;54;313;374; ; ; ; ;
25763;1292;306;435;0	737;0	622;567	774;3	274;0;309;343;0	511;0	548;568	963;3	329;0;54;313;374; ; ; ; ;
25783;1293;313;395;0	737;0	623;567	774;3	174;0;-800;-600;0	737;0	623;-1	000;-1	000;4;54;313;374; ; ; ; ;
25803;1294;305;386;0	736;0	623;566	579;3	277;0;-800;-600;0	510;0	549;-1	000;-1	000;4;54;313;374; ; ; ; ;
25823;1295;324;359;0	736;0	624;566	579;3	002;0;316;363;0	510;0	550;569	047;3	175;0;54;313;374; ; ; ; ;
25843;1296;309;393;0	735;0	625;566	579;3	229;0;315;339;0	510;0	550;569	047;3	132;0;54;313;374; ; ; ; ;
25863;1297;297;420;0	735;0	626;566	579;3	412;0;328;348;0	509;0	551;569	047;3	125;0;54;313;374; ; ; ; ;
25883;1298;-800;-600;0	508;0	551;-1	000;-1	000;4;317;361;0	508;0	551;569	047;3	174;0;54;313;374; ; ; ; ;
25902;1299;-800;-600;0	734;0	627;-1	000;-1	000;4;320;353;0	508;0	552;567	524;3	143;0;54;313;374; ; ; ; ;
25922;1300;324;389;0	733;0	627;566	510;3	178;0;317;393;0	507;0	552;567	524;2	962;0; ; ; ; ; ; ; ;
25942;1301;312;341;0	733;0	628;566	510;3	042;0;313;360;0	507;0	553;567	524;3	109;0; ; ; ; ; ; ; ;
25962;1302;307;386;0	733;0	628;566	510;3	111;0;304;370;0	507;0	553;567	524;3	169;0; ; ; ; ; ; ; ;
25982;1303;294;430;0	733;0	629;566	510;3	290;0;-800;-600;0	733;0	629;-1	000;-1	000;4; ; ; ; ; ; ; ;
26002;1304;286;421;0	733;0	630;565	158;3	241;0;-800;-600;0	507;0	554;-1	000;-1	000;4; ; ; ; ; ; ; ;
26022;1305;318;466;0	733;0	631;565	158;3	304;0;288;378;0	507;0	555;567	915;3	370;0; ; ; ; ; ; ; ;
26042;1306;311;472;0	732;0	631;565	158;3	326;0;-800;-600;0	732;0	631;-1	000;-1	000;4; ; ; ; ; ; ; ;
26062;1307;315;462;0	732;0	632;565	158;3	354;0;306;381;0	506;0	556;567	915;3	276;0; ; ; ; ; ; ; ;
26082;1308;283;406;0	732;0	632;565	158;3	345;0;-800;-600;0	732;0	632;-1	000;-1	000;4;55;296;383; ; ; ; ;
26102;1309;278;402;0	732;0	633;564	776;3	334;0;-800;-600;0	506;0	557;-1	000;-1	000;4;55;296;383; ; ; ; ;
26122;1310;295;388;0	732;0	634;564	776;3	052;0;-800;-600;0	732;0	634;-1	000;-1	000;4;55;296;383; ; ; ; ;
26142;1311;281;395;0	732;0	634;564	776;3	053;0;344;392;0	506;0	558;567	356;3	528;0;55;296;383; ; ; ; ;
26162;1312;285;417;0	732;0	635;564	776;3	325;0;312;344;0	506;0	558;567	356;3	002;0;55;296;383; ; ; ; ;
26182;1313;298;417;0	732;0	635;564	776;3	205;0;305;329;0	506;0	558;567	356;3	109;0;55;296;383; ; ; ; ;
26201;1314;292;417;0	732;0	635;564	484;3	284;0;300;315;0	506;0	558;567	175;3	214;0;55;296;383; ; ; ; ;
26221;1315;310;408;0	732;0	636;564	484;3	146;0;-800;-600;0	732;0	636;-1	000;-1	000;4; ; ; ; ; ; ; ;
26241;1316;335;440;0	732;0	636;564	484;3	121;0;285;343;0	507;0	558;567	175;3	033;0; ; ; ; ; ; ; ;
26261;1317;261;453;0	732;0	636;564	484;3	391;0;305;368;0	507;0	558;567	175;3	025;0;56;293;393; ; ; ; ;
26281;1318;296;443;0	733;0	636;564	484;3	282;0;289;351;0	507;0	558;567	175;3	150;0;56;293;393; ; ; ; ;
26301;1319;288;447;0	733;0	637;565	173;3	352;0;298;362;0	507;0	558;566	984;3	186;0;56;293;393; ; ; ; ;
26321;1320;290;407;0	733;0	637;565	173;3	320;0;275;362;0	508;0	559;566	984;2	962;0;56;293;393; ; ; ; ;
26341;1321;280;421;0	734;0	637;565	173;3	505;0;304;389;0	508;0	559;566	984;3	318;0;56;293;393; ; ; ; ;
26361;1322;288;391;0	734;0	638;565	173;3	285;0;291;381;0	508;0	559;566	984;3	120;0;56;293;393; ; ; ; ;
26381;1323;309;423;0	734;0	638;565	173;3	214;0;298;353;0	509;0	559;566	984;3	072;0;56;293;393; ; ; ; ;
26401;1324;308;415;0	733;0	637;564	634;3	240;0;291;362;0	508;0	557;567	684;3	214;0;56;293;393; ; ; ; ;
26421;1325;360;312;0	733;0	637;564	634;3	116;0;350;355;0	508;0	557;567	684;2	932;0; ; ; ; ; ; ; ;
26441;1326;371;322;0	734;0	638;564	634;3	113;0;360;344;0	509;0	558;567	684;3	188;0; ; ; ; ; ; ; ;
26461;1327;371;299;0	734;0	638;564	634;3	190;0;385;357;0	509;0	558;567	684;3	284;0; ; ; ; ; ; ; ;
26481;1328;363;350;0	735;0	639;564	634;3	174;0;343;347;0	509;0	558;567	684;3	048;0; ; ; ; ; ; ; ;
26501;1329;368;351;0	735;0	639;565	014;3	159;0;353;352;0	509;0	559;568	077;3	213;0; ; ; ; ; ; ; ;
26520;1330;359;301;0	735;0	639;565	014;3	008;0;352;343;0	510;0	559;568	077;2	888;0; ; ; ; ; ; ; ;
26540;1331;364;293;0	735;0	640;565	014;3	062;0;352;319;0	510;0	559;568	077;3	060;0; ; ; ; ; ; ; ;
26560;1332;391;266;0	735;0	640;565	014;2	492;0;387;345;0	509;0	559;568	077;3	207;0; ; ; ; ; ; ; ;
26580;1333;372;303;0	735;0	640;565	014;2	757;0;397;327;0	509;0	559;568	077;3	138;0; ; ; ; ; ; ; ;
26600;1334;383;295;0	735;0	641;563	495;2	614;0;406;339;0	509;0	560;567	124;3	209;0; ; ; ; ; ; ; ;
26620;1335;386;286;0	734;0	641;563	495;2	701;0;374;299;0	509;0	560;567	124;3	212;0; ; ; ; ; ; ; ;
26640;1336;380;380;0	734;0	641;563	495;3	179;0;378;329;0	508;0	560;567	124;3	115;0; ; ; ; ; ; ; ;
26660;1337;-800;-600;0	508;0	560;-1	000;-1	000;4;353;327;0	508;0	560;567	124;2	945;0;57;379;313; ; ; ; ;
26680;1338;401;318;0	733;0	641;563	495;2	714;0;364;342;0	508;0	560;567	124;2	998;0;57;379;313; ; ; ; ;
26700;1339;401;317;0	733;0	641;564	364;2	718;0;359;346;0	507;0	560;566	654;3	048;0;57;379;313; ; ; ; ;
26720;1340;384;312;0	733;0	641;564	364;2	940;0;375;325;0	507;0	560;566	654;3	087;0;57;379;313; ; ; ; ;
26740;1341;389;253;0	732;0	642;564	364;2	623;0;372;369;0	507;0	560;566	654;3	240;0;57;379;313; ; ; ; ;
26760;1342;380;293;0	733;0	642;564	364;2	842;0;404;341;0	507;0	560;566	654;3	069;0;57;379;313; ; ; ; ;
26780;1343;363;282;0	733;0	642;564	364;2	930;0;373;337;0	507;0	560;566	654;2	926;0;57;379;313; ; ; ; ;
26799;1344;362;262;0	733;0	642;563	606;2	822;0;383;333;0	507;0	561;566	936;2	948;0;57;379;313; ; ; ; ;
26819;1345;378;273;0	733;0	642;563	606;2	674;0;391;310;0	507;0	561;566	936;3	362;0;57;379;313; ; ; ; ;
26840;1346;381;350;0	733;0	643;563	606;2	883;0;370;319;0	508;0	561;566	936;3	031;0; ; ; ; ; ; ; ;
26859;1347;378;284;0	733;0	643;563	606;2	839;0;382;342;0	508;0	561;566	936;3	129;0; ; ; ; ; ; ; ;
26879;1348;366;353;0	733;0	643;563	606;2	858;0;358;341;0	508;0	561;566	936;2	822;0; ; ; ; ; ; ; ;
26899;1349;364;331;0	733;0	644;563	795;2	835;0;359;342;0	508;0	562;565	590;2	778;0; ; ; ; ; ; ; ;
26919;1350;380;313;0	733;0	644;563	795;2	991;0;375;345;0	508;0	562;565	590;3	009;0; ; ; ; ; ; ; ;
26939;1351;411;261;0	733;0	645;563	795;2	560;0;395;347;0	508;0	563;565	590;3	091;0; ; ; ; ; ; ; ;
26959;1352;377;298;0	733;0	645;563	795;2	853;0;363;296;0	507;0	563;565	590;2	850;0; ; ; ; ; ; ; ;
26979;1353;394;286;0	733;0	646;563	795;2	694;0;346;338;0	507;0	564;565	590;2	907;0; ; ; ; ; ; ; ;
26999;1354;402;268;0	733;0	646;562	393;2	829;0;346;326;0	507;0	564;564	918;2	876;0; ; ; ; ; ; ; ;
27019;1355;371;368;0	733;0	647;562	393;3	113;0;-800;-600;0	733;0	647;-1	000;-1	000;4; ; ; ; ; ; ; ;
27039;1356;382;350;0	732;0	647;562	393;3	085;0;332;312;0	507;0	565;564	918;2	871;0; ; ; ; ; ; ; ;
27059;1357;398;319;0	732;0	648;562	393;2	734;0;383;337;0	507;0	565;564	918;3	056;0; ; ; ; ; ; ; ;
27079;1358;365;313;0	732;0	648;562	393;2	764;0;376;348;0	506;0	566;564	918;2	938;0; ; ; ; ; ; ; ;
27099;1359;373;307;0	732;0	649;561	252;2	789;0;368;359;0	506;0	566;564	454;3	019;0; ; ; ; ; ; ; ;
27118;1360;380;309;0	732;0	649;561	252;2	777;0;371;325;0	506;0	567;564	454;3	091;0; ; ; ; ; ; ; ;
27138;1361;400;304;0	731;0	649;561	252;2	768;0;387;344;0	505;0	567;564	454;3	222;0; ; ; ; ; ; ; ;
27158;1362;370;368;0	731;0	649;561	252;3	140;0;360;347;0	505;0	567;564	454;3	064;0; ; ; ; ; ; ; ;
27178;1363;373;331;0	730;0	649;561	252;2	883;0;360;336;0	504;0	567;564	454;2	980;0; ; ; ; ; ; ; ;
27198;1364;376;345;0	730;0	649;562	553;2	987;0;358;346;0	504;0	567;565	053;2	999;0; ; ; ; ; ; ; ;
27218;1365;392;271;0	729;0	649;562	553;2	805;0;399;339;0	503;0	567;565	053;3	416;0; ; ; ; ; ; ; ;
27238;1366;-800;-600;0	503;0	567;-1	000;-1	000;4;353;308;0	503;0	567;565	053;3	000;0; ; ; ; ; ; ; ;
27258;1367;391;289;0	729;0	649;562	553;2	675;0;359;327;0	503;0	567;565	053;3	054;0; ; ; ; ; ; ; ;
27278;1368;356;311;0	729;0	649;562	553;3	023;0;375;334;0	503;0	567;565	053;3	165;0; ; ; ; ; ; ; ;
27298;1369;356;310;0	729;0	649;563	552;3	028;0;350;321;0	503;0	567;566	233;3	245;0; ; ; ; ; ; ; ;
27318;1370;408;304;0	729;0	648;563	552;2	927;0;425;320;0	503;0	566;566	233;3	236;0; ; ; ; ; ; ; ;
27338;1371;456;247;0	728;0	647;563	552;2	883;0;425;286;0	502;0	565;566	233;2	953;0; ; ; ; ; ; ; ;
27358;1372;465;291;0	729;0	647;563	552;2	814;0;450;323;0	503;0	565;566	233;3	185;0;58;450;285; ; ; ; ;
27377;1373;439;270;0	729;0	647;563	552;2	847;0;460;327;0	503;0	565;566	233;3	073;0;58;450;285; ; ; ; ;
27397;1374;435;252;0	729;0	647;563	124;2	810;0;469;321;0	504;0	565;565	238;2	971;0;58;450;285; ; ; ; ;
27417;1375;457;283;0	730;0	647;563	124;2	796;0;452;287;0	504;0	564;565	238;3	123;0;58;450;285; ; ; ; ;
27437;1376;454;249;0	730;0	646;563	124;2	939;0;437;307;0	504;0	564;565	238;3	061;0;58;450;285; ; ; ; ;
27457;1377;446;285;0	730;0	646;563	124;2	736;0;444;318;0	504;0	563;565	238;3	395;0;58;450;285; ; ; ; ;
27477;1378;460;243;0	730;0	646;563	124;2	963;0;450;324;0	504;0	563;565	238;2	939;0;58;450;285; ; ; ; ;
27497;1379;458;253;0	730;0	645;563	830;2	906;0;444;329;0	504;0	563;566	187;3	015;0;58;450;285; ; ; ; ;
27517;1380;470;240;0	730;0	645;563	830;2	749;0;432;284;0	504;0	562;566	187;3	054;0;58;450;285; ; ; ; ;
27537;1381;445;288;0	730;0	645;563	830;2	738;0;446;344;0	504;0	562;566	187;3	116;0; ; ; ; ; ; ; ;
27557;1382;474;266;0	730;0	644;563	830;2	805;0;455;274;0	504;0	562;566	187;3	110;0; ; ; ; ; ; ; ;
27577;1383;424;277;0	730;0	644;563	830;2	937;0;424;334;0	504;0	562;566	187;3	129;0; ; ; ; ; ; ; ;
27597;1384;426;265;0	730;0	644;564	649;2	968;0;434;308;0	504;0	562;565	216;3	126;0; ; ; ; ; ; ; ;
27617;1385;461;245;0	730;0	644;564	649;2	703;0;471;265;0	504;0	562;565	216;2	992;0; ; ; ; ; ; ; ;
27637;1386;427;273;0	730;0	644;564	649;2	913;0;452;285;0	504;0	562;565	216;2	972;0; ; ; ; ; ; ; ;
27657;1387;420;312;0	730;0	643;564	649;3	162;0;442;300;0	504;0	562;565	216;3	073;0; ; ; ; ; ; ; ;
27677;1388;394;348;0	730;0	643;564	649;3	051;0;395;349;0	505;0	562;565	216;2	875;0; ; ; ; ; ; ; ;
27696;1389;379;379;0	730;0	643;564	794;3	182;0;377;370;0	505;0	562;564	464;2	877;0; ; ; ; ; ; ; ;
27716;1390;424;313;0	730;0	643;564	794;2	759;0;396;296;0	504;0	562;564	464;2	950;0;59;401;311; ; ; ; ;
27736;1391;415;300;0	730;0	643;564	794;2	563;0;397;361;0	504;0	562;564	464;3	133;0;59;401;311; ; ; ; ;
27756;1392;385;308;0	729;0	642;564	794;2	904;0;396;315;0	503;0	562;564	464;2	941;0;59;401;311; ; ; ; ;
27776;1393;393;315;0	729;0	642;564	794;2	799;0;398;345;0	503;0	561;564	464;2	918;0;59;401;311; ; ; ; ;
27796;1394;401;311;0	728;0	641;563	919;2	786;0;398;324;0	502;0	561;565	021;2	962;0;59;401;311; ; ; ; ;
27816;1395;377;309;0	728;0	641;563	919;2	934;0;389;327;0	502;0	561;565	021;3	050;0;59;401;311; ; ; ; ;
27836;1396;384;280;0	728;0	641;563	919;2	858;0;400;354;0	502;0	561;565	021;3	043;0;59;401;311; ; ; ; ;
27856;1397;386;311;0	727;0	640;563	919;2	830;0;418;345;0	501;0	560;565	021;3	051;0;59;401;311; ; ; ; ;
27876;1398;399;321;0	727;0	640;563	919;2	849;0;385;298;0	501;0	560;565	021;2	977;0;59;401;311; ; ; ; ;
27896;1399;404;313;0	727;0	639;565	352;2	844;0;394;306;0	500;0	560;566	013;2	974;0;59;401;311; ; ; ; ;
27916;1400;419;284;0	726;0	639;565	352;2	798;0;401;313;0	500;0	559;566	013;3	127;0;59;401;311; ; ; ; ;
27936;1401;432;263;0	726;0	638;565	352;2	630;0;414;311;0	500;0	559;566	013;3	133;0;59;401;311; ; ; ; ;
27956;1402;442;252;0	726;0	638;565	352;2	633;0;397;307;0	500;0	558;566	013;2	994;0;59;401;311; ; ; ; ;
27975;1403;401;309;0	725;0	637;565	352;3	041;0;384;346;0	499;0	558;566	013;2	941;0; ; ; ; ; ; ; ;
27995;1404;408;297;0	725;0	637;566	317;2	983;0;385;348;0	499;0	557;565	475;2	885;0; ; ; ; ; ; ; ;
28015;1405;370;306;0	725;0	636;566	317;3	065;0;407;374;0	499;0	557;565	475;3	318;0; ; ; ; ; ; ; ;
28035;1406;413;305;0	725;0	635;566	317;3	116;0;419;342;0	499;0	556;565	475;3	288;0; ; ; ; ; ; ; ;
28055;1407;396;328;0	725;0	635;566	317;3	151;0;409;296;0	499;0	556;565	475;3	133;0; ; ; ; ; ; ; ;
28075;1408;390;340;0	725;0	634;566	317;3	058;0;414;344;0	499;0	555;565	475;3	215;0;60;408;331; ; ; ; ;
28095;1409;409;349;0	725;0	634;566	254;3	092;0;408;328;0	499;0	554;566	378;3	157;0;60;408;331; ; ; ; ;
28115;1410;412;314;0	725;0	633;566	254;2	986;0;410;356;0	499;0	554;566	378;3	162;0;60;408;331; ; ; ; ;
28135;1411;385;347;0	725;0	632;566	254;2	988;0;388;315;0	499;0	553;566	378;2	980;0;60;408;331; ; ; ; ;
28155;1412;425;300;0	725;0	632;566	254;2	800;0;403;377;0	500;0	552;566	378;3	069;0;60;408;331; ; ; ; ;
28175;1413;425;322;0	726;0	631;566	254;2	750;0;389;312;0	500;0	552;566	378;3	091;0;60;408;331; ; ; ; ;
28195;1414;425;327;0	726;0	631;566	707;2	702;0;395;330;0	500;0	551;567	619;3	118;0;60;408;331; ; ; ; ;
28215;1415;408;320;0	726;0	630;566	707;2	802;0;426;328;0	501;0	551;567	619;3	318;0;60;408;331; ; ; ; ;
28235;1416;401;324;0	726;0	630;566	707;2	790;0;-800;-600;0	726;0	630;-1	000;-1	000;4;60;408;331; ; ; ; ;
28255;1417;-800;-600;0	501;0	550;-1	000;-1	000;4;420;345;0	501;0	550;567	619;3	263;0;60;408;331; ; ; ; ;
28275;1418;420;290;0	727;0	630;566	707;2	966;0;-800;-600;0	727;0	630;-1	000;-1	000;4; ; ; ; ; ; ; ;
28294;1419;420;290;0	728;0	630;567	064;2	968;0;-800;-600;0	502;0	550;-1	000;-1	000;4; ; ; ; ; ; ; ;
28314;1420;462;306;0	727;0	630;567	064;2	957;0;475;334;0	502;0	550;567	735;3	098;0; ; ; ; ; ; ; ;
28334;1421;500;353;0	727;0	630;567	064;2	872;0;530;335;0	502;0	550;567	735;3	125;0; ; ; ; ; ; ; ;
28354;1422;469;403;0	727;0	630;567	064;3	380;0;522;341;0	502;0	550;567	735;3	213;0; ; ; ; ; ; ; ;
28374;1423;543;311;0	727;0	630;567	064;2	732;0;-800;-600;0	727;0	630;-1	000;-1	000;4; ; ; ; ; ; ; ;
28394;1424;547;349;0	727;0	630;566	055;2	850;0;-800;-600;0	502;0	550;-1	000;-1	000;4; ; ; ; ; ; ; ;
28414;1425;523;330;0	727;0	630;566	055;2	908;0;504;392;0	502;0	550;564	739;3	151;0; ; ; ; ; ; ; ;
28434;1426;542;316;0	727;0	630;566	055;2	764;0;497;365;0	502;0	550;564	739;2	984;0; ; ; ; ; ; ; ;
28454;1427;531;317;0	727;0	630;566	055;2	801;0;533;331;0	502;0	550;564	739;2	970;0; ; ; ; ; ; ; ;
28474;1428;470;415;0	727;0	630;566	055;3	330;0;509;354;0	501;0	550;564	739;3	039;0; ; ; ; ; ; ; ;
28494;1429;473;415;0	727;0	630;566	734;3	306;0;514;339;0	501;0	551;565	085;3	055;0; ; ; ; ; ; ; ;
28514;1430;512;376;0	727;0	630;566	734;3	080;0;520;363;0	501;0	551;565	085;3	168;0; ; ; ; ; ; ; ;
28534;1431;533;321;0	727;0	630;566	734;2	985;0;505;394;0	501;0	551;565	085;3	184;0; ; ; ; ; ; ; ;
28554;1432;537;349;0	726;0	630;566	734;2	733;0;-800;-600;0	726;0	630;-1	000;-1	000;4; ; ; ; ; ; ; ;
28573;1433;473;352;0	726;0	630;566	734;2	908;0;527;351;0	501;0	551;565	085;3	162;0; ; ; ; ; ; ; ;
28593;1434;482;352;0	726;0	630;566	876;2	798;0;528;349;0	500;0	551;566	429;3	169;0; ; ; ; ; ; ; ;
28613;1435;509;336;0	726;0	630;566	876;2	825;0;534;360;0	500;0	551;566	429;3	203;0; ; ; ; ; ; ; ;
28633;1436;521;360;0	725;0	630;566	876;2	802;0;530;374;0	500;0	551;566	429;3	339;0; ; ; ; ; ; ; ;
28653;1437;527;331;0	725;0	630;566	876;2	806;0;531;342;0	500;0	551;566	429;3	137;0; ; ; ; ; ; ; ;
28673;1438;528;365;0	725;0	630;566	876;2	809;0;521;343;0	499;0	551;566	429;3	074;0; ; ; ; ; ; ; ;
28693;1439;529;356;0	725;0	630;568	267;2	819;0;518;344;0	499;0	551;565	476;3	076;0; ; ; ; ; ; ; ;
28713;1440;473;388;0	724;0	630;568	267;2	980;0;-800;-600;0	724;0	630;-1	000;-1	000;4; ; ; ; ; ; ; ;
28733;1441;518;303;0	724;0	630;568	267;2	683;0;502;353;0	498;0	552;565	476;3	297;0; ; ; ; ; ; ; ;
28753;1442;501;323;0	723;0	630;568	267;2	721;0;512;349;0	497;0	552;565	476;3	161;0; ; ; ; ; ; ; ;
28773;1443;518;336;0	723;0	630;568	267;2	893;0;522;350;0	497;0	552;565	476;3	098;0; ; ; ; ; ; ; ;
28793;1444;512;351;0	723;0	630;566	454;2	739;0;532;351;0	497;0	552;565	635;3	036;0; ; ; ; ; ; ; ;
28813;1445;504;330;0	723;0	630;566	454;3	122;0;-800;-600;0	723;0	630;-1	000;-1	000;4; ; ; ; ; ; ; ;
28833;1446;530;303;0	723;0	630;566	454;2	705;0;-800;-600;0	723;0	630;-1	000;-1	000;4; ; ; ; ; ; ; ;
28853;1447;556;295;0	723;0	630;566	454;2	593;0;515;314;0	497;0	552;565	635;2	867;0; ; ; ; ; ; ; ;
28873;1448;-800;-600;0	497;0	552;-1	000;-1	000;4;523;356;0	497;0	552;565	635;3	301;0; ; ; ; ; ; ; ;
28892;1449;-800;-600;0	721;0	628;-1	000;-1	000;4;521;360;0	496;0	550;562	340;3	282;0; ; ; ; ; ; ; ;
28912;1450;648;259;0	719;0	626;563	719;2	968;0;659;294;0	495;0	548;562	340;3	145;0;61;657;280; ; ; ; ;
28932;1451;667;252;0	719;0	626;563	719;3	006;0;663;301;0	494;0	548;562	340;3	214;0;61;657;280; ; ; ; ;
28952;1452;644;260;0	719;0	626;563	719;2	956;0;662;287;0	493;0	548;562	340;3	132;0;61;657;280; ; ; ; ;
28972;1453;-800;-600;0	493;0	548;-1	000;-1	000;4;657;280;0	493;0	548;562	340;3	298;0;61;657;280; ; ; ; ;
28992;1454;-800;-600;0	717;0	626;-1	000;-1	000;4;659;278;0	492;0	548;563	159;3	303;0;61;657;280; ; ; ; ;
29012;1455;-800;-600;0	491;0	548;-1	000;-1	000;4;654;292;0	491;0	548;563	159;3	152;0;61;657;280; ; ; ; ;
29032;1456;650;258;0	716;0	626;564	733;2	962;0;670;265;0	491;0	548;563	159;3	163;0;62;667;272; ; ; ; ;
29052;1457;664;257;0	715;0	626;564	733;2	978;0;669;267;0	490;0	548;563	159;3	131;0;62;667;272; ; ; ; ;
29072;1458;655;273;0	715;0	626;564	733;2	896;0;701;268;0	490;0	548;563	159;3	415;0;62;667;272; ; ; ; ;
29092;1459;663;276;0	715;0	626;565	310;2	882;0;711;270;0	489;0	548;562	857;3	433;0;62;667;272; ; ; ; ;
29112;1460;648;273;0	714;0	625;565	310;3	041;0;670;260;0	489;0	548;562	857;3	201;0;62;667;272; ; ; ; ;
29132;1461;659;267;0	714;0	625;565	310;2	988;0;691;292;0	489;0	549;562	857;3	263;0;62;667;272; ; ; ; ;
29152;1462;646;267;0	714;0	625;565	310;2	996;0;651;292;0	488;0	549;562	857;3	123;0;62;667;272; ; ; ; ;
29174;1463;646;262;0	713;0	626;565	310;2	991;0;669;277;0	488;0	549;562	857;3	038;0;62;667;272; ; ; ; ;
29191;1464;645;258;0	713;0	626;565	835;2	997;0;669;296;0	487;0	549;562	300;3	018;0;62;667;272; ; ; ; ;
29211;1465;-800;-600;0	486;0	550;-1	000;-1	000;4;662;293;0	486;0	550;562	300;3	095;0;62;667;272; ; ; ; ;
29231;1466;659;255;0	712;0	626;565	835;2	959;0;675;284;0	486;0	550;562	300;3	041;0;62;667;272; ; ; ; ;
29252;1467;689;235;0	711;0	626;565	835;2	948;0;676;273;0	485;0	550;562	300;3	139;0;62;667;272; ; ; ; ;
29271;1468;657;264;0	711;0	625;565	835;2	834;0;658;284;0	485;0	550;562	300;2	953;0; ; ; ; ; ; ; ;
29293;1469;666;261;0	710;0	626;565	548;2	787;0;664;279;0	484;0	550;562	200;2	956;0; ; ; ; ; ; ; ;
29311;1470;649;309;0	710;0	626;565	548;3	202;0;669;281;0	484;0	550;562	200;2	936;0; ; ; ; ; ; ; ;
29331;1471;608;241;0	711;0	626;565	548;2	619;0;583;296;0	485;0	551;562	200;3	154;0; ; ; ; ; ; ; ;
29351;1472;515;263;0	712;0	626;565	548;2	481;0;497;347;0	487;0	552;562	200;3	083;0; ; ; ; ; ; ; ;
29371;1473;481;244;0	713;0	626;565	548;2	527;0;476;320;0	486;0	552;562	200;3	049;0; ; ; ; ; ; ; ;
29391;1474;449;250;0	713;0	627;564	820;2	448;0;454;339;0	487;0	552;566	188;3	036;0; ; ; ; ; ; ; ;
29411;1475;511;256;0	713;0	627;564	820;2	623;0;465;279;0	487;0	552;566	188;2	967;0; ; ; ; ; ; ; ;
29431;1476;485;257;0	713;0	626;564	820;2	602;0;473;333;0	487;0	552;566	188;2	854;0; ; ; ; ; ; ; ;
29451;1477;-800;-600;0	487;0	551;-1	000;-1	000;4;462;309;0	487;0	551;566	188;2	861;0; ; ; ; ; ; ; ;
29471;1478;-800;-600;-1	000;-1	000;-1	000;-1	000;4;-800;-600;-1	000;-1	000;-1	000;-1	000;4; ; ; ; ; ; ; ;
29490;1479;-800;-600;0	714;0	626;-1	000;-1	000;4;-800;-600;0	487;0	551;-1	000;-1	000;4; ; ; ; ; ; ; ;
29511;1480;487;270;0	714;0	626;565	690;2	673;0;487;304;0	487;0	550;566	624;2	960;0; ; ; ; ; ; ; ;
29530;1481;449;297;0	714;0	625;565	690;2	986;0;479;326;0	488;0	550;566	624;3	042;0;63;486;283; ; ; ; ;
29550;1482;472;278;0	714;0	625;565	690;2	831;0;503;327;0	488;0	549;566	624;3	096;0;63;486;283; ; ; ; ;
29570;1483;474;258;0	714;0	624;565	690;2	655;0;489;295;0	488;0	549;566	624;3	018;0;63;486;283; ; ; ; ;
29590;1484;476;263;0	714;0	624;566	865;2	777;0;490;305;0	488;0	548;566	434;3	026;0;63;486;283; ; ; ; ;
29610;1485;484;242;0	715;0	624;566	865;2	670;0;484;326;0	488;0	548;566	434;2	912;0;63;486;283; ; ; ; ;
29630;1486;486;265;0	715;0	623;566	865;2	485;0;480;301;0	489;0	548;566	434;2	944;0;63;486;283; ; ; ; ;
29650;1487;499;272;0	715;0	623;566	865;2	709;0;480;282;0	489;0	548;566	434;2	821;0;63;486;283; ; ; ; ;
29670;1488;497;246;0	715;0	623;566	865;2	677;0;488;315;0	489;0	548;566	434;3	006;0;63;486;283; ; ; ; ;
29690;1489;496;262;0	715;0	622;565	253;2	634;0;487;298;0	489;0	547;565	542;2	981;0;63;486;283; ; ; ; ;
29710;1490;530;255;0	715;0	622;565	253;2	522;0;491;355;0	489;0	547;565	542;2	839;0;64;508;288; ; ; ; ;
29732;1491;539;294;0	715;0	622;565	253;2	553;0;480;297;0	489;0	547;565	542;2	570;0;64;508;288; ; ; ; ;
29749;1492;516;275;0	715;0	621;565	253;2	507;0;517;313;0	489;0	547;565	542;2	906;0;64;508;288; ; ; ; ;
29770;1493;485;296;0	715;0	621;565	253;2	672;0;502;261;0	489;0	547;565	542;2	555;0;64;508;288; ; ; ; ;
29789;1494;479;286;0	714;0	621;567	381;2	699;0;507;255;0	488;0	546;565	480;2	662;0;64;508;288; ; ; ; ;
29809;1495;495;230;0	714;0	620;567	381;2	357;0;535;319;0	488;0	546;565	480;3	089;0;64;508;288; ; ; ; ;
29829;1496;500;294;0	713;0	620;567	381;2	517;0;-800;-600;0	713;0	620;-1	000;-1	000;4;64;508;288; ; ; ; ;
29849;1497;523;280;0	713;0	620;567	381;2	505;0;515;307;0	486;0	546;565	480;3	057;0;64;508;288; ; ; ; ;
29869;1498;505;258;0	712;0	620;567	381;2	615;0;503;300;0	486;0	546;565	480;2	991;0;64;508;288; ; ; ; ;
29889;1499;514;290;0	712;0	619;566	387;2	639;0;503;301;0	485;0	546;565	074;2	989;0;64;508;288; ; ; ; ;
29909;1500;520;306;0	711;0	619;566	387;2	600;0;515;302;0	485;0	546;565	074;2	989;0;64;508;288; ; ; ; ;
29929;1501;508;284;0	711;0	619;566	387;2	346;0;497;292;0	484;0	546;565	074;2	761;0;64;508;288; ; ; ; ;
29949;1502;528;268;0	710;0	618;566	387;2	531;0;514;327;0	484;0	546;565	074;2	968;0;64;508;288; ; ; ; ;
29969;1503;-800;-600;0	483;0	545;-1	000;-1	000;4;495;340;0	483;0	545;565	074;2	931;0; ; ; ; ; ; ; ;
29989;1504;-800;-600;0	709;0	618;-1	000;-1	000;4;502;346;0	483;0	545;566	447;2	870;0; ; ; ; ; ; ; ;
30009;1505;-800;-600;0	483;0	545;-1	000;-1	000;4;514;329;0	483;0	545;566	447;3	045;0; ; ; ; ; ; ; ;
30029;1506;507;276;0	708;0	617;565	329;2	583;0;517;329;0	482;0	544;566	447;2	939;0; ; ; ; ; ; ; ;
30049;1507;498;281;0	708;0	616;565	329;2	724;0;522;321;0	482;0	544;566	447;3	030;0; ; ; ; ; ; ; ;
30068;1508;472;364;0	708;0	615;565	329;3	181;0;505;325;0	482;0	543;566	447;2	953;0; ; ; ; ; ; ; ;
30088;1509;458;392;0	708;0	615;568	669;3	447;0;507;323;0	482;0	543;566	734;2	989;0; ; ; ; ; ; ; ;
30108;1510;507;248;0	708;0	615;568	669;2	599;0;539;317;0	482;0	542;566	734;3	037;0; ; ; ; ; ; ; ;
30130;1511;465;322;0	708;0	614;568	669;3	150;0;511;343;0	482;0	542;566	734;3	060;0; ; ; ; ; ; ; ;
30148;1512;541;284;0	708;0	615;568	669;2	464;0;488;388;0	483;0	543;566	734;3	131;0; ; ; ; ; ; ; ;
30168;1513;-800;-600;-1	000;-1	000;-1	000;-1	000;4;-800;-600;-1	000;-1	000;-1	000;-1	000;4; ; ; ; ; ; ; ;
30188;1514;-800;-600;0	709;0	615;-1	000;-1	000;4;-800;-600;0	483;0	543;-1	000;-1	000;4; ; ; ; ; ; ; ;
30208;1515;540;302;0	709;0	614;568	429;2	303;0;507;382;0	484;0	543;567	735;2	947;0; ; ; ; ; ; ; ;
30228;1516;-800;-600;-1	000;-1	000;-1	000;-1	000;4;-800;-600;-1	000;-1	000;-1	000;-1	000;4; ; ; ; ; ; ; ;
30249;1517;-800;-600;0	484;0	542;-1	000;-1	000;4;488;420;0	484;0	542;567	735;3	227;0; ; ; ; ; ; ; ;
30268;1518;539;333;0	709;0	614;568	429;2	613;0;512;394;0	483;0	542;567	735;3	112;0; ; ; ; ; ; ; ;
30288;1519;540;331;0	709;0	613;569	611;2	618;0;506;407;0	483;0	541;569	029;3	231;0; ; ; ; ; ; ; ;
30308;1520;-800;-600;0	483;0	541;-1	000;-1	000;4;485;414;0	483;0	541;569	029;2	999;0; ; ; ; ; ; ; ;
30328;1521;475;362;0	709;0	612;569	611;3	005;0;498;343;0	483;0	541;569	029;2	783;0; ; ; ; ; ; ; ;
30348;1522;469;399;0	708;0	612;569	611;3	286;0;515;399;0	483;0	540;569	029;3	162;0; ; ; ; ; ; ; ;
30368;1523;-800;-600;0	483;0	540;-1	000;-1	000;4;482;372;0	483;0	540;569	029;3	006;0; ; ; ; ; ; ; ;
30387;1524;-800;-600;0	708;0	612;-1	000;-1	000;4;492;348;0	483;0	540;568	391;2	990;0; ; ; ; ; ; ; ;
30408;1525;386;332;0	709;0	611;568	206;2	764;0;388;353;0	484;0	540;568	391;2	735;0; ; ; ; ; ; ; ;
30427;1526;408;342;0	710;0	611;568	206;2	988;0;387;367;0	485;0	539;568	391;3	130;0; ; ; ; ; ; ; ;
30449;1527;-800;-600;0	485;0	539;-1	000;-1	000;4;387;387;0	485;0	539;568	391;2	940;0; ; ; ; ; ; ; ;
30467;1528;387;314;0	711;0	610;568	206;2	773;0;394;339;0	485;0	539;568	391;2	851;0; ; ; ; ; ; ; ;
30487;1529;387;312;0	711;0	610;570	347;2	783;0;394;349;0	485;0	539;569	706;3	017;0; ; ; ; ; ; ; ;
30507;1530;423;279;0	711;0	610;570	347;2	436;0;-800;-600;0	711;0	610;-1	000;-1	000;4; ; ; ; ; ; ; ;
30529;1531;-800;-600;0	486;0	539;-1	000;-1	000;4;378;360;0	486;0	539;569	706;2	995;0; ; ; ; ; ; ; ;
30547;1532;351;337;0	712;0	610;570	347;2	935;0;391;427;0	486;0	538;569	706;3	103;0; ; ; ; ; ; ; ;
30569;1533;389;332;0	712;0	610;570	347;2	615;0;390;355;0	486;0	539;569	706;2	938;0; ; ; ; ; ; ; ;
30587;1534;388;333;0	712;0	610;568	754;2	608;0;387;375;0	486;0	539;570	601;2	960;0; ; ; ; ; ; ; ;
30608;1535;404;322;0	711;0	610;568	754;2	794;0;-800;-600;0	711;0	610;-1	000;-1	000;4; ; ; ; ; ; ; ;
30627;1536;365;309;0	711;0	609;568	754;2	724;0;396;374;0	485;0	539;570	601;2	996;0; ; ; ; ; ; ; ;
30649;1537;-800;-600;0	484;0	539;-1	000;-1	000;4;390;409;0	484;0	539;570	601;3	251;0; ; ; ; ; ; ; ;
30666;1538;-800;-600;-1	000;-1	000;-1	000;-1	000;4;-800;-600;-1	000;-1	000;-1	000;-1	000;4; ; ; ; ; ; ; ;
30688;1539;-800;-600;0	710;0	609;-1	000;-1	000;4;-800;-600;0	484;0	539;-1	000;-1	000;4; ; ; ; ; ; ; ;
30706;1540;-800;-600;0	484;0	539;-1	000;-1	000;4;373;329;0	484;0	539;569	163;3	125;0; ; ; ; ; ; ; ;
30727;1541;382;326;0	710;0	610;567	901;2	931;0;384;318;0	484;0	539;569	163;3	044;0; ; ; ; ; ; ; ;
30746;1542;404;317;0	710;0	610;567	901;2	741;0;376;337;0	484;0	540;569	163;2	856;0; ; ; ; ; ; ; ;
30766;1543;371;320;0	710;0	610;567	901;2	852;0;372;339;0	484;0	540;569	163;2	921;0; ; ; ; ; ; ; ;
30786;1544;376;323;0	710;0	610;567	398;2	760;0;376;341;0	484;0	540;569	837;2	820;0; ; ; ; ; ; ; ;
30806;1545;443;292;0	709;0	610;567	398;2	452;0;-800;-600;0	709;0	610;-1	000;-1	000;4; ; ; ; ; ; ; ;
30826;1546;-800;-600;0	483;0	540;-1	000;-1	000;4;389;307;0	483;0	540;569	837;2	872;0; ; ; ; ; ; ; ;
30846;1547;386;360;0	709;0	611;567	398;2	955;0;364;369;0	483;0	541;569	837;3	031;0; ; ; ; ; ; ; ;
30866;1548;377;351;0	708;0	611;567	398;2	927;0;376;376;0	482;0	541;569	837;3	101;0; ; ; ; ; ; ; ;
30886;1549;377;352;0	708;0	611;566	904;2	925;0;364;382;0	482;0	541;569	314;3	169;0; ; ; ; ; ; ; ;
30906;1550;378;317;0	708;0	611;566	904;3	147;0;404;344;0	482;0	541;569	314;3	322;0;65;375;329; ; ; ; ;
30926;1551;383;341;0	707;0	611;566	904;2	922;0;376;331;0	481;0	541;569	314;2	881;0;65;375;329; ; ; ; ;
30945;1552;380;345;0	707;0	611;566	904;2	918;0;388;328;0	481;0	541;569	314;3	206;0;65;375;329; ; ; ; ;
30966;1553;375;325;0	707;0	611;566	904;3	095;0;381;345;0	481;0	541;569	314;3	071;0;65;375;329; ; ; ; ;
30985;1554;377;338;0	708;0	611;567	986;2	982;0;388;337;0	482;0	541;569	721;2	914;0;65;375;329; ; ; ; ;
31005;1555;379;347;0	709;0	611;567	986;3	032;0;358;311;0	482;0	542;569	721;2	904;0;65;375;329; ; ; ; ;
31025;1556;373;310;0	709;0	612;567	986;2	963;0;377;352;0	483;0	542;569	721;2	934;0;65;375;329; ; ; ; ;
31045;1557;352;338;0	710;0	612;567	986;3	040;0;389;322;0	483;0	543;569	721;3	255;0;65;375;329; ; ; ; ;
31065;1558;386;301;0	710;0	613;567	986;2	953;0;369;325;0	484;0	543;569	721;2	919;0;65;375;329; ; ; ; ;
31085;1559;379;310;0	710;0	613;566	033;2	966;0;382;329;0	484;0	543;569	881;3	016;0;65;375;329; ; ; ; ;
31105;1560;371;349;0	710;0	613;566	033;2	927;0;388;311;0	483;0	543;569	881;2	988;0;65;375;329; ; ; ; ;
31125;1561;376;326;0	709;0	613;566	033;3	077;0;377;368;0	483;0	543;569	881;3	164;0;65;375;329; ; ; ; ;
31145;1562;378;331;0	709;0	613;566	033;3	045;0;364;344;0	483;0	543;569	881;2	936;0;65;375;329; ; ; ; ;
31165;1563;384;338;0	710;0	613;566	033;2	909;0;372;307;0	483;0	543;569	881;3	147;0;65;375;329; ; ; ; ;
31185;1564;386;327;0	710;0	613;565	578;2	973;0;366;330;0	483;0	543;569	025;3	061;0;65;375;329; ; ; ; ;
31205;1565;371;292;0	710;0	613;565	578;2	487;0;350;323;0	484;0	543;569	025;2	762;0;65;375;329; ; ; ; ;
31225;1566;423;250;0	710;0	613;565	578;2	371;0;-800;-600;0	710;0	613;-1	000;-1	000;4; ; ; ; ; ; ; ;
31245;1567;391;277;0	710;0	613;565	578;2	806;0;387;343;0	484;0	543;569	025;3	036;0; ; ; ; ; ; ; ;
31264;1568;381;326;0	710;0	614;565	578;2	807;0;379;322;0	484;0	544;569	025;3	029;0; ; ; ; ; ; ; ;
31284;1569;400;313;0	710;0	614;567	464;2	818;0;379;322;0	484;0	544;569	183;3	029;0; ; ; ; ; ; ; ;
31304;1570;-800;-600;-1	000;-1	000;-1	000;-1	000;4;-800;-600;-1	000;-1	000;-1	000;-1	000;4; ; ; ; ; ; ; ;
31324;1571;-800;-600;0	484;0	544;-1	000;-1	000;4;358;352;0	484;0	544;569	183;2	873;0; ; ; ; ; ; ; ;
31344;1572;403;300;0	711;0	614;567	464;2	551;0;386;370;0	484;0	544;569	183;2	915;0; ; ; ; ; ; ; ;
31364;1573;367;329;0	711;0	614;567	464;2	801;0;336;248;0	485;0	544;569	183;2	421;0; ; ; ; ; ; ; ;
31384;1574;367;330;0	711;0	614;566	795;2	798;0;339;220;0	485;0	544;568	479;2	281;0; ; ; ; ; ; ; ;
31404;1575;304;334;0	712;0	613;566	795;2	893;0;303;335;0	486;0	543;568	479;3	131;0; ; ; ; ; ; ; ;
31424;1576;247;312;0	713;0	613;566	795;2	633;0;229;318;0	487;0	543;568	479;2	647;0; ; ; ; ; ; ; ;
31444;1577;241;333;0	713;0	613;566	795;2	714;0;208;333;0	486;0	543;568	479;2	960;0; ; ; ; ; ; ; ;
31464;1578;-800;-600;-1	000;-1	000;-1	000;-1	000;4;-800;-600;-1	000;-1	000;-1	000;-1	000;4; ; ; ; ; ; ; ;
31484;1579;-800;-600;0	713;0	613;-1	000;-1	000;4;-800;-600;0	486;0	543;-1	000;-1	000;4; ; ; ; ; ; ; ;
31504;1580;234;386;0	713;0	614;563	442;3	218;0;256;371;0	487;0	544;571	650;3	047;0; ; ; ; ; ; ; ;
31524;1581;266;412;0	714;0	614;563	442;3	183;0;241;317;0	487;0	544;571	650;2	851;0; ; ; ; ; ; ; ;
31544;1582;278;432;0	714;0	614;563	442;3	330;0;260;341;0	488;0	544;571	650;3	094;0; ; ; ; ; ; ; ;
31564;1583;248;366;0	714;0	614;563	442;3	078;0;251;334;0	488;0	543;571	650;3	078;0; ; ; ; ; ; ; ;
31583;1584;269;382;0	715;0	614;563	234;3	084;0;247;329;0	488;0	543;569	906;3	035;0; ; ; ; ; ; ; ;
31603;1585;225;359;0	715;0	614;563	234;3	100;0;215;291;0	489;0	543;569	906;2	922;0; ; ; ; ; ; ; ;
31623;1586;243;391;0	715;0	614;563	234;3	235;0;262;343;0	489;0	544;569	906;3	041;0; ; ; ; ; ; ; ;
31643;1587;228;384;0	715;0	614;563	234;3	074;0;261;354;0	489;0	544;569	906;3	130;0; ; ; ; ; ; ; ;
31663;1588;233;338;0	715;0	614;563	234;2	992;0;240;333;0	489;0	544;569	906;3	055;0; ; ; ; ; ; ; ;
31683;1589;238;348;0	715;0	614;564	964;3	019;0;234;334;0	489;0	544;570	000;3	089;0; ; ; ; ; ; ; ;
31703;1590;232;456;0	715;0	615;564	964;3	119;0;-800;-600;0	715;0	615;-1	000;-1	000;4; ; ; ; ; ; ; ;
31723;1591;223;442;0	715;0	615;564	964;3	104;0;-800;-600;0	715;0	615;-1	000;-1	000;4; ; ; ; ; ; ; ;
31743;1592;249;393;0	715;0	615;564	964;3	038;0;-800;-600;0	715;0	615;-1	000;-1	000;4; ; ; ; ; ; ; ;
31763;1593;209;395;0	715;0	616;564	964;3	010;0;163;305;0	489;0	545;570	000;2	488;0; ; ; ; ; ; ; ;
31783;1594;215;399;0	716;0	616;563	989;2	976;0;163;306;0	490;0	545;569	297;2	485;0; ; ; ; ; ; ; ;
31803;1595;231;453;0	716;0	616;563	989;3	255;0;274;439;0	490;0	546;569	297;3	260;0; ; ; ; ; ; ; ;
31823;1596;202;425;0	717;0	616;563	989;3	210;0;-800;-600;0	717;0	616;-1	000;-1	000;4; ; ; ; ; ; ; ;
31843;1597;262;469;0	717;0	616;563	989;3	342;0;214;408;0	491;0	545;569	297;3	018;0; ; ; ; ; ; ; ;
31862;1598;238;463;0	717;0	616;563	989;3	168;0;249;405;0	491;0	545;569	297;3	106;0; ; ; ; ; ; ; ;
31882;1599;239;461;0	717;0	616;564	047;3	199;0;249;404;0	491;0	545;569	754;3	109;0; ; ; ; ; ; ; ;
31902;1600;-800;-600;-1	000;-1	000;-1	000;-1	000;4;-800;-600;-1	000;-1	000;-1	000;-1	000;4; ; ; ; ; ; ; ;
31922;1601;234;439;0	717;0	616;564	047;3	064;0;231;390;0	490;0	546;569	754;3	126;0; ; ; ; ; ; ; ;
31942;1602;255;464;0	716;0	616;564	047;3	191;0;-800;-600;0	716;0	616;-1	000;-1	000;4; ; ; ; ; ; ; ;
31962;1603;227;443;0	716;0	616;564	047;3	160;0;171;310;0	490;0	546;569	754;2	730;0; ; ; ; ; ; ; ;
31982;1604;232;454;0	716;0	617;561	706;3	116;0;172;311;0	489;0	547;568	906;2	726;0; ; ; ; ; ; ; ;
32002;1605;263;451;0	715;0	617;561	706;3	214;0;-800;-600;0	715;0	617;-1	000;-1	000;4; ; ; ; ; ; ; ;
32022;1606;183;392;0	714;0	617;561	706;3	235;0;223;349;0	488;0	547;568	906;3	228;0; ; ; ; ; ; ; ;
32042;1607;220;426;0	713;0	617;561	706;3	209;0;236;406;0	487;0	548;568	906;3	116;0; ; ; ; ; ; ; ;
32062;1608;221;434;0	713;0	617;561	706;3	212;0;156;318;0	486;0	548;568	906;2	720;0; ; ; ; ; ; ; ;
32082;1609;220;412;0	713;0	617;562	796;3	223;0;137;326;0	486;0	548;569	884;2	518;0; ; ; ; ; ; ; ;
32102;1610;216;402;0	712;0	618;562	796;3	100;0;215;356;0	486;0	549;569	884;3	031;0; ; ; ; ; ; ; ;
32122;1611;223;399;0	712;0	618;562	796;2	997;0;219;345;0	485;0	549;569	884;3	005;0; ; ; ; ; ; ; ;
32142;1612;231;433;0	712;0	618;562	796;2	956;0;230;372;0	485;0	549;569	884;3	114;0; ; ; ; ; ; ; ;
32162;1613;241;425;0	711;0	618;562	796;3	131;0;227;399;0	484;0	550;569	884;3	162;0; ; ; ; ; ; ; ;
32182;1614;249;418;0	710;0	618;562	736;3	071;0;226;404;0	483;0	550;569	268;3	184;0; ; ; ; ; ; ; ;
32201;1615;234;388;0	710;0	618;562	736;3	217;0;248;327;0	483;0	550;569	268;2	917;0; ; ; ; ; ; ; ;
32221;1616;207;394;0	709;0	619;562	736;2	979;0;234;384;0	483;0	550;569	268;3	402;0; ; ; ; ; ; ; ;
32241;1617;-800;-600;0	483;0	550;-1	000;-1	000;4;176;318;0	483;0	550;569	268;2	773;0; ; ; ; ; ; ; ;
32261;1618;234;418;0	710;0	619;562	736;3	123;0;245;369;0	483;0	550;569	268;3	233;0;66;232;398; ; ; ; ;
32281;1619;234;419;0	711;0	619;562	392;3	122;0;225;342;0	484;0	550;569	544;2	968;0;66;232;398; ; ; ; ;
32301;1620;207;390;0	711;0	619;562	392;2	981;0;-800;-600;0	711;0	619;-1	000;-1	000;4;66;232;398; ; ; ; ;
32321;1621;217;431;0	712;0	619;562	392;3	386;0;239;366;0	485;0	550;569	544;3	252;0;66;232;398; ; ; ; ;
32341;1622;238;421;0	712;0	619;562	392;3	189;0;-800;-600;0	712;0	619;-1	000;-1	000;4;66;232;398; ; ; ; ;
32361;1623;254;435;0	713;0	620;562	392;3	077;0;227;369;0	486;0	550;569	544;3	163;0;66;232;398; ; ; ; ;
32381;1624;268;432;0	713;0	620;563	228;3	243;0;227;370;0	487;0	550;569	332;3	162;0;66;232;398; ; ; ; ;
32401;1625;230;418;0	714;0	620;563	228;3	140;0;216;323;0	487;0	549;569	332;2	668;0; ; ; ; ; ; ; ;
32421;1626;211;394;0	714;0	620;563	228;2	992;0;-800;-600;0	714;0	620;-1	000;-1	000;4; ; ; ; ; ; ; ;
32441;1627;228;464;0	715;0	620;563	228;3	194;0;172;349;0	488;0	549;569	332;2	759;0; ; ; ; ; ; ; ;
32460;1628;210;403;0	715;0	620;563	228;3	108;0;-800;-600;0	715;0	620;-1	000;-1	000;4; ; ; ; ; ; ; ;
32480;1629;217;429;0	715;0	619;564	228;3	087;0;-800;-600;0	488;0	548;-1	000;-1	000;4; ; ; ; ; ; ; ;
32500;1630;214;396;0	715;0	619;564	228;3	060;0;163;352;0	488;0	547;569	438;2	538;0; ; ; ; ; ; ; ;
32520;1631;218;401;0	715;0	619;564	228;3	018;0;-800;-600;0	715;0	619;-1	000;-1	000;4; ; ; ; ; ; ; ;
32540;1632;241;410;0	715;0	618;564	228;3	225;0;157;338;0	489;0	546;569	438;2	557;0; ; ; ; ; ; ; ;
32560;1633;237;425;0	716;0	618;564	228;3	031;0;-800;-600;0	716;0	618;-1	000;-1	000;4; ; ; ; ; ; ; ;
32580;1634;236;432;0	716;0	617;564	123;3	104;0;-800;-600;0	490;0	545;-1	000;-1	000;4; ; ; ; ; ; ; ;
32600;1635;238;416;0	717;0	617;564	123;3	149;0;217;348;0	491;0	544;569	498;2	768;0; ; ; ; ; ; ; ;
32620;1636;240;458;0	717;0	616;564	123;3	301;0;233;368;0	491;0	543;569	498;2	873;0;67;215;377; ; ; ; ;
32640;1637;237;386;0	718;0	616;564	123;3	135;0;230;387;0	492;0	543;569	498;3	050;0;67;215;377; ; ; ; ;
32660;1638;210;385;0	718;0	615;564	123;2	876;0;230;368;0	492;0	542;569	498;2	777;0;67;215;377; ; ; ; ;
32680;1639;208;383;0	719;0	615;564	223;2	888;0;227;373;0	493;0	542;570	418;2	880;0;67;215;377; ; ; ; ;
32700;1640;219;384;0	720;0	614;564	223;2	843;0;196;334;0	494;0	541;570	418;2	711;0;67;215;377; ; ; ; ;
32720;1641;227;383;0	720;0	614;564	223;2	763;0;222;376;0	494;0	541;570	418;2	732;0;67;215;377; ; ; ; ;
32740;1642;201;393;0	721;0	613;564	223;2	874;0;215;365;0	495;0	540;570	418;2	849;0;67;215;377; ; ; ; ;
32760;1643;194;389;0	721;0	613;564	223;2	724;0;223;375;0	495;0	540;570	418;3	038;0;67;215;377; ; ; ; ;
32779;1644;188;391;0	720;0	612;565	359;2	754;0;220;370;0	495;0	539;571	549;3	112;0;67;215;377; ; ; ; ;
32799;1645;276;290;0	720;0	610;565	359;2	690;0;299;294;0	495;0	537;571	549;3	002;0;68;290;283; ; ; ; ;
32819;1646;294;264;0	720;0	610;565	359;2	716;0;301;268;0	495;0	538;571	549;3	051;0;68;290;283; ; ; ; ;
32839;1647;299;268;0	721;0	610;565	359;2	826;0;269;307;0	496;0	538;571	549;2	810;0;68;290;283; ; ; ; ;
32859;1648;281;266;0	722;0	610;565	359;2	764;0;274;278;0	496;0	538;571	549;2	840;0;68;290;283; ; ; ; ;
32879;1649;292;264;0	722;0	611;566	141;2	820;0;280;295;0	497;0	539;571	185;2	869;0;68;290;283; ; ; ; ;
32899;1650;284;304;0	722;0	611;566	141;2	829;0;267;265;0	497;0	539;571	185;2	820;0;68;290;283; ; ; ; ;
32919;1651;290;287;0	722;0	611;566	141;2	762;0;317;269;0	496;0	539;571	185;3	062;0;68;290;283; ; ; ; ;
32939;1652;280;271;0	721;0	611;566	141;2	745;0;279;287;0	495;0	539;571	185;3	005;0;68;290;283; ; ; ; ;
32959;1653;286;301;0	721;0	611;566	141;2	833;0;304;275;0	495;0	539;571	185;3	081;0;68;290;283; ; ; ; ;
32979;1654;287;289;0	720;0	611;565	263;2	791;0;287;282;0	494;0	539;570	706;3	066;0;68;290;283; ; ; ; ;
32999;1655;280;286;0	720;0	611;565	263;2	808;0;322;277;0	494;0	539;570	706;3	158;0;68;290;283; ; ; ; ;
33019;1656;286;269;0	720;0	611;565	263;2	863;0;294;305;0	494;0	539;570	706;3	090;0;68;290;283; ; ; ; ;
33039;1657;-800;-600;0	493;0	539;-1	000;-1	000;4;301;308;0	493;0	539;570	706;3	076;0;68;290;283; ; ; ; ;
33058;1658;277;278;0	719;0	610;565	263;2	806;0;309;282;0	493;0	539;570	706;3	050;0;68;290;283; ; ; ; ;
33078;1659;276;276;0	719;0	610;567	092;2	814;0;312;298;0	493;0	539;570	336;3	031;0;68;290;283; ; ; ; ;
33098;1660;286;290;0	719;0	610;567	092;2	701;0;281;289;0	493;0	539;570	336;2	776;0;68;290;283; ; ; ; ;
33118;1661;314;216;0	719;0	611;567	092;2	481;0;311;297;0	493;0	539;570	336;3	071;0; ; ; ; ; ; ; ;
33138;1662;278;284;0	719;0	610;567	092;2	753;0;311;277;0	493;0	539;570	336;3	105;0; ; ; ; ; ; ; ;
33158;1663;303;264;0	719;0	610;567	092;2	826;0;263;275;0	493;0	539;570	336;2	850;0; ; ; ; ; ; ; ;
33178;1664;309;245;0	720;0	610;565	107;2	785;0;277;271;0	494;0	539;572	639;3	023;0; ; ; ; ; ; ; ;
33198;1665;270;277;0	720;0	610;565	107;2	881;0;307;306;0	494;0	539;572	639;3	111;0;69;301;285; ; ; ; ;
33218;1666;291;328;0	720;0	610;565	107;2	804;0;283;274;0	494;0	539;572	639;2	854;0;69;301;285; ; ; ; ;
33238;1667;280;261;0	719;0	610;565	107;2	838;0;283;285;0	493;0	539;572	639;2	982;0;69;301;285; ; ; ; ;
33258;1668;314;281;0	719;0	610;565	107;2	729;0;302;271;0	492;0	539;572	639;3	079;0;69;301;285; ; ; ; ;
33278;1669;319;289;0	718;0	609;565	911;2	718;0;289;275;0	492;0	538;570	866;2	971;0;69;301;285; ; ; ; ;
33298;1670;299;287;0	718;0	609;565	911;2	706;0;296;266;0	492;0	538;570	866;3	009;0;69;301;285; ; ; ; ;
33318;1671;326;235;0	719;0	609;565	911;2	585;0;300;288;0	493;0	538;570	866;2	949;0;69;301;285; ; ; ; ;
33338;1672;303;275;0	719;0	609;565	911;2	582;0;291;278;0	493;0	538;570	866;2	896;0;69;301;285; ; ; ; ;
33357;1673;299;284;0	719;0	609;565	911;2	805;0;288;257;0	493;0	538;570	866;2	913;0;69;301;285; ; ; ; ;
33377;1674;306;266;0	720;0	609;567	201;2	758;0;286;266;0	493;0	538;570	156;2	927;0;69;301;285; ; ; ; ;
33398;1675;301;292;0	720;0	609;567	201;2	887;0;314;284;0	493;0	538;570	156;2	891;0;69;301;285; ; ; ; ;
33417;1676;312;308;0	720;0	609;567	201;2	866;0;318;287;0	494;0	538;570	156;3	032;0;69;301;285; ; ; ; ;
33437;1677;307;278;0	720;0	609;567	201;2	784;0;323;302;0	494;0	538;570	156;3	023;0;69;301;285; ; ; ; ;
33457;1678;308;322;0	721;0	609;567	201;2	786;0;311;294;0	494;0	538;570	156;3	011;0;69;301;285; ; ; ; ;
33477;1679;308;319;0	721;0	609;565	388;2	780;0;313;300;0	495;0	538;570	173;3	001;0;69;301;285; ; ; ; ;
33497;1680;288;293;0	721;0	609;565	388;2	870;0;294;314;0	495;0	538;570	173;3	099;0;69;301;285; ; ; ; ;
33517;1681;290;278;0	721;0	609;565	388;2	945;0;272;269;0	495;0	538;570	173;2	716;0; ; ; ; ; ; ; ;
33537;1682;296;263;0	721;0	609;565	388;2	770;0;313;269;0	495;0	538;570	173;2	778;0; ; ; ; ; ; ; ;
33557;1683;272;278;0	720;0	609;565	388;2	907;0;307;293;0	494;0	538;570	173;2	914;0; ; ; ; ; ; ; ;
33577;1684;273;272;0	720;0	609;565	611;2	904;0;308;270;0	494;0	538;569	853;2	721;0; ; ; ; ; ; ; ;
33597;1685;315;316;0	720;0	609;565	611;2	876;0;298;302;0	494;0	537;569	853;2	884;0;70;311;299; ; ; ; ;
33617;1686;281;277;0	720;0	609;565	611;2	975;0;320;342;0	494;0	537;569	853;2	988;0;70;311;299; ; ; ; ;
33637;1687;308;300;0	721;0	609;565	611;2	899;0;291;295;0	495;0	537;569	853;2	911;0;70;311;299; ; ; ; ;
33656;1688;300;326;0	721;0	608;565	611;2	935;0;341;281;0	495;0	537;569	853;3	286;0;70;311;299; ; ; ; ;
33676;1689;290;313;0	721;0	608;566	032;2	899;0;338;287;0	495;0	537;570	669;3	357;0;70;311;299; ; ; ; ;
33696;1690;323;283;0	720;0	609;566	032;2	751;0;-800;-600;0	720;0	609;-1	000;-1	000;4;70;311;299; ; ; ; ;
33716;1691;451;277;0	719;0	609;566	032;2	322;0;408;379;0	494;0	538;570	669;3	187;0; ; ; ; ; ; ; ;
33736;1692;-800;-600;0	494;0	538;-1	000;-1	000;4;427;385;0	494;0	538;570	669;3	198;0; ; ; ; ; ; ; ;
33756;1693;434;319;0	719;0	609;566	032;2	598;0;441;327;0	494;0	538;570	669;2	932;0; ; ; ; ; ; ; ;
33776;1694;434;317;0	719;0	609;567	975;2	607;0;454;314;0	494;0	538;569	061;2	843;0; ; ; ; ; ; ; ;
33796;1695;393;390;0	719;0	609;567	975;2	794;0;-800;-600;0	719;0	609;-1	000;-1	000;4; ; ; ; ; ; ; ;
33816;1696;401;360;0	719;0	609;567	975;2	880;0;402;382;0	493;0	538;569	061;2	888;0; ; ; ; ; ; ; ;
33836;1697;395;372;0	719;0	609;567	975;2	622;0;436;362;0	493;0	538;569	061;3	182;0; ; ; ; ; ; ; ;
33856;1698;-800;-600;-1	000;-1	000;-1	000;-1	000;4;-800;-600;-1	000;-1	000;-1	000;-1	000;4; ; ; ; ; ; ; ;
33876;1699;-800;-600;0	718;0	609;-1	000;-1	000;4;-800;-600;0	492;0	539;-1	000;-1	000;4; ; ; ; ; ; ; ;
33896;1700;403;369;0	718;0	609;569	898;2	831;0;-800;-600;0	718;0	609;-1	000;-1	000;4; ; ; ; ; ; ; ;
33916;1701;-800;-600;0	491;0	539;-1	000;-1	000;4;418;503;0	491;0	539;569	579;3	516;0; ; ; ; ; ; ; ;
33936;1702;403;419;0	717;0	609;569	898;3	115;0;424;376;0	491;0	540;569	579;2	976;0; ; ; ; ; ; ; ;
33955;1703;445;341;0	716;0	609;569	898;2	774;0;462;376;0	490;0	540;569	579;3	484;0; ; ; ; ; ; ; ;
33975;1704;444;344;0	716;0	609;567	738;2	764;0;479;376;0	489;0	540;570	287;3	298;0; ; ; ; ; ; ; ;
33995;1705;438;327;0	715;0	609;567	738;2	453;0;-800;-600;0	715;0	609;-1	000;-1	000;4; ; ; ; ; ; ; ;
34015;1706;-800;-600;0	488;0	540;-1	000;-1	000;4;361;348;0	488;0	540;570	287;2	844;0; ; ; ; ; ; ; ;
34035;1707;381;328;0	712;0	608;567	738;2	691;0;392;387;0	486;0	540;570	287;2	907;0; ; ; ; ; ; ; ;
34055;1708;401;345;0	711;0	608;567	738;2	865;0;396;354;0	485;0	540;570	287;3	069;0; ; ; ; ; ; ; ;
34075;1709;401;345;0	711;0	608;567	422;2	863;0;400;370;0	485;0	540;569	068;3	159;0; ; ; ; ; ; ; ;
34095;1710;-800;-600;0	484;0	540;-1	000;-1	000;4;389;393;0	484;0	540;569	068;3	074;0; ; ; ; ; ; ; ;
34115;1711;374;335;0	710;0	607;567	422;2	489;0;383;432;0	484;0	539;569	068;3	263;0; ; ; ; ; ; ; ;
34135;1712;-800;-600;0	484;0	539;-1	000;-1	000;4;353;351;0	484;0	539;569	068;2	834;0; ; ; ; ; ; ; ;
34155;1713;396;339;0	709;0	606;567	422;2	753;0;411;378;0	483;0	538;569	068;3	386;0; ; ; ; ; ; ; ;
34175;1714;396;338;0	709;0	606;567	860;2	755;0;402;375;0	483;0	538;570	005;3	290;0; ; ; ; ; ; ; ;
34195;1715;-800;-600;-1	000;-1	000;-1	000;-1	000;4;-800;-600;-1	000;-1	000;-1	000;-1	000;4; ; ; ; ; ; ; ;
34215;1716;401;327;0	709;0	606;567	860;2	565;0;404;346;0	483;0	538;570	005;2	917;0; ; ; ; ; ; ; ;
34235;1717;-800;-600;-1	000;-1	000;-1	000;-1	000;4;-800;-600;-1	000;-1	000;-1	000;-1	000;4; ; ; ; ; ; ; ;
34254;1718;387;320;0	710;0	605;567	860;2	917;0;-800;-600;0	710;0	605;-1	000;-1	000;4; ; ; ; ; ; ; ;
34274;1719;387;319;0	710;0	605;568	925;2	922;0;-800;-600;0	484;0	537;-1	000;-1	000;4; ; ; ; ; ; ; ;
34294;1720;-800;-600;-1	000;-1	000;-1	000;-1	000;4;-800;-600;-1	000;-1	000;-1	000;-1	000;4; ; ; ; ; ; ; ;
34314;1721;401;318;0	710;0	604;568	925;2	566;0;386;351;0	484;0	536;570	275;3	014;0; ; ; ; ; ; ; ;
34334;1722;428;323;0	710;0	604;568	925;2	594;0;411;372;0	484;0	535;570	275;3	236;0; ; ; ; ; ; ; ;
34354;1723;397;337;0	710;0	604;568	925;2	877;0;-800;-600;0	710;0	604;-1	000;-1	000;4; ; ; ; ; ; ; ;
34374;1724;404;344;0	710;0	604;569	621;2	994;0;-800;-600;0	484;0	535;-1	000;-1	000;4; ; ; ; ; ; ; ;
34394;1725;404;350;0	711;0	604;569	621;2	748;0;-800;-600;0	711;0	604;-1	000;-1	000;4; ; ; ; ; ; ; ;
34414;1726;-800;-600;-1	000;-1	000;-1	000;-1	000;4;-800;-600;-1	000;-1	000;-1	000;-1	000;4; ; ; ; ; ; ; ;
34434;1727;409;311;0	711;0	603;569	621;2	627;0;410;308;0	486;0	534;570	226;2	750;0; ; ; ; ; ; ; ;
34454;1728;558;312;0	710;0	603;569	621;2	821;0;533;358;0	485;0	534;570	226;3	191;0; ; ; ; ; ; ; ;
34474;1729;578;316;0	710;0	603;570	549;2	793;0;533;358;0	484;0	534;569	918;3	189;0; ; ; ; ; ; ; ;
34494;1730;542;288;0	710;0	603;570	549;2	439;0;545;356;0	485;0	534;569	918;3	170;0; ; ; ; ; ; ; ;
34514;1731;536;297;0	710;0	603;570	549;2	660;0;516;356;0	485;0	534;569	918;2	846;0; ; ; ; ; ; ; ;
34534;1732;576;323;0	710;0	603;570	549;2	801;0;545;362;0	485;0	534;569	918;2	990;0; ; ; ; ; ; ; ;
34553;1733;546;356;0	711;0	604;570	549;2	872;0;531;370;0	485;0	535;569	918;2	971;0; ; ; ; ; ; ; ;
34573;1734;555;371;0	711;0	604;572	157;2	951;0;522;374;0	485;0	535;568	643;2	946;0; ; ; ; ; ; ; ;
34593;1735;555;327;0	711;0	604;572	157;2	530;0;557;373;0	485;0	535;568	643;3	102;0; ; ; ; ; ; ; ;
34613;1736;568;331;0	710;0	604;572	157;2	781;0;564;352;0	485;0	536;568	643;3	099;0; ; ; ; ; ; ; ;
34633;1737;562;312;0	710;0	604;572	157;2	651;0;536;375;0	484;0	536;568	643;2	884;0; ; ; ; ; ; ; ;
34653;1738;579;313;0	709;0	605;572	157;2	744;0;515;444;0	483;0	537;568	643;3	459;0; ; ; ; ; ; ; ;
34673;1739;581;317;0	708;0	605;570	557;2	681;0;507;446;0	482;0	537;568	206;3	431;0; ; ; ; ; ; ; ;
34693;1740;547;322;0	708;0	606;570	557;2	927;0;552;389;0	482;0	538;568	206;3	178;0; ; ; ; ; ; ; ;
34713;1741;-800;-600;0	481;0	539;-1	000;-1	000;4;542;405;0	481;0	539;568	206;3	210;0; ; ; ; ; ; ; ;
34733;1742;-800;-600;0	480;0	540;-1	000;-1	000;4;552;434;0	480;0	540;568	206;3	106;0; ; ; ; ; ; ; ;
34753;1743;602;364;0	705;0	608;570	557;2	976;0;603;379;0	479;0	541;568	206;3	241;0; ; ; ; ; ; ; ;
34773;1744;602;364;0	704;0	608;570	513;2	975;0;605;394;0	478;0	541;567	515;3	214;0; ; ; ; ; ; ; ;
34793;1745;563;423;0	704;0	608;570	513;3	023;0;568;394;0	477;0	542;567	515;3	091;0; ; ; ; ; ; ; ;
34813;1746;585;406;0	703;0	609;570	513;2	798;0;557;418;0	476;0	543;567	515;3	178;0; ; ; ; ; ; ; ;
34832;1747;585;383;0	702;0	609;570	513;2	829;0;592;385;0	476;0	543;567	515;3	204;0; ; ; ; ; ; ; ;
34853;1748;610;365;0	702;0	609;570	513;2	908;0;583;406;0	475;0	544;567	515;3	160;0; ; ; ; ; ; ; ;
34872;1749;617;351;0	701;0	610;568	297;2	783;0;588;411;0	475;0	544;567	281;3	162;0; ; ; ; ; ; ; ;
34892;1750;595;331;0	701;0	610;568	297;2	703;0;564;399;0	474;0	545;567	281;2	989;0; ; ; ; ; ; ; ;
34912;1751;586;390;0	701;0	610;568	297;2	919;0;587;400;0	474;0	545;567	281;3	187;0; ; ; ; ; ; ; ;
34934;1752;-800;-600;0	473;0	545;-1	000;-1	000;4;577;401;0	473;0	545;567	281;3	070;0; ; ; ; ; ; ; ;
34952;1753;604;370;0	700;0	610;568	297;2	905;0;569;392;0	473;0	546;567	281;3	072;0; ; ; ; ; ; ; ;
34972;1754;604;369;0	699;0	610;569	501;2	911;0;580;391;0	472;0	546;568	550;3	081;0; ; ; ; ; ; ; ;
34992;1755;-800;-600;0	472;0	546;-1	000;-1	000;4;562;422;0	472;0	546;568	550;3	075;0; ; ; ; ; ; ; ;
35012;1756;588;360;0	699;0	610;569	501;2	723;0;535;448;0	472;0	546;568	550;3	388;0; ; ; ; ; ; ; ;
35032;1757;581;364;0	699;0	610;569	501;2	822;0;577;384;0	472;0	546;568	550;3	058;0; ; ; ; ; ; ; ;
35052;1758;577;409;0	699;0	610;569	501;3	038;0;592;407;0	472;0	546;568	550;3	386;0; ; ; ; ; ; ; ;
35072;1759;572;426;0	699;0	610;569	698;3	177;0;591;404;0	472;0	546;566	509;3	264;0; ; ; ; ; ; ; ;
35092;1760;586;368;0	699;0	609;569	698;2	813;0;561;421;0	472;0	546;566	509;2	981;0; ; ; ; ; ; ; ;
35112;1761;556;434;0	699;0	609;569	698;3	171;0;561;424;0	472;0	546;566	509;3	054;0; ; ; ; ; ; ; ;
35132;1762;588;339;0	699;0	609;569	698;2	888;0;555;425;0	472;0	546;566	509;3	050;0; ; ; ; ; ; ; ;
35151;1763;580;381;0	699;0	609;569	698;2	964;0;577;411;0	472;0	545;566	509;3	056;0; ; ; ; ; ; ; ;
35171;1764;570;392;0	699;0	609;569	489;3	083;0;577;411;0	472;0	545;567	233;3	059;0; ; ; ; ; ; ; ;
35191;1765;578;372;0	699;0	609;569	489;2	895;0;544;435;0	472;0	545;567	233;3	171;0; ; ; ; ; ; ; ;
35211;1766;605;331;0	699;0	608;569	489;2	969;0;594;388;0	472;0	545;567	233;3	272;0; ; ; ; ; ; ; ;
35231;1767;577;322;0	699;0	608;569	489;2	559;0;561;421;0	472;0	545;567	233;3	183;0;71;586;388; ; ; ; ;
35251;1768;593;372;0	699;0	608;569	489;2	867;0;575;404;0	472;0	545;567	233;3	068;0;71;586;388; ; ; ; ;
35271;1769;601;350;0	699;0	608;568	530;2	794;0;556;421;0	472;0	545;566	589;3	084;0;71;586;388; ; ; ; ;
35291;1770;603;342;0	699;0	608;568	530;2	743;0;571;411;0	472;0	545;566	589;3	231;0;71;586;388; ; ; ; ;
35311;1771;604;384;0	699;0	608;568	530;2	860;0;568;417;0	472;0	545;566	589;3	131;0;71;586;388; ; ; ; ;
35333;1772;609;368;0	699;0	608;568	530;2	746;0;580;412;0	472;0	545;566	589;2	967;0;71;586;388; ; ; ; ;
35351;1773;588;396;0	699;0	607;568	530;2	777;0;537;415;0	472;0	544;566	589;2	921;0; ; ; ; ; ; ; ;
35371;1774;588;393;0	699;0	607;569	039;2	812;0;535;417;0	472;0	544;566	565;2	875;0; ; ; ; ; ; ; ;
35391;1775;571;301;0	699;0	607;569	039;2	647;0;596;400;0	472;0	544;566	565;3	067;0; ; ; ; ; ; ; ;
35411;1776;572;386;0	699;0	607;569	039;2	662;0;584;387;0	472;0	544;566	565;2	933;0; ; ; ; ; ; ; ;
35430;1777;572;348;0	699;0	607;569	039;2	687;0;576;378;0	472;0	544;566	565;2	991;0; ; ; ; ; ; ; ;
35450;1778;-800;-600;0	472;0	544;-1	000;-1	000;4;554;413;0	472;0	544;566	565;2	873;0; ; ; ; ; ; ; ;
35470;1779;-800;-600;0	699;0	606;-1	000;-1	000;4;543;405;0	472;0	543;567	359;2	876;0; ; ; ; ; ; ; ;
35490;1780;-800;-600;0	472;0	543;-1	000;-1	000;4;583;362;0	472;0	543;567	359;3	009;0; ; ; ; ; ; ; ;
35510;1781;586;377;0	699;0	605;568	509;2	561;0;562;405;0	472;0	543;567	359;2	998;0; ; ; ; ; ; ; ;
35530;1782;586;291;0	699;0	605;568	509;2	477;0;580;411;0	472;0	542;567	359;3	143;0; ; ; ; ; ; ; ;
35550;1783;-800;-600;0	472;0	542;-1	000;-1	000;4;564;408;0	472;0	542;567	359;2	989;0; ; ; ; ; ; ; ;
35570;1784;-800;-600;0	699;0	604;-1	000;-1	000;4;571;411;0	472;0	542;566	750;3	031;0; ; ; ; ; ; ; ;
35590;1785;608;307;0	699;0	604;569	887;2	649;0;558;417;0	472;0	542;566	750;2	949;0;72;575;379; ; ; ; ;
35610;1786;587;371;0	699;0	604;569	887;2	911;0;568;408;0	472;0	542;566	750;2	989;0;72;575;379; ; ; ; ;
35630;1787;582;374;0	699;0	604;569	887;2	905;0;565;412;0	472;0	542;566	750;3	084;0;72;575;379; ; ; ; ;
35650;1788;581;350;0	699;0	605;569	887;2	946;0;563;392;0	472;0	542;566	750;3	012;0;72;575;379; ; ; ; ;
35670;1789;582;345;0	699;0	605;569	817;2	956;0;562;388;0	472;0	543;567	465;3	055;0;72;575;379; ; ; ; ;
35690;1790;586;369;0	699;0	606;569	817;2	642;0;576;387;0	471;0	544;567	465;3	112;0;72;575;379; ; ; ; ;
35710;1791;-800;-600;-1	000;-1	000;-1	000;-1	000;4;-800;-600;-1	000;-1	000;-1	000;-1	000;4; ; ; ; ; ; ; ;
35729;1792;-800;-600;0	471;0	546;-1	000;-1	000;4;569;398;0	471;0	546;567	465;2	997;0; ; ; ; ; ; ; ;
35749;1793;580;357;0	698;0	609;569	817;2	524;0;584;431;0	470;0	547;567	465;3	085;0; ; ; ; ; ; ; ;
35770;1794;580;356;0	697;0	610;570	377;2	526;0;583;440;0	470;0	548;567	138;3	042;0; ; ; ; ; ; ; ;
35789;1795;-800;-600;0	470;0	549;-1	000;-1	000;4;580;397;0	470;0	549;567	138;3	011;0; ; ; ; ; ; ; ;
35811;1796;-800;-600;0	470;0	550;-1	000;-1	000;4;570;397;0	470;0	550;567	138;3	024;0; ; ; ; ; ; ; ;
35829;1797;501;287;0	698;0	612;570	377;2	630;0;512;327;0	471;0	549;567	138;2	979;0; ; ; ; ; ; ; ;
35849;1798;450;282;0	698;0	612;570	377;2	888;0;474;315;0	471;0	549;567	138;2	943;0; ; ; ; ; ; ; ;
35869;1799;451;286;0	698;0	613;567	334;2	873;0;446;300;0	471;0	550;569	823;2	946;0; ; ; ; ; ; ; ;
35889;1800;496;232;0	698;0	614;567	334;2	687;0;471;310;0	471;0	550;569	823;2	903;0;73;480;281; ; ; ; ;
35909;1801;468;255;0	698;0	614;567	334;2	881;0;474;304;0	471;0	550;569	823;3	006;0;73;480;281; ; ; ; ;
35929;1802;457;301;0	699;0	614;567	334;3	012;0;485;287;0	471;0	550;569	823;3	047;0;73;480;281; ; ; ; ;
35949;1803;492;254;0	699;0	614;567	334;2	680;0;489;318;0	472;0	550;569	823;3	009;0;73;480;281; ; ; ; ;
35969;1804;474;272;0	700;0	614;566	157;2	803;0;492;313;0	472;0	549;568	406;3	016;0;73;480;281; ; ; ; ;
35989;1805;489;259;0	700;0	613;566	157;2	633;0;476;299;0	473;0	549;568	406;3	026;0;73;480;281; ; ; ; ;
36009;1806;511;222;0	701;0	613;566	157;2	554;0;454;331;0	474;0	548;568	406;2	979;0;73;480;281; ; ; ; ;
36029;1807;486;232;0	701;0	612;566	157;2	892;0;483;290;0	474;0	547;568	406;3	086;0;73;480;281; ; ; ; ;
36049;1808;455;296;0	702;0	611;566	157;2	982;0;476;311;0	475;0	546;568	406;3	067;0;74;480;272; ; ; ; ;
36069;1809;458;280;0	702;0	610;568	290;3	084;0;471;318;0	475;0	544;569	257;3	078;0;74;480;272; ; ; ; ;
36088;1810;447;279;0	703;0	609;568	290;2	779;0;462;296;0	476;0	543;569	257;2	848;0;74;480;272; ; ; ; ;
36108;1811;453;267;0	704;0	608;568	290;2	998;0;493;269;0	477;0	542;569	257;2	848;0;74;480;272; ; ; ; ;
36128;1812;468;278;0	704;0	606;568	290;3	061;0;502;289;0	478;0	540;569	257;3	187;0;74;480;272; ; ; ; ;
36148;1813;489;243;0	705;0	605;568	290;2	490;0;486;289;0	478;0	539;569	257;3	041;0;74;480;272; ; ; ; ;
36171;1814;499;239;0	705;0	604;568	390;2	592;0;487;286;0	479;0	537;570	517;3	148;0;74;480;272; ; ; ; ;
36188;1815;472;254;0	706;0	603;568	390;2	606;0;485;286;0	480;0	536;570	517;3	059;0;74;480;272; ; ; ; ;
36210;1816;484;231;0	707;0	602;568	390;2	750;0;485;299;0	481;0	535;570	517;3	090;0;74;480;272; ; ; ; ;
36228;1817;536;228;0	708;0	601;568	390;2	377;0;464;284;0	482;0	534;570	517;2	944;0;74;480;272; ; ; ; ;
36250;1818;-800;-600;0	483;0	532;-1	000;-1	000;4;492;307;0	483;0	532;570	517;3	040;0;75;496;277; ; ; ; ;
36268;1819;-800;-600;0	709;0	599;-1	000;-1	000;4;488;304;0	483;0	532;571	101;3	020;0;75;496;277; ; ; ; ;
36290;1820;464;271;0	710;0	598;569	685;2	893;0;503;295;0	484;0	531;571	101;3	022;0;75;496;277; ; ; ; ;
36308;1821;495;245;0	710;0	598;569	685;2	512;0;494;280;0	485;0	530;571	101;3	029;0;75;496;277; ; ; ; ;
36328;1822;545;239;0	711;0	597;569	685;2	754;0;497;289;0	485;0	529;571	101;3	116;0;75;496;277; ; ; ; ;
36347;1823;506;250;0	711;0	597;569	685;2	727;0;512;308;0	486;0	529;571	101;3	085;0;75;496;277; ; ; ; ;
36369;1824;527;248;0	711;0	596;570	328;2	702;0;510;302;0	486;0	529;573	047;3	125;0;75;496;277; ; ; ; ;
36387;1825;522;247;0	712;0	596;570	328;2	469;0;498;297;0	486;0	528;573	047;3	301;0;75;496;277; ; ; ; ;
36409;1826;-800;-600;0	486;0	528;-1	000;-1	000;4;490;269;0	486;0	528;573	047;3	055;0;75;496;277; ; ; ; ;
36427;1827;503;250;0	711;0	595;570	328;2	952;0;502;301;0	486;0	528;573	047;3	141;0;75;496;277; ; ; ; ;
36449;1828;503;260;0	711;0	595;570	328;2	984;0;481;315;0	485;0	528;573	047;3	187;0;75;496;277; ; ; ; ;
36467;1829;503;260;0	710;0	595;570	745;2	986;0;481;310;0	485;0	528;573	109;3	076;0;75;496;277; ; ; ; ;
36489;1830;485;231;0	710;0	595;570	745;3	041;0;506;297;0	484;0	528;573	109;3	087;0;75;496;277; ; ; ; ;
36507;1831;501;252;0	709;0	595;570	745;2	605;0;475;327;0	483;0	529;573	109;3	092;0;75;496;277; ; ; ; ;
36529;1832;480;240;0	708;0	594;570	745;2	936;0;482;309;0	482;0	529;573	109;3	146;0;75;496;277; ; ; ; ;
36547;1833;484;241;0	708;0	594;570	745;2	646;0;511;284;0	482;0	529;573	109;3	164;0;75;496;277; ; ; ; ;
36569;1834;487;243;0	707;0	594;571	112;2	771;0;498;294;0	481;0	529;572	680;3	180;0;75;496;277; ; ; ; ;
36587;1835;-800;-600;0	480;0	529;-1	000;-1	000;4;487;283;0	480;0	529;572	680;3	088;0;75;496;277; ; ; ; ;
36607;1836;488;264;0	705;0	594;571	112;3	012;0;498;300;0	479;0	529;572	680;3	193;0;75;496;277; ; ; ; ;
36627;1837;498;235;0	704;0	593;571	112;2	798;0;486;334;0	478;0	529;572	680;3	088;0;75;496;277; ; ; ; ;
36646;1838;448;289;0	704;0	593;571	112;3	054;0;451;284;0	478;0	530;572	680;3	151;0; ; ; ; ; ; ; ;
36666;1839;436;290;0	705;0	594;569	506;2	989;0;451;301;0	479;0	531;572	981;3	184;0; ; ; ; ; ; ; ;
36686;1840;375;343;0	705;0	594;569	506;2	820;0;376;309;0	479;0	531;572	981;3	118;0;76;375;317; ; ; ; ;
36706;1841;392;293;0	705;0	594;569	506;2	727;0;378;335;0	479;0	531;572	981;3	032;0;76;375;317; ; ; ; ;
36726;1842;365;299;0	705;0	594;569	506;2	799;0;378;351;0	479;0	531;572	981;3	206;0;76;375;317; ; ; ; ;
36746;1843;375;305;0	705;0	594;569	506;3	099;0;379;322;0	479;0	531;572	981;3	072;0;76;375;317; ; ; ; ;
36766;1844;377;310;0	705;0	594;569	160;3	092;0;378;341;0	478;0	531;572	240;3	065;0;76;375;317; ; ; ; ;
36786;1845;376;304;0	705;0	594;569	160;2	803;0;352;313;0	479;0	531;572	240;3	086;0;76;375;317; ; ; ; ;
36806;1846;400;301;0	705;0	594;569	160;2	938;0;-800;-600;0	705;0	594;-1	000;-1	000;4; ; ; ; ; ; ; ;
36826;1847;360;322;0	705;0	594;569	160;3	102;0;376;318;0	479;0	531;572	240;3	129;0; ; ; ; ; ; ; ;
36846;1848;384;314;0	705;0	594;569	160;3	090;0;369;327;0	479;0	531;572	240;3	146;0; ; ; ; ; ; ; ;
36866;1849;386;320;0	705;0	594;568	611;3	074;0;369;326;0	479;0	531;573	147;3	151;0; ; ; ; ; ; ; ;
36886;1850;393;307;0	706;0	595;568	611;2	903;0;361;322;0	479;0	531;573	147;2	957;0; ; ; ; ; ; ; ;
36906;1851;347;274;0	706;0	595;568	611;3	064;0;372;307;0	479;0	532;573	147;3	110;0; ; ; ; ; ; ; ;
36925;1852;358;319;0	706;0	595;568	611;2	964;0;389;344;0	480;0	532;573	147;3	166;0;77;379;333; ; ; ; ;
36945;1853;352;322;0	706;0	596;568	611;3	157;0;360;318;0	480;0	532;573	147;2	866;0;77;379;333; ; ; ; ;
36965;1854;356;324;0	706;0	596;569	967;3	162;0;370;321;0	480;0	533;571	791;2	942;0;77;379;333; ; ; ; ;
36985;1855;367;319;0	706;0	596;569	967;2	947;0;356;342;0	480;0	533;571	791;2	939;0;77;379;333; ; ; ; ;
37005;1856;393;313;0	706;0	597;569	967;3	177;0;368;355;0	480;0	533;571	791;2	946;0;77;379;333; ; ; ; ;
37025;1857;378;337;0	706;0	597;569	967;2	982;0;378;311;0	480;0	533;571	791;3	209;0;77;379;333; ; ; ; ;
37045;1858;385;340;0	706;0	597;569	967;2	741;0;-800;-600;0	706;0	597;-1	000;-1	000;4;77;379;333; ; ; ; ;
37065;1859;396;341;0	706;0	598;571	920;2	800;0;-800;-600;0	480;0	535;-1	000;-1	000;4;77;379;333; ; ; ; ;
37085;1860;396;343;0	706;0	598;571	920;2	917;0;402;349;0	479;0	535;571	050;3	101;0;77;379;333; ; ; ; ;
37105;1861;379;357;0	706;0	598;571	920;2	955;0;407;330;0	479;0	535;571	050;3	177;0;77;379;333; ; ; ; ;
37125;1862;-800;-600;0	479;0	535;-1	000;-1	000;4;406;376;0	479;0	535;571	050;3	136;0; ; ; ; ; ; ; ;
37145;1863;407;323;0	705;0	598;571	920;2	714;0;392;353;0	479;0	535;571	050;3	001;0; ; ; ; ; ; ; ;
37165;1864;407;324;0	705;0	598;571	126;2	711;0;393;354;0	479;0	535;571	364;3	021;0; ; ; ; ; ; ; ;
37185;1865;405;291;0	705;0	598;571	126;2	557;0;372;360;0	479;0	535;571	364;2	990;0; ; ; ; ; ; ; ;
37205;1866;-800;-600;0	478;0	535;-1	000;-1	000;4;403;428;0	478;0	535;571	364;3	311;0; ; ; ; ; ; ; ;
37225;1867;371;320;0	705;0	598;571	126;2	944;0;368;351;0	478;0	535;571	364;2	960;0; ; ; ; ; ; ; ;
37244;1868;-800;-600;0	478;0	535;-1	000;-1	000;4;406;322;0	478;0	535;571	364;3	277;0; ; ; ; ; ; ; ;
37264;1869;-800;-600;0	704;0	598;-1	000;-1	000;4;396;333;0	478;0	535;571	768;3	151;0; ; ; ; ; ; ; ;
37284;1870;394;369;0	704;0	597;569	464;2	975;0;383;330;0	478;0	535;571	768;3	017;0; ; ; ; ; ; ; ;
37304;1871;411;353;0	704;0	597;569	464;2	917;0;382;402;0	478;0	535;571	768;3	066;0;78;401;334; ; ; ; ;
37324;1872;415;319;0	704;0	597;569	464;2	582;0;387;379;0	478;0	535;571	768;3	136;0;78;401;334; ; ; ; ;
37344;1873;389;327;0	704;0	597;569	464;2	792;0;-800;-600;0	704;0	597;-1	000;-1	000;4;78;401;334; ; ; ; ;
37364;1874;398;333;0	705;0	596;569	931;2	666;0;-800;-600;0	478;0	534;-1	000;-1	000;4;78;401;334; ; ; ; ;
37384;1875;-800;-600;0	478;0	534;-1	000;-1	000;4;410;344;0	478;0	534;572	290;3	298;0;78;401;334; ; ; ; ;
37404;1876;402;289;0	705;0	596;569	931;2	697;0;413;347;0	478;0	534;572	290;3	245;0;78;401;334; ; ; ; ;
37424;1877;371;363;0	705;0	596;569	931;2	957;0;390;322;0	478;0	534;572	290;3	027;0; ; ; ; ; ; ; ;
37444;1878;382;290;0	704;0	595;569	931;2	869;0;393;349;0	478;0	534;572	290;3	253;0; ; ; ; ; ; ; ;
37464;1879;364;313;0	704;0	595;571	100;3	019;0;396;342;0	478;0	534;571	289;3	178;0; ; ; ; ; ; ; ;
37484;1880;394;318;0	704;0	594;571	100;2	933;0;371;342;0	477;0	533;571	289;3	056;0; ; ; ; ; ; ; ;
37504;1881;372;327;0	704;0	594;571	100;3	005;0;-800;-600;0	704;0	594;-1	000;-1	000;4; ; ; ; ; ; ; ;
37524;1882;-800;-600;-1	000;-1	000;-1	000;-1	000;4;-800;-600;-1	000;-1	000;-1	000;-1	000;4; ; ; ; ; ; ; ;
37543;1883;393;305;0	703;0	593;571	100;2	947;0;-800;-600;0	703;0	593;-1	000;-1	000;4; ; ; ; ; ; ; ;
37563;1884;385;303;0	703;0	592;572	745;2	982;0;-800;-600;0	477;0	532;-1	000;-1	000;4; ; ; ; ; ; ; ;
37583;1885;400;324;0	703;0	591;572	745;2	926;0;384;323;0	476;0	531;573	884;3	050;0; ; ; ; ; ; ; ;
37603;1886;380;327;0	703;0	591;572	745;3	037;0;387;380;0	476;0	530;573	884;3	154;0; ; ; ; ; ; ; ;
37623;1887;395;299;0	703;0	590;572	745;2	902;0;397;343;0	477;0	530;573	884;3	293;0; ; ; ; ; ; ; ;
37643;1888;399;287;0	703;0	589;572	745;2	625;0;-800;-600;0	703;0	589;-1	000;-1	000;4; ; ; ; ; ; ; ;
37663;1889;392;278;0	704;0	588;571	045;2	614;0;-800;-600;0	478;0	528;-1	000;-1	000;4; ; ; ; ; ; ; ;
37683;1890;287;441;0	705;0	587;571	045;3	533;0;247;329;0	480;0	527;574	117;3	057;0; ; ; ; ; ; ; ;
37703;1891;231;370;0	705;0	587;571	045;3	396;0;257;319;0	480;0	527;574	117;3	331;0;79;250;342; ; ; ; ;
37723;1892;249;315;0	705;0	586;571	045;3	050;0;273;340;0	480;0	526;574	117;3	345;0;79;250;342; ; ; ; ;
37743;1893;252;363;0	705;0	585;571	045;3	013;0;274;336;0	480;0	525;574	117;3	203;0;79;250;342; ; ; ; ;
37763;1894;253;346;0	706;0	585;567	674;2	959;0;270;333;0	480;0	524;576	570;3	369;0;79;250;342; ; ; ; ;
37783;1895;242;343;0	706;0	584;567	674;3	105;0;224;347;0	480;0	524;576	570;3	112;0;79;250;342; ; ; ; ;
37803;1896;208;359;0	706;0	584;567	674;3	126;0;255;341;0	481;0	523;576	570;3	332;0;79;250;342; ; ; ; ;
37823;1897;254;309;0	706;0	583;567	674;2	886;0;249;328;0	481;0	523;576	570;3	060;0; ; ; ; ; ; ; ;
37842;1898;222;288;0	707;0	583;567	674;2	825;0;270;361;0	481;0	522;576	570;3	243;0; ; ; ; ; ; ; ;
37862;1899;215;276;0	707;0	583;570	065;2	774;0;274;355;0	482;0	522;576	885;3	298;0; ; ; ; ; ; ; ;
37882;1900;247;364;0	708;0	583;570	065;3	134;0;244;297;0	482;0	522;576	885;3	012;0; ; ; ; ; ; ; ;
37902;1901;226;334;0	708;0	583;570	065;2	967;0;262;360;0	483;0	522;576	885;3	194;0; ; ; ; ; ; ; ;
37922;1902;156;407;0	710;0	583;570	065;3	212;0;202;457;0	485;0	522;576	885;3	645;0; ; ; ; ; ; ; ;
37942;1903;155;393;0	711;0	584;570	065;3	129;0;158;397;0	486;0	522;576	885;3	175;0; ; ; ; ; ; ; ;
37962;1904;154;401;0	711;0	584;567	301;3	092;0;146;443;0	486;0	522;575	638;3	312;0; ; ; ; ; ; ; ;
37982;1905;144;401;0	712;0	584;567	301;3	259;0;146;354;0	487;0	522;575	638;3	036;0; ; ; ; ; ; ; ;
38002;1906;151;402;0	712;0	585;567	301;2	916;0;113;360;0	487;0	523;575	638;3	068;0; ; ; ; ; ; ; ;
38022;1907;128;403;0	713;0	585;567	301;3	085;0;150;302;0	488;0	523;575	638;2	641;0; ; ; ; ; ; ; ;
38042;1908;131;401;0	713;0	585;567	301;3	060;0;158;416;0	488;0	523;575	638;3	066;0;80;138;396; ; ; ; ;
38062;1909;133;402;0	713;0	586;567	229;3	034;0;150;409;0	488;0	523;576	292;2	926;0;80;138;396; ; ; ; ;
38082;1910;135;389;0	713;0	586;567	229;2	941;0;-800;-600;0	713;0	586;-1	000;-1	000;4;80;138;396; ; ; ; ;
38102;1911;140;394;0	713;0	587;567	229;3	002;0;91;380;0	488;0	524;576	292;3	041;0;80;138;396; ; ; ; ;
38121;1912;145;418;0	714;0	587;567	229;3	038;0;120;393;0	488;0	524;576	292;2	977;0;80;138;396; ; ; ; ;
38141;1913;127;403;0	714;0	588;567	229;3	131;0;141;403;0	489;0	525;576	292;3	082;0;80;138;396; ; ; ; ;
38161;1914;129;413;0	714;0	588;567	666;3	188;0;165;414;0	489;0	525;574	584;3	066;0;80;138;396; ; ; ; ;
38181;1915;130;393;0	714;0	588;567	666;3	039;0;-800;-600;0	714;0	588;-1	000;-1	000;4;80;138;396; ; ; ; ;
38201;1916;142;402;0	714;0	588;567	666;3	074;0;163;419;0	488;0	526;574	584;3	132;0;80;138;396; ; ; ; ;
38221;1917;132;400;0	714;0	589;567	666;3	132;0;180;416;0	488;0	526;574	584;3	305;0;80;138;396; ; ; ; ;
38241;1918;143;408;0	714;0	589;567	666;3	077;0;130;382;0	488;0	526;574	584;2	998;0;80;138;396; ; ; ; ;
38261;1919;140;410;0	713;0	589;566	614;3	091;0;124;367;0	488;0	527;576	427;3	020;0;80;138;396; ; ; ; ;
38281;1920;136;396;0	713;0	589;566	614;3	097;0;127;392;0	488;0	527;576	427;2	940;0;80;138;396; ; ; ; ;
38301;1921;133;422;0	713;0	589;566	614;3	103;0;143;378;0	488;0	527;576	427;3	101;0;80;138;396; ; ; ; ;
38321;1922;133;413;0	713;0	589;566	614;3	179;0;154;384;0	487;0	527;576	427;3	113;0;80;138;396; ; ; ; ;
38341;1923;144;381;0	712;0	589;566	614;2	933;0;149;370;0	487;0	527;576	427;3	157;0;80;138;396; ; ; ; ;
38361;1924;144;392;0	712;0	589;565	214;2	934;0;153;369;0	487;0	528;576	333;3	180;0;80;138;396; ; ; ; ;
38381;1925;143;384;0	712;0	589;565	214;3	134;0;-800;-600;0	712;0	589;-1	000;-1	000;4;80;138;396; ; ; ; ;
38401;1926;138;384;0	712;0	589;565	214;2	972;0;198;430;0	486;0	527;576	333;3	393;0; ; ; ; ; ; ; ;
38420;1927;148;379;0	712;0	589;565	214;3	084;0;110;366;0	486;0	528;576	333;3	047;0; ; ; ; ; ; ; ;
38440;1928;140;389;0	712;0	589;565	214;3	168;0;-800;-600;0	712;0	589;-1	000;-1	000;4; ; ; ; ; ; ; ;
38460;1929;143;386;0	712;0	589;567	683;3	131;0;-800;-600;0	486;0	527;-1	000;-1	000;4; ; ; ; ; ; ; ;
38480;1930;152;380;0	712;0	589;567	683;3	115;0;114;389;0	486;0	527;576	268;2	917;0; ; ; ; ; ; ; ;
38500;1931;141;403;0	712;0	588;567	683;3	146;0;-800;-600;0	712;0	588;-1	000;-1	000;4; ; ; ; ; ; ; ;
38520;1932;161;375;0	711;0	588;567	683;3	144;0;120;330;0	486;0	527;576	268;2	973;0; ; ; ; ; ; ; ;
38540;1933;137;412;0	711;0	588;567	683;3	201;0;150;306;0	486;0	526;576	268;2	982;0; ; ; ; ; ; ; ;
38560;1934;142;407;0	711;0	588;565	424;3	206;0;151;307;0	486;0	526;575	030;2	975;0; ; ; ; ; ; ; ;
38580;1935;154;402;0	712;0	587;565	424;3	061;0;155;385;0	486;0	526;575	030;3	104;0; ; ; ; ; ; ; ;
38600;1936;117;376;0	712;0	587;565	424;3	341;0;170;410;0	486;0	525;575	030;3	025;0; ; ; ; ; ; ; ;
38620;1937;141;407;0	712;0	586;565	424;3	092;0;107;371;0	486;0	525;575	030;2	859;0; ; ; ; ; ; ; ;
38640;1938;143;429;0	712;0	586;565	424;3	078;0;105;376;0	487;0	524;575	030;2	896;0; ; ; ; ; ; ; ;
38660;1939;145;425;0	713;0	585;567	324;3	167;0;104;377;0	487;0	523;575	825;2	938;0; ; ; ; ; ; ; ;
38680;1940;148;404;0	713;0	584;567	324;3	186;0;145;356;0	488;0	523;575	825;3	188;0; ; ; ; ; ; ; ;
38699;1941;128;387;0	714;0	584;567	324;3	085;0;204;423;0	488;0	522;575	825;3	455;0;81;141;396; ; ; ; ;
38719;1942;143;403;0	714;0	583;567	324;3	077;0;137;393;0	489;0	522;575	825;2	945;0;81;141;396; ; ; ; ;
38740;1943;138;408;0	714;0	583;567	324;3	076;0;151;415;0	489;0	521;575	825;3	132;0;81;141;396; ; ; ; ;
38759;1944;131;403;0	715;0	583;568	540;3	081;0;166;404;0	489;0	521;576	603;3	138;0;81;141;396; ; ; ; ;
38779;1945;132;399;0	715;0	582;568	540;3	073;0;129;382;0	490;0	520;576	603;3	125;0;81;141;396; ; ; ; ;
38799;1946;138;391;0	715;0	582;568	540;3	107;0;145;363;0	490;0	520;576	603;3	212;0;81;141;396; ; ; ; ;
38819;1947;182;345;0	714;0	581;568	540;2	975;0;219;371;0	489;0	519;576	603;3	163;0; ; ; ; ; ; ; ;
38839;1948;261;272;0	713;0	579;568	540;2	929;0;286;281;0	488;0	517;576	603;3	193;0; ; ; ; ; ; ; ;
38859;1949;283;242;0	713;0	579;571	113;2	895;0;322;266;0	488;0	517;575	504;3	164;0; ; ; ; ; ; ; ;
38879;1950;294;295;0	713;0	579;571	113;2	890;0;264;257;0	488;0	517;575	504;3	095;0;82;276;280; ; ; ; ;
38899;1951;256;241;0	713;0	579;571	113;3	130;0;303;303;0	488;0	517;575	504;3	175;0;82;276;280; ; ; ; ;
38919;1952;268;264;0	713;0	579;571	113;3	005;0;282;303;0	488;0	517;575	504;3	004;0;82;276;280; ; ; ; ;
38939;1953;264;289;0	713;0	579;571	113;3	228;0;289;300;0	488;0	517;575	504;3	074;0;82;276;280; ; ; ; ;
38959;1954;270;269;0	713;0	579;569	904;3	213;0;279;300;0	488;0	518;574	599;3	064;0;82;276;280; ; ; ; ;
38979;1955;273;250;0	713;0	579;569	904;2	955;0;295;282;0	487;0	518;574	599;3	162;0;82;276;280; ; ; ; ;
38999;1956;256;262;0	712;0	579;569	904;2	921;0;294;318;0	487;0	518;574	599;3	272;0;82;276;280; ; ; ; ;
39018;1957;272;291;0	712;0	580;569	904;2	997;0;294;287;0	487;0	518;574	599;3	103;0;82;276;280; ; ; ; ;
39038;1958;265;250;0	712;0	580;569	904;2	813;0;280;310;0	487;0	519;574	599;3	158;0;82;276;280; ; ; ; ;
39058;1959;259;261;0	712;0	580;572	109;2	813;0;278;295;0	487;0	519;576	467;3	180;0;82;276;280; ; ; ; ;
39078;1960;267;265;0	712;0	580;572	109;2	982;0;289;285;0	487;0	519;576	467;3	119;0;82;276;280; ; ; ; ;
39098;1961;265;280;0	712;0	581;572	109;2	976;0;286;259;0	487;0	520;576	467;3	144;0;82;276;280; ; ; ; ;
39118;1962;261;338;0	712;0	581;572	109;3	099;0;262;269;0	487;0	520;576	467;2	957;0; ; ; ; ; ; ; ;
39138;1963;282;268;0	712;0	581;572	109;2	879;0;286;259;0	486;0	520;576	467;3	170;0;83;274;281; ; ; ; ;
39158;1964;282;291;0	712;0	581;571	566;2	895;0;277;263;0	486;0	520;575	892;3	113;0;83;274;281; ; ; ; ;
39178;1965;254;276;0	711;0	581;571	566;2	990;0;288;268;0	486;0	520;575	892;3	017;0;83;274;281; ; ; ; ;
39198;1966;286;272;0	711;0	581;571	566;3	138;0;279;292;0	485;0	521;575	892;2	967;0;83;274;281; ; ; ; ;
39218;1967;266;294;0	711;0	581;571	566;3	070;0;277;285;0	485;0	521;575	892;3	041;0;83;274;281; ; ; ; ;
39238;1968;269;275;0	710;0	581;571	566;2	857;0;273;287;0	485;0	521;575	892;2	948;0;83;274;281; ; ; ; ;
39258;1969;273;279;0	710;0	581;570	849;2	900;0;271;290;0	484;0	521;575	419;2	963;0;83;274;281; ; ; ; ;
39278;1970;290;300;0	709;0	581;570	849;2	896;0;304;302;0	483;0	521;575	419;2	987;0; ; ; ; ; ; ; ;
39297;1971;277;286;0	709;0	581;570	849;2	899;0;284;275;0	483;0	522;575	419;3	075;0; ; ; ; ; ; ; ;
39317;1972;303;290;0	708;0	581;570	849;2	907;0;312;304;0	482;0	522;575	419;3	084;0;84;290;279; ; ; ; ;
39337;1973;291;264;0	707;0	581;570	849;2	896;0;297;304;0	482;0	522;575	419;3	233;0;84;290;279; ; ; ; ;
39357;1974;291;258;0	707;0	581;570	580;2	897;0;294;302;0	481;0	522;576	995;3	298;0;84;290;279; ; ; ; ;
39377;1975;283;285;0	706;0	580;570	580;2	820;0;289;244;0	480;0	521;576	995;2	920;0;84;290;279; ; ; ; ;
39397;1976;276;288;0	706;0	580;570	580;2	839;0;318;287;0	480;0	521;576	995;3	187;0;84;290;279; ; ; ; ;
39417;1977;252;270;0	705;0	579;570	580;2	914;0;313;289;0	479;0	521;576	995;3	201;0;84;290;279; ; ; ; ;
39437;1978;296;312;0	705;0	579;570	580;3	033;0;319;300;0	479;0	521;576	995;3	123;0; ; ; ; ; ; ; ;
39457;1979;288;311;0	705;0	579;571	074;3	082;0;317;306;0	479;0	520;576	416;3	103;0; ; ; ; ; ; ; ;
39477;1980;301;279;0	704;0	578;571	074;2	958;0;275;285;0	479;0	520;576	416;2	987;0; ; ; ; ; ; ; ;
39497;1981;292;297;0	704;0	578;571	074;2	906;0;301;322;0	479;0	519;576	416;3	218;0; ; ; ; ; ; ; ;
39517;1982;283;288;0	705;0	577;571	074;2	811;0;296;323;0	479;0	519;576	416;3	006;0; ; ; ; ; ; ; ;
39537;1983;286;261;0	705;0	577;571	074;2	847;0;310;284;0	479;0	519;576	416;3	103;0; ; ; ; ; ; ; ;
39557;1984;281;264;0	705;0	577;572	710;2	803;0;312;303;0	480;0	518;576	192;3	174;0; ; ; ; ; ; ; ;
[truncated: 6,955 more rows]
