# Supplementary material for: Perception of Individual and Joint Action in Infants and Adults
Source: PLoS One. 2014 Sep 9;9(9):e107450. doi: 10.1371/journal.pone.0107450 (PMC4174902; doi:10.1371/journal.pone.0107450)
Supplement: Data S1 — Raw files of eye tracking data of all participants. (ZIP) [file pone.0107450.s001.zip › Turmbau2012b_12_14.csv]

Data properties:
Recording date: 10.07.2012
Recording time : 9:56:23:062 (corresponds to time 0)
Study: Turmbau2012b
Subject: Turmbau2012b_12_14
Recording: Turmbau2012b_12_14
Screen resolution: 800 x 600
Coordinate unit: Pixels
Filter settings:
Eye: Average
Fixation radius: 30
Min duration: 100
Timestamp;Number;GazepointX (L);GazepointY (L);CamX (L);CamY (L);Distance (L);Pupil (L);Validity (L);GazepointX (R);GazepointY (R);CamX (R);CamY (R);Distance (R);Pupil (R);Validity (R);Fixation;GazepointX;GazepointY;Event;Event Key;Data 1;Data 2;Description
14;1;-800;-600;-1	000;-1	000;-1	000;-1	000;4;-800;-600;-1	000;-1	000;-1	000;-1	000;4; ; ; ; ; ; ; ;
34;2;-800;-600;-1	000;-1	000;-1	000;-1	000;4;-800;-600;-1	000;-1	000;-1	000;-1	000;4; ; ; ; ; ; ; ;
74;3;-800;-600;0	626;0	696;-1	000;-1	000;4;-800;-600;0	399;0	723;-1	000;-1	000;4; ; ; ; ; ; ; ;
114;4;-800;-600;-1	000;-1	000;-1	000;-1	000;4;-800;-600;-1	000;-1	000;-1	000;-1	000;4; ; ; ; ; ; ; ;
134;5;-800;-600;-1	000;-1	000;-1	000;-1	000;4;-800;-600;-1	000;-1	000;-1	000;-1	000;4; ; ; ; ; ; ; ;
154;6;-800;-600;-1	000;-1	000;-1	000;-1	000;4;-800;-600;-1	000;-1	000;-1	000;-1	000;4; ; ; ; ; ; ; ;
193;7;-800;-600;-1	000;-1	000;-1	000;-1	000;4;-800;-600;-1	000;-1	000;-1	000;-1	000;4; ; ; ; ; ; ; ;
233;8;-800;-600;0	627;0	698;-1	000;-1	000;4;-800;-600;0	400;0	725;-1	000;-1	000;4; ; ; ; ; ; ; ;
273;9;-800;-600;-1	000;-1	000;-1	000;-1	000;4;-800;-600;-1	000;-1	000;-1	000;-1	000;4; ; ; ; ; ; ; ;
293;10;-800;-600;-1	000;-1	000;-1	000;-1	000;4;-800;-600;-1	000;-1	000;-1	000;-1	000;4; ; ; ; ; ; ; ;
313;11;-800;-600;-1	000;-1	000;-1	000;-1	000;4;-800;-600;-1	000;-1	000;-1	000;-1	000;4; ; ; ; ; ; ; ;
353;12;-800;-600;-1	000;-1	000;-1	000;-1	000;4;-800;-600;-1	000;-1	000;-1	000;-1	000;4; ; ; ; ; ; ; ;
373;13;-800;-600;0	628;0	700;-1	000;-1	000;4;-800;-600;0	401;0	724;-1	000;-1	000;4; ; ; ; ; ; ; ;
413;14;-800;-600;-1	000;-1	000;-1	000;-1	000;4;-800;-600;-1	000;-1	000;-1	000;-1	000;4; ; ; ; ; ; ; ;
433;15;-800;-600;-1	000;-1	000;-1	000;-1	000;4;-800;-600;-1	000;-1	000;-1	000;-1	000;4; ; ; ; ; ; ; ;
452;16;-800;-600;-1	000;-1	000;-1	000;-1	000;4;-800;-600;-1	000;-1	000;-1	000;-1	000;4; ; ; ; ; ; ; ;
492;17;-800;-600;-1	000;-1	000;-1	000;-1	000;4;-800;-600;-1	000;-1	000;-1	000;-1	000;4; ; ; ; ; ; ; ;
512;18;-800;-600;0	631;0	700;-1	000;-1	000;4;-800;-600;0	403;0	722;-1	000;-1	000;4; ; ; ; ; ; ; ;
552;19;-800;-600;-1	000;-1	000;-1	000;-1	000;4;-800;-600;-1	000;-1	000;-1	000;-1	000;4; ; ; ; ; ; ; ;
572;20;-800;-600;-1	000;-1	000;-1	000;-1	000;4;-800;-600;-1	000;-1	000;-1	000;-1	000;4; ; ; ; ; ; ; ;
592;21;-800;-600;-1	000;-1	000;-1	000;-1	000;4;-800;-600;-1	000;-1	000;-1	000;-1	000;4; ; ; ; ; ; ; ;
632;22;-800;-600;-1	000;-1	000;-1	000;-1	000;4;-800;-600;-1	000;-1	000;-1	000;-1	000;4; ; ; ; ; ; ; ;
652;23;-800;-600;0	633;0	705;-1	000;-1	000;4;-800;-600;0	405;0	726;-1	000;-1	000;4; ; ; ; ; ; ; ;
686; ; ; ; ; ; ; ;5; ; ; ; ; ; ;5; ; ; ;ShowAVI;8;0;0;atFish.avi
692;24;-800;-600;-1	000;-1	000;-1	000;-1	000;4;-800;-600;-1	000;-1	000;-1	000;-1	000;4; ; ; ; ; ; ; ;
712;25;-800;-600;-1	000;-1	000;-1	000;-1	000;4;-800;-600;-1	000;-1	000;-1	000;-1	000;4; ; ; ; ; ; ; ;
752;26;-800;-600;-1	000;-1	000;-1	000;-1	000;4;-800;-600;-1	000;-1	000;-1	000;-1	000;4; ; ; ; ; ; ; ;
791;27;-800;-600;-1	000;-1	000;-1	000;-1	000;4;-800;-600;-1	000;-1	000;-1	000;-1	000;4; ; ; ; ; ; ; ;
831;28;-800;-600;0	631;0	709;-1	000;-1	000;4;-800;-600;0	403;0	730;-1	000;-1	000;4; ; ; ; ; ; ; ;
871;29;-800;-600;-1	000;-1	000;-1	000;-1	000;4;-800;-600;-1	000;-1	000;-1	000;-1	000;4; ; ; ; ; ; ; ;
891;30;-800;-600;-1	000;-1	000;-1	000;-1	000;4;-800;-600;-1	000;-1	000;-1	000;-1	000;4; ; ; ; ; ; ; ;
911;31;-800;-600;-1	000;-1	000;-1	000;-1	000;4;-800;-600;-1	000;-1	000;-1	000;-1	000;4; ; ; ; ; ; ; ;
931;32;-800;-600;-1	000;-1	000;-1	000;-1	000;4;-800;-600;-1	000;-1	000;-1	000;-1	000;4; ; ; ; ; ; ; ;
971;33;-800;-600;0	630;0	710;-1	000;-1	000;4;-800;-600;0	402;0	732;-1	000;-1	000;4; ; ; ; ; ; ; ;
1011;34;-800;-600;-1	000;-1	000;-1	000;-1	000;4;-800;-600;-1	000;-1	000;-1	000;-1	000;4; ; ; ; ; ; ; ;
1031;35;-800;-600;-1	000;-1	000;-1	000;-1	000;4;-800;-600;-1	000;-1	000;-1	000;-1	000;4; ; ; ; ; ; ; ;
1050;36;-800;-600;-1	000;-1	000;-1	000;-1	000;4;-800;-600;-1	000;-1	000;-1	000;-1	000;4; ; ; ; ; ; ; ;
1090;37;-800;-600;-1	000;-1	000;-1	000;-1	000;4;-800;-600;-1	000;-1	000;-1	000;-1	000;4; ; ; ; ; ; ; ;
1130;38;-800;-600;0	631;0	713;-1	000;-1	000;4;-800;-600;0	403;0	735;-1	000;-1	000;4; ; ; ; ; ; ; ;
1150;39;-800;-600;-1	000;-1	000;-1	000;-1	000;4;-800;-600;-1	000;-1	000;-1	000;-1	000;4; ; ; ; ; ; ; ;
1170;40;-800;-600;-1	000;-1	000;-1	000;-1	000;4;-800;-600;-1	000;-1	000;-1	000;-1	000;4; ; ; ; ; ; ; ;
1210;41;-800;-600;-1	000;-1	000;-1	000;-1	000;4;-800;-600;-1	000;-1	000;-1	000;-1	000;4; ; ; ; ; ; ; ;
1230;42;-800;-600;-1	000;-1	000;-1	000;-1	000;4;-800;-600;-1	000;-1	000;-1	000;-1	000;4; ; ; ; ; ; ; ;
1250;43;-800;-600;0	630;0	713;-1	000;-1	000;4;-800;-600;0	402;0	735;-1	000;-1	000;4; ; ; ; ; ; ; ;
1270;44;-800;-600;-1	000;-1	000;-1	000;-1	000;4;-800;-600;-1	000;-1	000;-1	000;-1	000;4; ; ; ; ; ; ; ;
1290;45;-800;-600;-1	000;-1	000;-1	000;-1	000;4;-800;-600;-1	000;-1	000;-1	000;-1	000;4; ; ; ; ; ; ; ;
1310;46;-800;-600;-1	000;-1	000;-1	000;-1	000;4;-800;-600;-1	000;-1	000;-1	000;-1	000;4; ; ; ; ; ; ; ;
1330;47;-800;-600;-1	000;-1	000;-1	000;-1	000;4;-800;-600;-1	000;-1	000;-1	000;-1	000;4; ; ; ; ; ; ; ;
1350;48;-800;-600;0	630;0	712;-1	000;-1	000;4;-800;-600;0	403;0	735;-1	000;-1	000;4; ; ; ; ; ; ; ;
1369;49;-800;-600;-1	000;-1	000;-1	000;-1	000;4;-800;-600;-1	000;-1	000;-1	000;-1	000;4; ; ; ; ; ; ; ;
1389;50;-800;-600;-1	000;-1	000;-1	000;-1	000;4;-800;-600;-1	000;-1	000;-1	000;-1	000;4; ; ; ; ; ; ; ;
1409;51;-800;-600;-1	000;-1	000;-1	000;-1	000;4;-800;-600;-1	000;-1	000;-1	000;-1	000;4; ; ; ; ; ; ; ;
1449;52;-800;-600;-1	000;-1	000;-1	000;-1	000;4;-800;-600;-1	000;-1	000;-1	000;-1	000;4; ; ; ; ; ; ; ;
1469;53;-800;-600;0	630;0	710;-1	000;-1	000;4;-800;-600;0	403;0	734;-1	000;-1	000;4; ; ; ; ; ; ; ;
1489;54;-800;-600;-1	000;-1	000;-1	000;-1	000;4;-800;-600;-1	000;-1	000;-1	000;-1	000;4; ; ; ; ; ; ; ;
1509;55;-800;-600;-1	000;-1	000;-1	000;-1	000;4;-800;-600;-1	000;-1	000;-1	000;-1	000;4; ; ; ; ; ; ; ;
1529;56;-800;-600;-1	000;-1	000;-1	000;-1	000;4;-800;-600;-1	000;-1	000;-1	000;-1	000;4; ; ; ; ; ; ; ;
1549;57;-800;-600;-1	000;-1	000;-1	000;-1	000;4;-800;-600;-1	000;-1	000;-1	000;-1	000;4; ; ; ; ; ; ; ;
1569;58;-800;-600;0	629;0	706;-1	000;-1	000;4;-800;-600;0	402;0	731;-1	000;-1	000;4; ; ; ; ; ; ; ;
1609;59;-800;-600;-1	000;-1	000;-1	000;-1	000;4;-800;-600;-1	000;-1	000;-1	000;-1	000;4; ; ; ; ; ; ; ;
1629;60;404;280;0	630;0	703;641	744;2	783;0;-800;-600;0	630;0	703;-1	000;-1	000;4; ; ; ; ; ; ; ;
1648;61;-800;-600;-1	000;-1	000;-1	000;-1	000;4;-800;-600;-1	000;-1	000;-1	000;-1	000;4; ; ; ; ; ; ; ;
1688;62;415;265;0	630;0	702;641	744;2	745;0;395;242;0	403;0	727;644	837;2	490;0; ; ; ; ; ; ; ;
1708;63;415;264;0	630;0	701;642	843;2	749;0;396;239;0	403;0	726;647	063;2	498;0; ; ; ; ; ; ; ;
1728;64;-800;-600;-1	000;-1	000;-1	000;-1	000;4;-800;-600;-1	000;-1	000;-1	000;-1	000;4; ; ; ; ; ; ; ;
1748;65;409;273;0	630;0	700;642	843;2	809;0;387;214;0	403;0	725;647	063;2	491;0; ; ; ; ; ; ; ;
1768;66;-800;-600;-1	000;-1	000;-1	000;-1	000;4;-800;-600;-1	000;-1	000;-1	000;-1	000;4; ; ; ; ; ; ; ;
1788;67;413;272;0	630;0	698;642	843;2	821;0;409;245;0	403;0	724;647	063;2	587;0; ; ; ; ; ; ; ;
1808;68;412;272;0	630;0	697;643	038;2	822;0;409;245;0	403;0	723;646	960;2	587;0; ; ; ; ; ; ; ;
1828;69;-800;-600;-1	000;-1	000;-1	000;-1	000;4;-800;-600;-1	000;-1	000;-1	000;-1	000;4; ; ; ; ; ; ; ;
1848;70;412;283;0	631;0	695;643	038;2	926;0;408;211;0	404;0	721;646	960;2	573;0; ; ; ; ; ; ; ;
1868;71;-800;-600;-1	000;-1	000;-1	000;-1	000;4;-800;-600;-1	000;-1	000;-1	000;-1	000;4; ; ; ; ; ; ; ;
1888;72;405;306;0	631;0	693;643	038;3	068;0;417;238;0	404;0	719;646	960;2	798;0; ; ; ; ; ; ; ;
1908;73;404;305;0	632;0	693;644	034;3	072;0;417;237;0	405;0	718;647	898;2	802;0; ; ; ; ; ; ; ;
1928;74;-800;-600;-1	000;-1	000;-1	000;-1	000;4;-800;-600;-1	000;-1	000;-1	000;-1	000;4; ; ; ; ; ; ; ;
1948;75;405;253;0	633;0	692;644	034;2	723;0;401;200;0	406;0	717;647	898;2	670;0; ; ; ; ; ; ; ;
1967;76;404;245;0	634;0	692;644	034;3	001;0;400;253;0	406;0	716;647	898;2	737;0; ; ; ; ; ; ; ;
1987;77;412;275;0	634;0	692;644	034;3	063;0;399;303;0	407;0	716;647	898;2	979;0; ; ; ; ; ; ; ;
2007;78;413;277;0	635;0	692;646	216;3	135;0;398;351;0	407;0	716;650	953;3	118;0; ; ; ; ; ; ; ;
2027;79;419;290;0	635;0	692;646	216;3	242;0;397;205;0	407;0	715;650	953;2	844;0; ; ; ; ; ; ; ;
2047;80;402;280;0	635;0	691;646	216;2	850;0;-800;-600;0	635;0	691;-1	000;-1	000;4; ; ; ; ; ; ; ;
2067;81;391;236;0	635;0	691;646	216;2	923;0;422;236;0	407;0	714;650	953;2	775;0;1;408;252; ; ; ; ;
2087;82;417;264;0	635;0	690;646	216;2	907;0;413;232;0	408;0	713;650	953;2	794;0;1;408;252; ; ; ; ;
2107;83;407;246;0	635;0	690;644	494;2	883;0;412;237;0	408;0	713;646	922;2	777;0;1;408;252; ; ; ; ;
2127;84;405;265;0	635;0	690;644	494;3	168;0;399;252;0	408;0	713;646	922;3	045;0;1;408;252; ; ; ; ;
2147;85;399;259;0	636;0	689;644	494;2	978;0;424;228;0	409;0	713;646	922;2	824;0;1;408;252; ; ; ; ;
2167;86;396;244;0	636;0	689;644	494;2	945;0;415;264;0	409;0	712;646	922;2	912;0;1;408;252; ; ; ; ;
2187;87;414;285;0	637;0	689;644	494;3	012;0;410;249;0	409;0	712;646	922;2	851;0;1;408;252; ; ; ; ;
2207;88;409;276;0	637;0	689;647	942;3	028;0;423;242;0	410;0	712;650	369;2	904;0;1;408;252; ; ; ; ;
2227;89;401;267;0	637;0	689;647	942;2	952;0;408;242;0	410;0	711;650	369;2	810;0;1;408;252; ; ; ; ;
2247;90;405;264;0	637;0	689;647	942;3	055;0;389;236;0	410;0	711;650	369;2	806;0;1;408;252; ; ; ; ;
2266;91;401;248;0	638;0	689;647	942;2	830;0;416;250;0	410;0	710;650	369;3	051;0;1;408;252; ; ; ; ;
2286;92;422;291;0	638;0	688;647	942;3	225;0;-800;-600;0	638;0	688;-1	000;-1	000;4; ; ; ; ; ; ; ;
2306;93;426;292;0	639;0	688;643	918;3	187;0;-800;-600;0	411;0	710;-1	000;-1	000;4; ; ; ; ; ; ; ;
2326;94;401;249;0	639;0	688;643	918;2	985;0;403;235;0	411;0	710;646	931;2	812;0;2;401;267; ; ; ; ;
2346;95;400;236;0	639;0	688;643	918;2	975;0;377;269;0	411;0	710;646	931;2	868;0;2;401;267; ; ; ; ;
2366;96;403;250;0	639;0	689;643	918;3	055;0;391;278;0	411;0	710;646	931;3	005;0;2;401;267; ; ; ; ;
2386;97;416;290;0	639;0	689;643	918;3	155;0;390;280;0	411;0	710;646	931;2	917;0;2;401;267; ; ; ; ;
2406;98;419;292;0	639;0	689;643	160;3	181;0;389;281;0	411;0	710;647	402;2	982;0;2;401;267; ; ; ; ;
2426;99;409;280;0	639;0	689;643	160;3	150;0;401;253;0	411;0	710;647	402;2	995;0;2;401;267; ; ; ; ;
2446;100;397;275;0	639;0	689;643	160;3	149;0;400;236;0	411;0	710;647	402;2	977;0;2;401;267; ; ; ; ;
2466;101;402;274;0	639;0	689;643	160;3	041;0;407;240;0	411;0	710;647	402;3	117;0;2;401;267; ; ; ; ;
2486;102;408;261;0	639;0	688;643	160;3	069;0;411;284;0	411;0	710;647	402;3	140;0;2;401;267; ; ; ; ;
2506;103;404;257;0	639;0	688;643	198;3	035;0;413;275;0	411;0	710;649	934;3	175;0;2;401;267; ; ; ; ;
2526;104;412;280;0	638;0	688;643	198;3	122;0;384;230;0	411;0	710;649	934;3	045;0;2;401;267; ; ; ; ;
2546;105;402;285;0	638;0	688;643	198;3	080;0;414;274;0	410;0	710;649	934;3	180;0;2;401;267; ; ; ; ;
2565;106;393;261;0	638;0	688;643	198;3	110;0;400;293;0	410;0	710;649	934;3	176;0;2;401;267; ; ; ; ;
2585;107;420;267;0	637;0	688;643	198;3	016;0;422;213;0	410;0	710;649	934;2	910;0;3;410;261; ; ; ; ;
2608;108;414;262;0	637;0	688;644	169;3	009;0;419;241;0	410;0	710;648	105;2	958;0;3;410;261; ; ; ; ;
2625;109;409;251;0	637;0	688;644	169;2	866;0;409;217;0	410;0	710;648	105;2	935;0;3;410;261; ; ; ; ;
2645;110;409;252;0	637;0	688;644	169;3	075;0;404;271;0	409;0	710;648	105;3	235;0;3;410;261; ; ; ; ;
2665;111;408;265;0	637;0	688;644	169;3	161;0;400;292;0	409;0	711;648	105;3	121;0;3;410;261; ; ; ; ;
2685;112;412;266;0	636;0	688;644	169;3	164;0;415;240;0	409;0	711;648	105;3	041;0;3;410;261; ; ; ; ;
2705;113;411;265;0	636;0	689;645	414;3	173;0;413;273;0	409;0	711;649	047;3	176;0;3;410;261; ; ; ; ;
2727;114;414;272;0	636;0	689;645	414;3	209;0;419;278;0	408;0	711;649	047;3	262;0;3;410;261; ; ; ; ;
2745;115;409;263;0	636;0	689;645	414;3	338;0;395;270;0	408;0	711;649	047;3	182;0;3;410;261; ; ; ; ;
2765;116;406;247;0	636;0	688;645	414;3	214;0;381;213;0	409;0	711;649	047;3	206;0; ; ; ; ; ; ; ;
2785;117;368;177;0	636;0	688;645	414;3	116;0;372;183;0	409;0	711;649	047;3	114;0; ; ; ; ; ; ; ;
2807;118;358;162;0	637;0	689;644	261;3	136;0;369;152;0	409;0	711;649	626;3	102;0; ; ; ; ; ; ; ;
2825;119;367;214;0	636;0	689;644	261;3	126;0;353;201;0	409;0	711;649	626;3	216;0;4;365;185; ; ; ; ;
2847;120;369;192;0	636;0	689;644	261;3	261;0;369;211;0	409;0	712;649	626;3	305;0;4;365;185; ; ; ; ;
2864;121;365;187;0	636;0	689;644	261;3	130;0;373;162;0	408;0	712;649	626;3	160;0;4;365;185; ; ; ; ;
2884;122;361;205;0	635;0	689;644	261;3	215;0;368;161;0	408;0	712;649	626;2	969;0;4;365;185; ; ; ; ;
2904;123;361;192;0	635;0	689;644	733;3	158;0;367;157;0	407;0	712;651	694;2	965;0;4;365;185; ; ; ; ;
2924;124;376;208;0	634;0	689;644	733;3	078;0;362;182;0	407;0	713;651	694;2	985;0;4;365;185; ; ; ; ;
2944;125;367;205;0	634;0	690;644	733;3	286;0;354;191;0	407;0	713;651	694;3	017;0;4;365;185; ; ; ; ;
2964;126;370;190;0	634;0	690;644	733;3	052;0;351;162;0	406;0	713;651	694;3	068;0;4;365;185; ; ; ; ;
2984;127;367;203;0	634;0	690;644	733;3	158;0;356;217;0	406;0	713;651	694;3	104;0; ; ; ; ; ; ; ;
3004;128;368;200;0	633;0	690;642	833;3	201;0;350;220;0	406;0	713;649	649;3	131;0; ; ; ; ; ; ; ;
3018; ; ; ; ; ; ; ;5; ; ; ; ; ; ;5; ; ; ;Keyboard;3;39;0;Right
3024;129;366;190;0	633;0	690;642	833;3	017;0;357;146;0	406;0	714;649	649;2	862;0; ; ; ; ; ; ; ;
3047;130;386;205;0	633;0	690;642	833;3	101;0;357;197;0	406;0	714;649	649;2	889;0;5;367;186; ; ; ; ;
3064;131;376;200;0	633;0	690;642	833;3	184;0;364;160;0	406;0	714;649	649;2	921;0;5;367;186; ; ; ; ;
3085;132;376;217;0	633;0	690;642	833;3	211;0;394;139;0	406;0	714;649	649;2	956;0;5;367;186; ; ; ; ;
3104;133;377;218;0	633;0	690;643	346;3	241;0;400;160;0	406;0	715;646	310;2	971;0;5;367;186; ; ; ; ;
3126;134;378;187;0	633;0	691;643	346;3	046;0;348;205;0	406;0	715;646	310;3	105;0;5;367;186; ; ; ; ;
3144;135;357;198;0	633;0	691;643	346;3	169;0;369;185;0	405;0	715;646	310;2	964;0;5;367;186; ; ; ; ;
3163;136;365;198;0	633;0	691;643	346;2	980;0;369;156;0	405;0	715;646	310;2	943;0;5;367;186; ; ; ; ;
3183;137;367;186;0	632;0	691;643	346;3	049;0;370;164;0	405;0	716;646	310;3	168;0;5;367;186; ; ; ; ;
3205;138;358;193;0	632;0	691;642	432;3	059;0;369;170;0	404;0	716;647	796;3	105;0;5;367;186; ; ; ; ;
3223;139;377;189;0	631;0	691;642	432;2	976;0;361;176;0	404;0	716;647	796;3	051;0;5;367;186; ; ; ; ;
3245;140;380;208;0	631;0	692;642	432;3	139;0;371;171;0	404;0	716;647	796;3	124;0;5;367;186; ; ; ; ;
3263;141;365;198;0	631;0	692;642	432;2	998;0;373;202;0	404;0	717;647	796;3	079;0;5;367;186; ; ; ; ;
3284;142;360;194;0	631;0	692;642	432;3	097;0;370;162;0	404;0	717;647	796;2	957;0;5;367;186; ; ; ; ;
3303;143;357;203;0	631;0	692;641	783;3	033;0;370;167;0	404;0	717;649	694;2	982;0;5;367;186; ; ; ; ;
3324;144;381;234;0	631;0	692;641	783;3	232;0;382;139;0	404;0	717;649	694;3	119;0;5;367;186; ; ; ; ;
3343;145;367;186;0	631;0	692;641	783;3	015;0;360;167;0	403;0	717;649	694;2	858;0;5;367;186; ; ; ; ;
3363;146;368;191;0	631;0	692;641	783;3	010;0;377;160;0	403;0	717;649	694;2	857;0;5;367;186; ; ; ; ;
3383;147;358;197;0	630;0	692;641	783;3	094;0;371;178;0	403;0	717;649	694;2	993;0;5;367;186; ; ; ; ;
3404;148;355;203;0	630;0	692;641	858;3	120;0;365;174;0	403;0	717;652	568;2	864;0;5;367;186; ; ; ; ;
3423;149;388;213;0	630;0	692;641	858;2	988;0;375;166;0	403;0	717;652	568;2	976;0;5;367;186; ; ; ; ;
3444;150;363;241;0	630;0	692;641	858;3	333;0;362;166;0	403;0	718;652	568;2	959;0;5;367;186; ; ; ; ;
3462;151;363;216;0	630;0	692;641	858;3	159;0;377;163;0	403;0	718;652	568;3	044;0;5;367;186; ; ; ; ;
3484;152;369;202;0	630;0	692;641	858;3	112;0;362;175;0	402;0	718;652	568;3	123;0;5;367;186; ; ; ; ;
3497; ; ; ; ; ; ; ;5; ; ; ; ; ; ;5; ; ; ;ShowAVI;8;0;0;Interactive.avi
3502;153;371;209;0	630;0	692;641	972;3	252;0;368;178;0	402;0	718;650	983;3	140;0;5;367;186; ; ; ; ;
3524;154;376;193;0	629;0	692;641	972;3	132;0;360;177;0	402;0	718;650	983;3	085;0;5;367;186; ; ; ; ;
3542;155;361;197;0	629;0	692;641	972;3	059;0;368;175;0	402;0	718;650	983;2	971;0;5;367;186; ; ; ; ;
3564;156;340;188;0	629;0	692;641	972;3	222;0;357;162;0	402;0	718;650	983;2	945;0;5;367;186; ; ; ; ;
3582;157;381;200;0	629;0	692;641	972;2	981;0;355;167;0	402;0	718;650	983;3	061;0;5;367;186; ; ; ; ;
3604;158;368;197;0	629;0	692;642	867;3	013;0;358;168;0	402;0	718;646	717;2	976;0;5;367;186; ; ; ; ;
3622;159;368;228;0	630;0	692;642	867;3	164;0;357;189;0	402;0	718;646	717;2	969;0;5;367;186; ; ; ; ;
3644;160;365;218;0	630;0	692;642	867;3	153;0;354;173;0	402;0	718;646	717;2	861;0;5;367;186; ; ; ; ;
3662;161;349;197;0	629;0	692;642	867;3	138;0;368;202;0	402;0	718;646	717;2	992;0;5;367;186; ; ; ; ;
3684;162;375;214;0	630;0	692;642	867;3	107;0;368;166;0	402;0	717;646	717;2	987;0;5;367;186; ; ; ; ;
3702;163;371;206;0	630;0	692;642	557;3	091;0;365;164;0	402;0	717;652	937;3	009;0;5;367;186; ; ; ; ;
3723;164;372;197;0	630;0	692;642	557;3	023;0;377;162;0	403;0	717;652	937;2	858;0;5;367;186; ; ; ; ;
3741;165;362;192;0	630;0	692;642	557;2	966;0;365;173;0	403;0	717;652	937;2	885;0;5;367;186; ; ; ; ;
3764;166;367;210;0	631;0	691;642	557;3	133;0;374;158;0	403;0	717;652	937;2	796;0;5;367;186; ; ; ; ;
3781;167;363;204;0	631;0	691;642	557;3	145;0;371;163;0	404;0	716;652	937;2	909;0;5;367;186; ; ; ; ;
3803;168;365;206;0	631;0	691;642	641;3	157;0;370;173;0	404;0	716;647	434;2	864;0;5;367;186; ; ; ; ;
3821;169;383;196;0	631;0	691;642	641;2	997;0;383;169;0	404;0	716;647	434;2	867;0;5;367;186; ; ; ; ;
3843;170;357;203;0	631;0	691;642	641;2	917;0;361;188;0	404;0	715;647	434;2	790;0;5;367;186; ; ; ; ;
3861;171;366;194;0	632;0	691;642	641;2	931;0;374;183;0	404;0	715;647	434;2	866;0;5;367;186; ; ; ; ;
3883;172;357;194;0	632;0	691;642	641;2	949;0;359;169;0	405;0	715;647	434;2	856;0;5;367;186; ; ; ; ;
3901;173;359;190;0	632;0	691;644	232;2	916;0;362;176;0	405;0	715;647	617;2	837;0;5;367;186; ; ; ; ;
3921;174;356;192;0	633;0	691;644	232;2	981;0;385;169;0	405;0	715;647	617;2	765;0;5;367;186; ; ; ; ;
3941;175;376;199;0	633;0	690;644	232;2	688;0;393;150;0	405;0	715;647	617;2	759;0;5;367;186; ; ; ; ;
3961;176;356;202;0	633;0	690;644	232;2	929;0;366;175;0	405;0	714;647	617;2	691;0;5;367;186; ; ; ; ;
3981;177;360;197;0	633;0	690;644	232;2	978;0;376;175;0	405;0	714;647	617;2	808;0;5;367;186; ; ; ; ;
4001;178;364;197;0	633;0	690;644	718;2	893;0;374;171;0	406;0	713;650	406;2	803;0;5;367;186; ; ; ; ;
4021;179;285;183;0	634;0	690;644	718;2	764;0;278;172;0	407;0	713;650	406;2	918;0;6;283;181; ; ; ; ;
4041;180;283;202;0	634;0	689;644	718;2	810;0;283;140;0	407;0	713;650	406;2	691;0;6;283;181; ; ; ; ;
4060;181;295;201;0	635;0	689;644	718;2	787;0;301;174;0	407;0	712;650	406;2	939;0;6;283;181; ; ; ; ;
4080;182;276;207;0	635;0	689;644	718;2	683;0;284;132;0	408;0	712;650	406;2	720;0;6;283;181; ; ; ; ;
4100;183;278;212;0	635;0	689;642	281;2	684;0;290;145;0	408;0	712;647	885;2	802;0;6;283;181; ; ; ; ;
4120;184;271;206;0	636;0	689;642	281;2	806;0;290;153;0	408;0	712;647	885;2	779;0;6;283;181; ; ; ; ;
4140;185;286;202;0	636;0	689;642	281;2	645;0;294;165;0	409;0	712;647	885;2	689;0;6;283;181; ; ; ; ;
4160;186;279;220;0	636;0	689;642	281;2	773;0;276;179;0	409;0	712;647	885;2	787;0;6;283;181; ; ; ; ;
4180;187;283;202;0	637;0	689;642	281;2	712;0;289;169;0	409;0	711;647	885;2	692;0;6;283;181; ; ; ; ;
4200;188;280;208;0	637;0	689;641	794;2	654;0;286;175;0	410;0	711;647	646;2	725;0;6;283;181; ; ; ; ;
4220;189;287;206;0	637;0	689;641	794;2	791;0;300;150;0	410;0	711;647	646;2	644;0;6;283;181; ; ; ; ;
4240;190;276;207;0	638;0	689;641	794;2	695;0;273;162;0	411;0	711;647	646;2	600;0;6;283;181; ; ; ; ;
4260;191;274;216;0	638;0	689;641	794;2	748;0;259;167;0	411;0	711;647	646;2	722;0;6;283;181; ; ; ; ;
4280;192;299;199;0	638;0	689;641	794;2	588;0;275;151;0	411;0	711;647	646;2	649;0;6;283;181; ; ; ; ;
4300;193;296;201;0	638;0	690;642	026;2	571;0;269;153;0	410;0	711;651	415;2	673;0;6;283;181; ; ; ; ;
4320;194;285;199;0	637;0	690;642	026;2	784;0;281;153;0	410;0	712;651	415;2	642;0;6;283;181; ; ; ; ;
4339;195;280;215;0	637;0	690;642	026;2	674;0;278;144;0	410;0	712;651	415;2	720;0;6;283;181; ; ; ; ;
4359;196;283;202;0	637;0	690;642	026;2	723;0;284;148;0	410;0	712;651	415;2	631;0;6;283;181; ; ; ; ;
4379;197;284;207;0	637;0	690;642	026;2	755;0;286;209;0	409;0	713;651	415;3	014;0; ; ; ; ; ; ; ;
4399;198;285;214;0	636;0	690;640	956;2	705;0;287;218;0	409;0	713;644	962;3	033;0; ; ; ; ; ; ; ;
4419;199;286;198;0	636;0	691;640	956;2	692;0;275;156;0	409;0	713;644	962;2	688;0; ; ; ; ; ; ; ;
4439;200;281;204;0	636;0	691;640	956;2	717;0;278;213;0	409;0	713;644	962;3	052;0; ; ; ; ; ; ; ;
4459;201;287;209;0	635;0	691;640	956;2	779;0;264;160;0	408;0	714;644	962;2	643;0; ; ; ; ; ; ; ;
4479;202;288;208;0	635;0	691;640	956;2	820;0;293;171;0	408;0	714;644	962;2	833;0; ; ; ; ; ; ; ;
4499;203;286;203;0	633;0	691;643	777;2	874;0;291;179;0	406;0	714;650	847;2	950;0; ; ; ; ; ; ; ;
4519;204;497;166;0	631;0	691;643	777;2	867;0;521;118;0	404;0	715;650	847;2	740;0;7;524;142; ; ; ; ;
4539;205;503;131;0	630;0	691;643	777;3	070;0;513;140;0	404;0	715;650	847;2	695;0;7;524;142; ; ; ; ;
4559;206;521;183;0	630;0	691;643	777;2	923;0;530;122;0	403;0	716;650	847;2	723;0;7;524;142; ; ; ; ;
4579;207;518;137;0	630;0	691;643	777;2	868;0;543;142;0	403;0	716;650	847;2	736;0;7;524;142; ; ; ; ;
4599;208;518;161;0	630;0	692;641	205;2	922;0;543;147;0	403;0	716;643	838;2	692;0;7;524;142; ; ; ; ;
4619;209;502;178;0	630;0	692;641	205;3	243;0;529;149;0	403;0	717;643	838;2	795;0;7;524;142; ; ; ; ;
4639;210;536;155;0	629;0	692;641	205;2	880;0;522;152;0	402;0	717;643	838;2	901;0;7;524;142; ; ; ; ;
4658;211;529;150;0	629;0	692;641	205;2	857;0;533;127;0	402;0	717;643	838;2	672;0;7;524;142; ; ; ; ;
4678;212;526;142;0	629;0	692;641	205;2	801;0;525;135;0	402;0	717;643	838;2	720;0;7;524;142; ; ; ; ;
4698;213;521;135;0	629;0	693;641	477;2	768;0;529;133;0	402;0	718;641	482;2	700;0;7;524;142; ; ; ; ;
4718;214;521;168;0	629;0	693;641	477;2	910;0;518;142;0	402;0	718;641	482;2	654;0;7;524;142; ; ; ; ;
4738;215;513;169;0	629;0	693;641	477;3	228;0;508;125;0	402;0	718;641	482;2	719;0;7;524;142; ; ; ; ;
4758;216;523;146;0	629;0	694;641	477;2	992;0;518;140;0	402;0	719;641	482;2	636;0;7;524;142; ; ; ; ;
4778;217;536;131;0	629;0	694;641	477;2	821;0;538;116;0	402;0	719;641	482;2	684;0;7;524;142; ; ; ; ;
4798;218;536;122;0	628;0	694;641	861;2	915;0;537;117;0	401;0	719;642	658;2	703;0;7;524;142; ; ; ; ;
4818;219;517;167;0	628;0	694;641	861;2	949;0;518;137;0	401;0	720;642	658;2	773;0;8;525;144; ; ; ; ;
4838;220;516;133;0	628;0	694;641	861;2	822;0;533;130;0	401;0	720;642	658;2	784;0;8;525;144; ; ; ; ;
4858;221;501;138;0	628;0	694;641	861;3	005;0;528;139;0	401;0	720;642	658;2	765;0;8;525;144; ; ; ; ;
4878;222;508;165;0	628;0	694;641	861;3	187;0;538;138;0	401;0	720;642	658;2	888;0;8;525;144; ; ; ; ;
4898;223;503;148;0	628;0	694;642	611;3	193;0;539;137;0	401;0	720;642	610;2	898;0;8;525;144; ; ; ; ;
4918;224;516;169;0	627;0	694;642	611;3	300;0;510;128;0	400;0	720;642	610;2	901;0;8;525;144; ; ; ; ;
4937;225;537;148;0	627;0	694;642	611;2	957;0;536;130;0	400;0	720;642	610;2	937;0;8;525;144; ; ; ; ;
4957;226;537;161;0	627;0	694;642	611;3	004;0;532;171;0	400;0	720;642	610;3	060;0;8;525;144; ; ; ; ;
4977;227;513;153;0	627;0	694;642	611;3	089;0;534;138;0	400;0	721;642	610;2	850;0;8;525;144; ; ; ; ;
4997;228;524;159;0	627;0	695;641	378;3	143;0;532;153;0	400;0	721;640	958;2	887;0;8;525;144; ; ; ; ;
5017;229;524;119;0	627;0	695;641	378;3	009;0;505;169;0	400;0	721;640	958;2	920;0;8;525;144; ; ; ; ;
5037;230;512;151;0	627;0	695;641	378;3	064;0;527;155;0	400;0	721;640	958;2	955;0;8;525;144; ; ; ; ;
5057;231;509;154;0	627;0	695;641	378;2	945;0;527;144;0	400;0	721;640	958;2	855;0;8;525;144; ; ; ; ;
5077;232;537;163;0	627;0	695;641	378;2	931;0;519;159;0	400;0	722;640	958;2	849;0;8;525;144; ; ; ; ;
5097;233;531;167;0	627;0	695;643	156;2	981;0;517;153;0	400;0	722;642	772;2	851;0;8;525;144; ; ; ; ;
5117;234;515;160;0	627;0	695;643	156;3	018;0;515;126;0	400;0	722;642	772;2	822;0;8;525;144; ; ; ; ;
5137;235;522;168;0	627;0	695;643	156;3	065;0;544;136;0	400;0	722;642	772;2	972;0;8;525;144; ; ; ; ;
5157;236;539;133;0	627;0	695;643	156;3	113;0;524;129;0	400;0	722;642	772;2	743;0;8;525;144; ; ; ; ;
5177;237;529;128;0	627;0	695;643	156;3	031;0;524;140;0	400;0	722;642	772;2	726;0;8;525;144; ; ; ; ;
5197;238;538;123;0	627;0	695;642	552;3	065;0;526;135;0	400;0	722;645	722;2	720;0;8;525;144; ; ; ; ;
5217;239;533;125;0	627;0	695;642	552;2	953;0;541;135;0	399;0	722;645	722;2	927;0;8;525;144; ; ; ; ;
5236;240;544;116;0	627;0	695;642	552;2	905;0;523;128;0	399;0	722;645	722;2	938;0;8;525;144; ; ; ; ;
5256;241;537;140;0	627;0	695;642	552;2	964;0;528;115;0	399;0	722;645	722;2	907;0;8;525;144; ; ; ; ;
5277;242;522;150;0	627;0	695;642	552;3	059;0;546;136;0	399;0	722;645	722;2	971;0;8;525;144; ; ; ; ;
5296;243;525;155;0	627;0	696;640	972;3	051;0;538;135;0	399;0	722;642	293;2	957;0;8;525;144; ; ; ; ;
5316;244;524;143;0	627;0	695;640	972;2	976;0;525;157;0	399;0	722;642	293;2	922;0;8;525;144; ; ; ; ;
5336;245;514;161;0	627;0	695;640	972;3	035;0;516;138;0	400;0	722;642	293;2	820;0;8;525;144; ; ; ; ;
5356;246;507;154;0	627;0	695;640	972;3	050;0;523;149;0	400;0	721;642	293;2	928;0;8;525;144; ; ; ; ;
5376;247;531;136;0	627;0	695;640	972;2	867;0;530;141;0	400;0	721;642	293;2	954;0;8;525;144; ; ; ; ;
5396;248;524;141;0	627;0	695;641	781;2	895;0;527;148;0	400;0	721;641	217;2	928;0;8;525;144; ; ; ; ;
5416;249;518;153;0	627;0	694;641	781;2	956;0;529;133;0	400;0	720;641	217;2	905;0;8;525;144; ; ; ; ;
5436;250;518;164;0	628;0	694;641	781;3	062;0;531;145;0	400;0	719;641	217;2	898;0;8;525;144; ; ; ; ;
5456;251;507;168;0	628;0	693;641	781;3	078;0;528;137;0	401;0	719;641	217;2	859;0;8;525;144; ; ; ; ;
5476;252;529;113;0	628;0	693;641	781;2	845;0;533;132;0	401;0	719;641	217;2	945;0; ; ; ; ; ; ; ;
5496;253;527;114;0	629;0	693;642	612;2	897;0;532;132;0	401;0	718;643	775;2	946;0; ; ; ; ; ; ; ;
5515;254;527;154;0	629;0	693;642	612;3	045;0;534;119;0	402;0	718;643	775;2	915;0; ; ; ; ; ; ; ;
5535;255;521;144;0	629;0	692;642	612;3	058;0;527;144;0	402;0	717;643	775;2	977;0; ; ; ; ; ; ; ;
5555;256;495;149;0	630;0	692;642	612;3	173;0;540;151;0	402;0	717;643	775;3	023;0; ; ; ; ; ; ; ;
5575;257;524;139;0	630;0	692;642	612;3	120;0;549;112;0	403;0	716;643	775;2	966;0;9;532;137; ; ; ; ;
5595;258;514;142;0	630;0	692;641	255;3	155;0;550;128;0	403;0	716;642	799;2	974;0;9;532;137; ; ; ; ;
5615;259;539;160;0	631;0	691;641	255;2	953;0;532;134;0	403;0	716;642	799;2	996;0;9;532;137; ; ; ; ;
5635;260;543;164;0	631;0	691;641	255;3	037;0;540;129;0	404;0	715;642	799;2	861;0;9;532;137; ; ; ; ;
5655;261;517;154;0	632;0	691;641	255;3	017;0;530;124;0	404;0	715;642	799;2	786;0;9;532;137; ; ; ; ;
5675;262;531;127;0	632;0	691;641	255;2	882;0;536;153;0	404;0	715;642	799;2	913;0;9;532;137; ; ; ; ;
5695;263;525;123;0	632;0	691;641	198;2	913;0;538;148;0	405;0	715;644	857;2	914;0;9;532;137; ; ; ; ;
5715;264;522;125;0	633;0	691;641	198;3	029;0;534;146;0	405;0	714;644	857;2	969;0;9;532;137; ; ; ; ;
5735;265;539;111;0	633;0	690;641	198;3	040;0;533;134;0	405;0	714;644	857;2	919;0;9;532;137; ; ; ; ;
5755;266;516;159;0	633;0	690;641	198;3	007;0;519;152;0	405;0	714;644	857;2	970;0;10;534;131; ; ; ; ;
5775;267;513;118;0	633;0	690;641	198;2	859;0;538;148;0	405;0	714;644	857;2	867;0;10;534;131; ; ; ; ;
5795;268;515;133;0	633;0	690;642	755;2	849;0;535;149;0	405;0	713;643	442;2	860;0;10;534;131; ; ; ; ;
5815;269;529;147;0	633;0	690;642	755;3	018;0;530;137;0	405;0	713;643	442;3	005;0;10;534;131; ; ; ; ;
5835;270;539;144;0	633;0	690;642	755;3	030;0;520;138;0	405;0	713;643	442;2	937;0;10;534;131; ; ; ; ;
5854;271;548;121;0	633;0	689;642	755;2	965;0;522;133;0	406;0	713;643	442;2	870;0;10;534;131; ; ; ; ;
5874;272;558;100;0	634;0	689;642	755;2	854;0;538;139;0	406;0	713;643	442;2	983;0;10;534;131; ; ; ; ;
5894;273;567;92;0	634;0	690;641	315;2	824;0;534;138;0	406;0	713;642	741;2	927;0;10;534;131; ; ; ; ;
5914;274;518;130;0	634;0	690;641	315;2	900;0;542;153;0	406;0	713;642	741;2	946;0; ; ; ; ; ; ; ;
5934;275;543;161;0	634;0	690;641	315;3	192;0;535;151;0	406;0	713;642	741;2	899;0; ; ; ; ; ; ; ;
5954;276;619;275;0	632;0	692;641	315;3	042;0;624;275;0	406;0	714;642	741;3	172;0; ; ; ; ; ; ; ;
5974;277;676;244;0	632;0	693;641	315;3	205;0;622;303;0	405;0	715;642	741;2	969;0; ; ; ; ; ; ; ;
5994;278;721;208;0	632;0	693;644	852;3	175;0;616;332;0	405;0	716;641	642;3	011;0; ; ; ; ; ; ; ;
6014;279;633;306;0	632;0	692;644	852;2	964;0;653;299;0	404;0	716;641	642;2	961;0; ; ; ; ; ; ; ;
6034;280;652;288;0	631;0	692;644	852;3	198;0;649;300;0	404;0	716;641	642;2	824;0; ; ; ; ; ; ; ;
6054;281;669;293;0	631;0	693;644	852;3	061;0;661;310;0	404;0	716;641	642;3	076;0; ; ; ; ; ; ; ;
6074;282;637;318;0	631;0	693;644	852;3	232;0;653;324;0	404;0	716;641	642;3	209;0; ; ; ; ; ; ; ;
6094;283;651;312;0	631;0	693;644	166;3	195;0;654;328;0	403;0	717;642	322;3	228;0; ; ; ; ; ; ; ;
6113;284;658;261;0	631;0	693;644	166;3	064;0;654;319;0	403;0	717;642	322;2	982;0; ; ; ; ; ; ; ;
6134;285;671;231;0	630;0	693;644	166;2	932;0;658;296;0	403;0	717;642	322;2	902;0; ; ; ; ; ; ; ;
6153;286;635;293;0	630;0	694;644	166;3	029;0;625;313;0	403;0	718;642	322;2	962;0; ; ; ; ; ; ; ;
6173;287;641;284;0	630;0	694;644	166;3	120;0;662;294;0	403;0	718;642	322;2	827;0; ; ; ; ; ; ; ;
6193;288;640;282;0	630;0	694;646	941;3	096;0;652;299;0	402;0	719;641	042;2	817;0; ; ; ; ; ; ; ;
6213;289;640;367;0	629;0	694;646	941;3	560;0;643;319;0	402;0	719;641	042;2	901;0; ; ; ; ; ; ; ;
6233;290;623;338;0	629;0	694;646	941;3	156;0;626;326;0	402;0	719;641	042;2	890;0; ; ; ; ; ; ; ;
6253;291;651;275;0	628;0	694;646	941;3	082;0;641;317;0	401;0	720;641	042;2	905;0; ; ; ; ; ; ; ;
6273;292;677;250;0	628;0	695;646	941;3	065;0;616;340;0	401;0	720;641	042;3	030;0; ; ; ; ; ; ; ;
6293;293;681;229;0	627;0	696;646	140;3	045;0;621;336;0	401;0	721;646	415;3	064;0; ; ; ; ; ; ; ;
6313;294;601;436;0	627;0	696;646	140;3	230;0;607;433;0	401;0	722;646	415;3	213;0; ; ; ; ; ; ; ;
6333;295;609;378;0	627;0	696;646	140;2	958;0;599;444;0	401;0	722;646	415;3	064;0; ; ; ; ; ; ; ;
6353;296;616;430;0	627;0	697;646	140;3	227;0;634;409;0	400;0	722;646	415;3	010;0; ; ; ; ; ; ; ;
6373;297;660;345;0	627;0	697;646	140;2	877;0;628;412;0	400;0	723;646	415;2	966;0; ; ; ; ; ; ; ;
6393;298;675;350;0	627;0	697;647	658;2	947;0;619;417;0	400;0	723;643	388;2	908;0; ; ; ; ; ; ; ;
6413;299;664;373;0	627;0	697;647	658;2	850;0;622;409;0	400;0	723;643	388;3	054;0; ; ; ; ; ; ; ;
6432;300;626;440;0	627;0	697;647	658;3	334;0;626;411;0	400;0	723;643	388;3	091;0;11;637;394; ; ; ; ;
6452;301;653;390;0	626;0	697;647	658;2	986;0;618;429;0	400;0	723;643	388;3	009;0;11;637;394; ; ; ; ;
6472;302;642;370;0	626;0	697;647	658;3	155;0;625;392;0	400;0	723;643	388;2	937;0;11;637;394; ; ; ; ;
6492;303;627;389;0	626;0	697;648	944;2	985;0;621;396;0	400;0	723;643	613;2	926;0;11;637;394; ; ; ; ;
6512;304;621;419;0	626;0	697;648	944;3	206;0;637;390;0	399;0	723;643	613;3	050;0;11;637;394; ; ; ; ;
6532;305;672;353;0	626;0	697;648	944;3	216;0;616;412;0	399;0	723;643	613;3	137;0;11;637;394; ; ; ; ;
6552;306;652;361;0	626;0	697;648	944;3	033;0;630;430;0	399;0	724;643	613;3	042;0;11;637;394; ; ; ; ;
6572;307;635;375;0	625;0	697;648	944;3	069;0;629;417;0	399;0	724;643	613;3	146;0;11;637;394; ; ; ; ;
6592;308;660;386;0	625;0	697;645	751;3	089;0;631;424;0	399;0	724;645	939;3	129;0;11;637;394; ; ; ; ;
6612;309;674;345;0	625;0	698;645	751;3	053;0;624;415;0	399;0	724;645	939;3	076;0;11;637;394; ; ; ; ;
6632;310;638;371;0	625;0	698;645	751;3	307;0;641;430;0	399;0	724;645	939;3	209;0;11;637;394; ; ; ; ;
6652;311;663;342;0	625;0	698;645	751;2	953;0;657;397;0	399;0	724;645	939;3	166;0; ; ; ; ; ; ; ;
6672;312;643;379;0	625;0	698;645	751;3	378;0;620;429;0	399;0	724;645	939;3	300;0; ; ; ; ; ; ; ;
6692;313;653;372;0	625;0	698;646	532;3	288;0;632;420;0	399;0	724;643	737;3	305;0; ; ; ; ; ; ; ;
6712;314;649;339;0	625;0	698;646	532;3	302;0;595;402;0	399;0	724;643	737;3	050;0; ; ; ; ; ; ; ;
6732;315;528;396;0	626;0	697;646	532;3	590;0;560;341;0	400;0	724;643	737;3	022;0; ; ; ; ; ; ; ;
6751;316;540;298;0	627;0	697;646	532;3	142;0;537;354;0	400;0	724;643	737;2	950;0; ; ; ; ; ; ; ;
6771;317;529;325;0	627;0	697;646	532;3	228;0;532;368;0	400;0	724;643	737;3	046;0; ; ; ; ; ; ; ;
6791;318;535;325;0	627;0	697;646	388;3	253;0;530;331;0	400;0	724;651	575;3	049;0; ; ; ; ; ; ; ;
6811;319;515;348;0	626;0	698;646	388;3	465;0;527;348;0	400;0	724;651	575;3	101;0; ; ; ; ; ; ; ;
6831;320;503;343;0	626;0	698;646	388;3	230;0;546;327;0	400;0	724;651	575;3	130;0; ; ; ; ; ; ; ;
6851;321;521;372;0	626;0	698;646	388;3	359;0;506;396;0	400;0	724;651	575;3	674;0; ; ; ; ; ; ; ;
6871;322;550;322;0	626;0	698;646	388;3	297;0;551;363;0	400;0	724;651	575;3	315;0;12;531;342; ; ; ; ;
6891;323;551;323;0	626;0	698;647	441;3	368;0;538;375;0	400;0	724;646	541;3	458;0;12;531;342; ; ; ; ;
6911;324;501;308;0	626;0	698;647	441;3	276;0;565;365;0	400;0	724;646	541;3	245;0;12;531;342; ; ; ; ;
6931;325;506;382;0	626;0	698;647	441;3	713;0;560;323;0	400;0	724;646	541;3	222;0;12;531;342; ; ; ; ;
6951;326;508;320;0	626;0	698;647	441;3	319;0;546;332;0	400;0	725;646	541;3	171;0;12;531;342; ; ; ; ;
6971;327;511;337;0	626;0	698;647	441;3	237;0;539;352;0	400;0	725;646	541;3	058;0;12;531;342; ; ; ; ;
6991;328;514;361;0	626;0	698;647	660;3	355;0;533;331;0	400;0	725;648	342;3	027;0;12;531;342; ; ; ; ;
7011;329;415;364;0	627;0	698;647	660;3	481;0;466;346;0	401;0	725;648	342;3	138;0; ; ; ; ; ; ; ;
7030;330;443;361;0	627;0	698;647	660;3	274;0;449;376;0	401;0	725;648	342;3	348;0; ; ; ; ; ; ; ;
7050;331;454;317;0	627;0	698;647	660;3	121;0;425;372;0	401;0	725;648	342;3	115;0; ; ; ; ; ; ; ;
7070;332;426;404;0	627;0	698;647	660;3	316;0;444;368;0	400;0	725;648	342;3	038;0; ; ; ; ; ; ; ;
7090;333;444;396;0	627;0	698;646	099;3	271;0;435;361;0	400;0	725;651	090;3	089;0; ; ; ; ; ; ; ;
7110;334;429;325;0	627;0	698;646	099;3	135;0;436;358;0	400;0	725;651	090;3	245;0; ; ; ; ; ; ; ;
7130;335;439;406;0	627;0	698;646	099;3	553;0;432;405;0	400;0	725;651	090;3	323;0; ; ; ; ; ; ; ;
7150;336;431;340;0	627;0	698;646	099;3	070;0;447;368;0	400;0	725;651	090;3	064;0; ; ; ; ; ; ; ;
7170;337;421;308;0	627;0	698;646	099;3	191;0;469;335;0	400;0	725;651	090;3	112;0; ; ; ; ; ; ; ;
7190;338;423;330;0	627;0	698;646	544;3	286;0;472;345;0	400;0	725;654	052;3	088;0; ; ; ; ; ; ; ;
7210;339;416;353;0	627;0	698;646	544;3	285;0;473;337;0	400;0	725;654	052;3	271;0; ; ; ; ; ; ; ;
7230;340;329;407;0	628;0	698;646	544;3	275;0;327;442;0	402;0	725;654	052;3	571;0; ; ; ; ; ; ; ;
7250;341;326;438;0	629;0	698;646	544;3	670;0;334;454;0	402;0	725;654	052;3	843;0; ; ; ; ; ; ; ;
7270;342;300;434;0	629;0	698;646	544;3	525;0;278;402;0	403;0	725;654	052;3	370;0; ; ; ; ; ; ; ;
7290;343;289;430;0	629;0	698;646	957;3	640;0;266;397;0	403;0	724;648	217;3	565;0; ; ; ; ; ; ; ;
7310;344;308;437;0	629;0	698;646	957;3	569;0;300;303;0	403;0	724;648	217;3	079;0; ; ; ; ; ; ; ;
7330;345;290;457;0	629;0	698;646	957;3	828;0;318;403;0	403;0	724;648	217;3	163;0; ; ; ; ; ; ; ;
7349;346;284;428;0	630;0	698;646	957;3	543;0;297;410;0	403;0	724;648	217;3	201;0; ; ; ; ; ; ; ;
7369;347;294;439;0	630;0	698;646	957;3	571;0;248;276;0	403;0	724;648	217;2	883;0; ; ; ; ; ; ; ;
7389;348;295;444;0	630;0	697;643	675;3	612;0;244;324;0	403;0	723;649	738;2	925;0; ; ; ; ; ; ; ;
7409;349;302;440;0	630;0	697;643	675;3	554;0;310;419;0	403;0	723;649	738;3	301;0;13;305;430; ; ; ; ;
7429;350;297;421;0	630;0	697;643	675;3	392;0;318;456;0	403;0	723;649	738;3	562;0;13;305;430; ; ; ; ;
7449;351;303;457;0	630;0	697;643	675;3	580;0;300;390;0	403;0	723;649	738;3	187;0;13;305;430; ; ; ; ;
7469;352;289;423;0	630;0	697;643	675;3	390;0;303;454;0	404;0	723;649	738;3	628;0;13;305;430; ; ; ; ;
7489;353;288;434;0	630;0	697;646	066;3	464;0;301;429;0	404;0	722;651	742;3	536;0;13;305;430; ; ; ; ;
7509;354;287;432;0	630;0	697;646	066;3	416;0;310;482;0	404;0	722;651	742;3	773;0;13;305;430; ; ; ; ;
7529;355;301;450;0	631;0	697;646	066;3	623;0;308;410;0	404;0	722;651	742;3	257;0;13;305;430; ; ; ; ;
7549;356;318;412;0	631;0	696;646	066;3	345;0;313;436;0	404;0	722;651	742;3	560;0;13;305;430; ; ; ; ;
7569;357;305;436;0	631;0	696;646	066;3	437;0;327;394;0	404;0	721;651	742;3	320;0;13;305;430; ; ; ; ;
7589;358;312;435;0	630;0	696;646	605;3	475;0;323;396;0	404;0	721;652	736;3	447;0;13;305;430; ; ; ; ;
7609;359;393;387;0	629;0	696;646	605;3	441;0;453;375;0	403;0	721;652	736;3	129;0; ; ; ; ; ; ; ;
7628;360;442;377;0	630;0	696;646	605;3	134;0;447;364;0	403;0	721;652	736;3	019;0; ; ; ; ; ; ; ;
7648;361;438;350;0	630;0	696;646	605;3	079;0;448;334;0	403;0	720;652	736;3	316;0; ; ; ; ; ; ; ;
7668;362;-800;-600;0	403;0	720;-1	000;-1	000;4;401;403;0	403;0	720;652	736;3	512;0; ; ; ; ; ; ; ;
7688;363;-800;-600;0	630;0	695;-1	000;-1	000;4;395;393;0	404;0	720;651	796;3	558;0; ; ; ; ; ; ; ;
7708;364;456;454;0	630;0	695;651	020;3	815;0;425;398;0	404;0	719;651	796;3	301;0; ; ; ; ; ; ; ;
7728;365;451;317;0	630;0	695;651	020;2	880;0;487;345;0	404;0	719;651	796;3	278;0; ; ; ; ; ; ; ;
7748;366;433;403;0	630;0	695;651	020;3	548;0;399;457;0	404;0	719;651	796;3	735;0; ; ; ; ; ; ; ;
7768;367;423;399;0	630;0	695;651	020;3	326;0;399;449;0	404;0	718;651	796;3	495;0; ; ; ; ; ; ; ;
7788;368;418;395;0	631;0	694;650	527;2	984;0;400;438;0	404;0	718;655	981;3	636;0; ; ; ; ; ; ; ;
7808;369;458;415;0	631;0	694;650	527;3	436;0;464;365;0	405;0	718;655	981;3	259;0; ; ; ; ; ; ; ;
7828;370;439;478;0	632;0	694;650	527;3	918;0;462;387;0	405;0	717;655	981;3	308;0; ; ; ; ; ; ; ;
7848;371;435;336;0	632;0	694;650	527;3	009;0;450;342;0	406;0	717;655	981;3	295;0; ; ; ; ; ; ; ;
7868;372;419;415;0	633;0	694;650	527;3	416;0;441;371;0	406;0	717;655	981;3	157;0; ; ; ; ; ; ; ;
7888;373;414;413;0	633;0	694;648	604;3	418;0;434;377;0	406;0	717;649	239;3	139;0; ; ; ; ; ; ; ;
7908;374;406;442;0	633;0	694;648	604;3	659;0;453;368;0	407;0	717;649	239;3	067;0; ; ; ; ; ; ; ;
7927;375;432;384;0	634;0	694;648	604;3	211;0;459;378;0	407;0	716;649	239;3	007;0; ; ; ; ; ; ; ;
7948;376;430;457;0	634;0	694;648	604;3	587;0;462;387;0	407;0	716;649	239;3	256;0; ; ; ; ; ; ; ;
7967;377;416;424;0	634;0	694;648	604;3	365;0;459;358;0	408;0	716;649	239;3	069;0; ; ; ; ; ; ; ;
7987;378;430;412;0	635;0	694;647	423;3	535;0;459;365;0	408;0	716;648	725;3	099;0; ; ; ; ; ; ; ;
8007;379;393;370;0	635;0	694;647	423;3	125;0;359;441;0	408;0	716;648	725;3	518;0; ; ; ; ; ; ; ;
8027;380;415;373;0	635;0	694;647	423;2	943;0;439;361;0	408;0	716;648	725;3	197;0; ; ; ; ; ; ; ;
8047;381;424;320;0	635;0	694;647	423;2	779;0;414;392;0	408;0	716;648	725;3	065;0; ; ; ; ; ; ; ;
8067;382;406;447;0	635;0	694;647	423;3	498;0;406;410;0	408;0	716;648	725;3	316;0; ; ; ; ; ; ; ;
8087;383;421;441;0	634;0	694;649	602;3	408;0;399;374;0	408;0	716;648	973;3	313;0; ; ; ; ; ; ; ;
8107;384;393;411;0	634;0	694;649	602;3	297;0;402;410;0	407;0	717;648	973;3	051;0; ; ; ; ; ; ; ;
8128;385;419;324;0	634;0	694;649	602;2	906;0;384;357;0	407;0	717;648	973;2	913;0; ; ; ; ; ; ; ;
8147;386;403;364;0	634;0	694;649	602;3	009;0;441;378;0	407;0	717;648	973;3	062;0; ; ; ; ; ; ; ;
8167;387;417;400;0	633;0	695;649	602;3	296;0;398;428;0	407;0	718;648	973;3	191;0; ; ; ; ; ; ; ;
8187;388;408;366;0	633;0	694;649	951;3	129;0;402;407;0	406;0	718;649	163;3	172;0; ; ; ; ; ; ; ;
8207;389;437;324;0	632;0	694;649	951;2	935;0;454;413;0	406;0	718;649	163;3	264;0; ; ; ; ; ; ; ;
8226;390;437;326;0	632;0	694;649	951;2	865;0;424;375;0	405;0	718;649	163;3	019;0; ; ; ; ; ; ; ;
8246;391;411;349;0	632;0	694;649	951;2	986;0;423;398;0	405;0	718;649	163;3	199;0; ; ; ; ; ; ; ;
8266;392;407;430;0	631;0	695;649	951;3	534;0;399;430;0	405;0	719;649	163;3	320;0; ; ; ; ; ; ; ;
8286;393;400;445;0	631;0	695;650	722;3	584;0;393;417;0	404;0	719;651	619;3	259;0; ; ; ; ; ; ; ;
8306;394;430;417;0	631;0	695;650	722;3	337;0;424;349;0	404;0	719;651	619;3	090;0; ; ; ; ; ; ; ;
8326;395;-800;-600;0	404;0	720;-1	000;-1	000;4;423;417;0	404;0	720;651	619;3	309;0; ; ; ; ; ; ; ;
8346;396;-800;-600;0	404;0	720;-1	000;-1	000;4;392;402;0	404;0	720;651	619;3	023;0; ; ; ; ; ; ; ;
8366;397;390;379;0	631;0	695;650	722;3	167;0;-800;-600;0	631;0	695;-1	000;-1	000;4; ; ; ; ; ; ; ;
8386;398;390;378;0	630;0	696;652	308;3	174;0;-800;-600;0	403;0	720;-1	000;-1	000;4; ; ; ; ; ; ; ;
8406;399;-800;-600;0	402;0	720;-1	000;-1	000;4;554;393;0	402;0	720;650	448;2	989;0; ; ; ; ; ; ; ;
8426;400;529;385;0	629;0	696;652	308;3	267;0;559;374;0	402;0	720;650	448;2	989;0; ; ; ; ; ; ; ;
8446;401;539;342;0	628;0	696;652	308;2	948;0;555;422;0	402;0	721;650	448;3	460;0; ; ; ; ; ; ; ;
8466;402;552;298;0	628;0	696;652	308;2	802;0;557;395;0	402;0	721;650	448;3	225;0; ; ; ; ; ; ; ;
8486;403;564;261;0	628;0	696;647	372;2	636;0;556;398;0	401;0	721;649	994;3	360;0; ; ; ; ; ; ; ;
8506;404;561;460;0	628;0	696;647	372;3	569;0;563;392;0	401;0	722;649	994;2	972;0; ; ; ; ; ; ; ;
8528;405;548;332;0	628;0	696;647	372;2	943;0;557;415;0	401;0	722;649	994;3	095;0; ; ; ; ; ; ; ;
8545;406;534;357;0	628;0	697;647	372;3	054;0;544;398;0	401;0	722;649	994;3	060;0; ; ; ; ; ; ; ;
8565;407;567;383;0	627;0	697;647	372;3	105;0;563;422;0	400;0	722;649	994;3	144;0; ; ; ; ; ; ; ;
8585;408;556;321;0	627;0	697;646	158;3	150;0;556;418;0	400;0	723;650	065;3	149;0; ; ; ; ; ; ; ;
8608;409;526;371;0	627;0	697;646	158;3	076;0;554;417;0	400;0	723;650	065;3	151;0; ; ; ; ; ; ; ;
8625;410;570;332;0	627;0	698;646	158;2	996;0;558;402;0	400;0	723;650	065;3	074;0; ; ; ; ; ; ; ;
8645;411;532;349;0	627;0	698;646	158;2	949;0;551;380;0	400;0	724;650	065;2	953;0; ; ; ; ; ; ; ;
8665;412;495;400;0	626;0	698;646	158;3	204;0;558;366;0	400;0	724;650	065;3	038;0; ; ; ; ; ; ; ;
8685;413;504;384;0	626;0	698;649	410;3	178;0;558;352;0	399;0	724;648	732;2	979;0; ; ; ; ; ; ; ;
8705;414;539;411;0	626;0	698;649	410;3	081;0;537;406;0	399;0	725;648	732;2	923;0;14;536;393; ; ; ; ;
8725;415;548;354;0	626;0	698;649	410;2	995;0;525;415;0	399;0	725;648	732;2	958;0;14;536;393; ; ; ; ;
8745;416;528;365;0	626;0	698;649	410;2	896;0;547;417;0	399;0	725;648	732;3	135;0;14;536;393; ; ; ; ;
8765;417;537;374;0	625;0	698;649	410;3	051;0;523;418;0	399;0	725;648	732;2	978;0;14;536;393; ; ; ; ;
8785;418;537;382;0	625;0	698;651	308;2	989;0;529;419;0	398;0	725;648	255;3	042;0;14;536;393; ; ; ; ;
8804;419;551;380;0	625;0	699;651	308;2	897;0;535;409;0	398;0	725;648	255;3	067;0;14;536;393; ; ; ; ;
8824;420;553;270;0	625;0	699;651	308;2	558;0;553;389;0	398;0	725;648	255;2	954;0; ; ; ; ; ; ; ;
8844;421;534;306;0	625;0	699;651	308;2	690;0;548;370;0	398;0	725;648	255;2	844;0; ; ; ; ; ; ; ;
8864;422;581;321;0	625;0	699;651	308;2	838;0;519;413;0	398;0	725;648	255;2	890;0; ; ; ; ; ; ; ;
8884;423;586;336;0	625;0	699;653	418;2	705;0;524;399;0	398;0	726;646	708;2	825;0; ; ; ; ; ; ; ;
8904;424;-800;-600;0	398;0	726;-1	000;-1	000;4;547;392;0	398;0	726;646	708;3	042;0; ; ; ; ; ; ; ;
8924;425;519;495;0	625;0	699;653	418;4	003;0;-800;-600;0	625;0	699;-1	000;-1	000;4; ; ; ; ; ; ; ;
8944;426;524;317;0	625;0	699;653	418;3	084;0;-800;-600;0	625;0	699;-1	000;-1	000;4; ; ; ; ; ; ; ;
8964;427;558;299;0	625;0	699;653	418;2	863;0;565;383;0	398;0	726;646	708;2	840;0; ; ; ; ; ; ; ;
8984;428;578;284;0	625;0	699;651	105;2	633;0;567;381;0	398;0	726;649	790;2	853;0; ; ; ; ; ; ; ;
9006;429;522;408;0	625;0	699;651	105;3	297;0;540;396;0	398;0	726;649	790;2	904;0; ; ; ; ; ; ; ;
9024;430;-800;-600;0	398;0	726;-1	000;-1	000;4;539;400;0	398;0	726;649	790;2	944;0; ; ; ; ; ; ; ;
9044;431;534;362;0	625;0	699;651	105;3	000;0;522;430;0	398;0	726;649	790;3	057;0; ; ; ; ; ; ; ;
9064;432;515;320;0	625;0	699;651	105;3	194;0;544;391;0	398;0	726;649	790;2	984;0; ; ; ; ; ; ; ;
9086;433;515;321;0	625;0	699;650	409;3	190;0;538;401;0	398;0	726;647	950;3	027;0; ; ; ; ; ; ; ;
9104;434;559;353;0	625;0	699;650	409;2	964;0;-800;-600;0	625;0	699;-1	000;-1	000;4; ; ; ; ; ; ; ;
9126;435;510;345;0	625;0	699;650	409;2	935;0;518;434;0	398;0	726;647	950;3	074;0; ; ; ; ; ; ; ;
9143;436;512;300;0	625;0	699;650	409;2	899;0;547;401;0	398;0	726;647	950;3	017;0; ; ; ; ; ; ; ;
9164;437;540;379;0	625;0	699;650	409;3	161;0;525;425;0	398;0	726;647	950;3	181;0; ; ; ; ; ; ; ;
9183;438;515;365;0	625;0	699;650	410;3	155;0;536;411;0	398;0	726;648	489;3	201;0; ; ; ; ; ; ; ;
9203;439;510;338;0	626;0	699;650	410;3	046;0;528;371;0	399;0	726;648	489;2	950;0; ; ; ; ; ; ; ;
9223;440;246;358;0	628;0	699;650	410;3	131;0;239;282;0	402;0	725;648	489;2	678;0; ; ; ; ; ; ; ;
9243;441;163;384;0	630;0	699;650	410;3	379;0;147;363;0	404;0	725;648	489;2	863;0; ; ; ; ; ; ; ;
9263;442;-800;-600;0	404;0	725;-1	000;-1	000;4;134;357;0	404;0	725;648	489;3	206;0; ; ; ; ; ; ; ;
9284;443;-800;-600;0	631;0	699;-1	000;-1	000;4;117;330;0	404;0	724;652	793;3	158;0; ; ; ; ; ; ; ;
9303;444;-800;-600;0	405;0	724;-1	000;-1	000;4;101;371;0	405;0	724;652	793;3	246;0; ; ; ; ; ; ; ;
9323;445;157;392;0	631;0	698;638	531;3	329;0;133;397;0	405;0	724;652	793;3	239;0; ; ; ; ; ; ; ;
9343;446;140;384;0	632;0	698;638	531;3	249;0;126;423;0	405;0	724;652	793;3	424;0; ; ; ; ; ; ; ;
9364;447;156;394;0	632;0	698;638	531;3	285;0;135;398;0	406;0	724;652	793;3	227;0; ; ; ; ; ; ; ;
9383;448;155;396;0	633;0	698;634	283;3	222;0;133;407;0	406;0	723;651	929;3	280;0; ; ; ; ; ; ; ;
9403;449;141;390;0	633;0	698;634	283;3	298;0;93;368;0	406;0	723;651	929;3	112;0; ; ; ; ; ; ; ;
9422;450;164;396;0	634;0	698;634	283;3	290;0;176;425;0	407;0	723;651	929;3	497;0; ; ; ; ; ; ; ;
9442;451;151;383;0	634;0	698;634	283;3	139;0;112;411;0	407;0	723;651	929;3	307;0;15;135;385; ; ; ; ;
9462;452;159;399;0	634;0	698;634	283;3	327;0;128;372;0	407;0	722;651	929;3	137;0;15;135;385; ; ; ; ;
9484;453;157;399;0	635;0	698;630	276;3	268;0;160;400;0	408;0	722;648	311;3	266;0;15;135;385; ; ; ; ;
9502;454;151;384;0	635;0	698;630	276;3	419;0;131;411;0	408;0	722;648	311;3	279;0;15;135;385; ; ; ; ;
9524;455;153;388;0	635;0	699;630	276;3	442;0;120;363;0	408;0	722;648	311;3	046;0;15;135;385; ; ; ; ;
9542;456;147;397;0	635;0	699;630	276;3	307;0;144;407;0	408;0	722;648	311;3	234;0;15;135;385; ; ; ; ;
9564;457;151;408;0	635;0	699;630	276;3	510;0;121;346;0	408;0	722;648	311;2	765;0;15;135;385; ; ; ; ;
9582;458;146;410;0	636;0	698;635	565;3	524;0;126;348;0	409;0	722;656	376;2	767;0;15;135;385; ; ; ; ;
9604;459;169;394;0	636;0	698;635	565;3	102;0;114;369;0	409;0	722;656	376;3	210;0;15;135;385; ; ; ; ;
9622;460;142;396;0	636;0	698;635	565;3	264;0;119;357;0	409;0	722;656	376;3	030;0;15;135;385; ; ; ; ;
9644;461;153;394;0	636;0	698;635	565;3	474;0;114;377;0	410;0	721;656	376;3	126;0;15;135;385; ; ; ; ;
9662;462;138;412;0	637;0	698;635	565;3	639;0;93;334;0	410;0	721;656	376;3	123;0;15;135;385; ; ; ; ;
9683;463;139;413;0	637;0	698;636	831;3	812;0;94;336;0	410;0	721;653	591;3	107;0;15;135;385; ; ; ; ;
9702;464;143;366;0	638;0	698;636	831;3	468;0;108;414;0	411;0	721;653	591;3	450;0;15;135;385; ; ; ; ;
9723;465;157;398;0	638;0	698;636	831;3	520;0;124;404;0	411;0	720;653	591;3	292;0;15;135;385; ; ; ; ;
9741;466;137;378;0	638;0	698;636	831;3	431;0;79;379;0	411;0	720;653	591;3	204;0; ; ; ; ; ; ; ;
9763;467;149;392;0	639;0	698;636	831;3	621;0;167;429;0	412;0	720;653	591;3	678;0; ; ; ; ; ; ; ;
9781;468;152;386;0	639;0	697;634	859;3	614;0;168;420;0	412;0	720;652	654;3	591;0; ; ; ; ; ; ; ;
9801;469;147;392;0	640;0	697;634	859;3	640;0;105;375;0	413;0	719;652	654;3	327;0; ; ; ; ; ; ; ;
9821;470;-800;-600;0	413;0	719;-1	000;-1	000;4;109;381;0	413;0	719;652	654;3	344;0; ; ; ; ; ; ; ;
9841;471;209;398;0	640;0	697;634	859;3	550;0;188;383;0	413;0	719;652	654;3	186;0; ; ; ; ; ; ; ;
9861;472;201;385;0	640;0	697;634	859;3	480;0;174;295;0	413;0	718;652	654;3	090;0; ; ; ; ; ; ; ;
9881;473;198;380;0	640;0	697;640	752;3	512;0;156;291;0	413;0	718;650	716;3	030;0; ; ; ; ; ; ; ;
9901;474;217;398;0	640;0	697;640	752;3	391;0;217;290;0	413;0	718;650	716;3	106;0;16;210;349; ; ; ; ;
9921;475;207;394;0	640;0	697;640	752;3	279;0;219;256;0	413;0	718;650	716;2	928;0;16;210;349; ; ; ; ;
9941;476;223;385;0	640;0	697;640	752;3	346;0;211;297;0	413;0	718;650	716;2	994;0;16;210;349; ; ; ; ;
9961;477;198;389;0	640;0	697;640	752;3	372;0;217;296;0	413;0	718;650	716;2	988;0;16;210;349; ; ; ; ;
9981;478;200;386;0	640;0	697;639	658;3	325;0;215;295;0	413;0	719;651	004;2	983;0;16;210;349; ; ; ; ;
10000;479;217;375;0	640;0	697;639	658;3	271;0;211;331;0	413;0	719;651	004;3	172;0;16;210;349; ; ; ; ;
10020;480;207;385;0	640;0	698;639	658;3	533;0;184;320;0	413;0	719;651	004;3	170;0;16;210;349; ; ; ; ;
10040;481;206;391;0	640;0	698;639	658;3	299;0;217;317;0	412;0	719;651	004;2	890;0;16;210;349; ; ; ; ;
10060;482;199;410;0	639;0	698;639	658;3	414;0;220;318;0	412;0	720;651	004;2	949;0;16;210;349; ; ; ; ;
10080;483;193;416;0	639;0	698;645	253;3	528;0;221;318;0	412;0	720;652	202;3	014;0;16;210;349; ; ; ; ;
10100;484;221;390;0	638;0	698;645	253;3	346;0;219;323;0	411;0	720;652	202;2	982;0;16;210;349; ; ; ; ;
10120;485;369;422;0	637;0	698;645	253;3	573;0;414;306;0	410;0	720;652	202;3	135;0; ; ; ; ; ; ; ;
10140;486;369;338;0	636;0	698;645	253;3	115;0;362;321;0	409;0	721;652	202;3	037;0; ; ; ; ; ; ; ;
10160;487;387;352;0	635;0	698;645	253;3	208;0;379;340;0	408;0	721;652	202;3	044;0; ; ; ; ; ; ; ;
10180;488;395;344;0	635;0	698;644	631;3	192;0;350;334;0	408;0	721;650	674;3	044;0; ; ; ; ; ; ; ;
10200;489;387;378;0	635;0	698;644	631;3	363;0;379;348;0	407;0	721;650	674;3	051;0; ; ; ; ; ; ; ;
10220;490;380;379;0	634;0	698;644	631;3	178;0;-800;-600;0	634;0	698;-1	000;-1	000;4; ; ; ; ; ; ; ;
10240;491;377;335;0	634;0	698;644	631;3	150;0;379;332;0	407;0	721;650	674;2	795;0; ; ; ; ; ; ; ;
10260;492;386;407;0	634;0	698;644	631;3	245;0;-800;-600;0	634;0	698;-1	000;-1	000;4; ; ; ; ; ; ; ;
10280;493;383;400;0	634;0	698;642	052;3	245;0;-800;-600;0	406;0	722;-1	000;-1	000;4; ; ; ; ; ; ; ;
10300;494;382;343;0	634;0	699;642	052;2	839;0;380;301;0	406;0	722;649	325;2	754;0; ; ; ; ; ; ; ;
10319;495;376;323;0	634;0	699;642	052;2	849;0;387;366;0	406;0	722;649	325;3	150;0; ; ; ; ; ; ; ;
10339;496;395;415;0	634;0	699;642	052;3	459;0;376;365;0	406;0	722;649	325;3	153;0; ; ; ; ; ; ; ;
10359;497;398;405;0	633;0	699;642	052;3	401;0;-800;-600;0	633;0	699;-1	000;-1	000;4; ; ; ; ; ; ; ;
10379;498;400;392;0	633;0	699;643	865;3	351;0;-800;-600;0	406;0	722;-1	000;-1	000;4; ; ; ; ; ; ; ;
10399;499;382;329;0	633;0	699;643	865;3	014;0;390;315;0	406;0	722;653	309;3	005;0; ; ; ; ; ; ; ;
10419;500;389;327;0	633;0	699;643	865;3	000;0;383;349;0	406;0	723;653	309;3	055;0; ; ; ; ; ; ; ;
10439;501;414;371;0	633;0	699;643	865;3	175;0;423;291;0	406;0	723;653	309;2	960;0; ; ; ; ; ; ; ;
10459;502;418;339;0	633;0	699;643	865;3	124;0;400;359;0	405;0	723;653	309;3	317;0; ; ; ; ; ; ; ;
10479;503;422;348;0	633;0	699;645	460;3	178;0;408;341;0	405;0	723;653	899;3	347;0; ; ; ; ; ; ; ;
10499;504;388;343;0	633;0	699;645	460;3	117;0;385;341;0	405;0	723;653	899;3	094;0; ; ; ; ; ; ; ;
10519;505;388;376;0	632;0	699;645	460;3	304;0;353;317;0	405;0	723;653	899;3	034;0; ; ; ; ; ; ; ;
10539;506;414;367;0	632;0	700;645	460;3	233;0;390;350;0	405;0	723;653	899;3	037;0;17;404;368; ; ; ; ;
10559;507;388;306;0	632;0	700;645	460;3	104;0;372;403;0	404;0	724;653	899;3	288;0;17;404;368; ; ; ; ;
10578;508;393;316;0	632;0	700;647	672;3	189;0;364;404;0	404;0	724;655	360;3	282;0;17;404;368; ; ; ; ;
10598;509;385;409;0	632;0	700;647	672;3	541;0;415;303;0	404;0	724;655	360;3	026;0;17;404;368; ; ; ; ;
10619;510;406;365;0	632;0	700;647	672;3	093;0;417;361;0	404;0	724;655	360;3	165;0;17;404;368; ; ; ; ;
10638;511;416;354;0	632;0	700;647	672;3	128;0;397;404;0	404;0	724;655	360;3	258;0;17;404;368; ; ; ; ;
10658;512;418;377;0	632;0	700;647	672;3	237;0;433;344;0	404;0	724;655	360;3	163;0;17;404;368; ; ; ; ;
10678;513;418;379;0	631;0	700;646	783;3	292;0;431;359;0	404;0	724;647	784;3	157;0;17;404;368; ; ; ; ;
10698;514;423;419;0	631;0	700;646	783;3	753;0;407;366;0	404;0	725;647	784;3	067;0;17;404;368; ; ; ; ;
10718;515;392;371;0	631;0	700;646	783;3	291;0;420;382;0	404;0	725;647	784;3	145;0;17;404;368; ; ; ; ;
10738;516;409;348;0	631;0	700;646	783;3	030;0;384;392;0	404;0	725;647	784;3	236;0;17;404;368; ; ; ; ;
10758;517;411;284;0	632;0	701;646	783;2	894;0;415;403;0	404;0	725;647	784;3	230;0; ; ; ; ; ; ; ;
10778;518;400;252;0	631;0	701;643	734;2	744;0;402;412;0	404;0	725;648	605;3	228;0; ; ; ; ; ; ; ;
10798;519;406;422;0	631;0	701;643	734;3	498;0;407;368;0	404;0	725;648	605;3	167;0; ; ; ; ; ; ; ;
10818;520;406;402;0	631;0	701;643	734;3	403;0;432;338;0	404;0	725;648	605;3	129;0; ; ; ; ; ; ; ;
10838;521;414;420;0	631;0	701;643	734;3	684;0;403;379;0	404;0	725;648	605;3	182;0; ; ; ; ; ; ; ;
10858;522;399;348;0	631;0	701;643	734;3	122;0;423;383;0	403;0	725;648	605;3	136;0; ; ; ; ; ; ; ;
10878;523;401;335;0	631;0	701;645	006;3	119;0;412;385;0	404;0	725;651	324;3	168;0; ; ; ; ; ; ; ;
10898;524;415;358;0	631;0	701;645	006;3	176;0;402;370;0	404;0	725;651	324;3	183;0; ; ; ; ; ; ; ;
10917;525;406;354;0	631;0	701;645	006;3	164;0;420;330;0	404;0	725;651	324;2	983;0; ; ; ; ; ; ; ;
10937;526;407;374;0	631;0	701;645	006;3	195;0;397;366;0	404;0	725;651	324;3	100;0; ; ; ; ; ; ; ;
10957;527;406;406;0	631;0	701;645	006;3	454;0;386;334;0	403;0	726;651	324;2	995;0; ; ; ; ; ; ; ;
10977;528;405;412;0	630;0	701;646	407;3	487;0;387;348;0	403;0	726;650	120;3	033;0; ; ; ; ; ; ; ;
10997;529;420;306;0	630;0	701;646	407;2	823;0;433;364;0	403;0	726;650	120;3	213;0; ; ; ; ; ; ; ;
11017;530;422;356;0	630;0	701;646	407;2	993;0;388;410;0	403;0	726;650	120;3	122;0; ; ; ; ; ; ; ;
11037;531;413;354;0	630;0	701;646	407;2	850;0;443;344;0	403;0	726;650	120;3	243;0; ; ; ; ; ; ; ;
11057;532;409;392;0	630;0	701;646	407;3	402;0;405;404;0	403;0	726;650	120;3	300;0; ; ; ; ; ; ; ;
11077;533;405;404;0	630;0	701;646	206;3	499;0;429;379;0	403;0	726;651	580;3	300;0; ; ; ; ; ; ; ;
11097;534;422;413;0	630;0	701;646	206;3	392;0;391;382;0	403;0	726;651	580;3	158;0; ; ; ; ; ; ; ;
11117;535;-800;-600;0	403;0	726;-1	000;-1	000;4;423;340;0	403;0	726;651	580;3	089;0; ; ; ; ; ; ; ;
11137;536;400;346;0	630;0	701;646	206;3	098;0;-800;-600;0	630;0	701;-1	000;-1	000;4; ; ; ; ; ; ; ;
11157;537;-800;-600;0	403;0	726;-1	000;-1	000;4;412;362;0	403;0	726;651	580;3	101;0; ; ; ; ; ; ; ;
11177;538;-800;-600;0	630;0	701;-1	000;-1	000;4;412;363;0	403;0	726;650	572;3	097;0; ; ; ; ; ; ; ;
11197;539;412;353;0	631;0	701;643	778;3	086;0;404;398;0	404;0	726;650	572;3	043;0; ; ; ; ; ; ; ;
11216;540;381;320;0	631;0	701;643	778;2	791;0;388;375;0	404;0	725;650	572;3	282;0; ; ; ; ; ; ; ;
11236;541;238;287;0	632;0	700;643	778;3	092;0;280;258;0	406;0	724;650	572;3	220;0; ; ; ; ; ; ; ;
11256;542;-800;-600;0	406;0	724;-1	000;-1	000;4;235;224;0	406;0	724;650	572;3	064;0; ; ; ; ; ; ; ;
11276;543;-800;-600;0	633;0	699;-1	000;-1	000;4;187;195;0	406;0	723;646	605;3	151;0; ; ; ; ; ; ; ;
11296;544;-800;-600;0	406;0	723;-1	000;-1	000;4;253;274;0	406;0	723;646	605;2	945;0; ; ; ; ; ; ; ;
11316;545;-800;-600;0	406;0	723;-1	000;-1	000;4;235;239;0	406;0	723;646	605;2	865;0;18;249;254; ; ; ; ;
11336;546;-800;-600;0	407;0	723;-1	000;-1	000;4;251;245;0	407;0	723;646	605;2	997;0;18;249;254; ; ; ; ;
11356;547;-800;-600;0	407;0	723;-1	000;-1	000;4;250;239;0	407;0	723;646	605;3	037;0;18;249;254; ; ; ; ;
11376;548;-800;-600;0	634;0	699;-1	000;-1	000;4;245;240;0	407;0	723;647	096;3	040;0;18;249;254; ; ; ; ;
11396;549;-800;-600;0	407;0	722;-1	000;-1	000;4;252;258;0	407;0	722;647	096;2	985;0;18;249;254; ; ; ; ;
11416;550;234;277;0	635;0	699;639	242;3	163;0;262;245;0	407;0	722;647	096;3	064;0;18;249;254; ; ; ; ;
11436;551;-800;-600;0	408;0	722;-1	000;-1	000;4;254;251;0	408;0	722;647	096;2	966;0;18;249;254; ; ; ; ;
11456;552;-800;-600;0	408;0	722;-1	000;-1	000;4;251;256;0	408;0	722;647	096;3	004;0;18;249;254; ; ; ; ;
11476;553;-800;-600;0	636;0	698;-1	000;-1	000;4;254;251;0	408;0	721;646	760;3	019;0;18;249;254; ; ; ; ;
11495;554;236;268;0	636;0	698;637	989;3	402;0;261;277;0	409;0	721;646	760;3	061;0;18;249;254; ; ; ; ;
11515;555;232;281;0	636;0	698;637	989;3	193;0;250;255;0	409;0	721;646	760;3	049;0;18;249;254; ; ; ; ;
11535;556;197;323;0	637;0	698;637	989;3	225;0;175;317;0	410;0	721;646	760;3	102;0;19;190;299; ; ; ; ;
11555;557;196;327;0	637;0	698;637	989;3	373;0;176;284;0	410;0	721;646	760;3	023;0;19;190;299; ; ; ; ;
11575;558;195;331;0	637;0	698;637	109;3	270;0;171;284;0	410;0	720;653	407;3	057;0;19;190;299; ; ; ; ;
11595;559;198;340;0	638;0	698;637	109;3	201;0;182;254;0	410;0	720;653	407;3	094;0;19;190;299; ; ; ; ;
11615;560;187;346;0	638;0	698;637	109;3	646;0;204;278;0	411;0	720;653	407;3	132;0;19;190;299; ; ; ; ;
11635;561;202;311;0	638;0	698;637	109;2	994;0;183;289;0	411;0	720;653	407;2	953;0;19;190;299; ; ; ; ;
11655;562;182;321;0	639;0	698;637	109;3	413;0;184;264;0	411;0	720;653	407;3	079;0;19;190;299; ; ; ; ;
11675;563;184;311;0	639;0	698;639	684;3	503;0;190;281;0	412;0	719;652	089;3	047;0;19;190;299; ; ; ; ;
11695;564;187;320;0	640;0	697;639	684;3	274;0;201;277;0	412;0	719;652	089;3	008;0;19;190;299; ; ; ; ;
11715;565;203;325;0	640;0	697;639	684;3	420;0;196;241;0	413;0	719;652	089;3	053;0;19;190;299; ; ; ; ;
11735;566;186;354;0	640;0	697;639	684;3	807;0;192;259;0	413;0	719;652	089;3	004;0;19;190;299; ; ; ; ;
11755;567;199;309;0	641;0	697;639	684;3	453;0;191;244;0	413;0	718;652	089;3	097;0; ; ; ; ; ; ; ;
11775;568;202;320;0	641;0	697;637	876;3	584;0;189;254;0	413;0	718;649	521;3	084;0; ; ; ; ; ; ; ;
11795;569;189;306;0	641;0	697;637	876;3	538;0;199;353;0	414;0	718;649	521;3	409;0; ; ; ; ; ; ; ;
11814;570;187;323;0	642;0	697;637	876;3	353;0;181;261;0	414;0	718;649	521;3	041;0;20;186;302; ; ; ; ;
11835;571;195;329;0	642;0	697;637	876;3	483;0;177;277;0	414;0	718;649	521;3	005;0;20;186;302; ; ; ; ;
11854;572;189;350;0	642;0	697;637	876;3	531;0;196;306;0	414;0	718;649	521;3	116;0;20;186;302; ; ; ; ;
11874;573;190;360;0	642;0	697;638	098;3	471;0;186;261;0	414;0	717;648	598;3	124;0;20;186;302; ; ; ; ;
11894;574;189;330;0	642;0	697;638	098;3	503;0;174;297;0	414;0	717;648	598;3	144;0;20;186;302; ; ; ; ;
11914;575;194;333;0	642;0	697;638	098;3	363;0;178;270;0	414;0	717;648	598;2	919;0;20;186;302; ; ; ; ;
11934;576;183;342;0	642;0	697;638	098;3	414;0;187;269;0	414;0	718;648	598;3	016;0;20;186;302; ; ; ; ;
11954;577;187;312;0	642;0	697;638	098;3	495;0;205;274;0	415;0	718;648	598;3	180;0;20;186;302; ; ; ; ;
11974;578;187;315;0	642;0	697;637	410;3	433;0;211;272;0	415;0	718;650	644;3	104;0;20;186;302; ; ; ; ;
11994;579;188;292;0	642;0	697;637	410;3	477;0;183;264;0	415;0	718;650	644;3	162;0;20;186;302; ; ; ; ;
12014;580;172;312;0	642;0	697;637	410;3	525;0;165;274;0	414;0	718;650	644;3	009;0;20;186;302; ; ; ; ;
12034;581;191;324;0	642;0	697;637	410;3	456;0;182;328;0	414;0	718;650	644;3	207;0; ; ; ; ; ; ; ;
12054;582;182;325;0	642;0	698;637	410;3	384;0;186;275;0	414;0	719;650	644;3	255;0; ; ; ; ; ; ; ;
12074;583;179;324;0	641;0	698;639	092;3	391;0;179;289;0	414;0	719;653	459;3	250;0; ; ; ; ; ; ; ;
12093;584;188;322;0	641;0	698;639	092;3	533;0;198;276;0	413;0	719;653	459;3	176;0; ; ; ; ; ; ; ;
12113;585;-800;-600;0	413;0	719;-1	000;-1	000;4;173;263;0	413;0	719;653	459;2	878;0; ; ; ; ; ; ; ;
12133;586;187;314;0	640;0	698;639	092;3	374;0;177;269;0	413;0	720;653	459;2	988;0; ; ; ; ; ; ; ;
12153;587;201;347;0	640;0	698;639	092;3	807;0;172;290;0	413;0	720;653	459;3	170;0; ; ; ; ; ; ; ;
12173;588;202;350;0	640;0	698;636	785;3	794;0;176;292;0	412;0	720;648	820;3	027;0; ; ; ; ; ; ; ;
12193;589;-800;-600;0	412;0	721;-1	000;-1	000;4;209;276;0	412;0	721;648	820;3	129;0; ; ; ; ; ; ; ;
12213;590;192;316;0	639;0	699;636	785;3	395;0;176;288;0	411;0	721;648	820;3	033;0; ; ; ; ; ; ; ;
12233;591;204;325;0	639;0	699;636	785;3	386;0;184;269;0	411;0	721;648	820;2	918;0; ; ; ; ; ; ; ;
12253;592;-800;-600;0	411;0	722;-1	000;-1	000;4;184;318;0	411;0	722;648	820;3	324;0; ; ; ; ; ; ; ;
12273;593;-800;-600;0	638;0	699;-1	000;-1	000;4;187;320;0	411;0	722;652	307;3	280;0; ; ; ; ; ; ; ;
12293;594;189;328;0	638;0	700;638	440;3	498;0;158;296;0	411;0	723;652	307;3	001;0; ; ; ; ; ; ; ;
12313;595;-800;-600;0	410;0	723;-1	000;-1	000;4;169;259;0	410;0	723;652	307;2	964;0; ; ; ; ; ; ; ;
12333;596;204;334;0	638;0	700;638	440;3	485;0;174;293;0	410;0	724;652	307;2	998;0; ; ; ; ; ; ; ;
12353;597;-800;-600;0	410;0	724;-1	000;-1	000;4;203;267;0	410;0	724;652	307;3	115;0; ; ; ; ; ; ; ;
12373;598;-800;-600;0	636;0	701;-1	000;-1	000;4;211;282;0	409;0	725;650	465;3	106;0; ; ; ; ; ; ; ;
12393;599;-800;-600;-1	000;-1	000;-1	000;-1	000;4;-800;-600;-1	000;-1	000;-1	000;-1	000;4; ; ; ; ; ; ; ;
12412;600;493;259;0	632;0	700;638	049;3	000;0;516;261;0	405;0	725;650	465;3	133;0;21;525;257; ; ; ; ;
12432;601;518;257;0	631;0	700;638	049;3	077;0;519;267;0	404;0	725;650	465;3	026;0;21;525;257; ; ; ; ;
12452;602;509;269;0	631;0	701;638	049;3	198;0;535;257;0	404;0	726;650	465;3	040;0;21;525;257; ; ; ; ;
12472;603;506;265;0	630;0	701;644	384;3	321;0;542;264;0	403;0	726;645	203;3	031;0;21;525;257; ; ; ; ;
12492;604;523;225;0	630;0	701;644	384;2	902;0;539;276;0	403;0	726;645	203;2	986;0;21;525;257; ; ; ; ;
12512;605;521;240;0	630;0	701;644	384;2	917;0;533;274;0	403;0	727;645	203;2	932;0;21;525;257; ; ; ; ;
12532;606;506;222;0	630;0	702;644	384;3	112;0;523;260;0	402;0	727;645	203;3	069;0;21;525;257; ; ; ; ;
12552;607;-800;-600;0	402;0	727;-1	000;-1	000;4;531;262;0	402;0	727;645	203;2	980;0;21;525;257; ; ; ; ;
12572;608;-800;-600;0	629;0	702;-1	000;-1	000;4;525;262;0	402;0	728;646	932;2	994;0;21;525;257; ; ; ; ;
12592;609;-800;-600;0	402;0	728;-1	000;-1	000;4;533;253;0	402;0	728;646	932;2	883;0;21;525;257; ; ; ; ;
12612;610;529;195;0	629;0	702;645	673;3	016;0;542;246;0	401;0	728;646	932;2	866;0; ; ; ; ; ; ; ;
12632;611;515;246;0	629;0	702;645	673;3	113;0;529;278;0	401;0	728;646	932;3	195;0; ; ; ; ; ; ; ;
12652;612;510;227;0	628;0	702;645	673;2	925;0;531;252;0	401;0	728;646	932;2	992;0; ; ; ; ; ; ; ;
12672;613;508;251;0	628;0	702;648	810;2	941;0;532;254;0	401;0	729;648	659;3	082;0; ; ; ; ; ; ; ;
12691;614;-800;-600;0	401;0	729;-1	000;-1	000;4;537;247;0	401;0	729;648	659;3	033;0; ; ; ; ; ; ; ;
12711;615;613;342;0	627;0	705;648	810;2	999;0;576;386;0	401;0	731;648	659;3	016;0; ; ; ; ; ; ; ;
12731;616;-800;-600;0	401;0	731;-1	000;-1	000;4;563;360;0	401;0	731;648	659;2	996;0; ; ; ; ; ; ; ;
12751;617;557;362;0	627;0	705;648	810;3	009;0;533;428;0	401;0	731;648	659;3	089;0; ; ; ; ; ; ; ;
12771;618;556;364;0	627;0	705;647	158;3	001;0;549;434;0	400;0	731;647	578;3	075;0; ; ; ; ; ; ; ;
12791;619;559;392;0	627;0	705;647	158;3	129;0;556;398;0	400;0	732;647	578;2	874;0; ; ; ; ; ; ; ;
12811;620;572;418;0	627;0	705;647	158;3	412;0;549;404;0	400;0	732;647	578;2	840;0; ; ; ; ; ; ; ;
12831;621;560;304;0	627;0	705;647	158;2	756;0;563;400;0	400;0	732;647	578;2	950;0; ; ; ; ; ; ; ;
12851;622;557;339;0	627;0	706;647	158;2	776;0;577;373;0	400;0	732;647	578;3	054;0; ; ; ; ; ; ; ;
12871;623;561;317;0	627;0	706;648	775;2	803;0;579;372;0	400;0	732;648	607;3	085;0; ; ; ; ; ; ; ;
12891;624;544;347;0	627;0	706;648	775;3	227;0;550;400;0	400;0	732;648	607;3	009;0; ; ; ; ; ; ; ;
12911;625;539;402;0	627;0	706;648	775;3	331;0;565;377;0	400;0	732;648	607;2	919;0; ; ; ; ; ; ; ;
12931;626;568;367;0	627;0	706;648	775;3	034;0;568;382;0	400;0	732;648	607;2	921;0; ; ; ; ; ; ; ;
12951;627;535;330;0	627;0	706;648	775;3	120;0;574;365;0	400;0	732;648	607;2	969;0; ; ; ; ; ; ; ;
12971;628;547;349;0	627;0	706;647	682;3	084;0;579;363;0	400;0	732;648	479;2	921;0; ; ; ; ; ; ; ;
12991;629;563;356;0	627;0	706;647	682;2	943;0;557;405;0	400;0	732;648	479;3	019;0; ; ; ; ; ; ; ;
13010;630;560;381;0	627;0	706;647	682;3	115;0;541;380;0	400;0	732;648	479;2	944;0; ; ; ; ; ; ; ;
13030;631;568;461;0	627;0	706;647	682;3	748;0;-800;-600;0	627;0	706;-1	000;-1	000;4; ; ; ; ; ; ; ;
13050;632;562;432;0	627;0	706;647	682;3	536;0;-800;-600;0	627;0	706;-1	000;-1	000;4; ; ; ; ; ; ; ;
13070;633;564;472;0	627;0	706;645	579;3	817;0;-800;-600;0	400;0	732;-1	000;-1	000;4; ; ; ; ; ; ; ;
13090;634;552;373;0	627;0	706;645	579;3	190;0;584;384;0	400;0	732;649	640;3	202;0; ; ; ; ; ; ; ;
13110;635;549;410;0	627;0	706;645	579;3	344;0;546;389;0	400;0	731;649	640;3	016;0; ; ; ; ; ; ; ;
13130;636;545;400;0	627;0	706;645	579;3	239;0;565;390;0	400;0	731;649	640;3	008;0; ; ; ; ; ; ; ;
13150;637;547;346;0	628;0	706;645	579;3	248;0;543;332;0	401;0	731;649	640;3	025;0; ; ; ; ; ; ; ;
13170;638;547;358;0	629;0	705;646	960;3	263;0;547;331;0	402;0	730;648	783;3	022;0; ; ; ; ; ; ; ;
13190;639;451;359;0	629;0	705;646	960;3	299;0;477;294;0	402;0	730;648	783;2	855;0; ; ; ; ; ; ; ;
13210;640;473;321;0	630;0	705;646	960;3	060;0;494;298;0	402;0	730;648	783;2	986;0; ; ; ; ; ; ; ;
13230;641;444;334;0	630;0	705;646	960;3	401;0;479;355;0	403;0	730;648	783;3	129;0; ; ; ; ; ; ; ;
13250;642;479;265;0	630;0	705;646	960;2	996;0;468;337;0	403;0	729;648	783;3	181;0; ; ; ; ; ; ; ;
13270;643;472;252;0	630;0	705;645	051;3	079;0;473;355;0	403;0	729;650	368;3	240;0; ; ; ; ; ; ; ;
13290;644;442;367;0	630;0	705;645	051;3	358;0;478;297;0	403;0	729;650	368;3	071;0; ; ; ; ; ; ; ;
13309;645;469;310;0	631;0	704;645	051;3	143;0;494;336;0	403;0	728;650	368;3	209;0; ; ; ; ; ; ; ;
13329;646;458;274;0	631;0	704;645	051;3	072;0;501;315;0	404;0	728;650	368;3	159;0; ; ; ; ; ; ; ;
13349;647;424;323;0	631;0	704;645	051;3	166;0;483;316;0	404;0	728;650	368;3	099;0; ; ; ; ; ; ; ;
13369;648;432;311;0	632;0	704;648	062;3	164;0;494;314;0	404;0	728;653	875;3	174;0; ; ; ; ; ; ; ;
13389;649;442;315;0	632;0	704;648	062;3	108;0;500;320;0	405;0	728;653	875;3	155;0; ; ; ; ; ; ; ;
13409;650;425;359;0	633;0	704;648	062;3	066;0;479;347;0	405;0	727;653	875;3	250;0; ; ; ; ; ; ; ;
13429;651;412;363;0	633;0	704;648	062;3	118;0;430;350;0	406;0	727;653	875;3	319;0; ; ; ; ; ; ; ;
13449;652;414;308;0	633;0	704;648	062;3	068;0;405;367;0	406;0	727;653	875;3	311;0; ; ; ; ; ; ; ;
13469;653;419;330;0	634;0	704;647	477;3	084;0;380;378;0	406;0	727;650	341;3	286;0; ; ; ; ; ; ; ;
13489;654;-800;-600;0	407;0	726;-1	000;-1	000;4;408;366;0	407;0	726;650	341;3	228;0; ; ; ; ; ; ; ;
13509;655;-800;-600;0	407;0	726;-1	000;-1	000;4;399;395;0	407;0	726;650	341;3	082;0; ; ; ; ; ; ; ;
13529;656;398;422;0	634;0	704;647	477;3	682;0;367;426;0	407;0	726;650	341;3	291;0; ; ; ; ; ; ; ;
13549;657;412;381;0	635;0	704;647	477;3	192;0;430;345;0	407;0	726;650	341;3	126;0; ; ; ; ; ; ; ;
13569;658;412;381;0	635;0	704;647	292;3	191;0;420;365;0	408;0	726;650	532;3	211;0; ; ; ; ; ; ; ;
13588;659;393;366;0	635;0	704;647	292;3	393;0;395;385;0	408;0	726;650	532;3	074;0; ; ; ; ; ; ; ;
13608;660;393;372;0	636;0	704;647	292;3	337;0;415;374;0	408;0	725;650	532;3	175;0; ; ; ; ; ; ; ;
13628;661;375;390;0	636;0	703;647	292;3	345;0;376;264;0	409;0	725;650	532;2	800;0; ; ; ; ; ; ; ;
13648;662;411;436;0	637;0	704;647	292;3	593;0;408;359;0	409;0	725;650	532;3	250;0; ; ; ; ; ; ; ;
13668;663;407;450;0	637;0	703;647	962;3	587;0;394;312;0	409;0	725;655	318;3	172;0; ; ; ; ; ; ; ;
13688;664;437;272;0	637;0	704;647	962;2	874;0;421;370;0	410;0	725;655	318;3	170;0; ; ; ; ; ; ; ;
13708;665;398;362;0	638;0	704;647	962;3	127;0;389;383;0	410;0	725;655	318;3	202;0; ; ; ; ; ; ; ;
13728;666;388;401;0	638;0	704;647	962;3	446;0;394;354;0	410;0	725;655	318;3	218;0; ; ; ; ; ; ; ;
13748;667;426;266;0	638;0	704;647	962;2	825;0;396;375;0	410;0	725;655	318;3	109;0; ; ; ; ; ; ; ;
13768;668;402;322;0	638;0	704;645	930;3	018;0;397;378;0	410;0	725;650	938;3	103;0; ; ; ; ; ; ; ;
13788;669;435;414;0	637;0	704;645	930;3	580;0;423;337;0	410;0	725;650	938;3	197;0; ; ; ; ; ; ; ;
13808;670;402;268;0	637;0	704;645	930;2	574;0;390;408;0	410;0	725;650	938;3	368;0; ; ; ; ; ; ; ;
13828;671;416;419;0	637;0	704;645	930;3	717;0;398;377;0	409;0	725;650	938;3	185;0; ; ; ; ; ; ; ;
13848;672;404;330;0	637;0	704;645	930;2	994;0;444;348;0	409;0	726;650	938;3	258;0; ; ; ; ; ; ; ;
13867;673;403;282;0	636;0	704;650	577;2	747;0;430;377;0	409;0	726;650	800;3	303;0; ; ; ; ; ; ; ;
13887;674;-800;-600;0	408;0	727;-1	000;-1	000;4;410;385;0	408;0	727;650	800;3	422;0; ; ; ; ; ; ; ;
13907;675;-800;-600;0	408;0	727;-1	000;-1	000;4;405;367;0	408;0	727;650	800;2	966;0; ; ; ; ; ; ; ;
13927;676;409;306;0	635;0	705;650	577;2	980;0;387;414;0	408;0	727;650	800;3	566;0; ; ; ; ; ; ; ;
13947;677;-800;-600;0	407;0	727;-1	000;-1	000;4;422;360;0	407;0	727;650	800;3	219;0; ; ; ; ; ; ; ;
13967;678;-800;-600;0	634;0	705;-1	000;-1	000;4;416;373;0	407;0	727;650	575;3	123;0; ; ; ; ; ; ; ;
13987;679;-800;-600;0	407;0	728;-1	000;-1	000;4;440;352;0	407;0	728;650	575;2	965;0; ; ; ; ; ; ; ;
14007;680;-800;-600;0	407;0	728;-1	000;-1	000;4;387;434;0	407;0	728;650	575;3	711;0; ; ; ; ; ; ; ;
14027;681;417;407;0	634;0	705;646	739;3	287;0;-800;-600;0	634;0	705;-1	000;-1	000;4; ; ; ; ; ; ; ;
14047;682;428;288;0	633;0	705;646	739;3	049;0;404;363;0	406;0	728;650	575;3	091;0; ; ; ; ; ; ; ;
14067;683;428;284;0	633;0	705;650	803;3	068;0;404;362;0	406;0	728;652	310;3	099;0; ; ; ; ; ; ; ;
14087;684;-800;-600;0	406;0	728;-1	000;-1	000;4;399;364;0	406;0	728;652	310;3	070;0; ; ; ; ; ; ; ;
14107;685;429;394;0	633;0	706;650	803;3	408;0;431;335;0	406;0	729;652	310;2	984;0; ; ; ; ; ; ; ;
14127;686;-800;-600;0	405;0	729;-1	000;-1	000;4;426;360;0	405;0	729;652	310;2	948;0; ; ; ; ; ; ; ;
14147;687;-800;-600;0	405;0	729;-1	000;-1	000;4;453;282;0	405;0	729;652	310;2	872;0; ; ; ; ; ; ; ;
14167;688;-800;-600;0	632;0	706;-1	000;-1	000;4;460;274;0	405;0	729;650	539;2	816;0; ; ; ; ; ; ; ;
14186;689;410;325;0	632;0	706;652	519;2	928;0;415;371;0	405;0	729;650	539;3	116;0; ; ; ; ; ; ; ;
14206;690;-800;-600;0	405;0	729;-1	000;-1	000;4;376;387;0	405;0	729;650	539;3	147;0; ; ; ; ; ; ; ;
14226;691;-800;-600;0	405;0	730;-1	000;-1	000;4;441;347;0	405;0	730;650	539;3	099;0; ; ; ; ; ; ; ;
14247;692;386;300;0	632;0	706;652	519;3	007;0;418;363;0	404;0	730;650	539;3	172;0; ; ; ; ; ; ; ;
14266;693;386;301;0	631;0	706;651	988;3	005;0;415;362;0	404;0	730;647	730;3	151;0; ; ; ; ; ; ; ;
14286;694;391;358;0	631;0	706;651	988;3	197;0;414;359;0	404;0	730;647	730;2	975;0; ; ; ; ; ; ; ;
14306;695;-800;-600;-1	000;-1	000;-1	000;-1	000;4;-800;-600;-1	000;-1	000;-1	000;-1	000;4; ; ; ; ; ; ; ;
14326;696;411;370;0	631;0	706;651	988;3	198;0;384;395;0	403;0	731;647	730;2	953;0; ; ; ; ; ; ; ;
14346;697;392;302;0	631;0	706;651	988;2	704;0;423;369;0	403;0	731;647	730;2	867;0; ; ; ; ; ; ; ;
14366;698;399;300;0	630;0	706;651	435;2	647;0;414;378;0	403;0	731;653	153;2	871;0; ; ; ; ; ; ; ;
14386;699;414;342;0	630;0	707;651	435;3	000;0;454;332;0	403;0	731;653	153;2	861;0; ; ; ; ; ; ; ;
14406;700;498;340;0	629;0	707;651	435;3	007;0;516;384;0	402;0	731;653	153;3	060;0; ; ; ; ; ; ; ;
14426;701;-800;-600;0	402;0	732;-1	000;-1	000;4;493;381;0	402;0	732;653	153;2	889;0; ; ; ; ; ; ; ;
14446;702;472;314;0	629;0	707;651	435;2	727;0;493;368;0	401;0	732;653	153;2	951;0; ; ; ; ; ; ; ;
14465;703;472;316;0	628;0	707;648	875;2	716;0;493;366;0	401;0	732;647	788;2	991;0; ; ; ; ; ; ; ;
14486;704;490;362;0	628;0	707;648	875;2	995;0;523;377;0	401;0	732;647	788;2	992;0; ; ; ; ; ; ; ;
14506;705;463;378;0	628;0	707;648	875;2	968;0;479;383;0	401;0	732;647	788;2	844;0; ; ; ; ; ; ; ;
14525;706;488;407;0	628;0	707;648	875;2	963;0;500;414;0	400;0	732;647	788;2	961;0; ; ; ; ; ; ; ;
14545;707;479;368;0	627;0	707;648	875;2	936;0;505;378;0	400;0	732;647	788;2	996;0;22;486;373; ; ; ; ;
14565;708;471;382;0	627;0	707;651	012;2	933;0;511;386;0	400;0	732;650	424;2	963;0;22;486;373; ; ; ; ;
14585;709;472;374;0	627;0	707;651	012;3	011;0;514;349;0	400;0	733;650	424;2	780;0;22;486;373; ; ; ; ;
14605;710;456;359;0	627;0	707;651	012;2	953;0;509;378;0	400;0	733;650	424;2	881;0;22;486;373; ; ; ; ;
14625;711;472;367;0	627;0	707;651	012;2	940;0;489;398;0	399;0	733;650	424;3	144;0;22;486;373; ; ; ; ;
14645;712;487;345;0	627;0	707;651	012;2	864;0;487;391;0	399;0	733;650	424;2	875;0;22;486;373; ; ; ; ;
14665;713;485;343;0	626;0	707;651	293;2	831;0;485;405;0	399;0	733;647	144;2	947;0;22;486;373; ; ; ; ;
14686;714;495;273;0	626;0	707;651	293;2	603;0;496;383;0	399;0	733;647	144;2	979;0; ; ; ; ; ; ; ;
14705;715;489;318;0	626;0	707;651	293;2	749;0;504;394;0	399;0	733;647	144;3	073;0; ; ; ; ; ; ; ;
14725;716;480;340;0	626;0	707;651	293;2	912;0;517;363;0	399;0	733;647	144;3	020;0; ; ; ; ; ; ; ;
14745;717;462;337;0	626;0	708;651	293;3	077;0;485;403;0	399;0	734;647	144;2	867;0; ; ; ; ; ; ; ;
14765;718;455;333;0	626;0	708;652	580;3	237;0;494;392;0	399;0	734;652	173;2	913;0; ; ; ; ; ; ; ;
14784;719;474;308;0	626;0	708;652	580;2	875;0;487;432;0	399;0	734;652	173;3	183;0; ; ; ; ; ; ; ;
14804;720;-800;-600;0	399;0	734;-1	000;-1	000;4;498;369;0	399;0	734;652	173;2	963;0; ; ; ; ; ; ; ;
14824;721;486;377;0	626;0	708;652	580;3	169;0;489;367;0	398;0	734;652	173;2	841;0; ; ; ; ; ; ; ;
14844;722;478;260;0	626;0	708;652	580;2	606;0;-800;-600;0	626;0	708;-1	000;-1	000;4; ; ; ; ; ; ; ;
14864;723;478;263;0	625;0	708;649	830;2	595;0;-800;-600;0	398;0	734;-1	000;-1	000;4; ; ; ; ; ; ; ;
14884;724;489;355;0	625;0	708;649	830;3	218;0;528;361;0	398;0	734;651	146;3	065;0; ; ; ; ; ; ; ;
14904;725;497;300;0	625;0	708;649	830;2	824;0;508;368;0	398;0	734;651	146;2	915;0; ; ; ; ; ; ; ;
14924;726;462;340;0	625;0	708;649	830;2	854;0;543;356;0	398;0	734;651	146;3	008;0; ; ; ; ; ; ; ;
14944;727;-800;-600;0	398;0	734;-1	000;-1	000;4;517;410;0	398;0	734;651	146;3	183;0; ; ; ; ; ; ; ;
14967;728;-800;-600;0	625;0	708;-1	000;-1	000;4;516;414;0	398;0	734;652	350;3	147;0; ; ; ; ; ; ; ;
14984;729;481;329;0	625;0	708;650	893;2	956;0;504;389;0	398;0	734;652	350;3	055;0; ; ; ; ; ; ; ;
15004;730;479;335;0	626;0	708;650	893;2	940;0;499;382;0	398;0	734;652	350;2	918;0; ; ; ; ; ; ; ;
15024;731;-800;-600;0	399;0	734;-1	000;-1	000;4;517;383;0	399;0	734;652	350;3	091;0; ; ; ; ; ; ; ;
15046;732;489;320;0	626;0	708;650	893;2	902;0;495;376;0	399;0	734;652	350;2	835;0; ; ; ; ; ; ; ;
15064;733;489;319;0	627;0	708;651	240;2	904;0;499;374;0	399;0	733;653	432;2	870;0; ; ; ; ; ; ; ;
15084;734;487;366;0	627;0	708;651	240;3	006;0;497;367;0	400;0	733;653	432;2	823;0; ; ; ; ; ; ; ;
15103;735;496;341;0	627;0	708;651	240;2	812;0;515;347;0	400;0	733;653	432;2	984;0; ; ; ; ; ; ; ;
15124;736;486;281;0	628;0	708;651	240;2	698;0;487;406;0	401;0	733;653	432;3	138;0; ; ; ; ; ; ; ;
15143;737;497;368;0	628;0	708;651	240;3	047;0;505;370;0	401;0	733;653	432;2	823;0;23;494;364; ; ; ; ;
15164;738;494;337;0	628;0	708;654	599;2	940;0;507;375;0	401;0	732;653	976;2	944;0;23;494;364; ; ; ; ;
15183;739;467;333;0	628;0	707;654	599;2	928;0;482;378;0	401;0	732;653	976;2	857;0;23;494;364; ; ; ; ;
15204;740;487;375;0	629;0	707;654	599;3	227;0;513;349;0	401;0	732;653	976;2	869;0;23;494;364; ; ; ; ;
15223;741;488;360;0	629;0	707;654	599;3	026;0;526;375;0	402;0	731;653	976;2	860;0;23;494;364; ; ; ; ;
15244;742;480;353;0	629;0	707;654	599;2	924;0;498;387;0	402;0	731;653	976;2	924;0;23;494;364; ; ; ; ;
15263;743;478;374;0	630;0	707;651	879;3	011;0;519;380;0	403;0	731;653	028;2	930;0;23;494;364; ; ; ; ;
15283;744;242;393;0	632;0	707;651	879;3	353;0;262;362;0	406;0	730;653	028;3	093;0; ; ; ; ; ; ; ;
15303;745;236;350;0	633;0	707;651	879;2	976;0;239;354;0	406;0	730;653	028;2	824;0; ; ; ; ; ; ; ;
15324;746;-800;-600;0	406;0	730;-1	000;-1	000;4;212;295;0	406;0	730;653	028;2	668;0; ; ; ; ; ; ; ;
15343;747;-800;-600;0	407;0	730;-1	000;-1	000;4;229;293;0	407;0	730;653	028;2	999;0; ; ; ; ; ; ; ;
15364;748;-800;-600;0	634;0	707;-1	000;-1	000;4;216;294;0	407;0	730;649	051;2	801;0; ; ; ; ; ; ; ;
15382;749;-800;-600;0	407;0	730;-1	000;-1	000;4;226;291;0	407;0	730;649	051;2	761;0; ; ; ; ; ; ; ;
15404;750;-800;-600;0	408;0	730;-1	000;-1	000;4;258;323;0	408;0	730;649	051;2	759;0; ; ; ; ; ; ; ;
15422;751;-800;-600;0	408;0	729;-1	000;-1	000;4;247;346;0	408;0	729;649	051;2	836;0; ; ; ; ; ; ; ;
15444;752;-800;-600;0	409;0	729;-1	000;-1	000;4;220;330;0	409;0	729;649	051;2	742;0; ; ; ; ; ; ; ;
15462;753;-800;-600;0	638;0	707;-1	000;-1	000;4;234;342;0	410;0	729;647	974;2	754;0; ; ; ; ; ; ; ;
15482;754;248;394;0	638;0	707;641	153;3	283;0;257;302;0	411;0	729;647	974;2	876;0; ; ; ; ; ; ; ;
15502;755;-800;-600;0	411;0	728;-1	000;-1	000;4;254;358;0	411;0	728;647	974;2	877;0; ; ; ; ; ; ; ;
15524;756;209;367;0	639;0	707;641	153;3	024;0;235;324;0	411;0	728;647	974;2	856;0; ; ; ; ; ; ; ;
15542;757;-800;-600;0	411;0	728;-1	000;-1	000;4;204;286;0	411;0	728;647	974;2	595;0; ; ; ; ; ; ; ;
15564;758;-800;-600;0	639;0	707;-1	000;-1	000;4;193;303;0	411;0	728;649	443;2	572;0; ; ; ; ; ; ; ;
15582;759;-800;-600;0	411;0	729;-1	000;-1	000;4;228;328;0	411;0	729;649	443;2	745;0;24;236;367; ; ; ; ;
15604;760;225;394;0	639;0	708;643	044;3	161;0;230;311;0	412;0	729;649	443;2	668;0;24;236;367; ; ; ; ;
15622;761;215;408;0	639;0	709;643	044;3	173;0;231;338;0	412;0	730;649	443;2	782;0;24;236;367; ; ; ; ;
15641;762;239;413;0	639;0	709;643	044;3	246;0;245;335;0	412;0	730;649	443;2	718;0;24;236;367; ; ; ; ;
15662;763;238;416;0	639;0	709;644	412;3	285;0;250;330;0	412;0	730;654	033;2	724;0;24;236;367; ; ; ; ;
15681;764;228;414;0	639;0	709;644	412;3	122;0;259;318;0	411;0	731;654	033;2	830;0;24;236;367; ; ; ; ;
15701;765;-800;-600;0	411;0	731;-1	000;-1	000;4;218;298;0	411;0	731;654	033;2	741;0; ; ; ; ; ; ; ;
15721;766;221;386;0	638;0	709;644	412;3	201;0;230;325;0	410;0	731;654	033;2	822;0;25;231;386; ; ; ; ;
15741;767;226;398;0	637;0	709;644	412;3	067;0;222;366;0	410;0	732;654	033;2	837;0;25;231;386; ; ; ; ;
15761;768;226;398;0	637;0	709;645	138;3	070;0;221;369;0	409;0	732;651	991;2	805;0;25;231;386; ; ; ; ;
15781;769;-800;-600;0	409;0	732;-1	000;-1	000;4;238;370;0	409;0	732;651	991;3	081;0;25;231;386; ; ; ; ;
15801;770;233;397;0	636;0	710;645	138;3	222;0;-800;-600;0	636;0	710;-1	000;-1	000;4;25;231;386; ; ; ; ;
15821;771;245;412;0	635;0	710;645	138;3	685;0;212;367;0	408;0	733;651	991;2	952;0;25;231;386; ; ; ; ;
15841;772;225;389;0	635;0	710;645	138;3	343;0;247;389;0	408;0	733;651	991;2	947;0;25;231;386; ; ; ; ;
15861;773;228;395;0	634;0	710;640	777;3	514;0;248;392;0	407;0	734;648	977;2	934;0;25;231;386; ; ; ; ;
15881;774;-800;-600;0	407;0	734;-1	000;-1	000;4;235;334;0	407;0	734;648	977;2	783;0; ; ; ; ; ; ; ;
15901;775;-800;-600;0	407;0	734;-1	000;-1	000;4;229;336;0	407;0	734;648	977;2	968;0; ; ; ; ; ; ; ;
15921;776;225;410;0	634;0	711;640	777;3	491;0;243;350;0	407;0	735;648	977;2	958;0; ; ; ; ; ; ; ;
15941;777;237;422;0	634;0	711;640	777;3	404;0;244;366;0	407;0	735;648	977;2	957;0; ; ; ; ; ; ; ;
15961;778;237;423;0	634;0	711;639	352;3	397;0;242;367;0	407;0	735;655	306;2	984;0; ; ; ; ; ; ; ;
15980;779;222;394;0	634;0	711;639	352;3	420;0;247;330;0	406;0	736;655	306;2	954;0; ; ; ; ; ; ; ;
16000;780;230;410;0	633;0	711;639	352;3	358;0;253;327;0	406;0	736;655	306;3	022;0; ; ; ; ; ; ; ;
16020;781;-800;-600;0	406;0	736;-1	000;-1	000;4;248;310;0	406;0	736;655	306;2	848;0; ; ; ; ; ; ; ;
16040;782;-800;-600;0	405;0	736;-1	000;-1	000;4;248;335;0	405;0	736;655	306;2	926;0; ; ; ; ; ; ; ;
16060;783;-800;-600;0	632;0	711;-1	000;-1	000;4;249;330;0	405;0	736;655	425;2	915;0; ; ; ; ; ; ; ;
16080;784;235;402;0	632;0	711;641	159;3	329;0;224;388;0	405;0	736;655	425;3	109;0; ; ; ; ; ; ; ;
16100;785;-800;-600;0	405;0	737;-1	000;-1	000;4;232;318;0	405;0	737;655	425;3	014;0; ; ; ; ; ; ; ;
16120;786;279;424;0	631;0	712;641	159;3	373;0;239;326;0	404;0	737;655	425;2	938;0; ; ; ; ; ; ; ;
16140;787;229;403;0	631;0	712;641	159;3	280;0;275;310;0	404;0	737;655	425;2	844;0; ; ; ; ; ; ; ;
16160;788;229;402;0	630;0	712;642	068;3	285;0;283;313;0	403;0	737;651	225;2	745;0; ; ; ; ; ; ; ;
16180;789;-800;-600;0	403;0	737;-1	000;-1	000;4;333;353;0	403;0	737;651	225;3	081;0; ; ; ; ; ; ; ;
16200;790;-800;-600;0	402;0	738;-1	000;-1	000;4;324;402;0	402;0	738;651	225;3	399;0; ; ; ; ; ; ; ;
16220;791;-800;-600;0	402;0	738;-1	000;-1	000;4;324;302;0	402;0	738;651	225;3	112;0; ; ; ; ; ; ; ;
16240;792;-800;-600;0	402;0	738;-1	000;-1	000;4;333;367;0	402;0	738;651	225;3	095;0; ; ; ; ; ; ; ;
16259;793;-800;-600;0	629;0	712;-1	000;-1	000;4;326;369;0	402;0	738;649	658;3	176;0; ; ; ; ; ; ; ;
16280;794;-800;-600;0	402;0	738;-1	000;-1	000;4;343;342;0	402;0	738;649	658;3	158;0; ; ; ; ; ; ; ;
16299;795;-800;-600;0	402;0	738;-1	000;-1	000;4;307;252;0	402;0	738;649	658;3	001;0; ; ; ; ; ; ; ;
16319;796;332;375;0	629;0	711;642	685;3	361;0;335;309;0	401;0	738;649	658;3	043;0; ; ; ; ; ; ; ;
16339;797;-800;-600;0	401;0	738;-1	000;-1	000;4;334;301;0	401;0	738;649	658;3	005;0; ; ; ; ; ; ; ;
16359;798;-800;-600;0	628;0	712;-1	000;-1	000;4;333;291;0	401;0	738;651	370;3	028;0; ; ; ; ; ; ; ;
16379;799;-800;-600;0	401;0	739;-1	000;-1	000;4;334;325;0	401;0	739;651	370;2	988;0; ; ; ; ; ; ; ;
16399;800;334;389;0	628;0	712;646	654;3	266;0;354;378;0	401;0	739;651	370;3	388;0; ; ; ; ; ; ; ;
16419;801;-800;-600;0	401;0	739;-1	000;-1	000;4;332;337;0	401;0	739;651	370;2	964;0; ; ; ; ; ; ; ;
16439;802;294;402;0	628;0	712;646	654;3	782;0;350;332;0	401;0	739;651	370;2	915;0; ; ; ; ; ; ; ;
16459;803;295;403;0	628;0	712;645	714;3	776;0;341;348;0	401;0	739;652	086;3	006;0; ; ; ; ; ; ; ;
16479;804;-800;-600;0	400;0	739;-1	000;-1	000;4;394;344;0	400;0	739;652	086;3	065;0; ; ; ; ; ; ; ;
16499;805;406;439;0	628;0	712;645	714;3	359;0;377;325;0	400;0	739;652	086;2	882;0; ; ; ; ; ; ; ;
16519;806;-800;-600;0	400;0	739;-1	000;-1	000;4;380;378;0	400;0	739;652	086;3	178;0; ; ; ; ; ; ; ;
16539;807;-800;-600;0	401;0	739;-1	000;-1	000;4;361;385;0	401;0	739;652	086;3	235;0; ; ; ; ; ; ; ;
16559;808;-800;-600;0	628;0	711;-1	000;-1	000;4;356;394;0	401;0	738;648	835;3	216;0; ; ; ; ; ; ; ;
16578;809;-800;-600;0	401;0	738;-1	000;-1	000;4;366;263;0	401;0	738;648	835;2	680;0; ; ; ; ; ; ; ;
16598;810;-800;-600;0	401;0	738;-1	000;-1	000;4;372;400;0	401;0	738;648	835;3	163;0; ; ; ; ; ; ; ;
16618;811;-800;-600;0	400;0	738;-1	000;-1	000;4;404;364;0	400;0	738;648	835;3	222;0; ; ; ; ; ; ; ;
16638;812;-800;-600;0	400;0	738;-1	000;-1	000;4;395;348;0	400;0	738;648	835;2	981;0; ; ; ; ; ; ; ;
16658;813;-800;-600;0	627;0	711;-1	000;-1	000;4;388;330;0	400;0	738;651	198;3	074;0; ; ; ; ; ; ; ;
16678;814;-800;-600;0	400;0	738;-1	000;-1	000;4;424;349;0	400;0	738;651	198;3	389;0; ; ; ; ; ; ; ;
16698;815;-800;-600;0	401;0	738;-1	000;-1	000;4;378;384;0	401;0	738;651	198;3	165;0; ; ; ; ; ; ; ;
16718;816;399;343;0	628;0	711;646	735;3	319;0;367;348;0	401;0	738;651	198;3	009;0; ; ; ; ; ; ; ;
16738;817;392;304;0	628;0	710;646	735;3	027;0;419;321;0	401;0	738;651	198;2	963;0; ; ; ; ; ; ; ;
16758;818;393;305;0	628;0	710;645	168;3	019;0;392;328;0	401;0	737;650	220;2	913;0; ; ; ; ; ; ; ;
16778;819;-800;-600;0	401;0	737;-1	000;-1	000;4;392;373;0	401;0	737;650	220;3	069;0; ; ; ; ; ; ; ;
16798;820;-800;-600;0	402;0	736;-1	000;-1	000;4;388;370;0	402;0	736;650	220;3	038;0; ; ; ; ; ; ; ;
16818;821;380;404;0	629;0	710;645	168;3	317;0;390;371;0	402;0	736;650	220;3	090;0; ; ; ; ; ; ; ;
16838;822;-800;-600;0	402;0	736;-1	000;-1	000;4;382;379;0	402;0	736;650	220;3	083;0; ; ; ; ; ; ; ;
16858;823;-800;-600;0	630;0	710;-1	000;-1	000;4;380;380;0	403;0	736;648	317;3	073;0; ; ; ; ; ; ; ;
16878;824;-800;-600;0	403;0	735;-1	000;-1	000;4;412;346;0	403;0	735;648	317;3	021;0; ; ; ; ; ; ; ;
16897;825;-800;-600;0	404;0	735;-1	000;-1	000;4;381;381;0	404;0	735;648	317;3	006;0; ; ; ; ; ; ; ;
16917;826;416;264;0	631;0	709;649	098;2	850;0;399;355;0	404;0	735;648	317;2	986;0; ; ; ; ; ; ; ;
16937;827;-800;-600;0	404;0	734;-1	000;-1	000;4;371;380;0	404;0	734;648	317;3	136;0; ; ; ; ; ; ; ;
16957;828;-800;-600;0	632;0	708;-1	000;-1	000;4;374;368;0	405;0	734;651	384;3	147;0; ; ; ; ; ; ; ;
16977;829;-800;-600;0	405;0	733;-1	000;-1	000;4;363;385;0	405;0	733;651	384;3	152;0; ; ; ; ; ; ; ;
16997;830;378;268;0	632;0	708;654	161;2	982;0;386;348;0	405;0	733;651	384;3	262;0; ; ; ; ; ; ; ;
17017;831;-800;-600;0	406;0	732;-1	000;-1	000;4;380;311;0	406;0	732;651	384;2	879;0; ; ; ; ; ; ; ;
17037;832;-800;-600;0	406;0	732;-1	000;-1	000;4;363;400;0	406;0	732;651	384;3	357;0; ; ; ; ; ; ; ;
17057;833;-800;-600;0	634;0	707;-1	000;-1	000;4;373;374;0	407;0	731;651	283;3	261;0; ; ; ; ; ; ; ;
17077;834;-800;-600;0	407;0	731;-1	000;-1	000;4;412;354;0	407;0	731;651	283;3	082;0; ; ; ; ; ; ; ;
17097;835;408;409;0	635;0	706;651	437;3	495;0;402;369;0	408;0	730;651	283;3	206;0; ; ; ; ; ; ; ;
17117;836;-800;-600;0	408;0	730;-1	000;-1	000;4;384;327;0	408;0	730;651	283;3	017;0; ; ; ; ; ; ; ;
17137;837;-800;-600;0	408;0	729;-1	000;-1	000;4;413;319;0	408;0	729;651	283;2	991;0; ; ; ; ; ; ; ;
17156;838;-800;-600;0	636;0	705;-1	000;-1	000;4;405;309;0	409;0	729;653	349;2	974;0; ; ; ; ; ; ; ;
17177;839;-800;-600;0	409;0	729;-1	000;-1	000;4;355;364;0	409;0	729;653	349;3	156;0; ; ; ; ; ; ; ;
17196;840;411;341;0	637;0	705;646	402;3	111;0;354;361;0	410;0	728;653	349;3	217;0; ; ; ; ; ; ; ;
17216;841;-800;-600;0	410;0	728;-1	000;-1	000;4;398;310;0	410;0	728;653	349;3	013;0; ; ; ; ; ; ; ;
17236;842;-800;-600;0	411;0	727;-1	000;-1	000;4;362;401;0	411;0	727;653	349;3	356;0; ; ; ; ; ; ; ;
17256;843;-800;-600;0	638;0	704;-1	000;-1	000;4;373;389;0	411;0	727;654	531;3	358;0; ; ; ; ; ; ; ;
17276;844;-800;-600;0	411;0	726;-1	000;-1	000;4;385;340;0	411;0	726;654	531;3	015;0; ; ; ; ; ; ; ;
17296;845;-800;-600;0	411;0	726;-1	000;-1	000;4;360;356;0	411;0	726;654	531;3	105;0; ; ; ; ; ; ; ;
17316;846;-800;-600;0	411;0	726;-1	000;-1	000;4;411;327;0	411;0	726;654	531;2	991;0; ; ; ; ; ; ; ;
17336;847;383;401;0	639;0	703;646	464;3	281;0;385;325;0	411;0	726;654	531;2	757;0; ; ; ; ; ; ; ;
17356;848;383;402;0	639;0	703;645	336;3	276;0;385;325;0	411;0	726;651	491;2	740;0; ; ; ; ; ; ; ;
17376;849;-800;-600;0	411;0	726;-1	000;-1	000;4;395;320;0	411;0	726;651	491;2	774;0; ; ; ; ; ; ; ;
17396;850;398;267;0	639;0	703;645	336;2	784;0;385;389;0	411;0	726;651	491;3	133;0; ; ; ; ; ; ; ;
17416;851;392;311;0	639;0	703;645	336;2	686;0;398;331;0	411;0	726;651	491;2	876;0; ; ; ; ; ; ; ;
17436;852;-800;-600;0	411;0	727;-1	000;-1	000;4;368;323;0	411;0	727;651	491;2	810;0; ; ; ; ; ; ; ;
17456;853;-800;-600;0	639;0	704;-1	000;-1	000;4;364;344;0	411;0	727;650	717;2	924;0; ; ; ; ; ; ; ;
17475;854;-800;-600;0	411;0	728;-1	000;-1	000;4;303;318;0	411;0	728;650	717;2	618;0; ; ; ; ; ; ; ;
17495;855;-800;-600;0	411;0	728;-1	000;-1	000;4;320;286;0	411;0	728;650	717;2	619;0; ; ; ; ; ; ; ;
17515;856;332;415;0	638;0	704;647	133;3	172;0;289;362;0	410;0	728;650	717;2	919;0;26;329;374; ; ; ; ;
17535;857;358;435;0	637;0	704;647	133;3	246;0;314;327;0	409;0	729;650	717;2	860;0;26;329;374; ; ; ; ;
17555;858;358;434;0	636;0	705;649	196;3	256;0;302;329;0	409;0	729;651	712;2	806;0;26;329;374; ; ; ; ;
17575;859;-800;-600;0	408;0	729;-1	000;-1	000;4;312;361;0	408;0	729;651	712;2	719;0;26;329;374; ; ; ; ;
17595;860;-800;-600;0	408;0	730;-1	000;-1	000;4;331;380;0	408;0	730;651	712;2	915;0;26;329;374; ; ; ; ;
17615;861;324;404;0	635;0	704;649	196;3	200;0;351;336;0	407;0	730;651	712;2	902;0;26;329;374; ; ; ; ;
17635;862;-800;-600;0	407;0	730;-1	000;-1	000;4;329;406;0	407;0	730;651	712;2	953;0; ; ; ; ; ; ; ;
17655;863;-800;-600;0	634;0	705;-1	000;-1	000;4;336;396;0	407;0	730;655	667;2	979;0; ; ; ; ; ; ; ;
17675;864;-800;-600;0	406;0	731;-1	000;-1	000;4;317;299;0	406;0	731;655	667;2	708;0; ; ; ; ; ; ; ;
17695;865;-800;-600;0	406;0	731;-1	000;-1	000;4;336;321;0	406;0	731;655	667;2	855;0; ; ; ; ; ; ; ;
17715;866;-800;-600;0	406;0	731;-1	000;-1	000;4;319;315;0	406;0	731;655	667;2	709;0; ; ; ; ; ; ; ;
17735;867;-800;-600;0	406;0	732;-1	000;-1	000;4;296;349;0	406;0	732;655	667;2	896;0; ; ; ; ; ; ; ;
17754;868;-800;-600;0	633;0	706;-1	000;-1	000;4;298;361;0	406;0	732;650	753;2	840;0; ; ; ; ; ; ; ;
17774;869;-800;-600;0	406;0	732;-1	000;-1	000;4;306;400;0	406;0	732;650	753;3	013;0; ; ; ; ; ; ; ;
17794;870;313;430;0	633;0	706;651	701;3	383;0;279;333;0	406;0	732;650	753;2	710;0; ; ; ; ; ; ; ;
17814;871;297;404;0	633;0	706;651	701;3	054;0;302;368;0	405;0	732;650	753;2	802;0; ; ; ; ; ; ; ;
17834;872;-800;-600;0	405;0	732;-1	000;-1	000;4;304;343;0	405;0	732;650	753;2	630;0; ; ; ; ; ; ; ;
17854;873;-800;-600;0	633;0	706;-1	000;-1	000;4;305;359;0	405;0	732;649	111;2	628;0; ; ; ; ; ; ; ;
17874;874;-800;-600;0	406;0	732;-1	000;-1	000;4;308;350;0	406;0	732;649	111;2	867;0; ; ; ; ; ; ; ;
17894;875;294;363;0	633;0	706;647	694;3	033;0;278;320;0	406;0	732;649	111;2	739;0; ; ; ; ; ; ; ;
17914;876;327;435;0	633;0	706;647	694;3	139;0;307;406;0	406;0	732;649	111;2	821;0; ; ; ; ; ; ; ;
17934;877;323;416;0	633;0	706;647	694;3	211;0;308;327;0	406;0	732;649	111;2	720;0; ; ; ; ; ; ; ;
17954;878;319;400;0	633;0	706;644	163;3	267;0;298;354;0	406;0	732;652	839;2	756;0; ; ; ; ; ; ; ;
17974;879;328;422;0	634;0	706;644	163;2	985;0;296;362;0	406;0	732;652	839;2	794;0; ; ; ; ; ; ; ;
17994;880;282;283;0	634;0	706;644	163;2	777;0;320;405;0	406;0	732;652	839;3	085;0; ; ; ; ; ; ; ;
18014;881;311;410;0	634;0	706;644	163;3	233;0;295;365;0	406;0	732;652	839;2	819;0; ; ; ; ; ; ; ;
18034;882;254;385;0	634;0	706;644	163;3	216;0;250;366;0	407;0	732;652	839;3	013;0; ; ; ; ; ; ; ;
18054;883;251;352;0	635;0	705;635	966;3	159;0;253;370;0	408;0	731;649	935;2	888;0; ; ; ; ; ; ; ;
18073;884;-800;-600;0	409;0	731;-1	000;-1	000;4;175;243;0	409;0	731;649	935;2	859;0; ; ; ; ; ; ; ;
18093;885;-800;-600;0	408;0	731;-1	000;-1	000;4;185;304;0	408;0	731;649	935;3	323;0;27;182;280; ; ; ; ;
18113;886;200;321;0	635;0	704;635	966;3	498;0;180;255;0	408;0	730;649	935;2	932;0;27;182;280; ; ; ; ;
18133;887;199;307;0	635;0	703;635	966;3	401;0;194;238;0	408;0	730;649	935;2	781;0;27;182;280; ; ; ; ;
18153;888;198;304;0	635;0	703;639	007;3	416;0;188;249;0	408;0	729;656	108;2	935;0;27;182;280; ; ; ; ;
18173;889;198;305;0	635;0	702;639	007;3	095;0;177;235;0	408;0	729;656	108;2	927;0;27;182;280; ; ; ; ;
18193;890;193;328;0	635;0	701;639	007;3	111;0;185;247;0	408;0	728;656	108;2	904;0;27;182;280; ; ; ; ;
18213;891;200;315;0	635;0	700;639	007;3	108;0;192;251;0	408;0	728;656	108;3	042;0;27;182;280; ; ; ; ;
18233;892;177;317;0	635;0	700;639	007;3	080;0;182;252;0	408;0	727;656	108;3	025;0;27;182;280; ; ; ; ;
18253;893;174;319;0	635;0	699;640	055;3	090;0;188;261;0	408;0	727;649	203;2	977;0;27;182;280; ; ; ; ;
18273;894;186;327;0	636;0	699;640	055;3	125;0;145;216;0	408;0	726;649	203;2	891;0;27;182;280; ; ; ; ;
18293;895;189;318;0	636;0	698;640	055;3	235;0;188;251;0	409;0	726;649	203;2	840;0;27;182;280; ; ; ; ;
18313;896;182;330;0	636;0	698;640	055;3	205;0;168;224;0	409;0	726;649	203;2	855;0;27;182;280; ; ; ; ;
18332;897;181;294;0	636;0	698;640	055;2	849;0;178;261;0	409;0	725;649	203;2	786;0;27;182;280; ; ; ; ;
18352;898;181;293;0	637;0	698;637	187;2	861;0;165;250;0	410;0	725;653	282;2	790;0;27;182;280; ; ; ; ;
18372;899;207;308;0	637;0	698;637	187;2	947;0;162;232;0	410;0	725;653	282;2	836;0;27;182;280; ; ; ; ;
18392;900;202;299;0	637;0	698;637	187;2	988;0;186;256;0	410;0	725;653	282;2	790;0;27;182;280; ; ; ; ;
18412;901;175;303;0	638;0	697;637	187;2	909;0;185;276;0	410;0	725;653	282;3	034;0;27;182;280; ; ; ; ;
18432;902;191;322;0	638;0	697;637	187;3	102;0;152;219;0	411;0	724;653	282;2	750;0;27;182;280; ; ; ; ;
18452;903;177;317;0	638;0	697;640	190;3	130;0;163;238;0	411;0	724;650	573;2	807;0;27;182;280; ; ; ; ;
18472;904;178;301;0	639;0	696;640	190;3	090;0;179;259;0	412;0	723;650	573;2	818;0;27;182;280; ; ; ; ;
18492;905;201;319;0	640;0	696;640	190;2	972;0;170;279;0	412;0	723;650	573;2	936;0;27;182;280; ; ; ; ;
18512;906;302;358;0	639;0	697;640	190;2	994;0;308;305;0	412;0	723;650	573;2	912;0; ; ; ; ; ; ; ;
18532;907;371;397;0	638;0	697;640	190;3	147;0;334;370;0	411;0	723;650	573;3	297;0; ; ; ; ; ; ; ;
18552;908;425;419;0	639;0	696;646	205;3	126;0;363;391;0	412;0	723;655	967;3	417;0; ; ; ; ; ; ; ;
18572;909;367;365;0	639;0	696;646	205;3	099;0;373;394;0	412;0	723;655	967;3	212;0; ; ; ; ; ; ; ;
18592;910;352;339;0	640;0	696;646	205;2	891;0;369;320;0	413;0	722;655	967;2	746;0; ; ; ; ; ; ; ;
18612;911;409;384;0	640;0	696;646	205;3	299;0;348;257;0	413;0	722;655	967;2	753;0; ; ; ; ; ; ; ;
18632;912;368;396;0	641;0	695;646	205;3	334;0;351;330;0	414;0	721;655	967;2	778;0; ; ; ; ; ; ; ;
18652;913;372;395;0	642;0	695;648	391;3	380;0;355;320;0	414;0	721;648	512;2	761;0; ; ; ; ; ; ; ;
18671;914;356;377;0	642;0	695;648	391;3	228;0;372;307;0	415;0	720;648	512;2	810;0; ; ; ; ; ; ; ;
18691;915;-800;-600;0	416;0	719;-1	000;-1	000;4;372;308;0	416;0	719;648	512;2	690;0; ; ; ; ; ; ; ;
18711;916;383;328;0	644;0	694;648	391;2	961;0;367;388;0	416;0	719;648	512;3	099;0; ; ; ; ; ; ; ;
18731;917;379;282;0	644;0	694;648	391;2	868;0;-800;-600;0	644;0	694;-1	000;-1	000;4; ; ; ; ; ; ; ;
18751;918;380;285;0	645;0	694;645	823;2	857;0;-800;-600;0	417;0	719;-1	000;-1	000;4; ; ; ; ; ; ; ;
18771;919;380;332;0	645;0	695;645	823;2	888;0;355;351;0	418;0	718;651	288;2	819;0; ; ; ; ; ; ; ;
18791;920;398;311;0	646;0	695;645	823;2	838;0;384;335;0	418;0	718;651	288;2	961;0; ; ; ; ; ; ; ;
18811;921;414;362;0	646;0	695;645	823;2	808;0;457;346;0	418;0	718;651	288;2	880;0; ; ; ; ; ; ; ;
18831;922;417;313;0	646;0	695;645	823;2	765;0;449;336;0	419;0	718;651	288;2	811;0; ; ; ; ; ; ; ;
18851;923;423;328;0	647;0	695;648	751;2	743;0;439;341;0	419;0	717;648	778;2	851;0; ; ; ; ; ; ; ;
18871;924;428;367;0	647;0	694;648	751;2	856;0;456;351;0	420;0	717;648	778;2	882;0; ; ; ; ; ; ; ;
18891;925;444;356;0	648;0	694;648	751;2	843;0;450;368;0	420;0	716;648	778;2	868;0; ; ; ; ; ; ; ;
18911;926;425;318;0	648;0	694;648	751;2	923;0;464;347;0	420;0	716;648	778;2	771;0; ; ; ; ; ; ; ;
18931;927;455;354;0	648;0	694;648	751;2	805;0;464;353;0	420;0	716;648	778;2	904;0; ; ; ; ; ; ; ;
18950;928;453;341;0	648;0	695;647	887;2	810;0;467;354;0	420;0	717;651	318;2	885;0; ; ; ; ; ; ; ;
18970;929;-800;-600;0	420;0	717;-1	000;-1	000;4;434;328;0	420;0	717;651	318;2	817;0; ; ; ; ; ; ; ;
18990;930;436;390;0	648;0	696;647	887;3	134;0;478;327;0	420;0	718;651	318;2	961;0; ; ; ; ; ; ; ;
19010;931;420;291;0	647;0	696;647	887;2	980;0;465;342;0	420;0	718;651	318;2	961;0; ; ; ; ; ; ; ;
19030;932;447;362;0	647;0	696;647	887;3	047;0;457;359;0	419;0	719;651	318;2	999;0;28;451;350; ; ; ; ;
19050;933;447;317;0	646;0	696;650	462;2	977;0;478;365;0	418;0	719;650	943;3	010;0;28;451;350; ; ; ; ;
19070;934;439;356;0	645;0	696;650	462;3	226;0;466;354;0	418;0	720;650	943;3	074;0;28;451;350; ; ; ; ;
19090;935;-800;-600;0	417;0	721;-1	000;-1	000;4;450;365;0	417;0	721;650	943;3	032;0;28;451;350; ; ; ; ;
19110;936;415;341;0	643;0	699;650	462;3	050;0;465;347;0	416;0	722;650	943;3	095;0;28;451;350; ; ; ; ;
19130;937;452;354;0	643;0	700;650	462;3	017;0;449;341;0	415;0	724;650	943;2	940;0;28;451;350; ; ; ; ;
19150;938;451;358;0	642;0	701;645	386;2	994;0;454;339;0	414;0	725;652	617;2	931;0;28;451;350; ; ; ; ;
19170;939;430;336;0	641;0	702;645	386;2	896;0;401;398;0	414;0	726;652	617;3	203;0; ; ; ; ; ; ; ;
19190;940;448;339;0	641;0	702;645	386;2	908;0;462;364;0	413;0	726;652	617;3	074;0; ; ; ; ; ; ; ;
19210;941;411;326;0	640;0	701;645	386;2	911;0;456;330;0	412;0	726;652	617;3	044;0; ; ; ; ; ; ; ;
19230;942;434;312;0	639;0	700;645	386;2	810;0;451;347;0	412;0	725;652	617;2	882;0; ; ; ; ; ; ; ;
19249;943;434;305;0	639;0	700;647	667;2	819;0;446;332;0	411;0	725;650	894;2	801;0; ; ; ; ; ; ; ;
19269;944;428;323;0	638;0	699;647	667;3	014;0;423;395;0	411;0	725;650	894;3	102;0; ; ; ; ; ; ; ;
19289;945;434;324;0	638;0	700;647	667;2	848;0;474;324;0	411;0	725;650	894;2	875;0; ; ; ; ; ; ; ;
19309;946;-800;-600;0	410;0	726;-1	000;-1	000;4;419;402;0	410;0	726;650	894;3	076;0; ; ; ; ; ; ; ;
19329;947;428;332;0	638;0	702;647	667;2	839;0;432;373;0	410;0	727;650	894;3	120;0; ; ; ; ; ; ; ;
19349;948;428;330;0	638;0	702;649	908;2	849;0;447;357;0	411;0	728;650	177;3	054;0; ; ; ; ; ; ; ;
19369;949;-800;-600;0	411;0	728;-1	000;-1	000;4;431;379;0	411;0	728;650	177;2	981;0; ; ; ; ; ; ; ;
19389;950;442;291;0	639;0	703;649	908;2	788;0;447;364;0	411;0	728;650	177;3	089;0; ; ; ; ; ; ; ;
19409;951;432;424;0	639;0	703;649	908;3	534;0;412;364;0	412;0	728;650	177;2	994;0; ; ; ; ; ; ; ;
19429;952;-800;-600;0	412;0	728;-1	000;-1	000;4;454;387;0	412;0	728;650	177;2	994;0; ; ; ; ; ; ; ;
19449;953;-800;-600;0	640;0	703;-1	000;-1	000;4;445;379;0	412;0	727;651	633;3	000;0; ; ; ; ; ; ; ;
19469;954;421;321;0	640;0	704;648	427;3	039;0;450;357;0	412;0	728;651	633;2	878;0; ; ; ; ; ; ; ;
19489;955;-800;-600;0	412;0	728;-1	000;-1	000;4;436;371;0	412;0	728;651	633;3	144;0; ; ; ; ; ; ; ;
19509;956;441;289;0	639;0	705;648	427;2	930;0;437;393;0	412;0	729;651	633;3	244;0; ; ; ; ; ; ; ;
19529;957;-800;-600;0	412;0	729;-1	000;-1	000;4;386;377;0	412;0	729;651	633;3	220;0; ; ; ; ; ; ; ;
19548;958;-800;-600;0	639;0	705;-1	000;-1	000;4;374;384;0	411;0	730;653	365;3	203;0; ; ; ; ; ; ; ;
19568;959;-800;-600;0	411;0	730;-1	000;-1	000;4;399;364;0	411;0	730;653	365;3	229;0; ; ; ; ; ; ; ;
19588;960;386;438;0	638;0	705;650	558;3	555;0;379;378;0	410;0	730;653	365;3	356;0; ; ; ; ; ; ; ;
19608;961;-800;-600;0	410;0	731;-1	000;-1	000;4;396;389;0	410;0	731;653	365;3	340;0; ; ; ; ; ; ; ;
19628;962;402;296;0	636;0	706;650	558;2	929;0;435;285;0	409;0	731;653	365;3	057;0; ; ; ; ; ; ; ;
19648;963;404;300;0	636;0	707;646	641;2	912;0;432;292;0	408;0	732;649	656;3	085;0; ; ; ; ; ; ; ;
19668;964;404;423;0	635;0	707;646	641;3	864;0;391;352;0	408;0	733;649	656;3	408;0; ; ; ; ; ; ; ;
19688;965;377;395;0	634;0	707;646	641;3	285;0;384;351;0	407;0	733;649	656;3	142;0; ; ; ; ; ; ; ;
19708;966;404;366;0	633;0	707;646	641;3	408;0;366;381;0	406;0	734;649	656;3	336;0; ; ; ; ; ; ; ;
19728;967;-800;-600;0	406;0	734;-1	000;-1	000;4;357;406;0	406;0	734;649	656;3	469;0; ; ; ; ; ; ; ;
19748;968;-800;-600;0	632;0	707;-1	000;-1	000;4;346;416;0	405;0	734;652	359;3	403;0; ; ; ; ; ; ; ;
19768;969;389;385;0	632;0	707;654	618;3	591;0;397;313;0	405;0	734;652	359;3	150;0; ; ; ; ; ; ; ;
19788;970;409;252;0	632;0	707;654	618;2	854;0;384;350;0	404;0	733;652	359;3	144;0; ; ; ; ; ; ; ;
19808;971;391;423;0	632;0	707;654	618;3	711;0;412;318;0	404;0	733;652	359;2	897;0; ; ; ; ; ; ; ;
19828;972;424;251;0	632;0	707;654	618;2	815;0;388;396;0	404;0	733;652	359;3	355;0; ; ; ; ; ; ; ;
19848;973;425;311;0	632;0	707;651	918;3	076;0;395;404;0	405;0	733;648	245;3	287;0; ; ; ; ; ; ; ;
19867;974;420;238;0	632;0	707;651	918;2	872;0;430;317;0	405;0	733;648	245;2	993;0; ; ; ; ; ; ; ;
19887;975;-800;-600;0	406;0	732;-1	000;-1	000;4;392;311;0	406;0	732;648	245;2	892;0; ; ; ; ; ; ; ;
19907;976;-800;-600;0	407;0	732;-1	000;-1	000;4;400;345;0	407;0	732;648	245;3	149;0; ; ; ; ; ; ; ;
19927;977;420;244;0	635;0	707;651	918;2	806;0;-800;-600;0	635;0	707;-1	000;-1	000;4; ; ; ; ; ; ; ;
19947;978;420;249;0	635;0	707;647	517;2	788;0;-800;-600;0	408;0	732;-1	000;-1	000;4; ; ; ; ; ; ; ;
19967;979;398;348;0	636;0	707;647	517;3	058;0;366;411;0	408;0	732;649	006;3	432;0; ; ; ; ; ; ; ;
19987;980;412;316;0	636;0	708;647	517;2	930;0;399;372;0	409;0	732;649	006;3	193;0; ; ; ; ; ; ; ;
20007;981;419;279;0	637;0	708;647	517;2	842;0;383;368;0	409;0	731;649	006;3	044;0; ; ; ; ; ; ; ;
20027;982;395;331;0	637;0	708;647	517;3	220;0;391;366;0	409;0	731;649	006;3	071;0; ; ; ; ; ; ; ;
20047;983;403;308;0	637;0	708;644	185;3	131;0;384;364;0	410;0	731;649	588;3	100;0; ; ; ; ; ; ; ;
20067;984;390;307;0	637;0	708;644	185;2	908;0;402;332;0	410;0	731;649	588;3	066;0; ; ; ; ; ; ; ;
20087;985;-800;-600;0	410;0	731;-1	000;-1	000;4;356;311;0	410;0	731;649	588;3	016;0; ; ; ; ; ; ; ;
20107;986;395;232;0	637;0	708;644	185;2	985;0;433;308;0	410;0	731;649	588;2	985;0; ; ; ; ; ; ; ;
20127;987;427;429;0	637;0	708;644	185;3	728;0;421;350;0	410;0	730;649	588;3	176;0; ; ; ; ; ; ; ;
20146;988;426;428;0	637;0	708;646	937;3	744;0;418;339;0	410;0	730;650	163;3	155;0; ; ; ; ; ; ; ;
20166;989;435;286;0	637;0	708;646	937;3	021;0;363;380;0	410;0	730;650	163;3	414;0; ; ; ; ; ; ; ;
20186;990;413;276;0	638;0	707;646	937;3	085;0;388;346;0	410;0	730;650	163;3	078;0; ; ; ; ; ; ; ;
20206;991;-800;-600;0	410;0	730;-1	000;-1	000;4;378;315;0	410;0	730;650	163;3	038;0; ; ; ; ; ; ; ;
20226;992;-800;-600;0	410;0	730;-1	000;-1	000;4;429;277;0	410;0	730;650	163;2	966;0; ; ; ; ; ; ; ;
20246;993;-800;-600;0	638;0	707;-1	000;-1	000;4;439;242;0	411;0	729;651	733;2	922;0; ; ; ; ; ; ; ;
20266;994;384;271;0	639;0	707;647	846;2	963;0;393;357;0	411;0	729;651	733;3	237;0; ; ; ; ; ; ; ;
20286;995;-800;-600;0	411;0	729;-1	000;-1	000;4;376;202;0	411;0	729;651	733;2	614;0; ; ; ; ; ; ; ;
20306;996;-800;-600;-1	000;-1	000;-1	000;-1	000;4;-800;-600;-1	000;-1	000;-1	000;-1	000;4; ; ; ; ; ; ; ;
20326;997;-800;-600;0	412;0	729;-1	000;-1	000;4;373;412;0	412;0	729;651	733;3	514;0; ; ; ; ; ; ; ;
20346;998;-800;-600;0	640;0	707;-1	000;-1	000;4;378;374;0	412;0	729;649	357;3	356;0; ; ; ; ; ; ; ;
20366;999;433;272;0	639;0	707;648	752;2	804;0;467;290;0	412;0	728;649	357;2	997;0; ; ; ; ; ; ; ;
20386;1000;476;198;0	638;0	706;648	752;3	122;0;503;163;0	412;0	727;649	357;2	981;0; ; ; ; ; ; ; ;
20406;1001;-800;-600;0	412;0	727;-1	000;-1	000;4;523;139;0	412;0	727;649	357;2	894;0; ; ; ; ; ; ; ;
20426;1002;507;110;0	639;0	706;648	752;3	098;0;521;134;0	412;0	727;649	357;2	853;0; ; ; ; ; ; ; ;
20446;1003;507;117;0	639;0	706;644	683;3	079;0;519;138;0	412;0	727;644	148;2	789;0; ; ; ; ; ; ; ;
20465;1004;496;111;0	639;0	707;644	683;3	095;0;532;107;0	411;0	728;644	148;2	726;0; ; ; ; ; ; ; ;
20485;1005;495;158;0	639;0	708;644	683;3	065;0;552;123;0	411;0	729;644	148;2	924;0;29;520;128; ; ; ; ;
20505;1006;507;133;0	638;0	708;644	683;3	048;0;529;129;0	411;0	729;644	148;2	820;0;29;520;128; ; ; ; ;
20528;1007;492;132;0	638;0	708;644	683;3	283;0;511;128;0	410;0	730;644	148;3	028;0;29;520;128; ; ; ; ;
20545;1008;497;134;0	637;0	709;642	278;3	267;0;515;127;0	410;0	730;644	344;3	028;0;29;520;128; ; ; ; ;
20567;1009;516;124;0	637;0	709;642	278;3	254;0;530;121;0	409;0	731;644	344;2	989;0;29;520;128; ; ; ; ;
20585;1010;519;133;0	636;0	709;642	278;3	111;0;540;148;0	408;0	731;644	344;2	969;0;29;520;128; ; ; ; ;
20605;1011;522;136;0	636;0	710;642	278;2	930;0;525;117;0	408;0	732;644	344;3	016;0;29;520;128; ; ; ; ;
20625;1012;517;142;0	635;0	710;642	278;3	006;0;524;107;0	407;0	732;644	344;2	970;0;29;520;128; ; ; ; ;
20645;1013;518;143;0	635;0	710;644	073;2	918;0;521;118;0	407;0	733;640	732;2	970;0;29;520;128; ; ; ; ;
20665;1014;535;104;0	634;0	711;644	073;2	978;0;523;128;0	406;0	734;640	732;2	900;0;29;520;128; ; ; ; ;
20685;1015;506;117;0	633;0	711;644	073;3	016;0;534;120;0	406;0	734;640	732;3	022;0;29;520;128; ; ; ; ;
20705;1016;517;162;0	633;0	711;644	073;3	252;0;520;128;0	406;0	734;640	732;2	818;0;29;520;128; ; ; ; ;
20725;1017;494;161;0	633;0	712;644	073;3	158;0;509;118;0	405;0	735;640	732;2	807;0;29;520;128; ; ; ; ;
20744;1018;491;164;0	632;0	712;640	689;3	235;0;509;113;0	405;0	735;644	553;2	812;0;29;520;128; ; ; ; ;
20764;1019;510;161;0	632;0	712;640	689;3	110;0;542;123;0	404;0	736;644	553;2	866;0;29;520;128; ; ; ; ;
20784;1020;519;140;0	631;0	713;640	689;2	904;0;542;138;0	404;0	736;644	553;2	960;0;29;520;128; ; ; ; ;
20804;1021;508;124;0	631;0	713;640	689;2	897;0;533;118;0	403;0	737;644	553;2	875;0;29;520;128; ; ; ; ;
20824;1022;-800;-600;0	403;0	737;-1	000;-1	000;4;539;105;0	403;0	737;644	553;2	914;0;29;520;128; ; ; ; ;
20844;1023;-800;-600;0	630;0	713;-1	000;-1	000;4;537;109;0	403;0	737;642	439;2	935;0;29;520;128; ; ; ; ;
20864;1024;526;127;0	630;0	713;642	130;2	829;0;548;128;0	402;0	737;642	439;3	017;0;29;520;128; ; ; ; ;
20884;1025;484;136;0	630;0	714;642	130;3	374;0;545;129;0	402;0	738;642	439;2	794;0;29;520;128; ; ; ; ;
20904;1026;-800;-600;0	402;0	738;-1	000;-1	000;4;543;122;0	402;0	738;642	439;2	845;0;30;525;135; ; ; ; ;
20926;1027;507;152;0	630;0	714;642	130;2	943;0;534;121;0	402;0	738;642	439;2	772;0;30;525;135; ; ; ; ;
20944;1028;507;152;0	630;0	714;642	378;2	944;0;530;122;0	402;0	739;640	377;2	772;0;30;525;135; ; ; ; ;
20964;1029;519;124;0	629;0	715;642	378;3	127;0;550;113;0	402;0	739;640	377;2	921;0;30;525;135; ; ; ; ;
20984;1030;516;161;0	629;0	715;642	378;2	972;0;549;130;0	402;0	740;640	377;2	916;0;30;525;135; ; ; ; ;
21004;1031;521;123;0	629;0	715;642	378;2	898;0;539;138;0	401;0	740;640	377;2	858;0;30;525;135; ; ; ; ;
21023;1032;528;130;0	628;0	715;642	378;2	920;0;555;123;0	401;0	740;640	377;2	963;0;30;525;135; ; ; ; ;
21044;1033;528;138;0	628;0	715;642	772;2	943;0;552;130;0	400;0	740;642	653;2	959;0;30;525;135; ; ; ; ;
21063;1034;521;136;0	627;0	715;642	772;2	936;0;546;125;0	400;0	741;642	653;2	832;0;30;525;135; ; ; ; ;
21083;1035;516;129;0	626;0	715;642	772;2	908;0;529;125;0	399;0	741;642	653;2	893;0;30;525;135; ; ; ; ;
21103;1036;517;128;0	626;0	715;642	772;2	847;0;530;134;0	399;0	741;642	653;2	869;0;30;525;135; ; ; ; ;
21124;1037;518;152;0	625;0	715;642	772;3	155;0;538;141;0	398;0	741;642	653;2	922;0;30;525;135; ; ; ; ;
21143;1038;519;157;0	625;0	716;638	370;3	124;0;530;142;0	398;0	742;643	995;2	929;0;30;525;135; ; ; ; ;
21164;1039;517;163;0	625;0	716;638	370;2	816;0;539;112;0	398;0	742;643	995;2	840;0;30;525;135; ; ; ; ;
21183;1040;525;176;0	624;0	716;638	370;2	880;0;533;108;0	398;0	742;643	995;2	850;0;30;525;135; ; ; ; ;
21204;1041;-800;-600;0	398;0	742;-1	000;-1	000;4;512;140;0	398;0	742;643	995;2	858;0;30;525;135; ; ; ; ;
21223;1042;519;170;0	624;0	716;638	370;2	855;0;536;109;0	398;0	742;643	995;2	893;0;30;525;135; ; ; ; ;
21245;1043;519;168;0	624;0	716;639	374;2	859;0;528;118;0	398;0	743;645	014;2	909;0;30;525;135; ; ; ; ;
21263;1044;508;151;0	624;0	716;639	374;2	933;0;529;121;0	397;0	742;645	014;2	803;0;30;525;135; ; ; ; ;
21285;1045;525;155;0	624;0	716;639	374;2	856;0;531;115;0	397;0	742;645	014;2	806;0;30;525;135; ; ; ; ;
21303;1046;522;151;0	624;0	716;639	374;2	884;0;529;118;0	397;0	742;645	014;2	705;0;30;525;135; ; ; ; ;
21325;1047;518;155;0	624;0	716;639	374;2	880;0;540;118;0	397;0	743;645	014;2	758;0;30;525;135; ; ; ; ;
21343;1048;526;150;0	624;0	716;640	632;2	882;0;541;124;0	397;0	743;640	764;2	713;0;30;525;135; ; ; ; ;
21364;1049;520;133;0	624;0	716;640	632;2	792;0;543;123;0	397;0	743;640	764;2	844;0;30;525;135; ; ; ; ;
21382;1050;513;141;0	624;0	716;640	632;2	824;0;528;121;0	397;0	743;640	764;2	788;0;30;525;135; ; ; ; ;
21404;1051;504;152;0	624;0	716;640	632;2	870;0;524;126;0	397;0	743;640	764;2	795;0;30;525;135; ; ; ; ;
21422;1052;531;137;0	624;0	716;640	632;2	878;0;521;135;0	397;0	743;640	764;2	821;0;30;525;135; ; ; ; ;
21444;1053;526;146;0	624;0	716;639	468;2	882;0;520;134;0	397;0	743;642	033;2	799;0;30;525;135; ; ; ; ;
21462;1054;525;108;0	624;0	716;639	468;2	728;0;533;120;0	397;0	743;642	033;2	715;0;30;525;135; ; ; ; ;
21484;1055;510;146;0	624;0	716;639	468;3	019;0;526;133;0	397;0	743;642	033;2	829;0;30;525;135; ; ; ; ;
21502;1056;476;155;0	625;0	717;639	468;2	901;0;522;137;0	398;0	743;642	033;2	993;0;30;525;135; ; ; ; ;
21522;1057;327;170;0	626;0	717;639	468;3	163;0;367;141;0	400;0	743;642	033;2	905;0; ; ; ; ; ; ; ;
21542;1058;292;183;0	627;0	717;636	957;3	160;0;347;138;0	401;0	742;646	176;3	003;0; ; ; ; ; ; ; ;
21562;1059;264;157;0	628;0	716;636	957;2	919;0;287;118;0	401;0	742;646	176;2	887;0;31;274;148; ; ; ; ;
21582;1060;279;170;0	628;0	716;636	957;2	854;0;288;116;0	401;0	742;646	176;2	782;0;31;274;148; ; ; ; ;
21602;1061;274;175;0	628;0	716;636	957;3	012;0;270;118;0	401;0	742;646	176;2	844;0;31;274;148; ; ; ; ;
21621;1062;276;162;0	628;0	716;636	957;2	907;0;269;117;0	401;0	742;646	176;2	751;0;31;274;148; ; ; ; ;
21641;1063;272;167;0	628;0	716;639	281;2	923;0;270;121;0	401;0	741;643	141;2	749;0;31;274;148; ; ; ; ;
21661;1064;257;166;0	629;0	716;639	281;3	067;0;284;160;0	402;0	741;643	141;2	963;0;31;274;148; ; ; ; ;
21681;1065;270;158;0	629;0	716;639	281;3	000;0;288;129;0	402;0	741;643	141;2	907;0;31;274;148; ; ; ; ;
21701;1066;273;178;0	629;0	715;639	281;3	091;0;279;124;0	402;0	741;643	141;2	909;0;31;274;148; ; ; ; ;
21721;1067;268;169;0	629;0	715;639	281;2	914;0;271;132;0	402;0	740;643	141;2	908;0;31;274;148; ; ; ; ;
21741;1068;267;168;0	630;0	715;640	275;2	919;0;267;129;0	403;0	740;645	077;2	917;0;31;274;148; ; ; ; ;
21761;1069;272;157;0	630;0	715;640	275;3	049;0;292;133;0	403;0	740;645	077;2	905;0;31;274;148; ; ; ; ;
21781;1070;258;159;0	630;0	715;640	275;3	057;0;292;113;0	403;0	740;645	077;2	946;0;31;274;148; ; ; ; ;
21801;1071;269;165;0	631;0	715;640	275;2	938;0;280;134;0	403;0	739;645	077;3	030;0;31;274;148; ; ; ; ;
21821;1072;267;164;0	631;0	714;640	275;2	958;0;283;118;0	404;0	739;645	077;2	919;0;31;274;148; ; ; ; ;
21841;1073;267;165;0	632;0	714;639	966;2	976;0;286;132;0	404;0	739;641	768;2	947;0;31;274;148; ; ; ; ;
21861;1074;277;149;0	632;0	714;639	966;2	870;0;288;136;0	405;0	738;641	768;2	892;0;31;274;148; ; ; ; ;
21881;1075;281;160;0	632;0	714;639	966;2	935;0;304;124;0	405;0	738;641	768;3	176;0;31;274;148; ; ; ; ;
21901;1076;265;164;0	633;0	714;639	966;3	008;0;280;161;0	405;0	738;641	768;2	968;0;31;274;148; ; ; ; ;
21921;1077;259;169;0	633;0	714;639	966;3	099;0;262;153;0	405;0	738;641	768;2	919;0;31;274;148; ; ; ; ;
21941;1078;255;177;0	633;0	714;637	139;3	156;0;262;153;0	406;0	737;644	817;3	026;0;31;274;148; ; ; ; ;
21960;1079;281;169;0	633;0	713;637	139;3	030;0;284;116;0	406;0	737;644	817;2	910;0; ; ; ; ; ; ; ;
21980;1080;283;154;0	634;0	713;637	139;2	985;0;273;121;0	406;0	737;644	817;2	838;0; ; ; ; ; ; ; ;
22000;1081;259;172;0	634;0	713;637	139;3	100;0;271;115;0	407;0	737;644	817;3	018;0; ; ; ; ; ; ; ;
22020;1082;287;154;0	634;0	713;637	139;3	052;0;287;84;0	407;0	736;644	817;2	995;0;32;286;121; ; ; ; ;
22040;1083;282;164;0	635;0	713;634	168;3	047;0;282;82;0	408;0	736;645	081;2	974;0;32;286;121; ; ; ; ;
22060;1084;274;138;0	635;0	713;634	168;3	083;0;290;110;0	408;0	736;645	081;3	067;0;32;286;121; ; ; ; ;
22080;1085;275;140;0	635;0	712;634	168;2	964;0;280;103;0	408;0	735;645	081;3	035;0;32;286;121; ; ; ; ;
22100;1086;279;141;0	635;0	712;634	168;3	070;0;308;94;0	408;0	735;645	081;3	052;0;32;286;121; ; ; ; ;
22120;1087;271;148;0	636;0	712;634	168;3	124;0;294;88;0	408;0	735;645	081;3	005;0;32;286;121; ; ; ; ;
22140;1088;272;145;0	636;0	712;637	662;3	111;0;300;95;0	408;0	735;638	872;2	972;0;32;286;121; ; ; ; ;
22160;1089;270;136;0	636;0	712;637	662;2	999;0;285;81;0	409;0	735;638	872;2	993;0;32;286;121; ; ; ; ;
22180;1090;267;136;0	636;0	712;637	662;2	999;0;305;118;0	409;0	735;638	872;2	999;0;32;286;121; ; ; ; ;
22200;1091;270;139;0	636;0	712;637	662;3	025;0;298;96;0	409;0	735;638	872;2	883;0;32;286;121; ; ; ; ;
22219;1092;267;134;0	636;0	712;637	662;3	161;0;297;130;0	409;0	735;638	872;3	064;0;32;286;121; ; ; ; ;
22239;1093;268;136;0	636;0	712;636	728;3	177;0;297;123;0	409;0	735;641	172;3	054;0;32;286;121; ; ; ; ;
22259;1094;267;147;0	636;0	713;636	728;3	007;0;285;113;0	408;0	735;641	172;3	068;0;32;286;121; ; ; ; ;
22279;1095;277;135;0	636;0	713;636	728;3	051;0;305;108;0	408;0	735;641	172;3	003;0;32;286;121; ; ; ; ;
22299;1096;271;156;0	636;0	713;636	728;3	069;0;310;100;0	408;0	736;641	172;2	914;0;32;286;121; ; ; ; ;
22319;1097;292;149;0	635;0	713;636	728;3	029;0;304;97;0	408;0	736;641	172;2	956;0;32;286;121; ; ; ; ;
22339;1098;294;150;0	635;0	714;635	105;3	050;0;307;87;0	408;0	736;645	306;2	930;0;32;286;121; ; ; ; ;
22359;1099;269;145;0	635;0	714;635	105;3	065;0;285;85;0	407;0	737;645	306;2	907;0;32;286;121; ; ; ; ;
22379;1100;264;128;0	635;0	714;635	105;3	014;0;291;111;0	407;0	737;645	306;2	994;0;32;286;121; ; ; ; ;
22399;1101;266;143;0	634;0	714;635	105;3	043;0;305;97;0	407;0	737;645	306;3	018;0;32;286;121; ; ; ; ;
22419;1102;293;143;0	634;0	714;635	105;2	986;0;277;80;0	406;0	738;645	306;2	980;0;32;286;121; ; ; ; ;
22439;1103;294;139;0	634;0	714;636	980;2	995;0;283;99;0	406;0	738;640	140;2	960;0;32;286;121; ; ; ; ;
22459;1104;291;138;0	634;0	714;636	980;3	057;0;304;111;0	406;0	738;640	140;3	078;0;32;286;121; ; ; ; ;
22479;1105;278;141;0	633;0	715;636	980;3	050;0;296;100;0	406;0	738;640	140;2	927;0;32;286;121; ; ; ; ;
22499;1106;288;152;0	633;0	715;636	980;3	041;0;306;124;0	405;0	739;640	140;3	003;0;32;286;121; ; ; ; ;
22519;1107;365;258;0	631;0	717;636	980;2	999;0;340;223;0	405;0	741;640	140;2	897;0; ; ; ; ; ; ; ;
22538;1108;364;261;0	631;0	718;646	302;3	030;0;344;219;0	405;0	743;650	122;2	957;0; ; ; ; ; ; ; ;
22558;1109;-800;-600;0	404;0	743;-1	000;-1	000;4;350;345;0	404;0	743;650	122;2	918;0;33;355;359; ; ; ; ;
22578;1110;369;349;0	631;0	718;646	302;3	142;0;367;318;0	403;0	743;650	122;2	956;0;33;355;359; ; ; ; ;
22598;1111;365;377;0	630;0	718;646	302;2	993;0;347;338;0	403;0	743;650	122;2	986;0;33;355;359; ; ; ; ;
22618;1112;353;395;0	630;0	718;646	302;3	347;0;346;341;0	403;0	743;650	122;3	118;0;33;355;359; ; ; ; ;
22638;1113;346;412;0	630;0	718;647	036;3	370;0;346;332;0	403;0	743;650	044;3	161;0;33;355;359; ; ; ; ;
22658;1114;349;324;0	630;0	718;647	036;3	028;0;367;403;0	403;0	743;650	044;3	565;0;33;355;359; ; ; ; ;
22678;1115;370;340;0	630;0	718;647	036;2	926;0;336;315;0	402;0	743;650	044;2	910;0; ; ; ; ; ; ; ;
22698;1116;346;302;0	630;0	719;647	036;2	943;0;338;280;0	402;0	744;650	044;2	849;0; ; ; ; ; ; ; ;
22718;1117;353;351;0	630;0	719;647	036;3	070;0;-800;-600;0	630;0	719;-1	000;-1	000;4; ; ; ; ; ; ; ;
22738;1118;357;344;0	629;0	719;645	493;3	020;0;-800;-600;0	402;0	744;-1	000;-1	000;4; ; ; ; ; ; ; ;
22758;1119;373;321;0	629;0	719;645	493;2	928;0;395;311;0	402;0	744;649	593;2	987;0; ; ; ; ; ; ; ;
22778;1120;364;396;0	629;0	719;645	493;3	438;0;356;338;0	402;0	744;649	593;3	080;0; ; ; ; ; ; ; ;
22798;1121;-800;-600;0	401;0	744;-1	000;-1	000;4;355;273;0	401;0	744;649	593;2	822;0; ; ; ; ; ; ; ;
22817;1122;332;389;0	629;0	719;645	493;3	394;0;332;337;0	401;0	744;649	593;2	870;0; ; ; ; ; ; ; ;
22837;1123;332;389;0	629;0	719;645	590;3	395;0;325;313;0	401;0	744;651	325;2	850;0; ; ; ; ; ; ; ;
22857;1124;362;360;0	629;0	719;645	590;3	282;0;345;368;0	401;0	744;651	325;3	126;0; ; ; ; ; ; ; ;
22877;1125;345;375;0	628;0	719;645	590;3	482;0;357;322;0	401;0	744;651	325;3	037;0; ; ; ; ; ; ; ;
22897;1126;345;382;0	628;0	719;645	590;3	342;0;346;311;0	401;0	744;651	325;2	804;0; ; ; ; ; ; ; ;
22917;1127;-800;-600;0	401;0	744;-1	000;-1	000;4;388;298;0	401;0	744;651	325;3	060;0; ; ; ; ; ; ; ;
22937;1128;-800;-600;0	629;0	719;-1	000;-1	000;4;393;284;0	401;0	744;654	058;3	002;0; ; ; ; ; ; ; ;
22957;1129;367;395;0	629;0	719;643	262;3	416;0;334;307;0	401;0	744;654	058;2	895;0; ; ; ; ; ; ; ;
22977;1130;358;340;0	628;0	719;643	262;2	997;0;337;374;0	401;0	744;654	058;3	300;0; ; ; ; ; ; ; ;
22997;1131;343;327;0	628;0	719;643	262;2	931;0;365;328;0	401;0	744;654	058;2	976;0; ; ; ; ; ; ; ;
23017;1132;341;412;0	628;0	719;643	262;3	555;0;339;296;0	401;0	744;654	058;3	148;0; ; ; ; ; ; ; ;
23037;1133;336;381;0	628;0	719;646	385;3	356;0;347;321;0	401;0	744;650	674;2	974;0; ; ; ; ; ; ; ;
23057;1134;-800;-600;0	401;0	744;-1	000;-1	000;4;343;286;0	401;0	744;650	674;3	070;0; ; ; ; ; ; ; ;
23077;1135;352;389;0	628;0	719;646	385;3	367;0;346;411;0	400;0	744;650	674;3	564;0; ; ; ; ; ; ; ;
23097;1136;345;393;0	628;0	719;646	385;3	469;0;368;334;0	400;0	744;650	674;3	069;0; ; ; ; ; ; ; ;
23117;1137;358;364;0	628;0	718;646	385;3	381;0;349;368;0	400;0	744;650	674;3	251;0; ; ; ; ; ; ; ;
23136;1138;359;356;0	627;0	718;647	456;3	425;0;356;325;0	400;0	744;652	769;3	400;0; ; ; ; ; ; ; ;
23156;1139;323;334;0	627;0	718;647	456;3	313;0;347;316;0	400;0	743;652	769;3	045;0; ; ; ; ; ; ; ;
23176;1140;373;332;0	627;0	718;647	456;3	091;0;378;311;0	400;0	743;652	769;3	240;0; ; ; ; ; ; ; ;
23196;1141;359;375;0	627;0	718;647	456;3	403;0;326;322;0	400;0	743;652	769;3	295;0;34;358;357; ; ; ; ;
23216;1142;370;352;0	627;0	718;647	456;3	095;0;352;369;0	400;0	743;652	769;3	475;0;34;358;357; ; ; ; ;
23236;1143;363;365;0	628;0	718;645	513;3	191;0;355;377;0	401;0	743;648	554;3	549;0;34;358;357; ; ; ; ;
23256;1144;370;395;0	628;0	718;645	513;3	461;0;363;327;0	401;0	743;648	554;3	252;0;34;358;357; ; ; ; ;
23276;1145;364;376;0	628;0	717;645	513;3	218;0;363;329;0	401;0	742;648	554;3	017;0;34;358;357; ; ; ; ;
23296;1146;356;411;0	629;0	717;645	513;3	685;0;333;273;0	402;0	742;648	554;2	999;0;34;358;357; ; ; ; ;
23316;1147;327;372;0	630;0	717;645	513;3	508;0;344;373;0	403;0	742;648	554;3	213;0; ; ; ; ; ; ; ;
23336;1148;320;382;0	630;0	717;646	256;3	512;0;336;362;0	403;0	741;650	271;3	096;0; ; ; ; ; ; ; ;
23356;1149;-800;-600;0	403;0	741;-1	000;-1	000;4;426;306;0	403;0	741;650	271;3	272;0; ; ; ; ; ; ; ;
23376;1150;387;367;0	631;0	717;646	256;3	674;0;392;352;0	404;0	740;650	271;3	162;0; ; ; ; ; ; ; ;
23396;1151;386;371;0	632;0	717;646	256;3	403;0;372;351;0	405;0	740;650	271;3	127;0; ; ; ; ; ; ; ;
23415;1152;365;405;0	633;0	717;646	256;3	638;0;371;359;0	405;0	740;650	271;3	169;0; ; ; ; ; ; ; ;
23435;1153;360;421;0	633;0	716;644	022;3	524;0;371;357;0	406;0	739;656	424;3	188;0; ; ; ; ; ; ; ;
23455;1154;388;359;0	634;0	716;644	022;3	218;0;378;377;0	406;0	739;656	424;3	221;0; ; ; ; ; ; ; ;
23475;1155;378;332;0	634;0	716;644	022;2	957;0;384;317;0	407;0	738;656	424;3	123;0; ; ; ; ; ; ; ;
23495;1156;393;359;0	635;0	716;644	022;3	214;0;425;313;0	407;0	738;656	424;3	222;0; ; ; ; ; ; ; ;
23515;1157;375;408;0	635;0	716;644	022;3	457;0;397;345;0	408;0	738;656	424;3	168;0; ; ; ; ; ; ; ;
23535;1158;377;404;0	635;0	716;645	764;3	419;0;412;319;0	408;0	738;649	220;3	106;0; ; ; ; ; ; ; ;
23555;1159;391;376;0	636;0	715;645	764;3	365;0;379;326;0	408;0	737;649	220;2	979;0; ; ; ; ; ; ; ;
23575;1160;405;289;0	636;0	715;645	764;2	801;0;396;333;0	408;0	737;649	220;2	985;0; ; ; ; ; ; ; ;
23595;1161;-800;-600;0	409;0	737;-1	000;-1	000;4;393;370;0	409;0	737;649	220;3	003;0; ; ; ; ; ; ; ;
23615;1162;403;399;0	637;0	715;645	764;3	142;0;382;360;0	409;0	736;649	220;3	066;0; ; ; ; ; ; ; ;
23635;1163;403;399;0	637;0	715;645	456;3	141;0;391;346;0	409;0	736;652	835;3	098;0; ; ; ; ; ; ; ;
23655;1164;399;339;0	637;0	714;645	456;3	026;0;386;325;0	410;0	736;652	835;3	072;0; ; ; ; ; ; ; ;
23675;1165;381;332;0	638;0	714;645	456;3	067;0;384;348;0	410;0	735;652	835;2	895;0; ; ; ; ; ; ; ;
23695;1166;386;373;0	638;0	714;645	456;3	408;0;352;301;0	411;0	735;652	835;3	009;0; ; ; ; ; ; ; ;
23715;1167;357;412;0	639;0	714;645	456;3	573;0;368;274;0	411;0	735;652	835;2	986;0; ; ; ; ; ; ; ;
23734;1168;347;425;0	639;0	714;646	380;3	743;0;355;272;0	411;0	735;649	930;2	950;0; ; ; ; ; ; ; ;
23754;1169;395;303;0	640;0	714;646	380;2	802;0;410;351;0	412;0	734;649	930;3	094;0; ; ; ; ; ; ; ;
23774;1170;385;298;0	640;0	714;646	380;2	808;0;390;309;0	412;0	734;649	930;3	109;0; ; ; ; ; ; ; ;
23794;1171;369;294;0	640;0	714;646	380;2	990;0;372;389;0	412;0	734;649	930;3	157;0; ; ; ; ; ; ; ;
23814;1172;406;277;0	640;0	714;646	380;2	726;0;409;334;0	412;0	734;649	930;3	071;0; ; ; ; ; ; ; ;
23834;1173;398;272;0	640;0	714;646	147;2	768;0;394;328;0	413;0	734;653	495;3	105;0; ; ; ; ; ; ; ;
23854;1174;231;327;0	641;0	714;646	147;3	550;0;266;259;0	414;0	734;653	495;2	830;0;35;221;279; ; ; ; ;
23874;1175;219;273;0	642;0	714;646	147;3	392;0;232;273;0	414;0	734;653	495;2	907;0;35;221;279; ; ; ; ;
23894;1176;222;303;0	642;0	714;646	147;3	561;0;228;283;0	414;0	734;653	495;3	183;0;35;221;279; ; ; ; ;
23914;1177;-800;-600;0	414;0	734;-1	000;-1	000;4;216;278;0	414;0	734;653	495;2	986;0;35;221;279; ; ; ; ;
23934;1178;-800;-600;0	641;0	714;-1	000;-1	000;4;208;281;0	414;0	734;655	290;3	112;0;35;221;279; ; ; ; ;
23954;1179;222;331;0	641;0	714;638	727;3	695;0;230;265;0	414;0	735;655	290;2	975;0;35;221;279; ; ; ; ;
23974;1180;243;313;0	641;0	714;638	727;3	411;0;219;238;0	413;0	735;655	290;3	020;0;35;221;279; ; ; ; ;
23994;1181;217;292;0	641;0	714;638	727;3	184;0;221;229;0	413;0	735;655	290;2	984;0;35;221;279; ; ; ; ;
24014;1182;228;321;0	641;0	714;638	727;3	445;0;204;259;0	413;0	735;655	290;2	918;0; ; ; ; ; ; ; ;
24034;1183;233;308;0	640;0	715;636	225;3	367;0;203;252;0	413;0	736;647	629;2	894;0; ; ; ; ; ; ; ;
24053;1184;240;307;0	640;0	715;636	225;3	435;0;223;285;0	413;0	736;647	629;2	941;0; ; ; ; ; ; ; ;
24073;1185;222;319;0	640;0	715;636	225;3	058;0;214;279;0	412;0	736;647	629;3	128;0; ; ; ; ; ; ; ;
24093;1186;215;277;0	640;0	715;636	225;3	265;0;210;267;0	412;0	736;647	629;2	808;0; ; ; ; ; ; ; ;
24113;1187;222;337;0	640;0	715;636	225;3	237;0;211;306;0	412;0	736;647	629;3	035;0;36;214;287; ; ; ; ;
24133;1188;220;326;0	640;0	715;639	039;3	223;0;209;303;0	412;0	737;647	538;3	056;0;36;214;287; ; ; ; ;
24153;1189;226;306;0	640;0	715;639	039;3	238;0;223;275;0	412;0	737;647	538;2	928;0;36;214;287; ; ; ; ;
24173;1190;213;364;0	640;0	715;639	039;3	290;0;213;246;0	412;0	737;647	538;3	034;0;36;214;287; ; ; ; ;
24193;1191;200;311;0	640;0	716;639	039;3	280;0;221;250;0	412;0	737;647	538;2	898;0;36;214;287; ; ; ; ;
24213;1192;-800;-600;0	412;0	737;-1	000;-1	000;4;211;280;0	412;0	737;647	538;2	891;0;36;214;287; ; ; ; ;
24233;1193;-800;-600;0	639;0	716;-1	000;-1	000;4;210;258;0	412;0	737;655	329;2	917;0;36;214;287; ; ; ; ;
24253;1194;203;326;0	639;0	716;636	344;3	402;0;196;270;0	411;0	738;655	329;3	015;0;37;207;294; ; ; ; ;
24273;1195;202;322;0	639;0	716;636	344;3	155;0;207;273;0	411;0	737;655	329;3	080;0;37;207;294; ; ; ; ;
24293;1196;203;306;0	639;0	716;636	344;3	040;0;197;256;0	411;0	738;655	329;3	036;0;37;207;294; ; ; ; ;
24313;1197;196;323;0	638;0	716;636	344;3	106;0;212;254;0	411;0	738;655	329;2	972;0;37;207;294; ; ; ; ;
24332;1198;196;319;0	638;0	716;634	558;3	043;0;210;254;0	410;0	738;652	431;2	977;0;37;207;294; ; ; ; ;
24352;1199;218;306;0	638;0	716;634	558;3	336;0;205;281;0	410;0	738;652	431;3	016;0;37;207;294; ; ; ; ;
24372;1200;191;358;0	637;0	716;634	558;3	381;0;221;242;0	410;0	738;652	431;3	071;0;37;207;294; ; ; ; ;
24392;1201;210;318;0	637;0	716;634	558;3	276;0;196;276;0	409;0	738;652	431;3	034;0;37;207;294; ; ; ; ;
24412;1202;222;331;0	637;0	716;634	558;3	073;0;213;258;0	409;0	738;652	431;2	975;0;37;207;294; ; ; ; ;
24432;1203;213;348;0	637;0	716;635	869;3	054;0;212;276;0	409;0	738;650	996;2	983;0;37;207;294; ; ; ; ;
24452;1204;212;324;0	637;0	716;635	869;3	521;0;190;244;0	409;0	739;650	996;3	048;0; ; ; ; ; ; ; ;
24472;1205;215;328;0	636;0	716;635	869;3	375;0;209;302;0	409;0	739;650	996;3	049;0;38;212;286; ; ; ; ;
24492;1206;213;310;0	636;0	716;635	869;3	378;0;205;265;0	409;0	739;650	996;2	959;0;38;212;286; ; ; ; ;
24512;1207;214;328;0	636;0	716;635	869;3	597;0;207;250;0	409;0	739;650	996;3	009;0;38;212;286; ; ; ; ;
24532;1208;216;322;0	636;0	716;635	542;3	530;0;208;271;0	408;0	739;649	852;2	979;0;38;212;286; ; ; ; ;
24552;1209;197;317;0	636;0	716;635	542;3	559;0;219;285;0	408;0	739;649	852;3	057;0;38;212;286; ; ; ; ;
24572;1210;198;318;0	636;0	717;635	542;3	316;0;218;264;0	408;0	739;649	852;2	957;0;38;212;286; ; ; ; ;
24592;1211;213;328;0	636;0	717;635	542;3	257;0;218;272;0	408;0	740;649	852;2	974;0;38;212;286; ; ; ; ;
24611;1212;211;317;0	635;0	717;635	542;3	212;0;220;245;0	408;0	740;649	852;2	959;0;38;212;286; ; ; ; ;
24631;1213;210;321;0	635;0	717;635	271;3	165;0;219;237;0	407;0	740;652	840;2	978;0;38;212;286; ; ; ; ;
24651;1214;204;306;0	635;0	717;635	271;3	227;0;204;257;0	407;0	740;652	840;2	967;0;38;212;286; ; ; ; ;
24671;1215;222;320;0	634;0	717;635	271;3	332;0;202;246;0	407;0	740;652	840;3	086;0;38;212;286; ; ; ; ;
24691;1216;212;317;0	634;0	717;635	271;3	292;0;214;271;0	406;0	740;652	840;2	884;0;38;212;286; ; ; ; ;
24711;1217;218;281;0	634;0	717;635	271;3	356;0;221;262;0	406;0	740;652	840;2	968;0;38;212;286; ; ; ; ;
24731;1218;213;283;0	633;0	717;637	216;3	360;0;224;263;0	406;0	741;652	535;2	975;0;38;212;286; ; ; ; ;
24751;1219;225;326;0	633;0	717;637	216;3	356;0;212;254;0	406;0	741;652	535;3	029;0;38;212;286; ; ; ; ;
24771;1220;209;302;0	633;0	717;637	216;3	242;0;216;260;0	406;0	741;652	535;3	042;0;38;212;286; ; ; ; ;
24791;1221;270;295;0	632;0	717;637	216;3	094;0;282;299;0	405;0	741;652	535;3	151;0; ; ; ; ; ; ; ;
24811;1222;322;345;0	631;0	717;637	216;3	418;0;325;311;0	404;0	741;652	535;2	977;0; ; ; ; ; ; ; ;
24831;1223;337;329;0	631;0	717;641	480;3	350;0;353;323;0	404;0	741;653	001;3	058;0; ; ; ; ; ; ; ;
24851;1224;360;351;0	631;0	717;641	480;3	507;0;319;300;0	403;0	741;653	001;3	075;0; ; ; ; ; ; ; ;
24871;1225;365;387;0	631;0	717;641	480;3	718;0;333;242;0	403;0	741;653	001;2	961;0; ; ; ; ; ; ; ;
24891;1226;344;289;0	631;0	717;641	480;3	044;0;318;271;0	403;0	741;653	001;3	112;0; ; ; ; ; ; ; ;
24911;1227;348;301;0	630;0	717;641	480;2	937;0;343;308;0	403;0	742;653	001;2	920;0; ; ; ; ; ; ; ;
24930;1228;345;312;0	630;0	717;642	487;2	904;0;346;292;0	403;0	742;649	247;2	941;0; ; ; ; ; ; ; ;
24950;1229;340;368;0	630;0	717;642	487;3	252;0;340;288;0	402;0	742;649	247;2	991;0; ; ; ; ; ; ; ;
24970;1230;373;351;0	630;0	717;642	487;3	257;0;334;279;0	402;0	742;649	247;2	933;0; ; ; ; ; ; ; ;
24990;1231;362;305;0	630;0	717;642	487;2	903;0;321;249;0	402;0	742;649	247;2	573;0; ; ; ; ; ; ; ;
25010;1232;339;308;0	630;0	717;642	487;3	116;0;336;316;0	402;0	742;649	247;2	967;0;39;347;288; ; ; ; ;
25030;1233;354;311;0	630;0	717;642	429;3	018;0;328;301;0	402;0	742;654	283;2	868;0;39;347;288; ; ; ; ;
25050;1234;360;326;0	630;0	717;642	429;3	060;0;330;250;0	402;0	742;654	283;2	784;0;39;347;288; ; ; ; ;
25070;1235;351;282;0	630;0	717;642	429;2	642;0;335;273;0	402;0	742;654	283;2	820;0;39;347;288; ; ; ; ;
25090;1236;366;296;0	630;0	717;642	429;2	887;0;350;260;0	402;0	742;654	283;2	840;0;39;347;288; ; ; ; ;
25110;1237;354;322;0	630;0	717;642	429;3	136;0;338;262;0	402;0	742;654	283;2	958;0;39;347;288; ; ; ; ;
25130;1238;357;304;0	630;0	717;642	067;2	993;0;345;270;0	402;0	742;649	140;2	973;0;39;347;288; ; ; ; ;
25150;1239;377;368;0	630;0	717;642	067;3	265;0;351;303;0	402;0	742;649	140;2	810;0;40;358;308; ; ; ; ;
25170;1240;375;334;0	630;0	717;642	067;2	879;0;333;308;0	402;0	742;649	140;2	817;0;40;358;308; ; ; ; ;
25190;1241;374;334;0	630;0	717;642	067;3	029;0;346;260;0	402;0	741;649	140;2	799;0;40;358;308; ; ; ; ;
25210;1242;370;316;0	630;0	717;642	067;3	008;0;345;306;0	403;0	741;649	140;2	958;0;40;358;308; ; ; ; ;
25230;1243;369;307;0	630;0	717;644	676;2	999;0;345;296;0	403;0	741;649	689;2	972;0;40;358;308; ; ; ; ;
25249;1244;363;310;0	630;0	717;644	676;2	893;0;-800;-600;0	630;0	717;-1	000;-1	000;4;40;358;308; ; ; ; ;
25269;1245;396;343;0	631;0	717;644	676;3	189;0;-800;-600;0	631;0	717;-1	000;-1	000;4; ; ; ; ; ; ; ;
25289;1246;398;370;0	630;0	717;644	676;3	056;0;402;356;0	403;0	741;649	689;3	064;0; ; ; ; ; ; ; ;
25309;1247;392;395;0	631;0	717;644	676;3	470;0;398;324;0	403;0	741;649	689;2	841;0; ; ; ; ; ; ; ;
25329;1248;394;420;0	631;0	717;645	254;3	523;0;397;319;0	404;0	740;655	645;2	866;0; ; ; ; ; ; ; ;
25349;1249;401;325;0	631;0	717;645	254;2	944;0;-800;-600;0	631;0	717;-1	000;-1	000;4; ; ; ; ; ; ; ;
25369;1250;423;324;0	632;0	716;645	254;2	902;0;387;350;0	404;0	739;655	645;3	014;0; ; ; ; ; ; ; ;
25389;1251;402;396;0	632;0	716;645	254;3	318;0;388;349;0	404;0	739;655	645;2	916;0; ; ; ; ; ; ; ;
25409;1252;427;389;0	632;0	716;645	254;3	416;0;368;346;0	405;0	739;655	645;3	024;0; ; ; ; ; ; ; ;
25429;1253;419;385;0	633;0	716;643	859;3	506;0;359;347;0	405;0	738;653	066;2	984;0; ; ; ; ; ; ; ;
25449;1254;415;311;0	633;0	716;643	859;2	830;0;391;313;0	405;0	738;653	066;2	685;0; ; ; ; ; ; ; ;
25469;1255;407;364;0	633;0	716;643	859;3	109;0;372;322;0	406;0	738;653	066;2	825;0; ; ; ; ; ; ; ;
25489;1256;398;310;0	634;0	716;643	859;2	798;0;411;339;0	406;0	737;653	066;2	897;0; ; ; ; ; ; ; ;
25508;1257;414;265;0	634;0	716;643	859;2	715;0;424;278;0	407;0	737;653	066;2	688;0; ; ; ; ; ; ; ;
25528;1258;407;271;0	635;0	715;646	882;2	780;0;428;290;0	407;0	737;647	098;2	752;0; ; ; ; ; ; ; ;
25548;1259;403;353;0	635;0	715;646	882;3	196;0;414;339;0	407;0	736;647	098;2	795;0; ; ; ; ; ; ; ;
25568;1260;382;370;0	636;0	715;646	882;3	299;0;423;340;0	408;0	736;647	098;2	986;0; ; ; ; ; ; ; ;
25588;1261;393;341;0	636;0	715;646	882;2	941;0;389;314;0	408;0	736;647	098;2	920;0; ; ; ; ; ; ; ;
25608;1262;-800;-600;0	409;0	736;-1	000;-1	000;4;407;368;0	409;0	736;647	098;3	050;0; ; ; ; ; ; ; ;
25628;1263;-800;-600;0	637;0	715;-1	000;-1	000;4;401;363;0	409;0	735;649	320;3	060;0; ; ; ; ; ; ; ;
25648;1264;402;266;0	637;0	715;648	962;2	852;0;406;341;0	409;0	735;649	320;2	941;0; ; ; ; ; ; ; ;
25668;1265;419;354;0	637;0	715;648	962;3	212;0;406;368;0	410;0	735;649	320;3	077;0; ; ; ; ; ; ; ;
25688;1266;383;315;0	638;0	715;648	962;3	093;0;-800;-600;0	638;0	715;-1	000;-1	000;4; ; ; ; ; ; ; ;
25708;1267;390;341;0	638;0	715;648	962;3	015;0;375;347;0	410;0	735;649	320;2	999;0; ; ; ; ; ; ; ;
25728;1268;386;326;0	638;0	715;646	745;3	168;0;375;346;0	410;0	735;649	956;3	002;0; ; ; ; ; ; ; ;
25748;1269;-800;-600;0	410;0	735;-1	000;-1	000;4;413;348;0	410;0	735;649	956;3	128;0; ; ; ; ; ; ; ;
25768;1270;387;320;0	638;0	715;646	745;2	815;0;397;389;0	410;0	735;649	956;3	183;0; ; ; ; ; ; ; ;
25788;1271;403;311;0	638;0	715;646	745;2	911;0;401;312;0	410;0	735;649	956;2	935;0; ; ; ; ; ; ; ;
25808;1272;397;389;0	637;0	715;646	745;3	386;0;395;304;0	409;0	735;649	956;3	000;0; ; ; ; ; ; ; ;
25827;1273;407;407;0	637;0	715;647	759;3	614;0;393;294;0	409;0	735;651	509;2	961;0; ; ; ; ; ; ; ;
25847;1274;387;380;0	637;0	715;647	759;3	380;0;378;394;0	409;0	735;651	509;3	257;0; ; ; ; ; ; ; ;
25867;1275;398;385;0	637;0	715;647	759;3	329;0;419;308;0	409;0	736;651	509;3	136;0; ; ; ; ; ; ; ;
25887;1276;379;330;0	636;0	715;647	759;3	122;0;378;368;0	409;0	736;651	509;3	150;0; ; ; ; ; ; ; ;
25907;1277;398;285;0	636;0	715;647	759;3	026;0;402;332;0	408;0	736;651	509;2	960;0; ; ; ; ; ; ; ;
25927;1278;394;270;0	636;0	716;643	890;2	912;0;410;361;0	408;0	736;651	250;2	905;0; ; ; ; ; ; ; ;
25947;1279;412;357;0	636;0	716;643	890;3	066;0;405;312;0	408;0	736;651	250;2	908;0; ; ; ; ; ; ; ;
25967;1280;402;338;0	636;0	716;643	890;3	111;0;-800;-600;0	636;0	716;-1	000;-1	000;4; ; ; ; ; ; ; ;
25987;1281;398;414;0	636;0	715;643	890;3	433;0;395;349;0	408;0	736;651	250;2	946;0; ; ; ; ; ; ; ;
26008;1282;386;368;0	635;0	715;643	890;3	330;0;403;298;0	408;0	736;651	250;2	922;0; ; ; ; ; ; ; ;
26027;1283;377;374;0	635;0	715;649	223;3	483;0;403;301;0	408;0	736;648	575;2	910;0; ; ; ; ; ; ; ;
26047;1284;402;379;0	635;0	715;649	223;3	400;0;390;378;0	407;0	736;648	575;3	306;0; ; ; ; ; ; ; ;
26067;1285;398;374;0	635;0	715;649	223;3	374;0;404;352;0	407;0	736;648	575;2	980;0; ; ; ; ; ; ; ;
26088;1286;389;368;0	635;0	715;649	223;3	296;0;398;341;0	407;0	736;648	575;2	900;0; ; ; ; ; ; ; ;
26106;1287;-800;-600;0	407;0	736;-1	000;-1	000;4;394;377;0	407;0	736;648	575;3	054;0; ; ; ; ; ; ; ;
26126;1288;-800;-600;0	635;0	715;-1	000;-1	000;4;395;362;0	407;0	737;647	685;3	048;0; ; ; ; ; ; ; ;
26146;1289;309;437;0	635;0	716;647	727;3	366;0;280;331;0	408;0	737;647	685;2	697;0; ; ; ; ; ; ; ;
26166;1290;311;403;0	635;0	716;647	727;3	240;0;315;349;0	408;0	738;647	685;3	052;0; ; ; ; ; ; ; ;
26186;1291;331;447;0	635;0	716;647	727;3	398;0;302;346;0	408;0	738;647	685;3	061;0; ; ; ; ; ; ; ;
26206;1292;325;432;0	635;0	716;647	727;3	381;0;312;307;0	407;0	738;647	685;2	823;0; ; ; ; ; ; ; ;
26226;1293;332;428;0	635;0	716;643	575;3	338;0;306;312;0	407;0	738;647	829;3	014;0; ; ; ; ; ; ; ;
26246;1294;280;396;0	634;0	716;643	575;3	197;0;309;430;0	407;0	738;647	829;2	978;0; ; ; ; ; ; ; ;
26266;1295;-800;-600;0	407;0	738;-1	000;-1	000;4;280;339;0	407;0	738;647	829;2	838;0; ; ; ; ; ; ; ;
26286;1296;306;424;0	634;0	716;643	575;3	222;0;328;453;0	407;0	738;647	829;3	328;0; ; ; ; ; ; ; ;
26306;1297;-800;-600;-1	000;-1	000;-1	000;-1	000;4;-800;-600;-1	000;-1	000;-1	000;-1	000;4; ; ; ; ; ; ; ;
26326;1298;-800;-600;0	634;0	716;-1	000;-1	000;4;-800;-600;0	406;0	738;-1	000;-1	000;4; ; ; ; ; ; ; ;
26346;1299;-800;-600;-1	000;-1	000;-1	000;-1	000;4;-800;-600;-1	000;-1	000;-1	000;-1	000;4; ; ; ; ; ; ; ;
26366;1300;-800;-600;-1	000;-1	000;-1	000;-1	000;4;-800;-600;-1	000;-1	000;-1	000;-1	000;4; ; ; ; ; ; ; ;
26386;1301;-800;-600;-1	000;-1	000;-1	000;-1	000;4;-800;-600;-1	000;-1	000;-1	000;-1	000;4; ; ; ; ; ; ; ;
26406;1302;332;456;0	634;0	715;642	364;3	664;0;307;387;0	406;0	738;648	309;3	014;0; ; ; ; ; ; ; ;
26425;1303;332;454;0	634;0	715;645	528;3	681;0;306;386;0	406;0	737;650	535;3	024;0; ; ; ; ; ; ; ;
26445;1304;316;442;0	634;0	715;645	528;3	426;0;297;295;0	407;0	737;650	535;2	769;0; ; ; ; ; ; ; ;
26465;1305;290;439;0	635;0	715;645	528;3	271;0;290;444;0	407;0	737;650	535;3	237;0; ; ; ; ; ; ; ;
26488;1306;312;437;0	635;0	716;645	528;3	128;0;300;337;0	407;0	738;650	535;2	758;0; ; ; ; ; ; ; ;
26505;1307;295;427;0	635;0	716;645	528;3	186;0;289;391;0	407;0	738;650	535;2	942;0; ; ; ; ; ; ; ;
26525;1308;304;426;0	635;0	716;642	429;3	096;0;293;337;0	407;0	738;651	489;3	075;0; ; ; ; ; ; ; ;
26545;1309;301;417;0	635;0	716;642	429;3	231;0;315;343;0	408;0	738;651	489;3	052;0; ; ; ; ; ; ; ;
26567;1310;271;424;0	635;0	716;642	429;3	333;0;303;315;0	408;0	738;651	489;2	746;0; ; ; ; ; ; ; ;
26585;1311;305;418;0	635;0	716;642	429;3	092;0;281;310;0	407;0	738;651	489;2	836;0; ; ; ; ; ; ; ;
26605;1312;323;430;0	635;0	716;642	429;3	038;0;274;367;0	407;0	738;651	489;2	956;0; ; ; ; ; ; ; ;
26625;1313;317;430;0	635;0	716;641	897;2	981;0;271;357;0	407;0	738;647	475;2	802;0; ; ; ; ; ; ; ;
26645;1314;311;449;0	634;0	716;641	897;3	244;0;298;343;0	407;0	739;647	475;2	831;0; ; ; ; ; ; ; ;
26665;1315;325;447;0	634;0	716;641	897;3	274;0;296;296;0	406;0	739;647	475;2	876;0; ; ; ; ; ; ; ;
26685;1316;329;441;0	633;0	716;641	897;3	214;0;281;362;0	406;0	739;647	475;2	993;0; ; ; ; ; ; ; ;
26704;1317;313;429;0	633;0	716;641	897;3	253;0;317;434;0	406;0	739;647	475;3	225;0; ; ; ; ; ; ; ;
26724;1318;321;423;0	633;0	716;643	665;3	263;0;314;433;0	406;0	739;648	821;3	316;0; ; ; ; ; ; ; ;
26744;1319;303;429;0	633;0	716;643	665;3	158;0;348;452;0	406;0	739;648	821;3	500;0; ; ; ; ; ; ; ;
26764;1320;326;457;0	633;0	716;643	665;3	258;0;311;394;0	406;0	739;648	821;2	821;0; ; ; ; ; ; ; ;
26784;1321;291;425;0	633;0	716;643	665;3	129;0;286;365;0	405;0	739;648	821;2	979;0; ; ; ; ; ; ; ;
26804;1322;304;419;0	633;0	716;643	665;3	029;0;301;340;0	405;0	739;648	821;2	826;0; ; ; ; ; ; ; ;
26824;1323;306;423;0	633;0	716;646	401;3	049;0;290;315;0	405;0	739;648	055;2	877;0; ; ; ; ; ; ; ;
26844;1324;-800;-600;-1	000;-1	000;-1	000;-1	000;4;-800;-600;-1	000;-1	000;-1	000;-1	000;4; ; ; ; ; ; ; ;
26864;1325;303;365;0	633;0	716;646	401;3	041;0;270;399;0	406;0	739;648	055;3	103;0; ; ; ; ; ; ; ;
26885;1326;291;373;0	633;0	716;646	401;3	056;0;324;343;0	406;0	738;648	055;3	159;0; ; ; ; ; ; ; ;
26904;1327;296;430;0	634;0	715;646	401;3	236;0;290;358;0	406;0	738;648	055;2	970;0; ; ; ; ; ; ; ;
26924;1328;291;457;0	634;0	715;642	617;3	288;0;313;375;0	406;0	738;647	403;2	941;0; ; ; ; ; ; ; ;
26944;1329;325;454;0	634;0	715;642	617;3	331;0;299;352;0	407;0	737;647	403;2	903;0; ; ; ; ; ; ; ;
26966;1330;-800;-600;0	406;0	737;-1	000;-1	000;4;357;352;0	406;0	737;647	403;3	056;0; ; ; ; ; ; ; ;
26984;1331;368;345;0	633;0	715;642	617;2	928;0;353;354;0	406;0	737;647	403;2	924;0; ; ; ; ; ; ; ;
27006;1332;-800;-600;0	406;0	737;-1	000;-1	000;4;347;270;0	406;0	737;647	403;2	696;0; ; ; ; ; ; ; ;
27023;1333;-800;-600;0	634;0	714;-1	000;-1	000;4;342;255;0	407;0	736;654	062;2	750;0; ; ; ; ; ; ; ;
27046;1334;-800;-600;0	407;0	736;-1	000;-1	000;4;362;325;0	407;0	736;654	062;3	062;0; ; ; ; ; ; ; ;
27063;1335;375;410;0	634;0	714;648	790;3	482;0;-800;-600;0	634;0	714;-1	000;-1	000;4; ; ; ; ; ; ; ;
27086;1336;357;423;0	634;0	714;648	790;3	429;0;389;337;0	407;0	736;654	062;2	987;0; ; ; ; ; ; ; ;
27103;1337;-800;-600;0	407;0	736;-1	000;-1	000;4;375;332;0	407;0	736;654	062;3	087;0; ; ; ; ; ; ; ;
27123;1338;-800;-600;0	634;0	714;-1	000;-1	000;4;375;333;0	407;0	736;652	126;3	078;0; ; ; ; ; ; ; ;
27143;1339;362;335;0	634;0	714;649	707;3	107;0;345;315;0	406;0	736;652	126;2	794;0; ; ; ; ; ; ; ;
27164;1340;388;266;0	634;0	714;649	707;2	730;0;374;365;0	406;0	736;652	126;2	997;0; ; ; ; ; ; ; ;
27183;1341;367;409;0	634;0	713;649	707;3	280;0;347;357;0	406;0	735;652	126;3	005;0; ; ; ; ; ; ; ;
27204;1342;357;359;0	634;0	713;649	707;3	193;0;323;278;0	406;0	735;652	126;2	757;0; ; ; ; ; ; ; ;
27223;1343;367;362;0	634;0	713;649	391;3	148;0;329;301;0	406;0	735;648	687;2	843;0; ; ; ; ; ; ; ;
27244;1344;385;355;0	634;0	713;649	391;3	016;0;345;304;0	406;0	735;648	687;3	121;0; ; ; ; ; ; ; ;
27263;1345;344;361;0	634;0	713;649	391;3	293;0;338;351;0	407;0	735;648	687;2	976;0; ; ; ; ; ; ; ;
27284;1346;373;377;0	634;0	713;649	391;3	161;0;380;312;0	407;0	734;648	687;2	681;0; ; ; ; ; ; ; ;
27302;1347;357;362;0	635;0	713;649	391;3	204;0;362;316;0	407;0	734;648	687;2	817;0; ; ; ; ; ; ; ;
27325;1348;371;367;0	635;0	712;650	001;3	250;0;370;327;0	407;0	734;652	757;2	682;0; ; ; ; ; ; ; ;
27342;1349;397;300;0	635;0	712;650	001;2	762;0;383;344;0	408;0	734;652	757;2	875;0; ; ; ; ; ; ; ;
27364;1350;-800;-600;0	408;0	733;-1	000;-1	000;4;376;346;0	408;0	733;652	757;2	942;0; ; ; ; ; ; ; ;
27382;1351;368;298;0	636;0	712;650	001;2	929;0;383;302;0	408;0	733;652	757;2	826;0; ; ; ; ; ; ; ;
27402;1352;361;384;0	637;0	712;650	001;3	213;0;367;286;0	409;0	733;652	757;2	836;0;41;365;339; ; ; ; ;
27422;1353;361;386;0	637;0	712;647	985;3	203;0;364;273;0	409;0	732;649	753;2	833;0;41;365;339; ; ; ; ;
27442;1354;393;376;0	637;0	712;647	985;3	014;0;339;324;0	409;0	732;649	753;2	634;0;41;365;339; ; ; ; ;
27462;1355;-800;-600;0	410;0	732;-1	000;-1	000;4;352;339;0	410;0	732;649	753;2	957;0;41;365;339; ; ; ; ;
27482;1356;365;305;0	638;0	712;647	985;2	679;0;372;356;0	410;0	732;649	753;2	807;0;41;365;339; ; ; ; ;
27502;1357;364;333;0	638;0	712;647	985;2	842;0;378;349;0	410;0	733;649	753;2	941;0;41;365;339; ; ; ; ;
27522;1358;364;334;0	638;0	712;647	029;2	838;0;386;359;0	410;0	733;648	700;2	881;0;41;365;339; ; ; ; ;
27542;1359;376;334;0	638;0	713;647	029;2	910;0;355;342;0	410;0	733;648	700;2	942;0;41;365;339; ; ; ; ;
27562;1360;397;415;0	638;0	713;647	029;3	578;0;339;326;0	410;0	733;648	700;2	809;0; ; ; ; ; ; ; ;
27582;1361;390;427;0	638;0	713;647	029;3	630;0;339;326;0	410;0	733;648	700;2	799;0; ; ; ; ; ; ; ;
27602;1362;394;396;0	638;0	713;647	029;3	365;0;373;329;0	410;0	733;648	700;2	744;0; ; ; ; ; ; ; ;
27621;1363;391;394;0	637;0	713;646	639;3	309;0;366;325;0	409;0	734;653	178;2	738;0; ; ; ; ; ; ; ;
27641;1364;393;403;0	637;0	713;646	639;3	375;0;356;323;0	409;0	734;653	178;2	914;0; ; ; ; ; ; ; ;
27661;1365;-800;-600;0	409;0	734;-1	000;-1	000;4;356;298;0	409;0	734;653	178;2	727;0; ; ; ; ; ; ; ;
27681;1366;375;352;0	637;0	714;646	639;2	918;0;361;327;0	409;0	735;653	178;2	794;0; ; ; ; ; ; ; ;
27701;1367;365;269;0	636;0	714;646	639;2	718;0;-800;-600;0	636;0	714;-1	000;-1	000;4; ; ; ; ; ; ; ;
27721;1368;365;266;0	636;0	714;649	237;2	729;0;-800;-600;0	408;0	735;-1	000;-1	000;4; ; ; ; ; ; ; ;
27741;1369;421;226;0	636;0	714;649	237;2	619;0;338;285;0	408;0	736;653	350;2	790;0; ; ; ; ; ; ; ;
27761;1370;368;316;0	635;0	714;649	237;2	861;0;358;326;0	407;0	736;653	350;2	829;0; ; ; ; ; ; ; ;
27781;1371;389;337;0	635;0	714;649	237;2	865;0;-800;-600;0	635;0	714;-1	000;-1	000;4; ; ; ; ; ; ; ;
27801;1372;365;314;0	634;0	714;649	237;2	885;0;389;320;0	406;0	737;653	350;2	955;0; ; ; ; ; ; ; ;
27821;1373;371;320;0	634;0	714;649	744;2	896;0;390;326;0	406;0	737;647	210;2	928;0; ; ; ; ; ; ; ;
27841;1374;387;376;0	634;0	714;649	744;3	212;0;-800;-600;0	634;0	714;-1	000;-1	000;4; ; ; ; ; ; ; ;
27861;1375;385;407;0	634;0	715;649	744;3	350;0;-800;-600;0	634;0	715;-1	000;-1	000;4; ; ; ; ; ; ; ;
27880;1376;388;303;0	633;0	715;649	744;3	004;0;360;431;0	406;0	737;647	210;3	273;0; ; ; ; ; ; ; ;
27901;1377;370;396;0	633;0	715;649	744;3	389;0;369;346;0	405;0	738;647	210;2	808;0; ; ; ; ; ; ; ;
27920;1378;368;361;0	633;0	715;647	600;3	277;0;370;342;0	405;0	738;651	789;2	827;0; ; ; ; ; ; ; ;
27940;1379;401;262;0	633;0	715;647	600;2	602;0;374;349;0	405;0	738;651	789;3	052;0; ; ; ; ; ; ; ;
27960;1380;383;388;0	633;0	715;647	600;3	215;0;374;295;0	405;0	738;651	789;2	696;0; ; ; ; ; ; ; ;
27980;1381;385;358;0	632;0	715;647	600;3	108;0;-800;-600;0	632;0	715;-1	000;-1	000;4; ; ; ; ; ; ; ;
28000;1382;-800;-600;0	404;0	739;-1	000;-1	000;4;367;323;0	404;0	739;651	789;2	883;0; ; ; ; ; ; ; ;
28020;1383;-800;-600;0	632;0	715;-1	000;-1	000;4;367;327;0	404;0	739;647	566;2	865;0; ; ; ; ; ; ; ;
28040;1384;388;344;0	632;0	715;648	311;2	850;0;365;327;0	404;0	739;647	566;2	716;0; ; ; ; ; ; ; ;
28060;1385;412;399;0	632;0	716;648	311;3	467;0;346;370;0	404;0	739;647	566;2	917;0; ; ; ; ; ; ; ;
28080;1386;-800;-600;0	404;0	739;-1	000;-1	000;4;366;391;0	404;0	739;647	566;2	927;0; ; ; ; ; ; ; ;
28100;1387;376;339;0	632;0	716;648	311;2	858;0;368;288;0	404;0	739;647	566;2	515;0; ; ; ; ; ; ; ;
28120;1388;377;342;0	631;0	716;645	463;2	846;0;363;307;0	404;0	739;652	666;2	622;0; ; ; ; ; ; ; ;
28140;1389;341;263;0	631;0	716;645	463;2	562;0;359;330;0	404;0	740;652	666;2	836;0; ; ; ; ; ; ; ;
28160;1390;377;430;0	631;0	716;645	463;3	539;0;369;372;0	404;0	740;652	666;2	868;0; ; ; ; ; ; ; ;
28180;1391;377;372;0	631;0	716;645	463;2	903;0;342;313;0	404;0	740;652	666;2	805;0; ; ; ; ; ; ; ;
28200;1392;-800;-600;0	404;0	740;-1	000;-1	000;4;357;395;0	404;0	740;652	666;2	897;0; ; ; ; ; ; ; ;
28219;1393;-800;-600;0	631;0	716;-1	000;-1	000;4;354;387;0	403;0	740;648	461;2	867;0; ; ; ; ; ; ; ;
28239;1394;-800;-600;0	404;0	741;-1	000;-1	000;4;365;324;0	404;0	741;648	461;2	639;0; ; ; ; ; ; ; ;
28259;1395;373;414;0	631;0	717;647	216;3	439;0;348;324;0	404;0	741;648	461;2	765;0;42;371;354; ; ; ; ;
28279;1396;359;376;0	631;0	717;647	216;3	254;0;372;353;0	404;0	741;648	461;2	965;0;42;371;354; ; ; ; ;
28299;1397;377;359;0	631;0	717;647	216;3	125;0;-800;-600;0	631;0	717;-1	000;-1	000;4;42;371;354; ; ; ; ;
28319;1398;375;342;0	631;0	717;648	244;3	001;0;-800;-600;0	404;0	741;-1	000;-1	000;4;42;371;354; ; ; ; ;
28339;1399;364;329;0	631;0	717;648	244;2	812;0;369;358;0	404;0	741;655	596;2	817;0;42;371;354; ; ; ; ;
28359;1400;-800;-600;0	404;0	741;-1	000;-1	000;4;374;365;0	404;0	741;655	596;2	986;0;42;371;354; ; ; ; ;
28379;1401;-800;-600;-1	000;-1	000;-1	000;-1	000;4;-800;-600;-1	000;-1	000;-1	000;-1	000;4; ; ; ; ; ; ; ;
28399;1402;-800;-600;0	404;0	740;-1	000;-1	000;4;383;352;0	404;0	740;655	596;2	835;0; ; ; ; ; ; ; ;
28419;1403;-800;-600;0	632;0	716;-1	000;-1	000;4;387;358;0	404;0	740;649	292;2	868;0; ; ; ; ; ; ; ;
28439;1404;-800;-600;0	404;0	740;-1	000;-1	000;4;358;355;0	404;0	740;649	292;2	783;0; ; ; ; ; ; ; ;
28459;1405;370;312;0	632;0	716;648	668;2	747;0;368;284;0	405;0	739;649	292;2	437;0; ; ; ; ; ; ; ;
28478;1406;-800;-600;0	405;0	739;-1	000;-1	000;4;365;293;0	405;0	739;649	292;2	583;0; ; ; ; ; ; ; ;
28498;1407;388;288;0	633;0	716;648	668;2	793;0;364;366;0	405;0	739;649	292;2	742;0; ; ; ; ; ; ; ;
28518;1408;388;287;0	633;0	716;649	164;2	795;0;367;332;0	405;0	738;650	170;2	605;0; ; ; ; ; ; ; ;
28538;1409;398;321;0	633;0	715;649	164;2	884;0;372;297;0	406;0	738;650	170;2	472;0; ; ; ; ; ; ; ;
28558;1410;-800;-600;0	406;0	738;-1	000;-1	000;4;377;363;0	406;0	738;650	170;2	844;0; ; ; ; ; ; ; ;
28578;1411;361;310;0	634;0	715;649	164;2	726;0;338;307;0	406;0	738;650	170;2	666;0; ; ; ; ; ; ; ;
28598;1412;-800;-600;0	407;0	738;-1	000;-1	000;4;353;347;0	407;0	738;650	170;2	720;0; ; ; ; ; ; ; ;
28618;1413;-800;-600;0	635;0	715;-1	000;-1	000;4;347;322;0	407;0	737;651	132;2	778;0; ; ; ; ; ; ; ;
28638;1414;390;376;0	635;0	715;648	549;3	209;0;421;335;0	407;0	737;651	132;2	604;0; ; ; ; ; ; ; ;
28658;1415;400;334;0	635;0	714;648	549;2	684;0;409;323;0	407;0	737;651	132;2	633;0; ; ; ; ; ; ; ;
28678;1416;415;287;0	635;0	714;648	549;2	509;0;418;266;0	407;0	737;651	132;2	647;0; ; ; ; ; ; ; ;
28698;1417;397;342;0	635;0	714;648	549;2	829;0;422;288;0	408;0	737;651	132;2	760;0; ; ; ; ; ; ; ;
28718;1418;401;329;0	635;0	714;647	777;2	817;0;417;268;0	408;0	737;646	707;2	772;0; ; ; ; ; ; ; ;
28738;1419;-800;-600;0	408;0	736;-1	000;-1	000;4;395;360;0	408;0	736;646	707;2	931;0; ; ; ; ; ; ; ;
28758;1420;389;306;0	635;0	714;647	777;2	714;0;411;359;0	407;0	736;646	707;2	733;0; ; ; ; ; ; ; ;
28778;1421;393;393;0	635;0	713;647	777;3	215;0;429;304;0	407;0	736;646	707;2	745;0; ; ; ; ; ; ; ;
28797;1422;425;238;0	635;0	713;647	777;2	602;0;-800;-600;0	635;0	713;-1	000;-1	000;4; ; ; ; ; ; ; ;
28817;1423;440;249;0	635;0	713;643	593;2	715;0;-800;-600;0	408;0	735;-1	000;-1	000;4; ; ; ; ; ; ; ;
28837;1424;-800;-600;0	408;0	735;-1	000;-1	000;4;410;332;0	408;0	735;650	356;2	749;0; ; ; ; ; ; ; ;
28857;1425;423;343;0	636;0	713;643	593;2	877;0;428;310;0	408;0	735;650	356;2	697;0; ; ; ; ; ; ; ;
28877;1426;-800;-600;0	408;0	734;-1	000;-1	000;4;405;265;0	408;0	734;650	356;2	386;0; ; ; ; ; ; ; ;
28897;1427;414;256;0	636;0	712;643	593;2	674;0;451;321;0	409;0	734;650	356;2	803;0; ; ; ; ; ; ; ;
28917;1428;414;252;0	637;0	712;646	371;2	685;0;451;301;0	409;0	734;647	784;2	694;0; ; ; ; ; ; ; ;
28937;1429;412;289;0	637;0	712;646	371;2	831;0;415;342;0	410;0	734;647	784;2	701;0; ; ; ; ; ; ; ;
28957;1430;-800;-600;0	410;0	734;-1	000;-1	000;4;418;352;0	410;0	734;647	784;2	864;0; ; ; ; ; ; ; ;
28977;1431;386;377;0	638;0	712;646	371;3	126;0;425;334;0	410;0	733;647	784;2	873;0; ; ; ; ; ; ; ;
28997;1432;-800;-600;0	411;0	733;-1	000;-1	000;4;422;310;0	411;0	733;647	784;2	601;0; ; ; ; ; ; ; ;
29017;1433;-800;-600;0	638;0	712;-1	000;-1	000;4;420;307;0	411;0	733;649	214;2	683;0; ; ; ; ; ; ; ;
29037;1434;-800;-600;0	410;0	734;-1	000;-1	000;4;409;347;0	410;0	734;649	214;2	778;0; ; ; ; ; ; ; ;
29057;1435;-800;-600;0	410;0	734;-1	000;-1	000;4;408;375;0	410;0	734;649	214;3	165;0; ; ; ; ; ; ; ;
29077;1436;-800;-600;0	410;0	734;-1	000;-1	000;4;406;367;0	410;0	734;649	214;3	068;0; ; ; ; ; ; ; ;
29096;1437;-800;-600;0	410;0	734;-1	000;-1	000;4;392;401;0	410;0	734;649	214;3	306;0; ; ; ; ; ; ; ;
29116;1438;-800;-600;0	637;0	713;-1	000;-1	000;4;389;405;0	410;0	735;652	897;3	339;0; ; ; ; ; ; ; ;
29136;1439;-800;-600;0	409;0	735;-1	000;-1	000;4;395;252;0	409;0	735;652	897;2	757;0; ; ; ; ; ; ; ;
29156;1440;-800;-600;0	409;0	735;-1	000;-1	000;4;407;403;0	409;0	735;652	897;3	365;0; ; ; ; ; ; ; ;
29176;1441;-800;-600;-1	000;-1	000;-1	000;-1	000;4;-800;-600;-1	000;-1	000;-1	000;-1	000;4; ; ; ; ; ; ; ;
29196;1442;-800;-600;0	408;0	736;-1	000;-1	000;4;398;367;0	408;0	736;652	897;3	221;0; ; ; ; ; ; ; ;
29216;1443;-800;-600;0	636;0	714;-1	000;-1	000;4;407;349;0	408;0	736;654	003;3	154;0; ; ; ; ; ; ; ;
29236;1444;-800;-600;0	408;0	737;-1	000;-1	000;4;404;349;0	408;0	737;654	003;2	987;0; ; ; ; ; ; ; ;
29256;1445;441;363;0	634;0	715;644	849;3	113;0;480;404;0	407;0	737;654	003;3	008;0; ; ; ; ; ; ; ;
29276;1446;486;457;0	634;0	714;644	849;3	755;0;-800;-600;0	634;0	714;-1	000;-1	000;4; ; ; ; ; ; ; ;
29296;1447;466;348;0	633;0	715;644	849;2	939;0;501;384;0	406;0	738;654	003;3	052;0; ; ; ; ; ; ; ;
29316;1448;491;371;0	633;0	715;649	478;3	117;0;497;390;0	406;0	738;646	833;3	019;0; ; ; ; ; ; ; ;
29336;1449;459;349;0	633;0	715;649	478;2	980;0;490;393;0	405;0	738;646	833;2	931;0; ; ; ; ; ; ; ;
29356;1450;469;361;0	632;0	715;649	478;3	080;0;501;360;0	405;0	738;646	833;3	011;0; ; ; ; ; ; ; ;
29376;1451;-800;-600;0	405;0	738;-1	000;-1	000;4;463;445;0	405;0	738;646	833;3	190;0; ; ; ; ; ; ; ;
29395;1452;483;407;0	632;0	715;649	478;3	559;0;495;377;0	405;0	738;646	833;2	841;0; ; ; ; ; ; ; ;
29415;1453;483;408;0	632;0	715;648	837;3	556;0;482;378;0	405;0	739;649	022;2	929;0; ; ; ; ; ; ; ;
29435;1454;459;369;0	632;0	715;648	837;2	936;0;483;411;0	405;0	739;649	022;3	068;0; ; ; ; ; ; ; ;
29455;1455;481;442;0	632;0	715;648	837;3	305;0;502;376;0	405;0	739;649	022;2	901;0; ; ; ; ; ; ; ;
29475;1456;481;384;0	632;0	715;648	837;3	146;0;482;370;0	404;0	739;649	022;2	877;0; ; ; ; ; ; ; ;
29495;1457;472;344;0	632;0	716;648	837;2	993;0;469;434;0	404;0	739;649	022;3	185;0; ; ; ; ; ; ; ;
29515;1458;471;364;0	631;0	716;647	524;3	136;0;474;413;0	404;0	739;653	425;3	126;0; ; ; ; ; ; ; ;
29535;1459;-800;-600;0	404;0	739;-1	000;-1	000;4;485;385;0	404;0	739;653	425;2	885;0; ; ; ; ; ; ; ;
29555;1460;465;419;0	631;0	716;647	524;3	360;0;502;348;0	404;0	739;653	425;2	915;0; ; ; ; ; ; ; ;
29575;1461;470;328;0	631;0	716;647	524;2	857;0;508;355;0	404;0	739;653	425;2	910;0; ; ; ; ; ; ; ;
29595;1462;468;392;0	632;0	716;647	524;3	039;0;513;336;0	404;0	740;653	425;2	997;0; ; ; ; ; ; ; ;
29615;1463;472;352;0	632;0	716;648	842;2	769;0;517;340;0	404;0	740;647	800;2	995;0; ; ; ; ; ; ; ;
29635;1464;451;392;0	632;0	716;648	842;3	095;0;491;356;0	404;0	740;647	800;2	931;0; ; ; ; ; ; ; ;
29655;1465;465;393;0	631;0	716;648	842;3	103;0;487;400;0	404;0	740;647	800;3	060;0; ; ; ; ; ; ; ;
29674;1466;467;383;0	631;0	716;648	842;3	017;0;473;445;0	404;0	740;647	800;3	178;0; ; ; ; ; ; ; ;
29695;1467;446;379;0	631;0	716;648	842;3	017;0;494;354;0	404;0	740;647	800;2	871;0; ; ; ; ; ; ; ;
29714;1468;454;376;0	631;0	716;648	788;3	017;0;490;384;0	404;0	740;651	632;2	977;0; ; ; ; ; ; ; ;
29734;1469;463;366;0	631;0	716;648	788;2	882;0;490;371;0	404;0	740;651	632;2	861;0; ; ; ; ; ; ; ;
29754;1470;-800;-600;0	403;0	740;-1	000;-1	000;4;503;354;0	403;0	740;651	632;2	886;0;43;480;373; ; ; ; ;
29774;1471;486;358;0	631;0	716;648	788;3	070;0;472;375;0	403;0	740;651	632;2	855;0;43;480;373; ; ; ; ;
29794;1472;492;355;0	630;0	716;648	788;2	877;0;480;405;0	403;0	741;651	632;2	963;0;43;480;373; ; ; ; ;
29814;1473;492;356;0	630;0	716;647	792;2	873;0;478;406;0	403;0	741;649	401;2	967;0;43;480;373; ; ; ; ;
29834;1474;470;358;0	630;0	716;647	792;2	734;0;482;359;0	402;0	741;649	401;2	816;0;43;480;373; ; ; ; ;
29854;1475;486;335;0	629;0	717;647	792;2	836;0;470;431;0	402;0	741;649	401;2	982;0;43;480;373; ; ; ; ;
29874;1476;463;401;0	629;0	717;647	792;3	190;0;484;383;0	402;0	741;649	401;2	943;0;43;480;373; ; ; ; ;
29894;1477;479;319;0	629;0	716;647	792;2	670;0;489;414;0	402;0	741;649	401;2	907;0;43;480;373; ; ; ; ;
29914;1478;469;336;0	629;0	716;648	561;2	807;0;489;390;0	402;0	741;651	826;2	999;0;43;480;373; ; ; ; ;
29934;1479;491;367;0	629;0	716;648	561;2	967;0;462;444;0	402;0	741;651	826;3	496;0; ; ; ; ; ; ; ;
29954;1480;473;342;0	629;0	716;648	561;2	868;0;512;365;0	402;0	741;651	826;2	881;0; ; ; ; ; ; ; ;
29973;1481;470;336;0	629;0	716;648	561;2	780;0;489;364;0	401;0	741;651	826;2	752;0; ; ; ; ; ; ; ;
29993;1482;470;313;0	629;0	716;648	561;2	759;0;485;381;0	401;0	741;651	826;2	924;0; ; ; ; ; ; ; ;
30013;1483;469;299;0	629;0	716;650	415;2	746;0;482;389;0	401;0	741;648	012;2	878;0; ; ; ; ; ; ; ;
30033;1484;471;388;0	629;0	716;650	415;3	078;0;492;387;0	402;0	741;648	012;2	917;0; ; ; ; ; ; ; ;
30053;1485;-800;-600;0	402;0	741;-1	000;-1	000;4;502;368;0	402;0	741;648	012;2	980;0; ; ; ; ; ; ; ;
30073;1486;-800;-600;0	402;0	741;-1	000;-1	000;4;481;386;0	402;0	741;648	012;2	960;0; ; ; ; ; ; ; ;
30093;1487;481;321;0	629;0	716;650	415;2	794;0;486;390;0	402;0	741;648	012;2	986;0; ; ; ; ; ; ; ;
30113;1488;480;324;0	629;0	716;647	714;2	783;0;485;385;0	402;0	741;648	002;2	982;0; ; ; ; ; ; ; ;
30133;1489;488;332;0	629;0	716;647	714;2	722;0;491;367;0	402;0	740;648	002;2	971;0; ; ; ; ; ; ; ;
30153;1490;454;401;0	630;0	716;647	714;2	911;0;495;398;0	402;0	740;648	002;3	018;0; ; ; ; ; ; ; ;
30173;1491;483;357;0	630;0	716;647	714;2	920;0;480;403;0	402;0	740;648	002;2	993;0; ; ; ; ; ; ; ;
30193;1492;489;366;0	630;0	717;647	714;2	849;0;508;375;0	403;0	740;648	002;3	115;0; ; ; ; ; ; ; ;
30213;1493;477;377;0	631;0	717;646	328;2	825;0;509;390;0	403;0	740;651	211;3	159;0; ; ; ; ; ; ; ;
30233;1494;475;453;0	631;0	716;646	328;3	700;0;497;390;0	403;0	740;651	211;3	022;0; ; ; ; ; ; ; ;
30253;1495;465;421;0	631;0	716;646	328;3	299;0;480;402;0	404;0	740;651	211;2	917;0; ; ; ; ; ; ; ;
30272;1496;496;315;0	631;0	716;646	328;2	622;0;488;374;0	403;0	739;651	211;2	879;0; ; ; ; ; ; ; ;
30292;1497;-800;-600;0	403;0	739;-1	000;-1	000;4;486;412;0	403;0	739;651	211;3	017;0; ; ; ; ; ; ; ;
30312;1498;-800;-600;0	631;0	716;-1	000;-1	000;4;483;407;0	403;0	739;651	077;2	954;0; ; ; ; ; ; ; ;
30332;1499;471;351;0	631;0	716;646	502;2	667;0;497;397;0	403;0	739;651	077;2	923;0; ; ; ; ; ; ; ;
30352;1500;481;332;0	631;0	715;646	502;2	695;0;495;368;0	404;0	739;651	077;2	885;0; ; ; ; ; ; ; ;
30372;1501;472;413;0	632;0	715;646	502;3	020;0;513;353;0	404;0	739;651	077;2	821;0; ; ; ; ; ; ; ;
30392;1502;458;334;0	632;0	715;646	502;2	689;0;489;386;0	404;0	738;651	077;2	780;0; ; ; ; ; ; ; ;
30412;1503;460;361;0	632;0	715;646	362;2	794;0;491;370;0	405;0	738;648	813;2	731;0; ; ; ; ; ; ; ;
30432;1504;-800;-600;0	405;0	738;-1	000;-1	000;4;477;388;0	405;0	738;648	813;2	870;0; ; ; ; ; ; ; ;
30452;1505;498;338;0	632;0	714;646	362;2	806;0;498;393;0	405;0	737;648	813;2	911;0; ; ; ; ; ; ; ;
30472;1506;465;328;0	632;0	714;646	362;2	578;0;496;394;0	405;0	737;648	813;2	810;0; ; ; ; ; ; ; ;
30492;1507;471;333;0	633;0	714;646	362;2	635;0;513;363;0	405;0	737;648	813;2	946;0; ; ; ; ; ; ; ;
30512;1508;476;323;0	633;0	714;649	435;2	705;0;516;364;0	406;0	737;647	599;2	918;0; ; ; ; ; ; ; ;
30532;1509;478;368;0	634;0	714;649	435;2	874;0;470;428;0	406;0	736;647	599;3	045;0; ; ; ; ; ; ; ;
30552;1510;476;373;0	634;0	714;649	435;2	731;0;464;416;0	407;0	736;647	599;3	068;0; ; ; ; ; ; ; ;
30572;1511;469;347;0	634;0	714;649	435;2	694;0;520;352;0	407;0	736;647	599;2	839;0; ; ; ; ; ; ; ;
30591;1512;-800;-600;0	407;0	736;-1	000;-1	000;4;496;354;0	407;0	736;647	599;2	813;0; ; ; ; ; ; ; ;
30611;1513;-800;-600;0	634;0	713;-1	000;-1	000;4;508;357;0	407;0	735;646	583;2	783;0; ; ; ; ; ; ; ;
30631;1514;493;324;0	634;0	713;648	790;2	497;0;507;370;0	407;0	735;646	583;2	864;0; ; ; ; ; ; ; ;
30651;1515;470;384;0	634;0	713;648	790;2	917;0;491;396;0	407;0	734;646	583;2	928;0; ; ; ; ; ; ; ;
30671;1516;493;324;0	634;0	713;648	790;2	700;0;501;418;0	407;0	734;646	583;2	988;0; ; ; ; ; ; ; ;
30691;1517;487;343;0	635;0	713;648	790;2	767;0;491;380;0	407;0	734;646	583;2	957;0; ; ; ; ; ; ; ;
30711;1518;479;361;0	635;0	713;647	051;2	826;0;493;398;0	408;0	734;647	331;2	991;0; ; ; ; ; ; ; ;
30731;1519;457;305;0	635;0	713;647	051;2	859;0;488;405;0	408;0	734;647	331;2	914;0; ; ; ; ; ; ; ;
30751;1520;473;393;0	636;0	713;647	051;3	073;0;488;379;0	408;0	734;647	331;2	897;0; ; ; ; ; ; ; ;
30771;1521;463;339;0	637;0	713;647	051;2	812;0;486;415;0	409;0	734;647	331;3	027;0; ; ; ; ; ; ; ;
30791;1522;473;379;0	637;0	713;647	051;3	036;0;463;399;0	409;0	734;647	331;2	894;0; ; ; ; ; ; ; ;
30811;1523;471;353;0	637;0	713;651	038;2	954;0;460;396;0	410;0	734;645	558;2	928;0; ; ; ; ; ; ; ;
30831;1524;484;408;0	637;0	713;651	038;3	160;0;484;376;0	410;0	734;645	558;2	718;0; ; ; ; ; ; ; ;
30851;1525;463;355;0	637;0	713;651	038;2	915;0;482;341;0	409;0	734;645	558;2	683;0; ; ; ; ; ; ; ;
30871;1526;-800;-600;0	409;0	734;-1	000;-1	000;4;480;374;0	409;0	734;645	558;2	834;0; ; ; ; ; ; ; ;
30890;1527;-800;-600;-1	000;-1	000;-1	000;-1	000;4;-800;-600;-1	000;-1	000;-1	000;-1	000;4; ; ; ; ; ; ; ;
30910;1528;-800;-600;0	635;0	713;-1	000;-1	000;4;-800;-600;0	408;0	734;-1	000;-1	000;4; ; ; ; ; ; ; ;
30930;1529;438;332;0	635;0	713;648	567;2	712;0;478;401;0	407;0	734;646	557;2	955;0; ; ; ; ; ; ; ;
30950;1530;-800;-600;0	407;0	734;-1	000;-1	000;4;491;401;0	407;0	734;646	557;2	892;0; ; ; ; ; ; ; ;
30970;1531;-800;-600;0	407;0	735;-1	000;-1	000;4;512;370;0	407;0	735;646	557;2	965;0; ; ; ; ; ; ; ;
30990;1532;-800;-600;0	408;0	735;-1	000;-1	000;4;461;315;0	408;0	735;646	557;2	793;0; ; ; ; ; ; ; ;
31010;1533;-800;-600;0	636;0	713;-1	000;-1	000;4;473;295;0	409;0	735;651	465;2	805;0; ; ; ; ; ; ; ;
31030;1534;-800;-600;0	409;0	735;-1	000;-1	000;4;396;316;0	409;0	735;651	465;2	994;0; ; ; ; ; ; ; ;
31050;1535;-800;-600;0	409;0	735;-1	000;-1	000;4;389;247;0	409;0	735;651	465;2	506;0; ; ; ; ; ; ; ;
31070;1536;-800;-600;0	409;0	735;-1	000;-1	000;4;344;341;0	409;0	735;651	465;2	856;0; ; ; ; ; ; ; ;
31090;1537;-800;-600;0	409;0	736;-1	000;-1	000;4;339;353;0	409;0	736;651	465;2	939;0; ; ; ; ; ; ; ;
31110;1538;-800;-600;0	637;0	714;-1	000;-1	000;4;332;368;0	409;0	736;649	496;2	769;0; ; ; ; ; ; ; ;
31130;1539;-800;-600;0	409;0	735;-1	000;-1	000;4;370;333;0	409;0	735;649	496;2	962;0; ; ; ; ; ; ; ;
31150;1540;-800;-600;0	408;0	735;-1	000;-1	000;4;387;294;0	408;0	735;649	496;2	803;0; ; ; ; ; ; ; ;
31170;1541;-800;-600;0	408;0	735;-1	000;-1	000;4;348;437;0	408;0	735;649	496;3	252;0; ; ; ; ; ; ; ;
31189;1542;-800;-600;0	407;0	736;-1	000;-1	000;4;338;379;0	407;0	736;649	496;3	071;0; ; ; ; ; ; ; ;
31209;1543;-800;-600;0	635;0	714;-1	000;-1	000;4;336;403;0	407;0	736;645	387;3	093;0; ; ; ; ; ; ; ;
31229;1544;393;373;0	635;0	714;651	780;3	398;0;357;363;0	407;0	736;645	387;2	846;0; ; ; ; ; ; ; ;
31249;1545;-800;-600;0	407;0	737;-1	000;-1	000;4;351;356;0	407;0	737;645	387;2	989;0; ; ; ; ; ; ; ;
31269;1546;-800;-600;0	407;0	737;-1	000;-1	000;4;358;369;0	407;0	737;645	387;3	021;0; ; ; ; ; ; ; ;
31289;1547;352;414;0	635;0	715;651	780;3	325;0;366;336;0	407;0	737;645	387;2	936;0; ; ; ; ; ; ; ;
31309;1548;352;412;0	635;0	715;654	412;3	338;0;365;330;0	407;0	737;647	653;2	939;0; ; ; ; ; ; ; ;
31329;1549;-800;-600;0	407;0	737;-1	000;-1	000;4;345;311;0	407;0	737;647	653;2	689;0; ; ; ; ; ; ; ;
31349;1550;-800;-600;0	407;0	738;-1	000;-1	000;4;354;395;0	407;0	738;647	653;3	076;0; ; ; ; ; ; ; ;
31369;1551;363;395;0	635;0	715;654	412;3	275;0;356;324;0	407;0	738;647	653;2	823;0; ; ; ; ; ; ; ;
31389;1552;409;274;0	634;0	715;654	412;2	786;0;404;375;0	407;0	738;647	653;3	085;0; ; ; ; ; ; ; ;
31409;1553;410;276;0	634;0	715;652	837;2	779;0;416;343;0	406;0	738;649	245;3	011;0; ; ; ; ; ; ; ;
31429;1554;387;302;0	633;0	715;652	837;2	827;0;389;368;0	406;0	738;649	245;3	044;0; ; ; ; ; ; ; ;
31449;1555;-800;-600;0	405;0	738;-1	000;-1	000;4;361;421;0	405;0	738;649	245;3	360;0; ; ; ; ; ; ; ;
31469;1556;-800;-600;0	404;0	738;-1	000;-1	000;4;383;392;0	404;0	738;649	245;3	289;0; ; ; ; ; ; ; ;
31488;1557;-800;-600;0	404;0	738;-1	000;-1	000;4;367;408;0	404;0	738;649	245;3	113;0; ; ; ; ; ; ; ;
31508;1558;-800;-600;0	632;0	715;-1	000;-1	000;4;376;392;0	404;0	738;650	653;3	265;0; ; ; ; ; ; ; ;
31528;1559;-800;-600;0	404;0	739;-1	000;-1	000;4;371;415;0	404;0	739;650	653;3	136;0; ; ; ; ; ; ; ;
31548;1560;398;330;0	632;0	716;653	391;2	966;0;376;376;0	404;0	739;650	653;3	085;0; ; ; ; ; ; ; ;
31568;1561;401;396;0	632;0	716;653	391;2	991;0;414;357;0	405;0	739;650	653;3	128;0; ; ; ; ; ; ; ;
31588;1562;-800;-600;0	405;0	739;-1	000;-1	000;4;379;382;0	405;0	739;650	653;3	152;0; ; ; ; ; ; ; ;
31608;1563;-800;-600;0	633;0	716;-1	000;-1	000;4;389;379;0	405;0	739;650	321;3	137;0; ; ; ; ; ; ; ;
31628;1564;-800;-600;0	405;0	739;-1	000;-1	000;4;369;414;0	405;0	739;650	321;3	288;0; ; ; ; ; ; ; ;
31648;1565;-800;-600;0	405;0	739;-1	000;-1	000;4;405;393;0	405;0	739;650	321;3	040;0; ; ; ; ; ; ; ;
31668;1566;416;297;0	633;0	716;654	464;2	860;0;417;306;0	405;0	739;650	321;2	962;0; ; ; ; ; ; ; ;
31688;1567;-800;-600;0	405;0	739;-1	000;-1	000;4;386;342;0	405;0	739;650	321;2	903;0; ; ; ; ; ; ; ;
31708;1568;-800;-600;0	633;0	716;-1	000;-1	000;4;407;307;0	405;0	739;647	549;2	832;0; ; ; ; ; ; ; ;
31728;1569;-800;-600;0	405;0	739;-1	000;-1	000;4;395;387;0	405;0	739;647	549;3	018;0; ; ; ; ; ; ; ;
31748;1570;405;460;0	632;0	716;656	423;3	427;0;386;376;0	404;0	739;647	549;2	984;0; ; ; ; ; ; ; ;
31767;1571;-800;-600;-1	000;-1	000;-1	000;-1	000;4;-800;-600;-1	000;-1	000;-1	000;-1	000;4; ; ; ; ; ; ; ;
31787;1572;377;325;0	631;0	716;656	423;2	996;0;365;368;0	404;0	739;647	549;2	796;0;44;390;343; ; ; ; ;
31807;1573;377;327;0	631;0	716;654	402;2	987;0;354;361;0	404;0	739;651	140;2	750;0;44;390;343; ; ; ; ;
31827;1574;-800;-600;0	404;0	739;-1	000;-1	000;4;380;341;0	404;0	739;651	140;2	838;0;44;390;343; ; ; ; ;
31847;1575;-800;-600;0	404;0	740;-1	000;-1	000;4;381;348;0	404;0	740;651	140;2	893;0;44;390;343; ; ; ; ;
31867;1576;-800;-600;0	404;0	740;-1	000;-1	000;4;402;334;0	404;0	740;651	140;3	005;0;44;390;343; ; ; ; ;
31889;1577;-800;-600;0	404;0	740;-1	000;-1	000;4;402;342;0	404;0	740;651	140;2	877;0;44;390;343; ; ; ; ;
31907;1578;-800;-600;0	632;0	717;-1	000;-1	000;4;399;346;0	405;0	740;646	278;2	888;0;44;390;343; ; ; ; ;
31927;1579;-800;-600;0	405;0	739;-1	000;-1	000;4;407;352;0	405;0	739;646	278;2	936;0;44;390;343; ; ; ; ;
31947;1580;-800;-600;0	405;0	739;-1	000;-1	000;4;404;390;0	405;0	739;646	278;3	027;0; ; ; ; ; ; ; ;
31967;1581;-800;-600;0	405;0	739;-1	000;-1	000;4;377;345;0	405;0	739;646	278;2	833;0; ; ; ; ; ; ; ;
31987;1582;-800;-600;0	405;0	739;-1	000;-1	000;4;378;365;0	405;0	739;646	278;2	913;0; ; ; ; ; ; ; ;
32007;1583;-800;-600;0	633;0	716;-1	000;-1	000;4;378;373;0	406;0	739;648	092;2	915;0; ; ; ; ; ; ; ;
32027;1584;-800;-600;0	407;0	738;-1	000;-1	000;4;281;312;0	407;0	738;648	092;2	601;0; ; ; ; ; ; ; ;
32047;1585;-800;-600;0	408;0	738;-1	000;-1	000;4;285;385;0	408;0	738;648	092;3	019;0; ; ; ; ; ; ; ;
32067;1586;-800;-600;0	408;0	738;-1	000;-1	000;4;261;377;0	408;0	738;648	092;3	137;0; ; ; ; ; ; ; ;
32086;1587;-800;-600;0	408;0	738;-1	000;-1	000;4;226;258;0	408;0	738;648	092;2	666;0; ; ; ; ; ; ; ;
32106;1588;-800;-600;0	635;0	716;-1	000;-1	000;4;214;282;0	408;0	737;653	398;2	933;0; ; ; ; ; ; ; ;
32126;1589;-800;-600;0	408;0	737;-1	000;-1	000;4;254;320;0	408;0	737;653	398;2	896;0; ; ; ; ; ; ; ;
32146;1590;-800;-600;0	409;0	737;-1	000;-1	000;4;270;367;0	409;0	737;653	398;2	820;0; ; ; ; ; ; ; ;
32166;1591;-800;-600;0	410;0	737;-1	000;-1	000;4;259;323;0	410;0	737;653	398;2	924;0; ; ; ; ; ; ; ;
32186;1592;-800;-600;0	410;0	737;-1	000;-1	000;4;260;404;0	410;0	737;653	398;3	020;0; ; ; ; ; ; ; ;
32206;1593;-800;-600;0	638;0	716;-1	000;-1	000;4;269;407;0	411;0	736;648	081;2	995;0; ; ; ; ; ; ; ;
32226;1594;-800;-600;0	411;0	736;-1	000;-1	000;4;253;333;0	411;0	736;648	081;2	995;0; ; ; ; ; ; ; ;
32246;1595;262;484;0	638;0	715;649	455;3	490;0;257;343;0	411;0	736;648	081;2	754;0; ; ; ; ; ; ; ;
32266;1596;-800;-600;0	411;0	736;-1	000;-1	000;4;270;398;0	411;0	736;648	081;3	294;0; ; ; ; ; ; ; ;
32286;1597;-800;-600;0	410;0	736;-1	000;-1	000;4;242;320;0	410;0	736;648	081;2	809;0; ; ; ; ; ; ; ;
32306;1598;-800;-600;0	638;0	715;-1	000;-1	000;4;246;336;0	410;0	736;650	047;3	016;0; ; ; ; ; ; ; ;
32326;1599;-800;-600;0	410;0	735;-1	000;-1	000;4;250;341;0	410;0	735;650	047;2	765;0; ; ; ; ; ; ; ;
32346;1600;-800;-600;0	410;0	735;-1	000;-1	000;4;244;335;0	410;0	735;650	047;2	858;0; ; ; ; ; ; ; ;
32365;1601;-800;-600;-1	000;-1	000;-1	000;-1	000;4;-800;-600;-1	000;-1	000;-1	000;-1	000;4; ; ; ; ; ; ; ;
32385;1602;-800;-600;0	411;0	735;-1	000;-1	000;4;241;356;0	411;0	735;650	047;2	830;0; ; ; ; ; ; ; ;
32405;1603;-800;-600;0	639;0	714;-1	000;-1	000;4;239;359;0	411;0	735;648	424;2	809;0; ; ; ; ; ; ; ;
32425;1604;-800;-600;0	412;0	735;-1	000;-1	000;4;200;317;0	412;0	735;648	424;2	831;0; ; ; ; ; ; ; ;
32445;1605;-800;-600;0	412;0	734;-1	000;-1	000;4;246;331;0	412;0	734;648	424;2	919;0; ; ; ; ; ; ; ;
32465;1606;-800;-600;0	413;0	734;-1	000;-1	000;4;216;400;0	413;0	734;648	424;3	060;0; ; ; ; ; ; ; ;
32485;1607;-800;-600;0	413;0	734;-1	000;-1	000;4;224;326;0	413;0	734;648	424;2	902;0; ; ; ; ; ; ; ;
32505;1608;-800;-600;0	642;0	714;-1	000;-1	000;4;227;346;0	414;0	734;650	482;2	952;0; ; ; ; ; ; ; ;
32525;1609;-800;-600;0	414;0	733;-1	000;-1	000;4;244;377;0	414;0	733;650	482;2	940;0; ; ; ; ; ; ; ;
32545;1610;-800;-600;0	414;0	733;-1	000;-1	000;4;224;342;0	414;0	733;650	482;2	955;0; ; ; ; ; ; ; ;
32565;1611;214;428;0	642;0	713;648	304;3	013;0;232;356;0	414;0	733;650	482;2	914;0; ; ; ; ; ; ; ;
32585;1612;-800;-600;0	414;0	733;-1	000;-1	000;4;235;347;0	414;0	733;650	482;2	804;0; ; ; ; ; ; ; ;
32608;1613;-800;-600;0	642;0	713;-1	000;-1	000;4;238;355;0	414;0	733;649	519;2	786;0; ; ; ; ; ; ; ;
32625;1614;-800;-600;0	414;0	733;-1	000;-1	000;4;210;367;0	414;0	733;649	519;3	150;0; ; ; ; ; ; ; ;
32645;1615;-800;-600;0	414;0	733;-1	000;-1	000;4;223;346;0	414;0	733;649	519;2	981;0; ; ; ; ; ; ; ;
32665;1616;238;405;0	643;0	713;651	959;3	225;0;227;353;0	415;0	733;649	519;3	046;0; ; ; ; ; ; ; ;
32685;1617;-800;-600;0	415;0	733;-1	000;-1	000;4;242;444;0	415;0	733;649	519;3	399;0; ; ; ; ; ; ; ;
32705;1618;-800;-600;0	643;0	714;-1	000;-1	000;4;251;441;0	415;0	734;650	211;3	355;0; ; ; ; ; ; ; ;
32724;1619;-800;-600;0	414;0	734;-1	000;-1	000;4;221;352;0	414;0	734;650	211;2	931;0; ; ; ; ; ; ; ;
32744;1620;-800;-600;0	414;0	734;-1	000;-1	000;4;249;342;0	414;0	734;650	211;3	102;0; ; ; ; ; ; ; ;
32765;1621;-800;-600;0	413;0	734;-1	000;-1	000;4;220;331;0	413;0	734;650	211;2	874;0; ; ; ; ; ; ; ;
32784;1622;-800;-600;0	413;0	735;-1	000;-1	000;4;197;388;0	413;0	735;650	211;3	189;0; ; ; ; ; ; ; ;
32805;1623;-800;-600;0	640;0	714;-1	000;-1	000;4;205;384;0	412;0	735;649	429;3	139;0; ; ; ; ; ; ; ;
32824;1624;-800;-600;0	412;0	736;-1	000;-1	000;4;273;428;0	412;0	736;649	429;3	408;0; ; ; ; ; ; ; ;
32845;1625;-800;-600;0	411;0	736;-1	000;-1	000;4;274;348;0	411;0	736;649	429;2	916;0; ; ; ; ; ; ; ;
32864;1626;-800;-600;0	411;0	736;-1	000;-1	000;4;273;328;0	411;0	736;649	429;2	745;0; ; ; ; ; ; ; ;
32885;1627;-800;-600;-1	000;-1	000;-1	000;-1	000;4;-800;-600;-1	000;-1	000;-1	000;-1	000;4; ; ; ; ; ; ; ;
32904;1628;-800;-600;0	638;0	715;-1	000;-1	000;4;-800;-600;0	410;0	736;-1	000;-1	000;4; ; ; ; ; ; ; ;
32925;1629;-800;-600;0	410;0	737;-1	000;-1	000;4;275;314;0	410;0	737;651	048;2	782;0; ; ; ; ; ; ; ;
32944;1630;-800;-600;0	410;0	737;-1	000;-1	000;4;268;335;0	410;0	737;651	048;2	959;0; ; ; ; ; ; ; ;
32966;1631;-800;-600;0	410;0	737;-1	000;-1	000;4;289;322;0	410;0	737;651	048;2	959;0; ; ; ; ; ; ; ;
32983;1632;265;438;0	638;0	715;653	304;3	159;0;280;332;0	410;0	737;651	048;2	719;0; ; ; ; ; ; ; ;
33006;1633;264;437;0	638;0	715;655	684;3	170;0;283;327;0	410;0	737;651	114;2	803;0; ; ; ; ; ; ; ;
33023;1634;-800;-600;0	410;0	737;-1	000;-1	000;4;284;417;0	410;0	737;651	114;3	230;0; ; ; ; ; ; ; ;
33045;1635;-800;-600;0	410;0	738;-1	000;-1	000;4;292;405;0	410;0	738;651	114;3	018;0; ; ; ; ; ; ; ;
33063;1636;244;428;0	637;0	715;655	684;3	052;0;287;300;0	409;0	738;651	114;2	833;0; ; ; ; ; ; ; ;
33085;1637;-800;-600;0	408;0	738;-1	000;-1	000;4;273;351;0	408;0	738;651	114;2	854;0; ; ; ; ; ; ; ;
33103;1638;-800;-600;0	636;0	715;-1	000;-1	000;4;276;315;0	408;0	738;648	671;2	864;0; ; ; ; ; ; ; ;
33125;1639;-800;-600;0	408;0	738;-1	000;-1	000;4;270;367;0	408;0	738;648	671;2	951;0; ; ; ; ; ; ; ;
33143;1640;244;418;0	636;0	715;655	935;3	177;0;304;412;0	408;0	738;648	671;2	961;0; ; ; ; ; ; ; ;
33165;1641;-800;-600;0	408;0	738;-1	000;-1	000;4;273;349;0	408;0	738;648	671;2	793;0; ; ; ; ; ; ; ;
33183;1642;-800;-600;0	408;0	738;-1	000;-1	000;4;272;345;0	408;0	738;648	671;2	479;0; ; ; ; ; ; ; ;
33203;1643;-800;-600;0	636;0	716;-1	000;-1	000;4;282;342;0	408;0	739;647	513;2	444;0; ; ; ; ; ; ; ;
33223;1644;-800;-600;0	408;0	739;-1	000;-1	000;4;283;316;0	408;0	739;647	513;2	660;0; ; ; ; ; ; ; ;
33245;1645;-800;-600;0	407;0	739;-1	000;-1	000;4;263;342;0	407;0	739;647	513;2	576;0; ; ; ; ; ; ; ;
33262;1646;-800;-600;0	407;0	739;-1	000;-1	000;4;345;389;0	407;0	739;647	513;2	963;0; ; ; ; ; ; ; ;
33282;1647;-800;-600;0	406;0	739;-1	000;-1	000;4;348;379;0	406;0	739;647	513;2	780;0; ; ; ; ; ; ; ;
33302;1648;-800;-600;0	634;0	716;-1	000;-1	000;4;352;365;0	407;0	739;652	041;2	864;0; ; ; ; ; ; ; ;
33322;1649;-800;-600;0	406;0	739;-1	000;-1	000;4;344;379;0	406;0	739;652	041;2	949;0; ; ; ; ; ; ; ;
33342;1650;-800;-600;0	406;0	740;-1	000;-1	000;4;352;316;0	406;0	740;652	041;2	595;0; ; ; ; ; ; ; ;
33362;1651;-800;-600;0	405;0	740;-1	000;-1	000;4;373;336;0	405;0	740;652	041;2	868;0; ; ; ; ; ; ; ;
33382;1652;-800;-600;0	405;0	740;-1	000;-1	000;4;380;324;0	405;0	740;652	041;2	764;0; ; ; ; ; ; ; ;
33402;1653;-800;-600;0	632;0	716;-1	000;-1	000;4;386;336;0	404;0	740;649	435;2	629;0; ; ; ; ; ; ; ;
33422;1654;-800;-600;0	404;0	740;-1	000;-1	000;4;358;345;0	404;0	740;649	435;2	866;0; ; ; ; ; ; ; ;
33442;1655;-800;-600;0	405;0	740;-1	000;-1	000;4;336;392;0	405;0	740;649	435;3	114;0; ; ; ; ; ; ; ;
33462;1656;-800;-600;0	405;0	740;-1	000;-1	000;4;350;419;0	405;0	740;649	435;3	141;0; ; ; ; ; ; ; ;
33482;1657;-800;-600;0	405;0	741;-1	000;-1	000;4;349;356;0	405;0	741;649	435;2	842;0; ; ; ; ; ; ; ;
33502;1658;-800;-600;0	633;0	717;-1	000;-1	000;4;341;387;0	405;0	741;649	636;2	972;0; ; ; ; ; ; ; ;
33522;1659;-800;-600;0	405;0	741;-1	000;-1	000;4;370;277;0	405;0	741;649	636;2	532;0; ; ; ; ; ; ; ;
33541;1660;-800;-600;0	404;0	741;-1	000;-1	000;4;380;358;0	404;0	741;649	636;3	008;0; ; ; ; ; ; ; ;
33561;1661;-800;-600;0	404;0	741;-1	000;-1	000;4;322;346;0	404;0	741;649	636;2	905;0; ; ; ; ; ; ; ;
33581;1662;-800;-600;0	403;0	742;-1	000;-1	000;4;350;352;0	403;0	742;649	636;2	964;0; ; ; ; ; ; ; ;
33601;1663;-800;-600;0	631;0	717;-1	000;-1	000;4;341;348;0	403;0	741;647	360;2	905;0; ; ; ; ; ; ; ;
33621;1664;388;389;0	631;0	717;646	734;3	063;0;377;345;0	403;0	741;647	360;2	651;0; ; ; ; ; ; ; ;
33641;1665;375;456;0	631;0	716;646	734;3	337;0;354;343;0	403;0	741;647	360;2	701;0; ; ; ; ; ; ; ;
33661;1666;-800;-600;-1	000;-1	000;-1	000;-1	000;4;-800;-600;-1	000;-1	000;-1	000;-1	000;4; ; ; ; ; ; ; ;
33681;1667;-800;-600;0	402;0	742;-1	000;-1	000;4;355;339;0	402;0	742;647	360;2	900;0; ; ; ; ; ; ; ;
33701;1668;-800;-600;0	630;0	717;-1	000;-1	000;4;356;335;0	402;0	742;648	671;2	978;0; ; ; ; ; ; ; ;
33721;1669;372;278;0	630;0	717;641	907;2	462;0;340;304;0	402;0	742;648	671;2	704;0;45;367;306; ; ; ; ;
33741;1670;354;269;0	630;0	717;641	907;2	236;0;335;315;0	402;0	742;648	671;2	672;0;45;367;306; ; ; ; ;
33761;1671;362;308;0	631;0	717;641	907;2	653;0;-800;-600;0	631;0	717;-1	000;-1	000;4;45;367;306; ; ; ; ;
33781;1672;-800;-600;0	403;0	743;-1	000;-1	000;4;369;312;0	403;0	743;648	671;2	671;0;45;367;306; ; ; ; ;
33801;1673;-800;-600;0	631;0	717;-1	000;-1	000;4;369;313;0	403;0	742;647	877;2	668;0;45;367;306; ; ; ; ;
33821;1674;394;310;0	631;0	717;643	967;2	696;0;391;306;0	403;0	742;647	877;2	716;0;45;367;306; ; ; ; ;
33841;1675;373;322;0	631;0	717;643	967;2	703;0;341;314;0	403;0	742;647	877;2	618;0; ; ; ; ; ; ; ;
33860;1676;382;399;0	631;0	717;643	967;2	885;0;355;413;0	403;0	742;647	877;3	119;0; ; ; ; ; ; ; ;
33880;1677;384;419;0	631;0	717;643	967;2	997;0;322;430;0	403;0	741;647	877;3	126;0; ; ; ; ; ; ; ;
33900;1678;375;436;0	631;0	717;647	937;3	089;0;323;448;0	403;0	741;648	790;3	138;0; ; ; ; ; ; ; ;
33920;1679;371;381;0	632;0	717;647	937;2	931;0;343;320;0	404;0	741;648	790;2	550;0; ; ; ; ; ; ; ;
33940;1680;374;390;0	632;0	717;647	937;2	936;0;354;353;0	404;0	741;648	790;3	101;0; ; ; ; ; ; ; ;
33960;1681;372;414;0	632;0	717;647	937;3	129;0;-800;-600;0	632;0	717;-1	000;-1	000;4; ; ; ; ; ; ; ;
33980;1682;-800;-600;0	404;0	741;-1	000;-1	000;4;376;288;0	404;0	741;648	790;2	485;0; ; ; ; ; ; ; ;
34000;1683;-800;-600;0	632;0	717;-1	000;-1	000;4;376;290;0	404;0	741;647	173;2	479;0; ; ; ; ; ; ; ;
34020;1684;-800;-600;0	404;0	741;-1	000;-1	000;4;341;359;0	404;0	741;647	173;2	823;0; ; ; ; ; ; ; ;
34040;1685;374;446;0	632;0	716;648	167;3	535;0;-800;-600;0	632;0	716;-1	000;-1	000;4; ; ; ; ; ; ; ;
34060;1686;376;412;0	633;0	716;648	167;3	208;0;348;358;0	405;0	740;647	173;2	638;0; ; ; ; ; ; ; ;
34080;1687;361;357;0	633;0	716;648	167;2	773;0;-800;-600;0	633;0	716;-1	000;-1	000;4; ; ; ; ; ; ; ;
34100;1688;357;324;0	634;0	716;640	903;2	649;0;-800;-600;0	406;0	739;-1	000;-1	000;4; ; ; ; ; ; ; ;
34120;1689;-800;-600;0	406;0	739;-1	000;-1	000;4;344;302;0	406;0	739;654	176;2	689;0; ; ; ; ; ; ; ;
34139;1690;369;395;0	633;0	715;640	903;2	899;0;359;335;0	406;0	739;654	176;2	716;0; ; ; ; ; ; ; ;
34159;1691;389;352;0	633;0	715;640	903;2	594;0;366;332;0	405;0	739;654	176;2	663;0; ; ; ; ; ; ; ;
34179;1692;368;426;0	633;0	715;640	903;3	067;0;349;305;0	405;0	739;654	176;2	741;0; ; ; ; ; ; ; ;
34199;1693;377;420;0	633;0	715;644	652;3	038;0;358;321;0	405;0	738;653	438;2	728;0; ; ; ; ; ; ; ;
34219;1694;-800;-600;0	406;0	738;-1	000;-1	000;4;339;315;0	406;0	738;653	438;2	770;0; ; ; ; ; ; ; ;
34239;1695;-800;-600;0	406;0	738;-1	000;-1	000;4;343;317;0	406;0	738;653	438;2	806;0; ; ; ; ; ; ; ;
34259;1696;346;349;0	635;0	714;644	652;2	669;0;332;397;0	407;0	737;653	438;2	905;0; ; ; ; ; ; ; ;
34279;1697;385;412;0	635;0	714;644	652;2	949;0;382;320;0	408;0	737;653	438;2	632;0; ; ; ; ; ; ; ;
34299;1698;386;407;0	636;0	714;651	737;2	980;0;385;349;0	408;0	736;650	689;2	652;0; ; ; ; ; ; ; ;
34319;1699;322;254;0	636;0	713;651	737;2	499;0;346;355;0	408;0	736;650	689;2	962;0; ; ; ; ; ; ; ;
34339;1700;383;445;0	637;0	713;651	737;3	361;0;395;311;0	409;0	736;650	689;2	782;0; ; ; ; ; ; ; ;
34359;1701;360;422;0	637;0	714;651	737;3	295;0;345;369;0	409;0	735;650	689;2	784;0; ; ; ; ; ; ; ;
34379;1702;395;392;0	638;0	713;651	737;3	053;0;362;336;0	410;0	735;650	689;2	813;0; ; ; ; ; ; ; ;
34399;1703;392;370;0	639;0	713;647	214;2	908;0;376;330;0	411;0	735;647	453;2	810;0; ; ; ; ; ; ; ;
34419;1704;342;376;0	639;0	713;647	214;3	266;0;356;399;0	411;0	735;647	453;2	952;0; ; ; ; ; ; ; ;
34439;1705;-800;-600;-1	000;-1	000;-1	000;-1	000;4;-800;-600;-1	000;-1	000;-1	000;-1	000;4; ; ; ; ; ; ; ;
34458;1706;-800;-600;-1	000;-1	000;-1	000;-1	000;4;-800;-600;-1	000;-1	000;-1	000;-1	000;4; ; ; ; ; ; ; ;
34478;1707;388;355;0	638;0	713;647	214;3	049;0;352;396;0	410;0	735;647	453;2	914;0; ; ; ; ; ; ; ;
34498;1708;387;356;0	638;0	713;646	074;3	043;0;351;392;0	410;0	735;652	221;2	935;0; ; ; ; ; ; ; ;
34518;1709;359;363;0	638;0	713;646	074;3	174;0;349;366;0	410;0	735;652	221;2	855;0; ; ; ; ; ; ; ;
34538;1710;388;288;0	638;0	713;646	074;2	826;0;337;334;0	410;0	735;652	221;2	865;0; ; ; ; ; ; ; ;
34558;1711;-800;-600;0	410;0	735;-1	000;-1	000;4;334;353;0	410;0	735;652	221;2	705;0; ; ; ; ; ; ; ;
34578;1712;371;406;0	638;0	714;646	074;3	349;0;320;330;0	410;0	736;652	221;2	915;0; ; ; ; ; ; ; ;
34598;1713;371;405;0	638;0	714;648	188;3	360;0;314;340;0	410;0	736;646	607;2	861;0; ; ; ; ; ; ; ;
34618;1714;359;388;0	637;0	714;648	188;3	161;0;360;349;0	409;0	737;646	607;2	904;0; ; ; ; ; ; ; ;
34638;1715;386;294;0	637;0	714;648	188;2	650;0;344;327;0	409;0	737;646	607;2	747;0; ; ; ; ; ; ; ;
34658;1716;364;386;0	636;0	714;648	188;3	142;0;352;349;0	408;0	737;646	607;2	805;0; ; ; ; ; ; ; ;
34678;1717;-800;-600;0	408;0	737;-1	000;-1	000;4;325;286;0	408;0	737;646	607;2	618;0; ; ; ; ; ; ; ;
34698;1718;-800;-600;0	635;0	714;-1	000;-1	000;4;320;271;0	407;0	737;653	927;2	623;0; ; ; ; ; ; ; ;
34718;1719;394;431;0	635;0	714;654	975;3	370;0;348;390;0	407;0	738;653	927;2	999;0; ; ; ; ; ; ; ;
34738;1720;-800;-600;0	407;0	738;-1	000;-1	000;4;358;375;0	407;0	738;653	927;2	902;0; ; ; ; ; ; ; ;
34757;1721;-800;-600;0	406;0	738;-1	000;-1	000;4;351;390;0	406;0	738;653	927;3	173;0; ; ; ; ; ; ; ;
34777;1722;-800;-600;-1	000;-1	000;-1	000;-1	000;4;-800;-600;-1	000;-1	000;-1	000;-1	000;4; ; ; ; ; ; ; ;
34797;1723;-800;-600;0	633;0	715;-1	000;-1	000;4;-800;-600;0	406;0	739;-1	000;-1	000;4; ; ; ; ; ; ; ;
34817;1724;-800;-600;0	405;0	739;-1	000;-1	000;4;372;376;0	405;0	739;645	768;3	074;0; ; ; ; ; ; ; ;
34837;1725;-800;-600;0	406;0	740;-1	000;-1	000;4;406;302;0	406;0	740;645	768;2	683;0; ; ; ; ; ; ; ;
34857;1726;355;349;0	634;0	716;658	768;2	979;0;353;404;0	406;0	740;645	768;3	301;0; ; ; ; ; ; ; ;
34877;1727;-800;-600;0	406;0	740;-1	000;-1	000;4;342;382;0	406;0	740;645	768;3	089;0; ; ; ; ; ; ; ;
34897;1728;-800;-600;0	634;0	716;-1	000;-1	000;4;343;368;0	406;0	740;649	184;3	065;0; ; ; ; ; ; ; ;
34917;1729;-800;-600;0	406;0	740;-1	000;-1	000;4;341;277;0	406;0	740;649	184;2	549;0; ; ; ; ; ; ; ;
34937;1730;-800;-600;0	406;0	740;-1	000;-1	000;4;363;316;0	406;0	740;649	184;2	693;0;46;403;372; ; ; ; ;
34957;1731;-800;-600;0	405;0	740;-1	000;-1	000;4;381;337;0	405;0	740;649	184;2	932;0;46;403;372; ; ; ; ;
34977;1732;-800;-600;0	405;0	741;-1	000;-1	000;4;395;362;0	405;0	741;649	184;2	885;0;46;403;372; ; ; ; ;
34997;1733;-800;-600;0	632;0	717;-1	000;-1	000;4;409;385;0	404;0	741;648	493;2	834;0;46;403;372; ; ; ; ;
35017;1734;-800;-600;0	405;0	741;-1	000;-1	000;4;416;387;0	405;0	741;648	493;2	922;0;46;403;372; ; ; ; ;
35037;1735;-800;-600;0	405;0	741;-1	000;-1	000;4;403;367;0	405;0	741;648	493;2	824;0;46;403;372; ; ; ; ;
35056;1736;-800;-600;0	404;0	741;-1	000;-1	000;4;415;394;0	404;0	741;648	493;3	231;0;46;403;372; ; ; ; ;
35076;1737;-800;-600;0	404;0	742;-1	000;-1	000;4;373;380;0	404;0	742;648	493;2	902;0; ; ; ; ; ; ; ;
35096;1738;-800;-600;0	632;0	717;-1	000;-1	000;4;367;375;0	404;0	742;649	476;2	957;0; ; ; ; ; ; ; ;
35116;1739;-800;-600;0	403;0	742;-1	000;-1	000;4;394;396;0	403;0	742;649	476;3	071;0; ; ; ; ; ; ; ;
35136;1740;-800;-600;0	403;0	743;-1	000;-1	000;4;413;366;0	403;0	743;649	476;2	947;0; ; ; ; ; ; ; ;
35156;1741;400;411;0	631;0	718;655	546;3	268;0;413;347;0	403;0	743;649	476;2	903;0; ; ; ; ; ; ; ;
35176;1742;-800;-600;-1	000;-1	000;-1	000;-1	000;4;-800;-600;-1	000;-1	000;-1	000;-1	000;4; ; ; ; ; ; ; ;
35196;1743;-800;-600;0	631;0	717;-1	000;-1	000;4;-800;-600;0	404;0	742;-1	000;-1	000;4; ; ; ; ; ; ; ;
35216;1744;-800;-600;0	403;0	743;-1	000;-1	000;4;472;373;0	403;0	743;649	773;3	027;0; ; ; ; ; ; ; ;
35236;1745;531;381;0	629;0	718;654	635;3	276;0;535;354;0	402;0	743;649	773;2	970;0; ; ; ; ; ; ; ;
35256;1746;-800;-600;0	401;0	743;-1	000;-1	000;4;533;366;0	401;0	743;649	773;2	958;0; ; ; ; ; ; ; ;
35276;1747;528;301;0	628;0	718;654	635;2	951;0;542;366;0	400;0	743;649	773;2	992;0; ; ; ; ; ; ; ;
35296;1748;529;307;0	627;0	718;648	871;2	926;0;543;368;0	400;0	743;647	992;2	988;0; ; ; ; ; ; ; ;
35316;1749;-800;-600;0	400;0	743;-1	000;-1	000;4;547;353;0	400;0	743;647	992;3	059;0; ; ; ; ; ; ; ;
35336;1750;-800;-600;0	401;0	743;-1	000;-1	000;4;536;364;0	401;0	743;647	992;2	927;0; ; ; ; ; ; ; ;
35355;1751;524;320;0	628;0	718;648	871;2	795;0;520;401;0	401;0	744;647	992;2	910;0; ; ; ; ; ; ; ;
35375;1752;525;311;0	628;0	718;648	871;3	007;0;546;343;0	401;0	744;647	992;2	833;0; ; ; ; ; ; ; ;
35395;1753;525;310;0	628;0	718;649	882;3	012;0;535;361;0	401;0	744;643	942;2	778;0; ; ; ; ; ; ; ;
35415;1754;-800;-600;0	400;0	743;-1	000;-1	000;4;536;365;0	400;0	743;643	942;2	914;0; ; ; ; ; ; ; ;
35435;1755;-800;-600;0	400;0	743;-1	000;-1	000;4;512;406;0	400;0	743;643	942;3	138;0; ; ; ; ; ; ; ;
35455;1756;539;341;0	627;0	718;649	882;2	761;0;539;396;0	400;0	743;643	942;3	018;0; ; ; ; ; ; ; ;
35475;1757;-800;-600;0	400;0	743;-1	000;-1	000;4;542;385;0	400;0	743;643	942;3	185;0; ; ; ; ; ; ; ;
35495;1758;-800;-600;0	628;0	718;-1	000;-1	000;4;544;404;0	400;0	744;644	191;3	162;0; ; ; ; ; ; ; ;
35515;1759;519;303;0	628;0	718;649	925;2	729;0;519;367;0	401;0	743;644	191;2	842;0; ; ; ; ; ; ; ;
35535;1760;-800;-600;0	401;0	743;-1	000;-1	000;4;538;348;0	401;0	743;644	191;2	978;0; ; ; ; ; ; ; ;
35555;1761;497;296;0	628;0	717;649	925;2	800;0;530;379;0	401;0	743;644	191;2	939;0; ; ; ; ; ; ; ;
35575;1762;-800;-600;0	401;0	742;-1	000;-1	000;4;532;360;0	401;0	742;644	191;2	851;0; ; ; ; ; ; ; ;
35595;1763;-800;-600;0	628;0	717;-1	000;-1	000;4;535;354;0	401;0	742;647	894;2	926;0; ; ; ; ; ; ; ;
35615;1764;-800;-600;0	401;0	742;-1	000;-1	000;4;555;388;0	401;0	742;647	894;2	858;0; ; ; ; ; ; ; ;
35634;1765;543;385;0	629;0	717;650	826;3	285;0;549;396;0	402;0	742;647	894;3	081;0; ; ; ; ; ; ; ;
35654;1766;-800;-600;0	402;0	741;-1	000;-1	000;4;551;411;0	402;0	741;647	894;3	021;0; ; ; ; ; ; ; ;
35674;1767;540;411;0	630;0	717;650	826;3	290;0;563;407;0	403;0	741;647	894;2	933;0; ; ; ; ; ; ; ;
35694;1768;540;411;0	630;0	717;649	709;3	285;0;562;403;0	403;0	741;647	599;3	034;0; ; ; ; ; ; ; ;
35714;1769;-800;-600;0	403;0	741;-1	000;-1	000;4;579;357;0	403;0	741;647	599;2	974;0; ; ; ; ; ; ; ;
35734;1770;-800;-600;0	403;0	740;-1	000;-1	000;4;532;432;0	403;0	740;647	599;3	116;0; ; ; ; ; ; ; ;
35754;1771;-800;-600;0	403;0	740;-1	000;-1	000;4;540;394;0	403;0	740;647	599;2	958;0; ; ; ; ; ; ; ;
35774;1772;-800;-600;0	404;0	740;-1	000;-1	000;4;535;395;0	404;0	740;647	599;2	857;0; ; ; ; ; ; ; ;
35794;1773;-800;-600;0	631;0	716;-1	000;-1	000;4;537;398;0	404;0	740;646	721;2	914;0; ; ; ; ; ; ; ;
35814;1774;510;333;0	632;0	716;650	398;3	206;0;559;403;0	404;0	739;646	721;2	959;0; ; ; ; ; ; ; ;
35834;1775;-800;-600;0	405;0	739;-1	000;-1	000;4;573;435;0	405;0	739;646	721;3	237;0; ; ; ; ; ; ; ;
35854;1776;-800;-600;0	404;0	738;-1	000;-1	000;4;568;361;0	404;0	738;646	721;2	984;0; ; ; ; ; ; ; ;
35874;1777;-800;-600;0	404;0	738;-1	000;-1	000;4;563;388;0	404;0	738;646	721;3	003;0; ; ; ; ; ; ; ;
35894;1778;-800;-600;0	632;0	715;-1	000;-1	000;4;568;386;0	404;0	738;644	289;3	071;0; ; ; ; ; ; ; ;
35914;1779;592;337;0	632;0	714;648	544;2	999;0;570;375;0	404;0	737;644	289;2	987;0; ; ; ; ; ; ; ;
35934;1780;-800;-600;0	405;0	737;-1	000;-1	000;4;543;405;0	405;0	737;644	289;2	989;0; ; ; ; ; ; ; ;
35954;1781;-800;-600;0	406;0	737;-1	000;-1	000;4;560;401;0	406;0	737;644	289;3	116;0; ; ; ; ; ; ; ;
35973;1782;-800;-600;0	406;0	737;-1	000;-1	000;4;581;388;0	406;0	737;644	289;3	059;0; ; ; ; ; ; ; ;
35993;1783;-800;-600;0	635;0	714;-1	000;-1	000;4;574;401;0	407;0	737;646	684;3	109;0; ; ; ; ; ; ; ;
36013;1784;-800;-600;0	407;0	737;-1	000;-1	000;4;559;389;0	407;0	737;646	684;3	186;0; ; ; ; ; ; ; ;
36033;1785;-800;-600;0	407;0	737;-1	000;-1	000;4;520;430;0	407;0	737;646	684;3	202;0; ; ; ; ; ; ; ;
36053;1786;-800;-600;0	408;0	736;-1	000;-1	000;4;414;400;0	408;0	736;646	684;3	036;0; ; ; ; ; ; ; ;
36073;1787;-800;-600;0	408;0	736;-1	000;-1	000;4;441;365;0	408;0	736;646	684;2	900;0; ; ; ; ; ; ; ;
36093;1788;-800;-600;0	636;0	714;-1	000;-1	000;4;469;373;0	408;0	736;649	944;2	856;0; ; ; ; ; ; ; ;
36113;1789;-800;-600;0	409;0	736;-1	000;-1	000;4;454;322;0	409;0	736;649	944;2	717;0; ; ; ; ; ; ; ;
36133;1790;-800;-600;0	409;0	736;-1	000;-1	000;4;399;433;0	409;0	736;649	944;3	231;0; ; ; ; ; ; ; ;
36153;1791;-800;-600;0	408;0	736;-1	000;-1	000;4;385;370;0	408;0	736;649	944;2	853;0; ; ; ; ; ; ; ;
36173;1792;392;297;0	636;0	714;658	095;2	920;0;421;349;0	408;0	737;649	944;2	862;0; ; ; ; ; ; ; ;
36193;1793;392;297;0	635;0	715;657	946;2	919;0;423;386;0	407;0	737;656	425;2	898;0; ; ; ; ; ; ; ;
36213;1794;-800;-600;0	407;0	738;-1	000;-1	000;4;362;436;0	407;0	738;656	425;3	363;0; ; ; ; ; ; ; ;
36232;1795;-800;-600;0	407;0	738;-1	000;-1	000;4;447;307;0	407;0	738;656	425;2	706;0; ; ; ; ; ; ; ;
36252;1796;-800;-600;0	406;0	738;-1	000;-1	000;4;442;356;0	406;0	738;656	425;3	071;0; ; ; ; ; ; ; ;
36272;1797;-800;-600;0	406;0	739;-1	000;-1	000;4;411;408;0	406;0	739;656	425;3	303;0; ; ; ; ; ; ; ;
36292;1798;-800;-600;0	634;0	715;-1	000;-1	000;4;455;356;0	406;0	739;653	324;3	047;0; ; ; ; ; ; ; ;
36312;1799;-800;-600;-1	000;-1	000;-1	000;-1	000;4;-800;-600;-1	000;-1	000;-1	000;-1	000;4; ; ; ; ; ; ; ;
36332;1800;-800;-600;0	405;0	740;-1	000;-1	000;4;412;333;0	405;0	740;653	324;2	890;0; ; ; ; ; ; ; ;
36352;1801;-800;-600;0	404;0	740;-1	000;-1	000;4;442;310;0	404;0	740;653	324;2	606;0; ; ; ; ; ; ; ;
36372;1802;450;472;0	632;0	716;655	426;3	607;0;417;364;0	404;0	740;653	324;3	018;0; ; ; ; ; ; ; ;
36392;1803;449;472;0	631;0	716;654	847;3	604;0;427;368;0	403;0	741;650	480;2	953;0; ; ; ; ; ; ; ;
36412;1804;372;378;0	631;0	716;654	847;3	057;0;426;372;0	403;0	741;650	480;2	992;0; ; ; ; ; ; ; ;
36432;1805;-800;-600;0	403;0	741;-1	000;-1	000;4;382;426;0	403;0	741;650	480;3	156;0; ; ; ; ; ; ; ;
36452;1806;-800;-600;0	403;0	742;-1	000;-1	000;4;431;353;0	403;0	742;650	480;2	799;0; ; ; ; ; ; ; ;
36472;1807;412;344;0	630;0	717;654	847;2	954;0;440;358;0	403;0	742;650	480;2	795;0; ; ; ; ; ; ; ;
36492;1808;412;344;0	630;0	717;654	868;2	954;0;434;358;0	402;0	742;658	614;2	826;0; ; ; ; ; ; ; ;
36512;1809;-800;-600;0	402;0	742;-1	000;-1	000;4;445;324;0	402;0	742;658	614;2	911;0; ; ; ; ; ; ; ;
36532;1810;-800;-600;-1	000;-1	000;-1	000;-1	000;4;-800;-600;-1	000;-1	000;-1	000;-1	000;4; ; ; ; ; ; ; ;
36552;1811;412;380;0	630;0	717;654	868;3	285;0;464;326;0	402;0	743;658	614;3	036;0; ; ; ; ; ; ; ;
36571;1812;429;404;0	630;0	718;654	868;3	344;0;433;321;0	402;0	743;658	614;3	006;0; ; ; ; ; ; ; ;
36592;1813;428;412;0	631;0	718;643	669;3	289;0;433;335;0	403;0	743;645	144;2	916;0; ; ; ; ; ; ; ;
36611;1814;405;446;0	631;0	718;643	669;3	420;0;406;377;0	403;0	743;645	144;3	033;0; ; ; ; ; ; ; ;
36631;1815;416;418;0	631;0	718;643	669;3	159;0;394;426;0	403;0	743;645	144;3	272;0; ; ; ; ; ; ; ;
36651;1816;435;328;0	631;0	718;643	669;2	775;0;415;405;0	403;0	743;645	144;3	025;0; ; ; ; ; ; ; ;
36671;1817;379;426;0	631;0	718;643	669;3	520;0;435;362;0	403;0	743;645	144;3	005;0; ; ; ; ; ; ; ;
36691;1818;387;396;0	630;0	719;646	708;3	317;0;438;378;0	402;0	744;648	080;3	074;0; ; ; ; ; ; ; ;
36711;1819;398;364;0	630;0	719;646	708;3	248;0;413;386;0	402;0	744;648	080;3	074;0; ; ; ; ; ; ; ;
36731;1820;411;329;0	630;0	719;646	708;2	991;0;425;370;0	402;0	744;648	080;3	142;0; ; ; ; ; ; ; ;
36751;1821;429;337;0	630;0	719;646	708;2	977;0;412;341;0	402;0	744;648	080;2	945;0; ; ; ; ; ; ; ;
36771;1822;413;382;0	630;0	719;646	708;3	226;0;422;388;0	402;0	744;648	080;3	089;0; ; ; ; ; ; ; ;
36791;1823;418;367;0	630;0	719;647	661;3	097;0;418;371;0	402;0	744;650	640;3	087;0; ; ; ; ; ; ; ;
36811;1824;397;360;0	629;0	719;647	661;3	199;0;393;407;0	401;0	744;650	640;3	304;0; ; ; ; ; ; ; ;
36830;1825;421;406;0	629;0	719;647	661;3	391;0;447;370;0	401;0	744;650	640;3	284;0; ; ; ; ; ; ; ;
36850;1826;408;452;0	629;0	719;647	661;3	746;0;453;341;0	401;0	744;650	640;3	187;0; ; ; ; ; ; ; ;
36870;1827;395;416;0	629;0	719;647	661;3	497;0;459;327;0	401;0	744;650	640;3	283;0; ; ; ; ; ; ; ;
36890;1828;403;434;0	630;0	719;649	097;3	658;0;463;317;0	401;0	744;646	529;3	231;0; ; ; ; ; ; ; ;
36910;1829;421;424;0	630;0	719;649	097;3	433;0;424;353;0	402;0	744;646	529;3	067;0; ; ; ; ; ; ; ;
36930;1830;408;464;0	630;0	719;649	097;3	846;0;-800;-600;0	630;0	719;-1	000;-1	000;4; ; ; ; ; ; ; ;
36950;1831;403;364;0	630;0	719;649	097;3	346;0;431;450;0	402;0	744;646	529;3	574;0; ; ; ; ; ; ; ;
36972;1832;417;330;0	630;0	719;649	097;3	119;0;402;394;0	402;0	744;646	529;3	205;0; ; ; ; ; ; ; ;
36990;1833;408;318;0	630;0	719;648	450;3	171;0;402;393;0	402;0	744;648	165;3	213;0; ; ; ; ; ; ; ;
37010;1834;426;388;0	630;0	720;648	450;3	488;0;444;313;0	402;0	745;648	165;3	097;0; ; ; ; ; ; ; ;
37030;1835;410;392;0	630;0	720;648	450;3	391;0;389;424;0	402;0	745;648	165;3	320;0; ; ; ; ; ; ; ;
37052;1836;434;274;0	630;0	720;648	450;2	937;0;425;335;0	402;0	745;648	165;3	195;0; ; ; ; ; ; ; ;
37070;1837;433;440;0	630;0	720;648	450;3	591;0;442;337;0	401;0	745;648	165;3	063;0; ; ; ; ; ; ; ;
37090;1838;431;418;0	629;0	720;646	313;3	427;0;424;343;0	401;0	745;644	760;3	125;0; ; ; ; ; ; ; ;
37110;1839;396;415;0	629;0	719;646	313;3	576;0;423;400;0	401;0	745;644	760;3	206;0; ; ; ; ; ; ; ;
37130;1840;462;323;0	629;0	719;646	313;3	058;0;427;413;0	400;0	745;644	760;3	443;0; ; ; ; ; ; ; ;
37149;1841;-800;-600;0	400;0	745;-1	000;-1	000;4;419;422;0	400;0	745;644	760;3	301;0; ; ; ; ; ; ; ;
37169;1842;417;340;0	628;0	720;646	313;3	167;0;422;379;0	400;0	745;644	760;3	292;0; ; ; ; ; ; ; ;
37189;1843;418;339;0	629;0	720;647	616;3	173;0;422;385;0	401;0	745;646	385;3	292;0; ; ; ; ; ; ; ;
37209;1844;423;360;0	629;0	720;647	616;2	945;0;471;345;0	401;0	745;646	385;3	021;0; ; ; ; ; ; ; ;
37229;1845;428;439;0	629;0	720;647	616;3	514;0;418;382;0	401;0	746;646	385;3	188;0; ; ; ; ; ; ; ;
37249;1846;419;365;0	629;0	720;647	616;3	029;0;385;405;0	401;0	746;646	385;3	411;0; ; ; ; ; ; ; ;
37269;1847;415;356;0	629;0	720;647	616;3	069;0;446;389;0	401;0	746;646	385;3	381;0; ; ; ; ; ; ; ;
37289;1848;413;376;0	629;0	720;648	190;3	113;0;409;398;0	401;0	746;647	797;3	358;0; ; ; ; ; ; ; ;
37309;1849;-800;-600;0	400;0	746;-1	000;-1	000;4;390;434;0	400;0	746;647	797;3	246;0; ; ; ; ; ; ; ;
37329;1850;408;407;0	628;0	720;648	190;3	472;0;414;412;0	400;0	746;647	797;3	281;0; ; ; ; ; ; ; ;
37349;1851;439;299;0	628;0	720;648	190;2	976;0;397;451;0	400;0	746;647	797;3	335;0; ; ; ; ; ; ; ;
37369;1852;420;425;0	628;0	720;648	190;3	499;0;426;381;0	400;0	746;647	797;3	295;0; ; ; ; ; ; ; ;
37389;1853;435;394;0	628;0	720;648	168;3	342;0;424;384;0	400;0	745;647	278;3	315;0; ; ; ; ; ; ; ;
37409;1854;399;366;0	628;0	720;648	168;3	336;0;412;382;0	400;0	745;647	278;3	124;0; ; ; ; ; ; ; ;
37428;1855;421;307;0	628;0	720;648	168;3	007;0;416;396;0	400;0	745;647	278;3	055;0; ; ; ; ; ; ; ;
37448;1856;430;236;0	629;0	720;648	168;2	717;0;417;386;0	401;0	745;647	278;3	106;0; ; ; ; ; ; ; ;
37468;1857;429;297;0	629;0	720;648	168;2	908;0;438;368;0	401;0	745;647	278;3	185;0; ; ; ; ; ; ; ;
37488;1858;433;275;0	630;0	720;643	386;2	758;0;441;373;0	402;0	744;645	794;3	162;0; ; ; ; ; ; ; ;
37508;1859;-800;-600;0	403;0	744;-1	000;-1	000;4;414;431;0	403;0	744;645	794;3	406;0; ; ; ; ; ; ; ;
37528;1860;415;331;0	632;0	719;643	386;3	087;0;435;349;0	403;0	744;645	794;3	217;0; ; ; ; ; ; ; ;
37548;1861;426;353;0	632;0	719;643	386;3	070;0;389;443;0	404;0	744;645	794;3	486;0; ; ; ; ; ; ; ;
37568;1862;458;342;0	632;0	719;643	386;2	938;0;446;319;0	404;0	744;645	794;3	187;0; ; ; ; ; ; ; ;
37588;1863;476;352;0	632;0	719;645	473;2	892;0;434;338;0	404;0	743;648	876;3	282;0; ; ; ; ; ; ; ;
37608;1864;416;371;0	632;0	719;645	473;3	198;0;439;359;0	403;0	743;648	876;3	235;0; ; ; ; ; ; ; ;
37628;1865;-800;-600;0	403;0	742;-1	000;-1	000;4;438;382;0	403;0	742;648	876;3	241;0; ; ; ; ; ; ; ;
37648;1866;419;375;0	632;0	718;645	473;3	166;0;431;351;0	403;0	742;648	876;3	025;0; ; ; ; ; ; ; ;
37668;1867;424;349;0	632;0	718;645	473;3	171;0;453;347;0	403;0	742;648	876;3	090;0; ; ; ; ; ; ; ;
37688;1868;424;347;0	632;0	718;647	322;3	180;0;452;349;0	404;0	741;650	020;3	032;0; ; ; ; ; ; ; ;
37708;1869;432;453;0	633;0	717;647	322;3	695;0;440;413;0	404;0	741;650	020;3	294;0; ; ; ; ; ; ; ;
37728;1870;407;381;0	633;0	717;647	322;3	219;0;428;350;0	405;0	741;650	020;3	051;0;47;425;376; ; ; ; ;
37747;1871;424;416;0	633;0	717;647	322;3	399;0;432;351;0	405;0	741;650	020;3	094;0;47;425;376; ; ; ; ;
37767;1872;436;440;0	633;0	717;647	322;3	469;0;406;368;0	405;0	740;650	020;3	162;0;47;425;376; ; ; ; ;
37787;1873;430;408;0	634;0	716;651	742;3	562;0;401;378;0	406;0	740;646	127;3	023;0;47;425;376; ; ; ; ;
37808;1874;-800;-600;0	406;0	740;-1	000;-1	000;4;429;372;0	406;0	740;646	127;3	105;0;47;425;376; ; ; ; ;
37827;1875;444;316;0	635;0	716;651	742;2	761;0;384;415;0	406;0	739;646	127;3	122;0;47;425;376; ; ; ; ;
37847;1876;-800;-600;0	406;0	739;-1	000;-1	000;4;439;357;0	406;0	739;646	127;3	209;0;47;425;376; ; ; ; ;
37867;1877;-800;-600;0	406;0	739;-1	000;-1	000;4;438;365;0	406;0	739;646	127;3	160;0;47;425;376; ; ; ; ;
37887;1878;-800;-600;0	635;0	715;-1	000;-1	000;4;436;372;0	406;0	738;645	927;3	194;0;47;425;376; ; ; ; ;
37907;1879;416;368;0	635;0	715;652	399;3	245;0;403;377;0	406;0	738;645	927;3	276;0;47;425;376; ; ; ; ;
37927;1880;-800;-600;-1	000;-1	000;-1	000;-1	000;4;-800;-600;-1	000;-1	000;-1	000;-1	000;4; ; ; ; ; ; ; ;
37947;1881;424;363;0	635;0	715;652	399;3	033;0;418;384;0	406;0	738;645	927;3	218;0; ; ; ; ; ; ; ;
37967;1882;-800;-600;0	407;0	737;-1	000;-1	000;4;454;336;0	407;0	737;645	927;2	998;0; ; ; ; ; ; ; ;
37987;1883;-800;-600;0	636;0	714;-1	000;-1	000;4;465;329;0	407;0	737;651	072;2	970;0; ; ; ; ; ; ; ;
38007;1884;431;346;0	636;0	714;647	859;3	072;0;403;380;0	408;0	737;651	072;2	976;0; ; ; ; ; ; ; ;
38026;1885;414;270;0	637;0	715;647	859;2	900;0;397;398;0	408;0	737;651	072;3	226;0; ; ; ; ; ; ; ;
38047;1886;-800;-600;0	409;0	737;-1	000;-1	000;4;418;344;0	409;0	737;651	072;3	170;0; ; ; ; ; ; ; ;
38066;1887;413;374;0	638;0	715;647	859;3	140;0;413;388;0	409;0	737;651	072;3	194;0; ; ; ; ; ; ; ;
38086;1888;412;375;0	638;0	715;646	907;3	135;0;414;389;0	409;0	737;645	020;3	136;0; ; ; ; ; ; ; ;
38106;1889;437;379;0	637;0	715;646	907;3	175;0;413;382;0	409;0	737;645	020;3	213;0; ; ; ; ; ; ; ;
38126;1890;-800;-600;0	409;0	737;-1	000;-1	000;4;403;350;0	409;0	737;645	020;3	195;0; ; ; ; ; ; ; ;
38146;1891;-800;-600;0	410;0	737;-1	000;-1	000;4;343;379;0	410;0	737;645	020;3	020;0; ; ; ; ; ; ; ;
38166;1892;-800;-600;0	409;0	737;-1	000;-1	000;4;315;336;0	409;0	737;645	020;2	853;0; ; ; ; ; ; ; ;
38186;1893;-800;-600;0	637;0	715;-1	000;-1	000;4;287;336;0	409;0	738;649	542;2	789;0; ; ; ; ; ; ; ;
38206;1894;-800;-600;0	408;0	738;-1	000;-1	000;4;331;304;0	408;0	738;649	542;3	155;0; ; ; ; ; ; ; ;
38226;1895;339;299;0	636;0	716;654	376;2	949;0;328;361;0	408;0	738;649	542;2	937;0; ; ; ; ; ; ; ;
38246;1896;327;386;0	636;0	716;654	376;3	296;0;345;376;0	408;0	739;649	542;3	105;0; ; ; ; ; ; ; ;
38266;1897;354;403;0	636;0	716;654	376;3	757;0;332;371;0	408;0	739;649	542;3	050;0; ; ; ; ; ; ; ;
38286;1898;353;428;0	636;0	716;645	705;4	089;0;334;381;0	408;0	739;647	157;2	964;0; ; ; ; ; ; ; ;
38306;1899;-800;-600;0	408;0	739;-1	000;-1	000;4;333;339;0	408;0	739;647	157;2	967;0; ; ; ; ; ; ; ;
38326;1900;-800;-600;0	408;0	740;-1	000;-1	000;4;338;336;0	408;0	740;647	157;3	007;0; ; ; ; ; ; ; ;
38345;1901;299;429;0	636;0	716;645	705;3	653;0;315;361;0	408;0	740;647	157;2	848;0; ; ; ; ; ; ; ;
38365;1902;354;434;0	636;0	716;645	705;3	478;0;315;334;0	408;0	740;647	157;2	815;0; ; ; ; ; ; ; ;
38385;1903;354;434;0	635;0	717;645	881;3	479;0;315;341;0	407;0	740;648	619;2	789;0; ; ; ; ; ; ; ;
38407;1904;-800;-600;-1	000;-1	000;-1	000;-1	000;4;-800;-600;-1	000;-1	000;-1	000;-1	000;4; ; ; ; ; ; ; ;
38425;1905;216;416;0	636;0	717;645	881;3	448;0;225;329;0	408;0	741;648	619;3	045;0; ; ; ; ; ; ; ;
38445;1906;210;408;0	635;0	718;645	881;3	480;0;225;369;0	408;0	741;648	619;3	041;0; ; ; ; ; ; ; ;
38465;1907;208;411;0	635;0	718;645	881;3	399;0;233;402;0	408;0	741;648	619;3	049;0; ; ; ; ; ; ; ;
38485;1908;210;411;0	635;0	718;641	416;3	371;0;237;435;0	408;0	741;648	522;3	049;0; ; ; ; ; ; ; ;
38505;1909;199;421;0	635;0	718;641	416;3	569;0;220;353;0	408;0	742;648	522;2	973;0; ; ; ; ; ; ; ;
38525;1910;220;425;0	636;0	718;641	416;3	610;0;205;387;0	408;0	742;648	522;3	115;0; ; ; ; ; ; ; ;
38545;1911;-800;-600;0	408;0	742;-1	000;-1	000;4;176;366;0	408;0	742;648	522;2	996;0; ; ; ; ; ; ; ;
38565;1912;206;409;0	636;0	719;641	416;3	474;0;212;344;0	408;0	742;648	522;3	102;0; ; ; ; ; ; ; ;
38585;1913;206;409;0	636;0	719;642	319;3	478;0;201;353;0	408;0	743;650	899;3	069;0; ; ; ; ; ; ; ;
38605;1914;219;428;0	636;0	719;642	319;3	383;0;222;375;0	408;0	743;650	899;2	984;0; ; ; ; ; ; ; ;
38624;1915;-800;-600;0	408;0	743;-1	000;-1	000;4;183;377;0	408;0	743;650	899;3	114;0; ; ; ; ; ; ; ;
38645;1916;210;430;0	635;0	719;642	319;3	045;0;205;349;0	407;0	743;650	899;2	964;0; ; ; ; ; ; ; ;
38664;1917;210;421;0	635;0	719;642	319;3	207;0;225;314;0	407;0	743;650	899;2	919;0; ; ; ; ; ; ; ;
38686;1918;212;423;0	634;0	719;638	594;3	189;0;211;303;0	406;0	743;650	234;2	939;0; ; ; ; ; ; ; ;
38704;1919;-800;-600;0	406;0	743;-1	000;-1	000;4;211;346;0	406;0	743;650	234;2	862;0; ; ; ; ; ; ; ;
38725;1920;218;439;0	633;0	719;638	594;3	344;0;195;350;0	405;0	743;650	234;3	000;0; ; ; ; ; ; ; ;
38744;1921;195;420;0	633;0	719;638	594;3	286;0;223;360;0	405;0	744;650	234;2	956;0; ; ; ; ; ; ; ;
38766;1922;197;425;0	633;0	719;638	594;3	330;0;187;368;0	405;0	744;650	234;3	080;0; ; ; ; ; ; ; ;
38784;1923;200;433;0	633;0	720;635	766;3	292;0;192;372;0	406;0	744;653	544;3	106;0; ; ; ; ; ; ; ;
38804;1924;190;424;0	634;0	720;635	766;3	209;0;170;429;0	406;0	745;653	544;3	287;0; ; ; ; ; ; ; ;
38824;1925;-800;-600;0	406;0	745;-1	000;-1	000;4;150;420;0	406;0	745;653	544;3	209;0; ; ; ; ; ; ; ;
38845;1926;-800;-600;0	406;0	745;-1	000;-1	000;4;171;332;0	406;0	745;653	544;2	889;0; ; ; ; ; ; ; ;
38864;1927;216;478;0	634;0	721;635	766;3	909;0;181;445;0	406;0	745;653	544;3	426;0; ; ; ; ; ; ; ;
38886;1928;213;476;0	634;0	721;639	797;3	932;0;177;420;0	406;0	745;651	497;3	308;0; ; ; ; ; ; ; ;
38904;1929;-800;-600;0	406;0	745;-1	000;-1	000;4;166;461;0	406;0	745;651	497;3	416;0; ; ; ; ; ; ; ;
38926;1930;-800;-600;0	406;0	745;-1	000;-1	000;4;162;381;0	406;0	745;651	497;2	978;0; ; ; ; ; ; ; ;
38943;1931;209;459;0	634;0	721;639	797;3	046;0;165;409;0	406;0	745;651	497;3	307;0; ; ; ; ; ; ; ;
38966;1932;200;420;0	634;0	721;639	797;3	344;0;134;396;0	406;0	745;651	497;3	249;0; ; ; ; ; ; ; ;
38983;1933;201;421;0	634;0	720;638	241;3	336;0;125;411;0	406;0	745;650	907;3	096;0; ; ; ; ; ; ; ;
39006;1934;-800;-600;0	406;0	744;-1	000;-1	000;4;166;412;0	406;0	744;650	907;2	950;0; ; ; ; ; ; ; ;
39023;1935;188;438;0	634;0	720;638	241;3	302;0;150;381;0	406;0	744;650	907;3	059;0; ; ; ; ; ; ; ;
39046;1936;217;417;0	634;0	720;638	241;3	251;0;198;391;0	406;0	744;650	907;3	135;0; ; ; ; ; ; ; ;
39063;1937;-800;-600;0	406;0	744;-1	000;-1	000;4;223;463;0	406;0	744;650	907;3	387;0; ; ; ; ; ; ; ;
39085;1938;-800;-600;0	635;0	720;-1	000;-1	000;4;233;455;0	407;0	744;649	933;3	492;0; ; ; ; ; ; ; ;
39103;1939;202;418;0	635;0	720;641	442;3	244;0;217;355;0	407;0	744;649	933;2	908;0; ; ; ; ; ; ; ;
39123;1940;-800;-600;0	408;0	744;-1	000;-1	000;4;196;362;0	408;0	744;649	933;3	056;0; ; ; ; ; ; ; ;
39143;1941;195;424;0	635;0	720;641	442;3	158;0;233;353;0	408;0	744;649	933;2	791;0; ; ; ; ; ; ; ;
39163;1942;-800;-600;0	408;0	744;-1	000;-1	000;4;233;340;0	408;0	744;649	933;3	064;0; ; ; ; ; ; ; ;
39183;1943;-800;-600;0	635;0	720;-1	000;-1	000;4;233;341;0	408;0	744;648	254;2	970;0; ; ; ; ; ; ; ;
39202;1944;-800;-600;0	408;0	743;-1	000;-1	000;4;205;347;0	408;0	743;648	254;2	762;0; ; ; ; ; ; ; ;
39222;1945;-800;-600;0	408;0	743;-1	000;-1	000;4;213;368;0	408;0	743;648	254;2	959;0; ; ; ; ; ; ; ;
39242;1946;-800;-600;0	408;0	743;-1	000;-1	000;4;217;374;0	408;0	743;648	254;2	873;0; ; ; ; ; ; ; ;
39263;1947;-800;-600;0	408;0	743;-1	000;-1	000;4;224;340;0	408;0	743;648	254;2	902;0; ; ; ; ; ; ; ;
39282;1948;-800;-600;0	635;0	719;-1	000;-1	000;4;227;349;0	408;0	742;650	341;2	864;0; ; ; ; ; ; ; ;
39302;1949;205;416;0	635;0	718;639	085;3	239;0;-800;-600;0	635;0	718;-1	000;-1	000;4; ; ; ; ; ; ; ;
39322;1950;-800;-600;-1	000;-1	000;-1	000;-1	000;4;-800;-600;-1	000;-1	000;-1	000;-1	000;4; ; ; ; ; ; ; ;
39342;1951;-800;-600;0	408;0	741;-1	000;-1	000;4;222;358;0	408;0	741;650	341;3	003;0; ; ; ; ; ; ; ;
39362;1952;-800;-600;0	408;0	741;-1	000;-1	000;4;231;357;0	408;0	741;650	341;2	859;0; ; ; ; ; ; ; ;
39382;1953;-800;-600;0	637;0	717;-1	000;-1	000;4;231;358;0	409;0	740;649	717;2	856;0; ; ; ; ; ; ; ;
39402;1954;-800;-600;0	410;0	740;-1	000;-1	000;4;252;455;0	410;0	740;649	717;3	383;0; ; ; ; ; ; ; ;
39422;1955;-800;-600;0	411;0	740;-1	000;-1	000;4;214;435;0	411;0	740;649	717;3	299;0; ; ; ; ; ; ; ;
39442;1956;-800;-600;0	411;0	739;-1	000;-1	000;4;196;370;0	411;0	739;649	717;2	956;0; ; ; ; ; ; ; ;
39462;1957;221;425;0	640;0	717;640	419;3	352;0;213;360;0	412;0	739;649	717;2	893;0; ; ; ; ; ; ; ;
39482;1958;216;416;0	640;0	717;653	508;3	418;0;204;349;0	412;0	739;650	825;2	834;0; ; ; ; ; ; ; ;
39502;1959;-800;-600;0	413;0	739;-1	000;-1	000;4;232;368;0	413;0	739;650	825;2	769;0; ; ; ; ; ; ; ;
39522;1960;208;380;0	641;0	717;653	508;3	411;0;215;314;0	413;0	739;650	825;2	805;0; ; ; ; ; ; ; ;
39541;1961;-800;-600;0	413;0	739;-1	000;-1	000;4;198;337;0	413;0	739;650	825;2	846;0; ; ; ; ; ; ; ;
39561;1962;200;403;0	641;0	718;653	508;3	254;0;-800;-600;0	641;0	718;-1	000;-1	000;4; ; ; ; ; ; ; ;
39581;1963;203;408;0	640;0	718;647	126;3	223;0;-800;-600;0	413;0	739;-1	000;-1	000;4; ; ; ; ; ; ; ;
39601;1964;-800;-600;0	412;0	739;-1	000;-1	000;4;228;320;0	412;0	739;650	613;2	791;0; ; ; ; ; ; ; ;
39621;1965;-800;-600;0	412;0	740;-1	000;-1	000;4;205;321;0	412;0	740;650	613;2	665;0; ; ; ; ; ; ; ;
39641;1966;-800;-600;0	412;0	740;-1	000;-1	000;4;212;350;0	412;0	740;650	613;2	667;0; ; ; ; ; ; ; ;
39661;1967;-800;-600;0	412;0	740;-1	000;-1	000;4;220;383;0	412;0	740;650	613;2	870;0; ; ; ; ; ; ; ;
39681;1968;-800;-600;0	640;0	718;-1	000;-1	000;4;210;397;0	412;0	740;649	410;2	809;0; ; ; ; ; ; ; ;
39701;1969;-800;-600;0	412;0	741;-1	000;-1	000;4;236;352;0	412;0	741;649	410;2	825;0;48;216;339; ; ; ; ;
39721;1970;-800;-600;0	412;0	741;-1	000;-1	000;4;218;361;0	412;0	741;649	410;2	762;0;48;216;339; ; ; ; ;
39741;1971;-800;-600;0	411;0	741;-1	000;-1	000;4;223;344;0	411;0	741;649	410;2	819;0;48;216;339; ; ; ; ;
39761;1972;-800;-600;0	411;0	742;-1	000;-1	000;4;221;336;0	411;0	742;649	410;2	718;0;48;216;339; ; ; ; ;
39781;1973;-800;-600;0	638;0	719;-1	000;-1	000;4;223;333;0	410;0	742;651	879;2	733;0;48;216;339; ; ; ; ;
39801;1974;-800;-600;0	410;0	742;-1	000;-1	000;4;217;329;0	410;0	742;651	879;2	584;0;48;216;339; ; ; ; ;
39820;1975;-800;-600;0	409;0	743;-1	000;-1	000;4;199;332;0	409;0	743;651	879;2	735;0;48;216;339; ; ; ; ;
39840;1976;-800;-600;-1	000;-1	000;-1	000;-1	000;4;-800;-600;-1	000;-1	000;-1	000;-1	000;4; ; ; ; ; ; ; ;
39860;1977;-800;-600;0	409;0	743;-1	000;-1	000;4;223;365;0	409;0	743;651	879;2	820;0;49;227;364; ; ; ; ;
39880;1978;-800;-600;0	637;0	719;-1	000;-1	000;4;220;377;0	409;0	743;647	990;2	846;0;49;227;364; ; ; ; ;
39900;1979;-800;-600;0	409;0	743;-1	000;-1	000;4;221;350;0	409;0	743;647	990;2	779;0;49;227;364; ; ; ; ;
39920;1980;-800;-600;0	409;0	743;-1	000;-1	000;4;224;358;0	409;0	743;647	990;2	813;0;49;227;364; ; ; ; ;
39940;1981;-800;-600;0	409;0	743;-1	000;-1	000;4;241;365;0	409;0	743;647	990;2	865;0;49;227;364; ; ; ; ;
39960;1982;-800;-600;0	410;0	743;-1	000;-1	000;4;226;366;0	410;0	743;647	990;2	784;0;49;227;364; ; ; ; ;
39980;1983;-800;-600;0	638;0	720;-1	000;-1	000;4;234;368;0	410;0	743;647	663;2	812;0;49;227;364; ; ; ; ;
40000;1984;210;430;0	638;0	720;659	023;3	247;0;223;358;0	410;0	744;647	663;2	814;0; ; ; ; ; ; ; ;
[truncated: 6,954 more rows]
