# Supplementary material for: Perception of Individual and Joint Action in Infants and Adults
Source: PLoS One. 2014 Sep 9;9(9):e107450. doi: 10.1371/journal.pone.0107450 (PMC4174902; doi:10.1371/journal.pone.0107450)
Supplement: Data S1 — Raw files of eye tracking data of all participants. (ZIP) [file pone.0107450.s001.zip › Turmbau2012b_12_15.csv]

Data properties:
Recording date: 10.07.2012
Recording time : 10:51:04:968 (corresponds to time 0)
Study: Turmbau2012b
Subject: Turmbau2012b_12_15
Recording: Turmbau2012b_12_15
Screen resolution: 800 x 600
Coordinate unit: Pixels
Filter settings:
Eye: Average
Fixation radius: 30
Min duration: 100
Timestamp;Number;GazepointX (L);GazepointY (L);CamX (L);CamY (L);Distance (L);Pupil (L);Validity (L);GazepointX (R);GazepointY (R);CamX (R);CamY (R);Distance (R);Pupil (R);Validity (R);Fixation;GazepointX;GazepointY;Event;Event Key;Data 1;Data 2;Description
-7449940; ; ; ; ; ; ; ;5; ; ; ; ; ; ;5; ; ; ;ShowAVI;8;0;0;atFish.avi
3;1;364;322;0	620;0	464;560	572;2	961;0;369;320;0	397;0	569;557	458;2	908;0;1;368;325; ; ; ; ;
23;2;364;320;0	619;0	464;560	572;2	950;0;367;325;0	396;0	570;557	458;2	918;0;1;368;325; ; ; ; ;
43;3;365;325;0	618;0	463;560	496;2	955;0;366;316;0	395;0	569;558	194;2	932;0;1;368;325; ; ; ; ;
63;4;365;329;0	618;0	464;560	496;2	989;0;366;326;0	395;0	570;558	194;2	925;0;1;368;325; ; ; ; ;
82;5;360;316;0	618;0	464;560	496;3	013;0;368;326;0	394;0	570;558	194;2	896;0;1;368;325; ; ; ; ;
102;6;365;324;0	617;0	464;560	496;3	024;0;362;345;0	394;0	571;558	194;2	867;0;1;368;325; ; ; ; ;
122;7;368;335;0	617;0	464;560	496;3	008;0;368;324;0	394;0	571;558	194;2	820;0;1;368;325; ; ; ; ;
142;8;368;330;0	617;0	463;560	800;3	011;0;366;330;0	394;0	570;556	625;2	782;0;1;368;325; ; ; ; ;
162;9;381;332;0	617;0	464;560	800;2	979;0;373;336;0	394;0	571;556	625;2	972;0;1;368;325; ; ; ; ;
182;10;369;330;0	617;0	464;560	800;3	069;0;359;332;0	393;0	571;556	625;2	917;0;1;368;325; ; ; ; ;
202;11;370;327;0	616;0	464;560	800;3	040;0;363;330;0	393;0	571;556	625;2	896;0;1;368;325; ; ; ; ;
222;12;367;327;0	616;0	465;560	800;3	042;0;381;326;0	392;0	572;556	625;2	866;0;1;368;325; ; ; ; ;
242;13;367;332;0	615;0	465;557	426;3	026;0;376;322;0	392;0	573;557	629;2	847;0;1;368;325; ; ; ; ;
262;14;368;314;0	615;0	466;557	426;2	917;0;371;318;0	391;0	574;557	629;2	939;0;1;368;325; ; ; ; ;
282;15;362;320;0	614;0	467;557	426;2	978;0;373;323;0	391;0	576;557	629;2	926;0;1;368;325; ; ; ; ;
302;16;374;330;0	613;0	467;557	426;3	057;0;364;317;0	390;0	577;557	629;2	967;0;1;368;325; ; ; ; ;
322;17;366;318;0	612;0	468;557	426;3	016;0;366;330;0	389;0	578;557	629;2	897;0;1;368;325; ; ; ; ;
342;18;365;320;0	611;0	467;558	494;3	061;0;364;332;0	388;0	577;557	185;2	896;0;1;368;325; ; ; ; ;
362;19;379;311;0	609;0	467;558	494;2	986;0;371;314;0	387;0	578;557	185;2	964;0;1;368;325; ; ; ; ;
381;20;382;257;0	608;0	466;558	494;2	851;0;389;274;0	386;0	577;557	185;2	873;0;2;395;258; ; ; ; ;
401;21;412;260;0	607;0	465;558	494;2	796;0;400;260;0	385;0	576;557	185;2	796;0;2;395;258; ; ; ; ;
421;22;-800;-600;0	384;0	576;-1	000;-1	000;4;393;260;0	384;0	576;557	185;2	751;0;2;395;258; ; ; ; ;
441;23;-800;-600;0	605;0	464;-1	000;-1	000;4;398;261;0	383;0	575;557	170;2	707;0;2;395;258; ; ; ; ;
461;24;398;248;0	605;0	464;557	973;2	897;0;396;267;0	383;0	576;557	170;2	831;0;2;395;258; ; ; ; ;
481;25;389;263;0	605;0	464;557	973;2	949;0;394;263;0	383;0	576;557	170;2	882;0;2;395;258; ; ; ; ;
501;26;394;254;0	605;0	464;557	973;2	874;0;400;264;0	383;0	576;557	170;2	769;0;2;395;258; ; ; ; ;
521;27;388;254;0	605;0	464;557	973;2	901;0;406;281;0	383;0	575;557	170;2	761;0;2;395;258; ; ; ; ;
541;28;390;255;0	606;0	463;557	453;2	906;0;407;282;0	384;0	574;556	056;2	748;0;2;395;258; ; ; ; ;
561;29;405;248;0	606;0	463;557	453;2	913;0;394;264;0	384;0	574;556	056;2	773;0;2;395;258; ; ; ; ;
581;30;394;244;0	607;0	463;557	453;2	851;0;394;246;0	385;0	574;556	056;2	893;0;2;395;258; ; ; ; ;
603;31;388;250;0	608;0	462;557	453;2	814;0;399;268;0	386;0	573;556	056;2	818;0;2;395;258; ; ; ; ;
621;32;394;248;0	608;0	462;557	453;2	909;0;393;263;0	386;0	573;556	056;2	837;0;2;395;258; ; ; ; ;
641;33;392;246;0	608;0	462;558	303;2	872;0;395;258;0	386;0	572;557	506;2	863;0;2;395;258; ; ; ; ;
661;34;399;239;0	607;0	462;558	303;2	796;0;396;243;0	385;0	573;557	506;2	791;0;2;395;258; ; ; ; ;
681;35;393;251;0	607;0	462;558	303;2	667;0;382;259;0	385;0	574;557	506;2	840;0;2;395;258; ; ; ; ;
700;36;-800;-600;0	384;0	574;-1	000;-1	000;4;388;277;0	384;0	574;557	506;2	664;0;2;395;258; ; ; ; ;
721;37;411;243;0	605;0	463;558	303;2	816;0;399;261;0	383;0	575;557	506;2	734;0;3;396;259; ; ; ; ;
740;38;411;243;0	603;0	463;558	454;2	816;0;393;267;0	382;0	576;557	638;2	710;0;3;396;259; ; ; ; ;
761;39;408;250;0	602;0	463;558	454;2	924;0;398;253;0	381;0	577;557	638;2	854;0;3;396;259; ; ; ; ;
780;40;410;253;0	601;0	464;558	454;2	797;0;392;254;0	379;0	578;557	638;2	752;0;3;396;259; ; ; ; ;
801;41;-800;-600;0	378;0	578;-1	000;-1	000;4;392;262;0	378;0	578;557	638;2	696;0;3;396;259; ; ; ; ;
820;42;404;249;0	598;0	464;558	454;2	714;0;401;266;0	377;0	579;557	638;2	846;0;3;396;259; ; ; ; ;
841;43;404;250;0	597;0	463;558	267;2	713;0;399;269;0	376;0	579;557	759;2	780;0;3;396;259; ; ; ; ;
860;44;407;241;0	596;0	464;558	267;2	853;0;400;268;0	375;0	580;557	759;2	813;0;3;396;259; ; ; ; ;
881;45;395;247;0	595;0	464;558	267;2	935;0;394;271;0	375;0	580;557	759;2	821;0;3;396;259; ; ; ; ;
900;46;393;232;0	595;0	464;558	267;2	810;0;387;261;0	375;0	580;557	759;2	858;0;3;396;259; ; ; ; ;
921;47;400;252;0	595;0	464;558	267;2	788;0;393;272;0	374;0	580;557	759;2	769;0;3;396;259; ; ; ; ;
940;48;400;245;0	595;0	463;559	936;2	801;0;389;269;0	375;0	579;558	061;2	780;0;3;396;259; ; ; ; ;
962;49;392;261;0	595;0	463;559	936;2	841;0;390;265;0	375;0	579;558	061;2	834;0;3;396;259; ; ; ; ;
979;50;403;257;0	596;0	463;559	936;2	864;0;393;270;0	375;0	579;558	061;2	834;0;3;396;259; ; ; ; ;
1001;51;398;245;0	596;0	463;559	936;2	917;0;385;265;0	376;0	578;558	061;2	878;0;3;396;259; ; ; ; ;
1019;52;403;243;0	596;0	462;559	936;2	886;0;391;271;0	376;0	578;558	061;2	891;0;3;396;259; ; ; ; ;
1041;53;402;240;0	597;0	461;559	953;2	911;0;391;271;0	377;0	576;557	866;2	902;0;3;396;259; ; ; ; ;
1059;54;412;258;0	597;0	462;559	953;2	877;0;390;260;0	377;0	576;557	866;2	920;0;3;396;259; ; ; ; ;
1079;55;401;244;0	598;0	461;559	953;2	940;0;390;260;0	377;0	576;557	866;3	007;0;3;396;259; ; ; ; ;
1099;56;400;245;0	598;0	461;559	953;3	026;0;390;264;0	377;0	575;557	866;2	963;0;3;396;259; ; ; ; ;
1119;57;405;244;0	597;0	460;559	953;3	016;0;394;258;0	377;0	575;557	866;2	897;0;3;396;259; ; ; ; ;
1139;58;399;244;0	597;0	459;560	324;3	008;0;394;257;0	376;0	573;559	094;2	933;0;3;396;259; ; ; ; ;
1159;59;407;267;0	596;0	459;560	324;3	141;0;394;259;0	376;0	573;559	094;2	984;0;3;396;259; ; ; ; ;
1179;60;406;263;0	595;0	458;560	324;2	997;0;396;265;0	376;0	572;559	094;3	013;0;3;396;259; ; ; ; ;
1199;61;406;278;0	595;0	457;560	324;3	066;0;393;263;0	375;0	571;559	094;3	017;0;3;396;259; ; ; ; ;
1219;62;394;279;0	594;0	456;560	324;2	952;0;393;270;0	374;0	571;559	094;2	975;0;3;396;259; ; ; ; ;
1239;63;392;277;0	593;0	455;562	776;2	972;0;393;270;0	374;0	570;559	619;2	992;0;3;396;259; ; ; ; ;
1258;64;395;259;0	593;0	455;562	776;3	069;0;400;263;0	373;0	570;559	619;3	033;0;3;396;259; ; ; ; ;
1278;65;392;263;0	592;0	454;562	776;3	150;0;395;270;0	373;0	569;559	619;3	093;0;3;396;259; ; ; ; ;
1298;66;384;243;0	592;0	453;562	776;3	154;0;386;266;0	373;0	568;559	619;3	065;0;3;396;259; ; ; ; ;
1318;67;397;255;0	592;0	453;562	776;3	084;0;394;269;0	373;0	567;559	619;3	089;0;3;396;259; ; ; ; ;
1338;68;394;252;0	593;0	452;562	626;3	126;0;390;265;0	373;0	566;561	432;3	088;0;3;396;259; ; ; ; ;
1358;69;405;251;0	593;0	452;562	626;3	169;0;389;266;0	374;0	566;561	432;3	108;0;3;396;259; ; ; ; ;
1378;70;397;268;0	593;0	451;562	626;3	289;0;392;282;0	374;0	565;561	432;3	123;0;3;396;259; ; ; ; ;
1398;71;403;255;0	594;0	451;562	626;3	222;0;399;255;0	374;0	564;561	432;3	170;0;3;396;259; ; ; ; ;
1418;72;398;257;0	594;0	450;562	626;3	231;0;396;260;0	374;0	564;561	432;3	185;0;3;396;259; ; ; ; ;
1438;73;400;263;0	594;0	449;562	219;3	237;0;399;259;0	374;0	563;562	651;3	207;0;3;396;259; ; ; ; ;
1458;74;395;251;0	593;0	450;562	219;3	259;0;395;265;0	374;0	563;562	651;3	200;0;3;396;259; ; ; ; ;
1478;75;398;266;0	593;0	449;562	219;3	240;0;391;268;0	374;0	562;562	651;3	238;0;3;396;259; ; ; ; ;
1498;76;395;264;0	592;0	448;562	219;3	241;0;395;266;0	373;0	562;562	651;3	267;0;3;396;259; ; ; ; ;
1518;77;397;260;0	591;0	448;562	219;3	320;0;390;276;0	372;0	561;562	651;3	214;0;3;396;259; ; ; ; ;
1538;78;396;255;0	590;0	447;564	175;3	327;0;391;277;0	371;0	561;563	826;3	248;0;3;396;259; ; ; ; ;
1557;79;510;280;0	587;0	448;564	175;3	307;0;485;310;0	370;0	562;563	826;3	389;0;4;509;296; ; ; ; ;
1578;80;518;281;0	586;0	448;564	175;3	325;0;505;296;0	368;0	562;563	826;3	237;0;4;509;296; ; ; ; ;
1597;81;516;288;0	585;0	447;564	175;3	231;0;512;289;0	368;0	562;563	826;3	182;0;4;509;296; ; ; ; ;
1617;82;509;284;0	584;0	446;564	175;3	325;0;511;302;0	367;0	561;563	826;3	198;0;4;509;296; ; ; ; ;
1637;83;513;286;0	583;0	445;564	686;3	297;0;511;292;0	366;0	561;563	873;3	214;0;4;509;296; ; ; ; ;
1657;84;510;290;0	582;0	446;564	686;3	284;0;508;300;0	365;0	561;563	873;3	177;0;4;509;296; ; ; ; ;
1677;85;511;292;0	581;0	445;564	686;3	219;0;502;307;0	364;0	561;563	873;3	269;0;4;509;296; ; ; ; ;
1697;86;520;288;0	581;0	445;564	686;3	249;0;502;308;0	364;0	561;563	873;3	157;0;4;509;296; ; ; ; ;
1717;87;514;287;0	581;0	445;564	686;3	230;0;512;309;0	364;0	561;563	873;3	143;0;4;509;296; ; ; ; ;
1737;88;517;287;0	581;0	445;565	148;3	246;0;509;308;0	364;0	561;564	594;3	162;0;4;509;296; ; ; ; ;
1757;89;509;286;0	581;0	445;565	148;3	201;0;512;293;0	364;0	562;564	594;3	123;0;4;509;296; ; ; ; ;
1777;90;512;295;0	582;0	445;565	148;3	150;0;502;306;0	365;0	562;564	594;3	176;0;4;509;296; ; ; ; ;
1797;91;511;286;0	582;0	446;565	148;3	209;0;506;303;0	365;0	562;564	594;3	106;0;4;509;296; ; ; ; ;
1817;92;515;282;0	582;0	446;565	148;3	252;0;508;307;0	365;0	562;564	594;3	129;0;4;509;296; ; ; ; ;
1837;93;516;285;0	583;0	446;564	304;3	241;0;503;307;0	365;0	562;564	007;3	136;0;4;509;296; ; ; ; ;
1856;94;517;296;0	583;0	446;564	304;3	239;0;501;301;0	365;0	563;564	007;3	198;0;4;509;296; ; ; ; ;
1876;95;509;288;0	583;0	447;564	304;3	238;0;499;303;0	365;0	563;564	007;3	155;0;4;509;296; ; ; ; ;
1896;96;514;292;0	582;0	447;564	304;3	278;0;497;309;0	365;0	563;564	007;3	186;0;4;509;296; ; ; ; ;
1916;97;511;296;0	582;0	447;564	304;3	364;0;500;316;0	365;0	563;564	007;3	236;0;4;509;296; ; ; ; ;
1936;98;512;292;0	582;0	446;564	637;3	386;0;499;320;0	364;0	563;563	816;3	224;0;4;509;296; ; ; ; ;
1956;99;552;343;0	580;0	447;564	637;3	357;0;520;351;0	364;0	564;563	816;3	237;0;5;535;350; ; ; ; ;
1976;100;545;336;0	579;0	447;564	637;3	349;0;524;356;0	363;0	564;563	816;3	267;0;5;535;350; ; ; ; ;
1996;101;544;342;0	578;0	447;564	637;3	413;0;529;353;0	362;0	565;563	816;3	286;0;5;535;350; ; ; ; ;
2016;102;542;338;0	577;0	447;564	637;3	370;0;530;354;0	361;0	565;563	816;3	293;0;5;535;350; ; ; ; ;
2036;103;541;340;0	576;0	446;565	805;3	390;0;533;352;0	360;0	565;565	330;3	309;0;5;535;350; ; ; ; ;
2056;104;547;333;0	575;0	446;565	805;3	445;0;526;350;0	359;0	565;565	330;3	353;0;5;535;350; ; ; ; ;
2076;105;546;341;0	575;0	446;565	805;3	409;0;526;355;0	358;0	565;565	330;3	388;0;5;535;350; ; ; ; ;
2096;106;539;343;0	574;0	446;565	805;3	531;0;525;357;0	358;0	565;565	330;3	414;0;5;535;350; ; ; ; ;
2116;107;551;334;0	574;0	446;565	805;3	500;0;521;362;0	358;0	565;565	330;3	410;0;5;535;350; ; ; ; ;
2135;108;548;339;0	574;0	445;565	470;3	515;0;521;366;0	358;0	564;565	079;3	404;0;5;535;350; ; ; ; ;
2155;109;545;346;0	574;0	445;565	470;3	534;0;523;364;0	358;0	565;565	079;3	374;0;5;535;350; ; ; ; ;
2175;110;546;346;0	574;0	445;565	470;3	415;0;521;360;0	358;0	565;565	079;3	446;0;5;535;350; ; ; ; ;
2195;111;548;349;0	574;0	445;565	470;3	522;0;525;361;0	358;0	565;565	079;3	415;0;5;535;350; ; ; ; ;
2215;112;550;343;0	574;0	445;565	470;3	474;0;526;360;0	358;0	565;565	079;3	395;0;5;535;350; ; ; ; ;
2235;113;551;345;0	574;0	444;564	093;3	428;0;528;360;0	358;0	564;565	620;3	428;0;5;535;350; ; ; ; ;
2255;114;541;356;0	573;0	445;564	093;3	420;0;528;354;0	357;0	565;565	620;3	329;0;5;535;350; ; ; ; ;
2275;115;544;344;0	573;0	445;564	093;3	366;0;527;363;0	357;0	565;565	620;3	346;0;5;535;350; ; ; ; ;
2295;116;545;341;0	572;0	445;564	093;3	316;0;522;367;0	356;0	565;565	620;3	349;0;5;535;350; ; ; ; ;
2315;117;544;349;0	571;0	444;564	093;3	323;0;519;364;0	355;0	565;565	620;3	241;0;5;535;350; ; ; ; ;
2335;118;545;339;0	570;0	444;566	516;3	344;0;517;365;0	354;0	565;566	868;3	249;0;5;535;350; ; ; ; ;
2355;119;546;339;0	569;0	444;566	516;3	272;0;539;352;0	353;0	566;566	868;3	243;0;5;535;350; ; ; ; ;
2375;120;540;336;0	567;0	444;566	516;3	207;0;530;354;0	352;0	566;566	868;3	208;0;5;535;350; ; ; ; ;
2395;121;542;336;0	567;0	444;566	516;3	226;0;534;358;0	351;0	566;566	868;3	156;0;5;535;350; ; ; ; ;
2415;122;547;339;0	566;0	443;566	516;3	299;0;525;355;0	351;0	566;566	868;3	166;0;5;535;350; ; ; ; ;
2435;123;544;338;0	566;0	443;565	363;3	267;0;525;357;0	351;0	565;566	156;3	173;0;5;535;350; ; ; ; ;
2454;124;545;343;0	567;0	443;565	363;3	098;0;526;361;0	352;0	565;566	156;3	081;0;5;535;350; ; ; ; ;
2474;125;487;320;0	570;0	444;565	363;3	254;0;467;344;0	354;0	565;566	156;3	260;0; ; ; ; ; ; ; ;
2494;126;447;317;0	573;0	445;565	363;3	216;0;430;327;0	357;0	565;566	156;3	191;0;6;424;322; ; ; ; ;
2514;127;431;312;0	576;0	446;565	363;3	217;0;421;337;0	360;0	566;566	156;3	309;0;6;424;322; ; ; ; ;
2534;128;416;310;0	580;0	447;564	304;3	212;0;413;330;0	363;0	565;566	385;3	303;0;6;424;322; ; ; ; ;
2554;129;435;315;0	583;0	448;564	304;3	358;0;431;311;0	365;0	565;566	385;3	145;0;6;424;322; ; ; ; ;
2574;130;436;315;0	585;0	448;564	304;3	283;0;429;323;0	367;0	565;566	385;3	102;0;6;424;322; ; ; ; ;
2594;131;437;320;0	587;0	448;564	304;3	224;0;419;336;0	368;0	564;566	385;3	306;0;6;424;322; ; ; ; ;
2614;132;434;320;0	587;0	448;564	304;3	246;0;419;331;0	369;0	563;566	385;3	174;0;6;424;322; ; ; ; ;
2634;133;435;322;0	587;0	447;562	528;3	204;0;418;340;0	368;0	562;564	970;3	198;0;6;424;322; ; ; ; ;
2654;134;442;326;0	586;0	447;562	528;3	244;0;428;327;0	368;0	563;564	970;3	116;0;6;424;322; ; ; ; ;
2674;135;437;315;0	585;0	447;562	528;3	220;0;428;323;0	366;0	563;564	970;3	170;0;6;424;322; ; ; ; ;
2694;136;435;318;0	583;0	447;562	528;3	266;0;435;314;0	365;0	563;564	970;3	101;0;6;424;322; ; ; ; ;
2714;137;429;317;0	581;0	446;562	528;3	195;0;425;324;0	364;0	564;564	970;3	176;0;6;424;322; ; ; ; ;
2734;138;426;316;0	580;0	446;564	077;3	210;0;426;321;0	363;0	563;566	030;3	161;0;6;424;322; ; ; ; ;
2753;139;433;310;0	579;0	446;564	077;3	213;0;424;337;0	362;0	564;566	030;3	351;0;6;424;322; ; ; ; ;
2773;140;437;320;0	577;0	446;564	077;3	227;0;421;329;0	361;0	564;566	030;3	234;0;6;424;322; ; ; ; ;
2793;141;435;320;0	577;0	445;564	077;3	213;0;418;328;0	360;0	564;566	030;3	151;0;6;424;322; ; ; ; ;
2813;142;424;329;0	576;0	445;564	077;3	190;0;415;334;0	360;0	564;566	030;3	196;0;6;424;322; ; ; ; ;
2833;143;424;331;0	576;0	444;565	122;3	197;0;412;328;0	359;0	563;567	205;3	162;0;6;424;322; ; ; ; ;
2836; ; ; ; ; ; ; ;5; ; ; ; ; ; ;5; ; ; ;Keyboard;3;39;0;Right
2853;144;428;315;0	575;0	445;565	122;3	264;0;424;328;0	359;0	564;567	205;3	163;0;6;424;322; ; ; ; ;
2873;145;425;314;0	576;0	445;565	122;3	266;0;422;325;0	359;0	564;567	205;3	150;0;6;424;322; ; ; ; ;
2893;146;435;314;0	576;0	445;565	122;3	257;0;421;330;0	359;0	564;567	205;3	144;0;6;424;322; ; ; ; ;
2913;147;434;315;0	576;0	445;565	122;3	267;0;421;329;0	360;0	564;567	205;3	192;0;6;424;322; ; ; ; ;
2933;148;432;314;0	576;0	445;565	398;3	266;0;422;328;0	360;0	563;568	519;3	193;0;6;424;322; ; ; ; ;
2953;149;433;316;0	577;0	445;565	398;3	263;0;422;327;0	361;0	564;568	519;3	206;0;6;424;322; ; ; ; ;
2973;150;430;320;0	577;0	445;565	398;3	284;0;421;333;0	361;0	564;568	519;3	242;0;6;424;322; ; ; ; ;
2993;151;426;315;0	578;0	445;565	398;3	248;0;420;328;0	361;0	564;568	519;3	203;0;6;424;322; ; ; ; ;
3013;152;435;310;0	578;0	445;565	398;3	249;0;424;321;0	361;0	563;568	519;3	119;0;6;424;322; ; ; ; ;
3033;153;432;309;0	578;0	445;566	100;3	254;0;423;324;0	361;0	563;566	669;3	111;0;6;424;322; ; ; ; ;
3052;154;431;316;0	578;0	445;566	100;3	271;0;414;327;0	361;0	563;566	669;3	157;0;6;424;322; ; ; ; ;
3072;155;430;308;0	577;0	445;566	100;3	221;0;418;320;0	361;0	563;566	669;3	164;0;6;424;322; ; ; ; ;
3092;156;435;334;0	577;0	444;566	100;3	248;0;415;328;0	360;0	563;566	669;3	268;0;6;424;322; ; ; ; ;
3112;157;423;324;0	576;0	444;566	100;3	219;0;414;329;0	360;0	563;566	669;3	200;0;6;424;322; ; ; ; ;
3132;158;423;324;0	576;0	443;568	680;3	242;0;416;328;0	360;0	562;567	798;3	240;0;6;424;322; ; ; ; ;
3152;159;431;310;0	576;0	443;568	680;3	271;0;417;327;0	359;0	562;567	798;3	161;0;6;424;322; ; ; ; ;
3172;160;421;311;0	575;0	443;568	680;3	236;0;422;332;0	359;0	561;567	798;3	134;0;6;424;322; ; ; ; ;
3192;161;428;311;0	575;0	443;568	680;3	285;0;421;332;0	359;0	561;567	798;3	142;0;6;424;322; ; ; ; ;
3212;162;432;319;0	575;0	443;568	680;3	257;0;416;322;0	359;0	561;567	798;3	141;0;6;424;322; ; ; ; ;
3232;163;428;323;0	576;0	442;566	268;3	238;0;418;323;0	359;0	560;568	870;3	146;0;6;424;322; ; ; ; ;
3252;164;432;323;0	576;0	443;566	268;3	293;0;418;324;0	360;0	561;568	870;3	160;0;6;424;322; ; ; ; ;
3272;165;426;325;0	577;0	443;566	268;3	197;0;410;323;0	360;0	561;568	870;3	196;0;6;424;322; ; ; ; ;
3292;166;432;309;0	578;0	443;566	268;3	166;0;418;319;0	361;0	561;568	870;3	116;0;6;424;322; ; ; ; ;
3312;167;430;326;0	579;0	443;566	268;3	229;0;415;321;0	362;0	560;568	870;3	093;0;6;424;322; ; ; ; ;
3331;168;429;321;0	580;0	443;566	070;3	229;0;412;321;0	363;0	559;567	644;3	078;0;6;424;322; ; ; ; ;
3351;169;428;321;0	580;0	443;566	070;3	152;0;417;318;0	363;0	560;567	644;3	089;0;6;424;322; ; ; ; ;
3352; ; ; ; ; ; ; ;5; ; ; ; ; ; ;5; ; ; ;ShowAVI;8;0;0;single.avi
3371;170;426;317;0	580;0	443;566	070;3	194;0;420;325;0	363;0	559;567	644;3	076;0;6;424;322; ; ; ; ;
3391;171;424;324;0	580;0	442;566	070;3	216;0;416;324;0	363;0	559;567	644;3	131;0;6;424;322; ; ; ; ;
3411;172;433;311;0	579;0	442;566	070;3	115;0;411;314;0	362;0	559;567	644;3	096;0;6;424;322; ; ; ; ;
3431;173;433;311;0	578;0	441;567	312;3	145;0;411;316;0	362;0	559;567	961;3	106;0;6;424;322; ; ; ; ;
3451;174;418;328;0	577;0	442;567	312;3	174;0;420;319;0	361;0	559;567	961;3	022;0;6;424;322; ; ; ; ;
3471;175;426;323;0	577;0	441;567	312;3	208;0;415;325;0	361;0	558;567	961;2	978;0;6;424;322; ; ; ; ;
3491;176;426;327;0	576;0	440;567	312;3	087;0;415;328;0	360;0	558;567	961;3	040;0;6;424;322; ; ; ; ;
3511;177;427;317;0	576;0	440;567	312;3	239;0;412;320;0	360;0	557;567	961;3	037;0;6;424;322; ; ; ; ;
3531;178;427;314;0	576;0	438;568	931;3	218;0;411;321;0	360;0	555;570	189;3	046;0;6;424;322; ; ; ; ;
3551;179;436;318;0	576;0	438;568	931;3	190;0;419;330;0	360;0	555;570	189;3	067;0;6;424;322; ; ; ; ;
3571;180;421;320;0	576;0	438;568	931;3	162;0;412;324;0	360;0	554;570	189;3	035;0;6;424;322; ; ; ; ;
3591;181;433;315;0	577;0	437;568	931;3	190;0;417;323;0	361;0	554;570	189;3	082;0;6;424;322; ; ; ; ;
3611;182;429;321;0	578;0	437;568	931;3	080;0;413;323;0	362;0	553;570	189;3	034;0;6;424;322; ; ; ; ;
3631;183;424;322;0	579;0	437;567	624;3	057;0;415;323;0	362;0	553;570	001;3	048;0;6;424;322; ; ; ; ;
3650;184;431;341;0	579;0	437;567	624;3	252;0;410;324;0	363;0	553;570	001;2	983;0;6;424;322; ; ; ; ;
3670;185;426;326;0	580;0	438;567	624;3	173;0;413;322;0	363;0	553;570	001;2	949;0;6;424;322; ; ; ; ;
3690;186;433;327;0	580;0	438;567	624;3	064;0;420;327;0	364;0	554;570	001;2	994;0;6;424;322; ; ; ; ;
3710;187;467;343;0	579;0	439;567	624;3	206;0;451;342;0	363;0	554;570	001;3	012;0; ; ; ; ; ; ; ;
3730;188;470;335;0	578;0	439;568	320;3	140;0;458;345;0	363;0	555;568	762;3	002;0; ; ; ; ; ; ; ;
3750;189;466;365;0	578;0	441;568	320;3	067;0;463;377;0	362;0	556;568	762;2	972;0;7;466;382; ; ; ; ;
3770;190;469;383;0	577;0	441;568	320;3	086;0;464;378;0	361;0	557;568	762;2	967;0;7;466;382; ; ; ; ;
3790;191;469;380;0	577;0	441;568	320;3	097;0;-800;-600;0	577;0	441;-1	000;-1	000;4;7;466;382; ; ; ; ;
3810;192;466;376;0	576;0	442;568	320;2	992;0;462;388;0	360;0	559;568	762;2	992;0;7;466;382; ; ; ; ;
3830;193;468;386;0	576;0	442;567	601;2	994;0;462;388;0	360;0	559;567	856;2	988;0;7;466;382; ; ; ; ;
3850;194;473;384;0	576;0	443;567	601;3	163;0;-800;-600;0	576;0	443;-1	000;-1	000;4;7;466;382; ; ; ; ;
3870;195;472;384;0	576;0	443;567	601;3	049;0;464;378;0	360;0	561;567	856;2	908;0;7;466;382; ; ; ; ;
3890;196;467;394;0	576;0	444;567	601;3	064;0;460;396;0	360;0	561;567	856;2	953;0;7;466;382; ; ; ; ;
3910;197;460;379;0	576;0	444;567	601;3	051;0;466;388;0	360;0	562;567	856;2	986;0;7;466;382; ; ; ; ;
3930;198;456;381;0	576;0	444;566	930;3	053;0;466;399;0	360;0	562;567	363;3	016;0;7;466;382; ; ; ; ;
3949;199;472;387;0	576;0	444;566	930;3	001;0;459;382;0	360;0	562;567	363;2	965;0;7;466;382; ; ; ; ;
3969;200;460;383;0	577;0	444;566	930;3	028;0;-800;-600;0	577;0	444;-1	000;-1	000;4;7;466;382; ; ; ; ;
3989;201;466;371;0	577;0	444;566	930;3	016;0;457;393;0	361;0	562;567	363;2	979;0;7;466;382; ; ; ; ;
4009;202;471;380;0	576;0	444;566	930;3	081;0;460;380;0	360;0	562;567	363;2	957;0;7;466;382; ; ; ; ;
4029;203;467;374;0	576;0	443;567	993;3	101;0;460;379;0	360;0	561;568	425;2	962;0;7;466;382; ; ; ; ;
4049;204;469;376;0	575;0	443;567	993;3	026;0;-800;-600;0	575;0	443;-1	000;-1	000;4;7;466;382; ; ; ; ;
4069;205;485;366;0	574;0	443;567	993;3	088;0;478;375;0	359;0	561;568	425;3	042;0;7;466;382; ; ; ; ;
4089;206;522;373;0	573;0	443;567	993;3	055;0;506;377;0	357;0	561;568	425;3	058;0;8;520;381; ; ; ; ;
4109;207;526;378;0	572;0	442;567	993;3	084;0;515;380;0	357;0	562;568	425;3	067;0;8;520;381; ; ; ; ;
4129;208;530;376;0	572;0	442;567	910;3	071;0;525;381;0	356;0	561;568	905;3	078;0;8;520;381; ; ; ; ;
4149;209;531;382;0	571;0	442;567	910;3	154;0;509;382;0	356;0	562;568	905;3	008;0;8;520;381; ; ; ; ;
4169;210;531;369;0	571;0	442;567	910;3	083;0;517;379;0	356;0	562;568	905;3	044;0;8;520;381; ; ; ; ;
4189;211;529;384;0	571;0	442;567	910;3	161;0;512;381;0	356;0	562;568	905;3	085;0;8;520;381; ; ; ; ;
4209;212;525;387;0	571;0	443;567	910;3	297;0;512;389;0	356;0	562;568	905;3	021;0;8;520;381; ; ; ; ;
4228;213;524;383;0	571;0	442;569	953;3	304;0;512;389;0	356;0	562;569	010;3	051;0;8;520;381; ; ; ; ;
4249;214;528;378;0	571;0	443;569	953;3	246;0;512;382;0	356;0	563;569	010;3	051;0;8;520;381; ; ; ; ;
4268;215;527;370;0	571;0	443;569	953;3	114;0;502;390;0	356;0	563;569	010;3	046;0;8;520;381; ; ; ; ;
4288;216;519;384;0	571;0	443;569	953;3	113;0;514;379;0	355;0	564;569	010;2	976;0;8;520;381; ; ; ; ;
4308;217;514;334;0	570;0	443;569	953;2	939;0;505;354;0	355;0	563;569	010;2	950;0; ; ; ; ; ; ; ;
4328;218;511;332;0	571;0	440;567	365;2	868;0;508;356;0	356;0	561;566	047;2	909;0; ; ; ; ; ; ; ;
4348;219;439;186;0	571;0	439;567	365;2	965;0;443;202;0	357;0	559;566	047;2	906;0; ; ; ; ; ; ; ;
4368;220;418;122;0	571;0	438;567	365;2	916;0;420;152;0	357;0	558;566	047;2	915;0;9;410;123; ; ; ; ;
4388;221;423;99;0	572;0	437;567	365;2	889;0;406;123;0	357;0	557;566	047;2	819;0;9;410;123; ; ; ; ;
4408;222;-800;-600;0	358;0	556;-1	000;-1	000;4;412;121;0	358;0	556;566	047;2	850;0;9;410;123; ; ; ; ;
4428;223;-800;-600;0	573;0	434;-1	000;-1	000;4;403;121;0	358;0	554;564	895;2	820;0;9;410;123; ; ; ; ;
4448;224;410;110;0	574;0	434;562	475;2	920;0;414;131;0	359;0	553;564	895;2	931;0;9;410;123; ; ; ; ;
4468;225;417;109;0	574;0	434;562	475;2	757;0;414;127;0	359;0	552;564	895;2	865;0;9;410;123; ; ; ; ;
4488;226;410;118;0	575;0	433;562	475;2	842;0;402;129;0	360;0	552;564	895;2	798;0;9;410;123; ; ; ; ;
4508;227;415;104;0	575;0	433;562	475;2	761;0;415;126;0	360;0	551;564	895;2	764;0;9;410;123; ; ; ; ;
4528;228;412;106;0	576;0	432;562	694;2	791;0;412;129;0	360;0	550;563	392;2	723;0;9;410;123; ; ; ; ;
4548;229;429;123;0	576;0	433;562	694;2	948;0;415;126;0	361;0	551;563	392;2	753;0;9;410;123; ; ; ; ;
4567;230;411;122;0	576;0	433;562	694;2	680;0;411;141;0	361;0	551;563	392;2	795;0;9;410;123; ; ; ; ;
4587;231;388;150;0	576;0	433;562	694;2	636;0;412;126;0	361;0	551;563	392;2	774;0;9;410;123; ; ; ; ;
4607;232;-800;-600;0	361;0	551;-1	000;-1	000;4;406;132;0	361;0	551;563	392;2	851;0;9;410;123; ; ; ; ;
4627;233;-800;-600;0	576;0	432;-1	000;-1	000;4;404;134;0	361;0	549;564	634;2	869;0;9;410;123; ; ; ; ;
4647;234;-800;-600;0	361;0	549;-1	000;-1	000;4;413;124;0	361;0	549;564	634;2	745;0;9;410;123; ; ; ; ;
4667;235;-800;-600;0	361;0	548;-1	000;-1	000;4;419;67;0	361;0	548;564	634;2	726;0;10;400;56; ; ; ; ;
4688;236;-800;-600;0	362;0	548;-1	000;-1	000;4;418;46;0	362;0	548;564	634;2	751;0;10;400;56; ; ; ; ;
4707;237;-800;-600;0	362;0	547;-1	000;-1	000;4;427;35;0	362;0	547;564	634;2	775;0;10;400;56; ; ; ; ;
4727;238;-800;-600;0	578;0	429;-1	000;-1	000;4;428;31;0	363;0	546;561	179;2	758;0;10;400;56; ; ; ; ;
4747;239;-800;-600;0	364;0	545;-1	000;-1	000;4;425;31;0	364;0	545;561	179;2	690;0;10;400;56; ; ; ; ;
4767;240;-800;-600;0	365;0	545;-1	000;-1	000;4;421;47;0	365;0	545;561	179;2	746;0;10;400;56; ; ; ; ;
4787;241;-800;-600;0	366;0	544;-1	000;-1	000;4;426;51;0	366;0	544;561	179;2	725;0;10;400;56; ; ; ; ;
4807;242;413;41;0	584;0	429;558	769;2	834;0;410;47;0	368;0	543;561	179;2	668;0;10;400;56; ; ; ; ;
4826;243;413;40;0	587;0	428;559	443;2	838;0;409;42;0	370;0	541;563	978;2	702;0;10;400;56; ; ; ; ;
4846;244;-800;-600;0	372;0	541;-1	000;-1	000;4;419;46;0	372;0	541;563	978;2	636;0;10;400;56; ; ; ; ;
4866;245;-800;-600;0	373;0	541;-1	000;-1	000;4;410;41;0	373;0	541;563	978;2	764;0;10;400;56; ; ; ; ;
4886;246;-800;-600;0	374;0	541;-1	000;-1	000;4;427;43;0	374;0	541;563	978;2	717;0;10;400;56; ; ; ; ;
4906;247;-800;-600;0	375;0	541;-1	000;-1	000;4;428;40;0	375;0	541;563	978;2	723;0;10;400;56; ; ; ; ;
4926;248;-800;-600;0	592;0	429;-1	000;-1	000;4;429;41;0	375;0	540;563	242;2	725;0;10;400;56; ; ; ; ;
4946;249;414;48;0	592;0	430;559	616;2	549;0;421;56;0	375;0	541;563	242;2	806;0;10;400;56; ; ; ; ;
4966;250;-800;-600;0	375;0	541;-1	000;-1	000;4;417;47;0	375;0	541;563	242;2	698;0;10;400;56; ; ; ; ;
4986;251;395;45;0	592;0	430;559	616;2	579;0;425;47;0	374;0	542;563	242;2	651;0;10;400;56; ; ; ; ;
5006;252;-800;-600;0	374;0	542;-1	000;-1	000;4;421;45;0	374;0	542;563	242;2	770;0;10;400;56; ; ; ; ;
5026;253;-800;-600;0	590;0	430;-1	000;-1	000;4;420;53;0	373;0	542;559	525;2	684;0;10;400;56; ; ; ; ;
5046;254;-800;-600;0	373;0	543;-1	000;-1	000;4;421;59;0	373;0	543;559	525;2	731;0;10;400;56; ; ; ; ;
5066;255;416;36;0	589;0	431;560	578;2	751;0;415;62;0	372;0	543;559	525;2	820;0;10;400;56; ; ; ; ;
5088;256;405;36;0	589;0	431;560	578;2	800;0;387;77;0	372;0	544;559	525;2	819;0;10;400;56; ; ; ; ;
5106;257;378;50;0	588;0	431;560	578;2	882;0;403;75;0	372;0	544;559	525;2	859;0;10;400;56; ; ; ; ;
5126;258;361;48;0	588;0	430;563	163;2	956;0;391;68;0	371;0	543;561	922;2	884;0;10;400;56; ; ; ; ;
5145;259;379;40;0	587;0	431;563	163;2	920;0;397;77;0	371;0	544;561	922;2	903;0;10;400;56; ; ; ; ;
5165;260;387;49;0	587;0	431;563	163;2	961;0;393;76;0	371;0	544;561	922;2	936;0;10;400;56; ; ; ; ;
5185;261;386;48;0	587;0	431;563	163;3	050;0;393;78;0	370;0	544;561	922;2	972;0;10;400;56; ; ; ; ;
5205;262;390;58;0	586;0	431;563	163;3	110;0;393;76;0	370;0	544;561	922;2	933;0;10;400;56; ; ; ; ;
5225;263;390;58;0	586;0	430;563	957;3	174;0;393;71;0	370;0	543;564	249;2	956;0;10;400;56; ; ; ; ;
5245;264;384;54;0	586;0	430;563	957;3	053;0;387;70;0	370;0	544;564	249;3	149;0;10;400;56; ; ; ; ;
5265;265;382;51;0	586;0	430;563	957;3	119;0;393;68;0	370;0	544;564	249;3	179;0;10;400;56; ; ; ; ;
5285;266;374;54;0	586;0	430;563	957;3	152;0;392;83;0	370;0	544;564	249;3	033;0;10;400;56; ; ; ; ;
5305;267;375;51;0	586;0	431;563	957;3	188;0;391;81;0	369;0	544;564	249;3	102;0;10;400;56; ; ; ; ;
5325;268;377;54;0	585;0	430;562	899;3	216;0;390;81;0	369;0	544;562	727;3	068;0;10;400;56; ; ; ; ;
5345;269;385;60;0	585;0	431;562	899;3	214;0;398;82;0	369;0	545;562	727;3	121;0;10;400;56; ; ; ; ;
5365;270;386;52;0	584;0	431;562	899;3	100;0;393;84;0	368;0	545;562	727;3	206;0;10;400;56; ; ; ; ;
5385;271;379;61;0	584;0	431;562	899;3	159;0;394;81;0	368;0	546;562	727;3	176;0;10;400;56; ; ; ; ;
5405;272;389;55;0	583;0	431;562	899;3	150;0;391;83;0	367;0	546;562	727;3	132;0;10;400;56; ; ; ; ;
5424;273;388;53;0	583;0	431;562	940;3	141;0;390;81;0	367;0	546;563	557;3	172;0;10;400;56; ; ; ; ;
5444;274;382;57;0	583;0	432;562	940;3	219;0;386;86;0	367;0	547;563	557;3	127;0;10;400;56; ; ; ; ;
5464;275;383;62;0	582;0	432;562	940;3	167;0;392;67;0	366;0	547;563	557;3	170;0;10;400;56; ; ; ; ;
5484;276;376;66;0	582;0	432;562	940;3	021;0;397;74;0	366;0	548;563	557;3	174;0;10;400;56; ; ; ; ;
5504;277;377;59;0	581;0	432;562	940;3	085;0;392;79;0	366;0	548;563	557;3	072;0;10;400;56; ; ; ; ;
5524;278;376;61;0	581;0	431;563	839;3	014;0;395;70;0	365;0	547;563	630;3	090;0;10;400;56; ; ; ; ;
5544;279;369;63;0	581;0	431;563	839;3	128;0;387;72;0	365;0	548;563	630;3	051;0;10;400;56; ; ; ; ;
5564;280;383;62;0	581;0	431;563	839;3	207;0;391;76;0	365;0	548;563	630;3	143;0;10;400;56; ; ; ; ;
5584;281;389;48;0	581;0	431;563	839;3	272;0;384;72;0	365;0	548;563	630;3	151;0;10;400;56; ; ; ; ;
5604;282;383;52;0	580;0	431;563	839;3	239;0;388;79;0	365;0	547;563	630;3	107;0;10;400;56; ; ; ; ;
5624;283;386;49;0	580;0	430;563	110;3	267;0;388;74;0	364;0	547;565	514;3	108;0;10;400;56; ; ; ; ;
5644;284;503;215;0	578;0	433;563	110;3	262;0;481;206;0	363;0	549;565	514;3	100;0; ; ; ; ; ; ; ;
5664;285;555;293;0	576;0	435;563	110;3	194;0;507;308;0	362;0	551;565	514;3	193;0;11;533;298; ; ; ; ;
5686;286;552;295;0	575;0	435;563	110;3	220;0;518;302;0	361;0	551;565	514;3	200;0;11;533;298; ; ; ; ;
5704;287;547;293;0	575;0	435;563	110;3	163;0;514;311;0	360;0	553;565	514;3	141;0;11;533;298; ; ; ; ;
5724;288;545;288;0	574;0	435;567	378;3	185;0;521;308;0	360;0	553;568	011;3	206;0;11;533;298; ; ; ; ;
5743;289;543;286;0	574;0	436;567	378;3	314;0;529;305;0	359;0	554;568	011;3	112;0;11;533;298; ; ; ; ;
5763;290;540;299;0	573;0	436;567	378;3	218;0;517;308;0	359;0	555;568	011;3	119;0;11;533;298; ; ; ; ;
5783;291;544;294;0	573;0	436;567	378;3	229;0;525;298;0	358;0	555;568	011;3	180;0;11;533;298; ; ; ; ;
5803;292;548;288;0	572;0	436;567	378;3	221;0;514;311;0	358;0	556;568	011;3	220;0;11;533;298; ; ; ; ;
5823;293;547;295;0	572;0	436;566	319;3	219;0;517;308;0	357;0	556;568	678;3	251;0;11;533;298; ; ; ; ;
5843;294;542;291;0	571;0	436;566	319;3	273;0;525;299;0	356;0	557;568	678;3	208;0;11;533;298; ; ; ; ;
5863;295;544;293;0	570;0	436;566	319;3	186;0;535;303;0	356;0	557;568	678;3	129;0;11;533;298; ; ; ; ;
5883;296;558;289;0	569;0	436;566	319;3	197;0;524;306;0	354;0	558;568	678;3	192;0;11;533;298; ; ; ; ;
5903;297;605;344;0	566;0	438;566	319;3	241;0;578;351;0	353;0	559;568	678;3	162;0;12;596;349; ; ; ; ;
5923;298;617;344;0	565;0	437;569	890;3	217;0;586;356;0	351;0	559;570	364;3	143;0;12;596;349; ; ; ; ;
5943;299;604;337;0	564;0	438;569	890;3	262;0;573;350;0	350;0	561;570	364;3	088;0;12;596;349; ; ; ; ;
5963;300;617;349;0	563;0	438;569	890;3	139;0;590;354;0	349;0	561;570	364;3	142;0;12;596;349; ; ; ; ;
5983;301;606;349;0	562;0	438;569	890;3	274;0;590;347;0	349;0	561;570	364;3	104;0;12;596;349; ; ; ; ;
6003;302;613;350;0	561;0	438;569	890;3	235;0;588;351;0	348;0	562;570	364;3	122;0;12;596;349; ; ; ; ;
6022;303;607;353;0	561;0	438;567	940;3	194;0;588;353;0	348;0	561;569	384;3	097;0;12;596;349; ; ; ; ;
6045;304;612;339;0	561;0	438;567	940;3	159;0;583;355;0	348;0	562;569	384;3	142;0;12;596;349; ; ; ; ;
6062;305;609;331;0	562;0	438;567	940;3	217;0;584;352;0	348;0	562;569	384;3	155;0;12;596;349; ; ; ; ;
6082;306;602;347;0	562;0	438;567	940;3	300;0;576;356;0	349;0	562;569	384;3	179;0;12;596;349; ; ; ; ;
6102;307;607;348;0	563;0	438;567	940;3	291;0;582;347;0	350;0	561;569	384;3	238;0;12;596;349; ; ; ; ;
6122;308;604;349;0	564;0	438;568	306;3	284;0;580;347;0	350;0	561;569	459;3	259;0;12;596;349; ; ; ; ;
6142;309;601;348;0	564;0	438;568	306;3	188;0;588;350;0	350;0	561;569	459;3	157;0;12;596;349; ; ; ; ;
6162;310;603;336;0	564;0	438;568	306;3	273;0;595;351;0	350;0	561;569	459;3	154;0;12;596;349; ; ; ; ;
6182;311;610;341;0	564;0	438;568	306;3	363;0;589;353;0	350;0	562;569	459;3	182;0;12;596;349; ; ; ; ;
6202;312;606;341;0	563;0	439;568	306;3	248;0;589;353;0	350;0	562;569	459;3	229;0;12;596;349; ; ; ; ;
6222;313;608;343;0	563;0	438;566	798;3	261;0;590;353;0	349;0	562;569	358;3	240;0;12;596;349; ; ; ; ;
6242;314;606;351;0	562;0	439;566	798;3	399;0;594;353;0	348;0	563;569	358;3	231;0;12;596;349; ; ; ; ;
6262;315;611;353;0	561;0	439;566	798;3	351;0;581;364;0	348;0	563;569	358;3	161;0;12;596;349; ; ; ; ;
6282;316;612;343;0	560;0	439;566	798;3	216;0;583;360;0	347;0	563;569	358;3	116;0;12;596;349; ; ; ; ;
6302;317;609;352;0	560;0	439;566	798;3	234;0;589;361;0	347;0	564;569	358;3	158;0;12;596;349; ; ; ; ;
6322;318;610;348;0	559;0	439;568	923;3	265;0;582;363;0	346;0	563;568	708;3	139;0;12;596;349; ; ; ; ;
6341;319;607;354;0	559;0	439;568	923;3	297;0;584;356;0	346;0	564;568	708;3	143;0;12;596;349; ; ; ; ;
6361;320;607;333;0	559;0	439;568	923;3	227;0;580;360;0	346;0	564;568	708;3	136;0;12;596;349; ; ; ; ;
6381;321;610;340;0	559;0	440;568	923;3	269;0;586;359;0	346;0	565;568	708;3	189;0;12;596;349; ; ; ; ;
6403;322;603;343;0	559;0	440;568	923;3	230;0;583;365;0	346;0	565;568	708;3	095;0;12;596;349; ; ; ; ;
6421;323;604;346;0	560;0	440;568	542;3	244;0;584;366;0	347;0	564;570	401;3	109;0;12;596;349; ; ; ; ;
6441;324;594;342;0	561;0	441;568	542;3	199;0;587;359;0	348;0	565;570	401;3	185;0;12;596;349; ; ; ; ;
6461;325;605;331;0	562;0	441;568	542;3	212;0;576;356;0	349;0	565;570	401;3	183;0;12;596;349; ; ; ; ;
6481;326;539;333;0	565;0	440;568	542;3	330;0;502;348;0	351;0	563;570	401;3	162;0;13;494;334; ; ; ; ;
6501;327;521;328;0	566;0	440;568	542;3	411;0;491;339;0	353;0	563;570	401;3	241;0;13;494;334; ; ; ; ;
6521;328;504;325;0	567;0	439;569	545;3	470;0;479;335;0	353;0	562;568	997;3	233;0;13;494;334; ; ; ; ;
6541;329;507;334;0	567;0	440;569	545;3	401;0;495;342;0	353;0	562;568	997;3	302;0;13;494;334; ; ; ; ;
6561;330;510;328;0	568;0	440;569	545;3	420;0;486;347;0	354;0	562;568	997;3	300;0;13;494;334; ; ; ; ;
6581;331;510;325;0	568;0	440;569	545;3	471;0;488;339;0	354;0	561;568	997;3	275;0;13;494;334; ; ; ; ;
6602;332;504;322;0	568;0	439;569	545;3	426;0;482;355;0	354;0	561;568	997;3	346;0;13;494;334; ; ; ; ;
6620;333;506;318;0	568;0	438;571	177;3	454;0;482;356;0	354;0	560;569	359;3	345;0;13;494;334; ; ; ; ;
6642;334;511;323;0	567;0	439;571	177;3	420;0;487;348;0	354;0	561;569	359;3	294;0;13;494;334; ; ; ; ;
6660;335;497;335;0	567;0	439;571	177;3	442;0;495;338;0	353;0	561;569	359;3	302;0;13;494;334; ; ; ; ;
6680;336;500;324;0	566;0	438;571	177;3	384;0;484;336;0	353;0	561;569	359;3	229;0;13;494;334; ; ; ; ;
6700;337;498;323;0	566;0	438;571	177;3	461;0;483;345;0	352;0	560;569	359;3	222;0;13;494;334; ; ; ; ;
6721;338;500;326;0	565;0	437;571	363;3	450;0;485;337;0	352;0	560;571	832;3	228;0;13;494;334; ; ; ; ;
6740;339;499;323;0	565;0	437;571	363;3	445;0;482;340;0	352;0	560;571	832;3	234;0;13;494;334; ; ; ; ;
6762;340;497;331;0	566;0	437;571	363;3	364;0;485;343;0	353;0	559;571	832;3	197;0;13;494;334; ; ; ; ;
6780;341;499;334;0	567;0	437;571	363;3	371;0;480;342;0	354;0	559;571	832;3	251;0;13;494;334; ; ; ; ;
6802;342;439;329;0	569;0	437;571	363;3	386;0;418;347;0	356;0	558;571	832;3	338;0; ; ; ; ; ; ; ;
6820;343;432;329;0	572;0	437;571	948;3	399;0;413;349;0	358;0	557;571	048;3	337;0; ; ; ; ; ; ; ;
6842;344;381;325;0	574;0	438;571	948;3	319;0;377;340;0	360;0	558;571	048;3	239;0;14;372;358; ; ; ; ;
6860;345;383;331;0	575;0	439;571	948;3	387;0;369;341;0	361;0	558;571	048;3	200;0;14;372;358; ; ; ; ;
6881;346;386;337;0	577;0	439;571	948;3	396;0;373;336;0	362;0	558;571	048;3	181;0;14;372;358; ; ; ; ;
6900;347;384;327;0	578;0	440;571	948;3	401;0;372;339;0	363;0	558;571	048;3	247;0;14;372;358; ; ; ; ;
6920;348;385;334;0	579;0	439;569	972;3	393;0;372;338;0	363;0	558;570	808;3	222;0;14;372;358; ; ; ; ;
6939;349;379;327;0	579;0	440;569	972;3	380;0;362;355;0	364;0	559;570	808;3	298;0;14;372;358; ; ; ; ;
6959;350;381;334;0	578;0	440;569	972;3	332;0;361;341;0	363;0	559;570	808;3	314;0;14;372;358; ; ; ; ;
6979;351;372;339;0	578;0	441;569	972;3	383;0;362;352;0	363;0	559;570	808;3	321;0;14;372;358; ; ; ; ;
6999;352;385;337;0	577;0	441;569	972;3	405;0;369;355;0	362;0	559;570	808;3	360;0;14;372;358; ; ; ; ;
7019;353;384;339;0	576;0	440;570	090;3	396;0;370;351;0	361;0	559;570	560;3	373;0;14;372;358; ; ; ; ;
7039;354;385;342;0	575;0	440;570	090;3	452;0;368;346;0	360;0	560;570	560;3	279;0;14;372;358; ; ; ; ;
7059;355;382;339;0	574;0	440;570	090;3	429;0;363;344;0	359;0	560;570	560;3	252;0;14;372;358; ; ; ; ;
7079;356;375;348;0	573;0	440;570	090;3	382;0;367;343;0	359;0	560;570	560;3	220;0;14;372;358; ; ; ; ;
7099;357;378;337;0	573;0	440;570	090;3	366;0;369;341;0	359;0	560;570	560;3	166;0;14;372;358; ; ; ; ;
7119;358;374;339;0	573;0	439;569	953;3	348;0;368;341;0	358;0	560;569	604;3	130;0;14;372;358; ; ; ; ;
7139;359;383;343;0	573;0	440;569	953;3	370;0;365;350;0	358;0	560;569	604;3	215;0;14;372;358; ; ; ; ;
7159;360;380;336;0	573;0	440;569	953;3	404;0;370;349;0	358;0	561;569	604;3	217;0;14;372;358; ; ; ; ;
7179;361;386;341;0	573;0	440;569	953;3	479;0;368;352;0	358;0	561;569	604;3	239;0;14;372;358; ; ; ; ;
7199;362;382;335;0	573;0	440;569	953;3	426;0;373;355;0	358;0	561;569	604;3	261;0;14;372;358; ; ; ; ;
7218;363;381;336;0	573;0	440;570	517;3	462;0;373;355;0	359;0	561;570	312;3	275;0;14;372;358; ; ; ; ;
7238;364;372;371;0	573;0	441;570	517;3	460;0;355;374;0	359;0	561;570	312;3	369;0;14;372;358; ; ; ; ;
7258;365;374;368;0	574;0	441;570	517;3	407;0;360;366;0	359;0	561;570	312;3	265;0;14;372;358; ; ; ; ;
7278;366;376;360;0	574;0	442;570	517;3	484;0;358;373;0	359;0	562;570	312;3	340;0;14;372;358; ; ; ; ;
7298;367;371;358;0	574;0	442;570	517;3	531;0;357;373;0	359;0	562;570	312;3	378;0;14;372;358; ; ; ; ;
7318;368;373;359;0	573;0	442;567	691;3	513;0;359;370;0	359;0	562;570	286;3	345;0;14;372;358; ; ; ; ;
7338;369;373;365;0	573;0	442;567	691;3	556;0;356;374;0	358;0	563;570	286;3	454;0;14;372;358; ; ; ; ;
7358;370;370;368;0	572;0	443;567	691;3	584;0;361;373;0	358;0	563;570	286;3	419;0;14;372;358; ; ; ; ;
7378;371;371;365;0	571;0	443;567	691;3	644;0;355;380;0	357;0	564;570	286;3	552;0;14;372;358; ; ; ; ;
7398;372;377;363;0	570;0	443;567	691;3	575;0;360;375;0	356;0	564;570	286;3	437;0;14;372;358; ; ; ; ;
7418;373;376;360;0	569;0	442;571	137;3	613;0;357;375;0	356;0	564;571	821;3	461;0;14;372;358; ; ; ; ;
7438;374;370;359;0	569;0	443;571	137;3	668;0;356;368;0	355;0	565;571	821;3	482;0;14;372;358; ; ; ; ;
7458;375;378;366;0	568;0	442;571	137;3	614;0;360;371;0	354;0	565;571	821;3	462;0;14;372;358; ; ; ; ;
7478;376;379;368;0	567;0	442;571	137;3	604;0;-800;-600;0	567;0	442;-1	000;-1	000;4;14;372;358; ; ; ; ;
7498;377;370;361;0	567;0	442;571	137;3	572;0;357;371;0	354;0	565;571	821;3	412;0;14;372;358; ; ; ; ;
7517;378;375;367;0	567;0	441;569	398;3	544;0;357;369;0	353;0	565;573	345;3	421;0;14;372;358; ; ; ; ;
7537;379;373;372;0	567;0	442;569	398;3	523;0;361;369;0	354;0	565;573	345;3	365;0;14;372;358; ; ; ; ;
7557;380;371;363;0	567;0	442;569	398;3	493;0;365;369;0	354;0	565;573	345;3	393;0;14;372;358; ; ; ; ;
7577;381;380;361;0	567;0	442;569	398;3	546;0;359;377;0	354;0	565;573	345;3	387;0;14;372;358; ; ; ; ;
7597;382;375;365;0	568;0	442;569	398;3	514;0;357;373;0	354;0	565;573	345;3	328;0;14;372;358; ; ; ; ;
7617;383;377;366;0	568;0	442;568	682;3	507;0;356;375;0	354;0	565;573	441;3	338;0;14;372;358; ; ; ; ;
7637;384;373;368;0	568;0	442;568	682;3	465;0;364;375;0	354;0	565;573	441;3	375;0;14;372;358; ; ; ; ;
7657;385;378;368;0	568;0	442;568	682;3	535;0;361;365;0	355;0	565;573	441;3	325;0;14;372;358; ; ; ; ;
7677;386;371;368;0	569;0	442;568	682;3	423;0;364;371;0	355;0	565;573	441;3	331;0;14;372;358; ; ; ; ;
7697;387;382;367;0	569;0	443;568	682;3	487;0;370;371;0	355;0	565;573	441;3	366;0;14;372;358; ; ; ; ;
7717;388;381;367;0	569;0	442;569	640;3	501;0;369;374;0	355;0	565;570	314;3	324;0;14;372;358; ; ; ; ;
7737;389;384;363;0	570;0	443;569	640;3	415;0;366;375;0	356;0	565;570	314;3	325;0;14;372;358; ; ; ; ;
7757;390;386;371;0	570;0	443;569	640;3	374;0;379;370;0	356;0	565;570	314;3	247;0;14;372;358; ; ; ; ;
7777;391;388;360;0	570;0	443;569	640;3	385;0;374;372;0	356;0	566;570	314;3	232;0;14;372;358; ; ; ; ;
7796;392;393;364;0	570;0	444;569	640;3	388;0;373;369;0	356;0	566;570	314;3	271;0;14;372;358; ; ; ; ;
7816;393;395;365;0	570;0	443;569	847;3	392;0;371;369;0	356;0	565;570	623;3	276;0;14;372;358; ; ; ; ;
7836;394;385;359;0	570;0	443;569	847;3	356;0;377;370;0	356;0	566;570	623;3	230;0;14;372;358; ; ; ; ;
7856;395;385;363;0	569;0	443;569	847;3	375;0;382;370;0	355;0	566;570	623;3	222;0;14;372;358; ; ; ; ;
7876;396;391;363;0	569;0	443;569	847;3	325;0;374;375;0	355;0	566;570	623;3	207;0;14;372;358; ; ; ; ;
7896;397;384;364;0	568;0	443;569	847;3	259;0;373;367;0	355;0	566;570	623;3	103;0;14;372;358; ; ; ; ;
7916;398;386;365;0	568;0	442;569	151;3	244;0;372;367;0	354;0	565;570	925;3	086;0;14;372;358; ; ; ; ;
7936;399;422;269;0	567;0	442;569	151;3	229;0;415;276;0	354;0	564;570	925;3	084;0; ; ; ; ; ; ; ;
7956;400;438;230;0	567;0	441;569	151;3	161;0;439;226;0	354;0	563;570	925;3	103;0; ; ; ; ; ; ; ;
7976;401;464;196;0	567;0	440;569	151;3	224;0;450;211;0	354;0	562;570	925;3	061;0;15;450;203; ; ; ; ;
7996;402;459;202;0	567;0	440;569	151;3	152;0;446;208;0	354;0	562;570	925;3	035;0;15;450;203; ; ; ; ;
8016;403;454;211;0	568;0	439;567	835;3	163;0;442;210;0	355;0	561;567	813;3	014;0;15;450;203; ; ; ; ;
8036;404;466;195;0	569;0	439;567	835;3	096;0;440;206;0	355;0	561;567	813;3	039;0;15;450;203; ; ; ; ;
8056;405;455;196;0	570;0	439;567	835;3	153;0;446;203;0	356;0	561;567	813;3	020;0;15;450;203; ; ; ; ;
8076;406;466;204;0	570;0	439;567	835;3	236;0;449;209;0	356;0	561;567	813;2	960;0;15;450;203; ; ; ; ;
8096;407;463;200;0	570;0	439;567	835;3	075;0;440;209;0	357;0	560;567	813;3	061;0;15;450;203; ; ; ; ;
8115;408;461;201;0	571;0	438;568	860;3	128;0;444;209;0	357;0	559;567	610;3	038;0;15;450;203; ; ; ; ;
8136;409;462;195;0	571;0	438;568	860;3	034;0;446;215;0	357;0	559;567	610;2	986;0;15;450;203; ; ; ; ;
8155;410;458;199;0	571;0	438;568	860;3	073;0;441;208;0	357;0	559;567	610;2	969;0;15;450;203; ; ; ; ;
8175;411;454;198;0	572;0	438;568	860;3	027;0;446;206;0	357;0	559;567	610;2	952;0;15;450;203; ; ; ; ;
8195;412;452;188;0	572;0	438;568	860;3	059;0;449;211;0	357;0	558;567	610;2	958;0;15;450;203; ; ; ; ;
8215;413;451;189;0	572;0	437;568	963;3	039;0;449;205;0	358;0	558;569	160;2	957;0;15;450;203; ; ; ; ;
8235;414;455;186;0	572;0	438;568	963;3	102;0;446;212;0	358;0	558;569	160;2	994;0;15;450;203; ; ; ; ;
8255;415;457;199;0	572;0	438;568	963;3	170;0;448;212;0	357;0	558;569	160;2	916;0;15;450;203; ; ; ; ;
8275;416;454;195;0	572;0	438;568	963;3	031;0;444;215;0	357;0	558;569	160;2	970;0;15;450;203; ; ; ; ;
8295;417;447;205;0	571;0	438;568	963;3	016;0;442;213;0	357;0	558;569	160;2	972;0;15;450;203; ; ; ; ;
8315;418;446;207;0	571;0	437;568	279;2	998;0;442;212;0	357;0	557;570	886;2	983;0;15;450;203; ; ; ; ;
8335;419;468;252;0	570;0	438;568	279;2	976;0;453;242;0	357;0	559;570	886;3	006;0; ; ; ; ; ; ; ;
8355;420;484;285;0	570;0	439;568	279;3	086;0;462;283;0	356;0	559;570	886;2	991;0;16;470;290; ; ; ; ;
8375;421;482;277;0	570;0	439;568	279;3	149;0;466;292;0	356;0	559;570	886;2	961;0;16;470;290; ; ; ; ;
8395;422;473;291;0	569;0	438;568	279;3	113;0;468;293;0	356;0	559;570	886;3	018;0;16;470;290; ; ; ; ;
8415;423;480;291;0	569;0	438;567	411;3	139;0;470;296;0	355;0	559;569	478;2	996;0;16;470;290; ; ; ; ;
8434;424;477;286;0	569;0	438;567	411;3	137;0;466;294;0	355;0	559;569	478;2	997;0;16;470;290; ; ; ; ;
8454;425;480;278;0	568;0	438;567	411;3	187;0;464;291;0	355;0	559;569	478;3	019;0;16;470;290; ; ; ; ;
8474;426;478;283;0	568;0	438;567	411;3	126;0;464;297;0	355;0	559;569	478;3	036;0;16;470;290; ; ; ; ;
8494;427;476;289;0	569;0	438;567	411;3	193;0;462;298;0	355;0	559;569	478;3	034;0;16;470;290; ; ; ; ;
8514;428;477;286;0	569;0	438;567	726;3	176;0;462;298;0	355;0	559;570	907;3	039;0;16;470;290; ; ; ; ;
8534;429;481;286;0	569;0	438;567	726;3	102;0;464;294;0	355;0	560;570	907;3	073;0;16;470;290; ; ; ; ;
8554;430;472;294;0	569;0	438;567	726;3	163;0;461;294;0	355;0	560;570	907;3	070;0;16;470;290; ; ; ; ;
8574;431;483;276;0	569;0	438;567	726;3	191;0;463;295;0	355;0	560;570	907;3	078;0;16;470;290; ; ; ; ;
8594;432;475;281;0	569;0	438;567	726;3	225;0;462;304;0	355;0	560;570	907;3	116;0;16;470;290; ; ; ; ;
8614;433;480;280;0	569;0	438;567	453;3	253;0;462;306;0	355;0	559;570	638;3	119;0;16;470;290; ; ; ; ;
8634;434;481;290;0	569;0	438;567	453;3	136;0;469;302;0	355;0	560;570	638;3	115;0;16;470;290; ; ; ; ;
8654;435;468;283;0	569;0	438;567	453;3	090;0;467;301;0	355;0	559;570	638;3	073;0;16;470;290; ; ; ; ;
8674;436;481;293;0	569;0	438;567	453;3	129;0;462;301;0	355;0	559;570	638;3	041;0;16;470;290; ; ; ; ;
8694;437;476;282;0	569;0	438;567	453;3	135;0;462;294;0	355;0	559;570	638;3	028;0;16;470;290; ; ; ; ;
8713;438;472;285;0	568;0	437;567	651;3	123;0;461;294;0	355;0	559;570	236;3	014;0;16;470;290; ; ; ; ;
8733;439;480;289;0	568;0	438;567	651;3	174;0;465;291;0	354;0	560;570	236;3	032;0;16;470;290; ; ; ; ;
8753;440;484;283;0	568;0	438;567	651;3	175;0;463;296;0	354;0	560;570	236;3	055;0;16;470;290; ; ; ; ;
8773;441;398;311;0	569;0	438;567	651;3	103;0;392;301;0	356;0	560;570	236;3	123;0; ; ; ; ; ; ; ;
8793;442;271;307;0	571;0	439;567	651;3	241;0;256;318;0	359;0	560;570	236;3	112;0; ; ; ; ; ; ; ;
8813;443;233;301;0	573;0	439;568	817;3	235;0;218;321;0	360;0	560;571	856;3	110;0;17;198;319; ; ; ; ;
8833;444;196;319;0	574;0	440;568	817;3	210;0;207;335;0	361;0	561;571	856;3	070;0;17;198;319; ; ; ; ;
8853;445;206;315;0	575;0	440;568	817;3	212;0;203;333;0	361;0	562;571	856;3	178;0;17;198;319; ; ; ; ;
8873;446;195;314;0	576;0	441;568	817;3	211;0;197;331;0	362;0	562;571	856;3	074;0;17;198;319; ; ; ; ;
8893;447;199;313;0	576;0	441;568	817;3	277;0;193;322;0	362;0	562;571	856;3	094;0;17;198;319; ; ; ; ;
8913;448;201;313;0	577;0	441;568	711;3	282;0;189;321;0	363;0	562;571	048;3	119;0;17;198;319; ; ; ; ;
8933;449;191;312;0	578;0	442;568	711;3	276;0;199;322;0	363;0	563;571	048;3	076;0;17;198;319; ; ; ; ;
8953;450;198;312;0	578;0	443;568	711;3	251;0;196;314;0	364;0	564;571	048;3	120;0;17;198;319; ; ; ; ;
8973;451;194;313;0	579;0	444;568	711;3	282;0;205;325;0	364;0	564;571	048;3	059;0;17;198;319; ; ; ; ;
8993;452;198;311;0	580;0	445;568	711;3	272;0;198;322;0	365;0	565;571	048;3	187;0;17;198;319; ; ; ; ;
9013;453;199;313;0	580;0	445;566	649;3	256;0;200;324;0	365;0	565;568	205;3	173;0;17;198;319; ; ; ; ;
9032;454;203;312;0	580;0	446;566	649;3	345;0;203;326;0	364;0	566;568	205;3	101;0;17;198;319; ; ; ; ;
9052;455;201;319;0	579;0	446;566	649;3	270;0;193;317;0	364;0	567;568	205;3	126;0;17;198;319; ; ; ; ;
9072;456;172;353;0	579;0	447;566	649;3	269;0;-800;-600;0	579;0	447;-1	000;-1	000;4;18;172;354; ; ; ; ;
9092;457;171;349;0	578;0	448;566	649;3	262;0;166;352;0	364;0	569;568	205;3	150;0;18;172;354; ; ; ; ;
9112;458;171;346;0	577;0	448;566	004;3	256;0;167;353;0	363;0	570;567	481;3	147;0;18;172;354; ; ; ; ;
9132;459;170;353;0	577;0	449;566	004;3	338;0;168;339;0	362;0	571;567	481;3	147;0;18;172;354; ; ; ; ;
9152;460;170;353;0	576;0	449;566	004;3	303;0;167;346;0	362;0	572;567	481;3	108;0;18;172;354; ; ; ; ;
9172;461;168;351;0	576;0	449;566	004;3	347;0;165;369;0	361;0	572;567	481;3	171;0;18;172;354; ; ; ; ;
9192;462;171;344;0	576;0	449;566	004;3	402;0;174;350;0	361;0	572;567	481;3	278;0;18;172;354; ; ; ; ;
9212;463;172;344;0	576;0	449;564	400;3	392;0;173;358;0	361;0	571;567	560;3	286;0;18;172;354; ; ; ; ;
9232;464;166;347;0	577;0	449;564	400;3	367;0;175;353;0	362;0	571;567	560;3	174;0;18;172;354; ; ; ; ;
9252;465;172;354;0	578;0	448;564	400;3	392;0;183;350;0	363;0	570;567	560;3	246;0;18;172;354; ; ; ; ;
9272;466;178;356;0	580;0	448;564	400;3	355;0;170;357;0	365;0	569;567	560;3	302;0;18;172;354; ; ; ; ;
9291;467;176;354;0	583;0	448;564	400;3	354;0;160;354;0	367;0	569;567	560;3	217;0;18;172;354; ; ; ; ;
9311;468;175;354;0	585;0	447;564	177;3	351;0;162;356;0	369;0	568;565	334;3	258;0;18;172;354; ; ; ; ;
9331;469;171;352;0	587;0	448;564	177;3	353;0;172;359;0	371;0	568;565	334;3	242;0;18;172;354; ; ; ; ;
9351;470;174;358;0	589;0	449;564	177;3	358;0;161;345;0	373;0	568;565	334;3	151;0;18;172;354; ; ; ; ;
9371;471;170;348;0	591;0	449;564	177;3	334;0;189;383;0	374;0	568;565	334;3	458;0;18;172;354; ; ; ; ;
9391;472;171;356;0	591;0	450;564	177;3	248;0;179;365;0	374;0	570;565	334;3	231;0;18;172;354; ; ; ; ;
9411;473;173;353;0	591;0	451;562	924;3	229;0;182;368;0	374;0	570;564	696;3	258;0;18;172;354; ; ; ; ;
9431;474;178;349;0	590;0	452;562	924;3	290;0;188;369;0	373;0	572;564	696;3	175;0;18;172;354; ; ; ; ;
9451;475;179;365;0	588;0	453;562	924;3	268;0;180;357;0	371;0	574;564	696;3	148;0;18;172;354; ; ; ; ;
9471;476;182;364;0	587;0	454;562	924;3	273;0;171;343;0	370;0	575;564	696;3	113;0;18;172;354; ; ; ; ;
9491;477;215;311;0	585;0	455;562	924;3	277;0;227;318;0	369;0	576;564	696;3	177;0;19;248;303; ; ; ; ;
9511;478;220;316;0	583;0	455;562	396;3	277;0;224;305;0	367;0	576;564	069;3	151;0;19;248;303; ; ; ; ;
9531;479;247;300;0	583;0	456;562	396;3	296;0;251;309;0	367;0	578;564	069;3	140;0;19;248;303; ; ; ; ;
9551;480;247;301;0	583;0	456;562	396;3	309;0;246;306;0	367;0	578;564	069;3	197;0;19;248;303; ; ; ; ;
9571;481;249;304;0	583;0	456;562	396;3	276;0;252;310;0	367;0	578;564	069;3	177;0;19;248;303; ; ; ; ;
9591;482;250;298;0	583;0	456;562	396;3	322;0;250;301;0	367;0	578;564	069;3	183;0;19;248;303; ; ; ; ;
9611;483;252;301;0	583;0	455;560	900;3	306;0;249;299;0	367;0	577;564	327;3	191;0;19;248;303; ; ; ; ;
9630;484;253;299;0	583;0	455;560	900;3	350;0;252;307;0	367;0	578;564	327;3	166;0;19;248;303; ; ; ; ;
9650;485;249;299;0	583;0	455;560	900;3	303;0;256;315;0	367;0	577;564	327;3	192;0;19;248;303; ; ; ; ;
9670;486;248;300;0	583;0	455;560	900;3	332;0;252;304;0	367;0	577;564	327;3	167;0;19;248;303; ; ; ; ;
9690;487;253;300;0	583;0	454;560	900;3	176;0;250;307;0	367;0	577;564	327;3	159;0;19;248;303; ; ; ; ;
9710;488;248;294;0	583;0	453;565	160;3	168;0;251;307;0	367;0	576;565	262;3	171;0;19;248;303; ; ; ; ;
9730;489;254;298;0	582;0	453;565	160;3	235;0;250;303;0	366;0	576;565	262;3	120;0;19;248;303; ; ; ; ;
9750;490;250;302;0	582;0	453;565	160;3	244;0;251;307;0	366;0	575;565	262;3	116;0;19;248;303; ; ; ; ;
9770;491;282;302;0	581;0	453;565	160;3	238;0;278;313;0	365;0	575;565	262;3	067;0; ; ; ; ; ; ; ;
9790;492;351;324;0	579;0	453;565	160;3	200;0;327;323;0	364;0	576;565	262;3	067;0;20;348;331; ; ; ; ;
9810;493;365;328;0	579;0	452;565	098;3	200;0;341;327;0	363;0	575;565	351;3	068;0;20;348;331; ; ; ; ;
9830;494;346;330;0	578;0	453;565	098;3	225;0;345;337;0	363;0	576;565	351;3	137;0;20;348;331; ; ; ; ;
9850;495;361;333;0	578;0	453;565	098;3	140;0;339;331;0	363;0	576;565	351;3	098;0;20;348;331; ; ; ; ;
9870;496;361;337;0	578;0	453;565	098;3	173;0;344;332;0	363;0	576;565	351;3	105;0;20;348;331; ; ; ; ;
9890;497;352;323;0	578;0	453;565	098;3	232;0;336;336;0	363;0	576;565	351;3	140;0;20;348;331; ; ; ; ;
9909;498;360;324;0	579;0	452;565	729;3	202;0;338;332;0	363;0	576;566	557;3	129;0;20;348;331; ; ; ; ;
9929;499;357;330;0	579;0	453;565	729;3	286;0;346;332;0	364;0	576;566	557;3	137;0;20;348;331; ; ; ; ;
9949;500;348;331;0	579;0	453;565	729;3	218;0;348;329;0	364;0	576;566	557;3	141;0;20;348;331; ; ; ; ;
9969;501;348;326;0	580;0	453;565	729;3	316;0;340;331;0	364;0	576;566	557;3	116;0;20;348;331; ; ; ; ;
9989;502;362;333;0	580;0	453;565	729;3	202;0;345;331;0	365;0	575;566	557;3	248;0;20;348;331; ; ; ; ;
10009;503;358;333;0	581;0	452;565	036;3	225;0;343;331;0	365;0	575;565	422;3	247;0;20;348;331; ; ; ; ;
10029;504;346;335;0	581;0	453;565	036;3	269;0;342;332;0	365;0	575;565	422;3	195;0;20;348;331; ; ; ; ;
10049;505;380;279;0	580;0	452;565	036;3	127;0;382;284;0	365;0	574;565	422;3	144;0; ; ; ; ; ; ; ;
10069;506;417;188;0	579;0	450;565	036;3	161;0;414;213;0	364;0	572;565	422;3	111;0; ; ; ; ; ; ; ;
10089;507;445;109;0	578;0	449;565	036;3	147;0;443;136;0	364;0	570;565	422;3	108;0; ; ; ; ; ; ; ;
10109;508;474;48;0	577;0	447;559	230;3	133;0;470;83;0	363;0	569;561	377;3	083;0; ; ; ; ; ; ; ;
10129;509;438;99;0	577;0	448;559	230;3	079;0;440;117;0	362;0	570;561	377;3	098;0;21;440;106; ; ; ; ;
10149;510;441;91;0	577;0	448;559	230;3	085;0;441;111;0	362;0	570;561	377;3	069;0;21;440;106; ; ; ; ;
10169;511;444;84;0	577;0	447;559	230;3	144;0;442;117;0	362;0	570;561	377;3	107;0;21;440;106; ; ; ; ;
10189;512;448;95;0	577;0	447;559	230;3	094;0;445;122;0	362;0	569;561	377;3	138;0;21;440;106; ; ; ; ;
10208;513;450;91;0	577;0	446;557	881;3	110;0;446;119;0	362;0	568;562	572;3	143;0;21;440;106; ; ; ; ;
10228;514;449;88;0	577;0	447;557	881;3	146;0;445;117;0	363;0	569;562	572;3	071;0;21;440;106; ; ; ; ;
10248;515;441;100;0	578;0	447;557	881;3	140;0;443;112;0	363;0	568;562	572;3	123;0;21;440;106; ; ; ; ;
10268;516;449;100;0	578;0	447;557	881;2	998;0;439;114;0	363;0	568;562	572;3	016;0;21;440;106; ; ; ; ;
10288;517;451;89;0	578;0	447;557	881;3	087;0;442;114;0	363;0	568;562	572;3	003;0;21;440;106; ; ; ; ;
10308;518;449;90;0	578;0	446;560	134;3	055;0;441;116;0	363;0	568;561	900;2	988;0;21;440;106; ; ; ; ;
10328;519;459;98;0	579;0	447;560	134;3	184;0;440;115;0	364;0	568;561	900;3	109;0;21;440;106; ; ; ; ;
10348;520;442;105;0	579;0	447;560	134;3	095;0;439;109;0	364;0	568;561	900;3	100;0;21;440;106; ; ; ; ;
10368;521;437;100;0	579;0	447;560	134;3	070;0;447;110;0	364;0	568;561	900;3	067;0;21;440;106; ; ; ; ;
10388;522;442;86;0	579;0	447;560	134;3	086;0;436;124;0	364;0	568;561	900;3	000;0;21;440;106; ; ; ; ;
10408;523;440;87;0	579;0	446;559	942;3	074;0;437;123;0	364;0	567;561	647;2	977;0;21;440;106; ; ; ; ;
10428;524;432;95;0	579;0	446;559	942;3	056;0;445;116;0	364;0	568;561	647;3	072;0;21;440;106; ; ; ; ;
10448;525;433;108;0	579;0	446;559	942;3	042;0;432;122;0	364;0	568;561	647;3	080;0;21;440;106; ; ; ; ;
10468;526;441;92;0	578;0	446;559	942;3	200;0;446;139;0	363;0	568;561	647;3	054;0;21;440;106; ; ; ; ;
10488;527;443;91;0	578;0	446;559	942;3	176;0;440;112;0	363;0	567;561	647;3	061;0;21;440;106; ; ; ; ;
10507;528;445;88;0	577;0	445;560	909;3	157;0;438;118;0	362;0	567;562	536;3	062;0;21;440;106; ; ; ; ;
10527;529;436;100;0	576;0	445;560	909;3	183;0;443;117;0	362;0	567;562	536;3	211;0;21;440;106; ; ; ; ;
10547;530;437;104;0	576;0	445;560	909;3	170;0;433;107;0	362;0	567;562	536;3	208;0;21;440;106; ; ; ; ;
10567;531;434;100;0	577;0	444;560	909;3	226;0;436;118;0	362;0	566;562	536;3	168;0;21;440;106; ; ; ; ;
10587;532;440;100;0	577;0	444;560	909;3	170;0;437;111;0	362;0	566;562	536;3	188;0;21;440;106; ; ; ; ;
10607;533;440;98;0	578;0	444;561	890;3	195;0;437;109;0	362;0	565;562	415;3	174;0;21;440;106; ; ; ; ;
10627;534;436;109;0	578;0	444;561	890;3	175;0;440;107;0	363;0	566;562	415;3	149;0;21;440;106; ; ; ; ;
10647;535;441;99;0	579;0	444;561	890;3	199;0;440;124;0	364;0	565;562	415;3	159;0;21;440;106; ; ; ; ;
10667;536;432;99;0	579;0	444;561	890;3	145;0;442;114;0	364;0	565;562	415;3	209;0;21;440;106; ; ; ; ;
10687;537;440;103;0	580;0	444;561	890;3	195;0;438;114;0	364;0	565;562	415;3	167;0;21;440;106; ; ; ; ;
10707;538;436;105;0	580;0	444;561	167;3	172;0;439;115;0	364;0	564;562	677;3	188;0;21;440;106; ; ; ; ;
10727;539;442;107;0	580;0	444;561	167;3	141;0;435;118;0	364;0	565;562	677;3	133;0;21;440;106; ; ; ; ;
10747;540;439;95;0	579;0	445;561	167;3	191;0;444;119;0	364;0	566;562	677;3	130;0;21;440;106; ; ; ; ;
10767;541;435;99;0	578;0	445;561	167;3	216;0;450;119;0	363;0	566;562	677;3	054;0;21;440;106; ; ; ; ;
10787;542;435;99;0	578;0	445;561	167;3	186;0;436;118;0	363;0	566;562	677;3	128;0;21;440;106; ; ; ; ;
10807;543;434;101;0	577;0	444;560	145;3	187;0;442;118;0	362;0	566;563	135;3	104;0;21;440;106; ; ; ; ;
10826;544;443;108;0	577;0	445;560	145;3	175;0;439;115;0	362;0	567;563	135;3	138;0;21;440;106; ; ; ; ;
10846;545;429;94;0	576;0	445;560	145;3	198;0;432;121;0	361;0	567;563	135;3	171;0;21;440;106; ; ; ; ;
10866;546;402;143;0	576;0	445;560	145;3	184;0;402;159;0	362;0	568;563	135;3	177;0; ; ; ; ; ; ; ;
10886;547;342;234;0	577;0	447;560	145;3	307;0;329;237;0	363;0	568;563	135;3	157;0; ; ; ; ; ; ; ;
10906;548;317;238;0	577;0	447;567	045;3	365;0;307;253;0	363;0	569;567	399;3	200;0; ; ; ; ; ; ; ;
10926;549;319;286;0	577;0	447;567	045;3	302;0;304;273;0	363;0	569;567	399;3	223;0;22;299;279; ; ; ; ;
10946;550;314;278;0	577;0	447;567	045;3	379;0;302;272;0	363;0	570;567	399;3	189;0;22;299;279; ; ; ; ;
10968;551;310;276;0	577;0	448;567	045;3	314;0;311;282;0	363;0	570;567	399;3	198;0;22;299;279; ; ; ; ;
10986;552;327;287;0	577;0	447;567	045;3	294;0;305;281;0	362;0	570;567	399;3	224;0;22;299;279; ; ; ; ;
11006;553;324;283;0	576;0	447;566	620;3	313;0;307;280;0	362;0	570;567	245;3	235;0;22;299;279; ; ; ; ;
11026;554;314;279;0	576;0	448;566	620;3	389;0;311;276;0	362;0	571;567	245;3	324;0;22;299;279; ; ; ; ;
11046;555;314;284;0	576;0	448;566	620;3	442;0;315;282;0	361;0	572;567	245;3	219;0;22;299;279; ; ; ; ;
11066;556;315;278;0	575;0	449;566	620;3	471;0;311;274;0	361;0	573;567	245;3	296;0;22;299;279; ; ; ; ;
11085;557;315;278;0	575;0	449;566	620;3	444;0;311;277;0	360;0	574;567	245;3	288;0;22;299;279; ; ; ; ;
11105;558;315;279;0	574;0	449;566	334;3	454;0;312;278;0	359;0	574;567	346;3	282;0;22;299;279; ; ; ; ;
11125;559;311;283;0	573;0	451;566	334;3	427;0;318;285;0	359;0	576;567	346;3	268;0;22;299;279; ; ; ; ;
11145;560;317;278;0	573;0	451;566	334;3	437;0;313;277;0	358;0	577;567	346;3	179;0;22;299;279; ; ; ; ;
11165;561;316;280;0	572;0	452;566	334;3	414;0;309;292;0	358;0	578;567	346;3	329;0;22;299;279; ; ; ; ;
11185;562;315;278;0	572;0	452;566	334;3	355;0;314;285;0	358;0	578;567	346;3	186;0;22;299;279; ; ; ; ;
11205;563;315;278;0	572;0	452;566	436;3	349;0;314;285;0	358;0	578;567	061;3	237;0;22;299;279; ; ; ; ;
11225;564;319;286;0	572;0	452;566	436;3	390;0;315;282;0	358;0	579;567	061;3	227;0;22;299;279; ; ; ; ;
11245;565;309;279;0	572;0	452;566	436;3	328;0;312;290;0	358;0	578;567	061;3	155;0;22;299;279; ; ; ; ;
11265;566;304;275;0	572;0	452;566	436;3	376;0;314;300;0	357;0	578;567	061;3	227;0;22;299;279; ; ; ; ;
11285;567;312;280;0	572;0	451;566	436;3	345;0;305;286;0	357;0	578;567	061;3	230;0;22;299;279; ; ; ; ;
11305;568;310;277;0	572;0	450;567	102;3	371;0;303;294;0	357;0	576;565	900;3	205;0;22;299;279; ; ; ; ;
11325;569;308;279;0	572;0	450;567	102;3	365;0;315;285;0	358;0	576;565	900;3	193;0;22;299;279; ; ; ; ;
11345;570;308;280;0	572;0	450;567	102;3	450;0;313;293;0	358;0	576;565	900;3	227;0;22;299;279; ; ; ; ;
11365;571;305;275;0	572;0	450;567	102;3	428;0;301;279;0	358;0	575;565	900;3	295;0;22;299;279; ; ; ; ;
11385;572;285;270;0	573;0	449;567	102;3	426;0;282;288;0	359;0	575;565	900;3	311;0;22;299;279; ; ; ; ;
11404;573;283;270;0	573;0	449;566	360;3	419;0;275;288;0	359;0	574;566	813;3	333;0;22;299;279; ; ; ; ;
11424;574;275;272;0	574;0	450;566	360;3	400;0;281;288;0	359;0	575;566	813;3	259;0;22;299;279; ; ; ; ;
11444;575;281;274;0	574;0	450;566	360;3	430;0;275;278;0	360;0	575;566	813;3	262;0;22;299;279; ; ; ; ;
11464;576;283;270;0	574;0	450;566	360;3	447;0;284;282;0	360;0	576;566	813;3	295;0;22;299;279; ; ; ; ;
11484;577;281;272;0	575;0	451;566	360;3	392;0;276;289;0	360;0	577;566	813;3	228;0;22;299;279; ; ; ; ;
11504;578;282;271;0	574;0	451;567	304;3	417;0;279;286;0	360;0	577;566	491;3	233;0;22;299;279; ; ; ; ;
11524;579;285;273;0	574;0	452;567	304;3	341;0;283;276;0	360;0	578;566	491;3	258;0;22;299;279; ; ; ; ;
11544;580;277;268;0	573;0	452;567	304;3	373;0;281;288;0	359;0	579;566	491;3	238;0;22;299;279; ; ; ; ;
11564;581;290;270;0	572;0	453;567	304;3	420;0;290;280;0	358;0	579;566	491;3	234;0;22;299;279; ; ; ; ;
11584;582;278;264;0	571;0	453;567	304;3	369;0;282;284;0	357;0	580;566	491;3	248;0;22;299;279; ; ; ; ;
11604;583;284;266;0	571;0	452;565	098;3	371;0;283;279;0	357;0	580;567	272;3	241;0;22;299;279; ; ; ; ;
11624;584;276;267;0	570;0	453;565	098;3	358;0;279;281;0	356;0	580;567	272;3	212;0;22;299;279; ; ; ; ;
11644;585;282;273;0	569;0	452;565	098;3	304;0;278;281;0	356;0	580;567	272;3	191;0;22;299;279; ; ; ; ;
11664;586;277;274;0	569;0	452;565	098;3	299;0;278;292;0	356;0	580;567	272;3	189;0;22;299;279; ; ; ; ;
11683;587;350;272;0	568;0	452;565	098;3	403;0;341;283;0	354;0	580;567	272;3	162;0; ; ; ; ; ; ; ;
11703;588;357;271;0	565;0	452;566	077;3	385;0;346;287;0	352;0	580;566	716;3	149;0; ; ; ; ; ; ; ;
11725;589;478;280;0	565;0	452;566	077;3	299;0;457;299;0	352;0	580;566	716;3	196;0;23;464;304; ; ; ; ;
11743;590;483;288;0	564;0	452;566	077;3	230;0;457;314;0	351;0	580;566	716;3	168;0;23;464;304; ; ; ; ;
11765;591;478;285;0	564;0	453;566	077;3	220;0;462;302;0	351;0	581;566	716;3	179;0;23;464;304; ; ; ; ;
11783;592;472;302;0	564;0	453;566	077;3	255;0;451;319;0	351;0	581;566	716;3	139;0;23;464;304; ; ; ; ;
11803;593;472;305;0	564;0	453;565	749;3	259;0;452;315;0	351;0	581;567	680;3	138;0;23;464;304; ; ; ; ;
11823;594;476;290;0	564;0	453;565	749;3	284;0;452;318;0	351;0	582;567	680;3	177;0;23;464;304; ; ; ; ;
11843;595;470;295;0	564;0	454;565	749;3	289;0;459;308;0	351;0	582;567	680;3	215;0;23;464;304; ; ; ; ;
11863;596;480;295;0	564;0	454;565	749;3	304;0;456;318;0	351;0	583;567	680;3	170;0;23;464;304; ; ; ; ;
11883;597;473;300;0	563;0	454;565	749;3	328;0;451;309;0	350;0	583;567	680;3	182;0;23;464;304; ; ; ; ;
11903;598;472;303;0	562;0	455;564	614;3	332;0;453;316;0	349;0	584;565	222;3	177;0;23;464;304; ; ; ; ;
11923;599;528;326;0	561;0	456;564	614;3	280;0;494;341;0	348;0	585;565	222;3	210;0;24;513;338; ; ; ; ;
11943;600;520;340;0	561;0	456;564	614;3	308;0;508;339;0	348;0	586;565	222;3	125;0;24;513;338; ; ; ; ;
11963;601;526;322;0	561;0	457;564	614;3	211;0;505;346;0	348;0	587;565	222;3	181;0;24;513;338; ; ; ; ;
11983;602;533;321;0	560;0	457;564	614;3	240;0;507;341;0	347;0	588;565	222;3	143;0;24;513;338; ; ; ; ;
12002;603;531;319;0	560;0	456;565	504;3	232;0;506;342;0	347;0	587;565	693;3	170;0;24;513;338; ; ; ; ;
12022;604;518;328;0	559;0	457;565	504;3	239;0;498;357;0	347;0	588;565	693;3	133;0;24;513;338; ; ; ; ;
12042;605;528;323;0	559;0	457;565	504;3	217;0;499;347;0	346;0	588;565	693;3	139;0;24;513;338; ; ; ; ;
12062;606;527;336;0	558;0	457;565	504;3	212;0;503;347;0	345;0	588;565	693;3	103;0;24;513;338; ; ; ; ;
12082;607;522;338;0	558;0	457;565	504;3	192;0;497;352;0	345;0	588;565	693;3	102;0;24;513;338; ; ; ; ;
12102;608;526;342;0	557;0	456;564	569;3	177;0;498;347;0	345;0	588;565	216;3	098;0;24;513;338; ; ; ; ;
12124;609;525;337;0	557;0	457;564	569;3	298;0;502;347;0	345;0	589;565	216;3	108;0;24;513;338; ; ; ; ;
12142;610;523;340;0	558;0	457;564	569;3	328;0;501;343;0	345;0	589;565	216;3	154;0;24;513;338; ; ; ; ;
12165;611;540;367;0	558;0	459;564	569;3	291;0;508;380;0	345;0	590;565	216;3	140;0;25;514;380; ; ; ; ;
12182;612;524;369;0	558;0	459;564	569;3	271;0;502;391;0	346;0	590;565	216;3	208;0;25;514;380; ; ; ; ;
12204;613;529;371;0	559;0	459;563	681;3	269;0;504;401;0	346;0	589;567	080;3	232;0;25;514;380; ; ; ; ;
12222;614;532;366;0	560;0	460;563	681;3	306;0;509;384;0	347;0	591;567	080;3	184;0;25;514;380; ; ; ; ;
12244;615;525;377;0	562;0	461;563	681;3	295;0;518;378;0	348;0	591;567	080;3	247;0;25;514;380; ; ; ; ;
12262;616;527;382;0	563;0	462;563	681;3	399;0;502;388;0	349;0	592;567	080;3	324;0;25;514;380; ; ; ; ;
12282;617;529;374;0	564;0	463;563	681;3	337;0;508;386;0	350;0	593;567	080;3	248;0;25;514;380; ; ; ; ;
12301;618;525;375;0	565;0	463;563	536;3	359;0;508;387;0	351;0	592;564	614;3	261;0;25;514;380; ; ; ; ;
12322;619;524;359;0	566;0	464;563	536;3	351;0;504;388;0	351;0	593;564	614;3	211;0;25;514;380; ; ; ; ;
12341;620;527;367;0	566;0	464;563	536;3	405;0;504;385;0	351;0	593;564	614;3	236;0;25;514;380; ; ; ; ;
12362;621;522;381;0	565;0	464;563	536;3	429;0;498;391;0	351;0	593;564	614;3	190;0;25;514;380; ; ; ; ;
12381;622;523;386;0	565;0	464;563	536;3	368;0;507;385;0	350;0	593;564	614;3	183;0;25;514;380; ; ; ; ;
12402;623;524;391;0	565;0	464;563	147;3	400;0;506;388;0	350;0	593;564	916;3	177;0;25;514;380; ; ; ; ;
12421;624;513;377;0	564;0	464;563	147;3	370;0;507;392;0	350;0	594;564	916;3	222;0;25;514;380; ; ; ; ;
12442;625;522;375;0	564;0	464;563	147;3	320;0;498;383;0	349;0	593;564	916;3	195;0;25;514;380; ; ; ; ;
12461;626;528;370;0	564;0	464;563	147;3	357;0;496;387;0	349;0	593;564	916;3	195;0;25;514;380; ; ; ; ;
12482;627;525;374;0	563;0	463;563	147;3	296;0;507;378;0	349;0	593;564	916;3	219;0;25;514;380; ; ; ; ;
12501;628;527;372;0	563;0	462;562	635;3	298;0;502;377;0	349;0	592;564	892;3	205;0;25;514;380; ; ; ; ;
12522;629;520;371;0	564;0	463;562	635;3	296;0;515;376;0	349;0	592;564	892;3	138;0;25;514;380; ; ; ; ;
12541;630;523;372;0	564;0	462;562	635;3	191;0;500;389;0	350;0	591;564	892;3	150;0;25;514;380; ; ; ; ;
12562;631;520;374;0	565;0	462;562	635;3	303;0;495;382;0	350;0	591;564	892;3	124;0;25;514;380; ; ; ; ;
12581;632;484;331;0	566;0	462;562	635;3	268;0;479;343;0	351;0	590;564	892;3	023;0;26;442;331; ; ; ; ;
12602;633;482;330;0	567;0	460;561	709;3	236;0;471;345;0	353;0	588;565	070;3	014;0;26;442;331; ; ; ; ;
12620;634;453;327;0	568;0	461;561	709;3	191;0;441;337;0	353;0	589;565	070;3	072;0;26;442;331; ; ; ; ;
12643;635;449;336;0	568;0	461;561	709;3	150;0;436;339;0	354;0	588;565	070;3	146;0;26;442;331; ; ; ; ;
12660;636;453;325;0	569;0	461;561	709;3	176;0;439;340;0	354;0	588;565	070;3	068;0;26;442;331; ; ; ; ;
12682;637;452;320;0	569;0	461;561	709;3	155;0;441;341;0	354;0	588;565	070;3	113;0;26;442;331; ; ; ; ;
12700;638;451;321;0	569;0	460;561	800;3	165;0;439;340;0	354;0	588;566	399;3	141;0;26;442;331; ; ; ; ;
12722;639;447;321;0	569;0	461;561	800;3	058;0;445;329;0	354;0	588;566	399;3	063;0;26;442;331; ; ; ; ;
12740;640;447;330;0	569;0	461;561	800;3	128;0;431;334;0	354;0	588;566	399;3	118;0;26;442;331; ; ; ; ;
12762;641;440;321;0	569;0	460;561	800;3	103;0;432;339;0	354;0	588;566	399;3	043;0;26;442;331; ; ; ; ;
12780;642;449;326;0	568;0	460;561	800;3	153;0;434;339;0	354;0	588;566	399;3	100;0;26;442;331; ; ; ; ;
12802;643;448;327;0	568;0	459;563	060;3	160;0;435;337;0	353;0	587;567	205;3	073;0;26;442;331; ; ; ; ;
12820;644;446;329;0	567;0	459;563	060;3	161;0;448;317;0	353;0	587;567	205;2	977;0;26;442;331; ; ; ; ;
12840;645;445;331;0	567;0	459;563	060;3	078;0;430;343;0	353;0	586;567	205;3	230;0;26;442;331; ; ; ; ;
12860;646;443;320;0	567;0	458;563	060;3	191;0;426;334;0	353;0	586;567	205;3	071;0;26;442;331; ; ; ; ;
12880;647;433;327;0	567;0	458;563	060;3	097;0;438;326;0	353;0	586;567	205;3	024;0;26;442;331; ; ; ; ;
12899;648;430;325;0	567;0	457;562	882;3	139;0;426;337;0	353;0	585;567	222;3	114;0;26;442;331; ; ; ; ;
12919;649;441;323;0	568;0	458;562	882;3	179;0;431;334;0	353;0	585;567	222;3	036;0;26;442;331; ; ; ; ;
12939;650;434;335;0	569;0	458;562	882;3	129;0;428;335;0	354;0	585;567	222;3	053;0;26;442;331; ; ; ; ;
12959;651;412;311;0	570;0	459;562	882;3	164;0;395;324;0	356;0	585;567	222;3	163;0;27;381;334; ; ; ; ;
12979;652;401;311;0	572;0	459;562	882;3	200;0;395;315;0	357;0	585;567	222;3	057;0;27;381;334; ; ; ; ;
12999;653;391;314;0	574;0	460;560	344;3	172;0;395;315;0	358;0	585;564	710;3	082;0;27;381;334; ; ; ; ;
13019;654;394;321;0	576;0	461;560	344;3	274;0;388;314;0	360;0	586;564	710;3	070;0;27;381;334; ; ; ; ;
13039;655;388;319;0	577;0	462;560	344;3	184;0;377;324;0	361;0	587;564	710;3	132;0;27;381;334; ; ; ; ;
13059;656;395;325;0	578;0	463;560	344;3	158;0;385;311;0	361;0	588;564	710;3	118;0;27;381;334; ; ; ; ;
13079;657;395;303;0	578;0	464;560	344;3	306;0;378;323;0	361;0	589;564	710;3	214;0;27;381;334; ; ; ; ;
13099;658;395;303;0	578;0	464;559	318;3	252;0;381;321;0	361;0	589;562	160;3	222;0;27;381;334; ; ; ; ;
13119;659;395;315;0	577;0	466;559	318;3	227;0;383;317;0	360;0	591;562	160;3	116;0;27;381;334; ; ; ; ;
13139;660;397;315;0	576;0	466;559	318;3	243;0;380;315;0	359;0	592;562	160;3	100;0;27;381;334; ; ; ; ;
13159;661;389;319;0	575;0	466;559	318;3	198;0;379;329;0	358;0	592;562	160;3	077;0;27;381;334; ; ; ; ;
13179;662;392;321;0	573;0	466;559	318;3	214;0;382;326;0	357;0	593;562	160;3	144;0;27;381;334; ; ; ; ;
13198;663;391;322;0	572;0	466;560	346;3	215;0;380;329;0	356;0	593;562	347;3	134;0;27;381;334; ; ; ; ;
13218;664;389;320;0	572;0	466;560	346;3	239;0;371;324;0	356;0	593;562	347;3	070;0;27;381;334; ; ; ; ;
13238;665;384;315;0	571;0	466;560	346;3	214;0;378;331;0	356;0	593;562	347;3	123;0;27;381;334; ; ; ; ;
13258;666;389;316;0	571;0	466;560	346;3	281;0;374;320;0	355;0	594;562	347;3	102;0;27;381;334; ; ; ; ;
13278;667;388;327;0	570;0	466;560	346;3	288;0;379;328;0	355;0	594;562	347;3	099;0;27;381;334; ; ; ; ;
13298;668;387;325;0	570;0	465;560	764;3	297;0;378;325;0	354;0	593;561	755;3	093;0;27;381;334; ; ; ; ;
13318;669;388;312;0	570;0	466;560	764;3	314;0;377;327;0	354;0	594;561	755;3	228;0;27;381;334; ; ; ; ;
13338;670;393;315;0	570;0	466;560	764;3	304;0;371;313;0	354;0	595;561	755;3	183;0;27;381;334; ; ; ; ;
13358;671;391;327;0	570;0	467;560	764;3	264;0;377;330;0	355;0	595;561	755;3	183;0;27;381;334; ; ; ; ;
13378;672;385;326;0	570;0	467;560	764;3	282;0;380;330;0	355;0	596;561	755;3	210;0;27;381;334; ; ; ; ;
13398;673;386;326;0	570;0	467;560	215;3	262;0;379;329;0	355;0	596;562	513;3	190;0;27;381;334; ; ; ; ;
13418;674;393;321;0	570;0	468;560	215;3	328;0;378;328;0	355;0	597;562	513;3	294;0;27;381;334; ; ; ; ;
13438;675;386;324;0	570;0	469;560	215;3	363;0;374;325;0	354;0	598;562	513;3	293;0;27;381;334; ; ; ; ;
13458;676;387;324;0	570;0	469;560	215;3	318;0;379;322;0	354;0	599;562	513;3	307;0;27;381;334; ; ; ; ;
13478;677;389;312;0	569;0	470;560	215;3	425;0;386;328;0	354;0	599;562	513;3	237;0;27;381;334; ; ; ; ;
13497;678;385;314;0	568;0	470;559	095;3	425;0;386;327;0	353;0	600;561	961;3	232;0;27;381;334; ; ; ; ;
13517;679;389;323;0	568;0	470;559	095;3	392;0;378;325;0	352;0	601;561	961;3	290;0;27;381;334; ; ; ; ;
13537;680;390;318;0	567;0	471;559	095;3	427;0;374;332;0	351;0	602;561	961;3	377;0;27;381;334; ; ; ; ;
13557;681;379;336;0	566;0	471;559	095;3	475;0;-800;-600;0	566;0	471;-1	000;-1	000;4;27;381;334; ; ; ; ;
13577;682;374;351;0	565;0	472;559	095;3	452;0;373;363;0	350;0	603;561	961;3	351;0;27;381;334; ; ; ; ;
13597;683;370;356;0	564;0	471;559	062;3	477;0;373;362;0	350;0	602;563	023;3	357;0;27;381;334; ; ; ; ;
13617;684;-800;-600;0	349;0	603;-1	000;-1	000;4;362;359;0	349;0	603;563	023;3	317;0;27;381;334; ; ; ; ;
13637;685;375;360;0	564;0	471;559	062;3	472;0;365;361;0	349;0	603;563	023;3	414;0;27;381;334; ; ; ; ;
13657;686;387;362;0	564;0	471;559	062;3	539;0;363;353;0	350;0	603;563	023;3	379;0;27;381;334; ; ; ; ;
13677;687;385;356;0	564;0	471;559	062;3	490;0;370;357;0	350;0	603;563	023;3	402;0;27;381;334; ; ; ; ;
13697;688;383;356;0	565;0	470;559	222;3	519;0;371;355;0	350;0	602;563	500;3	404;0;27;381;334; ; ; ; ;
13717;689;387;353;0	565;0	471;559	222;3	512;0;364;359;0	350;0	602;563	500;3	487;0;27;381;334; ; ; ; ;
13737;690;377;359;0	565;0	471;559	222;3	481;0;365;360;0	351;0	602;563	500;3	452;0;27;381;334; ; ; ; ;
13757;691;382;359;0	566;0	471;559	222;3	497;0;368;347;0	351;0	602;563	500;3	359;0;27;381;334; ; ; ; ;
13776;692;385;352;0	566;0	471;559	222;3	486;0;370;360;0	351;0	602;563	500;3	426;0;27;381;334; ; ; ; ;
13796;693;381;354;0	566;0	471;560	360;3	499;0;372;357;0	351;0	602;563	010;3	384;0;27;381;334; ; ; ; ;
13816;694;385;349;0	566;0	472;560	360;3	528;0;368;357;0	351;0	603;563	010;3	344;0;27;381;334; ; ; ; ;
13836;695;381;351;0	566;0	472;560	360;3	418;0;367;360;0	351;0	603;563	010;3	354;0;27;381;334; ; ; ; ;
13856;696;380;356;0	565;0	472;560	360;3	444;0;361;359;0	351;0	603;563	010;3	373;0;27;381;334; ; ; ; ;
13876;697;381;346;0	565;0	472;560	360;3	424;0;368;346;0	350;0	604;563	010;3	261;0;27;381;334; ; ; ; ;
13896;698;380;348;0	564;0	471;560	312;3	434;0;366;347;0	350;0	603;562	504;3	261;0;27;381;334; ; ; ; ;
13916;699;389;338;0	563;0	472;560	312;3	413;0;368;341;0	349;0	604;562	504;3	230;0;27;381;334; ; ; ; ;
13936;700;390;340;0	563;0	472;560	312;3	287;0;366;342;0	349;0	604;562	504;3	261;0;27;381;334; ; ; ; ;
13956;701;391;345;0	562;0	472;560	312;3	390;0;372;347;0	348;0	604;562	504;3	262;0;27;381;334; ; ; ; ;
13976;702;393;342;0	562;0	471;560	312;3	410;0;369;334;0	348;0	605;562	504;3	185;0;27;381;334; ; ; ; ;
13996;703;394;345;0	561;0	471;560	430;3	373;0;370;335;0	348;0	604;562	503;3	198;0;27;381;334; ; ; ; ;
14016;704;382;332;0	561;0	472;560	430;3	286;0;373;349;0	348;0	605;562	503;3	195;0;27;381;334; ; ; ; ;
14036;705;393;337;0	561;0	472;560	430;3	257;0;380;345;0	347;0	605;562	503;3	143;0;27;381;334; ; ; ; ;
14056;706;389;333;0	561;0	472;560	430;3	286;0;375;343;0	347;0	605;562	503;3	181;0;27;381;334; ; ; ; ;
14076;707;390;334;0	561;0	472;560	430;3	309;0;376;335;0	347;0	605;562	503;3	044;0;27;381;334; ; ; ; ;
14095;708;391;336;0	561;0	471;560	254;3	303;0;376;331;0	348;0	604;562	685;3	025;0;27;381;334; ; ; ; ;
14115;709;386;331;0	562;0	472;560	254;3	162;0;376;358;0	348;0	605;562	685;3	208;0;27;381;334; ; ; ; ;
14135;710;393;305;0	562;0	472;560	254;3	063;0;390;330;0	348;0	604;562	685;3	027;0;27;381;334; ; ; ; ;
14155;711;446;273;0	561;0	471;560	254;3	113;0;438;281;0	348;0	603;562	685;2	954;0;28;453;275; ; ; ; ;
14175;712;463;255;0	561;0	471;560	254;3	103;0;436;298;0	348;0	603;562	685;3	077;0;28;453;275; ; ; ; ;
14195;713;480;239;0	562;0	470;559	164;3	087;0;434;315;0	348;0	602;562	166;3	066;0;28;453;275; ; ; ; ;
14215;714;462;269;0	562;0	470;559	164;2	953;0;438;280;0	348;0	603;562	166;2	893;0;28;453;275; ; ; ; ;
14235;715;458;276;0	562;0	470;559	164;2	993;0;442;280;0	348;0	602;562	166;2	983;0;28;453;275; ; ; ; ;
14255;716;465;265;0	562;0	470;559	164;3	219;0;448;288;0	348;0	602;562	166;2	905;0;28;453;275; ; ; ; ;
14275;717;464;264;0	562;0	469;559	164;3	098;0;442;281;0	348;0	601;562	166;2	932;0;28;453;275; ; ; ; ;
14295;718;464;263;0	562;0	468;558	510;3	183;0;444;283;0	348;0	600;562	283;2	961;0;28;453;275; ; ; ; ;
14315;719;451;271;0	562;0	468;558	510;2	978;0;446;282;0	348;0	600;562	283;2	978;0;28;453;275; ; ; ; ;
14335;720;460;278;0	562;0	468;558	510;2	973;0;441;275;0	348;0	600;562	283;3	042;0;28;453;275; ; ; ; ;
14355;721;461;269;0	562;0	467;558	510;3	025;0;440;281;0	348;0	599;562	283;2	979;0;28;453;275; ; ; ; ;
14374;722;460;280;0	562;0	467;558	510;3	009;0;455;274;0	348;0	599;562	283;2	870;0;28;453;275; ; ; ; ;
14394;723;461;276;0	562;0	466;560	089;3	030;0;454;275;0	348;0	598;563	381;2	883;0;28;453;275; ; ; ; ;
14414;724;464;269;0	562;0	467;560	089;2	966;0;446;267;0	348;0	599;563	381;2	949;0;28;453;275; ; ; ; ;
14434;725;495;280;0	561;0	467;560	089;3	098;0;475;303;0	347;0	599;563	381;2	937;0;29;484;299; ; ; ; ;
14454;726;493;281;0	560;0	467;560	089;3	075;0;483;297;0	347;0	599;563	381;2	947;0;29;484;299; ; ; ; ;
14474;727;486;287;0	560;0	467;560	089;3	042;0;474;304;0	346;0	599;563	381;3	003;0;29;484;299; ; ; ; ;
14494;728;482;290;0	559;0	466;560	373;3	109;0;477;303;0	346;0	599;562	977;3	002;0;29;484;299; ; ; ; ;
14514;729;501;290;0	559;0	467;560	373;3	144;0;480;297;0	346;0	600;562	977;3	020;0;29;484;299; ; ; ; ;
14534;730;496;288;0	558;0	467;560	373;3	009;0;469;301;0	345;0	600;562	977;3	038;0;29;484;299; ; ; ; ;
14554;731;487;295;0	558;0	467;560	373;3	083;0;479;305;0	344;0	601;562	977;2	991;0;29;484;299; ; ; ; ;
14574;732;497;285;0	557;0	467;560	373;3	084;0;480;307;0	344;0	601;562	977;3	001;0;29;484;299; ; ; ; ;
14594;733;495;286;0	556;0	466;560	813;3	088;0;478;308;0	344;0	600;563	480;2	999;0;29;484;299; ; ; ; ;
14614;734;491;293;0	556;0	467;560	813;3	120;0;473;309;0	343;0	601;563	480;3	069;0;29;484;299; ; ; ; ;
14634;735;485;301;0	555;0	467;560	813;3	205;0;477;308;0	343;0	601;563	480;3	070;0;29;484;299; ; ; ; ;
14654;736;492;296;0	555;0	467;560	813;3	277;0;474;305;0	342;0	602;563	480;3	114;0;29;484;299; ; ; ; ;
14674;737;491;304;0	554;0	467;560	813;3	291;0;481;308;0	342;0	602;563	480;3	120;0;29;484;299; ; ; ; ;
14694;738;490;304;0	554;0	467;561	048;3	307;0;482;305;0	342;0	602;564	622;3	133;0;29;484;299; ; ; ; ;
14713;739;488;291;0	554;0	468;561	048;3	149;0;478;309;0	342;0	603;564	622;3	170;0;29;484;299; ; ; ; ;
14733;740;493;296;0	554;0	468;561	048;3	258;0;474;311;0	341;0	603;564	622;3	079;0;29;484;299; ; ; ; ;
14753;741;492;298;0	554;0	469;561	048;3	231;0;475;310;0	342;0	603;564	622;3	127;0;29;484;299; ; ; ; ;
14773;742;495;297;0	554;0	469;561	048;3	243;0;474;310;0	342;0	604;564	622;3	108;0;29;484;299; ; ; ; ;
14793;743;495;296;0	554;0	469;562	002;3	235;0;474;312;0	342;0	604;563	448;3	127;0;29;484;299; ; ; ; ;
14813;744;404;324;0	556;0	470;562	002;3	273;0;384;316;0	344;0	605;563	448;3	107;0; ; ; ; ; ; ; ;
14833;745;275;343;0	558;0	472;562	002;3	216;0;260;348;0	347;0	606;563	448;3	066;0;30;236;358; ; ; ; ;
14853;746;261;354;0	560;0	472;562	002;3	337;0;241;351;0	348;0	606;563	448;3	166;0;30;236;358; ; ; ; ;
14873;747;254;357;0	561;0	473;562	002;3	231;0;245;353;0	348;0	607;563	448;3	074;0;30;236;358; ; ; ; ;
14893;748;246;360;0	562;0	473;561	914;3	276;0;249;354;0	349;0	607;564	292;3	115;0;30;236;358; ; ; ; ;
14913;749;259;358;0	562;0	475;561	914;3	130;0;237;344;0	349;0	609;564	292;3	146;0;30;236;358; ; ; ; ;
14933;750;248;350;0	562;0	475;561	914;3	195;0;232;346;0	349;0	609;564	292;3	114;0;30;236;358; ; ; ; ;
14953;751;249;342;0	562;0	475;561	914;3	199;0;238;346;0	349;0	610;564	292;3	078;0;30;236;358; ; ; ; ;
14972;752;240;346;0	562;0	476;561	914;3	301;0;240;348;0	348;0	610;564	292;3	062;0;30;236;358; ; ; ; ;
14992;753;238;344;0	562;0	475;560	548;3	330;0;239;350;0	348;0	610;562	540;3	037;0;30;236;358; ; ; ; ;
15012;754;244;349;0	561;0	476;560	548;3	278;0;240;349;0	348;0	611;562	540;3	057;0;30;236;358; ; ; ; ;
15032;755;241;354;0	561;0	477;560	548;3	251;0;-800;-600;0	561;0	477;-1	000;-1	000;4;30;236;358; ; ; ; ;
15052;756;248;348;0	562;0	477;560	548;3	251;0;241;354;0	348;0	611;562	540;3	106;0;30;236;358; ; ; ; ;
15072;757;246;350;0	561;0	477;560	548;3	273;0;237;356;0	348;0	611;562	540;3	073;0;30;236;358; ; ; ; ;
15092;758;242;345;0	561;0	476;566	100;3	290;0;237;355;0	348;0	611;563	070;3	076;0;30;236;358; ; ; ; ;
15112;759;242;340;0	561;0	476;566	100;3	339;0;234;372;0	348;0	611;563	070;3	136;0;30;236;358; ; ; ; ;
15132;760;245;348;0	562;0	476;566	100;3	337;0;243;356;0	348;0	611;563	070;3	157;0;30;236;358; ; ; ; ;
15152;761;238;351;0	562;0	476;566	100;3	263;0;237;371;0	348;0	611;563	070;3	198;0;30;236;358; ; ; ; ;
15172;762;239;350;0	562;0	475;566	100;3	355;0;243;362;0	348;0	610;563	070;3	177;0;30;236;358; ; ; ; ;
15192;763;239;349;0	561;0	474;566	132;3	337;0;241;370;0	348;0	609;563	109;3	198;0;30;236;358; ; ; ; ;
15212;764;235;351;0	561;0	475;566	132;3	324;0;247;356;0	348;0	610;563	109;3	222;0;30;236;358; ; ; ; ;
15232;765;221;370;0	561;0	475;566	132;3	277;0;222;373;0	348;0	610;563	109;3	212;0;30;236;358; ; ; ; ;
15252;766;225;369;0	561;0	475;566	132;3	373;0;229;372;0	348;0	610;563	109;3	224;0;30;236;358; ; ; ; ;
15272;767;231;361;0	561;0	475;566	132;3	489;0;219;369;0	348;0	610;563	109;3	241;0;30;236;358; ; ; ; ;
15291;768;225;373;0	560;0	475;564	661;3	495;0;222;369;0	348;0	610;561	652;3	232;0;30;236;358; ; ; ; ;
15311;769;233;371;0	560;0	476;564	661;3	445;0;241;375;0	347;0	611;561	652;3	244;0;30;236;358; ; ; ; ;
15331;770;227;370;0	560;0	476;564	661;3	417;0;235;379;0	347;0	612;561	652;3	272;0;30;236;358; ; ; ; ;
15351;771;228;368;0	560;0	476;564	661;3	455;0;225;362;0	347;0	612;561	652;3	301;0;30;236;358; ; ; ; ;
15371;772;234;373;0	560;0	477;564	661;3	430;0;225;358;0	347;0	613;561	652;3	324;0;30;236;358; ; ; ; ;
15391;773;231;372;0	560;0	477;564	852;3	425;0;225;354;0	347;0	613;561	806;3	348;0;30;236;358; ; ; ; ;
15411;774;238;366;0	560;0	478;564	852;3	471;0;226;374;0	347;0	614;561	806;3	290;0;30;236;358; ; ; ; ;
15431;775;227;371;0	559;0	478;564	852;3	415;0;226;368;0	346;0	614;561	806;3	270;0;30;236;358; ; ; ; ;
15451;776;228;356;0	559;0	478;564	852;3	406;0;231;366;0	346;0	615;561	806;3	206;0;30;236;358; ; ; ; ;
15471;777;232;363;0	560;0	479;564	852;3	376;0;-800;-600;0	560;0	479;-1	000;-1	000;4;30;236;358; ; ; ; ;
15491;778;-800;-600;0	347;0	615;-1	000;-1	000;4;-800;-600;0	347;0	615;-1	000;-1	000;4; ; ; ; ; ; ; ;
15511;779;237;363;0	560;0	479;561	467;3	336;0;-800;-600;0	560;0	479;-1	000;-1	000;4; ; ; ; ; ; ; ;
15531;780;-800;-600;0	347;0	615;-1	000;-1	000;4;233;372;0	347;0	615;561	467;3	190;0; ; ; ; ; ; ; ;
15550;781;253;354;0	560;0	478;561	467;3	289;0;-800;-600;0	560;0	478;-1	000;-1	000;4; ; ; ; ; ; ; ;
15570;782;-800;-600;0	347;0	613;-1	000;-1	000;4;284;328;0	347;0	613;561	467;3	195;0; ; ; ; ; ; ; ;
15590;783;-800;-600;0	559;0	476;-1	000;-1	000;4;-800;-600;0	559;0	476;-1	000;-1	000;4; ; ; ; ; ; ; ;
15610;784;-800;-600;0	346;0	612;-1	000;-1	000;4;281;317;0	346;0	612;561	769;3	088;0; ; ; ; ; ; ; ;
15630;785;282;307;0	558;0	475;561	769;3	248;0;-800;-600;0	558;0	475;-1	000;-1	000;4; ; ; ; ; ; ; ;
15650;786;-800;-600;0	346;0	611;-1	000;-1	000;4;295;315;0	346;0	611;561	769;3	148;0; ; ; ; ; ; ; ;
15670;787;302;314;0	558;0	475;561	769;3	247;0;-800;-600;0	558;0	475;-1	000;-1	000;4; ; ; ; ; ; ; ;
15690;788;-800;-600;0	346;0	610;-1	000;-1	000;4;-800;-600;0	346;0	610;-1	000;-1	000;4; ; ; ; ; ; ; ;
15710;789;303;303;0	558;0	475;562	834;3	235;0;-800;-600;0	558;0	475;-1	000;-1	000;4; ; ; ; ; ; ; ;
15730;790;-800;-600;0	346;0	611;-1	000;-1	000;4;292;316;0	346;0	611;562	834;3	059;0; ; ; ; ; ; ; ;
15750;791;298;314;0	559;0	475;562	834;3	162;0;-800;-600;0	559;0	475;-1	000;-1	000;4; ; ; ; ; ; ; ;
15770;792;-800;-600;0	346;0	612;-1	000;-1	000;4;294;308;0	346;0	612;562	834;3	068;0; ; ; ; ; ; ; ;
15790;793;-800;-600;0	558;0	475;-1	000;-1	000;4;-800;-600;0	558;0	475;-1	000;-1	000;4; ; ; ; ; ; ; ;
15810;794;-800;-600;0	345;0	613;-1	000;-1	000;4;296;315;0	345;0	613;560	500;3	019;0; ; ; ; ; ; ; ;
15830;795;298;312;0	557;0	476;560	500;3	214;0;-800;-600;0	557;0	476;-1	000;-1	000;4; ; ; ; ; ; ; ;
15850;796;-800;-600;0	344;0	614;-1	000;-1	000;4;303;333;0	344;0	614;560	500;3	034;0; ; ; ; ; ; ; ;
15869;797;370;314;0	554;0	476;560	500;3	121;0;-800;-600;0	554;0	476;-1	000;-1	000;4; ; ; ; ; ; ; ;
15889;798;-800;-600;0	342;0	613;-1	000;-1	000;4;-800;-600;0	342;0	613;-1	000;-1	000;4; ; ; ; ; ; ; ;
15909;799;371;300;0	553;0	475;563	400;3	223;0;-800;-600;0	553;0	475;-1	000;-1	000;4; ; ; ; ; ; ; ;
15929;800;-800;-600;0	341;0	613;-1	000;-1	000;4;364;309;0	341;0	613;563	400;3	067;0; ; ; ; ; ; ; ;
15949;801;372;302;0	552;0	474;563	400;3	269;0;-800;-600;0	552;0	474;-1	000;-1	000;4; ; ; ; ; ; ; ;
15969;802;-800;-600;0	340;0	612;-1	000;-1	000;4;368;315;0	340;0	612;563	400;3	130;0; ; ; ; ; ; ; ;
15989;803;-800;-600;0	551;0	472;-1	000;-1	000;4;-800;-600;0	551;0	472;-1	000;-1	000;4; ; ; ; ; ; ; ;
16009;804;-800;-600;0	340;0	610;-1	000;-1	000;4;378;315;0	340;0	610;559	937;3	102;0; ; ; ; ; ; ; ;
16029;805;383;316;0	552;0	472;559	937;3	210;0;-800;-600;0	552;0	472;-1	000;-1	000;4; ; ; ; ; ; ; ;
16049;806;-800;-600;0	342;0	610;-1	000;-1	000;4;376;316;0	342;0	610;559	937;3	085;0; ; ; ; ; ; ; ;
16069;807;388;317;0	556;0	473;559	937;3	205;0;-800;-600;0	556;0	473;-1	000;-1	000;4; ; ; ; ; ; ; ;
16089;808;-800;-600;0	345;0	609;-1	000;-1	000;4;-800;-600;0	345;0	609;-1	000;-1	000;4; ; ; ; ; ; ; ;
16109;809;377;302;0	561;0	475;562	939;3	286;0;-800;-600;0	561;0	475;-1	000;-1	000;4; ; ; ; ; ; ; ;
16129;810;-800;-600;0	349;0	610;-1	000;-1	000;4;366;323;0	349;0	610;562	939;3	098;0; ; ; ; ; ; ; ;
16149;811;378;316;0	564;0	476;562	939;3	204;0;-800;-600;0	564;0	476;-1	000;-1	000;4; ; ; ; ; ; ; ;
16168;812;-800;-600;0	351;0	611;-1	000;-1	000;4;374;311;0	351;0	611;562	939;3	073;0; ; ; ; ; ; ; ;
16188;813;-800;-600;0	565;0	477;-1	000;-1	000;4;-800;-600;0	565;0	477;-1	000;-1	000;4; ; ; ; ; ; ; ;
16208;814;-800;-600;0	350;0	613;-1	000;-1	000;4;369;319;0	350;0	613;558	284;3	088;0; ; ; ; ; ; ; ;
16228;815;378;327;0	562;0	478;558	284;3	201;0;-800;-600;0	562;0	478;-1	000;-1	000;4; ; ; ; ; ; ; ;
16248;816;-800;-600;0	348;0	614;-1	000;-1	000;4;366;319;0	348;0	614;558	284;3	111;0; ; ; ; ; ; ; ;
16268;817;380;315;0	559;0	478;558	284;3	224;0;-800;-600;0	559;0	478;-1	000;-1	000;4; ; ; ; ; ; ; ;
16288;818;-800;-600;0	344;0	614;-1	000;-1	000;4;-800;-600;0	344;0	614;-1	000;-1	000;4; ; ; ; ; ; ; ;
16308;819;409;277;0	555;0	476;563	132;3	227;0;-800;-600;0	555;0	476;-1	000;-1	000;4; ; ; ; ; ; ; ;
16328;820;-800;-600;0	341;0	612;-1	000;-1	000;4;414;259;0	341;0	612;563	132;3	120;0; ; ; ; ; ; ; ;
16348;821;433;199;0	551;0	473;563	132;3	225;0;-800;-600;0	551;0	473;-1	000;-1	000;4; ; ; ; ; ; ; ;
16368;822;-800;-600;0	340;0	609;-1	000;-1	000;4;417;198;0	340;0	609;563	132;3	155;0; ; ; ; ; ; ; ;
16388;823;-800;-600;0	551;0	470;-1	000;-1	000;4;-800;-600;0	551;0	470;-1	000;-1	000;4; ; ; ; ; ; ; ;
16408;824;-800;-600;0	340;0	607;-1	000;-1	000;4;422;215;0	340;0	607;558	501;3	222;0; ; ; ; ; ; ; ;
16428;825;440;187;0	552;0	469;558	501;3	292;0;-800;-600;0	552;0	469;-1	000;-1	000;4; ; ; ; ; ; ; ;
16448;826;-800;-600;0	341;0	606;-1	000;-1	000;4;416;212;0	341;0	606;558	501;3	226;0; ; ; ; ; ; ; ;
16467;827;429;197;0	554;0	468;558	501;3	332;0;-800;-600;0	554;0	468;-1	000;-1	000;4; ; ; ; ; ; ; ;
16487;828;-800;-600;0	343;0	603;-1	000;-1	000;4;-800;-600;0	343;0	603;-1	000;-1	000;4; ; ; ; ; ; ; ;
16507;829;432;175;0	555;0	468;566	224;3	389;0;-800;-600;0	555;0	468;-1	000;-1	000;4; ; ; ; ; ; ; ;
16527;830;-800;-600;0	344;0	603;-1	000;-1	000;4;417;195;0	344;0	603;566	224;3	312;0; ; ; ; ; ; ; ;
16547;831;424;177;0	557;0	468;566	224;3	419;0;-800;-600;0	557;0	468;-1	000;-1	000;4; ; ; ; ; ; ; ;
16567;832;-800;-600;0	345;0	602;-1	000;-1	000;4;421;197;0	345;0	602;566	224;3	290;0; ; ; ; ; ; ; ;
16587;833;-800;-600;0	558;0	467;-1	000;-1	000;4;-800;-600;0	558;0	467;-1	000;-1	000;4; ; ; ; ; ; ; ;
16609;834;-800;-600;0	346;0	602;-1	000;-1	000;4;411;210;0	346;0	602;559	380;3	169;0; ; ; ; ; ; ; ;
16627;835;429;181;0	558;0	467;559	380;3	305;0;-800;-600;0	558;0	467;-1	000;-1	000;4; ; ; ; ; ; ; ;
16647;836;-800;-600;0	346;0	601;-1	000;-1	000;4;409;210;0	346;0	601;559	380;3	101;0; ; ; ; ; ; ; ;
16667;837;432;194;0	558;0	467;559	380;3	327;0;-800;-600;0	558;0	467;-1	000;-1	000;4; ; ; ; ; ; ; ;
16687;838;-800;-600;0	345;0	601;-1	000;-1	000;4;-800;-600;0	345;0	601;-1	000;-1	000;4; ; ; ; ; ; ; ;
16707;839;426;186;0	557;0	467;565	430;3	238;0;-800;-600;0	557;0	467;-1	000;-1	000;4; ; ; ; ; ; ; ;
16727;840;-800;-600;0	345;0	602;-1	000;-1	000;4;415;203;0	345;0	602;565	430;3	162;0; ; ; ; ; ; ; ;
16746;841;435;188;0	556;0	467;565	430;3	205;0;-800;-600;0	556;0	467;-1	000;-1	000;4; ; ; ; ; ; ; ;
16766;842;-800;-600;0	344;0	602;-1	000;-1	000;4;411;203;0	344;0	602;565	430;3	173;0; ; ; ; ; ; ; ;
16786;843;-800;-600;0	555;0	466;-1	000;-1	000;4;-800;-600;0	555;0	466;-1	000;-1	000;4; ; ; ; ; ; ; ;
16806;844;-800;-600;0	343;0	603;-1	000;-1	000;4;418;198;0	343;0	603;561	510;3	145;0; ; ; ; ; ; ; ;
16826;845;428;185;0	554;0	467;561	510;3	270;0;-800;-600;0	554;0	467;-1	000;-1	000;4; ; ; ; ; ; ; ;
16846;846;-800;-600;0	342;0	603;-1	000;-1	000;4;411;213;0	342;0	603;561	510;3	179;0; ; ; ; ; ; ; ;
16866;847;410;117;0	554;0	466;561	510;3	335;0;-800;-600;0	554;0	466;-1	000;-1	000;4; ; ; ; ; ; ; ;
16886;848;-800;-600;0	342;0	600;-1	000;-1	000;4;-800;-600;0	342;0	600;-1	000;-1	000;4; ; ; ; ; ; ; ;
16906;849;397;76;0	553;0	465;560	364;3	284;0;-800;-600;0	553;0	465;-1	000;-1	000;4; ; ; ; ; ; ; ;
16926;850;-800;-600;0	342;0	599;-1	000;-1	000;4;399;109;0	342;0	599;560	364;3	238;0; ; ; ; ; ; ; ;
16946;851;396;71;0	553;0	463;560	364;3	378;0;-800;-600;0	553;0	463;-1	000;-1	000;4; ; ; ; ; ; ; ;
16966;852;-800;-600;0	342;0	597;-1	000;-1	000;4;402;99;0	342;0	597;560	364;3	202;0; ; ; ; ; ; ; ;
16986;853;-800;-600;0	554;0	461;-1	000;-1	000;4;-800;-600;0	554;0	461;-1	000;-1	000;4; ; ; ; ; ; ; ;
17006;854;-800;-600;0	343;0	595;-1	000;-1	000;4;393;106;0	343;0	595;558	742;3	319;0; ; ; ; ; ; ; ;
17026;855;396;74;0	554;0	460;558	742;3	345;0;-800;-600;0	554;0	460;-1	000;-1	000;4; ; ; ; ; ; ; ;
17046;856;-800;-600;0	343;0	594;-1	000;-1	000;4;395;109;0	343;0	594;558	742;3	226;0; ; ; ; ; ; ; ;
17065;857;382;81;0	554;0	460;558	742;3	341;0;-800;-600;0	554;0	460;-1	000;-1	000;4; ; ; ; ; ; ; ;
17085;858;-800;-600;0	343;0	593;-1	000;-1	000;4;-800;-600;0	343;0	593;-1	000;-1	000;4; ; ; ; ; ; ; ;
17105;859;392;75;0	554;0	460;562	500;3	330;0;-800;-600;0	554;0	460;-1	000;-1	000;4; ; ; ; ; ; ; ;
17125;860;-800;-600;0	343;0	594;-1	000;-1	000;4;393;99;0	343;0	594;562	500;3	164;0; ; ; ; ; ; ; ;
17145;861;395;75;0	554;0	459;562	500;3	225;0;-800;-600;0	554;0	459;-1	000;-1	000;4; ; ; ; ; ; ; ;
17165;862;-800;-600;0	343;0	594;-1	000;-1	000;4;398;108;0	343;0	594;562	500;3	017;0; ; ; ; ; ; ; ;
17185;863;-800;-600;0	555;0	458;-1	000;-1	000;4;-800;-600;0	555;0	458;-1	000;-1	000;4; ; ; ; ; ; ; ;
17205;864;-800;-600;0	345;0	592;-1	000;-1	000;4;394;71;0	345;0	592;557	720;3	028;0; ; ; ; ; ; ; ;
17225;865;393;45;0	557;0	459;557	720;3	155;0;-800;-600;0	557;0	459;-1	000;-1	000;4; ; ; ; ; ; ; ;
17245;866;-800;-600;0	346;0	589;-1	000;-1	000;4;395;81;0	346;0	589;557	720;3	017;0; ; ; ; ; ; ; ;
17265;867;387;49;0	558;0	457;557	720;3	160;0;-800;-600;0	558;0	457;-1	000;-1	000;4; ; ; ; ; ; ; ;
17285;868;-800;-600;0	346;0	587;-1	000;-1	000;4;-800;-600;0	346;0	587;-1	000;-1	000;4; ; ; ; ; ; ; ;
17305;869;382;31;0	557;0	456;560	998;3	044;0;-800;-600;0	557;0	456;-1	000;-1	000;4; ; ; ; ; ; ; ;
17325;870;-800;-600;0	346;0	588;-1	000;-1	000;4;387;71;0	346;0	588;560	998;3	034;0; ; ; ; ; ; ; ;
17344;871;385;47;0	557;0	457;560	998;3	051;0;-800;-600;0	557;0	457;-1	000;-1	000;4; ; ; ; ; ; ; ;
17364;872;-800;-600;0	346;0	589;-1	000;-1	000;4;389;64;0	346;0	589;560	998;2	942;0; ; ; ; ; ; ; ;
17384;873;-800;-600;0	557;0	456;-1	000;-1	000;4;-800;-600;0	557;0	456;-1	000;-1	000;4; ; ; ; ; ; ; ;
17404;874;-800;-600;-1	000;-1	000;-1	000;-1	000;4;-800;-600;-1	000;-1	000;-1	000;-1	000;4; ; ; ; ; ; ; ;
17424;875;370;64;0	558;0	457;560	377;3	013;0;-800;-600;0	558;0	457;-1	000;-1	000;4; ; ; ; ; ; ; ;
17444;876;386;41;0	557;0	457;560	377;3	043;0;-800;-600;0	557;0	457;-1	000;-1	000;4; ; ; ; ; ; ; ;
17464;877;392;43;0	557;0	457;560	377;3	016;0;-800;-600;0	557;0	457;-1	000;-1	000;4; ; ; ; ; ; ; ;
17484;878;398;47;0	557;0	457;559	720;3	024;0;-800;-600;0	557;0	457;-1	000;-1	000;4; ; ; ; ; ; ; ;
17504;879;375;38;0	556;0	458;559	720;3	029;0;-800;-600;0	556;0	458;-1	000;-1	000;4; ; ; ; ; ; ; ;
17524;880;-800;-600;-1	000;-1	000;-1	000;-1	000;4;-800;-600;-1	000;-1	000;-1	000;-1	000;4; ; ; ; ; ; ; ;
17544;881;372;52;0	555;0	459;559	720;2	978;0;-800;-600;0	555;0	459;-1	000;-1	000;4;31;379;48; ; ; ; ;
17564;882;380;47;0	554;0	460;559	720;3	044;0;-800;-600;0	554;0	460;-1	000;-1	000;4;31;379;48; ; ; ; ;
17584;883;380;56;0	554;0	459;558	135;3	020;0;-800;-600;0	554;0	459;-1	000;-1	000;4;31;379;48; ; ; ; ;
17604;884;375;47;0	554;0	460;558	135;2	997;0;-800;-600;0	554;0	460;-1	000;-1	000;4;31;379;48; ; ; ; ;
17624;885;380;48;0	555;0	460;558	135;3	034;0;-800;-600;0	555;0	460;-1	000;-1	000;4;31;379;48; ; ; ; ;
17644;886;383;42;0	555;0	459;558	135;3	059;0;-800;-600;0	555;0	459;-1	000;-1	000;4;31;379;48; ; ; ; ;
17663;887;-800;-600;-1	000;-1	000;-1	000;-1	000;4;-800;-600;-1	000;-1	000;-1	000;-1	000;4; ; ; ; ; ; ; ;
17686;888;-800;-600;0	556;0	458;-1	000;-1	000;4;-800;-600;0	556;0	458;-1	000;-1	000;4; ; ; ; ; ; ; ;
17703;889;380;46;0	556;0	459;557	877;3	127;0;-800;-600;0	556;0	459;-1	000;-1	000;4;32;377;54; ; ; ; ;
17723;890;374;64;0	556;0	460;557	877;3	125;0;-800;-600;0	556;0	460;-1	000;-1	000;4;32;377;54; ; ; ; ;
17743;891;381;55;0	556;0	460;557	877;2	960;0;-800;-600;0	556;0	460;-1	000;-1	000;4;32;377;54; ; ; ; ;
17763;892;380;45;0	557;0	460;557	877;3	119;0;-800;-600;0	557;0	460;-1	000;-1	000;4;32;377;54; ; ; ; ;
17783;893;378;54;0	557;0	459;556	739;3	070;0;-800;-600;0	557;0	459;-1	000;-1	000;4;32;377;54; ; ; ; ;
17803;894;377;57;0	557;0	460;556	739;3	049;0;-800;-600;0	557;0	460;-1	000;-1	000;4;32;377;54; ; ; ; ;
17823;895;378;55;0	556;0	460;556	739;3	186;0;-800;-600;0	556;0	460;-1	000;-1	000;4;32;377;54; ; ; ; ;
17843;896;377;53;0	556;0	461;556	739;3	188;0;-800;-600;0	556;0	461;-1	000;-1	000;4;32;377;54; ; ; ; ;
17863;897;380;53;0	555;0	461;556	739;3	178;0;-800;-600;0	555;0	461;-1	000;-1	000;4;32;377;54; ; ; ; ;
17883;898;380;52;0	555;0	461;557	006;3	178;0;-800;-600;0	555;0	461;-1	000;-1	000;4;32;377;54; ; ; ; ;
17903;899;377;51;0	554;0	462;557	006;3	211;0;-800;-600;0	554;0	462;-1	000;-1	000;4;32;377;54; ; ; ; ;
17923;900;375;55;0	554;0	462;557	006;3	237;0;-800;-600;0	554;0	462;-1	000;-1	000;4;32;377;54; ; ; ; ;
17942;901;412;95;0	553;0	463;557	006;3	266;0;-800;-600;0	553;0	463;-1	000;-1	000;4; ; ; ; ; ; ; ;
17963;902;488;247;0	550;0	466;557	006;3	281;0;-800;-600;0	550;0	466;-1	000;-1	000;4; ; ; ; ; ; ; ;
17982;903;507;264;0	549;0	467;564	019;3	337;0;-800;-600;0	549;0	467;-1	000;-1	000;4; ; ; ; ; ; ; ;
18002;904;472;313;0	549;0	468;564	019;3	448;0;-800;-600;0	549;0	468;-1	000;-1	000;4;33;464;317; ; ; ; ;
18022;905;472;322;0	548;0	468;564	019;3	395;0;-800;-600;0	548;0	468;-1	000;-1	000;4;33;464;317; ; ; ; ;
18044;906;464;312;0	548;0	469;564	019;3	440;0;-800;-600;0	548;0	469;-1	000;-1	000;4;33;464;317; ; ; ; ;
18062;907;467;323;0	548;0	469;564	019;3	501;0;-800;-600;0	548;0	469;-1	000;-1	000;4;33;464;317; ; ; ; ;
18082;908;464;320;0	548;0	469;564	531;3	494;0;-800;-600;0	548;0	469;-1	000;-1	000;4;33;464;317; ; ; ; ;
18102;909;463;313;0	548;0	469;564	531;3	478;0;-800;-600;0	548;0	469;-1	000;-1	000;4;33;464;317; ; ; ; ;
18122;910;464;308;0	548;0	469;564	531;3	478;0;-800;-600;0	548;0	469;-1	000;-1	000;4;33;464;317; ; ; ; ;
18142;911;464;307;0	548;0	469;564	531;3	527;0;-800;-600;0	548;0	469;-1	000;-1	000;4;33;464;317; ; ; ; ;
18162;912;464;325;0	548;0	469;564	531;3	556;0;-800;-600;0	548;0	469;-1	000;-1	000;4;33;464;317; ; ; ; ;
18182;913;464;325;0	548;0	469;563	250;3	567;0;-800;-600;0	548;0	469;-1	000;-1	000;4;33;464;317; ; ; ; ;
18202;914;467;317;0	548;0	469;563	250;3	446;0;-800;-600;0	548;0	469;-1	000;-1	000;4;33;464;317; ; ; ; ;
18222;915;463;316;0	547;0	469;563	250;3	406;0;-800;-600;0	547;0	469;-1	000;-1	000;4;33;464;317; ; ; ; ;
18243;916;462;324;0	547;0	469;563	250;3	494;0;-800;-600;0	547;0	469;-1	000;-1	000;4;33;464;317; ; ; ; ;
18261;917;478;356;0	547;0	469;563	250;3	363;0;-800;-600;0	547;0	469;-1	000;-1	000;4;34;463;367; ; ; ; ;
18282;918;477;360;0	546;0	469;563	056;3	377;0;-800;-600;0	546;0	469;-1	000;-1	000;4;34;463;367; ; ; ; ;
18301;919;461;369;0	545;0	469;563	056;3	445;0;-800;-600;0	545;0	469;-1	000;-1	000;4;34;463;367; ; ; ; ;
18322;920;466;371;0	545;0	469;563	056;3	436;0;-800;-600;0	545;0	469;-1	000;-1	000;4;34;463;367; ; ; ; ;
18341;921;457;369;0	545;0	469;563	056;3	419;0;-800;-600;0	545;0	469;-1	000;-1	000;4;34;463;367; ; ; ; ;
18361;922;463;372;0	544;0	468;563	056;3	450;0;-800;-600;0	544;0	468;-1	000;-1	000;4;34;463;367; ; ; ; ;
18381;923;463;370;0	544;0	468;564	670;3	451;0;-800;-600;0	544;0	468;-1	000;-1	000;4;34;463;367; ; ; ; ;
18403;924;463;366;0	543;0	468;564	670;3	385;0;-800;-600;0	543;0	468;-1	000;-1	000;4;34;463;367; ; ; ; ;
18421;925;467;366;0	543;0	468;564	670;3	447;0;-800;-600;0	543;0	468;-1	000;-1	000;4;34;463;367; ; ; ; ;
18442;926;468;362;0	543;0	468;564	670;3	389;0;-800;-600;0	543;0	468;-1	000;-1	000;4;34;463;367; ; ; ; ;
18461;927;471;372;0	543;0	468;564	670;3	461;0;-800;-600;0	543;0	468;-1	000;-1	000;4;34;463;367; ; ; ; ;
18482;928;473;373;0	542;0	468;563	944;3	442;0;-800;-600;0	542;0	468;-1	000;-1	000;4;34;463;367; ; ; ; ;
18501;929;466;366;0	542;0	469;563	944;3	419;0;-800;-600;0	542;0	469;-1	000;-1	000;4;34;463;367; ; ; ; ;
18522;930;464;359;0	542;0	469;563	944;3	485;0;-800;-600;0	542;0	469;-1	000;-1	000;4;34;463;367; ; ; ; ;
18541;931;462;359;0	543;0	469;563	944;3	438;0;-800;-600;0	543;0	469;-1	000;-1	000;4;34;463;367; ; ; ; ;
18562;932;466;374;0	543;0	469;563	944;3	431;0;-800;-600;0	543;0	469;-1	000;-1	000;4;34;463;367; ; ; ; ;
18580;933;465;372;0	543;0	469;562	621;3	445;0;-800;-600;0	543;0	469;-1	000;-1	000;4;34;463;367; ; ; ; ;
18602;934;463;363;0	543;0	469;562	621;3	354;0;-800;-600;0	543;0	469;-1	000;-1	000;4;34;463;367; ; ; ; ;
18620;935;461;365;0	543;0	469;562	621;3	318;0;-800;-600;0	543;0	469;-1	000;-1	000;4;34;463;367; ; ; ; ;
18642;936;458;371;0	543;0	469;562	621;3	324;0;-800;-600;0	543;0	469;-1	000;-1	000;4;34;463;367; ; ; ; ;
18660;937;453;368;0	543;0	469;562	621;3	330;0;-800;-600;0	543;0	469;-1	000;-1	000;4;34;463;367; ; ; ; ;
18682;938;451;369;0	544;0	468;564	772;3	348;0;-800;-600;0	544;0	468;-1	000;-1	000;4;34;463;367; ; ; ; ;
18700;939;414;306;0	544;0	467;564	772;3	343;0;-800;-600;0	544;0	467;-1	000;-1	000;4;35;403;311; ; ; ; ;
18720;940;405;313;0	543;0	467;564	772;3	377;0;-800;-600;0	543;0	467;-1	000;-1	000;4;35;403;311; ; ; ; ;
18740;941;407;306;0	543;0	466;564	772;3	330;0;-800;-600;0	543;0	466;-1	000;-1	000;4;35;403;311; ; ; ; ;
18760;942;407;304;0	543;0	466;564	772;3	339;0;-800;-600;0	543;0	466;-1	000;-1	000;4;35;403;311; ; ; ; ;
18780;943;407;308;0	543;0	465;563	595;3	337;0;-800;-600;0	543;0	465;-1	000;-1	000;4;35;403;311; ; ; ; ;
18800;944;409;317;0	542;0	465;563	595;3	325;0;-800;-600;0	542;0	465;-1	000;-1	000;4;35;403;311; ; ; ; ;
18820;945;405;310;0	542;0	465;563	595;3	393;0;-800;-600;0	542;0	465;-1	000;-1	000;4;35;403;311; ; ; ; ;
18840;946;407;306;0	542;0	465;563	595;3	376;0;-800;-600;0	542;0	465;-1	000;-1	000;4;35;403;311; ; ; ; ;
18859;947;401;314;0	543;0	465;563	595;3	372;0;-800;-600;0	543;0	465;-1	000;-1	000;4;35;403;311; ; ; ; ;
18879;948;400;310;0	543;0	464;563	108;3	365;0;-800;-600;0	543;0	464;-1	000;-1	000;4;35;403;311; ; ; ; ;
18899;949;403;317;0	544;0	465;563	108;3	370;0;-800;-600;0	544;0	465;-1	000;-1	000;4;35;403;311; ; ; ; ;
18919;950;397;318;0	545;0	465;563	108;3	276;0;-800;-600;0	545;0	465;-1	000;-1	000;4;35;403;311; ; ; ; ;
18939;951;392;316;0	547;0	466;563	108;3	316;0;-800;-600;0	547;0	466;-1	000;-1	000;4;35;403;311; ; ; ; ;
18959;952;399;322;0	548;0	466;563	108;3	299;0;-198;594;0	374;0	576;563	108;4	099;0; ; ; ; ; ; ; ;
18979;953;398;322;0	548;0	466;562	980;3	320;0;-194;594;0	375;0	575;560	885;4	084;0; ; ; ; ; ; ; ;
18999;954;395;317;0	549;0	466;562	980;3	368;0;-800;-600;0	549;0	466;-1	000;-1	000;4; ; ; ; ; ; ; ;
19019;955;402;304;0	549;0	466;562	980;3	285;0;-800;-600;0	549;0	466;-1	000;-1	000;4; ; ; ; ; ; ; ;
19039;956;397;326;0	548;0	466;562	980;3	293;0;-800;-600;0	548;0	466;-1	000;-1	000;4; ; ; ; ; ; ; ;
19059;957;383;294;0	547;0	466;562	980;3	315;0;-800;-600;0	547;0	466;-1	000;-1	000;4;36;389;299; ; ; ; ;
19079;958;385;299;0	546;0	465;562	564;3	326;0;-800;-600;0	546;0	465;-1	000;-1	000;4;36;389;299; ; ; ; ;
19099;959;389;293;0	544;0	466;562	564;3	370;0;-800;-600;0	544;0	466;-1	000;-1	000;4;36;389;299; ; ; ; ;
19119;960;396;298;0	543;0	465;562	564;3	326;0;-800;-600;0	543;0	465;-1	000;-1	000;4;36;389;299; ; ; ; ;
19139;961;391;299;0	542;0	465;562	564;3	307;0;-800;-600;0	542;0	465;-1	000;-1	000;4;36;389;299; ; ; ; ;
19158;962;391;298;0	541;0	465;562	564;3	412;0;-800;-600;0	541;0	465;-1	000;-1	000;4;36;389;299; ; ; ; ;
19178;963;391;298;0	540;0	465;562	688;3	389;0;-800;-600;0	540;0	465;-1	000;-1	000;4;36;389;299; ; ; ; ;
19198;964;386;310;0	541;0	465;562	688;3	352;0;-800;-600;0	541;0	465;-1	000;-1	000;4;36;389;299; ; ; ; ;
19218;965;389;293;0	541;0	466;562	688;3	348;0;-800;-600;0	541;0	466;-1	000;-1	000;4;36;389;299; ; ; ; ;
19238;966;389;303;0	542;0	466;562	688;3	271;0;-800;-600;0	542;0	466;-1	000;-1	000;4;36;389;299; ; ; ; ;
19258;967;389;303;0	542;0	466;562	688;3	283;0;-800;-600;0	542;0	466;-1	000;-1	000;4;36;389;299; ; ; ; ;
19278;968;389;302;0	543;0	467;563	173;3	298;0;-800;-600;0	543;0	467;-1	000;-1	000;4;36;389;299; ; ; ; ;
19298;969;383;352;0	544;0	469;563	173;3	283;0;-800;-600;0	544;0	469;-1	000;-1	000;4; ; ; ; ; ; ; ;
19318;970;377;351;0	544;0	470;563	173;3	257;0;-800;-600;0	544;0	470;-1	000;-1	000;4; ; ; ; ; ; ; ;
19338;971;381;345;0	544;0	470;563	173;3	298;0;-155;605;0	371;0	581;563	173;3	955;0; ; ; ; ; ; ; ;
19358;972;382;348;0	544;0	471;563	173;3	169;0;-800;-600;0	544;0	471;-1	000;-1	000;4;37;384;327; ; ; ; ;
19378;973;380;347;0	543;0	470;562	814;3	154;0;-800;-600;0	543;0	470;-1	000;-1	000;4;37;384;327; ; ; ; ;
19398;974;380;352;0	543;0	471;562	814;3	258;0;-800;-600;0	543;0	471;-1	000;-1	000;4;37;384;327; ; ; ; ;
19418;975;379;360;0	542;0	471;562	814;3	244;0;-800;-600;0	542;0	471;-1	000;-1	000;4;37;384;327; ; ; ; ;
19437;976;379;360;0	542;0	471;562	814;3	256;0;-800;-600;0	542;0	471;-1	000;-1	000;4;37;384;327; ; ; ; ;
19457;977;374;352;0	542;0	471;562	814;3	320;0;-800;-600;0	542;0	471;-1	000;-1	000;4;37;384;327; ; ; ; ;
19477;978;372;353;0	541;0	470;564	891;3	334;0;-800;-600;0	541;0	470;-1	000;-1	000;4;37;384;327; ; ; ; ;
19497;979;378;356;0	541;0	470;564	891;3	298;0;-800;-600;0	541;0	470;-1	000;-1	000;4;37;384;327; ; ; ; ;
19517;980;383;348;0	541;0	469;564	891;3	332;0;-800;-600;0	541;0	469;-1	000;-1	000;4;37;384;327; ; ; ; ;
19537;981;374;335;0	542;0	469;564	891;3	320;0;-800;-600;0	542;0	469;-1	000;-1	000;4;37;384;327; ; ; ; ;
19557;982;374;322;0	542;0	468;564	891;3	407;0;-800;-600;0	542;0	468;-1	000;-1	000;4;37;384;327; ; ; ; ;
19577;983;375;314;0	542;0	467;563	332;3	421;0;-800;-600;0	542;0	467;-1	000;-1	000;4;37;384;327; ; ; ; ;
19597;984;389;320;0	542;0	467;563	332;3	296;0;-800;-600;0	542;0	467;-1	000;-1	000;4;37;384;327; ; ; ; ;
19617;985;385;317;0	542;0	467;563	332;3	334;0;-800;-600;0	542;0	467;-1	000;-1	000;4;37;384;327; ; ; ; ;
19637;986;384;321;0	542;0	466;563	332;3	316;0;-800;-600;0	542;0	466;-1	000;-1	000;4;37;384;327; ; ; ; ;
19657;987;386;317;0	543;0	466;563	332;3	319;0;-800;-600;0	543;0	466;-1	000;-1	000;4;37;384;327; ; ; ; ;
19677;988;385;318;0	543;0	466;563	865;3	325;0;-800;-600;0	543;0	466;-1	000;-1	000;4;37;384;327; ; ; ; ;
19697;989;384;320;0	542;0	466;563	865;3	259;0;-800;-600;0	542;0	466;-1	000;-1	000;4;37;384;327; ; ; ; ;
19717;990;385;328;0	542;0	466;563	865;3	220;0;-800;-600;0	542;0	466;-1	000;-1	000;4;37;384;327; ; ; ; ;
19737;991;385;326;0	542;0	466;563	865;3	263;0;-800;-600;0	542;0	466;-1	000;-1	000;4;37;384;327; ; ; ; ;
19756;992;388;314;0	541;0	467;563	865;3	174;0;-800;-600;0	541;0	467;-1	000;-1	000;4;37;384;327; ; ; ; ;
19777;993;388;315;0	541;0	466;564	982;3	179;0;-800;-600;0	541;0	466;-1	000;-1	000;4;37;384;327; ; ; ; ;
19796;994;391;322;0	541;0	467;564	982;3	325;0;-800;-600;0	541;0	467;-1	000;-1	000;4;37;384;327; ; ; ; ;
19816;995;387;319;0	541;0	467;564	982;3	211;0;-800;-600;0	541;0	467;-1	000;-1	000;4;37;384;327; ; ; ; ;
19836;996;388;317;0	541;0	467;564	982;3	182;0;-800;-600;0	541;0	467;-1	000;-1	000;4;37;384;327; ; ; ; ;
19856;997;396;325;0	541;0	466;564	982;3	202;0;-800;-600;0	541;0	466;-1	000;-1	000;4;37;384;327; ; ; ; ;
19876;998;394;321;0	541;0	466;566	236;3	196;0;-800;-600;0	541;0	466;-1	000;-1	000;4;37;384;327; ; ; ; ;
19896;999;388;320;0	542;0	466;566	236;3	229;0;-800;-600;0	542;0	466;-1	000;-1	000;4;37;384;327; ; ; ; ;
19916;1000;383;321;0	542;0	465;566	236;3	229;0;-800;-600;0	542;0	465;-1	000;-1	000;4;37;384;327; ; ; ; ;
19936;1001;387;318;0	542;0	465;566	236;3	165;0;-800;-600;0	542;0	465;-1	000;-1	000;4;37;384;327; ; ; ; ;
19956;1002;387;324;0	542;0	464;566	236;3	161;0;-800;-600;0	542;0	464;-1	000;-1	000;4;37;384;327; ; ; ; ;
19976;1003;386;323;0	542;0	463;566	643;3	159;0;-800;-600;0	542;0	463;-1	000;-1	000;4;37;384;327; ; ; ; ;
19996;1004;391;312;0	542;0	463;566	643;3	246;0;-800;-600;0	542;0	463;-1	000;-1	000;4;37;384;327; ; ; ; ;
20016;1005;388;321;0	541;0	463;566	643;3	194;0;-800;-600;0	541;0	463;-1	000;-1	000;4;37;384;327; ; ; ; ;
20035;1006;384;322;0	541;0	462;566	643;3	246;0;-800;-600;0	541;0	462;-1	000;-1	000;4;37;384;327; ; ; ; ;
20055;1007;385;316;0	541;0	462;566	643;3	204;0;-800;-600;0	541;0	462;-1	000;-1	000;4;37;384;327; ; ; ; ;
20075;1008;382;320;0	541;0	462;567	262;3	229;0;-800;-600;0	541;0	462;-1	000;-1	000;4;37;384;327; ; ; ; ;
20095;1009;388;321;0	540;0	462;567	262;3	246;0;-800;-600;0	540;0	462;-1	000;-1	000;4;37;384;327; ; ; ; ;
20115;1010;393;319;0	540;0	463;567	262;3	234;0;-800;-600;0	540;0	463;-1	000;-1	000;4;37;384;327; ; ; ; ;
20135;1011;401;321;0	540;0	463;567	262;3	240;0;-800;-600;0	540;0	463;-1	000;-1	000;4;37;384;327; ; ; ; ;
20155;1012;379;312;0	540;0	463;567	262;3	260;0;-144;584;0	368;0	574;567	262;3	416;0; ; ; ; ; ; ; ;
20175;1013;383;311;0	540;0	463;567	215;3	256;0;-140;584;0	368;0	574;565	000;3	403;0; ; ; ; ; ; ; ;
20195;1014;386;323;0	540;0	464;567	215;3	179;0;-800;-600;0	540;0	464;-1	000;-1	000;4;38;387;319; ; ; ; ;
20215;1015;384;313;0	540;0	464;567	215;3	286;0;-800;-600;0	540;0	464;-1	000;-1	000;4;38;387;319; ; ; ; ;
20235;1016;380;320;0	540;0	464;567	215;3	219;0;-800;-600;0	540;0	464;-1	000;-1	000;4;38;387;319; ; ; ; ;
20255;1017;377;323;0	540;0	464;567	215;3	233;0;-800;-600;0	540;0	464;-1	000;-1	000;4;38;387;319; ; ; ; ;
20275;1018;374;321;0	539;0	464;566	066;3	240;0;-800;-600;0	539;0	464;-1	000;-1	000;4;38;387;319; ; ; ; ;
20295;1019;388;317;0	539;0	464;566	066;3	229;0;-800;-600;0	539;0	464;-1	000;-1	000;4;38;387;319; ; ; ; ;
20315;1020;387;319;0	538;0	464;566	066;3	253;0;-800;-600;0	538;0	464;-1	000;-1	000;4;38;387;319; ; ; ; ;
20335;1021;389;326;0	538;0	464;566	066;3	232;0;-800;-600;0	538;0	464;-1	000;-1	000;4;38;387;319; ; ; ; ;
20354;1022;387;323;0	537;0	464;566	066;3	231;0;-800;-600;0	537;0	464;-1	000;-1	000;4;38;387;319; ; ; ; ;
20374;1023;388;325;0	537;0	464;566	794;3	241;0;-800;-600;0	537;0	464;-1	000;-1	000;4;38;387;319; ; ; ; ;
20394;1024;390;316;0	536;0	464;566	794;3	241;0;-800;-600;0	536;0	464;-1	000;-1	000;4;38;387;319; ; ; ; ;
20414;1025;387;314;0	536;0	464;566	794;3	249;0;-800;-600;0	536;0	464;-1	000;-1	000;4;38;387;319; ; ; ; ;
20434;1026;384;316;0	536;0	465;566	794;3	222;0;-800;-600;0	536;0	465;-1	000;-1	000;4;38;387;319; ; ; ; ;
20454;1027;402;321;0	536;0	465;566	794;3	224;0;-800;-600;0	536;0	465;-1	000;-1	000;4;38;387;319; ; ; ; ;
20474;1028;401;321;0	535;0	464;566	188;3	223;0;-800;-600;0	535;0	464;-1	000;-1	000;4;38;387;319; ; ; ; ;
20494;1029;464;275;0	535;0	465;566	188;3	161;0;-800;-600;0	535;0	465;-1	000;-1	000;4; ; ; ; ; ; ; ;
20514;1030;469;288;0	536;0	465;566	188;3	211;0;-800;-600;0	536;0	465;-1	000;-1	000;4; ; ; ; ; ; ; ;
20534;1031;464;269;0	536;0	465;566	188;3	218;0;-106;499;0	365;0	577;566	188;3	662;0; ; ; ; ; ; ; ;
20554;1032;459;282;0	536;0	465;566	188;3	161;0;-800;-600;0	536;0	465;-1	000;-1	000;4;39;470;277; ; ; ; ;
20574;1033;459;287;0	536;0	464;564	153;3	177;0;-800;-600;0	536;0	464;-1	000;-1	000;4;39;470;277; ; ; ; ;
20594;1034;472;269;0	536;0	465;564	153;3	175;0;-800;-600;0	536;0	465;-1	000;-1	000;4;39;470;277; ; ; ; ;
20614;1035;472;282;0	536;0	464;564	153;3	135;0;-800;-600;0	536;0	464;-1	000;-1	000;4;39;470;277; ; ; ; ;
20634;1036;472;278;0	537;0	464;564	153;3	185;0;-800;-600;0	537;0	464;-1	000;-1	000;4;39;470;277; ; ; ; ;
20653;1037;474;279;0	537;0	463;564	153;3	187;0;-800;-600;0	537;0	463;-1	000;-1	000;4;39;470;277; ; ; ; ;
20673;1038;474;278;0	537;0	463;565	692;3	197;0;-800;-600;0	537;0	463;-1	000;-1	000;4;39;470;277; ; ; ; ;
20693;1039;476;271;0	536;0	463;565	692;3	236;0;-800;-600;0	536;0	463;-1	000;-1	000;4;39;470;277; ; ; ; ;
20713;1040;474;275;0	536;0	463;565	692;3	155;0;-800;-600;0	536;0	463;-1	000;-1	000;4;39;470;277; ; ; ; ;
20733;1041;469;273;0	536;0	463;565	692;3	112;0;-800;-600;0	536;0	463;-1	000;-1	000;4;39;470;277; ; ; ; ;
20753;1042;470;269;0	536;0	463;565	692;3	165;0;-800;-600;0	536;0	463;-1	000;-1	000;4;39;470;277; ; ; ; ;
20773;1043;472;271;0	536;0	462;565	222;3	151;0;-800;-600;0	536;0	462;-1	000;-1	000;4;39;470;277; ; ; ; ;
20793;1044;468;281;0	536;0	463;565	222;3	140;0;-800;-600;0	536;0	463;-1	000;-1	000;4;39;470;277; ; ; ; ;
20813;1045;468;285;0	536;0	463;565	222;3	188;0;-800;-600;0	536;0	463;-1	000;-1	000;4;39;470;277; ; ; ; ;
20833;1046;466;282;0	536;0	462;565	222;3	185;0;-800;-600;0	536;0	462;-1	000;-1	000;4;39;470;277; ; ; ; ;
20853;1047;470;280;0	535;0	462;565	222;3	179;0;-800;-600;0	535;0	462;-1	000;-1	000;4;39;470;277; ; ; ; ;
20873;1048;470;280;0	534;0	462;566	564;3	182;0;-800;-600;0	534;0	462;-1	000;-1	000;4;39;470;277; ; ; ; ;
20893;1049;503;262;0	533;0	462;566	564;3	173;0;-800;-600;0	533;0	462;-1	000;-1	000;4; ; ; ; ; ; ; ;
20913;1050;506;251;0	533;0	462;566	564;3	154;0;-800;-600;0	533;0	462;-1	000;-1	000;4; ; ; ; ; ; ; ;
20932;1051;494;265;0	532;0	462;566	564;3	188;0;-800;-600;0	532;0	462;-1	000;-1	000;4; ; ; ; ; ; ; ;
20952;1052;506;260;0	532;0	462;566	564;3	192;0;572;-259;0	361;0	575;566	564;2	657;0; ; ; ; ; ; ; ;
20972;1053;502;259;0	532;0	461;566	166;3	194;0;570;-250;0	361;0	574;563	822;2	645;0; ; ; ; ; ; ; ;
20993;1054;494;259;0	532;0	462;566	166;3	223;0;-800;-600;0	532;0	462;-1	000;-1	000;4;40;496;260; ; ; ; ;
21012;1055;496;262;0	532;0	462;566	166;3	185;0;-800;-600;0	532;0	462;-1	000;-1	000;4;40;496;260; ; ; ; ;
21032;1056;498;264;0	532;0	462;566	166;3	180;0;-800;-600;0	532;0	462;-1	000;-1	000;4;40;496;260; ; ; ; ;
21052;1057;492;260;0	532;0	462;566	166;3	196;0;-800;-600;0	532;0	462;-1	000;-1	000;4;40;496;260; ; ; ; ;
21072;1058;494;262;0	532;0	462;566	055;3	198;0;-800;-600;0	532;0	462;-1	000;-1	000;4;40;496;260; ; ; ; ;
21092;1059;499;257;0	532;0	463;566	055;3	195;0;-800;-600;0	532;0	463;-1	000;-1	000;4;40;496;260; ; ; ; ;
21112;1060;500;260;0	532;0	463;566	055;3	122;0;-800;-600;0	532;0	463;-1	000;-1	000;4;40;496;260; ; ; ; ;
21132;1061;497;256;0	532;0	463;566	055;3	094;0;-800;-600;0	532;0	463;-1	000;-1	000;4;40;496;260; ; ; ; ;
21152;1062;429;298;0	533;0	464;566	055;3	120;0;-800;-600;0	533;0	464;-1	000;-1	000;4; ; ; ; ; ; ; ;
21172;1063;422;297;0	535;0	464;569	195;3	126;0;-800;-600;0	535;0	464;-1	000;-1	000;4; ; ; ; ; ; ; ;
21192;1064;329;350;0	535;0	465;569	195;3	156;0;-800;-600;0	535;0	465;-1	000;-1	000;4;41;310;357; ; ; ; ;
21212;1065;320;348;0	535;0	465;569	195;3	206;0;-800;-600;0	535;0	465;-1	000;-1	000;4;41;310;357; ; ; ; ;
21231;1066;327;346;0	535;0	465;569	195;3	132;0;-800;-600;0	535;0	465;-1	000;-1	000;4;41;310;357; ; ; ; ;
21251;1067;320;345;0	536;0	466;569	195;3	175;0;-800;-600;0	536;0	466;-1	000;-1	000;4;41;310;357; ; ; ; ;
21271;1068;323;347;0	536;0	466;568	152;3	177;0;-800;-600;0	536;0	466;-1	000;-1	000;4;41;310;357; ; ; ; ;
21291;1069;321;354;0	536;0	466;568	152;3	144;0;-800;-600;0	536;0	466;-1	000;-1	000;4;41;310;357; ; ; ; ;
21311;1070;322;363;0	536;0	466;568	152;3	214;0;-800;-600;0	536;0	466;-1	000;-1	000;4;41;310;357; ; ; ; ;
21331;1071;316;347;0	536;0	467;568	152;3	247;0;-800;-600;0	536;0	467;-1	000;-1	000;4;41;310;357; ; ; ; ;
21351;1072;320;356;0	537;0	467;568	152;3	218;0;-800;-600;0	537;0	467;-1	000;-1	000;4;41;310;357; ; ; ; ;
21371;1073;318;357;0	537;0	467;567	852;3	228;0;-800;-600;0	537;0	467;-1	000;-1	000;4;41;310;357; ; ; ; ;
21391;1074;323;350;0	538;0	467;567	852;3	240;0;-800;-600;0	538;0	467;-1	000;-1	000;4;41;310;357; ; ; ; ;
21411;1075;328;364;0	539;0	467;567	852;3	323;0;-800;-600;0	539;0	467;-1	000;-1	000;4;41;310;357; ; ; ; ;
21431;1076;328;358;0	539;0	467;567	852;3	275;0;-800;-600;0	539;0	467;-1	000;-1	000;4;41;310;357; ; ; ; ;
21451;1077;316;346;0	539;0	467;567	852;3	281;0;-800;-600;0	539;0	467;-1	000;-1	000;4;41;310;357; ; ; ; ;
21471;1078;318;351;0	539;0	467;567	661;3	287;0;-800;-600;0	539;0	467;-1	000;-1	000;4;41;310;357; ; ; ; ;
21491;1079;316;356;0	539;0	467;567	661;3	259;0;-800;-600;0	539;0	467;-1	000;-1	000;4;41;310;357; ; ; ; ;
21511;1080;313;350;0	540;0	467;567	661;3	297;0;-800;-600;0	540;0	467;-1	000;-1	000;4;41;310;357; ; ; ; ;
21530;1081;317;353;0	540;0	467;567	661;3	239;0;-800;-600;0	540;0	467;-1	000;-1	000;4;41;310;357; ; ; ; ;
21550;1082;292;369;0	540;0	467;567	661;3	193;0;-800;-600;0	540;0	467;-1	000;-1	000;4;41;310;357; ; ; ; ;
21570;1083;288;366;0	540;0	467;569	767;3	203;0;-800;-600;0	540;0	467;-1	000;-1	000;4;41;310;357; ; ; ; ;
21590;1084;298;367;0	540;0	467;569	767;3	303;0;-800;-600;0	540;0	467;-1	000;-1	000;4;41;310;357; ; ; ; ;
21610;1085;291;361;0	540;0	467;569	767;3	326;0;-800;-600;0	540;0	467;-1	000;-1	000;4;41;310;357; ; ; ; ;
21630;1086;293;370;0	540;0	467;569	767;3	352;0;-800;-600;0	540;0	467;-1	000;-1	000;4;41;310;357; ; ; ; ;
21650;1087;301;363;0	540;0	467;569	767;3	369;0;-800;-600;0	540;0	467;-1	000;-1	000;4;41;310;357; ; ; ; ;
21670;1088;299;368;0	540;0	467;567	967;3	376;0;-800;-600;0	540;0	467;-1	000;-1	000;4;41;310;357; ; ; ; ;
21690;1089;299;376;0	541;0	467;567	967;3	364;0;-800;-600;0	541;0	467;-1	000;-1	000;4;41;310;357; ; ; ; ;
21710;1090;296;361;0	541;0	467;567	967;3	365;0;-800;-600;0	541;0	467;-1	000;-1	000;4;41;310;357; ; ; ; ;
21730;1091;301;371;0	541;0	467;567	967;3	420;0;-800;-600;0	541;0	467;-1	000;-1	000;4;41;310;357; ; ; ; ;
21750;1092;296;358;0	542;0	466;567	967;3	397;0;-800;-600;0	542;0	466;-1	000;-1	000;4;41;310;357; ; ; ; ;
21770;1093;297;358;0	542;0	466;569	303;3	422;0;-800;-600;0	542;0	466;-1	000;-1	000;4;41;310;357; ; ; ; ;
21790;1094;311;342;0	542;0	465;569	303;3	365;0;-800;-600;0	542;0	465;-1	000;-1	000;4;41;310;357; ; ; ; ;
21809;1095;317;312;0	543;0	465;569	303;3	424;0;-800;-600;0	543;0	465;-1	000;-1	000;4;42;329;303; ; ; ; ;
21829;1096;321;309;0	543;0	464;569	303;3	356;0;-800;-600;0	543;0	464;-1	000;-1	000;4;42;329;303; ; ; ; ;
21849;1097;330;306;0	543;0	464;569	303;3	344;0;-800;-600;0	543;0	464;-1	000;-1	000;4;42;329;303; ; ; ; ;
21869;1098;336;303;0	543;0	463;569	779;3	357;0;-800;-600;0	543;0	463;-1	000;-1	000;4;42;329;303; ; ; ; ;
21889;1099;324;303;0	543;0	463;569	779;3	383;0;-800;-600;0	543;0	463;-1	000;-1	000;4;42;329;303; ; ; ; ;
21909;1100;335;303;0	543;0	463;569	779;3	308;0;-800;-600;0	543;0	463;-1	000;-1	000;4;42;329;303; ; ; ; ;
21929;1101;328;304;0	543;0	463;569	779;3	333;0;-800;-600;0	543;0	463;-1	000;-1	000;4;42;329;303; ; ; ; ;
21949;1102;323;302;0	543;0	463;569	779;3	319;0;-800;-600;0	543;0	463;-1	000;-1	000;4;42;329;303; ; ; ; ;
21969;1103;326;302;0	543;0	462;570	265;3	334;0;-800;-600;0	543;0	462;-1	000;-1	000;4;42;329;303; ; ; ; ;
21989;1104;329;299;0	543;0	463;570	265;3	304;0;-800;-600;0	543;0	463;-1	000;-1	000;4;42;329;303; ; ; ; ;
22009;1105;330;297;0	543;0	463;570	265;3	236;0;-800;-600;0	543;0	463;-1	000;-1	000;4;42;329;303; ; ; ; ;
22029;1106;326;298;0	542;0	463;570	265;3	203;0;-800;-600;0	542;0	463;-1	000;-1	000;4;42;329;303; ; ; ; ;
22049;1107;338;306;0	542;0	463;570	265;3	200;0;-800;-600;0	542;0	463;-1	000;-1	000;4;42;329;303; ; ; ; ;
22069;1108;339;309;0	541;0	463;567	617;3	184;0;-800;-600;0	541;0	463;-1	000;-1	000;4;42;329;303; ; ; ; ;
22089;1109;381;326;0	541;0	463;567	617;3	151;0;-800;-600;0	541;0	463;-1	000;-1	000;4;43;382;316; ; ; ; ;
22109;1110;387;310;0	541;0	463;567	617;3	220;0;-800;-600;0	541;0	463;-1	000;-1	000;4;43;382;316; ; ; ; ;
22128;1111;389;319;0	541;0	464;567	617;3	139;0;-800;-600;0	541;0	464;-1	000;-1	000;4;43;382;316; ; ; ; ;
22148;1112;386;318;0	540;0	464;567	617;3	155;0;-800;-600;0	540;0	464;-1	000;-1	000;4;43;382;316; ; ; ; ;
22168;1113;386;313;0	540;0	463;570	710;3	186;0;-800;-600;0	540;0	463;-1	000;-1	000;4;43;382;316; ; ; ; ;
22188;1114;379;316;0	539;0	464;570	710;3	194;0;-800;-600;0	539;0	464;-1	000;-1	000;4;43;382;316; ; ; ; ;
22208;1115;385;312;0	539;0	463;570	710;3	162;0;-800;-600;0	539;0	463;-1	000;-1	000;4;43;382;316; ; ; ; ;
22228;1116;383;312;0	539;0	463;570	710;3	206;0;-800;-600;0	539;0	463;-1	000;-1	000;4;43;382;316; ; ; ; ;
22248;1117;386;313;0	538;0	463;570	710;3	168;0;-800;-600;0	538;0	463;-1	000;-1	000;4;43;382;316; ; ; ; ;
22268;1118;385;314;0	538;0	463;570	241;3	182;0;-800;-600;0	538;0	463;-1	000;-1	000;4;43;382;316; ; ; ; ;
22288;1119;386;318;0	539;0	463;570	241;3	161;0;-800;-600;0	539;0	463;-1	000;-1	000;4;43;382;316; ; ; ; ;
22308;1120;382;302;0	539;0	463;570	241;3	237;0;-800;-600;0	539;0	463;-1	000;-1	000;4;43;382;316; ; ; ; ;
22328;1121;385;319;0	539;0	464;570	241;3	161;0;-800;-600;0	539;0	464;-1	000;-1	000;4;43;382;316; ; ; ; ;
22348;1122;384;313;0	540;0	464;570	241;3	127;0;-800;-600;0	540;0	464;-1	000;-1	000;4;43;382;316; ; ; ; ;
22368;1123;383;312;0	540;0	464;567	944;3	131;0;-800;-600;0	540;0	464;-1	000;-1	000;4;43;382;316; ; ; ; ;
22388;1124;383;336;0	540;0	464;567	944;3	143;0;-800;-600;0	540;0	464;-1	000;-1	000;4;43;382;316; ; ; ; ;
22408;1125;390;324;0	540;0	465;567	944;3	108;0;-800;-600;0	540;0	465;-1	000;-1	000;4;43;382;316; ; ; ; ;
22428;1126;381;328;0	540;0	465;567	944;3	074;0;-800;-600;0	540;0	465;-1	000;-1	000;4;43;382;316; ; ; ; ;
22447;1127;380;318;0	539;0	466;567	944;3	142;0;-800;-600;0	539;0	466;-1	000;-1	000;4;43;382;316; ; ; ; ;
22467;1128;380;317;0	538;0	466;569	052;3	122;0;-800;-600;0	538;0	466;-1	000;-1	000;4;43;382;316; ; ; ; ;
22487;1129;388;328;0	537;0	467;569	052;3	144;0;-800;-600;0	537;0	467;-1	000;-1	000;4;43;382;316; ; ; ; ;
22507;1130;382;309;0	536;0	468;569	052;3	191;0;-800;-600;0	536;0	468;-1	000;-1	000;4;43;382;316; ; ; ; ;
22527;1131;381;321;0	535;0	468;569	052;3	231;0;-800;-600;0	535;0	468;-1	000;-1	000;4;43;382;316; ; ; ; ;
22547;1132;384;328;0	535;0	468;569	052;3	208;0;-800;-600;0	535;0	468;-1	000;-1	000;4;43;382;316; ; ; ; ;
22567;1133;384;322;0	535;0	468;568	450;3	224;0;-800;-600;0	535;0	468;-1	000;-1	000;4;43;382;316; ; ; ; ;
22587;1134;377;319;0	535;0	469;568	450;3	232;0;-800;-600;0	535;0	469;-1	000;-1	000;4;43;382;316; ; ; ; ;
22607;1135;393;331;0	536;0	469;568	450;3	315;0;-800;-600;0	536;0	469;-1	000;-1	000;4;43;382;316; ; ; ; ;
22627;1136;379;319;0	537;0	469;568	450;3	300;0;-800;-600;0	537;0	469;-1	000;-1	000;4;43;382;316; ; ; ; ;
22647;1137;386;316;0	538;0	468;568	450;3	332;0;-800;-600;0	538;0	468;-1	000;-1	000;4;43;382;316; ; ; ; ;
22667;1138;391;319;0	539;0	467;568	584;3	333;0;-800;-600;0	539;0	467;-1	000;-1	000;4;43;382;316; ; ; ; ;
22687;1139;382;317;0	540;0	467;568	584;3	413;0;-800;-600;0	540;0	467;-1	000;-1	000;4;43;382;316; ; ; ; ;
22707;1140;384;315;0	541;0	466;568	584;3	350;0;-800;-600;0	541;0	466;-1	000;-1	000;4;43;382;316; ; ; ; ;
22726;1141;386;316;0	542;0	466;568	584;3	329;0;-800;-600;0	542;0	466;-1	000;-1	000;4;43;382;316; ; ; ; ;
22746;1142;391;321;0	543;0	465;568	584;3	375;0;-800;-600;0	543;0	465;-1	000;-1	000;4;43;382;316; ; ; ; ;
22766;1143;394;320;0	543;0	464;568	654;3	336;0;-800;-600;0	543;0	464;-1	000;-1	000;4;43;382;316; ; ; ; ;
22786;1144;390;320;0	543;0	465;568	654;3	335;0;-800;-600;0	543;0	465;-1	000;-1	000;4;43;382;316; ; ; ; ;
22806;1145;381;319;0	543;0	465;568	654;3	378;0;-800;-600;0	543;0	465;-1	000;-1	000;4;43;382;316; ; ; ; ;
22826;1146;388;308;0	543;0	465;568	654;3	464;0;-800;-600;0	543;0	465;-1	000;-1	000;4;43;382;316; ; ; ; ;
22846;1147;388;318;0	543;0	465;568	654;3	394;0;-800;-600;0	543;0	465;-1	000;-1	000;4;43;382;316; ; ; ; ;
22866;1148;388;314;0	544;0	465;569	492;3	433;0;-800;-600;0	544;0	465;-1	000;-1	000;4;43;382;316; ; ; ; ;
22888;1149;386;315;0	545;0	466;569	492;3	310;0;-800;-600;0	545;0	466;-1	000;-1	000;4;43;382;316; ; ; ; ;
22906;1150;385;314;0	545;0	467;569	492;3	333;0;-800;-600;0	545;0	467;-1	000;-1	000;4;43;382;316; ; ; ; ;
22926;1151;392;317;0	547;0	467;569	492;3	278;0;-800;-600;0	547;0	467;-1	000;-1	000;4;43;382;316; ; ; ; ;
22946;1152;398;318;0	548;0	467;569	492;3	292;0;-800;-600;0	548;0	467;-1	000;-1	000;4;43;382;316; ; ; ; ;
22966;1153;401;321;0	550;0	467;566	460;3	271;0;-800;-600;0	340;0	604;-1	000;-1	000;4;43;382;316; ; ; ; ;
22986;1154;384;320;0	552;0	468;566	460;3	214;0;-800;-600;0	552;0	468;-1	000;-1	000;4;43;382;316; ; ; ; ;
23006;1155;-800;-600;0	344;0	604;-1	000;-1	000;4;376;316;0	344;0	604;569	218;3	102;0;43;382;316; ; ; ; ;
23026;1156;390;321;0	556;0	468;566	460;3	130;0;379;325;0	346;0	603;569	218;3	134;0;43;382;316; ; ; ; ;
23045;1157;-800;-600;0	347;0	602;-1	000;-1	000;4;371;320;0	347;0	602;569	218;3	066;0;43;382;316; ; ; ; ;
23065;1158;-800;-600;0	560;0	466;-1	000;-1	000;4;371;324;0	349;0	600;568	677;3	063;0;43;382;316; ; ; ; ;
23085;1159;382;324;0	561;0	466;564	666;3	226;0;371;308;0	350;0	599;568	677;3	116;0;43;382;316; ; ; ; ;
23105;1160;389;320;0	562;0	465;564	666;3	117;0;373;311;0	350;0	598;568	677;3	067;0;43;382;316; ; ; ; ;
23125;1161;389;316;0	562;0	465;564	666;3	164;0;371;307;0	350;0	598;568	677;3	121;0;43;382;316; ; ; ; ;
23145;1162;379;298;0	562;0	465;564	666;3	157;0;369;316;0	350;0	597;568	677;3	092;0;43;382;316; ; ; ; ;
23165;1163;382;290;0	561;0	464;566	473;3	159;0;370;315;0	350;0	597;570	268;3	087;0;43;382;316; ; ; ; ;
23185;1164;388;308;0	560;0	464;566	473;3	162;0;368;322;0	349;0	597;570	268;3	182;0;43;382;316; ; ; ; ;
23205;1165;389;313;0	559;0	464;566	473;3	158;0;364;316;0	348;0	598;570	268;3	061;0;43;382;316; ; ; ; ;
23225;1166;379;310;0	558;0	465;566	473;3	205;0;370;314;0	347;0	599;570	268;3	074;0;43;382;316; ; ; ; ;
23245;1167;383;313;0	557;0	465;566	473;3	221;0;367;320;0	346;0	599;570	268;3	051;0;43;382;316; ; ; ; ;
23265;1168;380;311;0	556;0	465;567	720;3	243;0;366;315;0	345;0	600;570	743;3	055;0;43;382;316; ; ; ; ;
23285;1169;379;305;0	555;0	466;567	720;3	159;0;368;307;0	345;0	601;570	743;3	088;0;43;382;316; ; ; ; ;
23305;1170;380;314;0	554;0	466;567	720;3	140;0;369;314;0	344;0	602;570	743;3	031;0;43;382;316; ; ; ; ;
23324;1171;381;311;0	552;0	467;567	720;3	146;0;369;313;0	343;0	603;570	743;3	037;0;43;382;316; ; ; ; ;
23344;1172;380;309;0	551;0	468;567	720;3	166;0;373;316;0	342;0	605;570	743;3	028;0;43;382;316; ; ; ; ;
23364;1173;379;307;0	550;0	469;571	771;3	180;0;375;319;0	341;0	606;568	645;3	026;0;43;382;316; ; ; ; ;
23384;1174;377;308;0	550;0	470;571	771;3	150;0;364;328;0	340;0	607;568	645;3	045;0;43;382;316; ; ; ; ;
23404;1175;383;311;0	549;0	471;571	771;3	264;0;369;324;0	340;0	609;568	645;3	016;0;43;382;316; ; ; ; ;
23424;1176;375;313;0	548;0	472;571	771;3	215;0;368;317;0	339;0	611;568	645;3	086;0;43;382;316; ; ; ; ;
23444;1177;383;306;0	548;0	473;571	771;3	240;0;366;312;0	339;0	612;568	645;2	991;0;43;382;316; ; ; ; ;
23464;1178;378;287;0	548;0	474;588	386;3	306;0;368;292;0	338;0	613;581	931;3	073;0;43;382;316; ; ; ; ;
23484;1179;-800;-600;-1	000;-1	000;-1	000;-1	000;4;-800;-600;-1	000;-1	000;-1	000;-1	000;4; ; ; ; ; ; ; ;
23504;1180;-800;-600;-1	000;-1	000;-1	000;-1	000;4;-800;-600;-1	000;-1	000;-1	000;-1	000;4; ; ; ; ; ; ; ;
23524;1181;-800;-600;-1	000;-1	000;-1	000;-1	000;4;-800;-600;-1	000;-1	000;-1	000;-1	000;4; ; ; ; ; ; ; ;
23544;1182;-800;-600;-1	000;-1	000;-1	000;-1	000;4;-800;-600;-1	000;-1	000;-1	000;-1	000;4; ; ; ; ; ; ; ;
23564;1183;-800;-600;-1	000;-1	000;-1	000;-1	000;4;-800;-600;-1	000;-1	000;-1	000;-1	000;4; ; ; ; ; ; ; ;
23584;1184;-800;-600;-1	000;-1	000;-1	000;-1	000;4;-800;-600;-1	000;-1	000;-1	000;-1	000;4; ; ; ; ; ; ; ;
23606;1185;-800;-600;-1	000;-1	000;-1	000;-1	000;4;-800;-600;-1	000;-1	000;-1	000;-1	000;4; ; ; ; ; ; ; ;
23623;1186;-800;-600;-1	000;-1	000;-1	000;-1	000;4;-800;-600;-1	000;-1	000;-1	000;-1	000;4; ; ; ; ; ; ; ;
23645;1187;-800;-600;-1	000;-1	000;-1	000;-1	000;4;-800;-600;-1	000;-1	000;-1	000;-1	000;4; ; ; ; ; ; ; ;
23663;1188;-800;-600;-1	000;-1	000;-1	000;-1	000;4;-800;-600;-1	000;-1	000;-1	000;-1	000;4; ; ; ; ; ; ; ;
23683;1189;-800;-600;-1	000;-1	000;-1	000;-1	000;4;-800;-600;-1	000;-1	000;-1	000;-1	000;4; ; ; ; ; ; ; ;
23703;1190;-800;-600;-1	000;-1	000;-1	000;-1	000;4;-800;-600;-1	000;-1	000;-1	000;-1	000;4; ; ; ; ; ; ; ;
23723;1191;-800;-600;-1	000;-1	000;-1	000;-1	000;4;-800;-600;-1	000;-1	000;-1	000;-1	000;4; ; ; ; ; ; ; ;
23743;1192;-800;-600;-1	000;-1	000;-1	000;-1	000;4;-800;-600;-1	000;-1	000;-1	000;-1	000;4; ; ; ; ; ; ; ;
23763;1193;-800;-600;-1	000;-1	000;-1	000;-1	000;4;-800;-600;-1	000;-1	000;-1	000;-1	000;4; ; ; ; ; ; ; ;
23783;1194;-800;-600;-1	000;-1	000;-1	000;-1	000;4;-800;-600;-1	000;-1	000;-1	000;-1	000;4; ; ; ; ; ; ; ;
23804;1195;-800;-600;-1	000;-1	000;-1	000;-1	000;4;-800;-600;-1	000;-1	000;-1	000;-1	000;4; ; ; ; ; ; ; ;
23823;1196;-800;-600;-1	000;-1	000;-1	000;-1	000;4;-800;-600;-1	000;-1	000;-1	000;-1	000;4; ; ; ; ; ; ; ;
23843;1197;-800;-600;-1	000;-1	000;-1	000;-1	000;4;-800;-600;-1	000;-1	000;-1	000;-1	000;4; ; ; ; ; ; ; ;
23863;1198;-800;-600;-1	000;-1	000;-1	000;-1	000;4;-800;-600;-1	000;-1	000;-1	000;-1	000;4; ; ; ; ; ; ; ;
23883;1199;-800;-600;-1	000;-1	000;-1	000;-1	000;4;-800;-600;-1	000;-1	000;-1	000;-1	000;4; ; ; ; ; ; ; ;
23903;1200;-800;-600;-1	000;-1	000;-1	000;-1	000;4;-800;-600;-1	000;-1	000;-1	000;-1	000;4; ; ; ; ; ; ; ;
23922;1201;-800;-600;-1	000;-1	000;-1	000;-1	000;4;-800;-600;-1	000;-1	000;-1	000;-1	000;4; ; ; ; ; ; ; ;
23942;1202;-800;-600;-1	000;-1	000;-1	000;-1	000;4;-800;-600;-1	000;-1	000;-1	000;-1	000;4; ; ; ; ; ; ; ;
23962;1203;-800;-600;-1	000;-1	000;-1	000;-1	000;4;-800;-600;-1	000;-1	000;-1	000;-1	000;4; ; ; ; ; ; ; ;
23982;1204;-800;-600;-1	000;-1	000;-1	000;-1	000;4;-800;-600;-1	000;-1	000;-1	000;-1	000;4; ; ; ; ; ; ; ;
24002;1205;-800;-600;-1	000;-1	000;-1	000;-1	000;4;-800;-600;-1	000;-1	000;-1	000;-1	000;4; ; ; ; ; ; ; ;
24022;1206;-800;-600;-1	000;-1	000;-1	000;-1	000;4;-800;-600;-1	000;-1	000;-1	000;-1	000;4; ; ; ; ; ; ; ;
24044;1207;-800;-600;-1	000;-1	000;-1	000;-1	000;4;-800;-600;-1	000;-1	000;-1	000;-1	000;4; ; ; ; ; ; ; ;
24062;1208;-800;-600;-1	000;-1	000;-1	000;-1	000;4;-800;-600;-1	000;-1	000;-1	000;-1	000;4; ; ; ; ; ; ; ;
24082;1209;-800;-600;-1	000;-1	000;-1	000;-1	000;4;-800;-600;-1	000;-1	000;-1	000;-1	000;4; ; ; ; ; ; ; ;
24102;1210;-800;-600;-1	000;-1	000;-1	000;-1	000;4;-800;-600;-1	000;-1	000;-1	000;-1	000;4; ; ; ; ; ; ; ;
24123;1211;-800;-600;-1	000;-1	000;-1	000;-1	000;4;-800;-600;-1	000;-1	000;-1	000;-1	000;4; ; ; ; ; ; ; ;
24142;1212;-800;-600;-1	000;-1	000;-1	000;-1	000;4;-800;-600;-1	000;-1	000;-1	000;-1	000;4; ; ; ; ; ; ; ;
24163;1213;-800;-600;-1	000;-1	000;-1	000;-1	000;4;-800;-600;-1	000;-1	000;-1	000;-1	000;4; ; ; ; ; ; ; ;
24182;1214;-800;-600;0	586;0	588;-1	000;-1	000;4;-800;-600;0	360;0	704;-1	000;-1	000;4; ; ; ; ; ; ; ;
24202;1215;-800;-600;0	362;0	700;-1	000;-1	000;4;-800;-600;0	362;0	700;-1	000;-1	000;4; ; ; ; ; ; ; ;
24221;1216;-800;-600;-1	000;-1	000;-1	000;-1	000;4;-800;-600;-1	000;-1	000;-1	000;-1	000;4; ; ; ; ; ; ; ;
24242;1217;-800;-600;0	593;0	578;-1	000;-1	000;4;-800;-600;0	366;0	691;-1	000;-1	000;4; ; ; ; ; ; ; ;
24261;1218;-800;-600;0	595;0	575;-1	000;-1	000;4;-800;-600;0	368;0	687;-1	000;-1	000;4; ; ; ; ; ; ; ;
24282;1219;460;509;0	597;0	571;546	080;3	691;0;429;508;0	369;0	683;543	909;3	489;0; ; ; ; ; ; ; ;
24301;1220;457;508;0	599;0	570;546	080;3	651;0;419;517;0	371;0	680;543	909;3	325;0; ; ; ; ; ; ; ;
24322;1221;400;407;0	601;0	564;546	080;3	534;0;389;422;0	373;0	673;543	909;3	406;0; ; ; ; ; ; ; ;
24341;1222;381;351;0	602;0	559;546	080;3	484;0;363;363;0	375;0	667;543	909;3	471;0; ; ; ; ; ; ; ;
24363;1223;383;292;0	604;0	554;546	080;3	453;0;361;299;0	377;0	662;543	909;3	341;0; ; ; ; ; ; ; ;
24381;1224;387;247;0	606;0	549;538	779;3	378;0;359;238;0	378;0	655;544	280;3	401;0; ; ; ; ; ; ; ;
24401;1225;380;290;0	607;0	544;538	779;3	355;0;369;294;0	379;0	650;544	280;3	342;0;44;369;319; ; ; ; ;
24421;1226;378;294;0	609;0	539;538	779;3	390;0;369;312;0	381;0	644;544	280;3	331;0;44;369;319; ; ; ; ;
24443;1227;382;292;0	610;0	534;538	779;3	399;0;375;303;0	382;0	638;544	280;3	330;0;44;369;319; ; ; ; ;
24461;1228;380;300;0	612;0	530;538	779;3	396;0;375;296;0	383;0	633;544	280;3	343;0;44;369;319; ; ; ; ;
24483;1229;379;297;0	612;0	525;541	765;3	419;0;373;299;0	384;0	628;548	254;3	360;0;44;369;319; ; ; ; ;
24501;1230;378;293;0	613;0	523;541	765;3	532;0;372;295;0	385;0	625;548	254;3	419;0;44;369;319; ; ; ; ;
24523;1231;374;295;0	614;0	520;541	765;3	458;0;371;300;0	385;0	621;548	254;3	393;0;44;369;319; ; ; ; ;
24540;1232;379;295;0	615;0	517;541	765;3	469;0;365;296;0	386;0	618;548	254;3	388;0;44;369;319; ; ; ; ;
24560;1233;372;299;0	615;0	514;541	765;3	520;0;364;295;0	387;0	615;548	254;3	441;0;44;369;319; ; ; ; ;
24580;1234;372;294;0	616;0	510;546	279;3	512;0;363;293;0	388;0	611;550	862;3	444;0;44;369;319; ; ; ; ;
24600;1235;378;292;0	617;0	508;546	279;3	604;0;364;301;0	389;0	609;550	862;3	498;0;44;369;319; ; ; ; ;
24620;1236;375;295;0	617;0	506;546	279;3	631;0;364;303;0	389;0	607;550	862;3	517;0;44;369;319; ; ; ; ;
24640;1237;379;290;0	617;0	504;546	279;3	612;0;363;302;0	389;0	605;550	862;3	555;0;44;369;319; ; ; ; ;
24660;1238;381;292;0	616;0	503;546	279;3	686;0;369;306;0	388;0	604;550	862;3	621;0;44;369;319; ; ; ; ;
24680;1239;380;289;0	615;0	501;548	584;3	716;0;369;305;0	388;0	603;552	242;3	659;0;44;369;319; ; ; ; ;
24700;1240;378;298;0	615;0	502;548	584;3	680;0;360;303;0	387;0	604;552	242;3	609;0;44;369;319; ; ; ; ;
24720;1241;374;299;0	614;0	502;548	584;3	726;0;364;295;0	387;0	604;552	242;3	562;0;44;369;319; ; ; ; ;
24740;1242;377;292;0	614;0	503;548	584;3	769;0;367;305;0	387;0	605;552	242;3	657;0;44;369;319; ; ; ; ;
24760;1243;372;299;0	614;0	504;548	584;3	769;0;365;310;0	387;0	606;552	242;3	651;0;44;369;319; ; ; ; ;
24780;1244;372;297;0	614;0	503;548	311;3	768;0;366;310;0	387;0	606;551	882;3	642;0;44;369;319; ; ; ; ;
24800;1245;375;302;0	615;0	505;548	311;3	762;0;364;304;0	388;0	607;551	882;3	693;0;44;369;319; ; ; ; ;
24819;1246;374;302;0	616;0	505;548	311;3	805;0;361;311;0	389;0	608;551	882;3	710;0;44;369;319; ; ; ; ;
24839;1247;373;297;0	616;0	506;548	311;3	814;0;365;318;0	389;0	608;551	882;3	679;0;44;369;319; ; ; ; ;
24859;1248;374;303;0	617;0	507;548	311;3	794;0;365;310;0	390;0	609;551	882;3	696;0;44;369;319; ; ; ; ;
24879;1249;374;301;0	617;0	506;548	407;3	793;0;364;309;0	390;0	608;553	721;3	709;0;44;369;319; ; ; ; ;
24899;1250;378;299;0	618;0	507;548	407;3	793;0;365;315;0	391;0	609;553	721;3	708;0;44;369;319; ; ; ; ;
24919;1251;371;303;0	618;0	508;548	407;3	838;0;366;307;0	391;0	610;553	721;3	753;0;44;369;319; ; ; ; ;
24939;1252;373;301;0	618;0	508;548	407;3	790;0;365;309;0	391;0	610;553	721;3	699;0;44;369;319; ; ; ; ;
24959;1253;374;308;0	619;0	508;548	407;3	784;0;367;307;0	392;0	610;553	721;3	728;0;44;369;319; ; ; ; ;
24979;1254;375;307;0	619;0	507;549	763;3	803;0;368;308;0	392;0	609;553	299;3	736;0;44;369;319; ; ; ; ;
24999;1255;375;302;0	620;0	507;549	763;3	795;0;368;309;0	393;0	609;553	299;3	730;0;44;369;319; ; ; ; ;
25019;1256;376;308;0	620;0	507;549	763;3	788;0;360;313;0	393;0	609;553	299;3	732;0;44;369;319; ; ; ; ;
25039;1257;369;303;0	620;0	507;549	763;3	842;0;360;312;0	393;0	609;553	299;3	674;0;44;369;319; ; ; ; ;
25059;1258;373;306;0	620;0	506;549	763;3	859;0;367;311;0	393;0	608;553	299;3	744;0;44;369;319; ; ; ; ;
25079;1259;372;305;0	620;0	505;548	743;3	868;0;363;312;0	393;0	607;553	878;3	736;0;44;369;319; ; ; ; ;
25098;1260;375;305;0	619;0	505;548	743;3	826;0;361;309;0	393;0	608;553	878;3	743;0;44;369;319; ; ; ; ;
25119;1261;378;307;0	618;0	505;548	743;3	835;0;362;317;0	392;0	608;553	878;3	740;0;44;369;319; ; ; ; ;
25138;1262;380;307;0	617;0	504;548	743;3	838;0;361;313;0	391;0	607;553	878;3	713;0;44;369;319; ; ; ; ;
25158;1263;375;307;0	616;0	504;548	743;3	863;0;364;311;0	390;0	607;553	878;3	741;0;44;369;319; ; ; ; ;
25178;1264;377;304;0	616;0	503;550	673;3	884;0;365;314;0	390;0	607;554	435;3	736;0;44;369;319; ; ; ; ;
25198;1265;370;332;0	614;0	504;550	673;3	831;0;363;337;0	389;0	608;554	435;3	788;0;44;369;319; ; ; ; ;
25218;1266;377;342;0	614;0	504;550	673;3	891;0;359;347;0	388;0	608;554	435;3	806;0;44;369;319; ; ; ; ;
25238;1267;372;350;0	613;0	504;550	673;3	894;0;360;349;0	388;0	608;554	435;3	802;0;44;369;319; ; ; ; ;
25258;1268;381;342;0	613;0	504;550	673;3	903;0;363;352;0	388;0	608;554	435;3	807;0;44;369;319; ; ; ; ;
25278;1269;380;343;0	613;0	503;551	935;3	917;0;361;351;0	387;0	607;558	529;3	833;0;44;369;319; ; ; ; ;
25298;1270;373;339;0	613;0	504;551	935;3	873;0;355;348;0	387;0	609;558	529;3	837;0;44;369;319; ; ; ; ;
25318;1271;370;348;0	613;0	504;551	935;3	864;0;359;344;0	388;0	609;558	529;3	796;0;44;369;319; ; ; ; ;
25338;1272;376;345;0	613;0	504;551	935;3	806;0;359;344;0	388;0	609;558	529;3	833;0;44;369;319; ; ; ; ;
25358;1273;374;344;0	614;0	505;551	935;3	865;0;361;347;0	388;0	609;558	529;3	774;0;44;369;319; ; ; ; ;
25378;1274;374;345;0	614;0	504;550	597;3	837;0;362;345;0	388;0	608;557	755;3	775;0;44;369;319; ; ; ; ;
25397;1275;375;349;0	614;0	505;550	597;3	781;0;361;343;0	388;0	610;557	755;3	712;0;44;369;319; ; ; ; ;
25417;1276;379;337;0	614;0	505;550	597;3	763;0;362;344;0	388;0	610;557	755;3	695;0;44;369;319; ; ; ; ;
25437;1277;377;346;0	613;0	505;550	597;3	695;0;364;348;0	388;0	610;557	755;3	633;0;44;369;319; ; ; ; ;
25457;1278;372;347;0	613;0	505;550	597;3	626;0;362;345;0	387;0	610;557	755;3	565;0;44;369;319; ; ; ; ;
25477;1279;373;341;0	612;0	504;551	705;3	594;0;362;344;0	387;0	610;559	833;3	542;0;44;369;319; ; ; ; ;
25497;1280;379;341;0	612;0	505;551	705;3	574;0;359;343;0	386;0	611;559	833;3	522;0;44;369;319; ; ; ; ;
25517;1281;375;338;0	611;0	505;551	705;3	553;0;360;337;0	385;0	611;559	833;3	413;0;44;369;319; ; ; ; ;
25537;1282;378;343;0	610;0	505;551	705;3	581;0;360;342;0	384;0	611;559	833;3	437;0;44;369;319; ; ; ; ;
25557;1283;379;349;0	609;0	505;551	705;3	477;0;364;351;0	384;0	612;559	833;3	375;0;44;369;319; ; ; ; ;
25577;1284;377;348;0	608;0	504;552	767;3	471;0;364;349;0	383;0	611;560	015;3	372;0;44;369;319; ; ; ; ;
25597;1285;377;347;0	607;0	504;552	767;3	397;0;356;343;0	382;0	612;560	015;3	394;0;44;369;319; ; ; ; ;
25617;1286;372;349;0	607;0	504;552	767;3	404;0;365;343;0	382;0	612;560	015;3	330;0;44;369;319; ; ; ; ;
25637;1287;374;340;0	607;0	504;552	767;3	401;0;359;346;0	382;0	612;560	015;3	302;0;44;369;319; ; ; ; ;
25657;1288;379;345;0	607;0	505;552	767;3	416;0;359;348;0	382;0	612;560	015;3	341;0;44;369;319; ; ; ; ;
25677;1289;377;344;0	607;0	504;552	857;3	419;0;359;349;0	382;0	612;559	217;3	331;0;44;369;319; ; ; ; ;
25696;1290;372;341;0	607;0	506;552	857;3	368;0;354;353;0	383;0	614;559	217;3	313;0;44;369;319; ; ; ; ;
25716;1291;315;352;0	608;0	507;552	857;3	388;0;292;346;0	384;0	614;559	217;3	330;0;45;289;366; ; ; ; ;
25736;1292;287;363;0	609;0	507;552	857;3	377;0;275;356;0	385;0	615;559	217;3	291;0;45;289;366; ; ; ; ;
25756;1293;290;358;0	609;0	508;552	857;3	403;0;276;348;0	385;0	616;559	217;3	236;0;45;289;366; ; ; ; ;
25776;1294;292;363;0	609;0	508;553	727;3	410;0;277;355;0	385;0	617;556	353;3	212;0;45;289;366; ; ; ; ;
25796;1295;288;357;0	609;0	510;553	727;3	359;0;273;359;0	385;0	618;556	353;3	315;0;45;289;366; ; ; ; ;
25816;1296;293;369;0	609;0	511;553	727;3	414;0;273;362;0	385;0	620;556	353;3	248;0;45;289;366; ; ; ; ;
25836;1297;286;356;0	609;0	511;553	727;3	395;0;277;355;0	385;0	621;556	353;3	288;0;45;289;366; ; ; ; ;
25856;1298;291;364;0	609;0	512;553	727;3	329;0;270;351;0	384;0	622;556	353;3	403;0;45;289;366; ; ; ; ;
25876;1299;293;369;0	608;0	512;551	980;3	339;0;271;351;0	384;0	622;555	720;3	383;0;45;289;366; ; ; ; ;
25896;1300;292;365;0	607;0	513;551	980;3	392;0;283;368;0	383;0	624;555	720;3	293;0;45;289;366; ; ; ; ;
25916;1301;294;360;0	606;0	513;551	980;3	432;0;279;354;0	383;0	625;555	720;3	279;0;45;289;366; ; ; ; ;
25936;1302;286;368;0	605;0	513;551	980;3	424;0;281;373;0	382;0	625;555	720;3	445;0;45;289;366; ; ; ; ;
25956;1303;286;364;0	605;0	514;551	980;3	461;0;282;372;0	382;0	626;555	720;3	351;0;45;289;366; ; ; ; ;
25976;1304;286;362;0	605;0	513;552	790;3	473;0;280;371;0	382;0	625;556	340;3	394;0;45;289;366; ; ; ; ;
25996;1305;291;375;0	605;0	513;552	790;3	403;0;282;370;0	382;0	626;556	340;3	318;0;45;289;366; ; ; ; ;
26015;1306;288;373;0	604;0	513;552	790;3	376;0;277;363;0	381;0	626;556	340;3	280;0;45;289;366; ; ; ; ;
26035;1307;284;368;0	604;0	513;552	790;3	397;0;280;363;0	381;0	625;556	340;3	263;0;45;289;366; ; ; ; ;
26055;1308;289;361;0	604;0	513;552	790;3	462;0;283;363;0	381;0	625;556	340;3	283;0;45;289;366; ; ; ; ;
26075;1309;288;358;0	604;0	512;552	437;3	457;0;281;362;0	381;0	624;557	422;3	284;0;45;289;366; ; ; ; ;
26095;1310;292;372;0	604;0	512;552	437;3	387;0;280;361;0	381;0	624;557	422;3	286;0;45;289;366; ; ; ; ;
26115;1311;288;363;0	604;0	512;552	437;3	376;0;286;367;0	381;0	624;557	422;3	255;0;45;289;366; ; ; ; ;
26135;1312;300;366;0	604;0	511;552	437;3	412;0;286;366;0	381;0	623;557	422;3	261;0;45;289;366; ; ; ; ;
26155;1313;304;375;0	604;0	511;552	437;3	379;0;292;380;0	381;0	622;557	422;3	353;0;45;289;366; ; ; ; ;
26175;1314;306;372;0	604;0	510;552	684;3	394;0;294;385;0	381;0	621;557	525;3	345;0;45;289;366; ; ; ; ;
26195;1315;302;373;0	605;0	510;552	684;3	351;0;291;365;0	382;0	621;557	525;3	277;0;45;289;366; ; ; ; ;
26215;1316;302;361;0	606;0	510;552	684;3	391;0;294;366;0	383;0	620;557	525;3	263;0;45;289;366; ; ; ; ;
26235;1317;307;376;0	607;0	509;552	684;3	450;0;294;366;0	384;0	619;557	525;3	283;0;45;289;366; ; ; ; ;
26255;1318;308;369;0	607;0	508;552	684;3	380;0;296;381;0	384;0	618;557	525;3	305;0;45;289;366; ; ; ; ;
26274;1319;310;366;0	608;0	507;552	883;3	397;0;297;384;0	384;0	617;556	750;3	301;0;45;289;366; ; ; ; ;
26294;1320;304;371;0	608;0	507;552	883;3	391;0;295;367;0	384;0	616;556	750;3	252;0;45;289;366; ; ; ; ;
26314;1321;307;377;0	608;0	507;552	883;3	365;0;291;368;0	385;0	616;556	750;3	247;0;45;289;366; ; ; ; ;
26335;1322;301;374;0	608;0	506;552	883;3	350;0;300;370;0	385;0	615;556	750;3	255;0;45;289;366; ; ; ; ;
26354;1323;302;369;0	608;0	506;552	883;3	374;0;290;368;0	385;0	615;556	750;3	220;0;45;289;366; ; ; ; ;
26374;1324;301;370;0	607;0	504;554	304;3	381;0;292;365;0	385;0	613;559	931;3	235;0;45;289;366; ; ; ; ;
26394;1325;359;326;0	607;0	504;554	304;3	356;0;347;332;0	385;0	612;559	931;3	291;0;46;364;320; ; ; ; ;
26414;1326;371;319;0	607;0	503;554	304;3	345;0;360;318;0	385;0	612;559	931;3	218;0;46;364;320; ; ; ; ;
26434;1327;373;315;0	607;0	503;554	304;3	364;0;357;312;0	384;0	611;559	931;3	287;0;46;364;320; ; ; ; ;
26454;1328;366;312;0	607;0	502;554	304;3	344;0;356;318;0	384;0	611;559	931;3	303;0;46;364;320; ; ; ; ;
26474;1329;373;309;0	607;0	501;554	605;3	352;0;356;317;0	385;0	609;558	970;3	279;0;46;364;320; ; ; ; ;
26494;1330;369;312;0	607;0	501;554	605;3	392;0;352;313;0	385;0	609;558	970;3	226;0;46;364;320; ; ; ; ;
26514;1331;372;319;0	607;0	501;554	605;3	302;0;358;326;0	385;0	609;558	970;3	211;0;46;364;320; ; ; ; ;
26534;1332;371;321;0	608;0	500;554	605;3	287;0;358;313;0	385;0	608;558	970;3	178;0;46;364;320; ; ; ; ;
26554;1333;375;320;0	608;0	500;554	605;3	293;0;355;326;0	385;0	608;558	970;3	144;0;46;364;320; ; ; ; ;
26574;1334;375;319;0	608;0	499;556	018;3	292;0;359;321;0	385;0	607;559	697;3	125;0;46;364;320; ; ; ; ;
26594;1335;371;311;0	608;0	499;556	018;3	267;0;358;320;0	386;0	607;559	697;3	131;0;46;364;320; ; ; ; ;
26613;1336;367;317;0	608;0	498;556	018;3	286;0;364;323;0	386;0	606;559	697;3	125;0;46;364;320; ; ; ; ;
26633;1337;370;322;0	608;0	498;556	018;3	259;0;360;327;0	386;0	606;559	697;3	186;0;46;364;320; ; ; ; ;
26653;1338;367;324;0	609;0	497;556	018;3	286;0;362;328;0	386;0	605;559	697;3	119;0;46;364;320; ; ; ; ;
26673;1339;368;326;0	609;0	496;556	231;3	278;0;359;328;0	386;0	604;561	396;3	147;0;46;364;320; ; ; ; ;
26693;1340;370;323;0	609;0	496;556	231;3	293;0;359;333;0	386;0	604;561	396;3	132;0;46;364;320; ; ; ; ;
26713;1341;372;325;0	608;0	496;556	231;3	285;0;358;325;0	386;0	604;561	396;3	156;0;46;364;320; ; ; ; ;
26733;1342;338;285;0	608;0	495;556	231;3	257;0;336;288;0	387;0	603;561	396;3	116;0; ; ; ; ; ; ; ;
26753;1343;311;263;0	608;0	494;556	231;3	293;0;299;272;0	387;0	602;561	396;3	163;0;47;298;266; ; ; ; ;
26773;1344;299;250;0	608;0	493;555	578;3	278;0;288;256;0	386;0	602;561	214;3	151;0;47;298;266; ; ; ; ;
26793;1345;294;263;0	607;0	493;555	578;3	285;0;297;267;0	386;0	602;561	214;3	168;0;47;298;266; ; ; ; ;
26813;1346;302;256;0	606;0	493;555	578;3	386;0;298;266;0	385;0	602;561	214;3	197;0;47;298;266; ; ; ; ;
26833;1347;300;258;0	606;0	493;555	578;3	403;0;297;266;0	385;0	603;561	214;3	183;0;47;298;266; ; ; ; ;
26853;1348;300;263;0	606;0	493;555	578;3	391;0;292;272;0	385;0	603;561	214;3	257;0;47;298;266; ; ; ; ;
26872;1349;299;258;0	606;0	492;556	706;3	404;0;292;273;0	384;0	602;559	944;3	269;0;47;298;266; ; ; ; ;
26893;1350;301;257;0	606;0	493;556	706;3	526;0;301;269;0	384;0	603;559	944;3	258;0;47;298;266; ; ; ; ;
26912;1351;303;258;0	606;0	494;556	706;3	469;0;297;267;0	384;0	604;559	944;3	347;0;47;298;266; ; ; ; ;
26932;1352;299;262;0	606;0	494;556	706;3	483;0;296;276;0	384;0	604;559	944;3	351;0;47;298;266; ; ; ; ;
26952;1353;299;258;0	606;0	494;556	706;3	457;0;301;268;0	385;0	604;559	944;3	275;0;47;298;266; ; ; ; ;
26972;1354;297;256;0	606;0	494;558	703;3	469;0;298;269;0	385;0	604;560	043;3	322;0;47;298;266; ; ; ; ;
26992;1355;295;255;0	607;0	495;558	703;3	387;0;302;267;0	385;0	605;560	043;3	282;0;47;298;266; ; ; ; ;
27012;1356;293;254;0	607;0	495;558	703;3	458;0;297;273;0	386;0	605;560	043;3	294;0;47;298;266; ; ; ; ;
27032;1357;298;255;0	608;0	495;558	703;3	358;0;300;272;0	386;0	605;560	043;3	279;0;47;298;266; ; ; ; ;
27052;1358;296;257;0	608;0	495;558	703;3	392;0;299;273;0	386;0	604;560	043;3	149;0;47;298;266; ; ; ; ;
27072;1359;298;260;0	608;0	494;556	826;3	392;0;299;273;0	386;0	604;560	438;3	143;0;47;298;266; ; ; ; ;
27092;1360;300;266;0	608;0	494;556	826;3	331;0;296;265;0	386;0	604;560	438;3	259;0;47;298;266; ; ; ; ;
27112;1361;304;265;0	607;0	494;556	826;3	319;0;302;268;0	386;0	604;560	438;3	213;0;47;298;266; ; ; ; ;
27132;1362;303;268;0	607;0	494;556	826;3	293;0;295;275;0	386;0	604;560	438;3	168;0;47;298;266; ; ; ; ;
27152;1363;295;263;0	606;0	494;556	826;3	256;0;291;276;0	385;0	604;560	438;3	198;0;47;298;266; ; ; ; ;
27172;1364;297;264;0	605;0	492;556	415;3	235;0;292;277;0	384;0	603;561	268;3	183;0;47;298;266; ; ; ; ;
27191;1365;299;269;0	605;0	492;556	415;3	254;0;303;276;0	384;0	603;561	268;3	170;0;47;298;266; ; ; ; ;
27211;1366;307;264;0	604;0	492;556	415;3	343;0;298;274;0	384;0	603;561	268;3	144;0;47;298;266; ; ; ; ;
27231;1367;295;265;0	604;0	491;556	415;3	307;0;300;273;0	383;0	602;561	268;3	148;0;47;298;266; ; ; ; ;
27251;1368;296;266;0	604;0	491;556	415;3	226;0;299;273;0	383;0	602;561	268;3	158;0;47;298;266; ; ; ; ;
27271;1369;295;261;0	604;0	490;557	919;3	268;0;299;272;0	383;0	601;562	442;3	151;0;47;298;266; ; ; ; ;
27291;1370;304;262;0	604;0	490;557	919;3	341;0;287;275;0	384;0	601;562	442;3	111;0;47;298;266; ; ; ; ;
27311;1371;307;259;0	604;0	490;557	919;3	401;0;297;274;0	384;0	601;562	442;3	134;0;47;298;266; ; ; ; ;
27331;1372;302;265;0	605;0	490;557	919;3	335;0;303;276;0	384;0	601;562	442;3	139;0;47;298;266; ; ; ; ;
27351;1373;301;272;0	605;0	490;557	919;3	296;0;294;273;0	384;0	601;562	442;3	202;0;47;298;266; ; ; ; ;
27371;1374;301;273;0	605;0	490;557	918;3	306;0;295;272;0	384;0	601;563	046;3	226;0;47;298;266; ; ; ; ;
27391;1375;381;279;0	603;0	490;557	918;3	383;0;362;282;0	383;0	602;563	046;3	236;0; ; ; ; ; ; ; ;
27411;1376;409;282;0	602;0	491;557	918;3	328;0;405;297;0	382;0	603;563	046;3	252;0;48;401;291; ; ; ; ;
27431;1377;410;290;0	601;0	491;557	918;3	343;0;406;290;0	381;0	603;563	046;3	295;0;48;401;291; ; ; ; ;
27451;1378;409;277;0	601;0	492;557	918;3	370;0;394;287;0	381;0	604;563	046;3	271;0;48;401;291; ; ; ; ;
27471;1379;409;282;0	600;0	492;557	186;3	341;0;391;295;0	380;0	604;561	657;3	284;0;48;401;291; ; ; ; ;
27491;1380;411;281;0	600;0	493;557	186;3	413;0;398;294;0	380;0	605;561	657;3	261;0;48;401;291; ; ; ; ;
27510;1381;401;288;0	599;0	493;557	186;3	404;0;396;293;0	379;0	606;561	657;3	290;0;48;401;291; ; ; ; ;
27530;1382;412;284;0	599;0	494;557	186;3	388;0;396;291;0	379;0	606;561	657;3	246;0;48;401;291; ; ; ; ;
27550;1383;402;287;0	599;0	494;557	186;3	380;0;396;299;0	379;0	607;561	657;3	271;0;48;401;291; ; ; ; ;
27570;1384;405;284;0	598;0	493;558	116;3	377;0;396;297;0	378;0	606;562	685;3	281;0;48;401;291; ; ; ; ;
27590;1385;412;290;0	598;0	493;558	116;3	412;0;397;290;0	378;0	607;562	685;3	256;0;48;401;291; ; ; ; ;
27610;1386;406;288;0	597;0	493;558	116;3	415;0;398;299;0	378;0	607;562	685;3	249;0;48;401;291; ; ; ; ;
27630;1387;400;289;0	597;0	493;558	116;3	404;0;397;289;0	377;0	608;562	685;3	228;0;48;401;291; ; ; ; ;
27650;1388;414;287;0	596;0	493;558	116;3	363;0;395;301;0	377;0	608;562	685;3	169;0;48;401;291; ; ; ; ;
27670;1389;411;290;0	596;0	493;555	988;3	345;0;395;298;0	376;0	607;563	017;3	158;0;48;401;291; ; ; ; ;
27690;1390;400;298;0	595;0	493;555	988;3	327;0;392;296;0	376;0	608;563	017;3	220;0;48;401;291; ; ; ; ;
27710;1391;408;302;0	595;0	493;555	988;3	313;0;393;298;0	376;0	608;563	017;3	233;0;48;401;291; ; ; ; ;
27730;1392;388;323;0	595;0	494;555	988;3	352;0;365;324;0	376;0	609;563	017;3	166;0;49;375;330; ; ; ; ;
27750;1393;382;338;0	595;0	494;555	988;3	247;0;365;337;0	376;0	609;563	017;3	194;0;49;375;330; ; ; ; ;
27770;1394;376;344;0	595;0	494;560	077;3	266;0;364;348;0	376;0	609;563	555;3	185;0;49;375;330; ; ; ; ;
27790;1395;387;324;0	595;0	495;560	077;3	349;0;369;335;0	376;0	610;563	555;3	213;0;49;375;330; ; ; ; ;
27809;1396;377;328;0	595;0	495;560	077;3	367;0;372;326;0	376;0	610;563	555;3	214;0;49;375;330; ; ; ; ;
27829;1397;387;329;0	596;0	495;560	077;3	390;0;370;341;0	377;0	611;563	555;3	236;0;49;375;330; ; ; ; ;
27849;1398;375;319;0	596;0	496;560	077;3	335;0;370;340;0	377;0	611;563	555;3	236;0;49;375;330; ; ; ; ;
27869;1399;378;320;0	597;0	495;560	646;3	352;0;370;337;0	377;0	610;565	511;3	247;0;49;375;330; ; ; ; ;
27889;1400;378;325;0	597;0	496;560	646;3	424;0;370;339;0	378;0	611;565	511;3	309;0;49;375;330; ; ; ; ;
27909;1401;380;325;0	597;0	496;560	646;3	389;0;364;337;0	377;0	611;565	511;3	341;0;49;375;330; ; ; ; ;
27929;1402;384;321;0	596;0	496;560	646;3	429;0;371;338;0	377;0	612;565	511;3	314;0;49;375;330; ; ; ; ;
27949;1403;378;329;0	595;0	496;560	646;3	403;0;373;329;0	376;0	612;565	511;3	324;0;49;375;330; ; ; ; ;
27969;1404;381;330;0	594;0	496;559	895;3	390;0;372;328;0	375;0	613;565	339;3	333;0;49;375;330; ; ; ; ;
27989;1405;379;327;0	593;0	497;559	895;3	399;0;366;323;0	375;0	614;565	339;3	299;0;49;375;330; ; ; ; ;
28009;1406;377;321;0	593;0	497;559	895;3	427;0;365;333;0	374;0	615;565	339;3	290;0;49;375;330; ; ; ; ;
28029;1407;387;331;0	592;0	497;559	895;3	357;0;373;332;0	374;0	615;565	339;3	234;0;49;375;330; ; ; ; ;
28049;1408;384;328;0	592;0	497;559	895;3	439;0;361;333;0	374;0	614;565	339;3	224;0;49;375;330; ; ; ; ;
28069;1409;386;326;0	592;0	496;561	751;3	431;0;362;332;0	373;0	613;566	023;3	217;0;49;375;330; ; ; ; ;
28089;1410;379;316;0	592;0	496;561	751;3	430;0;366;333;0	374;0	614;566	023;3	194;0;49;375;330; ; ; ; ;
28108;1411;382;320;0	592;0	496;561	751;3	347;0;371;334;0	374;0	613;566	023;3	228;0;49;375;330; ; ; ; ;
28128;1412;379;320;0	592;0	496;561	751;3	342;0;371;336;0	373;0	613;566	023;3	271;0;49;375;330; ; ; ; ;
28148;1413;379;324;0	591;0	496;561	751;3	355;0;370;333;0	373;0	614;566	023;3	267;0;49;375;330; ; ; ; ;
28168;1414;380;326;0	591;0	495;560	346;3	348;0;370;334;0	373;0	613;565	647;3	260;0;49;375;330; ; ; ; ;
28188;1415;380;321;0	591;0	496;560	346;3	336;0;366;331;0	373;0	614;565	647;3	213;0;49;375;330; ; ; ; ;
28208;1416;380;331;0	591;0	496;560	346;3	350;0;378;334;0	373;0	614;565	647;3	242;0;49;375;330; ; ; ; ;
28228;1417;378;324;0	592;0	496;560	346;3	379;0;377;342;0	374;0	614;565	647;3	254;0;49;375;330; ; ; ; ;
28248;1418;384;332;0	593;0	496;560	346;3	392;0;367;335;0	375;0	614;565	647;3	267;0;49;375;330; ; ; ; ;
28268;1419;384;328;0	593;0	495;561	862;3	414;0;373;338;0	375;0	613;565	253;3	277;0;49;375;330; ; ; ; ;
28288;1420;378;319;0	594;0	495;561	862;3	427;0;379;336;0	375;0	613;565	253;3	370;0;49;375;330; ; ; ; ;
28308;1421;374;324;0	593;0	495;561	862;3	434;0;375;340;0	375;0	613;565	253;3	388;0;49;375;330; ; ; ; ;
28328;1422;382;327;0	593;0	495;561	862;3	475;0;377;341;0	375;0	613;565	253;3	363;0;49;375;330; ; ; ; ;
28348;1423;385;326;0	592;0	494;561	862;3	500;0;372;336;0	374;0	613;565	253;3	365;0;49;375;330; ; ; ; ;
28367;1424;385;327;0	591;0	494;562	504;3	524;0;372;338;0	373;0	612;565	719;3	369;0;49;375;330; ; ; ; ;
28387;1425;380;330;0	590;0	494;562	504;3	446;0;365;335;0	373;0	613;565	719;3	332;0;49;375;330; ; ; ; ;
28407;1426;380;330;0	590;0	494;562	504;3	524;0;373;337;0	373;0	613;565	719;3	291;0;49;375;330; ; ; ; ;
28427;1427;384;324;0	590;0	495;562	504;3	429;0;372;340;0	373;0	614;565	719;3	318;0;49;375;330; ; ; ; ;
28449;1428;376;325;0	590;0	495;562	504;3	487;0;375;333;0	373;0	614;565	719;3	287;0;49;375;330; ; ; ; ;
28467;1429;378;328;0	590;0	495;559	769;3	489;0;375;335;0	372;0	614;565	693;3	295;0;49;375;330; ; ; ; ;
28487;1430;376;336;0	590;0	495;559	769;3	466;0;365;337;0	372;0	614;565	693;3	321;0;49;375;330; ; ; ; ;
28507;1431;381;327;0	590;0	495;559	769;3	454;0;369;340;0	372;0	615;565	693;3	287;0;49;375;330; ; ; ; ;
28527;1432;382;332;0	589;0	496;559	769;3	440;0;380;324;0	372;0	615;565	693;3	252;0;49;375;330; ; ; ; ;
28547;1433;429;340;0	588;0	496;559	769;3	428;0;411;355;0	371;0	616;565	693;3	333;0;50;450;369; ; ; ; ;
28567;1434;436;338;0	587;0	497;559	452;3	413;0;420;354;0	370;0	617;565	442;3	307;0;50;450;369; ; ; ; ;
28587;1435;447;336;0	586;0	498;559	452;3	398;0;440;364;0	369;0	618;565	442;3	346;0;50;450;369; ; ; ; ;
28607;1436;449;350;0	586;0	498;559	452;3	395;0;440;353;0	369;0	619;565	442;3	247;0;50;450;369; ; ; ; ;
28627;1437;443;347;0	585;0	499;559	452;3	426;0;441;359;0	368;0	619;565	442;3	273;0;50;450;369; ; ; ; ;
28647;1438;450;344;0	585;0	499;559	452;3	429;0;442;353;0	368;0	619;565	442;3	260;0;50;450;369; ; ; ; ;
28667;1439;449;343;0	585;0	499;558	973;3	429;0;442;356;0	368;0	619;564	636;3	269;0;50;450;369; ; ; ; ;
28686;1440;454;342;0	586;0	499;558	973;3	400;0;441;356;0	369;0	620;564	636;3	240;0;50;450;369; ; ; ; ;
28706;1441;450;351;0	586;0	499;558	973;3	404;0;437;366;0	369;0	619;564	636;3	246;0;50;450;369; ; ; ; ;
28726;1442;444;350;0	587;0	499;558	973;3	425;0;443;357;0	370;0	619;564	636;3	205;0;50;450;369; ; ; ; ;
28746;1443;452;358;0	588;0	499;558	973;3	423;0;434;367;0	371;0	618;564	636;3	287;0;50;450;369; ; ; ; ;
28766;1444;449;360;0	589;0	498;558	536;3	417;0;435;364;0	371;0	618;565	269;3	287;0;50;450;369; ; ; ; ;
28786;1445;450;338;0	589;0	499;558	536;3	234;0;436;363;0	371;0	618;565	269;3	211;0;50;450;369; ; ; ; ;
28806;1446;450;342;0	589;0	499;558	536;3	290;0;435;362;0	371;0	618;565	269;3	160;0;50;450;369; ; ; ; ;
28826;1447;451;347;0	588;0	499;558	536;3	262;0;441;360;0	371;0	619;565	269;3	170;0;50;450;369; ; ; ; ;
28846;1448;446;348;0	588;0	499;558	536;3	310;0;433;356;0	371;0	619;565	269;3	084;0;50;450;369; ; ; ; ;
28866;1449;446;348;0	588;0	498;559	398;3	311;0;434;355;0	370;0	619;565	066;3	061;0;50;450;369; ; ; ; ;
28886;1450;445;354;0	587;0	499;559	398;3	255;0;434;374;0	370;0	619;565	066;3	178;0;50;450;369; ; ; ; ;
28906;1451;463;365;0	586;0	500;559	398;3	236;0;442;379;0	369;0	620;565	066;3	079;0;50;450;369; ; ; ; ;
28926;1452;469;377;0	586;0	500;559	398;3	297;0;433;378;0	369;0	621;565	066;3	081;0;50;450;369; ; ; ; ;
28946;1453;473;379;0	586;0	501;559	398;3	249;0;443;377;0	369;0	622;565	066;3	062;0;50;450;369; ; ; ; ;
28966;1454;477;381;0	586;0	500;560	589;3	260;0;440;380;0	369;0	621;563	322;3	048;0;50;450;369; ; ; ; ;
28985;1455;466;377;0	586;0	501;560	589;3	190;0;443;378;0	369;0	622;563	322;3	081;0;50;450;369; ; ; ; ;
29006;1456;463;379;0	586;0	501;560	589;3	220;0;441;378;0	369;0	622;563	322;3	138;0;50;450;369; ; ; ; ;
29025;1457;467;383;0	586;0	501;560	589;3	255;0;442;382;0	369;0	622;563	322;3	129;0;50;450;369; ; ; ; ;
29045;1458;463;381;0	586;0	501;560	589;3	231;0;444;377;0	369;0	623;563	322;3	078;0;50;450;369; ; ; ; ;
29065;1459;465;382;0	585;0	500;561	069;3	249;0;443;376;0	369;0	623;564	832;3	112;0;50;450;369; ; ; ; ;
29085;1460;466;377;0	585;0	501;561	069;3	284;0;445;376;0	368;0	624;564	832;3	130;0;50;450;369; ; ; ; ;
29105;1461;463;382;0	584;0	501;561	069;3	253;0;445;394;0	368;0	624;564	832;3	220;0;50;450;369; ; ; ; ;
29125;1462;460;369;0	583;0	501;561	069;3	269;0;439;376;0	367;0	625;564	832;3	135;0;50;450;369; ; ; ; ;
29145;1463;468;379;0	582;0	501;561	069;3	238;0;450;373;0	366;0	625;564	832;3	107;0;50;450;369; ; ; ; ;
29165;1464;466;380;0	581;0	501;559	687;3	231;0;449;377;0	365;0	625;565	092;3	130;0;50;450;369; ; ; ; ;
29185;1465;459;382;0	580;0	501;559	687;3	227;0;442;383;0	364;0	626;565	092;3	186;0;50;450;369; ; ; ; ;
29205;1466;466;383;0	579;0	501;559	687;3	254;0;438;383;0	363;0	626;565	092;3	101;0;50;450;369; ; ; ; ;
29225;1467;461;371;0	578;0	501;559	687;3	253;0;448;383;0	363;0	626;565	092;3	085;0;50;450;369; ; ; ; ;
29247;1468;464;385;0	579;0	501;559	687;3	337;0;452;377;0	363;0	626;565	092;3	091;0;50;450;369; ; ; ; ;
29265;1469;462;382;0	579;0	500;560	173;3	362;0;454;375;0	364;0	625;566	254;3	088;0;50;450;369; ; ; ; ;
29284;1470;467;377;0	580;0	500;560	173;3	203;0;446;385;0	364;0	625;566	254;3	123;0;50;450;369; ; ; ; ;
29304;1471;467;378;0	581;0	500;560	173;3	200;0;450;378;0	365;0	624;566	254;3	078;0;50;450;369; ; ; ; ;
29324;1472;468;376;0	582;0	499;560	173;3	282;0;438;387;0	366;0	623;566	254;3	205;0;50;450;369; ; ; ; ;
29344;1473;467;373;0	582;0	499;560	173;3	305;0;445;392;0	367;0	623;566	254;3	185;0;50;450;369; ; ; ; ;
29364;1474;467;372;0	583;0	497;560	468;3	329;0;444;390;0	367;0	621;566	993;3	168;0;50;450;369; ; ; ; ;
29384;1475;455;374;0	583;0	497;560	468;3	196;0;452;382;0	367;0	621;566	993;3	178;0;50;450;369; ; ; ; ;
29404;1476;460;376;0	582;0	496;560	468;3	287;0;457;382;0	367;0	620;566	993;3	243;0;50;450;369; ; ; ; ;
29424;1477;469;386;0	581;0	496;560	468;3	294;0;447;380;0	366;0	620;566	993;3	119;0;50;450;369; ; ; ; ;
29444;1478;469;387;0	580;0	495;560	468;3	305;0;444;373;0	365;0	620;566	993;3	061;0;50;450;369; ; ; ; ;
29464;1479;469;388;0	579;0	494;560	637;3	314;0;443;371;0	364;0	619;567	696;3	056;0;50;450;369; ; ; ; ;
29484;1480;457;354;0	579;0	495;560	637;3	212;0;450;358;0	364;0	619;567	696;3	082;0;50;450;369; ; ; ; ;
29504;1481;463;291;0	578;0	494;560	637;3	199;0;453;298;0	364;0	619;567	696;3	060;0;51;451;273; ; ; ; ;
29524;1482;462;265;0	579;0	495;560	637;3	132;0;446;278;0	365;0	619;567	696;2	981;0;51;451;273; ; ; ; ;
29544;1483;454;274;0	579;0	496;560	637;3	126;0;439;276;0	365;0	620;567	696;3	013;0;51;451;273; ; ; ; ;
29563;1484;457;259;0	580;0	496;560	756;3	122;0;436;276;0	365;0	620;564	989;2	963;0;51;451;273; ; ; ; ;
29583;1485;457;271;0	580;0	497;560	756;3	082;0;440;270;0	366;0	622;564	989;3	047;0;51;451;273; ; ; ; ;
29603;1486;450;278;0	581;0	498;560	756;2	998;0;446;265;0	366;0	622;564	989;3	022;0;51;451;273; ; ; ; ;
29623;1487;461;268;0	581;0	498;560	756;3	194;0;444;277;0	366;0	623;564	989;2	957;0;51;451;273; ; ; ; ;
29645;1488;457;272;0	582;0	498;560	756;3	107;0;454;271;0	367;0	623;564	989;3	015;0;51;451;273; ; ; ; ;
29663;1489;456;274;0	582;0	498;560	109;3	113;0;455;273;0	367;0	622;564	462;2	989;0;51;451;273; ; ; ; ;
29685;1490;455;268;0	582;0	498;560	109;3	086;0;443;271;0	367;0	623;564	462;2	936;0;51;451;273; ; ; ; ;
29703;1491;453;270;0	581;0	498;560	109;3	005;0;443;272;0	366;0	623;564	462;2	927;0;51;451;273; ; ; ; ;
29723;1492;464;265;0	581;0	498;560	109;3	021;0;445;290;0	366;0	623;564	462;3	025;0;51;451;273; ; ; ; ;
29743;1493;467;256;0	580;0	497;560	109;3	102;0;448;285;0	365;0	622;564	462;2	945;0;51;451;273; ; ; ; ;
29763;1494;470;258;0	579;0	496;558	170;3	057;0;449;290;0	365;0	622;565	354;2	970;0;51;451;273; ; ; ; ;
29783;1495;459;276;0	579;0	496;558	170;3	069;0;449;276;0	364;0	622;565	354;3	006;0;51;451;273; ; ; ; ;
29803;1496;454;282;0	578;0	496;558	170;3	165;0;440;294;0	364;0	621;565	354;3	024;0;51;451;273; ; ; ; ;
29823;1497;410;332;0	578;0	496;558	170;3	217;0;388;331;0	365;0	622;565	354;2	988;0;52;380;340; ; ; ; ;
29843;1498;398;354;0	578;0	496;558	170;3	164;0;383;358;0	365;0	621;565	354;3	035;0;52;380;340; ; ; ; ;
29863;1499;385;373;0	579;0	495;561	828;3	201;0;378;381;0	365;0	620;568	374;3	076;0;52;380;340; ; ; ; ;
29883;1500;401;349;0	578;0	495;561	828;3	229;0;380;348;0	365;0	621;568	374;3	150;0;52;380;340; ; ; ; ;
29902;1501;392;345;0	578;0	495;561	828;3	201;0;379;342;0	364;0	621;568	374;3	140;0;52;380;340; ; ; ; ;
29923;1502;398;346;0	578;0	494;561	828;3	256;0;389;357;0	364;0	620;568	374;3	200;0;52;380;340; ; ; ; ;
29942;1503;397;350;0	578;0	494;561	828;3	315;0;-800;-600;0	578;0	494;-1	000;-1	000;4;52;380;340; ; ; ; ;
29963;1504;396;346;0	577;0	494;563	671;3	332;0;-800;-600;0	364;0	620;-1	000;-1	000;4;52;380;340; ; ; ; ;
29982;1505;396;343;0	578;0	494;563	671;3	393;0;391;351;0	364;0	620;569	607;3	195;0;52;380;340; ; ; ; ;
30002;1506;-800;-600;0	364;0	620;-1	000;-1	000;4;398;346;0	364;0	620;569	607;3	208;0;52;380;340; ; ; ; ;
30022;1507;394;347;0	579;0	494;563	671;3	356;0;385;353;0	365;0	620;569	607;3	249;0;52;380;340; ; ; ; ;
30044;1508;403;341;0	579;0	494;563	671;3	449;0;386;345;0	365;0	620;569	607;3	288;0;52;380;340; ; ; ; ;
30062;1509;403;340;0	580;0	493;564	497;3	454;0;387;347;0	365;0	619;569	173;3	310;0;52;380;340; ; ; ; ;
30084;1510;397;343;0	580;0	494;564	497;3	391;0;387;352;0	366;0	619;569	173;3	252;0;52;380;340; ; ; ; ;
30102;1511;400;343;0	580;0	494;564	497;3	265;0;390;360;0	366;0	619;569	173;3	229;0;52;380;340; ; ; ; ;
30123;1512;395;339;0	580;0	494;564	497;3	358;0;393;340;0	365;0	620;569	173;3	181;0;52;380;340; ; ; ; ;
30142;1513;400;344;0	579;0	494;564	497;3	349;0;392;350;0	365;0	620;569	173;3	288;0;52;380;340; ; ; ; ;
30163;1514;399;344;0	579;0	493;564	629;3	341;0;392;348;0	365;0	619;569	245;3	268;0;52;380;340; ; ; ; ;
30181;1515;384;336;0	579;0	494;564	629;3	230;0;381;341;0	365;0	620;569	245;3	116;0;52;380;340; ; ; ; ;
30203;1516;389;339;0	578;0	494;564	629;3	281;0;377;337;0	364;0	620;569	245;3	125;0;52;380;340; ; ; ; ;
30221;1517;392;343;0	577;0	494;564	629;3	273;0;377;338;0	364;0	620;569	245;3	170;0;52;380;340; ; ; ; ;
30243;1518;382;333;0	577;0	493;564	629;3	211;0;378;342;0	363;0	620;569	245;3	129;0;52;380;340; ; ; ; ;
30261;1519;385;334;0	577;0	492;564	862;3	234;0;379;339;0	363;0	619;570	182;3	150;0;52;380;340; ; ; ; ;
30283;1520;382;332;0	577;0	492;564	862;3	280;0;375;348;0	363;0	619;570	182;3	153;0;52;380;340; ; ; ; ;
30301;1521;398;341;0	577;0	492;564	862;3	207;0;377;344;0	363;0	619;570	182;3	126;0;52;380;340; ; ; ; ;
30323;1522;393;338;0	577;0	492;564	862;3	193;0;373;334;0	363;0	619;570	182;3	094;0;52;380;340; ; ; ; ;
30341;1523;389;336;0	577;0	492;564	862;3	179;0;372;344;0	363;0	619;570	182;3	063;0;52;380;340; ; ; ; ;
30363;1524;397;340;0	577;0	492;564	923;3	165;0;371;341;0	363;0	618;569	527;3	031;0;52;380;340; ; ; ; ;
30381;1525;385;339;0	577;0	492;564	923;3	080;0;373;336;0	363;0	619;569	527;3	025;0;52;380;340; ; ; ; ;
30401;1526;384;351;0	577;0	492;564	923;3	132;0;383;338;0	363;0	619;569	527;2	998;0;52;380;340; ; ; ; ;
30421;1527;383;335;0	577;0	493;564	923;3	120;0;380;335;0	363;0	619;569	527;2	958;0;52;380;340; ; ; ; ;
30441;1528;388;328;0	577;0	493;564	923;3	117;0;377;334;0	364;0	619;569	527;2	980;0;52;380;340; ; ; ; ;
30461;1529;387;328;0	577;0	492;565	675;3	118;0;381;333;0	364;0	619;570	294;2	965;0;52;380;340; ; ; ; ;
30480;1530;384;338;0	578;0	493;565	675;3	041;0;374;316;0	364;0	620;570	294;2	931;0;52;380;340; ; ; ; ;
30500;1531;388;329;0	578;0	493;565	675;3	107;0;373;332;0	364;0	620;570	294;2	932;0;52;380;340; ; ; ; ;
30520;1532;381;335;0	578;0	493;565	675;3	039;0;371;343;0	364;0	620;570	294;2	977;0;52;380;340; ; ; ; ;
30540;1533;382;331;0	578;0	494;565	675;3	066;0;368;356;0	364;0	620;570	294;2	896;0;52;380;340; ; ; ; ;
30560;1534;383;335;0	577;0	493;564	110;3	077;0;367;368;0	363;0	620;569	388;2	901;0;52;380;340; ; ; ; ;
30580;1535;386;345;0	577;0	494;564	110;2	993;0;386;336;0	363;0	621;569	388;2	930;0;52;380;340; ; ; ; ;
30600;1536;391;343;0	576;0	495;564	110;3	026;0;371;344;0	363;0	622;569	388;2	876;0;52;380;340; ; ; ; ;
30620;1537;389;344;0	576;0	495;564	110;3	024;0;376;338;0	363;0	622;569	388;2	861;0;52;380;340; ; ; ; ;
30640;1538;385;335;0	576;0	495;564	110;2	992;0;379;350;0	363;0	623;569	388;2	857;0;52;380;340; ; ; ; ;
30660;1539;387;333;0	575;0	494;564	642;3	011;0;372;350;0	362;0	622;569	869;2	856;0;52;380;340; ; ; ; ;
30680;1540;384;333;0	575;0	494;564	642;3	001;0;382;336;0	362;0	622;569	869;2	931;0;52;380;340; ; ; ; ;
30700;1541;387;330;0	575;0	494;564	642;3	021;0;376;339;0	362;0	622;569	869;2	991;0;52;380;340; ; ; ; ;
30720;1542;387;350;0	575;0	493;564	642;3	080;0;379;332;0	362;0	622;569	869;2	946;0;52;380;340; ; ; ; ;
30740;1543;386;335;0	575;0	493;564	642;2	992;0;373;350;0	362;0	621;569	869;2	968;0;52;380;340; ; ; ; ;
30759;1544;386;338;0	574;0	492;565	158;3	019;0;372;350;0	362;0	620;570	106;2	947;0;52;380;340; ; ; ; ;
30779;1545;378;324;0	575;0	492;565	158;3	025;0;368;338;0	362;0	620;570	106;2	900;0;52;380;340; ; ; ; ;
30799;1546;380;332;0	575;0	491;565	158;3	013;0;372;336;0	362;0	620;570	106;2	885;0;52;380;340; ; ; ; ;
30819;1547;390;342;0	575;0	491;565	158;3	015;0;371;337;0	362;0	619;570	106;2	850;0;52;380;340; ; ; ; ;
30839;1548;383;337;0	575;0	491;565	158;3	066;0;364;336;0	362;0	619;570	106;2	956;0;52;380;340; ; ; ; ;
30859;1549;387;342;0	574;0	491;565	316;3	065;0;366;337;0	362;0	619;568	916;2	939;0;52;380;340; ; ; ; ;
30879;1550;373;344;0	574;0	491;565	316;3	027;0;369;332;0	361;0	619;568	916;2	859;0;52;380;340; ; ; ; ;
30899;1551;384;337;0	574;0	492;565	316;3	087;0;370;341;0	361;0	619;568	916;2	856;0;52;380;340; ; ; ; ;
30919;1552;389;343;0	574;0	492;565	316;3	125;0;372;343;0	361;0	620;568	916;2	916;0;52;380;340; ; ; ; ;
30940;1553;388;332;0	575;0	493;565	316;3	054;0;370;337;0	362;0	621;568	916;2	942;0;52;380;340; ; ; ; ;
30959;1554;387;332;0	575;0	493;565	395;3	096;0;371;341;0	362;0	621;570	035;2	973;0;52;380;340; ; ; ; ;
30979;1555;383;332;0	575;0	494;565	395;3	101;0;376;335;0	362;0	622;570	035;2	864;0;52;380;340; ; ; ; ;
30999;1556;378;328;0	575;0	495;565	395;3	051;0;362;333;0	362;0	623;570	035;2	949;0;52;380;340; ; ; ; ;
31019;1557;390;340;0	574;0	495;565	395;2	970;0;367;332;0	361;0	624;570	035;2	930;0;52;380;340; ; ; ; ;
31039;1558;384;335;0	574;0	496;565	395;3	047;0;367;348;0	361;0	624;570	035;2	865;0;52;380;340; ; ; ; ;
31059;1559;385;336;0	573;0	495;565	004;3	017;0;367;349;0	360;0	624;569	272;2	899;0;52;380;340; ; ; ; ;
31078;1560;390;347;0	572;0	496;565	004;3	064;0;363;342;0	360;0	625;569	272;2	866;0;52;380;340; ; ; ; ;
31098;1561;382;333;0	571;0	496;565	004;3	012;0;370;335;0	359;0	625;569	272;2	944;0;52;380;340; ; ; ; ;
31118;1562;382;341;0	571;0	495;565	004;3	020;0;375;333;0	358;0	625;569	272;2	961;0;52;380;340; ; ; ; ;
31138;1563;381;325;0	570;0	495;565	004;3	099;0;367;348;0	358;0	625;569	272;2	963;0;52;380;340; ; ; ; ;
31158;1564;381;325;0	570;0	494;564	477;3	075;0;368;343;0	357;0	624;570	334;2	971;0;52;380;340; ; ; ; ;
31178;1565;382;337;0	570;0	494;564	477;3	139;0;376;336;0	357;0	624;570	334;2	957;0;52;380;340; ; ; ; ;
31198;1566;381;352;0	569;0	493;564	477;3	074;0;376;331;0	357;0	623;570	334;2	962;0;52;380;340; ; ; ; ;
31218;1567;374;335;0	569;0	492;564	477;3	097;0;364;328;0	357;0	623;570	334;2	974;0;52;380;340; ; ; ; ;
31238;1568;372;335;0	570;0	492;564	477;3	092;0;369;336;0	358;0	622;570	334;3	010;0;52;380;340; ; ; ; ;
31258;1569;370;334;0	570;0	491;565	211;3	091;0;366;332;0	357;0	621;571	856;3	028;0;52;380;340; ; ; ; ;
31278;1570;377;334;0	570;0	491;565	211;3	107;0;366;353;0	358;0	621;571	856;3	069;0;52;380;340; ; ; ; ;
31298;1571;374;351;0	570;0	491;565	211;3	134;0;362;340;0	358;0	621;571	856;3	003;0;52;380;340; ; ; ; ;
31318;1572;384;342;0	570;0	492;565	211;3	150;0;355;346;0	358;0	621;571	856;3	013;0;52;380;340; ; ; ; ;
31338;1573;380;335;0	571;0	492;565	211;3	126;0;373;342;0	358;0	621;571	856;3	074;0;52;380;340; ; ; ; ;
31357;1574;381;343;0	571;0	492;563	287;3	119;0;370;346;0	358;0	621;570	310;3	036;0;52;380;340; ; ; ; ;
31377;1575;373;345;0	572;0	493;563	287;2	982;0;356;339;0	359;0	622;570	310;2	932;0;52;380;340; ; ; ; ;
31397;1576;375;339;0	572;0	494;563	287;3	061;0;367;348;0	359;0	623;570	310;3	029;0;52;380;340; ; ; ; ;
31417;1577;388;339;0	573;0	495;563	287;3	186;0;366;344;0	359;0	624;570	310;2	980;0;52;380;340; ; ; ; ;
31437;1578;376;335;0	573;0	496;563	287;3	225;0;362;338;0	360;0	625;570	310;3	035;0;52;380;340; ; ; ; ;
31457;1579;381;336;0	573;0	496;561	061;3	251;0;367;345;0	360;0	625;567	360;3	006;0;52;380;340; ; ; ; ;
31477;1580;269;308;0	574;0	497;561	061;3	180;0;263;307;0	361;0	626;567	360;3	035;0;53;238;359; ; ; ; ;
31497;1581;243;310;0	574;0	497;561	061;3	092;0;247;323;0	361;0	626;567	360;3	018;0;53;238;359; ; ; ; ;
31517;1582;250;310;0	574;0	497;561	061;3	104;0;243;316;0	361;0	627;567	360;3	019;0;53;238;359; ; ; ; ;
31557;1583;240;305;0	572;0	497;561	061;3	204;0;241;319;0	359;0	627;567	360;3	095;0;53;238;359; ; ; ; ;
31577;1584;236;295;0	571;0	497;569	204;3	210;0;240;316;0	358;0	627;566	374;3	086;0;53;238;359; ; ; ; ;
31597;1585;236;303;0	571;0	497;569	204;3	225;0;234;320;0	358;0	627;566	374;3	041;0;53;238;359; ; ; ; ;
31617;1586;243;307;0	571;0	497;569	204;3	175;0;239;318;0	358;0	627;566	374;3	075;0;53;238;359; ; ; ; ;
31637;1587;246;298;0	572;0	497;569	204;3	317;0;248;320;0	359;0	627;566	374;3	104;0;53;238;359; ; ; ; ;
31656;1588;241;294;0	573;0	497;569	204;3	198;0;241;324;0	360;0	626;566	374;3	029;0;53;238;359; ; ; ; ;
31677;1589;247;304;0	574;0	496;561	062;3	162;0;245;325;0	360;0	625;564	963;3	046;0;53;238;359; ; ; ; ;
31696;1590;244;320;0	575;0	496;561	062;3	223;0;250;335;0	362;0	625;564	963;3	029;0;53;238;359; ; ; ; ;
31716;1591;241;314;0	576;0	496;561	062;3	163;0;249;326;0	363;0	624;564	963;3	141;0;53;238;359; ; ; ; ;
31736;1592;249;315;0	578;0	495;561	062;3	195;0;243;325;0	364;0	623;564	963;3	005;0;53;238;359; ; ; ; ;
31756;1593;236;346;0	578;0	496;561	062;3	102;0;246;350;0	365;0	623;564	963;3	017;0;53;238;359; ; ; ; ;
31776;1594;237;344;0	579;0	496;561	640;3	095;0;244;347;0	365;0	623;564	830;3	037;0;53;238;359; ; ; ; ;
31796;1595;238;362;0	579;0	496;561	640;3	177;0;237;368;0	365;0	624;564	830;3	047;0;53;238;359; ; ; ; ;
31816;1596;234;373;0	578;0	496;561	640;3	113;0;234;361;0	365;0	624;564	830;2	973;0;53;238;359; ; ; ; ;
31836;1597;234;370;0	578;0	496;561	640;3	162;0;235;371;0	364;0	624;564	830;2	992;0;53;238;359; ; ; ; ;
31856;1598;238;362;0	577;0	496;561	640;3	113;0;229;373;0	363;0	625;564	830;3	020;0;53;238;359; ; ; ; ;
31876;1599;235;366;0	576;0	496;562	726;3	135;0;228;373;0	363;0	624;565	059;2	987;0;53;238;359; ; ; ; ;
31896;1600;237;366;0	575;0	496;562	726;3	199;0;232;370;0	362;0	625;565	059;3	077;0;53;238;359; ; ; ; ;
31916;1601;240;372;0	575;0	496;562	726;3	151;0;237;373;0	362;0	625;565	059;2	972;0;53;238;359; ; ; ; ;
31936;1602;240;364;0	575;0	496;562	726;3	207;0;242;385;0	362;0	625;565	059;3	091;0;53;238;359; ; ; ; ;
31956;1603;237;373;0	575;0	496;562	726;3	219;0;235;364;0	362;0	625;565	059;3	052;0;53;238;359; ; ; ; ;
31975;1604;238;370;0	576;0	496;562	602;3	211;0;239;368;0	362;0	624;564	980;3	026;0;53;238;359; ; ; ; ;
31995;1605;242;368;0	577;0	497;562	602;3	112;0;228;368;0	363;0	625;564	980;3	089;0;53;238;359; ; ; ; ;
32015;1606;237;369;0	578;0	497;562	602;3	104;0;231;365;0	364;0	626;564	980;3	115;0;53;238;359; ; ; ; ;
32035;1607;237;370;0	579;0	498;562	602;3	131;0;-800;-600;0	579;0	498;-1	000;-1	000;4;53;238;359; ; ; ; ;
32055;1608;237;369;0	580;0	498;562	602;3	148;0;233;361;0	365;0	626;564	980;3	053;0;53;238;359; ; ; ; ;
32075;1609;238;372;0	580;0	498;560	875;3	144;0;233;362;0	366;0	626;564	104;3	049;0;53;238;359; ; ; ; ;
32095;1610;231;375;0	580;0	498;560	875;3	134;0;243;371;0	366;0	627;564	104;3	002;0;53;238;359; ; ; ; ;
32115;1611;225;361;0	580;0	498;560	875;3	107;0;242;364;0	366;0	627;564	104;2	967;0;53;238;359; ; ; ; ;
32135;1612;238;362;0	579;0	498;560	875;3	120;0;-800;-600;0	579;0	498;-1	000;-1	000;4;53;238;359; ; ; ; ;
32155;1613;241;367;0	578;0	498;560	875;3	105;0;243;366;0	364;0	627;564	104;3	006;0;53;238;359; ; ; ; ;
32175;1614;241;358;0	577;0	497;562	793;3	119;0;242;365;0	363;0	626;564	677;3	009;0;53;238;359; ; ; ; ;
32195;1615;227;382;0	576;0	497;562	793;3	031;0;235;362;0	362;0	626;564	677;2	887;0;53;238;359; ; ; ; ;
32215;1616;236;368;0	575;0	496;562	793;3	020;0;239;381;0	362;0	626;564	677;3	033;0;53;238;359; ; ; ; ;
32235;1617;240;378;0	575;0	495;562	793;2	927;0;241;368;0	362;0	625;564	677;2	960;0;53;238;359; ; ; ; ;
32254;1618;247;376;0	575;0	495;562	793;3	049;0;241;389;0	362;0	624;564	677;3	078;0;53;238;359; ; ; ; ;
32274;1619;253;374;0	576;0	494;561	930;3	017;0;241;385;0	363;0	622;566	746;3	079;0;53;238;359; ; ; ; ;
32294;1620;237;363;0	578;0	493;561	930;3	106;0;239;366;0	364;0	622;566	746;2	894;0;53;238;359; ; ; ; ;
32314;1621;243;374;0	579;0	493;561	930;2	992;0;245;374;0	365;0	620;566	746;2	878;0;53;238;359; ; ; ; ;
32334;1622;241;365;0	580;0	492;561	930;3	018;0;245;385;0	366;0	619;566	746;2	854;0;53;238;359; ; ; ; ;
32354;1623;237;373;0	580;0	491;561	930;2	943;0;240;377;0	367;0	618;566	746;2	867;0;53;238;359; ; ; ; ;
32374;1624;238;368;0	581;0	490;564	457;2	948;0;243;382;0	367;0	617;566	387;2	854;0;53;238;359; ; ; ; ;
32394;1625;235;371;0	581;0	490;564	457;2	903;0;241;370;0	367;0	617;566	387;2	869;0;53;238;359; ; ; ; ;
32414;1626;236;366;0	580;0	490;564	457;2	998;0;227;390;0	367;0	617;566	387;2	867;0;53;238;359; ; ; ; ;
32434;1627;240;370;0	580;0	490;564	457;3	004;0;237;351;0	366;0	616;566	387;2	976;0;53;238;359; ; ; ; ;
32454;1628;242;375;0	579;0	489;564	457;2	989;0;232;370;0	366;0	616;566	387;2	856;0;53;238;359; ; ; ; ;
32474;1629;244;374;0	578;0	489;564	276;2	987;0;236;368;0	365;0	616;568	817;2	893;0;53;238;359; ; ; ; ;
32494;1630;234;370;0	577;0	489;564	276;3	052;0;243;385;0	364;0	617;568	817;2	884;0;53;238;359; ; ; ; ;
32514;1631;239;362;0	577;0	489;564	276;2	958;0;238;375;0	364;0	617;568	817;2	905;0;53;238;359; ; ; ; ;
32534;1632;221;360;0	576;0	489;564	276;2	889;0;-800;-600;0	576;0	489;-1	000;-1	000;4;53;238;359; ; ; ; ;
32554;1633;233;372;0	576;0	490;564	276;2	959;0;231;366;0	363;0	618;568	817;2	935;0;53;238;359; ; ; ; ;
32573;1634;231;368;0	576;0	489;563	717;2	934;0;231;367;0	363;0	618;568	299;2	933;0;53;238;359; ; ; ; ;
32593;1635;232;363;0	576;0	490;563	717;2	966;0;241;400;0	364;0	619;568	299;2	828;0;53;238;359; ; ; ; ;
32613;1636;230;360;0	577;0	491;563	717;2	934;0;247;370;0	364;0	619;568	299;2	897;0;53;238;359; ; ; ; ;
32633;1637;244;363;0	577;0	491;563	717;2	889;0;234;375;0	364;0	620;568	299;2	875;0;53;238;359; ; ; ; ;
32653;1638;229;357;0	577;0	491;563	717;2	905;0;243;377;0	364;0	620;568	299;2	874;0;53;238;359; ; ; ; ;
32673;1639;232;357;0	577;0	490;564	106;2	883;0;243;381;0	364;0	619;566	354;2	864;0;53;238;359; ; ; ; ;
32693;1640;239;368;0	577;0	490;564	106;2	858;0;233;382;0	364;0	619;566	354;2	893;0;53;238;359; ; ; ; ;
32713;1641;236;374;0	577;0	490;564	106;2	848;0;254;395;0	364;0	619;566	354;2	964;0;53;238;359; ; ; ; ;
32733;1642;229;369;0	577;0	490;564	106;2	978;0;244;381;0	364;0	619;566	354;2	900;0;53;238;359; ; ; ; ;
32753;1643;228;355;0	576;0	490;564	106;2	920;0;249;384;0	363;0	619;566	354;2	791;0;53;238;359; ; ; ; ;
32773;1644;227;355;0	576;0	489;564	116;2	953;0;244;387;0	363;0	618;565	968;2	808;0;53;238;359; ; ; ; ;
32793;1645;229;366;0	576;0	490;564	116;2	933;0;252;374;0	363;0	619;565	968;2	766;0;53;238;359; ; ; ; ;
32813;1646;233;368;0	575;0	489;564	116;2	972;0;238;369;0	363;0	619;565	968;2	761;0;53;238;359; ; ; ; ;
32833;1647;238;367;0	575;0	489;564	116;2	925;0;232;357;0	362;0	619;565	968;2	879;0;53;238;359; ; ; ; ;
32852;1648;257;296;0	573;0	488;564	116;2	970;0;276;330;0	361;0	617;565	968;2	993;0;54;288;291; ; ; ; ;
32872;1649;262;290;0	572;0	487;564	851;2	957;0;269;318;0	361;0	616;569	153;3	055;0;54;288;291; ; ; ; ;
32893;1650;288;286;0	572;0	487;564	851;2	920;0;283;300;0	360;0	617;569	153;2	889;0;54;288;291; ; ; ; ;
32912;1651;288;283;0	572;0	487;564	851;2	918;0;284;293;0	360;0	616;569	153;2	818;0;54;288;291; ; ; ; ;
32932;1652;290;294;0	572;0	487;564	851;2	888;0;274;284;0	360;0	616;569	153;2	796;0;54;288;291; ; ; ; ;
32952;1653;291;289;0	572;0	487;564	851;2	969;0;290;291;0	360;0	616;569	153;2	769;0;54;288;291; ; ; ; ;
32972;1654;292;291;0	572;0	486;564	665;2	963;0;289;288;0	360;0	615;568	845;2	745;0;54;288;291; ; ; ; ;
32992;1655;288;285;0	572;0	486;564	665;2	973;0;282;291;0	360;0	615;568	845;2	849;0;54;288;291; ; ; ; ;
33012;1656;281;294;0	573;0	486;564	665;2	925;0;285;297;0	360;0	614;568	845;2	836;0;54;288;291; ; ; ; ;
33032;1657;286;286;0	574;0	485;564	665;2	945;0;286;297;0	361;0	613;568	845;2	846;0;54;288;291; ; ; ; ;
33052;1658;285;283;0	575;0	485;564	665;2	958;0;282;289;0	361;0	612;568	845;2	851;0;54;288;291; ; ; ; ;
33072;1659;283;284;0	575;0	483;565	334;2	941;0;284;294;0	362;0	610;566	972;2	838;0;54;288;291; ; ; ; ;
33092;1660;295;297;0	576;0	483;565	334;2	873;0;270;292;0	362;0	610;566	972;2	878;0;54;288;291; ; ; ; ;
33112;1661;283;280;0	577;0	483;565	334;2	991;0;280;294;0	363;0	609;566	972;2	845;0;54;288;291; ; ; ; ;
33132;1662;288;288;0	577;0	482;565	334;2	933;0;288;291;0	362;0	608;566	972;2	871;0;54;288;291; ; ; ; ;
33152;1663;282;280;0	576;0	482;565	334;3	024;0;285;288;0	362;0	608;566	972;2	948;0;54;288;291; ; ; ; ;
33171;1664;283;284;0	576;0	482;564	587;3	011;0;290;288;0	362;0	608;566	711;2	943;0;54;288;291; ; ; ; ;
33191;1665;284;280;0	575;0	483;564	587;2	972;0;284;291;0	361;0	609;566	711;2	905;0;54;288;291; ; ; ; ;
33211;1666;284;281;0	575;0	483;564	587;3	108;0;275;293;0	360;0	609;566	711;2	961;0;54;288;291; ; ; ; ;
33231;1667;286;284;0	573;0	482;564	587;3	107;0;282;290;0	360;0	609;566	711;3	014;0;54;288;291; ; ; ; ;
33251;1668;288;285;0	573;0	482;564	587;3	057;0;282;307;0	359;0	609;566	711;3	009;0;54;288;291; ; ; ; ;
33271;1669;288;287;0	572;0	481;564	776;3	041;0;279;306;0	358;0	608;569	051;3	017;0;54;288;291; ; ; ; ;
33291;1670;285;287;0	571;0	481;564	776;3	130;0;279;299;0	358;0	609;569	051;3	197;0;54;288;291; ; ; ; ;
33311;1671;285;282;0	571;0	481;564	776;3	208;0;278;296;0	358;0	609;569	051;3	120;0;54;288;291; ; ; ; ;
33331;1672;288;290;0	571;0	480;564	776;3	226;0;281;286;0	358;0	608;569	051;3	136;0;54;288;291; ; ; ; ;
33351;1673;284;291;0	571;0	480;564	776;3	225;0;281;296;0	358;0	608;569	051;3	095;0;54;288;291; ; ; ; ;
33371;1674;284;290;0	571;0	479;565	838;3	229;0;281;293;0	358;0	606;569	492;3	094;0;54;288;291; ; ; ; ;
33391;1675;293;293;0	571;0	479;565	838;3	234;0;297;300;0	358;0	607;569	492;3	203;0;54;288;291; ; ; ; ;
33411;1676;301;286;0	571;0	478;565	838;3	304;0;292;302;0	359;0	606;569	492;3	182;0;54;288;291; ; ; ; ;
33431;1677;303;292;0	571;0	478;565	838;3	254;0;296;295;0	358;0	606;569	492;3	130;0;54;288;291; ; ; ; ;
33450;1678;308;293;0	570;0	478;565	838;3	229;0;298;295;0	358;0	607;569	492;3	187;0;54;288;291; ; ; ; ;
33470;1679;310;288;0	569;0	478;568	182;3	264;0;297;294;0	357;0	606;570	408;3	176;0;54;288;291; ; ; ; ;
33490;1680;303;276;0	568;0	478;568	182;3	276;0;294;296;0	356;0	607;570	408;3	132;0;54;288;291; ; ; ; ;
33510;1681;305;281;0	566;0	478;568	182;3	248;0;294;292;0	354;0	608;570	408;3	155;0;54;288;291; ; ; ; ;
33530;1682;295;284;0	565;0	479;568	182;3	187;0;291;313;0	353;0	609;570	408;3	138;0;54;288;291; ; ; ; ;
33550;1683;304;291;0	564;0	479;568	182;3	178;0;302;301;0	352;0	609;570	408;3	051;0;54;288;291; ; ; ; ;
33570;1684;303;298;0	563;0	479;566	322;3	159;0;301;303;0	352;0	610;571	154;3	055;0;54;288;291; ; ; ; ;
33590;1685;298;292;0	563;0	481;566	322;3	128;0;299;298;0	352;0	611;571	154;3	099;0;54;288;291; ; ; ; ;
33610;1686;296;280;0	564;0	481;566	322;3	125;0;301;302;0	352;0	612;571	154;3	185;0;54;288;291; ; ; ; ;
33630;1687;300;289;0	564;0	482;566	322;3	181;0;288;291;0	353;0	613;571	154;3	099;0;54;288;291; ; ; ; ;
33650;1688;299;281;0	565;0	482;566	322;3	215;0;291;287;0	353;0	613;571	154;3	114;0;54;288;291; ; ; ; ;
33670;1689;299;285;0	565;0	482;566	059;3	233;0;289;287;0	353;0	613;569	417;3	128;0;54;288;291; ; ; ; ;
33690;1690;381;321;0	564;0	484;566	059;3	107;0;363;312;0	353;0	614;569	417;3	036;0;55;391;330; ; ; ; ;
33710;1691;398;327;0	563;0	484;566	059;3	067;0;382;335;0	352;0	615;569	417;3	074;0;55;391;330; ; ; ; ;
33730;1692;396;303;0	563;0	484;566	059;3	112;0;385;335;0	352;0	615;569	417;3	034;0;55;391;330; ; ; ; ;
33750;1693;401;325;0	563;0	484;566	059;3	060;0;385;325;0	352;0	615;569	417;3	023;0;55;391;330; ; ; ; ;
33769;1694;402;320;0	563;0	484;563	781;3	060;0;385;336;0	351;0	615;570	634;3	037;0;55;391;330; ; ; ; ;
33789;1695;402;322;0	562;0	484;563	781;3	133;0;376;330;0	351;0	615;570	634;3	041;0;55;391;330; ; ; ; ;
33809;1696;396;325;0	562;0	483;563	781;3	036;0;383;328;0	351;0	614;570	634;3	049;0;55;391;330; ; ; ; ;
33829;1697;399;322;0	562;0	483;563	781;3	061;0;386;331;0	350;0	614;570	634;3	046;0;55;391;330; ; ; ; ;
33849;1698;406;322;0	561;0	482;563	781;3	139;0;393;340;0	350;0	614;570	634;3	094;0;55;391;330; ; ; ; ;
33869;1699;404;319;0	561;0	481;565	705;3	107;0;398;340;0	350;0	613;570	519;3	101;0;55;391;330; ; ; ; ;
33889;1700;404;318;0	562;0	481;565	705;3	173;0;385;322;0	351;0	613;570	519;3	029;0;55;391;330; ; ; ; ;
33909;1701;404;328;0	562;0	481;565	705;3	089;0;383;338;0	351;0	612;570	519;3	067;0;55;391;330; ; ; ; ;
33929;1702;397;333;0	562;0	481;565	705;3	140;0;386;323;0	351;0	612;570	519;3	019;0;55;391;330; ; ; ; ;
33949;1703;402;334;0	562;0	480;565	705;3	152;0;389;330;0	351;0	612;570	519;3	044;0;55;391;330; ; ; ; ;
33969;1704;399;335;0	562;0	479;566	439;3	124;0;390;334;0	351;0	611;571	011;3	055;0;55;391;330; ; ; ; ;
33989;1705;392;319;0	561;0	480;566	439;3	190;0;384;341;0	351;0	611;571	011;3	081;0;55;391;330; ; ; ; ;
34009;1706;393;327;0	561;0	479;566	439;3	128;0;384;335;0	351;0	611;571	011;3	103;0;55;391;330; ; ; ; ;
34029;1707;396;329;0	561;0	479;566	439;3	219;0;386;331;0	350;0	611;571	011;3	137;0;55;391;330; ; ; ; ;
34048;1708;396;330;0	561;0	479;566	439;3	206;0;391;334;0	350;0	611;571	011;3	148;0;55;391;330; ; ; ; ;
34068;1709;396;329;0	561;0	478;567	614;3	206;0;392;332;0	350;0	610;571	298;3	159;0;55;391;330; ; ; ; ;
34088;1710;395;321;0	562;0	479;567	614;3	252;0;385;343;0	351;0	610;571	298;3	207;0;55;391;330; ; ; ; ;
34108;1711;394;336;0	562;0	479;567	614;3	180;0;389;338;0	351;0	610;571	298;3	151;0;55;391;330; ; ; ; ;
34128;1712;398;323;0	563;0	479;567	614;3	254;0;386;333;0	352;0	610;571	298;3	199;0;55;391;330; ; ; ; ;
34148;1713;399;322;0	564;0	480;567	614;3	304;0;391;344;0	352;0	610;571	298;3	208;0;55;391;330; ; ; ; ;
34168;1714;399;329;0	565;0	479;565	398;3	278;0;390;340;0	353;0	609;571	442;3	192;0;55;391;330; ; ; ; ;
34188;1715;397;325;0	566;0	480;565	398;3	336;0;386;341;0	354;0	610;571	442;3	306;0;55;391;330; ; ; ; ;
34208;1716;398;326;0	566;0	479;565	398;3	385;0;373;339;0	354;0	609;571	442;3	274;0;55;391;330; ; ; ; ;
34228;1717;394;322;0	566;0	479;565	398;3	375;0;386;331;0	355;0	609;571	442;3	316;0;55;391;330; ; ; ; ;
34248;1718;394;323;0	566;0	479;565	398;3	500;0;381;336;0	354;0	609;571	442;3	307;0;55;391;330; ; ; ; ;
34268;1719;393;321;0	565;0	478;566	509;3	542;0;377;333;0	354;0	608;571	231;3	305;0;55;391;330; ; ; ; ;
34288;1720;391;327;0	565;0	478;566	509;3	482;0;385;342;0	353;0	609;571	231;3	382;0;55;391;330; ; ; ; ;
34308;1721;394;332;0	563;0	478;566	509;3	486;0;381;344;0	352;0	609;571	231;3	348;0;55;391;330; ; ; ; ;
34328;1722;395;339;0	562;0	478;566	509;3	504;0;383;338;0	351;0	609;571	231;3	391;0;55;391;330; ; ; ; ;
34348;1723;399;336;0	561;0	478;566	509;3	519;0;376;338;0	351;0	609;571	231;3	443;0;55;391;330; ; ; ; ;
34367;1724;401;339;0	561;0	477;567	106;3	532;0;375;336;0	350;0	609;573	113;3	453;0;55;391;330; ; ; ; ;
34387;1725;393;333;0	560;0	478;567	106;3	492;0;386;335;0	350;0	609;573	113;3	370;0;55;391;330; ; ; ; ;
34407;1726;392;330;0	560;0	478;567	106;3	495;0;382;338;0	350;0	610;573	113;3	370;0;55;391;330; ; ; ; ;
34427;1727;418;334;0	560;0	478;567	106;3	546;0;400;332;0	349;0	609;573	113;3	341;0;55;391;330; ; ; ; ;
34447;1728;469;324;0	559;0	478;567	106;3	452;0;445;331;0	349;0	609;573	113;3	326;0;56;470;324; ; ; ; ;
34467;1729;482;323;0	559;0	478;566	676;3	461;0;452;332;0	349;0	609;571	491;3	303;0;56;470;324; ; ; ; ;
34487;1730;473;308;0	559;0	478;566	676;3	437;0;456;336;0	349;0	610;571	491;3	330;0;56;470;324; ; ; ; ;
34507;1731;470;324;0	559;0	478;566	676;3	348;0;461;326;0	349;0	610;571	491;3	326;0;56;470;324; ; ; ; ;
34527;1732;479;326;0	559;0	479;566	676;3	403;0;454;328;0	349;0	611;571	491;3	252;0;56;470;324; ; ; ; ;
34547;1733;475;322;0	558;0	479;566	676;3	418;0;463;332;0	348;0	611;571	491;3	220;0;56;470;324; ; ; ; ;
34567;1734;475;323;0	558;0	479;566	697;3	386;0;462;326;0	347;0	611;572	046;3	191;0;56;470;324; ; ; ; ;
34587;1735;484;320;0	557;0	479;566	697;3	252;0;465;329;0	346;0	612;572	046;3	271;0;56;470;324; ; ; ; ;
34607;1736;479;317;0	556;0	479;566	697;3	251;0;463;331;0	346;0	612;572	046;3	162;0;56;470;324; ; ; ; ;
34626;1737;481;323;0	555;0	479;566	697;3	306;0;456;335;0	345;0	612;572	046;3	186;0;56;470;324; ; ; ; ;
34646;1738;482;313;0	555;0	479;566	697;3	261;0;473;331;0	345;0	613;572	046;3	135;0;56;470;324; ; ; ; ;
34666;1739;480;313;0	555;0	479;567	235;3	278;0;472;332;0	345;0	612;572	243;3	134;0;56;470;324; ; ; ; ;
34686;1740;534;330;0	554;0	480;567	235;3	114;0;509;346;0	344;0	613;572	243;3	057;0;57;534;369; ; ; ; ;
34706;1741;549;357;0	554;0	480;567	235;3	149;0;526;356;0	344;0	613;572	243;3	102;0;57;534;369; ; ; ; ;
34728;1742;548;354;0	554;0	480;567	235;3	182;0;517;361;0	344;0	613;572	243;3	061;0;57;534;369; ; ; ; ;
34746;1743;545;361;0	554;0	480;567	235;3	172;0;528;351;0	344;0	613;572	243;3	020;0;57;534;369; ; ; ; ;
34766;1744;543;362;0	554;0	479;566	419;3	158;0;526;358;0	344;0	613;572	288;3	030;0;57;534;369; ; ; ; ;
34786;1745;544;351;0	554;0	480;566	419;3	157;0;524;355;0	344;0	614;572	288;2	966;0;57;534;369; ; ; ; ;
34808;1746;542;357;0	553;0	480;566	419;3	210;0;522;361;0	344;0	614;572	288;3	023;0;57;534;369; ; ; ; ;
34826;1747;537;356;0	553;0	480;566	419;3	124;0;531;355;0	343;0	614;572	288;3	028;0;57;534;369; ; ; ; ;
34846;1748;539;354;0	552;0	481;566	419;3	084;0;535;368;0	343;0	615;572	288;3	006;0;57;534;369; ; ; ; ;
34866;1749;537;357;0	552;0	480;567	105;3	087;0;537;369;0	342;0	615;571	988;3	000;0;57;534;369; ; ; ; ;
34886;1750;546;349;0	551;0	481;567	105;3	175;0;527;361;0	342;0	616;571	988;3	050;0;57;534;369; ; ; ; ;
34906;1751;536;361;0	551;0	482;567	105;3	025;0;510;369;0	342;0	617;571	988;3	067;0;57;534;369; ; ; ; ;
34926;1752;546;353;0	551;0	482;567	105;3	127;0;512;377;0	342;0	617;571	988;3	035;0;57;534;369; ; ; ; ;
34945;1753;547;357;0	551;0	482;567	105;3	154;0;526;366;0	342;0	618;571	988;3	029;0;57;534;369; ; ; ; ;
34965;1754;546;347;0	551;0	482;571	817;3	128;0;516;375;0	342;0	618;568	725;3	007;0;57;534;369; ; ; ; ;
34985;1755;541;359;0	551;0	483;571	817;3	163;0;519;368;0	342;0	618;568	725;2	977;0;57;534;369; ; ; ; ;
35005;1756;546;358;0	550;0	483;571	817;3	094;0;511;379;0	341;0	618;568	725;3	099;0;57;534;369; ; ; ; ;
35025;1757;538;345;0	550;0	483;571	817;3	073;0;521;370;0	341;0	618;568	725;3	017;0;57;534;369; ; ; ; ;
35045;1758;536;350;0	549;0	483;571	817;3	161;0;505;380;0	341;0	619;568	725;3	041;0;57;534;369; ; ; ; ;
35065;1759;538;341;0	549;0	483;574	825;3	136;0;507;374;0	340;0	619;571	696;3	103;0;57;534;369; ; ; ; ;
35085;1760;546;366;0	548;0	483;574	825;3	143;0;530;371;0	340;0	619;571	696;3	080;0;57;534;369; ; ; ; ;
35105;1761;548;360;0	548;0	483;574	825;3	125;0;527;384;0	340;0	619;571	696;3	006;0;57;534;369; ; ; ; ;
35125;1762;543;378;0	548;0	483;574	825;3	178;0;526;388;0	340;0	619;571	696;3	005;0;57;534;369; ; ; ; ;
35145;1763;554;357;0	548;0	482;574	825;3	226;0;521;381;0	340;0	619;571	696;2	992;0;57;534;369; ; ; ; ;
35165;1764;555;360;0	548;0	482;576	151;3	245;0;519;380;0	340;0	619;572	988;2	993;0;57;534;369; ; ; ; ;
35185;1765;550;378;0	548;0	482;576	151;3	211;0;523;390;0	340;0	619;572	988;3	125;0;57;534;369; ; ; ; ;
35205;1766;546;378;0	548;0	482;576	151;3	235;0;518;383;0	340;0	619;572	988;3	071;0;57;534;369; ; ; ; ;
35225;1767;545;363;0	549;0	482;576	151;3	296;0;517;388;0	340;0	619;572	988;3	141;0;57;534;369; ; ; ; ;
35245;1768;550;360;0	549;0	482;576	151;3	285;0;525;376;0	341;0	619;572	988;3	144;0;57;534;369; ; ; ; ;
35264;1769;549;355;0	549;0	482;577	229;3	279;0;523;375;0	341;0	618;574	065;3	153;0;57;534;369; ; ; ; ;
35284;1770;546;368;0	550;0	482;577	229;3	202;0;520;386;0	342;0	618;574	065;3	055;0;57;534;369; ; ; ; ;
35304;1771;543;381;0	551;0	482;577	229;3	140;0;529;377;0	343;0	618;574	065;3	050;0;57;534;369; ; ; ; ;
35324;1772;544;370;0	552;0	482;577	229;3	278;0;525;385;0	343;0	617;574	065;3	079;0;57;534;369; ; ; ; ;
35344;1773;556;363;0	552;0	481;577	229;3	255;0;520;387;0	343;0	616;574	065;2	990;0;57;534;369; ; ; ; ;
35364;1774;554;368;0	552;0	480;575	402;3	253;0;522;387;0	344;0	615;572	346;2	981;0;57;534;369; ; ; ; ;
35384;1775;541;373;0	553;0	481;575	402;3	186;0;530;374;0	344;0	615;572	346;3	047;0;57;534;369; ; ; ; ;
35404;1776;542;368;0	553;0	481;575	402;3	106;0;514;390;0	344;0	615;572	346;2	981;0;57;534;369; ; ; ; ;
35424;1777;550;373;0	553;0	481;575	402;3	043;0;532;381;0	344;0	615;572	346;2	974;0;57;534;369; ; ; ; ;
35444;1778;546;367;0	552;0	481;575	402;3	060;0;523;387;0	343;0	615;572	346;2	891;0;57;534;369; ; ; ; ;
35464;1779;547;374;0	552;0	481;569	978;3	050;0;520;383;0	343;0	615;572	334;2	859;0;57;534;369; ; ; ; ;
35484;1780;546;360;0	552;0	482;569	978;2	929;0;525;376;0	343;0	616;572	334;2	878;0;57;534;369; ; ; ; ;
35504;1781;533;372;0	551;0	482;569	978;2	965;0;516;384;0	342;0	617;572	334;2	952;0;57;534;369; ; ; ; ;
35526;1782;551;367;0	550;0	482;569	978;3	066;0;526;386;0	342;0	617;572	334;2	948;0;57;534;369; ; ; ; ;
35543;1783;547;370;0	549;0	482;569	978;3	133;0;533;393;0	341;0	618;572	334;2	907;0;57;534;369; ; ; ; ;
35564;1784;548;359;0	549;0	482;578	253;3	245;0;533;394;0	340;0	618;575	149;2	959;0;57;534;369; ; ; ; ;
35583;1785;543;366;0	548;0	483;578	253;2	990;0;530;388;0	340;0	619;575	149;2	980;0;57;534;369; ; ; ; ;
35603;1786;532;389;0	547;0	483;578	253;2	905;0;529;375;0	339;0	620;575	149;2	936;0;57;534;369; ; ; ; ;
35623;1787;537;366;0	547;0	484;578	253;3	028;0;529;384;0	339;0	620;575	149;2	852;0;57;534;369; ; ; ; ;
35643;1788;554;339;0	547;0	484;578	253;2	989;0;525;389;0	339;0	620;575	149;2	920;0;57;534;369; ; ; ; ;
35663;1789;551;343;0	546;0	484;577	813;2	974;0;524;385;0	338;0	620;574	624;2	885;0;57;534;369; ; ; ; ;
35683;1790;535;379;0	546;0	484;577	813;3	024;0;528;388;0	338;0	621;574	624;2	859;0;57;534;369; ; ; ; ;
35703;1791;547;372;0	546;0	485;577	813;2	982;0;521;389;0	338;0	621;574	624;2	897;0;57;534;369; ; ; ; ;
35723;1792;546;370;0	547;0	485;577	813;2	886;0;527;383;0	339;0	621;574	624;2	858;0;57;534;369; ; ; ; ;
35743;1793;543;353;0	547;0	485;577	813;2	868;0;515;389;0	339;0	621;574	624;2	864;0;57;534;369; ; ; ; ;
35763;1794;541;348;0	548;0	484;576	574;2	844;0;515;388;0	340;0	620;573	420;2	868;0;57;534;369; ; ; ; ;
35783;1795;550;340;0	548;0	485;576	574;2	945;0;511;391;0	340;0	621;573	420;2	763;0;57;534;369; ; ; ; ;
35803;1796;543;363;0	548;0	484;576	574;2	862;0;532;385;0	340;0	620;573	420;2	753;0;57;534;369; ; ; ; ;
35822;1797;543;350;0	548;0	484;576	574;2	850;0;525;376;0	340;0	620;573	420;2	787;0;57;534;369; ; ; ; ;
35842;1798;541;367;0	548;0	484;576	574;2	983;0;528;377;0	340;0	620;573	420;2	743;0;57;534;369; ; ; ; ;
35862;1799;541;365;0	547;0	483;575	815;2	938;0;529;379;0	339;0	619;572	653;2	747;0;57;534;369; ; ; ; ;
35884;1800;549;371;0	547;0	483;575	815;2	722;0;521;392;0	339;0	620;572	653;2	873;0;57;534;369; ; ; ; ;
35902;1801;541;368;0	546;0	483;575	815;2	945;0;529;377;0	338;0	619;572	653;2	749;0;57;534;369; ; ; ; ;
35924;1802;541;359;0	545;0	483;575	815;2	900;0;527;383;0	338;0	619;572	653;2	786;0;57;534;369; ; ; ; ;
35942;1803;560;358;0	545;0	483;575	815;2	886;0;527;377;0	337;0	619;572	653;2	747;0;57;534;369; ; ; ; ;
35963;1804;558;355;0	546;0	481;578	626;2	886;0;529;376;0	338;0	618;575	432;2	772;0;57;534;369; ; ; ; ;
35982;1805;358;313;0	547;0	480;578	626;3	026;0;-800;-600;0	547;0	480;-1	000;-1	000;4; ; ; ; ; ; ; ;
36003;1806;306;311;0	549;0	480;578	626;3	053;0;273;340;0	342;0	616;575	432;2	777;0; ; ; ; ; ; ; ;
36022;1807;285;316;0	549;0	480;578	626;2	972;0;-800;-600;0	549;0	480;-1	000;-1	000;4; ; ; ; ; ; ; ;
36042;1808;-800;-600;0	343;0	616;-1	000;-1	000;4;277;340;0	343;0	616;575	432;2	846;0; ; ; ; ; ; ; ;
36062;1809;-800;-600;0	550;0	480;-1	000;-1	000;4;277;340;0	343;0	616;575	735;2	848;0; ; ; ; ; ; ; ;
36083;1810;-800;-600;-1	000;-1	000;-1	000;-1	000;4;-800;-600;-1	000;-1	000;-1	000;-1	000;4; ; ; ; ; ; ; ;
36102;1811;291;340;0	551;0	481;568	712;3	013;0;-800;-600;0	551;0	481;-1	000;-1	000;4;58;278;342; ; ; ; ;
36123;1812;-800;-600;0	343;0	618;-1	000;-1	000;4;282;354;0	343;0	618;575	735;2	848;0;58;278;342; ; ; ; ;
36141;1813;-800;-600;0	343;0	619;-1	000;-1	000;4;274;341;0	343;0	619;575	735;2	847;0;58;278;342; ; ; ; ;
36163;1814;-800;-600;0	342;0	619;-1	000;-1	000;4;274;342;0	342;0	619;574	317;2	840;0;58;278;342; ; ; ; ;
36181;1815;286;337;0	549;0	482;574	317;2	958;0;277;340;0	342;0	620;574	317;2	875;0;58;278;342; ; ; ; ;
36203;1816;284;335;0	549;0	482;574	317;3	017;0;275;337;0	342;0	620;574	317;2	866;0;58;278;342; ; ; ; ;
36221;1817;362;365;0	548;0	482;574	317;2	995;0;345;367;0	341;0	620;574	317;2	963;0;59;368;361; ; ; ; ;
36243;1818;376;365;0	547;0	482;574	317;3	076;0;359;368;0	340;0	619;574	317;3	004;0;59;368;361; ; ; ; ;
36261;1819;389;361;0	547;0	481;578	610;3	110;0;372;368;0	340;0	618;575	379;3	051;0;59;368;361; ; ; ; ;
36281;1820;365;347;0	548;0	481;578	610;3	109;0;362;373;0	341;0	618;575	379;3	093;0;59;368;361; ; ; ; ;
36301;1821;375;353;0	548;0	481;578	610;3	196;0;358;363;0	341;0	618;575	379;2	992;0;59;368;361; ; ; ; ;
36321;1822;365;361;0	549;0	481;578	610;3	108;0;356;374;0	342;0	617;575	379;3	183;0;59;368;361; ; ; ; ;
36341;1823;374;358;0	550;0	480;578	610;3	258;0;363;367;0	343;0	617;575	379;3	066;0;59;368;361; ; ; ; ;
36361;1824;370;363;0	551;0	480;578	364;3	248;0;360;365;0	343;0	616;575	188;3	060;0;59;368;361; ; ; ; ;
36381;1825;369;350;0	552;0	480;578	364;3	187;0;364;364;0	345;0	616;575	188;3	131;0;59;368;361; ; ; ; ;
36401;1826;373;354;0	553;0	480;578	364;3	235;0;359;363;0	345;0	615;575	188;3	099;0;59;368;361; ; ; ; ;
36421;1827;372;355;0	554;0	480;578	364;3	211;0;362;367;0	346;0	615;575	188;3	171;0;59;368;361; ; ; ; ;
36441;1828;369;358;0	554;0	479;578	364;3	307;0;360;368;0	346;0	614;575	188;3	142;0;59;368;361; ; ; ; ;
36460;1829;372;367;0	555;0	478;571	880;3	287;0;359;368;0	347;0	612;576	419;3	152;0;59;368;361; ; ; ; ;
36480;1830;374;364;0	555;0	478;571	880;3	272;0;364;369;0	347;0	612;576	419;3	220;0;59;368;361; ; ; ; ;
36500;1831;373;361;0	556;0	477;571	880;3	201;0;-800;-600;0	556;0	477;-1	000;-1	000;4;59;368;361; ; ; ; ;
36520;1832;376;362;0	556;0	477;571	880;3	274;0;369;377;0	348;0	610;576	419;3	139;0;59;368;361; ; ; ; ;
36540;1833;379;360;0	556;0	476;571	880;3	244;0;364;372;0	348;0	610;576	419;3	115;0;59;368;361; ; ; ; ;
36560;1834;379;350;0	556;0	475;580	668;3	272;0;364;371;0	348;0	609;577	672;3	122;0;59;368;361; ; ; ; ;
36580;1835;381;355;0	557;0	475;580	668;3	232;0;364;368;0	349;0	608;577	672;3	035;0;59;368;361; ; ; ; ;
36600;1836;375;351;0	557;0	475;580	668;3	279;0;366;372;0	349;0	607;577	672;3	169;0;59;368;361; ; ; ; ;
36620;1837;372;350;0	558;0	474;580	668;3	316;0;-800;-600;0	558;0	474;-1	000;-1	000;4;59;368;361; ; ; ; ;
36640;1838;372;349;0	558;0	473;580	668;3	238;0;366;365;0	350;0	605;577	672;3	097;0;59;368;361; ; ; ; ;
36660;1839;374;354;0	559;0	472;575	456;3	243;0;366;364;0	350;0	604;579	066;3	104;0;59;368;361; ; ; ; ;
36680;1840;-800;-600;-1	000;-1	000;-1	000;-1	000;4;-800;-600;-1	000;-1	000;-1	000;-1	000;4; ; ; ; ; ; ; ;
36700;1841;381;364;0	560;0	472;575	456;3	308;0;366;372;0	351;0	603;579	066;3	250;0;60;367;356; ; ; ; ;
36720;1842;-800;-600;0	351;0	603;-1	000;-1	000;4;361;378;0	351;0	603;579	066;3	264;0;60;367;356; ; ; ; ;
36739;1843;-800;-600;0	352;0	603;-1	000;-1	000;4;357;352;0	352;0	603;579	066;3	193;0;60;367;356; ; ; ; ;
36759;1844;-800;-600;0	560;0	472;-1	000;-1	000;4;353;347;0	351;0	603;579	195;3	180;0;60;367;356; ; ; ; ;
36779;1845;370;353;0	560;0	472;575	000;3	295;0;355;362;0	351;0	603;579	195;3	326;0;60;367;356; ; ; ; ;
36799;1846;376;363;0	559;0	472;575	000;3	296;0;360;350;0	351;0	603;579	195;3	115;0;60;367;356; ; ; ; ;
36819;1847;372;361;0	559;0	472;575	000;3	302;0;350;358;0	351;0	603;579	195;3	201;0;60;367;356; ; ; ; ;
36839;1848;374;355;0	559;0	471;575	000;3	326;0;349;355;0	351;0	603;579	195;3	159;0;60;367;356; ; ; ; ;
36859;1849;371;356;0	558;0	471;578	521;3	350;0;348;350;0	350;0	603;579	651;3	205;0;60;367;356; ; ; ; ;
36879;1850;373;351;0	558;0	471;578	521;3	288;0;355;352;0	350;0	603;579	651;3	183;0;60;367;356; ; ; ; ;
36899;1851;365;351;0	557;0	471;578	521;3	309;0;362;357;0	350;0	603;579	651;3	218;0;60;367;356; ; ; ; ;
36919;1852;369;352;0	557;0	471;578	521;3	356;0;357;358;0	349;0	603;579	651;3	207;0;60;367;356; ; ; ; ;
36939;1853;359;339;0	556;0	471;578	521;3	382;0;354;362;0	349;0	603;579	651;3	163;0;60;367;356; ; ; ; ;
36959;1854;359;340;0	556;0	470;577	174;3	399;0;356;365;0	349;0	602;579	705;3	176;0;60;367;356; ; ; ; ;
36979;1855;371;354;0	556;0	471;577	174;3	304;0;356;359;0	349;0	602;579	705;3	169;0;60;367;356; ; ; ; ;
36999;1856;365;343;0	557;0	470;577	174;3	291;0;357;357;0	349;0	602;579	705;3	198;0;60;367;356; ; ; ; ;
37019;1857;363;350;0	557;0	470;577	174;3	295;0;352;359;0	350;0	601;579	705;3	168;0;60;367;356; ; ; ; ;
37038;1858;368;350;0	558;0	470;577	174;3	362;0;352;363;0	351;0	600;579	705;3	211;0;60;367;356; ; ; ; ;
37058;1859;364;351;0	559;0	469;577	455;3	363;0;353;363;0	351;0	599;579	745;3	205;0;60;367;356; ; ; ; ;
37078;1860;369;354;0	559;0	470;577	455;3	316;0;355;367;0	351;0	599;579	745;3	197;0;60;367;356; ; ; ; ;
37098;1861;366;352;0	558;0	470;577	455;3	356;0;352;363;0	351;0	600;579	745;3	198;0;60;367;356; ; ; ; ;
37118;1862;367;355;0	558;0	471;577	455;3	310;0;357;356;0	351;0	600;579	745;3	168;0;60;367;356; ; ; ; ;
37138;1863;374;355;0	558;0	471;577	455;3	352;0;351;361;0	350;0	601;579	745;3	200;0;60;367;356; ; ; ; ;
37158;1864;372;353;0	557;0	472;578	840;3	343;0;352;357;0	350;0	601;581	334;3	199;0;60;367;356; ; ; ; ;
37178;1865;372;347;0	558;0	473;578	840;3	303;0;357;362;0	350;0	602;581	334;3	209;0;60;367;356; ; ; ; ;
37198;1866;366;348;0	558;0	473;578	840;3	329;0;356;363;0	351;0	602;581	334;3	214;0;60;367;356; ; ; ; ;
37218;1867;375;351;0	559;0	474;578	840;3	346;0;357;365;0	352;0	602;581	334;3	243;0;60;367;356; ; ; ; ;
37238;1868;371;355;0	560;0	474;578	840;3	347;0;353;366;0	352;0	602;581	334;3	212;0;60;367;356; ; ; ; ;
37258;1869;370;356;0	560;0	473;579	657;3	353;0;353;366;0	352;0	601;582	684;3	228;0;60;367;356; ; ; ; ;
37278;1870;377;359;0	560;0	473;579	657;3	333;0;371;369;0	353;0	601;582	684;3	211;0;60;367;356; ; ; ; ;
37298;1871;378;354;0	560;0	473;579	657;3	304;0;369;367;0	352;0	601;582	684;3	205;0;60;367;356; ; ; ; ;
37318;1872;380;357;0	560;0	474;579	657;3	287;0;372;367;0	352;0	601;582	684;3	232;0;60;367;356; ; ; ; ;
37337;1873;381;347;0	559;0	474;579	657;3	316;0;373;368;0	351;0	601;582	684;3	233;0;60;367;356; ; ; ; ;
37357;1874;381;345;0	558;0	474;580	283;3	299;0;373;366;0	351;0	601;584	313;3	242;0;60;367;356; ; ; ; ;
37377;1875;381;344;0	558;0	474;580	283;3	344;0;369;366;0	350;0	601;584	313;3	210;0;60;367;356; ; ; ; ;
37397;1876;379;342;0	558;0	474;580	283;3	345;0;368;371;0	350;0	601;584	313;3	320;0;60;367;356; ; ; ; ;
37417;1877;380;351;0	558;0	474;580	283;3	355;0;374;358;0	350;0	601;584	313;3	241;0;60;367;356; ; ; ; ;
37437;1878;384;347;0	558;0	474;580	283;3	341;0;373;353;0	350;0	600;584	313;3	225;0;60;367;356; ; ; ; ;
37457;1879;383;347;0	558;0	473;581	857;3	352;0;372;351;0	350;0	600;584	377;3	262;0;60;367;356; ; ; ; ;
37477;1880;381;350;0	559;0	474;581	857;3	287;0;367;362;0	351;0	600;584	377;3	265;0;60;367;356; ; ; ; ;
37497;1881;381;345;0	559;0	474;581	857;3	280;0;-800;-600;0	559;0	474;-1	000;-1	000;4;60;367;356; ; ; ; ;
37517;1882;391;348;0	560;0	474;581	857;3	289;0;372;366;0	352;0	599;584	377;3	272;0;60;367;356; ; ; ; ;
37537;1883;384;349;0	560;0	474;581	857;3	321;0;370;368;0	352;0	600;584	377;3	360;0;60;367;356; ; ; ; ;
37557;1884;386;344;0	560;0	474;586	307;3	347;0;370;368;0	352;0	600;583	636;3	356;0;60;367;356; ; ; ; ;
37577;1885;381;344;0	560;0	475;586	307;3	341;0;370;366;0	352;0	600;583	636;3	375;0;60;367;356; ; ; ; ;
37597;1886;378;343;0	560;0	476;586	307;3	412;0;364;368;0	352;0	601;583	636;3	267;0;60;367;356; ; ; ; ;
37617;1887;381;348;0	560;0	476;586	307;3	416;0;371;362;0	352;0	601;583	636;3	306;0;60;367;356; ; ; ; ;
37637;1888;377;335;0	560;0	476;586	307;3	396;0;369;368;0	352;0	601;583	636;3	307;0;60;367;356; ; ; ; ;
37656;1889;378;341;0	560;0	475;581	463;3	365;0;368;366;0	351;0	601;584	556;3	314;0;60;367;356; ; ; ; ;
37676;1890;382;352;0	560;0	476;581	463;3	422;0;376;363;0	352;0	601;584	556;3	304;0;60;367;356; ; ; ; ;
37696;1891;384;353;0	560;0	476;581	463;3	457;0;367;372;0	352;0	601;584	556;3	324;0;60;367;356; ; ; ; ;
37716;1892;382;349;0	560;0	476;581	463;3	436;0;370;364;0	352;0	601;584	556;3	339;0;60;367;356; ; ; ; ;
37736;1893;375;346;0	561;0	476;581	463;3	474;0;364;374;0	352;0	600;584	556;3	316;0;60;367;356; ; ; ; ;
37756;1894;376;347;0	562;0	475;579	584;3	461;0;364;373;0	354;0	599;583	726;3	314;0;60;367;356; ; ; ; ;
37776;1895;231;323;0	564;0	475;579	584;3	442;0;209;313;0	356;0	598;583	726;3	383;0;61;197;310; ; ; ; ;
37796;1896;203;298;0	565;0	475;579	584;3	466;0;205;308;0	357;0	598;583	726;3	323;0;61;197;310; ; ; ; ;
37816;1897;196;300;0	566;0	475;579	584;3	515;0;194;305;0	358;0	597;583	726;3	322;0;61;197;310; ; ; ; ;
37836;1898;195;302;0	568;0	476;579	584;3	521;0;202;317;0	359;0	597;583	726;3	281;0;61;197;310; ; ; ; ;
37856;1899;195;306;0	569;0	475;577	914;3	517;0;199;317;0	360;0	596;581	384;3	254;0;61;197;310; ; ; ; ;
37876;1900;196;308;0	570;0	475;577	914;3	453;0;200;321;0	361;0	596;581	384;3	245;0;61;197;310; ; ; ; ;
37896;1901;197;312;0	571;0	475;577	914;3	401;0;195;310;0	361;0	595;581	384;3	332;0;61;197;310; ; ; ; ;
37915;1902;196;307;0	571;0	475;577	914;3	481;0;198;312;0	362;0	595;581	384;3	299;0;61;197;310; ; ; ; ;
37936;1903;198;308;0	572;0	475;577	914;3	439;0;193;315;0	362;0	595;581	384;3	270;0;61;197;310; ; ; ; ;
37955;1904;197;306;0	573;0	475;579	603;3	442;0;194;309;0	363;0	594;581	701;3	309;0;61;197;310; ; ; ; ;
37975;1905;193;307;0	573;0	475;579	603;3	377;0;200;318;0	363;0	595;581	701;3	190;0;61;197;310; ; ; ; ;
37995;1906;198;316;0	574;0	476;579	603;3	381;0;200;323;0	364;0	595;581	701;3	175;0;61;197;310; ; ; ; ;
38015;1907;165;342;0	574;0	477;579	603;3	384;0;161;342;0	365;0	596;581	701;3	221;0;62;163;353; ; ; ; ;
38035;1908;168;343;0	574;0	477;579	603;3	321;0;168;338;0	365;0	596;581	701;3	060;0;62;163;353; ; ; ; ;
38055;1909;170;344;0	574;0	477;580	059;3	321;0;175;336;0	365;0	596;580	776;3	048;0;62;163;353; ; ; ; ;
38075;1910;162;348;0	574;0	478;580	059;3	329;0;-800;-600;0	574;0	478;-1	000;-1	000;4;62;163;353; ; ; ; ;
38095;1911;157;349;0	574;0	478;580	059;3	256;0;166;340;0	364;0	598;580	776;3	093;0;62;163;353; ; ; ; ;
38115;1912;156;353;0	574;0	479;580	059;3	252;0;163;348;0	364;0	598;580	776;3	096;0;62;163;353; ; ; ; ;
38135;1913;167;349;0	574;0	479;580	059;3	276;0;173;348;0	364;0	598;580	776;3	068;0;62;163;353; ; ; ; ;
38155;1914;164;350;0	574;0	478;580	602;3	284;0;174;348;0	364;0	598;582	319;3	069;0;62;163;353; ; ; ; ;
38175;1915;157;351;0	574;0	479;580	602;3	259;0;-800;-600;0	574;0	479;-1	000;-1	000;4;62;163;353; ; ; ; ;
38195;1916;159;355;0	574;0	479;580	602;3	245;0;177;353;0	364;0	598;582	319;3	119;0;62;163;353; ; ; ; ;
38215;1917;152;354;0	574;0	479;580	602;3	291;0;164;352;0	364;0	598;582	319;3	045;0;62;163;353; ; ; ; ;
38235;1918;153;354;0	574;0	479;580	602;3	322;0;169;360;0	364;0	598;582	319;3	132;0;62;163;353; ; ; ; ;
38254;1919;156;356;0	574;0	478;578	676;3	321;0;163;363;0	364;0	598;580	975;3	105;0;62;163;353; ; ; ; ;
38274;1920;157;356;0	574;0	478;578	676;3	268;0;172;354;0	364;0	598;580	975;3	145;0;62;163;353; ; ; ; ;
38294;1921;151;358;0	574;0	478;578	676;3	283;0;162;349;0	364;0	598;580	975;3	055;0;62;163;353; ; ; ; ;
38314;1922;160;360;0	574;0	478;578	676;3	245;0;159;342;0	364;0	598;580	975;3	081;0;62;163;353; ; ; ; ;
38334;1923;160;361;0	573;0	478;578	676;3	204;0;179;383;0	364;0	598;580	975;3	220;0;62;163;353; ; ; ; ;
38354;1924;162;364;0	573;0	477;576	781;3	187;0;174;382;0	363;0	597;579	882;3	182;0;62;163;353; ; ; ; ;
38374;1925;153;358;0	573;0	477;576	781;3	204;0;170;351;0	363;0	598;579	882;3	043;0;62;163;353; ; ; ; ;
38394;1926;160;346;0	572;0	477;576	781;3	230;0;174;361;0	363;0	597;579	882;3	145;0;62;163;353; ; ; ; ;
38414;1927;247;244;0	571;0	475;576	781;3	222;0;262;270;0	362;0	595;579	882;3	028;0; ; ; ; ; ; ; ;
38434;1928;308;159;0	569;0	473;576	781;3	178;0;315;200;0	361;0	593;579	882;3	016;0; ; ; ; ; ; ; ;
38454;1929;344;109;0	568;0	470;576	618;3	186;0;350;172;0	359;0	591;577	872;3	026;0; ; ; ; ; ; ; ;
38474;1930;419;43;0	567;0	470;576	618;3	176;0;-800;-600;0	567;0	470;-1	000;-1	000;4;63;415;82; ; ; ; ;
38494;1931;404;52;0	567;0	469;576	618;3	164;0;430;69;0	358;0	589;577	872;3	137;0;63;415;82; ; ; ; ;
38513;1932;415;56;0	567;0	468;576	618;3	167;0;426;68;0	358;0	588;577	872;3	026;0;63;415;82; ; ; ; ;
38533;1933;405;75;0	567;0	468;576	618;3	017;0;432;72;0	358;0	588;577	872;3	092;0;63;415;82; ; ; ; ;
38553;1934;409;89;0	568;0	468;573	653;2	983;0;432;66;0	358;0	587;580	945;3	055;0;63;415;82; ; ; ; ;
38573;1935;418;66;0	568;0	469;573	653;3	145;0;435;66;0	359;0	589;580	945;3	119;0;63;415;82; ; ; ; ;
38593;1936;405;67;0	568;0	469;573	653;3	117;0;430;64;0	359;0	589;580	945;2	979;0;63;415;82; ; ; ; ;
38613;1937;413;57;0	569;0	470;573	653;3	053;0;432;79;0	359;0	589;580	945;3	111;0;63;415;82; ; ; ; ;
38633;1938;-800;-600;0	359;0	590;-1	000;-1	000;4;433;72;0	359;0	590;580	945;3	056;0;63;415;82; ; ; ; ;
38653;1939;-800;-600;0	569;0	469;-1	000;-1	000;4;432;78;0	359;0	589;579	858;3	008;0;63;415;82; ; ; ; ;
38673;1940;412;58;0	568;0	470;575	998;3	149;0;424;83;0	359;0	590;579	858;3	018;0;63;415;82; ; ; ; ;
38693;1941;410;69;0	568;0	470;575	998;2	962;0;419;77;0	359;0	590;579	858;2	939;0;63;415;82; ; ; ; ;
38713;1942;409;72;0	568;0	471;575	998;3	025;0;423;79;0	358;0	591;579	858;2	928;0;63;415;82; ; ; ; ;
38733;1943;410;70;0	567;0	471;575	998;2	931;0;438;90;0	358;0	591;579	858;2	976;0;63;415;82; ; ; ; ;
38753;1944;410;71;0	567;0	470;576	064;2	942;0;437;89;0	358;0	591;578	967;2	926;0;63;415;82; ; ; ; ;
38773;1945;404;81;0	567;0	471;576	064;2	942;0;423;80;0	358;0	592;578	967;2	960;0;63;415;82; ; ; ; ;
38793;1946;415;64;0	567;0	471;576	064;2	988;0;407;94;0	358;0	592;578	967;2	922;0;63;415;82; ; ; ; ;
38813;1947;424;78;0	567;0	471;576	064;3	037;0;426;85;0	358;0	592;578	967;2	928;0;63;415;82; ; ; ; ;
38832;1948;407;69;0	567;0	472;576	064;2	960;0;422;87;0	358;0	592;578	967;3	005;0;63;415;82; ; ; ; ;
38852;1949;416;73;0	566;0	471;577	101;3	002;0;419;88;0	357;0	592;579	548;2	994;0;63;415;82; ; ; ; ;
38872;1950;415;69;0	566;0	472;577	101;3	093;0;420;79;0	357;0	593;579	548;3	013;0;63;415;82; ; ; ; ;
38892;1951;411;65;0	566;0	472;577	101;3	006;0;-800;-600;0	566;0	472;-1	000;-1	000;4;63;415;82; ; ; ; ;
38912;1952;415;73;0	566;0	472;577	101;3	149;0;422;111;0	357;0	593;579	548;3	038;0;63;415;82; ; ; ; ;
38932;1953;409;71;0	566;0	473;577	101;3	134;0;422;87;0	357;0	593;579	548;3	067;0;63;415;82; ; ; ; ;
38952;1954;410;72;0	566;0	472;576	394;3	125;0;422;88;0	357;0	593;578	906;3	063;0;63;415;82; ; ; ; ;
38972;1955;411;71;0	566;0	473;576	394;3	196;0;417;87;0	357;0	594;578	906;3	119;0;63;415;82; ; ; ; ;
38992;1956;410;78;0	566;0	473;576	394;3	256;0;418;93;0	357;0	594;578	906;3	096;0;63;415;82; ; ; ; ;
39012;1957;410;69;0	566;0	473;576	394;3	212;0;412;93;0	357;0	594;578	906;3	114;0;63;415;82; ; ; ; ;
39032;1958;414;65;0	566;0	473;576	394;3	216;0;416;91;0	357;0	594;578	906;3	130;0;63;415;82; ; ; ; ;
39052;1959;414;71;0	566;0	473;574	127;3	207;0;415;92;0	357;0	593;578	612;3	123;0;63;415;82; ; ; ; ;
39072;1960;407;83;0	566;0	474;574	127;3	197;0;419;88;0	357;0	594;578	612;3	116;0;63;415;82; ; ; ; ;
39092;1961;411;81;0	566;0	474;574	127;3	223;0;413;91;0	357;0	594;578	612;3	165;0;63;415;82; ; ; ; ;
39111;1962;415;79;0	567;0	474;574	127;3	161;0;418;96;0	358;0	594;578	612;3	154;0;63;415;82; ; ; ; ;
39131;1963;406;73;0	567;0	474;574	127;3	205;0;417;97;0	358;0	594;578	612;3	123;0;63;415;82; ; ; ; ;
39151;1964;408;72;0	567;0	473;573	558;3	200;0;417;100;0	358;0	594;578	377;3	144;0;63;415;82; ; ; ; ;
39171;1965;417;84;0	567;0	474;573	558;3	232;0;415;99;0	358;0	594;578	377;3	169;0;63;415;82; ; ; ; ;
39191;1966;412;87;0	567;0	474;573	558;3	280;0;423;94;0	358;0	594;578	377;3	223;0;63;415;82; ; ; ; ;
39211;1967;416;81;0	568;0	474;573	558;3	240;0;411;96;0	358;0	594;578	377;3	219;0;63;415;82; ; ; ; ;
39231;1968;405;91;0	568;0	474;573	558;3	243;0;415;96;0	359;0	594;578	377;3	195;0;63;415;82; ; ; ; ;
39251;1969;404;91;0	568;0	473;573	233;3	244;0;416;93;0	359;0	593;579	833;3	231;0;63;415;82; ; ; ; ;
39271;1970;413;93;0	568;0	474;573	233;3	319;0;411;98;0	359;0	594;579	833;3	216;0;63;415;82; ; ; ; ;
39291;1971;408;88;0	569;0	474;573	233;3	297;0;422;104;0	359;0	594;579	833;3	225;0;63;415;82; ; ; ; ;
39311;1972;408;87;0	569;0	475;573	233;3	324;0;416;101;0	359;0	594;579	833;3	245;0;63;415;82; ; ; ; ;
39331;1973;404;90;0	569;0	475;573	233;3	399;0;410;102;0	359;0	594;579	833;3	257;0;63;415;82; ; ; ; ;
39351;1974;403;87;0	569;0	474;573	249;3	401;0;415;101;0	359;0	593;579	294;3	266;0;63;415;82; ; ; ; ;
39371;1975;415;85;0	569;0	475;573	249;3	371;0;412;109;0	360;0	594;579	294;3	275;0;63;415;82; ; ; ; ;
39391;1976;404;94;0	569;0	475;573	249;3	330;0;411;106;0	360;0	594;579	294;3	237;0;63;415;82; ; ; ; ;
39411;1977;409;93;0	569;0	474;573	249;3	404;0;407;99;0	360;0	594;579	294;3	261;0;63;415;82; ; ; ; ;
39430;1978;410;85;0	569;0	474;573	249;3	397;0;413;100;0	360;0	594;579	294;3	302;0;63;415;82; ; ; ; ;
39450;1979;411;89;0	569;0	473;573	614;3	392;0;411;101;0	359;0	593;579	515;3	293;0;63;415;82; ; ; ; ;
39470;1980;463;239;0	568;0	476;573	614;3	445;0;438;238;0	359;0	595;579	515;3	292;0; ; ; ; ; ; ; ;
39490;1981;445;316;0	567;0	477;573	614;3	439;0;407;321;0	359;0	596;579	515;3	367;0;64;417;340; ; ; ; ;
39510;1982;435;338;0	568;0	477;573	614;3	437;0;406;342;0	359;0	596;579	515;3	377;0;64;417;340; ; ; ; ;
39530;1983;425;346;0	568;0	477;573	614;3	466;0;405;358;0	359;0	596;579	515;3	433;0;64;417;340; ; ; ; ;
39550;1984;415;348;0	568;0	477;579	607;3	499;0;405;370;0	359;0	596;584	557;3	488;0;64;417;340; ; ; ; ;
[truncated: 6,832 more rows]
