# Supplementary material for: Perception of Individual and Joint Action in Infants and Adults
Source: PLoS One. 2014 Sep 9;9(9):e107450. doi: 10.1371/journal.pone.0107450 (PMC4174902; doi:10.1371/journal.pone.0107450)
Supplement: Data S1 — Raw files of eye tracking data of all participants. (ZIP) [file pone.0107450.s001.zip › Turmbau2012b_12_16.csv]

Data properties:
Recording date: 10.07.2012
Recording time : 11:25:56:171 (corresponds to time 0)
Study: Turmbau2012b
Subject: Turmbau2012b_12_16
Recording: Turmbau2012b_12_16
Screen resolution: 800 x 600
Coordinate unit: Pixels
Filter settings:
Eye: Average
Fixation radius: 30
Min duration: 100
Timestamp;Number;GazepointX (L);GazepointY (L);CamX (L);CamY (L);Distance (L);Pupil (L);Validity (L);GazepointX (R);GazepointY (R);CamX (R);CamY (R);Distance (R);Pupil (R);Validity (R);Fixation;GazepointX;GazepointY;Event;Event Key;Data 1;Data 2;Description
9;1;-800;-600;-1	000;-1	000;-1	000;-1	000;4;-800;-600;-1	000;-1	000;-1	000;-1	000;4; ; ; ; ; ; ; ;
28;2;-800;-600;-1	000;-1	000;-1	000;-1	000;4;-800;-600;-1	000;-1	000;-1	000;-1	000;4; ; ; ; ; ; ; ;
48;3;-800;-600;-1	000;-1	000;-1	000;-1	000;4;-800;-600;-1	000;-1	000;-1	000;-1	000;4; ; ; ; ; ; ; ;
68;4;-800;-600;-1	000;-1	000;-1	000;-1	000;4;-800;-600;-1	000;-1	000;-1	000;-1	000;4; ; ; ; ; ; ; ;
88;5;-800;-600;-1	000;-1	000;-1	000;-1	000;4;-800;-600;-1	000;-1	000;-1	000;-1	000;4; ; ; ; ; ; ; ;
108;6;-800;-600;-1	000;-1	000;-1	000;-1	000;4;-800;-600;-1	000;-1	000;-1	000;-1	000;4; ; ; ; ; ; ; ;
128;7;-800;-600;-1	000;-1	000;-1	000;-1	000;4;-800;-600;-1	000;-1	000;-1	000;-1	000;4; ; ; ; ; ; ; ;
148;8;-800;-600;-1	000;-1	000;-1	000;-1	000;4;-800;-600;-1	000;-1	000;-1	000;-1	000;4; ; ; ; ; ; ; ;
168;9;-800;-600;-1	000;-1	000;-1	000;-1	000;4;-800;-600;-1	000;-1	000;-1	000;-1	000;4; ; ; ; ; ; ; ;
188;10;-800;-600;-1	000;-1	000;-1	000;-1	000;4;-800;-600;-1	000;-1	000;-1	000;-1	000;4; ; ; ; ; ; ; ;
208;11;-800;-600;-1	000;-1	000;-1	000;-1	000;4;-800;-600;-1	000;-1	000;-1	000;-1	000;4; ; ; ; ; ; ; ;
228;12;-800;-600;-1	000;-1	000;-1	000;-1	000;4;-800;-600;-1	000;-1	000;-1	000;-1	000;4; ; ; ; ; ; ; ;
248;13;-800;-600;-1	000;-1	000;-1	000;-1	000;4;-800;-600;-1	000;-1	000;-1	000;-1	000;4; ; ; ; ; ; ; ;
268;14;-800;-600;-1	000;-1	000;-1	000;-1	000;4;-800;-600;-1	000;-1	000;-1	000;-1	000;4; ; ; ; ; ; ; ;
288;15;-800;-600;-1	000;-1	000;-1	000;-1	000;4;-800;-600;-1	000;-1	000;-1	000;-1	000;4; ; ; ; ; ; ; ;
308;16;-800;-600;-1	000;-1	000;-1	000;-1	000;4;-800;-600;-1	000;-1	000;-1	000;-1	000;4; ; ; ; ; ; ; ;
328;17;-800;-600;-1	000;-1	000;-1	000;-1	000;4;-800;-600;-1	000;-1	000;-1	000;-1	000;4; ; ; ; ; ; ; ;
347;18;-800;-600;-1	000;-1	000;-1	000;-1	000;4;-800;-600;-1	000;-1	000;-1	000;-1	000;4; ; ; ; ; ; ; ;
366; ; ; ; ; ; ; ;5; ; ; ; ; ; ;5; ; ; ;ShowAVI;8;0;0;atFish.avi
367;19;-800;-600;-1	000;-1	000;-1	000;-1	000;4;-800;-600;-1	000;-1	000;-1	000;-1	000;4; ; ; ; ; ; ; ;
387;20;-800;-600;-1	000;-1	000;-1	000;-1	000;4;-800;-600;-1	000;-1	000;-1	000;-1	000;4; ; ; ; ; ; ; ;
408;21;-800;-600;-1	000;-1	000;-1	000;-1	000;4;-800;-600;-1	000;-1	000;-1	000;-1	000;4; ; ; ; ; ; ; ;
427;22;-800;-600;-1	000;-1	000;-1	000;-1	000;4;-800;-600;-1	000;-1	000;-1	000;-1	000;4; ; ; ; ; ; ; ;
447;23;-800;-600;-1	000;-1	000;-1	000;-1	000;4;-800;-600;-1	000;-1	000;-1	000;-1	000;4; ; ; ; ; ; ; ;
467;24;-800;-600;-1	000;-1	000;-1	000;-1	000;4;-800;-600;-1	000;-1	000;-1	000;-1	000;4; ; ; ; ; ; ; ;
487;25;-800;-600;-1	000;-1	000;-1	000;-1	000;4;-800;-600;-1	000;-1	000;-1	000;-1	000;4; ; ; ; ; ; ; ;
507;26;-800;-600;-1	000;-1	000;-1	000;-1	000;4;-800;-600;-1	000;-1	000;-1	000;-1	000;4; ; ; ; ; ; ; ;
527;27;-800;-600;-1	000;-1	000;-1	000;-1	000;4;-800;-600;-1	000;-1	000;-1	000;-1	000;4; ; ; ; ; ; ; ;
547;28;-800;-600;-1	000;-1	000;-1	000;-1	000;4;-800;-600;-1	000;-1	000;-1	000;-1	000;4; ; ; ; ; ; ; ;
567;29;-800;-600;-1	000;-1	000;-1	000;-1	000;4;-800;-600;-1	000;-1	000;-1	000;-1	000;4; ; ; ; ; ; ; ;
587;30;-800;-600;-1	000;-1	000;-1	000;-1	000;4;-800;-600;-1	000;-1	000;-1	000;-1	000;4; ; ; ; ; ; ; ;
607;31;-800;-600;-1	000;-1	000;-1	000;-1	000;4;-800;-600;-1	000;-1	000;-1	000;-1	000;4; ; ; ; ; ; ; ;
626;32;-800;-600;-1	000;-1	000;-1	000;-1	000;4;-800;-600;-1	000;-1	000;-1	000;-1	000;4; ; ; ; ; ; ; ;
647;33;-800;-600;-1	000;-1	000;-1	000;-1	000;4;-800;-600;-1	000;-1	000;-1	000;-1	000;4; ; ; ; ; ; ; ;
666;34;-800;-600;-1	000;-1	000;-1	000;-1	000;4;-800;-600;-1	000;-1	000;-1	000;-1	000;4; ; ; ; ; ; ; ;
686;35;-800;-600;-1	000;-1	000;-1	000;-1	000;4;-800;-600;-1	000;-1	000;-1	000;-1	000;4; ; ; ; ; ; ; ;
706;36;-800;-600;-1	000;-1	000;-1	000;-1	000;4;-800;-600;-1	000;-1	000;-1	000;-1	000;4; ; ; ; ; ; ; ;
726;37;-800;-600;-1	000;-1	000;-1	000;-1	000;4;-800;-600;-1	000;-1	000;-1	000;-1	000;4; ; ; ; ; ; ; ;
746;38;-800;-600;-1	000;-1	000;-1	000;-1	000;4;-800;-600;-1	000;-1	000;-1	000;-1	000;4; ; ; ; ; ; ; ;
766;39;-800;-600;-1	000;-1	000;-1	000;-1	000;4;-800;-600;-1	000;-1	000;-1	000;-1	000;4; ; ; ; ; ; ; ;
786;40;-800;-600;-1	000;-1	000;-1	000;-1	000;4;-800;-600;-1	000;-1	000;-1	000;-1	000;4; ; ; ; ; ; ; ;
806;41;-800;-600;-1	000;-1	000;-1	000;-1	000;4;-800;-600;-1	000;-1	000;-1	000;-1	000;4; ; ; ; ; ; ; ;
826;42;-800;-600;-1	000;-1	000;-1	000;-1	000;4;-800;-600;-1	000;-1	000;-1	000;-1	000;4; ; ; ; ; ; ; ;
846;43;-800;-600;-1	000;-1	000;-1	000;-1	000;4;-800;-600;-1	000;-1	000;-1	000;-1	000;4; ; ; ; ; ; ; ;
866;44;-800;-600;-1	000;-1	000;-1	000;-1	000;4;-800;-600;-1	000;-1	000;-1	000;-1	000;4; ; ; ; ; ; ; ;
886;45;-800;-600;-1	000;-1	000;-1	000;-1	000;4;-800;-600;-1	000;-1	000;-1	000;-1	000;4; ; ; ; ; ; ; ;
906;46;-800;-600;-1	000;-1	000;-1	000;-1	000;4;-800;-600;-1	000;-1	000;-1	000;-1	000;4; ; ; ; ; ; ; ;
926;47;-800;-600;-1	000;-1	000;-1	000;-1	000;4;-800;-600;-1	000;-1	000;-1	000;-1	000;4; ; ; ; ; ; ; ;
945;48;-800;-600;-1	000;-1	000;-1	000;-1	000;4;-800;-600;-1	000;-1	000;-1	000;-1	000;4; ; ; ; ; ; ; ;
965;49;-800;-600;-1	000;-1	000;-1	000;-1	000;4;-800;-600;-1	000;-1	000;-1	000;-1	000;4; ; ; ; ; ; ; ;
985;50;-800;-600;-1	000;-1	000;-1	000;-1	000;4;-800;-600;-1	000;-1	000;-1	000;-1	000;4; ; ; ; ; ; ; ;
1005;51;-800;-600;-1	000;-1	000;-1	000;-1	000;4;-800;-600;-1	000;-1	000;-1	000;-1	000;4; ; ; ; ; ; ; ;
1025;52;-800;-600;-1	000;-1	000;-1	000;-1	000;4;-800;-600;-1	000;-1	000;-1	000;-1	000;4; ; ; ; ; ; ; ;
1045;53;-800;-600;0	554;0	591;-1	000;-1	000;4;-800;-600;0	554;0	591;-1	000;-1	000;4; ; ; ; ; ; ; ;
1065;54;-800;-600;-1	000;-1	000;-1	000;-1	000;4;-800;-600;-1	000;-1	000;-1	000;-1	000;4; ; ; ; ; ; ; ;
1085;55;-800;-600;-1	000;-1	000;-1	000;-1	000;4;-800;-600;-1	000;-1	000;-1	000;-1	000;4; ; ; ; ; ; ; ;
1105;56;-800;-600;0	554;0	601;-1	000;-1	000;4;-800;-600;0	332;0	654;-1	000;-1	000;4; ; ; ; ; ; ; ;
1125;57;352;451;0	552;0	601;584	662;5	121;0;382;418;0	331;0	654;582	112;5	546;0; ; ; ; ; ; ; ;
1145;58;361;433;0	551;0	598;584	662;5	124;0;355;390;0	330;0	651;582	112;4	637;0; ; ; ; ; ; ; ;
1165;59;357;414;0	549;0	594;584	662;5	002;0;393;428;0	328;0	648;582	112;5	535;0; ; ; ; ; ; ; ;
1185;60;371;437;0	548;0	593;584	662;5	018;0;398;392;0	327;0	647;582	112;5	652;0; ; ; ; ; ; ; ;
1205;61;334;416;0	548;0	593;584	662;5	107;0;370;451;0	327;0	648;582	112;5	201;0; ; ; ; ; ; ; ;
1225;62;333;425;0	549;0	596;583	711;5	041;0;392;446;0	328;0	651;584	164;5	147;0; ; ; ; ; ; ; ;
1245;63;330;408;0	550;0	598;583	711;5	116;0;385;406;0	329;0	653;584	164;4	765;0; ; ; ; ; ; ; ;
1264;64;359;428;0	551;0	599;583	711;4	856;0;-800;-600;0	551;0	599;-1	000;-1	000;4; ; ; ; ; ; ; ;
1284;65;362;434;0	551;0	598;583	711;5	012;0;-800;-600;0	551;0	598;-1	000;-1	000;4; ; ; ; ; ; ; ;
1304;66;364;403;0	552;0	597;583	711;5	100;0;-800;-600;0	552;0	597;-1	000;-1	000;4; ; ; ; ; ; ; ;
1324;67;366;414;0	551;0	596;583	136;5	003;0;-800;-600;0	330;0	649;-1	000;-1	000;4; ; ; ; ; ; ; ;
1344;68;398;359;0	550;0	595;583	136;4	953;0;451;376;0	329;0	648;584	731;5	188;0; ; ; ; ; ; ; ;
1364;69;427;363;0	549;0	596;583	136;5	075;0;-800;-600;0	549;0	596;-1	000;-1	000;4; ; ; ; ; ; ; ;
1384;70;432;370;0	548;0	597;583	136;5	104;0;486;360;0	328;0	651;584	731;5	452;0; ; ; ; ; ; ; ;
1404;71;448;312;0	548;0	597;583	136;5	070;0;-800;-600;0	548;0	597;-1	000;-1	000;4; ; ; ; ; ; ; ;
1424;72;455;316;0	548;0	597;579	668;5	048;0;-800;-600;0	327;0	651;-1	000;-1	000;4; ; ; ; ; ; ; ;
1444;73;463;373;0	548;0	596;579	668;4	971;0;-800;-600;0	548;0	596;-1	000;-1	000;4; ; ; ; ; ; ; ;
1464;74;-800;-600;0	328;0	649;-1	000;-1	000;4;466;323;0	328;0	649;580	265;5	489;0; ; ; ; ; ; ; ;
1484;75;418;317;0	549;0	595;579	668;4	986;0;439;355;0	328;0	649;580	265;5	150;0; ; ; ; ; ; ; ;
1504;76;404;351;0	550;0	596;579	668;5	465;0;517;331;0	329;0	649;580	265;5	608;0; ; ; ; ; ; ; ;
1523;77;404;350;0	550;0	596;580	304;5	471;0;525;345;0	329;0	649;579	841;5	531;0; ; ; ; ; ; ; ;
1543;78;434;323;0	550;0	597;580	304;5	552;0;494;347;0	329;0	650;579	841;5	787;0; ; ; ; ; ; ; ;
1563;79;-800;-600;-1	000;-1	000;-1	000;-1	000;4;-800;-600;-1	000;-1	000;-1	000;-1	000;4; ; ; ; ; ; ; ;
1583;80;438;330;0	550;0	597;580	304;5	234;0;-800;-600;0	550;0	597;-1	000;-1	000;4; ; ; ; ; ; ; ;
1603;81;-800;-600;0	329;0	649;-1	000;-1	000;4;476;344;0	329;0	649;579	841;5	845;0; ; ; ; ; ; ; ;
1623;82;-800;-600;0	550;0	596;-1	000;-1	000;4;476;343;0	329;0	649;580	522;5	851;0; ; ; ; ; ; ; ;
1643;83;430;333;0	550;0	597;580	932;5	195;0;-800;-600;0	550;0	597;-1	000;-1	000;4; ; ; ; ; ; ; ;
1663;84;485;384;0	548;0	598;580	932;5	053;0;-800;-600;0	548;0	598;-1	000;-1	000;4; ; ; ; ; ; ; ;
1683;85;526;525;0	547;0	600;580	932;5	135;0;542;500;0	327;0	653;580	522;5	365;0;1;534;530; ; ; ; ;
1703;86;512;524;0	547;0	600;580	932;5	355;0;558;521;0	326;0	653;580	522;5	601;0;1;534;530; ; ; ; ;
1723;87;534;520;0	547;0	600;584	246;5	347;0;557;521;0	326;0	653;579	491;5	591;0;1;534;530; ; ; ; ;
1743;88;501;525;0	548;0	600;584	246;5	372;0;561;517;0	326;0	653;579	491;5	541;0;1;534;530; ; ; ; ;
1763;89;515;528;0	548;0	600;584	246;5	273;0;535;537;0	326;0	653;579	491;5	539;0;1;534;530; ; ; ; ;
1783;90;489;547;0	548;0	600;584	246;5	523;0;544;539;0	326;0	653;579	491;5	620;0;1;534;530; ; ; ; ;
1803;91;529;542;0	548;0	600;584	246;5	069;0;541;525;0	326;0	653;579	491;5	712;0;1;534;530; ; ; ; ;
1823;92;527;536;0	548;0	600;586	451;5	076;0;545;535;0	326;0	653;580	141;5	751;0;1;534;530; ; ; ; ;
1842;93;529;524;0	548;0	600;586	451;5	164;0;544;532;0	326;0	653;580	141;5	501;0;1;534;530; ; ; ; ;
1863;94;530;544;0	548;0	600;586	451;5	276;0;531;543;0	326;0	652;580	141;5	376;0;1;534;530; ; ; ; ;
1882;95;536;527;0	548;0	599;586	451;5	087;0;544;555;0	327;0	652;580	141;5	498;0;1;534;530; ; ; ; ;
1902;96;521;511;0	549;0	599;586	451;5	388;0;562;527;0	327;0	652;580	141;5	668;0;1;534;530; ; ; ; ;
1922;97;521;517;0	549;0	599;584	551;5	346;0;564;534;0	327;0	652;580	840;5	656;0;1;534;530; ; ; ; ;
1942;98;504;538;0	548;0	599;584	551;5	194;0;568;516;0	327;0	651;580	840;5	524;0;1;534;530; ; ; ; ;
1962;99;-800;-600;0	327;0	651;-1	000;-1	000;4;567;516;0	327;0	651;580	840;5	686;0; ; ; ; ; ; ; ;
1982;100;490;391;0	548;0	598;584	551;5	351;0;505;467;0	327;0	650;580	840;5	344;0; ; ; ; ; ; ; ;
2002;101;436;343;0	549;0	596;584	551;4	931;0;476;339;0	328;0	648;580	840;5	372;0; ; ; ; ; ; ; ;
2022;102;438;350;0	549;0	596;578	995;4	886;0;456;313;0	329;0	648;580	125;5	394;0; ; ; ; ; ; ; ;
2042;103;416;292;0	550;0	596;578	995;4	641;0;-800;-600;0	550;0	596;-1	000;-1	000;4; ; ; ; ; ; ; ;
2062;104;461;340;0	550;0	596;578	995;4	483;0;461;353;0	329;0	648;580	125;4	882;0;2;446;331; ; ; ; ;
2082;105;-800;-600;0	329;0	648;-1	000;-1	000;4;461;340;0	329;0	648;580	125;5	158;0;2;446;331; ; ; ; ;
2102;106;439;325;0	551;0	596;578	995;5	113;0;-800;-600;0	551;0	596;-1	000;-1	000;4;2;446;331; ; ; ; ;
2121;107;441;322;0	551;0	596;581	344;5	133;0;-800;-600;0	329;0	648;-1	000;-1	000;4;2;446;331; ; ; ; ;
2141;108;451;336;0	551;0	596;581	344;5	123;0;-800;-600;0	551;0	596;-1	000;-1	000;4;2;446;331; ; ; ; ;
2161;109;428;322;0	551;0	595;581	344;5	264;0;457;346;0	330;0	647;579	214;5	477;0;2;446;331; ; ; ; ;
2181;110;-800;-600;-1	000;-1	000;-1	000;-1	000;4;-800;-600;-1	000;-1	000;-1	000;-1	000;4; ; ; ; ; ; ; ;
2201;111;462;314;0	551;0	595;581	344;4	933;0;-800;-600;0	551;0	595;-1	000;-1	000;4; ; ; ; ; ; ; ;
2221;112;455;313;0	550;0	595;578	606;4	916;0;-800;-600;0	329;0	648;-1	000;-1	000;4; ; ; ; ; ; ; ;
2241;113;440;294;0	550;0	595;578	606;5	246;0;-800;-600;0	550;0	595;-1	000;-1	000;4; ; ; ; ; ; ; ;
2261;114;-800;-600;-1	000;-1	000;-1	000;-1	000;4;-800;-600;-1	000;-1	000;-1	000;-1	000;4; ; ; ; ; ; ; ;
2281;115;463;338;0	550;0	595;578	606;4	979;0;475;380;0	328;0	647;578	619;4	980;0; ; ; ; ; ; ; ;
2301;116;467;342;0	550;0	595;578	606;5	040;0;468;361;0	328;0	647;578	619;5	190;0; ; ; ; ; ; ; ;
2321;117;471;346;0	550;0	594;578	824;5	104;0;468;359;0	329;0	647;579	941;5	201;0; ; ; ; ; ; ; ;
2341;118;-800;-600;-1	000;-1	000;-1	000;-1	000;4;-800;-600;-1	000;-1	000;-1	000;-1	000;4; ; ; ; ; ; ; ;
2361;119;428;344;0	551;0	594;578	824;5	144;0;489;328;0	329;0	646;579	941;5	879;0; ; ; ; ; ; ; ;
2381;120;-800;-600;-1	000;-1	000;-1	000;-1	000;4;-800;-600;-1	000;-1	000;-1	000;-1	000;4; ; ; ; ; ; ; ;
2401;121;568;473;0	549;0	595;578	824;5	331;0;629;465;0	328;0	648;579	941;5	846;0; ; ; ; ; ; ; ;
2423;122;570;469;0	548;0	595;584	160;5	379;0;628;466;0	327;0	648;578	707;5	834;0; ; ; ; ; ; ; ;
2440;123;617;482;0	548;0	595;584	160;5	248;0;640;490;0	327;0	648;578	707;5	865;0;3;602;481; ; ; ; ;
2460;124;590;466;0	548;0	595;584	160;5	233;0;622;499;0	327;0	648;578	707;5	543;0;3;602;481; ; ; ; ;
2480;125;598;473;0	548;0	595;584	160;5	490;0;592;501;0	326;0	648;578	707;5	339;0;3;602;481; ; ; ; ;
2500;126;619;465;0	548;0	595;584	160;5	367;0;622;477;0	326;0	648;578	707;5	566;0;3;602;481; ; ; ; ;
2520;127;608;468;0	548;0	594;583	818;5	430;0;611;480;0	326;0	648;579	177;5	510;0;3;602;481; ; ; ; ;
2540;128;583;473;0	548;0	594;583	818;5	475;0;609;473;0	326;0	647;579	177;5	453;0;3;602;481; ; ; ; ;
2560;129;-800;-600;0	326;0	647;-1	000;-1	000;4;602;491;0	326;0	647;579	177;5	709;0;3;602;481; ; ; ; ;
2580;130;564;473;0	547;0	593;583	818;5	109;0;619;507;0	325;0	647;579	177;5	788;0;3;602;481; ; ; ; ;
2600;131;-800;-600;0	325;0	647;-1	000;-1	000;4;639;473;0	325;0	647;579	177;5	520;0; ; ; ; ; ; ; ;
2620;132;-800;-600;0	547;0	593;-1	000;-1	000;4;642;487;0	326;0	646;578	323;5	665;0; ; ; ; ; ; ; ;
2640;133;544;402;0	547;0	592;583	056;5	382;0;615;436;0	326;0	645;578	323;5	762;0; ; ; ; ; ; ; ;
2660;134;-800;-600;0	327;0	645;-1	000;-1	000;4;599;445;0	327;0	645;578	323;5	848;0; ; ; ; ; ; ; ;
2680;135;585;396;0	548;0	591;583	056;5	054;0;593;445;0	327;0	645;578	323;5	542;0; ; ; ; ; ; ; ;
2700;136;564;370;0	548;0	591;583	056;4	950;0;600;376;0	327;0	645;578	323;5	425;0; ; ; ; ; ; ; ;
2719;137;563;372;0	548;0	591;581	776;4	940;0;597;376;0	327;0	645;578	288;5	363;0; ; ; ; ; ; ; ;
2739;138;582;405;0	548;0	590;581	776;5	065;0;598;420;0	327;0	644;578	288;5	264;0;4;578;408; ; ; ; ;
2759;139;541;406;0	548;0	590;581	776;4	961;0;625;436;0	327;0	644;578	288;5	472;0;4;578;408; ; ; ; ;
2781;140;-800;-600;0	326;0	644;-1	000;-1	000;4;577;394;0	326;0	644;578	288;5	322;0;4;578;408; ; ; ; ;
2799;141;554;403;0	547;0	589;581	776;5	223;0;617;429;0	326;0	644;578	288;5	565;0;4;578;408; ; ; ; ;
2819;142;555;402;0	547;0	589;582	835;5	232;0;597;428;0	326;0	644;577	892;5	542;0;4;578;408; ; ; ; ;
2839;143;598;392;0	547;0	589;582	835;4	792;0;575;432;0	326;0	643;577	892;5	245;0;4;578;408; ; ; ; ;
2859;144;554;377;0	547;0	589;582	835;4	987;0;571;413;0	326;0	643;577	892;4	955;0;4;578;408; ; ; ; ;
2879;145;551;429;0	547;0	589;582	835;5	063;0;716;409;0	326;0	643;577	892;4	966;0; ; ; ; ; ; ; ;
2899;146;582;404;0	547;0	588;582	835;4	918;0;553;437;0	326;0	643;577	892;5	055;0; ; ; ; ; ; ; ;
2919;147;557;411;0	548;0	588;583	707;4	927;0;586;427;0	326;0	643;578	882;5	101;0; ; ; ; ; ; ; ;
2939;148;566;380;0	548;0	588;583	707;4	739;0;606;431;0	327;0	642;578	882;5	424;0; ; ; ; ; ; ; ;
2959;149;576;389;0	549;0	588;583	707;5	016;0;589;408;0	327;0	642;578	882;5	436;0; ; ; ; ; ; ; ;
2979;150;585;362;0	549;0	588;583	707;5	228;0;592;390;0	327;0	642;578	882;4	879;0; ; ; ; ; ; ; ;
2999;151;-800;-600;0	327;0	642;-1	000;-1	000;4;606;432;0	327;0	642;578	882;5	470;0; ; ; ; ; ; ; ;
3019;152;-800;-600;0	550;0	587;-1	000;-1	000;4;598;414;0	329;0	641;580	489;5	355;0; ; ; ; ; ; ; ;
3038;153;416;319;0	551;0	585;581	684;5	005;0;410;341;0	330;0	639;580	489;5	398;0; ; ; ; ; ; ; ;
3058;154;415;288;0	551;0	585;581	684;5	019;0;-800;-600;0	551;0	585;-1	000;-1	000;4; ; ; ; ; ; ; ;
3078;155;-800;-600;-1	000;-1	000;-1	000;-1	000;4;-800;-600;-1	000;-1	000;-1	000;-1	000;4; ; ; ; ; ; ; ;
3098;156;396;332;0	551;0	584;581	684;5	010;0;-800;-600;0	551;0	584;-1	000;-1	000;4; ; ; ; ; ; ; ;
3118;157;392;325;0	551;0	584;581	214;5	011;0;-800;-600;0	330;0	639;-1	000;-1	000;4; ; ; ; ; ; ; ;
3138;158;377;290;0	551;0	584;581	214;5	280;0;436;348;0	330;0	638;580	475;5	701;0; ; ; ; ; ; ; ;
3158;159;387;302;0	551;0	584;581	214;5	086;0;-800;-600;0	551;0	584;-1	000;-1	000;4; ; ; ; ; ; ; ;
3178;160;-800;-600;-1	000;-1	000;-1	000;-1	000;4;-800;-600;-1	000;-1	000;-1	000;-1	000;4; ; ; ; ; ; ; ;
3198;161;379;374;0	552;0	583;581	214;5	207;0;-800;-600;0	552;0	583;-1	000;-1	000;4; ; ; ; ; ; ; ;
3220;162;383;395;0	552;0	583;582	749;5	139;0;-800;-600;0	330;0	637;-1	000;-1	000;4; ; ; ; ; ; ; ;
3238;163;412;353;0	552;0	583;582	749;4	908;0;412;325;0	330;0	637;579	436;5	466;0; ; ; ; ; ; ; ;
3258;164;402;343;0	551;0	583;582	749;4	911;0;-800;-600;0	551;0	583;-1	000;-1	000;4; ; ; ; ; ; ; ;
3278;165;379;311;0	551;0	583;582	749;4	980;0;-800;-600;0	551;0	583;-1	000;-1	000;4; ; ; ; ; ; ; ;
3298;166;399;341;0	551;0	582;582	749;4	798;0;423;335;0	330;0	637;579	436;5	256;0; ; ; ; ; ; ; ;
3317;167;392;330;0	551;0	582;581	935;4	802;0;423;335;0	330;0	637;579	296;5	255;0; ; ; ; ; ; ; ;
3337;168;406;352;0	551;0	582;581	935;4	701;0;-800;-600;0	551;0	582;-1	000;-1	000;4; ; ; ; ; ; ; ;
3357;169;421;325;0	551;0	582;581	935;4	949;0;431;315;0	330;0	637;579	296;5	131;0; ; ; ; ; ; ; ;
3377;170;392;315;0	551;0	582;581	935;4	663;0;-800;-600;0	551;0	582;-1	000;-1	000;4; ; ; ; ; ; ; ;
3389; ; ; ; ; ; ; ;5; ; ; ; ; ; ;5; ; ; ;Keyboard;3;39;0;Right
3397;171;-800;-600;-1	000;-1	000;-1	000;-1	000;4;-800;-600;-1	000;-1	000;-1	000;-1	000;4; ; ; ; ; ; ; ;
3417;172;-800;-600;0	551;0	582;-1	000;-1	000;4;-800;-600;0	330;0	637;-1	000;-1	000;4; ; ; ; ; ; ; ;
3437;173;401;342;0	552;0	582;581	230;4	889;0;-800;-600;0	552;0	582;-1	000;-1	000;4; ; ; ; ; ; ; ;
3458;174;398;323;0	552;0	582;581	230;4	755;0;394;316;0	330;0	636;580	156;4	676;0; ; ; ; ; ; ; ;
3477;175;504;362;0	550;0	583;581	230;4	758;0;517;363;0	329;0	637;580	156;4	782;0; ; ; ; ; ; ; ;
3497;176;523;352;0	549;0	583;581	230;4	991;0;518;413;0	328;0	637;580	156;4	798;0; ; ; ; ; ; ; ;
3517;177;542;351;0	549;0	583;582	798;4	946;0;522;460;0	328;0	637;580	283;4	816;0; ; ; ; ; ; ; ;
3538;178;517;389;0	549;0	583;582	798;4	733;0;596;390;0	328;0	637;580	283;5	262;0; ; ; ; ; ; ; ;
3557;179;563;335;0	549;0	583;582	798;4	742;0;546;353;0	328;0	637;580	283;5	243;0; ; ; ; ; ; ; ;
3579;180;493;336;0	549;0	582;582	798;4	994;0;544;373;0	328;0	637;580	283;5	313;0; ; ; ; ; ; ; ;
3597;181;-800;-600;0	328;0	636;-1	000;-1	000;4;508;395;0	328;0	636;580	283;4	647;0; ; ; ; ; ; ; ;
3617;182;-800;-600;0	549;0	582;-1	000;-1	000;4;496;381;0	328;0	636;581	173;4	610;0; ; ; ; ; ; ; ;
3636;183;529;351;0	549;0	582;582	656;5	020;0;516;413;0	328;0	636;581	173;4	812;0; ; ; ; ; ; ; ;
3659;184;542;332;0	549;0	582;582	656;5	281;0;522;360;0	328;0	636;581	173;4	650;0; ; ; ; ; ; ; ;
3676;185;536;360;0	549;0	582;582	656;4	977;0;542;371;0	328;0	636;581	173;4	938;0; ; ; ; ; ; ; ;
3698;186;490;321;0	549;0	582;582	656;5	279;0;534;387;0	328;0	636;581	173;4	829;0; ; ; ; ; ; ; ;
3716;187;491;326;0	549;0	581;582	527;5	175;0;545;361;0	328;0	636;580	729;4	818;0; ; ; ; ; ; ; ;
3738;188;534;386;0	549;0	581;582	527;4	932;0;540;392;0	328;0	635;580	729;5	243;0; ; ; ; ; ; ; ;
3756;189;-800;-600;0	328;0	635;-1	000;-1	000;4;512;416;0	328;0	635;580	729;4	801;0; ; ; ; ; ; ; ;
3777;190;513;353;0	549;0	580;582	527;4	751;0;586;392;0	328;0	635;580	729;5	301;0; ; ; ; ; ; ; ;
3796;191;-800;-600;0	328;0	634;-1	000;-1	000;4;564;402;0	328;0	634;580	729;5	141;0; ; ; ; ; ; ; ;
3816;192;-800;-600;0	549;0	580;-1	000;-1	000;4;570;410;0	328;0	634;580	579;5	035;0; ; ; ; ; ; ; ;
3836;193;526;376;0	549;0	580;583	257;4	920;0;528;392;0	328;0	634;580	579;4	816;0; ; ; ; ; ; ; ;
3857;194;510;348;0	550;0	580;583	257;4	886;0;581;352;0	328;0	634;580	579;5	418;0; ; ; ; ; ; ; ;
3876;195;-800;-600;0	328;0	634;-1	000;-1	000;4;543;381;0	328;0	634;580	579;5	359;0; ; ; ; ; ; ; ;
3899;196;526;347;0	550;0	579;583	257;4	856;0;-800;-600;0	550;0	579;-1	000;-1	000;4; ; ; ; ; ; ; ;
3916;197;526;348;0	550;0	579;582	455;4	850;0;-800;-600;0	328;0	633;-1	000;-1	000;4; ; ; ; ; ; ; ;
3921; ; ; ; ; ; ; ;5; ; ; ; ; ; ;5; ; ; ;ShowAVI;8;0;0;Interactive.avi
3935;198;518;381;0	550;0	579;582	455;4	900;0;550;350;0	328;0	633;580	909;4	862;0; ; ; ; ; ; ; ;
3955;199;-800;-600;0	328;0	633;-1	000;-1	000;4;540;394;0	328;0	633;580	909;5	109;0; ; ; ; ; ; ; ;
3975;200;-800;-600;0	328;0	634;-1	000;-1	000;4;534;395;0	328;0	634;580	909;5	089;0; ; ; ; ; ; ; ;
3995;201;488;394;0	549;0	580;582	455;5	245;0;508;364;0	328;0	634;580	909;4	781;0; ; ; ; ; ; ; ;
4015;202;488;393;0	550;0	580;583	522;5	254;0;499;388;0	328;0	634;580	507;4	890;0; ; ; ; ; ; ; ;
4035;203;522;359;0	550;0	580;583	522;4	921;0;-800;-600;0	550;0	580;-1	000;-1	000;4; ; ; ; ; ; ; ;
4055;204;484;343;0	550;0	580;583	522;4	939;0;-800;-600;0	550;0	580;-1	000;-1	000;4; ; ; ; ; ; ; ;
4075;205;520;361;0	550;0	580;583	522;5	216;0;-800;-600;0	550;0	580;-1	000;-1	000;4; ; ; ; ; ; ; ;
4095;206;521;370;0	550;0	580;583	522;5	142;0;547;405;0	328;0	634;580	507;5	240;0; ; ; ; ; ; ; ;
4115;207;513;368;0	550;0	580;583	352;5	237;0;547;405;0	328;0	634;580	543;5	240;0; ; ; ; ; ; ; ;
4135;208;504;326;0	550;0	580;583	352;5	360;0;-800;-600;0	550;0	580;-1	000;-1	000;4; ; ; ; ; ; ; ;
4155;209;-800;-600;-1	000;-1	000;-1	000;-1	000;4;-800;-600;-1	000;-1	000;-1	000;-1	000;4; ; ; ; ; ; ; ;
4175;210;-800;-600;0	328;0	634;-1	000;-1	000;4;544;398;0	328;0	634;580	543;5	473;0; ; ; ; ; ; ; ;
4195;211;537;356;0	550;0	580;583	352;5	365;0;561;408;0	328;0	634;580	543;5	466;0; ; ; ; ; ; ; ;
4215;212;537;356;0	550;0	580;582	842;5	360;0;561;409;0	328;0	634;579	970;5	461;0; ; ; ; ; ; ; ;
4234;213;384;394;0	552;0	580;582	842;5	002;0;-800;-600;0	552;0	580;-1	000;-1	000;4; ; ; ; ; ; ; ;
4254;214;312;400;0	553;0	581;582	842;5	089;0;-800;-600;0	553;0	581;-1	000;-1	000;4; ; ; ; ; ; ; ;
4274;215;281;405;0	553;0	581;582	842;5	507;0;-800;-600;0	553;0	581;-1	000;-1	000;4; ; ; ; ; ; ; ;
4294;216;323;392;0	553;0	581;582	842;5	061;0;-800;-600;0	553;0	581;-1	000;-1	000;4; ; ; ; ; ; ; ;
4314;217;316;396;0	553;0	580;583	104;5	194;0;-800;-600;0	332;0	634;-1	000;-1	000;4; ; ; ; ; ; ; ;
4334;218;327;387;0	553;0	581;583	104;5	017;0;325;414;0	332;0	634;583	045;5	028;0; ; ; ; ; ; ; ;
4354;219;347;387;0	553;0	581;583	104;4	736;0;368;455;0	332;0	635;583	045;5	239;0; ; ; ; ; ; ; ;
4374;220;347;432;0	553;0	581;583	104;4	748;0;-800;-600;0	553;0	581;-1	000;-1	000;4; ; ; ; ; ; ; ;
4394;221;334;411;0	553;0	581;583	104;4	991;0;331;422;0	332;0	635;583	045;4	809;0; ; ; ; ; ; ; ;
4414;222;344;425;0	553;0	581;582	227;4	844;0;331;422;0	331;0	635;582	886;4	808;0; ; ; ; ; ; ; ;
4434;223;324;389;0	553;0	581;582	227;4	889;0;317;382;0	331;0	635;582	886;4	220;0; ; ; ; ; ; ; ;
4454;224;357;425;0	553;0	581;582	227;4	688;0;347;387;0	331;0	635;582	886;4	774;0; ; ; ; ; ; ; ;
4474;225;347;392;0	553;0	581;582	227;4	618;0;341;399;0	332;0	635;582	886;5	035;0; ; ; ; ; ; ; ;
4494;226;282;515;0	554;0	583;582	227;4	424;0;251;546;0	333;0	637;582	886;4	748;0;5;265;543; ; ; ; ;
4513;227;293;537;0	554;0	584;581	554;4	307;0;259;567;0	333;0	637;581	919;4	818;0;5;265;543; ; ; ; ;
4534;228;259;519;0	554;0	584;581	554;4	599;0;263;554;0	333;0	637;581	919;4	792;0;5;265;543; ; ; ; ;
4553;229;256;513;0	554;0	584;581	554;4	363;0;269;531;0	333;0	637;581	919;4	821;0;5;265;543; ; ; ; ;
4573;230;234;546;0	554;0	584;581	554;4	760;0;301;550;0	333;0	637;581	919;4	897;0;5;265;543; ; ; ; ;
4593;231;227;531;0	554;0	584;581	554;4	534;0;279;557;0	333;0	637;581	919;4	715;0;5;265;543; ; ; ; ;
4613;232;220;538;0	554;0	584;580	503;4	503;0;290;549;0	333;0	637;583	404;4	754;0;5;265;543; ; ; ; ;
4633;233;245;545;0	554;0	584;580	503;4	607;0;294;541;0	333;0	637;583	404;4	791;0;5;265;543; ; ; ; ;
4653;234;270;531;0	554;0	584;580	503;4	552;0;286;577;0	333;0	637;583	404;4	766;0;5;265;543; ; ; ; ;
4673;235;244;501;0	554;0	583;580	503;4	478;0;287;501;0	333;0	636;583	404;5	118;0;6;254;496; ; ; ; ;
4693;236;252;497;0	555;0	583;580	503;4	432;0;-800;-600;0	555;0	583;-1	000;-1	000;4;6;254;496; ; ; ; ;
4713;237;258;494;0	555;0	583;579	677;4	380;0;-800;-600;0	333;0	636;-1	000;-1	000;4;6;254;496; ; ; ; ;
4733;238;245;480;0	555;0	583;579	677;4	769;0;287;519;0	333;0	636;581	406;4	955;0;6;254;496; ; ; ; ;
4753;239;243;487;0	554;0	583;579	677;4	685;0;238;486;0	333;0	636;581	406;4	570;0;6;254;496; ; ; ; ;
4773;240;254;510;0	554;0	583;579	677;4	671;0;259;498;0	333;0	636;581	406;4	766;0;6;254;496; ; ; ; ;
4793;241;208;479;0	554;0	583;579	677;4	605;0;258;475;0	333;0	636;581	406;4	584;0;7;245;500; ; ; ; ;
4813;242;206;487;0	554;0	584;580	491;4	580;0;256;475;0	333;0	637;581	728;4	657;0;7;245;500; ; ; ; ;
4832;243;260;487;0	554;0	584;580	491;4	499;0;244;506;0	333;0	637;581	728;4	557;0;7;245;500; ; ; ; ;
4852;244;228;499;0	554;0	584;580	491;4	522;0;263;513;0	333;0	637;581	728;4	668;0;7;245;500; ; ; ; ;
4872;245;-800;-600;0	333;0	637;-1	000;-1	000;4;248;494;0	333;0	637;581	728;4	643;0;7;245;500; ; ; ; ;
4892;246;227;496;0	554;0	584;580	491;4	679;0;268;532;0	333;0	637;581	728;4	962;0;7;245;500; ; ; ; ;
4912;247;228;496;0	554;0	584;580	273;4	677;0;264;533;0	333;0	637;581	483;5	043;0;7;245;500; ; ; ; ;
4932;248;226;476;0	554;0	584;580	273;4	596;0;267;510;0	333;0	637;581	483;4	911;0;7;245;500; ; ; ; ;
4952;249;241;498;0	554;0	584;580	273;4	477;0;177;474;0	333;0	637;581	483;4	305;0; ; ; ; ; ; ; ;
4972;250;209;493;0	554;0	584;580	273;4	691;0;235;514;0	333;0	637;581	483;4	466;0; ; ; ; ; ; ; ;
4992;251;232;498;0	554;0	584;580	273;4	446;0;255;508;0	333;0	637;581	483;4	453;0; ; ; ; ; ; ; ;
5012;252;232;496;0	554;0	585;580	978;4	512;0;224;500;0	333;0	637;581	606;4	442;0; ; ; ; ; ; ; ;
5032;253;224;498;0	554;0	585;580	978;4	623;0;301;512;0	332;0	638;581	606;5	007;0; ; ; ; ; ; ; ;
5052;254;275;525;0	553;0	585;580	978;4	364;0;281;503;0	332;0	638;581	606;4	424;0; ; ; ; ; ; ; ;
5072;255;291;486;0	553;0	585;580	978;4	632;0;336;527;0	331;0	638;581	606;4	846;0; ; ; ; ; ; ; ;
5092;256;286;499;0	553;0	585;580	978;4	814;0;322;536;0	331;0	638;581	606;4	772;0; ; ; ; ; ; ; ;
5112;257;296;501;0	553;0	585;582	559;4	780;0;327;539;0	331;0	638;582	322;4	703;0; ; ; ; ; ; ; ;
5131;258;275;491;0	553;0	586;582	559;4	550;0;305;509;0	331;0	638;582	322;4	687;0; ; ; ; ; ; ; ;
5151;259;308;460;0	553;0	586;582	559;4	374;0;338;518;0	331;0	638;582	322;4	908;0;8;315;512; ; ; ; ;
5171;260;312;488;0	553;0	585;582	559;4	333;0;360;541;0	331;0	638;582	322;5	137;0;8;315;512; ; ; ; ;
5191;261;307;507;0	553;0	585;582	559;4	354;0;338;526;0	331;0	638;582	322;4	879;0;8;315;512; ; ; ; ;
5211;262;308;500;0	553;0	585;582	030;4	331;0;345;536;0	331;0	638;581	810;4	942;0;8;315;512; ; ; ; ;
5231;263;293;481;0	553;0	585;582	030;4	641;0;352;500;0	331;0	638;581	810;4	946;0;8;315;512; ; ; ; ;
5251;264;313;484;0	553;0	585;582	030;4	224;0;328;534;0	331;0	638;581	810;4	819;0;8;315;512; ; ; ; ;
5271;265;283;498;0	553;0	585;582	030;4	397;0;330;516;0	331;0	638;581	810;4	658;0;8;315;512; ; ; ; ;
5291;266;337;517;0	553;0	585;582	030;4	436;0;312;518;0	331;0	638;581	810;4	718;0;8;315;512; ; ; ; ;
5311;267;336;525;0	553;0	586;582	496;4	479;0;306;519;0	331;0	638;582	734;4	637;0;8;315;512; ; ; ; ;
5331;268;306;517;0	553;0	586;582	496;4	490;0;305;531;0	331;0	638;582	734;4	558;0;8;315;512; ; ; ; ;
5351;269;283;496;0	553;0	586;582	496;4	499;0;325;542;0	331;0	638;582	734;4	729;0;8;315;512; ; ; ; ;
5371;270;306;503;0	553;0	586;582	496;4	281;0;320;537;0	331;0	638;582	734;4	659;0;8;315;512; ; ; ; ;
5391;271;280;484;0	553;0	586;582	496;4	569;0;315;517;0	331;0	638;582	734;4	241;0;8;315;512; ; ; ; ;
5410;272;288;481;0	553;0	586;583	079;4	530;0;324;520;0	331;0	638;581	898;4	277;0;8;315;512; ; ; ; ;
5430;273;392;499;0	552;0	586;583	079;4	389;0;437;523;0	330;0	638;581	898;4	635;0; ; ; ; ; ; ; ;
5450;274;512;453;0	549;0	586;583	079;4	270;0;542;505;0	328;0	638;581	898;4	457;0; ; ; ; ; ; ; ;
5470;275;574;459;0	548;0	586;583	079;4	341;0;636;506;0	327;0	638;581	898;4	780;0;9;595;493; ; ; ; ;
5490;276;552;464;0	548;0	586;583	079;4	403;0;648;510;0	327;0	638;581	898;4	832;0;9;595;493; ; ; ; ;
5510;277;584;468;0	548;0	586;582	242;4	356;0;657;514;0	327;0	638;578	257;4	854;0;9;595;493; ; ; ; ;
5530;278;561;488;0	548;0	586;582	242;4	310;0;641;504;0	326;0	638;578	257;4	736;0;9;595;493; ; ; ; ;
5550;279;589;473;0	548;0	586;582	242;4	363;0;618;468;0	326;0	638;578	257;4	931;0;9;595;493; ; ; ; ;
5570;280;601;493;0	548;0	586;582	242;4	254;0;616;496;0	326;0	639;578	257;4	954;0;9;595;493; ; ; ; ;
5590;281;585;472;0	548;0	586;582	242;4	604;0;623;504;0	327;0	639;578	257;4	759;0;9;595;493; ; ; ; ;
5610;282;589;478;0	548;0	586;582	959;4	633;0;623;492;0	327;0	639;578	509;4	866;0;9;595;493; ; ; ; ;
5630;283;576;469;0	548;0	586;582	959;4	551;0;603;513;0	326;0	639;578	509;4	677;0;9;595;493; ; ; ; ;
5650;284;580;488;0	548;0	586;582	959;4	587;0;582;511;0	326;0	639;578	509;4	719;0;9;595;493; ; ; ; ;
5670;285;535;532;0	548;0	586;582	959;4	744;0;618;502;0	326;0	639;578	509;4	937;0;9;595;493; ; ; ; ;
5690;286;580;462;0	548;0	586;582	959;4	347;0;579;535;0	326;0	638;578	509;4	713;0;9;595;493; ; ; ; ;
5710;287;565;483;0	548;0	586;582	177;4	381;0;588;532;0	326;0	639;579	272;4	789;0;9;595;493; ; ; ; ;
5729;288;591;483;0	548;0	586;582	177;4	191;0;635;508;0	326;0	639;579	272;4	774;0; ; ; ; ; ; ; ;
5750;289;611;522;0	547;0	587;582	177;4	498;0;620;539;0	326;0	639;579	272;4	565;0; ; ; ; ; ; ; ;
5769;290;648;501;0	547;0	587;582	177;4	371;0;654;527;0	326;0	639;579	272;4	854;0; ; ; ; ; ; ; ;
5789;291;617;530;0	547;0	587;582	177;4	417;0;643;469;0	325;0	639;579	272;4	367;0; ; ; ; ; ; ; ;
5809;292;633;524;0	547;0	587;583	612;4	357;0;646;480;0	325;0	639;577	455;4	384;0; ; ; ; ; ; ; ;
5829;293;587;517;0	547;0	587;583	612;4	588;0;680;520;0	325;0	639;577	455;5	123;0; ; ; ; ; ; ; ;
5849;294;587;491;0	548;0	587;583	612;4	498;0;635;548;0	326;0	639;577	455;4	624;0; ; ; ; ; ; ; ;
5869;295;637;514;0	548;0	587;583	612;4	403;0;678;530;0	326;0	639;577	455;4	970;0;10;647;511; ; ; ; ;
5889;296;648;507;0	548;0	587;583	612;4	544;0;669;519;0	326;0	639;577	455;4	772;0;10;647;511; ; ; ; ;
5909;297;658;498;0	548;0	587;583	646;4	471;0;658;528;0	326;0	639;577	849;4	940;0;10;647;511; ; ; ; ;
5929;298;594;528;0	548;0	586;583	646;4	550;0;701;526;0	326;0	639;577	849;4	949;0;10;647;511; ; ; ; ;
5949;299;604;480;0	548;0	586;583	646;4	439;0;667;519;0	326;0	639;577	849;4	885;0;10;647;511; ; ; ; ;
5969;300;618;477;0	548;0	586;583	646;4	772;0;657;527;0	326;0	639;577	849;4	959;0;10;647;511; ; ; ; ;
5989;301;630;381;0	548;0	585;583	646;4	490;0;661;468;0	326;0	638;577	849;4	986;0; ; ; ; ; ; ; ;
6008;302;642;345;0	548;0	584;583	324;4	511;0;655;463;0	327;0	637;575	925;4	960;0; ; ; ; ; ; ; ;
6028;303;-800;-600;0	327;0	637;-1	000;-1	000;4;730;364;0	327;0	637;575	925;5	301;0; ; ; ; ; ; ; ;
6048;304;-800;-600;0	327;0	637;-1	000;-1	000;4;696;389;0	327;0	637;575	925;5	200;0; ; ; ; ; ; ; ;
6068;305;-800;-600;-1	000;-1	000;-1	000;-1	000;4;-800;-600;-1	000;-1	000;-1	000;-1	000;4; ; ; ; ; ; ; ;
6088;306;590;375;0	548;0	584;583	324;5	192;0;659;421;0	327;0	637;575	925;4	585;0; ; ; ; ; ; ; ;
6108;307;590;375;0	548;0	584;582	626;5	186;0;642;437;0	327;0	637;576	348;4	402;0; ; ; ; ; ; ; ;
6128;308;611;355;0	548;0	584;582	626;5	140;0;705;378;0	327;0	637;576	348;5	368;0; ; ; ; ; ; ; ;
6148;309;-800;-600;-1	000;-1	000;-1	000;-1	000;4;-800;-600;-1	000;-1	000;-1	000;-1	000;4; ; ; ; ; ; ; ;
6168;310;-800;-600;0	327;0	637;-1	000;-1	000;4;647;348;0	327;0	637;576	348;4	640;0; ; ; ; ; ; ; ;
6188;311;603;375;0	548;0	584;582	626;4	714;0;624;367;0	327;0	637;576	348;4	108;0; ; ; ; ; ; ; ;
6208;312;603;376;0	548;0	584;581	914;4	708;0;602;356;0	327;0	637;576	130;4	035;0; ; ; ; ; ; ; ;
6228;313;618;395;0	548;0	584;581	914;4	390;0;626;385;0	327;0	637;576	130;4	330;0; ; ; ; ; ; ; ;
6248;314;624;380;0	548;0	584;581	914;4	701;0;659;371;0	326;0	637;576	130;4	197;0; ; ; ; ; ; ; ;
6268;315;-800;-600;0	326;0	637;-1	000;-1	000;4;661;359;0	326;0	637;576	130;4	485;0; ; ; ; ; ; ; ;
6288;316;-800;-600;0	326;0	637;-1	000;-1	000;4;607;375;0	326;0	637;576	130;4	070;0;11;655;362; ; ; ; ;
6308;317;-800;-600;0	548;0	584;-1	000;-1	000;4;624;370;0	326;0	637;577	846;4	135;0;11;655;362; ; ; ; ;
6327;318;642;353;0	548;0	584;583	486;4	071;0;627;404;0	326;0	637;577	846;4	437;0;11;655;362; ; ; ; ;
6347;319;627;309;0	548;0	584;583	486;4	468;0;647;399;0	326;0	637;577	846;4	326;0;11;655;362; ; ; ; ;
6367;320;635;371;0	548;0	584;583	486;4	749;0;676;338;0	326;0	637;577	846;4	293;0;11;655;362; ; ; ; ;
6387;321;683;357;0	548;0	584;583	486;4	240;0;659;374;0	326;0	637;577	846;4	091;0;11;655;362; ; ; ; ;
6407;322;680;353;0	548;0	584;582	625;4	516;0;672;355;0	326;0	637;577	180;3	994;0;11;655;362; ; ; ; ;
6427;323;626;373;0	548;0	584;582	625;4	501;0;698;353;0	326;0	638;577	180;4	866;0;11;655;362; ; ; ; ;
6447;324;-800;-600;0	326;0	638;-1	000;-1	000;4;687;360;0	326;0	638;577	180;4	865;0;11;655;362; ; ; ; ;
6467;325;627;522;0	547;0	587;582	625;4	687;0;689;522;0	326;0	640;577	180;4	887;0; ; ; ; ; ; ; ;
6487;326;624;523;0	548;0	587;582	625;4	786;0;716;505;0	326;0	640;577	180;4	938;0; ; ; ; ; ; ; ;
6507;327;624;523;0	548;0	587;582	796;4	787;0;716;488;0	326;0	641;577	017;4	947;0; ; ; ; ; ; ; ;
6527;328;595;504;0	548;0	587;582	796;4	647;0;683;520;0	326;0	641;577	017;4	995;0; ; ; ; ; ; ; ;
6547;329;637;525;0	547;0	587;582	796;4	518;0;641;537;0	326;0	641;577	017;4	590;0; ; ; ; ; ; ; ;
6567;330;765;516;0	547;0	587;582	796;4	045;0;700;522;0	326;0	641;577	017;4	845;0; ; ; ; ; ; ; ;
6587;331;690;532;0	547;0	587;582	796;4	421;0;677;527;0	326;0	641;577	017;5	073;0; ; ; ; ; ; ; ;
6606;332;751;532;0	547;0	587;582	800;4	231;0;670;532;0	326;0	640;577	176;4	942;0; ; ; ; ; ; ; ;
6626;333;635;503;0	547;0	587;582	800;4	637;0;648;510;0	326;0	640;577	176;4	693;0; ; ; ; ; ; ; ;
6646;334;641;503;0	547;0	587;582	800;4	633;0;684;565;0	326;0	640;577	176;4	917;0; ; ; ; ; ; ; ;
6666;335;670;514;0	547;0	587;582	800;4	585;0;714;532;0	326;0	641;577	176;5	063;0; ; ; ; ; ; ; ;
6686;336;586;505;0	547;0	587;582	800;4	714;0;644;531;0	326;0	641;577	176;4	801;0; ; ; ; ; ; ; ;
6706;337;592;508;0	547;0	587;582	680;4	705;0;668;530;0	326;0	641;576	182;4	950;0; ; ; ; ; ; ; ;
6726;338;628;526;0	547;0	587;582	680;4	517;0;682;523;0	325;0	641;576	182;4	865;0; ; ; ; ; ; ; ;
6746;339;616;482;0	547;0	587;582	680;4	454;0;666;563;0	325;0	641;576	182;4	928;0; ; ; ; ; ; ; ;
6766;340;662;498;0	547;0	587;582	680;4	459;0;681;532;0	325;0	641;576	182;4	761;0;12;663;529; ; ; ; ;
6786;341;654;525;0	546;0	586;582	680;4	495;0;684;548;0	325;0	640;576	182;5	013;0;12;663;529; ; ; ; ;
6806;342;663;506;0	546;0	586;583	514;4	470;0;680;532;0	324;0	640;576	864;4	991;0;12;663;529; ; ; ; ;
6826;343;626;529;0	546;0	586;583	514;4	560;0;685;536;0	324;0	640;576	864;4	660;0;12;663;529; ; ; ; ;
6846;344;639;517;0	546;0	586;583	514;4	367;0;688;546;0	324;0	640;576	864;5	190;0;12;663;529; ; ; ; ;
6866;345;631;519;0	546;0	586;583	514;4	742;0;681;538;0	324;0	640;576	864;5	217;0;12;663;529; ; ; ; ;
6886;346;609;528;0	545;0	586;583	514;4	789;0;643;539;0	323;0	640;576	864;4	651;0; ; ; ; ; ; ; ;
6906;347;611;523;0	545;0	586;582	487;4	827;0;639;540;0	323;0	640;576	603;4	920;0; ; ; ; ; ; ; ;
6925;348;589;519;0	545;0	586;582	487;4	623;0;649;537;0	323;0	640;576	603;4	933;0; ; ; ; ; ; ; ;
6945;349;647;489;0	544;0	586;582	487;4	696;0;658;545;0	323;0	640;576	603;4	828;0; ; ; ; ; ; ; ;
6965;350;593;521;0	544;0	586;582	487;5	364;0;667;523;0	323;0	640;576	603;4	885;0; ; ; ; ; ; ; ;
6985;351;627;500;0	545;0	586;582	487;5	136;0;644;530;0	323;0	640;576	603;4	723;0; ; ; ; ; ; ; ;
7005;352;602;514;0	545;0	586;582	935;5	386;0;650;528;0	323;0	639;577	160;4	711;0; ; ; ; ; ; ; ;
7025;353;647;514;0	545;0	586;582	935;4	782;0;657;543;0	323;0	639;577	160;5	316;0; ; ; ; ; ; ; ;
7045;354;583;521;0	544;0	585;582	935;5	150;0;-800;-600;0	544;0	585;-1	000;-1	000;4; ; ; ; ; ; ; ;
7065;355;621;515;0	544;0	585;582	935;4	792;0;640;531;0	323;0	638;577	160;4	737;0; ; ; ; ; ; ; ;
7085;356;624;544;0	544;0	585;582	935;4	816;0;659;559;0	323;0	638;577	160;4	957;0; ; ; ; ; ; ; ;
7105;357;629;547;0	544;0	585;584	620;4	926;0;660;558;0	322;0	638;578	762;4	970;0; ; ; ; ; ; ; ;
7125;358;542;495;0	545;0	585;584	620;4	665;0;600;524;0	323;0	638;578	762;5	107;0; ; ; ; ; ; ; ;
7145;359;518;457;0	545;0	584;584	620;4	794;0;538;492;0	324;0	637;578	762;4	678;0;13;525;463; ; ; ; ;
7165;360;496;411;0	546;0	584;584	620;4	642;0;545;503;0	324;0	637;578	762;4	924;0;13;525;463; ; ; ; ;
7185;361;506;452;0	546;0	584;584	620;4	772;0;551;503;0	324;0	637;578	762;4	948;0;13;525;463; ; ; ; ;
7205;362;494;433;0	545;0	584;585	155;4	718;0;558;501;0	324;0	637;582	058;4	999;0;13;525;463; ; ; ; ;
7224;363;500;453;0	545;0	584;585	155;4	807;0;542;482;0	324;0	637;582	058;5	153;0;13;525;463; ; ; ; ;
7244;364;490;461;0	546;0	584;585	155;4	805;0;565;461;0	324;0	637;582	058;5	317;0;13;525;463; ; ; ; ;
7264;365;509;444;0	546;0	584;585	155;4	961;0;530;477;0	324;0	637;582	058;5	011;0;13;525;463; ; ; ; ;
7284;366;513;419;0	546;0	583;585	155;4	943;0;560;457;0	324;0	637;582	058;5	018;0;13;525;463; ; ; ; ;
7304;367;514;417;0	546;0	583;583	937;4	915;0;547;461;0	324;0	637;581	479;5	021;0;13;525;463; ; ; ; ;
7324;368;515;462;0	546;0	584;583	937;4	811;0;544;473;0	324;0	637;581	479;5	060;0;13;525;463; ; ; ; ;
7344;369;501;465;0	546;0	584;583	937;4	825;0;547;478;0	324;0	637;581	479;5	254;0;13;525;463; ; ; ; ;
7364;370;529;461;0	546;0	584;583	937;4	879;0;521;483;0	324;0	637;581	479;5	097;0;13;525;463; ; ; ; ;
7384;371;517;449;0	546;0	584;583	937;4	850;0;528;489;0	324;0	637;581	479;5	308;0;13;525;463; ; ; ; ;
7404;372;517;448;0	546;0	584;583	244;4	871;0;521;495;0	324;0	637;580	453;5	264;0;13;525;463; ; ; ; ;
7424;373;469;432;0	546;0	584;583	244;5	064;0;512;478;0	325;0	637;580	453;5	184;0; ; ; ; ; ; ; ;
7444;374;394;485;0	548;0	584;583	244;5	075;0;433;505;0	326;0	637;580	453;4	991;0; ; ; ; ; ; ; ;
7464;375;378;452;0	548;0	584;583	244;4	947;0;-800;-600;0	548;0	584;-1	000;-1	000;4;14;398;471; ; ; ; ;
7484;376;368;464;0	548;0	584;583	244;5	219;0;424;464;0	327;0	637;580	453;5	259;0;14;398;471; ; ; ; ;
7503;377;357;484;0	548;0	584;583	692;5	209;0;424;463;0	327;0	637;581	678;5	270;0;14;398;471; ; ; ; ;
7523;378;382;453;0	548;0	583;583	692;5	088;0;406;491;0	327;0	637;581	678;5	250;0;14;398;471; ; ; ; ;
7543;379;381;470;0	548;0	583;583	692;5	001;0;389;490;0	327;0	637;581	678;5	183;0;14;398;471; ; ; ; ;
7563;380;402;474;0	548;0	584;583	692;4	882;0;-800;-600;0	548;0	584;-1	000;-1	000;4;14;398;471; ; ; ; ;
7583;381;385;457;0	548;0	584;583	692;5	310;0;416;464;0	327;0	637;581	678;5	361;0;14;398;471; ; ; ; ;
7603;382;390;467;0	548;0	584;584	226;5	260;0;416;462;0	327;0	637;583	353;5	376;0;14;398;471; ; ; ; ;
7623;383;378;463;0	548;0	584;584	226;5	037;0;396;489;0	327;0	637;583	353;5	375;0;14;398;471; ; ; ; ;
7643;384;400;473;0	548;0	583;584	226;5	236;0;416;471;0	327;0	637;583	353;5	789;0;14;398;471; ; ; ; ;
7663;385;407;473;0	548;0	583;584	226;5	164;0;419;483;0	327;0	637;583	353;5	555;0;14;398;471; ; ; ; ;
7683;386;389;457;0	548;0	584;584	226;5	137;0;413;482;0	327;0	637;583	353;5	453;0;14;398;471; ; ; ; ;
7703;387;403;461;0	548;0	584;583	772;5	105;0;413;482;0	327;0	637;583	374;5	609;0;14;398;471; ; ; ; ;
7723;388;370;461;0	548;0	584;583	772;5	255;0;416;485;0	327;0	637;583	374;5	625;0;14;398;471; ; ; ; ;
7743;389;390;469;0	548;0	584;583	772;5	037;0;413;471;0	327;0	637;583	374;5	537;0;14;398;471; ; ; ; ;
7763;390;372;495;0	549;0	584;583	772;5	086;0;385;505;0	327;0	638;583	374;5	744;0;15;368;513; ; ; ; ;
7782;391;355;511;0	549;0	584;583	772;5	133;0;372;507;0	327;0	638;583	374;5	282;0;15;368;513; ; ; ; ;
7802;392;359;528;0	549;0	584;582	882;5	018;0;359;510;0	327;0	638;581	210;5	243;0;15;368;513; ; ; ; ;
7822;393;371;494;0	548;0	584;582	882;5	047;0;386;503;0	327;0	638;581	210;5	577;0;15;368;513; ; ; ; ;
7842;394;372;523;0	548;0	584;582	882;5	024;0;-800;-600;0	548;0	584;-1	000;-1	000;4;15;368;513; ; ; ; ;
7862;395;352;493;0	548;0	584;582	882;5	076;0;377;528;0	326;0	638;581	210;5	443;0;15;368;513; ; ; ; ;
7882;396;352;507;0	548;0	584;582	882;5	139;0;370;529;0	326;0	638;581	210;5	300;0;15;368;513; ; ; ; ;
7902;397;352;515;0	548;0	584;582	333;5	144;0;369;529;0	326;0	638;581	429;5	302;0;15;368;513; ; ; ; ;
7922;398;361;510;0	548;0	584;582	333;5	270;0;381;525;0	327;0	638;581	429;5	661;0;15;368;513; ; ; ; ;
7942;399;366;511;0	548;0	584;582	333;5	259;0;361;536;0	327;0	638;581	429;5	356;0;15;368;513; ; ; ; ;
7962;400;374;507;0	549;0	584;582	333;5	265;0;387;524;0	327;0	638;581	429;5	507;0;15;368;513; ; ; ; ;
7982;401;354;511;0	549;0	585;582	333;5	142;0;-800;-600;0	549;0	585;-1	000;-1	000;4;15;368;513; ; ; ; ;
8002;402;358;509;0	549;0	585;583	682;5	139;0;-800;-600;0	327;0	638;-1	000;-1	000;4;15;368;513; ; ; ; ;
8022;403;372;508;0	549;0	585;583	682;4	994;0;389;513;0	327;0	638;582	185;5	683;0;15;368;513; ; ; ; ;
8042;404;379;503;0	549;0	584;583	682;5	117;0;400;509;0	327;0	638;582	185;5	430;0;15;368;513; ; ; ; ;
8062;405;350;507;0	549;0	584;583	682;4	946;0;368;506;0	327;0	638;582	185;5	156;0;16;379;515; ; ; ; ;
8082;406;366;509;0	549;0	584;583	682;5	018;0;384;531;0	327;0	638;582	185;5	291;0;16;379;515; ; ; ; ;
8101;407;362;508;0	548;0	584;583	498;5	037;0;381;529;0	327;0	638;583	407;5	163;0;16;379;515; ; ; ; ;
8121;408;373;495;0	548;0	584;583	498;4	932;0;388;536;0	326;0	638;583	407;5	127;0;16;379;515; ; ; ; ;
8141;409;371;502;0	548;0	585;583	498;5	096;0;379;553;0	326;0	638;583	407;5	192;0;16;379;515; ; ; ; ;
8161;410;369;485;0	548;0	585;583	498;5	074;0;410;523;0	326;0	639;583	407;5	541;0;16;379;515; ; ; ; ;
8181;411;379;499;0	548;0	585;583	498;4	969;0;353;520;0	326;0	639;583	407;5	099;0;16;379;515; ; ; ; ;
8201;412;377;493;0	548;0	585;583	013;5	044;0;354;517;0	326;0	639;582	007;5	204;0;16;379;515; ; ; ; ;
8221;413;358;503;0	548;0	585;583	013;4	999;0;384;538;0	327;0	639;582	007;5	242;0;16;379;515; ; ; ; ;
8241;414;383;497;0	549;0	585;583	013;4	861;0;398;523;0	327;0	639;582	007;5	351;0;16;379;515; ; ; ; ;
8261;415;374;514;0	549;0	585;583	013;4	820;0;424;531;0	327;0	639;582	007;5	693;0;16;379;515; ; ; ; ;
8281;416;369;500;0	549;0	585;583	013;4	918;0;386;530;0	327;0	639;582	007;5	527;0;16;379;515; ; ; ; ;
8301;417;381;501;0	549;0	585;582	670;4	829;0;398;528;0	327;0	638;583	030;5	709;0;16;379;515; ; ; ; ;
8321;418;349;507;0	549;0	584;582	670;5	160;0;-800;-600;0	549;0	584;-1	000;-1	000;4; ; ; ; ; ; ; ;
8341;419;-800;-600;-1	000;-1	000;-1	000;-1	000;4;-800;-600;-1	000;-1	000;-1	000;-1	000;4; ; ; ; ; ; ; ;
8361;420;-800;-600;-1	000;-1	000;-1	000;-1	000;4;-800;-600;-1	000;-1	000;-1	000;-1	000;4; ; ; ; ; ; ; ;
8380;421;-800;-600;-1	000;-1	000;-1	000;-1	000;4;-800;-600;-1	000;-1	000;-1	000;-1	000;4; ; ; ; ; ; ; ;
8400;422;-800;-600;-1	000;-1	000;-1	000;-1	000;4;-800;-600;-1	000;-1	000;-1	000;-1	000;4; ; ; ; ; ; ; ;
8421;423;-800;-600;-1	000;-1	000;-1	000;-1	000;4;-800;-600;-1	000;-1	000;-1	000;-1	000;4; ; ; ; ; ; ; ;
8440;424;-800;-600;-1	000;-1	000;-1	000;-1	000;4;-800;-600;-1	000;-1	000;-1	000;-1	000;4; ; ; ; ; ; ; ;
8460;425;-800;-600;-1	000;-1	000;-1	000;-1	000;4;-800;-600;-1	000;-1	000;-1	000;-1	000;4; ; ; ; ; ; ; ;
8480;426;-800;-600;-1	000;-1	000;-1	000;-1	000;4;-800;-600;-1	000;-1	000;-1	000;-1	000;4; ; ; ; ; ; ; ;
8500;427;382;488;0	548;0	583;582	670;4	958;0;457;525;0	326;0	636;583	030;5	387;0; ; ; ; ; ; ; ;
8520;428;382;488;0	548;0	583;583	468;4	965;0;457;524;0	326;0	637;583	504;5	391;0; ; ; ; ; ; ; ;
8540;429;356;498;0	548;0	584;583	468;5	088;0;-800;-600;0	548;0	584;-1	000;-1	000;4; ; ; ; ; ; ; ;
8560;430;395;506;0	548;0	584;583	468;4	662;0;430;517;0	327;0	637;583	504;5	353;0; ; ; ; ; ; ; ;
8580;431;385;514;0	548;0	584;583	468;4	810;0;412;506;0	327;0	638;583	504;5	066;0; ; ; ; ; ; ; ;
8600;432;369;508;0	548;0	584;583	468;4	753;0;431;510;0	327;0	638;583	504;5	382;0; ; ; ; ; ; ; ;
8620;433;386;511;0	547;0	584;583	188;4	830;0;426;504;0	326;0	637;584	607;5	307;0; ; ; ; ; ; ; ;
8640;434;535;398;0	545;0	583;583	188;4	786;0;576;422;0	324;0	637;584	607;4	936;0; ; ; ; ; ; ; ;
8660;435;595;331;0	544;0	584;583	188;4	510;0;671;332;0	323;0	636;584	607;4	915;0; ; ; ; ; ; ; ;
8680;436;-800;-600;0	323;0	637;-1	000;-1	000;4;630;380;0	323;0	637;584	607;4	776;0;17;620;352; ; ; ; ;
8699;437;612;350;0	544;0	584;583	188;4	640;0;608;372;0	323;0	637;584	607;4	780;0;17;620;352; ; ; ; ;
8719;438;612;351;0	544;0	584;582	169;4	632;0;643;370;0	323;0	637;577	783;4	730;0;17;620;352; ; ; ; ;
8739;439;625;356;0	544;0	585;582	169;4	409;0;583;393;0	323;0	637;577	783;4	494;0;17;620;352; ; ; ; ;
8759;440;595;355;0	544;0	585;582	169;4	817;0;620;383;0	323;0	638;577	783;4	648;0;17;620;352; ; ; ; ;
8779;441;630;329;0	544;0	585;582	169;4	516;0;608;361;0	323;0	638;577	783;4	454;0;17;620;352; ; ; ; ;
8799;442;603;328;0	545;0	585;582	169;4	543;0;659;340;0	323;0	638;577	783;4	917;0;17;620;352; ; ; ; ;
8819;443;616;325;0	545;0	586;581	216;4	562;0;668;326;0	323;0	638;577	253;4	937;0;17;620;352; ; ; ; ;
8839;444;-800;-600;0	323;0	638;-1	000;-1	000;4;617;359;0	323;0	638;577	253;4	642;0; ; ; ; ; ; ; ;
8861;445;620;327;0	544;0	586;581	216;4	774;0;644;340;0	323;0	638;577	253;4	949;0; ; ; ; ; ; ; ;
8879;446;570;376;0	544;0	586;581	216;4	892;0;675;341;0	323;0	639;577	253;5	013;0; ; ; ; ; ; ; ;
8899;447;602;372;0	544;0	586;581	216;4	300;0;639;313;0	322;0	639;577	253;4	687;0; ; ; ; ; ; ; ;
8919;448;578;369;0	543;0	587;581	836;4	186;0;648;303;0	322;0	639;578	329;4	868;0; ; ; ; ; ; ; ;
8939;449;-800;-600;0	322;0	640;-1	000;-1	000;4;671;433;0	322;0	640;578	329;4	803;0; ; ; ; ; ; ; ;
8959;450;625;398;0	543;0	587;581	836;4	348;0;703;404;0	322;0	640;578	329;4	964;0; ; ; ; ; ; ; ;
8978;451;645;356;0	543;0	587;581	836;4	648;0;705;390;0	321;0	640;578	329;4	921;0; ; ; ; ; ; ; ;
8998;452;665;384;0	543;0	587;581	836;4	622;0;649;415;0	321;0	640;578	329;4	371;0; ; ; ; ; ; ; ;
9018;453;682;366;0	543;0	587;581	669;4	594;0;662;414;0	321;0	640;577	921;4	402;0; ; ; ; ; ; ; ;
9038;454;665;398;0	543;0	587;581	669;4	319;0;696;405;0	322;0	640;577	921;4	977;0; ; ; ; ; ; ; ;
9058;455;665;411;0	543;0	587;581	669;4	381;0;719;427;0	322;0	640;577	921;5	000;0; ; ; ; ; ; ; ;
9078;456;663;378;0	543;0	587;581	669;4	566;0;610;410;0	322;0	640;577	921;4	213;0; ; ; ; ; ; ; ;
9098;457;-800;-600;-1	000;-1	000;-1	000;-1	000;4;-800;-600;-1	000;-1	000;-1	000;-1	000;4; ; ; ; ; ; ; ;
9118;458;-800;-600;0	543;0	587;-1	000;-1	000;4;-800;-600;0	322;0	640;-1	000;-1	000;4; ; ; ; ; ; ; ;
9138;459;666;409;0	543;0	587;581	965;4	704;0;667;431;0	321;0	640;577	206;4	826;0; ; ; ; ; ; ; ;
9158;460;655;393;0	543;0	587;581	965;4	653;0;702;374;0	321;0	640;577	206;5	028;0; ; ; ; ; ; ; ;
9178;461;635;404;0	543;0	587;581	965;5	165;0;691;408;0	321;0	640;577	206;5	124;0; ; ; ; ; ; ; ;
9198;462;663;427;0	543;0	587;581	965;4	687;0;681;408;0	321;0	640;577	206;4	907;0; ; ; ; ; ; ; ;
9218;463;653;422;0	544;0	587;583	140;4	797;0;678;407;0	322;0	639;579	645;5	059;0; ; ; ; ; ; ; ;
9238;464;359;326;0	547;0	587;583	140;4	951;0;425;376;0	326;0	639;579	645;4	989;0; ; ; ; ; ; ; ;
9260;465;235;383;0	550;0	587;583	140;4	943;0;263;392;0	328;0	639;579	645;4	940;0; ; ; ; ; ; ; ;
9278;466;248;386;0	550;0	587;583	140;4	696;0;267;424;0	329;0	638;579	645;4	638;0; ; ; ; ; ; ; ;
9298;467;238;376;0	550;0	587;583	140;4	699;0;248;351;0	329;0	638;579	645;4	545;0;18;243;385; ; ; ; ;
9317;468;243;377;0	550;0	587;580	673;4	683;0;238;361;0	329;0	638;584	042;4	483;0;18;243;385; ; ; ; ;
9338;469;233;396;0	551;0	587;580	673;4	855;0;244;380;0	329;0	638;584	042;4	665;0;18;243;385; ; ; ; ;
9357;470;233;405;0	551;0	587;580	673;4	680;0;270;399;0	329;0	638;584	042;4	604;0;18;243;385; ; ; ; ;
9378;471;220;393;0	551;0	587;580	673;4	588;0;263;403;0	329;0	638;584	042;5	073;0;18;243;385; ; ; ; ;
9397;472;248;382;0	550;0	586;580	673;4	807;0;-800;-600;0	550;0	586;-1	000;-1	000;4;18;243;385; ; ; ; ;
9417;473;245;383;0	550;0	586;579	572;4	685;0;-800;-600;0	329;0	638;-1	000;-1	000;4;18;243;385; ; ; ; ;
9437;474;235;377;0	550;0	586;579	572;4	674;0;-800;-600;0	550;0	586;-1	000;-1	000;4;18;243;385; ; ; ; ;
9458;475;271;413;0	550;0	586;579	572;4	559;0;-800;-600;0	550;0	586;-1	000;-1	000;4; ; ; ; ; ; ; ;
9477;476;193;403;0	551;0	587;579	572;4	726;0;203;455;0	329;0	639;583	855;4	838;0; ; ; ; ; ; ; ;
9498;477;154;435;0	552;0	588;579	572;4	659;0;-800;-600;0	552;0	588;-1	000;-1	000;4; ; ; ; ; ; ; ;
9517;478;147;443;0	552;0	588;576	217;4	616;0;-800;-600;0	330;0	639;-1	000;-1	000;4; ; ; ; ; ; ; ;
9538;479;165;450;0	552;0	588;576	217;4	766;0;190;454;0	330;0	639;580	412;4	835;0; ; ; ; ; ; ; ;
9557;480;139;431;0	552;0	587;576	217;4	529;0;154;444;0	330;0	639;580	412;4	637;0; ; ; ; ; ; ; ;
9578;481;143;455;0	552;0	587;576	217;4	604;0;146;463;0	330;0	639;580	412;4	651;0; ; ; ; ; ; ; ;
9597;482;137;427;0	552;0	587;576	217;4	495;0;-800;-600;0	552;0	587;-1	000;-1	000;4;19;149;446; ; ; ; ;
9616;483;137;434;0	552;0	587;576	814;4	514;0;-800;-600;0	330;0	639;-1	000;-1	000;4;19;149;446; ; ; ; ;
9636;484;150;437;0	552;0	587;576	814;4	628;0;167;463;0	330;0	639;580	315;4	713;0;19;149;446; ; ; ; ;
9658;485;179;445;0	552;0	587;576	814;4	476;0;90;437;0	330;0	639;580	315;4	584;0;19;149;446; ; ; ; ;
9676;486;160;430;0	552;0	587;576	814;4	375;0;128;475;0	330;0	639;580	315;4	793;0;19;149;446; ; ; ; ;
9698;487;147;457;0	552;0	587;576	814;4	610;0;185;466;0	330;0	640;580	315;4	831;0;19;149;446; ; ; ; ;
9716;488;158;458;0	552;0	588;575	259;4	496;0;157;463;0	330;0	640;580	579;4	872;0;19;149;446; ; ; ; ;
9738;489;131;447;0	552;0	588;575	259;4	575;0;158;425;0	330;0	640;580	579;5	022;0;19;149;446; ; ; ; ;
9756;490;154;432;0	552;0	588;575	259;4	336;0;156;446;0	330;0	640;580	579;4	769;0;19;149;446; ; ; ; ;
9778;491;132;444;0	552;0	588;575	259;4	599;0;113;421;0	330;0	640;580	579;4	499;0; ; ; ; ; ; ; ;
9796;492;143;457;0	552;0	588;575	259;4	663;0;182;459;0	330;0	640;580	579;5	208;0; ; ; ; ; ; ; ;
9816;493;150;453;0	552;0	588;575	642;4	619;0;172;454;0	330;0	640;582	084;5	043;0; ; ; ; ; ; ; ;
9836;494;148;463;0	552;0	588;575	642;4	692;0;166;425;0	330;0	640;582	084;4	904;0; ; ; ; ; ; ; ;
9856;495;151;445;0	552;0	588;575	642;4	683;0;184;473;0	330;0	640;582	084;4	937;0; ; ; ; ; ; ; ;
9876;496;153;493;0	552;0	589;575	642;4	844;0;140;513;0	331;0	641;582	084;4	926;0; ; ; ; ; ; ; ;
9895;497;103;527;0	552;0	589;575	642;5	027;0;170;541;0	331;0	641;582	084;4	997;0; ; ; ; ; ; ; ;
9915;498;99;533;0	552;0	589;578	529;5	114;0;170;570;0	330;0	641;580	309;4	999;0; ; ; ; ; ; ; ;
9935;499;142;524;0	552;0	589;578	529;4	718;0;171;559;0	330;0	642;580	309;5	191;0; ; ; ; ; ; ; ;
9955;500;143;522;0	552;0	589;578	529;4	924;0;168;552;0	330;0	642;580	309;4	881;0; ; ; ; ; ; ; ;
9975;501;162;534;0	552;0	589;578	529;4	839;0;191;551;0	330;0	641;580	309;5	261;0; ; ; ; ; ; ; ;
9995;502;126;516;0	552;0	589;578	529;4	786;0;140;530;0	330;0	641;580	309;4	845;0;20;143;508; ; ; ; ;
10015;503;131;518;0	552;0	589;578	293;4	872;0;141;523;0	330;0	641;580	979;4	965;0;20;143;508; ; ; ; ;
10035;504;135;518;0	552;0	589;578	293;4	769;0;132;522;0	330;0	641;580	979;4	933;0;20;143;508; ; ; ; ;
10055;505;131;488;0	552;0	589;578	293;4	670;0;167;505;0	330;0	641;580	979;4	924;0;20;143;508; ; ; ; ;
10075;506;129;500;0	552;0	589;578	293;4	737;0;163;496;0	331;0	641;580	979;4	896;0;20;143;508; ; ; ; ;
10095;507;147;497;0	552;0	589;578	293;4	647;0;155;541;0	331;0	641;580	979;5	156;0;20;143;508; ; ; ; ;
10115;508;149;494;0	552;0	589;577	596;4	656;0;151;530;0	331;0	641;581	584;5	168;0;20;143;508; ; ; ; ;
10135;509;135;494;0	552;0	589;577	596;4	513;0;137;497;0	331;0	641;581	584;4	757;0;20;143;508; ; ; ; ;
10154;510;133;498;0	553;0	589;577	596;4	688;0;159;516;0	331;0	641;581	584;4	837;0;20;143;508; ; ; ; ;
10174;511;167;512;0	553;0	589;577	596;4	772;0;194;512;0	331;0	641;581	584;5	010;0; ; ; ; ; ; ; ;
10194;512;158;516;0	553;0	589;577	596;4	639;0;207;552;0	331;0	640;581	584;5	674;0; ; ; ; ; ; ; ;
10214;513;149;520;0	553;0	589;578	355;4	657;0;222;564;0	331;0	640;581	793;5	836;0; ; ; ; ; ; ; ;
10234;514;147;493;0	553;0	589;578	355;4	760;0;186;511;0	331;0	640;581	793;4	972;0; ; ; ; ; ; ; ;
10254;515;169;490;0	553;0	588;578	355;4	556;0;143;445;0	331;0	640;581	793;4	862;0; ; ; ; ; ; ; ;
10274;516;118;497;0	552;0	588;578	355;4	793;0;181;497;0	331;0	640;581	793;4	748;0; ; ; ; ; ; ; ;
10294;517;164;500;0	552;0	589;578	355;4	725;0;142;503;0	331;0	641;581	793;4	933;0; ; ; ; ; ; ; ;
10314;518;146;500;0	552;0	588;579	773;4	690;0;159;484;0	330;0	641;581	128;4	841;0; ; ; ; ; ; ; ;
10334;519;197;469;0	551;0	588;579	773;4	684;0;293;525;0	330;0	640;581	128;5	382;0; ; ; ; ; ; ; ;
10354;520;186;454;0	551;0	588;579	773;4	635;0;246;482;0	330;0	640;581	128;5	071;0;21;207;466; ; ; ; ;
10374;521;196;478;0	551;0	588;579	773;4	657;0;240;474;0	330;0	640;581	128;5	184;0;21;207;466; ; ; ; ;
10394;522;209;458;0	551;0	588;579	773;4	721;0;208;475;0	330;0	640;581	128;4	701;0;21;207;466; ; ; ; ;
10414;523;207;468;0	551;0	588;578	649;4	696;0;192;475;0	330;0	640;582	361;4	625;0;21;207;466; ; ; ; ;
10434;524;206;461;0	552;0	587;578	649;4	615;0;203;472;0	330;0	640;582	361;4	767;0;21;207;466; ; ; ; ;
10454;525;194;455;0	552;0	587;578	649;4	605;0;221;460;0	330;0	640;582	361;4	751;0;21;207;466; ; ; ; ;
10473;526;200;455;0	552;0	587;578	649;4	773;0;215;463;0	330;0	640;582	361;4	985;0;21;207;466; ; ; ; ;
10493;527;216;500;0	551;0	587;578	649;4	737;0;256;468;0	330;0	640;582	361;5	271;0; ; ; ; ; ; ; ;
10513;528;213;499;0	551;0	587;579	784;4	709;0;267;463;0	330;0	639;582	621;5	366;0; ; ; ; ; ; ; ;
10533;529;209;471;0	551;0	587;579	784;4	985;0;269;512;0	330;0	639;582	621;5	092;0; ; ; ; ; ; ; ;
10553;530;193;464;0	551;0	587;579	784;5	149;0;255;460;0	329;0	639;582	621;4	795;0; ; ; ; ; ; ; ;
10573;531;319;449;0	549;0	587;579	784;4	954;0;351;491;0	328;0	639;582	621;5	140;0; ; ; ; ; ; ; ;
10593;532;379;457;0	548;0	587;579	784;4	828;0;395;505;0	327;0	639;582	621;5	428;0; ; ; ; ; ; ; ;
10613;533;418;445;0	548;0	586;582	904;4	873;0;423;487;0	327;0	639;582	750;5	395;0; ; ; ; ; ; ; ;
10633;534;361;477;0	548;0	586;582	904;4	877;0;405;525;0	327;0	639;582	750;5	190;0;22;368;483; ; ; ; ;
10653;535;386;472;0	548;0	586;582	904;5	057;0;398;493;0	327;0	638;582	750;5	094;0;22;368;483; ; ; ; ;
10673;536;355;470;0	548;0	585;582	904;4	814;0;401;489;0	326;0	638;582	750;5	180;0;22;368;483; ; ; ; ;
10693;537;360;478;0	548;0	585;582	904;4	781;0;368;514;0	327;0	638;582	750;5	123;0;22;368;483; ; ; ; ;
10713;538;365;475;0	548;0	585;582	158;4	797;0;363;497;0	327;0	638;581	704;5	153;0;22;368;483; ; ; ; ;
10733;539;385;467;0	548;0	585;582	158;4	894;0;387;493;0	327;0	638;581	704;5	083;0;22;368;483; ; ; ; ;
10753;540;368;498;0	548;0	584;582	158;4	865;0;373;505;0	327;0	638;581	704;4	943;0;22;368;483; ; ; ; ;
10773;541;367;481;0	548;0	584;582	158;4	783;0;364;484;0	326;0	638;581	704;4	912;0;22;368;483; ; ; ; ;
10792;542;362;475;0	548;0	584;582	158;4	937;0;347;466;0	326;0	638;581	704;4	848;0;22;368;483; ; ; ; ;
10812;543;359;486;0	548;0	585;582	817;4	911;0;333;464;0	326;0	638;582	669;4	813;0;22;368;483; ; ; ; ;
10832;544;367;476;0	548;0	585;582	817;4	856;0;416;480;0	326;0	638;582	669;5	148;0; ; ; ; ; ; ; ;
10852;545;359;456;0	548;0	585;582	817;5	120;0;377;479;0	326;0	638;582	669;5	253;0; ; ; ; ; ; ; ;
10872;546;358;464;0	548;0	585;582	817;4	909;0;384;510;0	326;0	638;582	669;5	193;0; ; ; ; ; ; ; ;
10892;547;348;476;0	548;0	585;582	817;4	889;0;378;463;0	326;0	638;582	669;5	378;0; ; ; ; ; ; ; ;
10912;548;344;471;0	547;0	585;579	864;4	946;0;380;469;0	326;0	639;583	435;5	406;0; ; ; ; ; ; ; ;
10932;549;406;509;0	547;0	586;579	864;4	831;0;400;518;0	326;0	639;583	435;5	249;0;23;389;510; ; ; ; ;
10952;550;358;504;0	547;0	586;579	864;5	216;0;396;511;0	325;0	639;583	435;5	383;0;23;389;510; ; ; ; ;
10972;551;375;507;0	547;0	586;579	864;5	145;0;415;503;0	325;0	639;583	435;5	348;0;23;389;510; ; ; ; ;
10992;552;375;495;0	547;0	586;579	864;4	905;0;424;536;0	325;0	639;583	435;5	317;0;23;389;510; ; ; ; ;
11012;553;376;493;0	547;0	586;581	549;5	100;0;429;533;0	325;0	639;582	189;5	370;0;23;389;510; ; ; ; ;
11032;554;382;503;0	547;0	586;581	549;5	035;0;407;539;0	325;0	639;582	189;5	251;0;23;389;510; ; ; ; ;
11052;555;360;515;0	547;0	586;581	549;5	146;0;385;502;0	326;0	639;582	189;5	379;0;23;389;510; ; ; ; ;
11071;556;385;493;0	547;0	586;581	549;5	168;0;-800;-600;0	547;0	586;-1	000;-1	000;4;23;389;510; ; ; ; ;
11092;557;364;508;0	547;0	586;581	549;5	009;0;411;503;0	325;0	639;582	189;5	571;0;23;389;510; ; ; ; ;
11111;558;374;509;0	547;0	586;581	382;5	066;0;411;503;0	325;0	638;582	776;5	576;0;23;389;510; ; ; ; ;
11131;559;388;503;0	547;0	586;581	382;5	036;0;413;530;0	325;0	639;582	776;5	622;0;23;389;510; ; ; ; ;
11151;560;359;485;0	547;0	586;581	382;5	171;0;415;516;0	325;0	639;582	776;5	579;0;23;389;510; ; ; ; ;
11171;561;367;501;0	547;0	586;581	382;4	943;0;405;547;0	325;0	639;582	776;5	552;0;23;389;510; ; ; ; ;
11191;562;380;503;0	547;0	586;581	382;4	958;0;398;513;0	325;0	639;582	776;5	212;0;23;389;510; ; ; ; ;
11211;563;367;498;0	548;0	586;581	046;4	971;0;395;523;0	326;0	639;582	350;5	146;0;23;389;510; ; ; ; ;
11231;564;394;506;0	548;0	586;581	046;5	000;0;412;534;0	326;0	639;582	350;5	269;0;23;389;510; ; ; ; ;
11251;565;355;505;0	548;0	586;581	046;4	831;0;407;518;0	326;0	639;582	350;5	284;0;23;389;510; ; ; ; ;
11271;566;362;503;0	548;0	586;581	046;5	325;0;400;533;0	326;0	639;582	350;5	145;0;23;389;510; ; ; ; ;
11291;567;367;492;0	548;0	586;581	046;4	877;0;379;479;0	326;0	638;582	350;5	185;0; ; ; ; ; ; ; ;
11311;568;373;489;0	548;0	586;582	006;5	065;0;372;470;0	326;0	638;582	204;5	149;0; ; ; ; ; ; ; ;
11331;569;379;484;0	548;0	586;582	006;4	982;0;427;512;0	326;0	639;582	204;5	374;0; ; ; ; ; ; ; ;
11351;570;347;487;0	548;0	586;582	006;5	111;0;386;539;0	326;0	639;582	204;5	073;0;24;382;486; ; ; ; ;
11371;571;376;485;0	548;0	586;582	006;5	010;0;387;511;0	326;0	639;582	204;5	243;0;24;382;486; ; ; ; ;
11390;572;353;484;0	547;0	586;582	006;5	044;0;382;488;0	326;0	639;582	204;5	097;0;24;382;486; ; ; ; ;
11410;573;365;485;0	547;0	586;581	817;5	087;0;379;491;0	326;0	639;583	183;5	171;0;24;382;486; ; ; ; ;
11430;574;390;501;0	547;0	586;581	817;4	806;0;371;478;0	325;0	639;583	183;4	624;0;24;382;486; ; ; ; ;
11450;575;371;473;0	547;0	586;581	817;4	875;0;390;489;0	325;0	639;583	183;5	341;0;24;382;486; ; ; ; ;
11470;576;368;483;0	547;0	586;581	817;4	871;0;408;517;0	325;0	639;583	183;5	234;0;24;382;486; ; ; ; ;
11490;577;404;480;0	547;0	586;581	817;4	793;0;-800;-600;0	547;0	586;-1	000;-1	000;4;24;382;486; ; ; ; ;
11510;578;395;478;0	547;0	586;582	282;4	829;0;-800;-600;0	325;0	639;-1	000;-1	000;4;24;382;486; ; ; ; ;
11530;579;371;496;0	548;0	586;582	282;4	947;0;397;501;0	326;0	639;582	457;5	000;0;24;382;486; ; ; ; ;
11550;580;363;480;0	548;0	586;582	282;4	911;0;383;467;0	326;0	639;582	457;4	875;0;24;382;486; ; ; ; ;
11570;581;368;471;0	548;0	586;582	282;4	720;0;399;484;0	326;0	639;582	457;5	163;0;24;382;486; ; ; ; ;
11590;582;316;448;0	548;0	586;582	282;4	806;0;383;509;0	326;0	638;582	457;5	017;0; ; ; ; ; ; ; ;
11610;583;308;434;0	550;0	585;582	685;4	731;0;390;496;0	328;0	637;584	380;5	044;0; ; ; ; ; ; ; ;
11630;584;232;373;0	550;0	584;582	685;4	755;0;258;302;0	329;0	637;584	380;4	240;0; ; ; ; ; ; ; ;
11650;585;216;379;0	550;0	584;582	685;4	702;0;232;365;0	329;0	637;584	380;5	033;0; ; ; ; ; ; ; ;
11669;586;229;396;0	550;0	584;582	685;4	730;0;244;402;0	328;0	637;584	380;5	017;0; ; ; ; ; ; ; ;
11689;587;204;367;0	550;0	584;582	685;4	493;0;209;389;0	328;0	637;584	380;4	644;0;25;209;367; ; ; ; ;
11709;588;203;375;0	550;0	584;581	748;4	445;0;207;378;0	328;0	637;583	311;5	061;0;25;209;367; ; ; ; ;
11729;589;225;375;0	550;0	584;581	748;4	449;0;225;375;0	328;0	637;583	311;4	901;0;25;209;367; ; ; ; ;
11749;590;189;374;0	550;0	584;581	748;4	380;0;235;325;0	328;0	637;583	311;4	636;0;25;209;367; ; ; ; ;
11769;591;218;378;0	550;0	584;581	748;4	638;0;209;368;0	328;0	637;583	311;4	641;0;25;209;367; ; ; ; ;
11789;592;187;384;0	550;0	584;581	748;4	868;0;209;354;0	328;0	637;583	311;4	750;0;25;209;367; ; ; ; ;
11809;593;195;387;0	550;0	584;580	747;4	925;0;209;337;0	328;0	637;583	906;4	611;0;25;209;367; ; ; ; ;
11829;594;223;390;0	550;0	584;580	747;4	526;0;-800;-600;0	550;0	584;-1	000;-1	000;4; ; ; ; ; ; ; ;
11849;595;196;380;0	551;0	585;580	747;4	623;0;180;405;0	329;0	638;583	906;4	916;0; ; ; ; ; ; ; ;
11869;596;159;381;0	551;0	585;580	747;4	797;0;187;382;0	329;0	638;583	906;4	431;0; ; ; ; ; ; ; ;
11889;597;154;410;0	551;0	585;580	747;4	692;0;190;367;0	329;0	638;583	906;4	954;0; ; ; ; ; ; ; ;
11909;598;151;410;0	551;0	585;577	874;4	751;0;195;357;0	329;0	638;580	372;4	776;0; ; ; ; ; ; ; ;
11929;599;159;375;0	551;0	585;577	874;4	532;0;-800;-600;0	551;0	585;-1	000;-1	000;4; ; ; ; ; ; ; ;
11949;600;185;398;0	551;0	585;577	874;4	454;0;-800;-600;0	551;0	585;-1	000;-1	000;4; ; ; ; ; ; ; ;
11969;601;141;361;0	551;0	585;577	874;4	505;0;158;354;0	329;0	638;580	372;4	139;0;26;171;387; ; ; ; ;
11988;602;161;395;0	551;0	585;577	874;4	405;0;185;349;0	329;0	638;580	372;4	058;0;26;171;387; ; ; ; ;
12008;603;164;384;0	551;0	585;577	365;4	403;0;185;348;0	329;0	638;581	143;4	063;0;26;171;387; ; ; ; ;
12028;604;159;382;0	551;0	585;577	365;4	677;0;171;398;0	329;0	638;581	143;4	351;0;26;171;387; ; ; ; ;
12048;605;135;386;0	551;0	585;577	365;4	380;0;186;400;0	329;0	638;581	143;4	481;0;26;171;387; ; ; ; ;
12068;606;168;416;0	551;0	585;577	365;4	423;0;-800;-600;0	551;0	585;-1	000;-1	000;4;26;171;387; ; ; ; ;
12088;607;177;400;0	551;0	585;577	365;4	360;0;-800;-600;0	551;0	585;-1	000;-1	000;4;26;171;387; ; ; ; ;
12108;608;174;410;0	551;0	585;578	174;4	374;0;-800;-600;0	329;0	638;-1	000;-1	000;4;26;171;387; ; ; ; ;
12128;609;162;407;0	550;0	585;578	174;4	291;0;165;384;0	329;0	638;581	471;4	548;0;26;171;387; ; ; ; ;
12148;610;175;386;0	550;0	585;578	174;4	626;0;195;384;0	329;0	638;581	471;4	470;0;26;171;387; ; ; ; ;
12168;611;174;404;0	550;0	585;578	174;4	515;0;178;347;0	329;0	638;581	471;4	485;0;26;171;387; ; ; ; ;
12188;612;178;384;0	551;0	585;578	174;4	469;0;184;382;0	329;0	638;581	471;4	825;0;26;171;387; ; ; ; ;
12208;613;177;389;0	551;0	585;578	856;4	428;0;175;370;0	329;0	638;580	875;4	808;0;26;171;387; ; ; ; ;
12228;614;151;371;0	551;0	585;578	856;4	824;0;158;372;0	330;0	638;580	875;4	719;0;26;171;387; ; ; ; ;
12247;615;164;387;0	551;0	585;578	856;4	412;0;165;435;0	330;0	638;580	875;4	617;0;27;180;409; ; ; ; ;
12267;616;179;397;0	551;0	585;578	856;4	439;0;182;406;0	330;0	638;580	875;4	636;0;27;180;409; ; ; ; ;
12287;617;151;399;0	551;0	585;578	856;4	727;0;183;394;0	330;0	638;580	875;4	681;0;27;180;409; ; ; ; ;
12307;618;160;404;0	551;0	585;577	638;4	510;0;184;419;0	329;0	638;580	588;4	630;0;27;180;409; ; ; ; ;
12327;619;183;426;0	551;0	584;577	638;4	660;0;186;397;0	329;0	638;580	588;4	783;0;27;180;409; ; ; ; ;
12347;620;183;433;0	551;0	584;577	638;4	517;0;210;428;0	329;0	638;580	588;5	085;0;27;180;409; ; ; ; ;
12367;621;200;420;0	551;0	584;577	638;4	416;0;158;423;0	329;0	638;580	588;4	944;0;27;180;409; ; ; ; ;
12387;622;192;410;0	551;0	584;577	638;4	636;0;179;395;0	329;0	638;580	588;4	828;0;27;180;409; ; ; ; ;
12407;623;197;409;0	551;0	584;578	276;4	541;0;178;410;0	329;0	638;580	401;4	946;0;27;180;409; ; ; ; ;
12427;624;148;388;0	550;0	584;578	276;4	642;0;188;406;0	329;0	638;580	401;4	997;0;27;180;409; ; ; ; ;
12447;625;187;420;0	550;0	584;578	276;4	561;0;205;441;0	328;0	638;580	401;4	832;0; ; ; ; ; ; ; ;
12467;626;378;392;0	546;0	585;578	276;4	947;0;440;429;0	325;0	639;580	401;4	724;0; ; ; ; ; ; ; ;
12487;627;527;450;0	544;0	586;578	276;4	788;0;550;448;0	323;0	639;580	401;4	338;0; ; ; ; ; ; ; ;
12507;628;631;443;0	544;0	586;583	539;4	900;0;666;441;0	323;0	639;581	096;4	178;0; ; ; ; ; ; ; ;
12527;629;563;440;0	544;0	586;583	539;4	961;0;599;474;0	322;0	640;581	096;5	685;0; ; ; ; ; ; ; ;
12547;630;571;426;0	544;0	586;583	539;4	704;0;558;455;0	322;0	640;581	096;4	803;0; ; ; ; ; ; ; ;
12567;631;532;446;0	544;0	586;583	539;5	239;0;577;479;0	322;0	639;581	096;5	140;0; ; ; ; ; ; ; ;
12586;632;553;420;0	544;0	586;583	539;5	053;0;593;440;0	322;0	639;581	096;4	893;0; ; ; ; ; ; ; ;
12606;633;547;424;0	544;0	586;583	254;5	064;0;576;444;0	322;0	639;580	945;5	034;0; ; ; ; ; ; ; ;
12626;634;528;441;0	544;0	586;583	254;5	042;0;570;492;0	322;0	639;580	945;5	384;0; ; ; ; ; ; ; ;
12646;635;582;458;0	544;0	586;583	254;4	739;0;597;472;0	322;0	639;580	945;5	548;0; ; ; ; ; ; ; ;
12666;636;528;440;0	544;0	586;583	254;4	695;0;604;460;0	322;0	639;580	945;5	352;0; ; ; ; ; ; ; ;
12686;637;531;457;0	544;0	586;583	254;4	909;0;-800;-600;0	544;0	586;-1	000;-1	000;4; ; ; ; ; ; ; ;
12706;638;544;450;0	544;0	586;582	499;4	729;0;-800;-600;0	322;0	639;-1	000;-1	000;4; ; ; ; ; ; ; ;
12726;639;544;446;0	544;0	586;582	499;4	959;0;595;510;0	322;0	639;580	967;5	126;0; ; ; ; ; ; ; ;
12746;640;547;456;0	544;0	586;582	499;4	921;0;591;473;0	322;0	639;580	967;5	344;0; ; ; ; ; ; ; ;
12766;641;542;420;0	544;0	586;582	499;4	863;0;601;456;0	322;0	639;580	967;5	306;0; ; ; ; ; ; ; ;
12786;642;588;440;0	544;0	586;582	499;4	687;0;597;489;0	322;0	639;580	967;5	367;0; ; ; ; ; ; ; ;
12806;643;592;435;0	544;0	586;582	763;4	633;0;599;465;0	322;0	639;580	748;5	360;0; ; ; ; ; ; ; ;
12826;644;558;447;0	544;0	586;582	763;4	933;0;637;471;0	322;0	639;580	748;5	451;0; ; ; ; ; ; ; ;
12846;645;539;433;0	544;0	586;582	763;4	779;0;560;442;0	322;0	639;580	748;4	864;0; ; ; ; ; ; ; ;
12865;646;543;467;0	544;0	586;582	763;4	834;0;630;461;0	322;0	639;580	748;5	658;0; ; ; ; ; ; ; ;
12885;647;577;437;0	544;0	586;582	763;5	017;0;585;445;0	322;0	639;580	748;4	834;0; ; ; ; ; ; ; ;
12905;648;572;447;0	543;0	587;585	625;4	984;0;616;453;0	322;0	641;579	200;5	076;0; ; ; ; ; ; ; ;
12925;649;518;544;0	543;0	587;585	625;5	008;0;584;561;0	321;0	641;579	200;5	462;0; ; ; ; ; ; ; ;
12945;650;522;533;0	543;0	587;585	625;5	132;0;597;554;0	321;0	641;579	200;5	422;0; ; ; ; ; ; ; ;
12965;651;487;536;0	543;0	587;585	625;4	902;0;608;547;0	321;0	641;579	200;5	535;0; ; ; ; ; ; ; ;
12985;652;503;522;0	543;0	587;585	625;5	320;0;592;576;0	322;0	641;579	200;5	313;0; ; ; ; ; ; ; ;
13005;653;496;519;0	543;0	587;586	231;5	311;0;595;573;0	322;0	641;578	324;5	301;0; ; ; ; ; ; ; ;
13025;654;536;557;0	544;0	587;586	231;4	962;0;612;555;0	322;0	641;578	324;5	538;0; ; ; ; ; ; ; ;
13045;655;520;536;0	544;0	587;586	231;5	124;0;598;575;0	322;0	641;578	324;5	759;0; ; ; ; ; ; ; ;
13065;656;508;513;0	543;0	587;586	231;5	047;0;601;517;0	321;0	640;578	324;5	516;0; ; ; ; ; ; ; ;
13085;657;517;498;0	543;0	587;586	231;5	281;0;609;522;0	322;0	640;578	324;5	613;0; ; ; ; ; ; ; ;
13105;658;509;485;0	543;0	587;584	157;5	289;0;603;526;0	321;0	640;580	387;5	689;0; ; ; ; ; ; ; ;
13125;659;554;510;0	543;0	587;584	157;5	091;0;611;537;0	321;0	640;580	387;5	500;0;28;563;520; ; ; ; ;
13145;660;538;515;0	543;0	587;584	157;5	290;0;586;530;0	321;0	640;580	387;5	510;0;28;563;520; ; ; ; ;
13164;661;533;498;0	543;0	587;584	157;4	969;0;598;543;0	321;0	640;580	387;5	592;0;28;563;520; ; ; ; ;
13184;662;509;517;0	543;0	587;584	157;5	300;0;611;536;0	321;0	640;580	387;5	628;0;28;563;520; ; ; ; ;
13204;663;499;512;0	543;0	587;585	538;5	209;0;602;536;0	321;0	640;580	068;5	660;0;28;563;520; ; ; ; ;
13224;664;527;518;0	543;0	587;585	538;5	103;0;605;524;0	321;0	640;580	068;5	549;0;28;563;520; ; ; ; ;
13244;665;548;484;0	543;0	587;585	538;5	134;0;574;546;0	321;0	640;580	068;5	053;0;28;563;520; ; ; ; ;
13264;666;553;505;0	543;0	587;585	538;4	984;0;610;521;0	321;0	640;580	068;5	504;0;28;563;520; ; ; ; ;
13284;667;507;493;0	543;0	587;585	538;5	070;0;548;512;0	321;0	640;580	068;4	843;0; ; ; ; ; ; ; ;
13304;668;517;503;0	544;0	587;585	277;5	043;0;551;516;0	322;0	640;579	733;4	921;0; ; ; ; ; ; ; ;
13324;669;550;498;0	544;0	587;585	277;5	146;0;603;536;0	322;0	640;579	733;5	382;0; ; ; ; ; ; ; ;
13344;670;522;506;0	543;0	587;585	277;5	173;0;566;508;0	322;0	640;579	733;4	881;0; ; ; ; ; ; ; ;
13364;671;545;495;0	543;0	587;585	277;4	835;0;607;505;0	321;0	640;579	733;5	167;0; ; ; ; ; ; ; ;
13384;672;523;508;0	543;0	587;585	277;5	083;0;576;518;0	321;0	640;579	733;5	082;0; ; ; ; ; ; ; ;
13404;673;530;506;0	543;0	587;584	210;4	999;0;594;520;0	321;0	640;580	213;5	001;0; ; ; ; ; ; ; ;
13424;674;511;508;0	543;0	587;584	210;5	080;0;583;506;0	321;0	640;580	213;4	969;0; ; ; ; ; ; ; ;
13444;675;518;514;0	543;0	587;584	210;5	078;0;562;551;0	321;0	639;580	213;5	366;0; ; ; ; ; ; ; ;
13466;676;491;466;0	544;0	586;584	210;4	740;0;531;484;0	323;0	639;580	213;5	371;0; ; ; ; ; ; ; ;
13483;677;509;459;0	545;0	586;584	210;4	664;0;490;498;0	323;0	639;580	213;5	359;0; ; ; ; ; ; ; ;
13503;678;506;456;0	545;0	585;580	296;4	559;0;463;501;0	323;0	638;582	229;5	376;0; ; ; ; ; ; ; ;
13523;679;440;459;0	545;0	584;580	296;4	990;0;513;504;0	324;0	638;582	229;5	463;0; ; ; ; ; ; ; ;
13543;680;475;450;0	545;0	583;580	296;5	158;0;529;499;0	324;0	637;582	229;5	640;0; ; ; ; ; ; ; ;
13563;681;-800;-600;0	324;0	636;-1	000;-1	000;4;489;506;0	324;0	636;582	229;5	558;0; ; ; ; ; ; ; ;
13583;682;490;467;0	546;0	582;580	296;4	923;0;493;503;0	324;0	636;582	229;5	706;0; ; ; ; ; ; ; ;
13603;683;491;467;0	546;0	582;581	062;4	930;0;497;503;0	324;0	636;581	679;5	695;0; ; ; ; ; ; ; ;
13623;684;475;470;0	546;0	582;581	062;5	046;0;493;476;0	325;0	636;581	679;5	403;0; ; ; ; ; ; ; ;
13643;685;429;456;0	546;0	582;581	062;5	260;0;461;481;0	324;0	635;581	679;5	035;0; ; ; ; ; ; ; ;
13663;686;450;456;0	546;0	582;581	062;5	404;0;489;462;0	324;0	635;581	679;5	198;0; ; ; ; ; ; ; ;
13683;687;449;470;0	546;0	582;581	062;5	228;0;501;459;0	324;0	635;581	679;5	050;0; ; ; ; ; ; ; ;
13703;688;448;460;0	547;0	582;585	208;5	301;0;494;456;0	325;0	635;580	869;5	103;0; ; ; ; ; ; ; ;
13723;689;377;468;0	547;0	582;585	208;5	182;0;384;441;0	325;0	635;580	869;5	046;0; ; ; ; ; ; ; ;
13743;690;373;482;0	547;0	582;585	208;5	250;0;385;513;0	326;0	635;580	869;5	196;0; ; ; ; ; ; ; ;
13763;691;358;468;0	547;0	582;585	208;5	354;0;391;446;0	326;0	635;580	869;4	986;0;29;376;466; ; ; ; ;
13782;692;365;448;0	548;0	581;585	208;5	414;0;421;464;0	326;0	635;580	869;5	326;0;29;376;466; ; ; ; ;
13802;693;369;450;0	548;0	581;584	769;5	470;0;425;484;0	326;0	635;581	412;5	304;0;29;376;466; ; ; ; ;
13822;694;341;472;0	548;0	581;584	769;5	507;0;407;491;0	326;0	635;581	412;5	464;0;29;376;466; ; ; ; ;
13842;695;342;460;0	548;0	581;584	769;5	253;0;425;475;0	326;0	635;581	412;5	593;0;29;376;466; ; ; ; ;
13862;696;358;457;0	548;0	582;584	769;5	342;0;-800;-600;0	548;0	582;-1	000;-1	000;4;29;376;466; ; ; ; ;
13882;697;326;454;0	548;0	582;584	769;5	435;0;402;474;0	326;0	635;581	412;5	608;0;29;376;466; ; ; ; ;
13902;698;330;452;0	548;0	582;584	523;5	322;0;402;474;0	326;0	635;581	750;5	611;0;29;376;466; ; ; ; ;
13922;699;366;459;0	548;0	582;584	523;5	194;0;383;493;0	326;0	635;581	750;5	318;0;29;376;466; ; ; ; ;
13942;700;347;454;0	547;0	582;584	523;5	289;0;-800;-600;0	547;0	582;-1	000;-1	000;4; ; ; ; ; ; ; ;
13962;701;346;482;0	547;0	582;584	523;5	503;0;415;480;0	325;0	636;581	750;5	703;0;30;365;474; ; ; ; ;
13982;702;335;468;0	547;0	582;584	523;5	471;0;396;471;0	325;0	636;581	750;5	444;0;30;365;474; ; ; ; ;
14002;703;329;473;0	547;0	583;584	155;5	435;0;396;471;0	325;0	636;581	688;5	443;0;30;365;474; ; ; ; ;
14022;704;369;458;0	547;0	583;584	155;5	529;0;379;484;0	325;0	636;581	688;4	971;0;30;365;474; ; ; ; ;
14041;705;345;465;0	547;0	583;584	155;5	409;0;420;475;0	325;0	636;581	688;5	543;0;30;365;474; ; ; ; ;
14061;706;336;466;0	547;0	583;584	155;5	397;0;381;499;0	326;0	636;581	688;5	275;0;30;365;474; ; ; ; ;
14081;707;369;479;0	547;0	583;584	155;5	436;0;-800;-600;0	547;0	583;-1	000;-1	000;4;30;365;474; ; ; ; ;
14101;708;355;485;0	547;0	583;583	869;5	438;0;-800;-600;0	326;0	636;-1	000;-1	000;4;30;365;474; ; ; ; ;
14121;709;329;464;0	547;0	583;583	869;5	512;0;381;474;0	325;0	636;581	041;5	346;0;30;365;474; ; ; ; ;
14141;710;352;488;0	547;0	582;583	869;5	297;0;401;494;0	325;0	635;581	041;5	582;0; ; ; ; ; ; ; ;
14161;711;369;486;0	547;0	581;583	869;5	317;0;-800;-600;0	547;0	581;-1	000;-1	000;4; ; ; ; ; ; ; ;
14181;712;-800;-600;-1	000;-1	000;-1	000;-1	000;4;-800;-600;-1	000;-1	000;-1	000;-1	000;4; ; ; ; ; ; ; ;
14201;713;-800;-600;-1	000;-1	000;-1	000;-1	000;4;-800;-600;-1	000;-1	000;-1	000;-1	000;4; ; ; ; ; ; ; ;
14222;714;-800;-600;-1	000;-1	000;-1	000;-1	000;4;-800;-600;-1	000;-1	000;-1	000;-1	000;4; ; ; ; ; ; ; ;
14241;715;-800;-600;-1	000;-1	000;-1	000;-1	000;4;-800;-600;-1	000;-1	000;-1	000;-1	000;4; ; ; ; ; ; ; ;
14261;716;-800;-600;-1	000;-1	000;-1	000;-1	000;4;-800;-600;-1	000;-1	000;-1	000;-1	000;4; ; ; ; ; ; ; ;
14281;717;-800;-600;-1	000;-1	000;-1	000;-1	000;4;-800;-600;-1	000;-1	000;-1	000;-1	000;4; ; ; ; ; ; ; ;
14301;718;362;483;0	547;0	581;583	869;4	685;0;-800;-600;0	547;0	581;-1	000;-1	000;4; ; ; ; ; ; ; ;
14321;719;362;482;0	547;0	582;584	396;4	689;0;-800;-600;0	325;0	634;-1	000;-1	000;4; ; ; ; ; ; ; ;
14341;720;385;483;0	547;0	582;584	396;5	010;0;398;536;0	325;0	635;583	236;5	174;0; ; ; ; ; ; ; ;
14360;721;360;479;0	547;0	582;584	396;4	961;0;420;511;0	325;0	635;583	236;5	718;0; ; ; ; ; ; ; ;
14380;722;347;484;0	547;0	582;584	396;5	415;0;407;496;0	325;0	635;583	236;5	485;0; ; ; ; ; ; ; ;
14400;723;346;476;0	547;0	582;584	396;5	523;0;-800;-600;0	547;0	582;-1	000;-1	000;4; ; ; ; ; ; ; ;
14420;724;347;477;0	547;0	582;584	132;5	629;0;-800;-600;0	325;0	635;-1	000;-1	000;4; ; ; ; ; ; ; ;
14440;725;359;491;0	547;0	583;584	132;5	507;0;426;511;0	325;0	636;583	189;5	578;0;31;380;488; ; ; ; ;
14460;726;363;473;0	547;0	583;584	132;5	232;0;436;497;0	325;0	636;583	189;5	640;0;31;380;488; ; ; ; ;
14480;727;336;478;0	547;0	583;584	132;5	448;0;425;509;0	325;0	636;583	189;5	371;0;31;380;488; ; ; ; ;
14500;728;355;460;0	547;0	583;584	132;5	331;0;388;496;0	325;0	636;583	189;5	316;0;31;380;488; ; ; ; ;
14520;729;351;460;0	547;0	583;581	608;5	414;0;386;500;0	325;0	636;583	316;5	262;0;31;380;488; ; ; ; ;
14540;730;356;485;0	547;0	583;581	608;5	266;0;410;524;0	325;0	636;583	316;5	212;0;31;380;488; ; ; ; ;
14560;731;352;489;0	547;0	583;581	608;5	051;0;398;454;0	325;0	636;583	316;4	716;0; ; ; ; ; ; ; ;
14580;732;362;460;0	547;0	583;581	608;5	025;0;395;541;0	325;0	636;583	316;5	067;0; ; ; ; ; ; ; ;
14600;733;368;478;0	547;0	583;581	608;4	838;0;387;542;0	325;0	636;583	316;4	842;0; ; ; ; ; ; ; ;
14622;734;365;473;0	547;0	583;581	484;4	757;0;384;544;0	325;0	636;583	038;4	998;0; ; ; ; ; ; ; ;
14640;735;379;484;0	547;0	583;581	484;4	486;0;362;533;0	325;0	636;583	038;4	574;0; ; ; ; ; ; ; ;
14659;736;359;455;0	547;0	583;581	484;4	523;0;414;497;0	325;0	637;583	038;5	091;0; ; ; ; ; ; ; ;
14679;737;387;492;0	547;0	583;581	484;4	446;0;389;432;0	325;0	637;583	038;4	770;0; ; ; ; ; ; ; ;
14699;738;402;465;0	547;0	583;581	484;4	559;0;404;507;0	325;0	637;583	038;4	763;0; ; ; ; ; ; ; ;
14719;739;401;480;0	547;0	583;582	678;4	554;0;393;489;0	325;0	637;582	161;4	750;0; ; ; ; ; ; ; ;
14741;740;512;395;0	545;0	583;582	678;4	600;0;582;389;0	324;0	636;582	161;4	918;0; ; ; ; ; ; ; ;
14759;741;609;405;0	543;0	583;582	678;4	316;0;639;422;0	322;0	636;582	161;4	780;0; ; ; ; ; ; ; ;
14779;742;601;382;0	543;0	583;582	678;4	597;0;577;423;0	322;0	636;582	161;4	228;0; ; ; ; ; ; ; ;
14799;743;598;370;0	543;0	583;582	678;4	458;0;607;404;0	322;0	636;582	161;4	317;0; ; ; ; ; ; ; ;
14819;744;596;368;0	543;0	583;582	767;4	375;0;622;427;0	322;0	636;577	531;4	372;0; ; ; ; ; ; ; ;
14839;745;611;378;0	543;0	583;582	767;4	285;0;639;396;0	322;0	636;577	531;4	357;0; ; ; ; ; ; ; ;
14859;746;614;354;0	543;0	583;582	767;4	268;0;650;428;0	322;0	636;577	531;4	604;0; ; ; ; ; ; ; ;
14879;747;573;361;0	543;0	583;582	767;4	517;0;652;359;0	322;0	636;577	531;4	613;0; ; ; ; ; ; ; ;
14899;748;624;373;0	543;0	583;582	767;4	685;0;665;394;0	322;0	636;577	531;5	010;0; ; ; ; ; ; ; ;
14919;749;611;362;0	543;0	583;582	642;4	771;0;670;393;0	322;0	636;576	849;5	143;0; ; ; ; ; ; ; ;
14939;750;628;381;0	543;0	583;582	642;4	325;0;654;401;0	321;0	636;576	849;4	629;0; ; ; ; ; ; ; ;
14958;751;599;392;0	543;0	583;582	642;4	493;0;663;444;0	321;0	636;576	849;4	865;0; ; ; ; ; ; ; ;
14978;752;620;375;0	543;0	583;582	642;4	184;0;593;395;0	321;0	636;576	849;3	902;0; ; ; ; ; ; ; ;
14998;753;617;376;0	543;0	583;582	642;4	157;0;629;397;0	321;0	636;576	849;4	399;0; ; ; ; ; ; ; ;
15018;754;614;378;0	543;0	583;582	291;4	128;0;613;404;0	321;0	636;578	391;4	268;0; ; ; ; ; ; ; ;
15038;755;604;368;0	543;0	583;582	291;4	220;0;666;424;0	321;0	636;578	391;4	501;0; ; ; ; ; ; ; ;
15058;756;635;366;0	543;0	583;582	291;4	159;0;640;373;0	321;0	637;578	391;4	638;0; ; ; ; ; ; ; ;
15078;757;597;397;0	543;0	584;582	291;4	272;0;613;394;0	321;0	637;578	391;3	813;0; ; ; ; ; ; ; ;
15098;758;639;427;0	542;0	584;582	291;4	148;0;649;411;0	320;0	637;578	391;3	880;0; ; ; ; ; ; ; ;
15118;759;628;439;0	542;0	584;581	914;4	289;0;641;390;0	321;0	637;577	456;3	941;0; ; ; ; ; ; ; ;
15140;760;674;372;0	542;0	584;581	914;4	316;0;694;422;0	320;0	637;577	456;4	515;0; ; ; ; ; ; ; ;
15158;761;638;408;0	542;0	584;581	914;3	992;0;691;391;0	320;0	637;577	456;4	376;0; ; ; ; ; ; ; ;
15178;762;622;422;0	542;0	584;581	914;4	419;0;671;437;0	320;0	637;577	456;4	266;0; ; ; ; ; ; ; ;
15198;763;660;368;0	542;0	584;581	914;4	162;0;624;411;0	320;0	637;577	456;4	181;0; ; ; ; ; ; ; ;
15218;764;639;388;0	542;0	584;582	684;4	099;0;612;407;0	320;0	637;576	547;4	089;0; ; ; ; ; ; ; ;
15237;765;661;328;0	542;0	584;582	684;4	453;0;663;408;0	320;0	637;576	547;4	008;0; ; ; ; ; ; ; ;
15257;766;639;403;0	542;0	584;582	684;4	253;0;680;394;0	320;0	637;576	547;3	823;0; ; ; ; ; ; ; ;
15277;767;648;388;0	542;0	584;582	684;4	418;0;645;401;0	320;0	637;576	547;3	975;0; ; ; ; ; ; ; ;
15298;768;460;481;0	545;0	584;582	684;4	208;0;-800;-600;0	545;0	584;-1	000;-1	000;4; ; ; ; ; ; ; ;
15317;769;434;500;0	546;0	585;583	007;4	250;0;-800;-600;0	325;0	638;-1	000;-1	000;4; ; ; ; ; ; ; ;
15338;770;404;505;0	546;0	585;583	007;4	656;0;413;505;0	325;0	638;582	051;4	548;0; ; ; ; ; ; ; ;
15357;771;404;449;0	546;0	585;583	007;4	658;0;-800;-600;0	546;0	585;-1	000;-1	000;4; ; ; ; ; ; ; ;
15378;772;386;498;0	546;0	584;583	007;4	610;0;437;485;0	325;0	638;582	051;4	545;0; ; ; ; ; ; ; ;
15397;773;364;484;0	546;0	584;583	007;4	768;0;403;541;0	324;0	638;582	051;4	650;0; ; ; ; ; ; ; ;
15418;774;356;468;0	546;0	584;582	878;4	765;0;403;541;0	324;0	638;581	949;4	649;0; ; ; ; ; ; ; ;
15437;775;384;479;0	547;0	584;582	878;4	541;0;439;489;0	325;0	638;581	949;4	585;0; ; ; ; ; ; ; ;
15457;776;381;499;0	547;0	584;582	878;4	577;0;438;516;0	325;0	638;581	949;4	899;0; ; ; ; ; ; ; ;
15477;777;389;481;0	547;0	584;582	878;4	907;0;407;525;0	325;0	638;581	949;4	644;0; ; ; ; ; ; ; ;
15499;778;391;516;0	547;0	585;582	878;4	690;0;429;534;0	325;0	639;581	949;4	866;0; ; ; ; ; ; ; ;
15517;779;392;515;0	547;0	585;583	036;4	805;0;421;543;0	325;0	639;581	789;4	769;0; ; ; ; ; ; ; ;
15538;780;407;481;0	547;0	585;583	036;4	563;0;416;495;0	325;0	639;581	789;4	850;0;32;404;493; ; ; ; ;
15556;781;407;493;0	547;0	585;583	036;4	555;0;411;495;0	325;0	639;581	789;4	764;0;32;404;493; ; ; ; ;
15578;782;409;497;0	547;0	585;583	036;4	727;0;-800;-600;0	547;0	585;-1	000;-1	000;4;32;404;493; ; ; ; ;
15596;783;375;502;0	547;0	585;583	036;4	594;0;436;483;0	325;0	639;581	789;4	668;0;32;404;493; ; ; ; ;
15618;784;372;507;0	547;0	585;582	358;4	630;0;437;483;0	325;0	639;582	508;4	673;0;32;404;493; ; ; ; ;
15636;785;390;482;0	547;0	585;582	358;4	631;0;420;517;0	325;0	639;582	508;4	832;0;32;404;493; ; ; ; ;
15659;786;374;478;0	547;0	585;582	358;4	689;0;407;491;0	325;0	639;582	508;4	682;0;32;404;493; ; ; ; ;
15676;787;277;479;0	549;0	585;582	358;4	576;0;346;544;0	327;0	639;582	508;5	041;0; ; ; ; ; ; ; ;
15696;788;212;487;0	550;0	584;582	358;4	625;0;275;495;0	329;0	638;582	508;4	851;0; ; ; ; ; ; ; ;
15716;789;155;487;0	550;0	584;578	505;4	596;0;240;514;0	329;0	638;583	552;4	876;0; ; ; ; ; ; ; ;
15736;790;203;497;0	550;0	584;578	505;4	514;0;231;464;0	329;0	638;583	552;4	801;0; ; ; ; ; ; ; ;
15756;791;218;470;0	550;0	584;578	505;4	563;0;257;455;0	329;0	638;583	552;4	751;0; ; ; ; ; ; ; ;
15776;792;209;473;0	550;0	584;578	505;4	752;0;207;492;0	329;0	638;583	552;4	554;0;33;218;485; ; ; ; ;
15796;793;213;472;0	550;0	584;578	505;4	591;0;200;490;0	328;0	638;583	552;4	621;0;33;218;485; ; ; ; ;
15816;794;218;474;0	550;0	583;578	686;4	664;0;195;490;0	328;0	638;582	427;4	523;0;33;218;485; ; ; ; ;
15836;795;210;471;0	550;0	583;578	686;4	679;0;243;507;0	328;0	638;582	427;4	725;0;33;218;485; ; ; ; ;
15856;796;219;495;0	550;0	583;578	686;4	619;0;235;484;0	328;0	638;582	427;4	974;0;33;218;485; ; ; ; ;
15875;797;219;485;0	549;0	583;578	686;4	630;0;234;484;0	328;0	638;582	427;5	043;0;33;218;485; ; ; ; ;
15895;798;204;472;0	549;0	583;578	686;4	738;0;291;551;0	327;0	638;582	427;5	227;0; ; ; ; ; ; ; ;
15915;799;209;482;0	549;0	583;578	460;4	714;0;290;543;0	327;0	639;583	311;5	342;0; ; ; ; ; ; ; ;
15935;800;206;479;0	549;0	583;578	460;4	968;0;219;477;0	327;0	639;583	311;4	741;0; ; ; ; ; ; ; ;
15955;801;195;451;0	549;0	583;578	460;4	567;0;236;479;0	327;0	639;583	311;4	471;0; ; ; ; ; ; ; ;
15975;802;208;496;0	549;0	583;578	460;4	329;0;204;496;0	327;0	638;583	311;4	893;0; ; ; ; ; ; ; ;
15995;803;253;496;0	549;0	583;578	460;4	696;0;226;482;0	327;0	639;583	311;4	730;0; ; ; ; ; ; ; ;
16015;804;254;495;0	549;0	584;578	986;4	663;0;227;488;0	327;0	639;583	717;4	703;0; ; ; ; ; ; ; ;
16035;805;221;496;0	549;0	584;578	986;4	390;0;219;504;0	327;0	639;583	717;4	762;0; ; ; ; ; ; ; ;
16055;806;236;488;0	549;0	584;578	986;4	328;0;222;479;0	327;0	639;583	717;4	661;0; ; ; ; ; ; ; ;
16075;807;227;470;0	549;0	584;578	986;4	503;0;186;473;0	327;0	639;583	717;4	741;0; ; ; ; ; ; ; ;
16095;808;231;505;0	549;0	584;578	986;4	706;0;226;485;0	327;0	639;583	717;4	686;0; ; ; ; ; ; ; ;
16115;809;226;496;0	548;0	584;580	063;4	754;0;219;486;0	327;0	639;582	769;4	714;0; ; ; ; ; ; ; ;
16135;810;247;485;0	548;0	584;580	063;4	559;0;219;478;0	327;0	639;582	769;4	663;0; ; ; ; ; ; ; ;
16154;811;214;463;0	548;0	584;580	063;4	543;0;273;522;0	327;0	639;582	769;5	119;0; ; ; ; ; ; ; ;
16174;812;231;514;0	548;0	585;580	063;4	661;0;267;546;0	327;0	639;582	769;4	945;0; ; ; ; ; ; ; ;
16194;813;218;486;0	548;0	585;580	063;4	629;0;223;505;0	327;0	639;582	769;4	886;0; ; ; ; ; ; ; ;
16214;814;227;489;0	548;0	585;579	665;4	653;0;249;507;0	327;0	640;584	059;4	838;0; ; ; ; ; ; ; ;
16234;815;231;500;0	548;0	585;579	665;4	690;0;292;566;0	327;0	640;584	059;5	658;0;34;244;535; ; ; ; ;
16254;816;216;521;0	548;0	585;579	665;4	639;0;266;544;0	326;0	640;584	059;5	409;0;34;244;535; ; ; ; ;
16274;817;229;538;0	548;0	585;579	665;4	817;0;261;549;0	326;0	640;584	059;5	579;0;34;244;535; ; ; ; ;
16294;818;217;519;0	548;0	585;579	665;4	945;0;261;534;0	326;0	640;584	059;5	326;0;34;244;535; ; ; ; ;
16314;819;222;524;0	548;0	585;579	954;4	988;0;262;533;0	326;0	640;582	293;5	340;0;34;244;535; ; ; ; ;
16334;820;223;516;0	548;0	585;579	954;4	828;0;286;572;0	326;0	640;582	293;5	389;0;34;244;535; ; ; ; ;
16354;821;209;505;0	547;0	585;579	954;5	088;0;241;530;0	326;0	640;582	293;5	308;0; ; ; ; ; ; ; ;
16374;822;212;500;0	547;0	585;579	954;5	048;0;261;555;0	326;0	640;582	293;5	030;0; ; ; ; ; ; ; ;
16394;823;215;510;0	547;0	585;579	954;5	247;0;228;511;0	326;0	640;582	293;4	958;0; ; ; ; ; ; ; ;
16414;824;218;503;0	547;0	585;579	900;5	286;0;230;512;0	326;0	640;584	372;4	903;0; ; ; ; ; ; ; ;
16434;825;247;515;0	547;0	585;579	900;4	640;0;275;554;0	326;0	640;584	372;5	658;0; ; ; ; ; ; ; ;
16453;826;230;520;0	547;0	585;579	900;4	674;0;250;556;0	326;0	640;584	372;5	403;0; ; ; ; ; ; ; ;
16473;827;253;494;0	547;0	585;579	900;4	921;0;263;527;0	326;0	639;584	372;5	533;0; ; ; ; ; ; ; ;
16493;828;284;499;0	546;0	584;579	900;4	897;0;-800;-600;0	546;0	584;-1	000;-1	000;4; ; ; ; ; ; ; ;
16513;829;283;500;0	546;0	584;584	166;4	908;0;-800;-600;0	325;0	639;-1	000;-1	000;4; ; ; ; ; ; ; ;
16533;830;310;500;0	547;0	583;584	166;4	763;0;345;487;0	325;0	638;581	293;5	196;0; ; ; ; ; ; ; ;
16553;831;276;498;0	547;0	583;584	166;4	822;0;327;493;0	325;0	638;581	293;5	044;0; ; ; ; ; ; ; ;
16573;832;300;510;0	547;0	583;584	166;4	934;0;334;488;0	325;0	638;581	293;5	006;0; ; ; ; ; ; ; ;
16593;833;282;502;0	547;0	582;584	166;4	905;0;292;476;0	326;0	637;581	293;4	929;0; ; ; ; ; ; ; ;
16613;834;292;505;0	547;0	582;583	774;4	872;0;280;476;0	326;0	637;582	772;4	890;0; ; ; ; ; ; ; ;
16633;835;295;505;0	547;0	582;583	774;4	881;0;337;499;0	326;0	637;582	772;5	474;0; ; ; ; ; ; ; ;
16653;836;292;500;0	547;0	582;583	774;4	907;0;313;490;0	326;0	637;582	772;5	319;0; ; ; ; ; ; ; ;
16673;837;295;494;0	547;0	582;583	774;5	099;0;322;509;0	326;0	637;582	772;5	427;0; ; ; ; ; ; ; ;
16693;838;322;507;0	547;0	582;583	774;4	861;0;316;498;0	326;0	637;582	772;5	176;0; ; ; ; ; ; ; ;
16713;839;323;505;0	546;0	583;581	305;4	900;0;319;497;0	325;0	637;583	783;5	173;0; ; ; ; ; ; ; ;
16732;840;346;457;0	546;0	583;581	305;4	893;0;357;479;0	325;0	637;583	783;5	151;0;35;364;467; ; ; ; ;
16752;841;330;468;0	546;0	583;581	305;5	164;0;345;474;0	325;0	637;583	783;4	761;0;35;364;467; ; ; ; ;
16772;842;368;451;0	546;0	583;581	305;5	050;0;333;458;0	325;0	637;583	783;4	908;0;35;364;467; ; ; ; ;
16792;843;336;455;0	546;0	583;581	305;5	064;0;357;464;0	325;0	637;583	783;4	741;0;35;364;467; ; ; ; ;
16812;844;350;456;0	546;0	583;582	082;5	085;0;347;455;0	325;0	637;583	740;4	783;0;35;364;467; ; ; ; ;
16832;845;355;456;0	547;0	583;582	082;5	117;0;369;487;0	325;0	637;583	740;5	172;0;35;364;467; ; ; ; ;
16852;846;378;456;0	547;0	583;582	082;5	046;0;361;495;0	325;0	637;583	740;5	172;0;35;364;467; ; ; ; ;
16872;847;349;468;0	547;0	583;582	082;5	133;0;407;456;0	325;0	637;583	740;5	259;0;35;364;467; ; ; ; ;
16892;848;347;456;0	547;0	583;582	082;5	116;0;394;472;0	325;0	637;583	740;5	149;0;35;364;467; ; ; ; ;
16912;849;350;459;0	547;0	583;582	465;5	106;0;403;465;0	325;0	638;583	181;5	164;0;35;364;467; ; ; ; ;
16932;850;352;446;0	546;0	583;582	465;5	164;0;403;500;0	325;0	638;583	181;5	522;0;35;364;467; ; ; ; ;
16952;851;358;469;0	546;0	583;582	465;5	103;0;380;497;0	325;0	638;583	181;5	304;0;35;364;467; ; ; ; ;
16972;852;381;455;0	546;0	583;582	465;5	014;0;393;510;0	325;0	638;583	181;5	267;0;35;364;467; ; ; ; ;
16992;853;358;450;0	546;0	583;582	465;5	127;0;368;462;0	325;0	638;583	181;5	321;0; ; ; ; ; ; ; ;
17012;854;366;459;0	546;0	583;581	913;5	100;0;367;459;0	325;0	638;584	336;5	325;0; ; ; ; ; ; ; ;
17032;855;372;454;0	547;0	583;581	913;5	050;0;367;476;0	325;0	638;584	336;5	357;0; ; ; ; ; ; ; ;
17051;856;356;461;0	547;0	583;581	913;4	912;0;372;458;0	325;0	638;584	336;5	172;0; ; ; ; ; ; ; ;
17071;857;349;446;0	547;0	583;581	913;5	360;0;355;472;0	325;0	638;584	336;5	259;0; ; ; ; ; ; ; ;
17091;858;375;467;0	546;0	583;581	913;5	452;0;412;516;0	325;0	638;584	336;5	476;0;36;391;476; ; ; ; ;
17111;859;365;462;0	546;0	584;583	701;5	561;0;414;515;0	325;0	638;583	203;5	459;0;36;391;476; ; ; ; ;
17131;860;375;473;0	546;0	584;583	701;5	499;0;424;484;0	324;0	639;583	203;5	799;0;36;391;476; ; ; ; ;
17151;861;355;460;0	546;0	584;583	701;5	429;0;436;483;0	324;0	639;583	203;5	820;0;36;391;476; ; ; ; ;
17171;862;392;467;0	546;0	584;583	701;5	315;0;393;499;0	324;0	639;583	203;5	546;0;36;391;476; ; ; ; ;
17191;863;374;449;0	546;0	584;583	701;5	362;0;418;498;0	324;0	639;583	203;5	815;0;36;391;476; ; ; ; ;
17211;864;373;449;0	546;0	584;582	389;5	290;0;412;496;0	324;0	639;582	566;5	716;0;36;391;476; ; ; ; ;
17231;865;346;453;0	546;0	584;582	389;5	447;0;409;486;0	324;0	639;582	566;5	745;0;36;391;476; ; ; ; ;
17251;866;355;461;0	546;0	584;582	389;5	489;0;430;487;0	324;0	638;582	566;5	793;0;36;391;476; ; ; ; ;
17271;867;361;456;0	546;0	584;582	389;5	481;0;-800;-600;0	546;0	584;-1	000;-1	000;4; ; ; ; ; ; ; ;
17291;868;380;473;0	546;0	584;582	389;5	268;0;390;498;0	324;0	639;582	566;5	199;0; ; ; ; ; ; ; ;
17311;869;389;475;0	546;0	584;582	875;5	276;0;390;498;0	324;0	639;582	166;5	195;0; ; ; ; ; ; ; ;
17330;870;335;468;0	546;0	584;582	875;5	578;0;383;498;0	324;0	639;582	166;5	254;0;37;373;481; ; ; ; ;
17350;871;368;453;0	546;0	584;582	875;5	402;0;387;491;0	324;0	639;582	166;5	082;0;37;373;481; ; ; ; ;
17370;872;356;491;0	546;0	584;582	875;5	481;0;386;488;0	324;0	639;582	166;5	221;0;37;373;481; ; ; ; ;
17390;873;360;470;0	546;0	584;582	875;5	499;0;384;503;0	324;0	639;582	166;5	096;0;37;373;481; ; ; ; ;
17410;874;363;472;0	546;0	584;582	799;5	516;0;386;499;0	324;0	639;582	391;5	149;0;37;373;481; ; ; ; ;
17430;875;358;468;0	546;0	584;582	799;5	372;0;405;498;0	324;0	639;582	391;5	521;0;37;373;481; ; ; ; ;
17450;876;362;473;0	546;0	585;582	799;5	070;0;-800;-600;0	546;0	585;-1	000;-1	000;4;37;373;481; ; ; ; ;
17470;877;366;475;0	546;0	585;582	799;5	299;0;410;507;0	324;0	639;582	391;5	187;0; ; ; ; ; ; ; ;
17490;878;367;469;0	546;0	585;582	799;5	098;0;394;485;0	324;0	639;582	391;5	142;0; ; ; ; ; ; ; ;
17510;879;369;472;0	546;0	585;582	935;5	184;0;394;485;0	324;0	639;582	860;5	146;0; ; ; ; ; ; ; ;
17530;880;342;473;0	546;0	585;582	935;5	399;0;400;427;0	324;0	640;582	860;5	132;0; ; ; ; ; ; ; ;
17550;881;358;461;0	546;0	585;582	935;5	197;0;399;495;0	324;0	639;582	860;4	979;0; ; ; ; ; ; ; ;
17570;882;-800;-600;0	324;0	640;-1	000;-1	000;4;404;475;0	324;0	640;582	860;5	051;0; ; ; ; ; ; ; ;
17590;883;371;468;0	546;0	585;582	935;5	044;0;402;450;0	324;0	639;582	860;5	193;0; ; ; ; ; ; ; ;
17610;884;371;468;0	546;0	585;582	310;5	039;0;403;481;0	324;0	639;582	037;5	132;0; ; ; ; ; ; ; ;
17630;885;329;417;0	546;0	585;582	310;4	908;0;376;446;0	324;0	639;582	037;4	533;0; ; ; ; ; ; ; ;
17649;886;374;448;0	546;0	585;582	310;4	884;0;395;456;0	324;0	640;582	037;4	938;0; ; ; ; ; ; ; ;
17669;887;367;466;0	546;0	586;582	310;4	788;0;386;454;0	324;0	640;582	037;4	488;0; ; ; ; ; ; ; ;
17689;888;377;454;0	546;0	586;582	310;4	895;0;393;487;0	325;0	640;582	037;4	736;0; ; ; ; ; ; ; ;
17709;889;376;461;0	546;0	586;582	712;4	860;0;390;495;0	325;0	640;582	026;4	842;0; ; ; ; ; ; ; ;
17729;890;402;468;0	547;0	586;582	712;4	867;0;384;448;0	325;0	640;582	026;4	733;0; ; ; ; ; ; ; ;
17749;891;247;426;0	548;0	585;582	712;4	567;0;350;461;0	326;0	639;582	026;5	210;0; ; ; ; ; ; ; ;
17769;892;237;380;0	548;0	585;582	712;4	604;0;284;424;0	327;0	639;582	026;4	732;0; ; ; ; ; ; ; ;
17789;893;228;397;0	548;0	585;582	712;4	904;0;286;426;0	327;0	638;582	026;5	039;0; ; ; ; ; ; ; ;
17809;894;220;374;0	548;0	585;581	010;4	752;0;291;429;0	327;0	638;582	151;4	824;0; ; ; ; ; ; ; ;
17829;895;224;415;0	548;0	585;581	010;4	498;0;324;467;0	327;0	639;582	151;5	238;0; ; ; ; ; ; ; ;
17849;896;229;357;0	548;0	585;581	010;4	489;0;244;375;0	327;0	639;582	151;4	203;0; ; ; ; ; ; ; ;
17869;897;238;406;0	548;0	585;581	010;4	554;0;267;424;0	327;0	639;582	151;4	865;0; ; ; ; ; ; ; ;
17889;898;245;423;0	548;0	585;581	010;4	635;0;258;410;0	327;0	639;582	151;4	647;0; ; ; ; ; ; ; ;
17909;899;253;407;0	548;0	585;580	627;4	656;0;272;396;0	327;0	639;582	848;4	250;0; ; ; ; ; ; ; ;
17928;900;221;402;0	548;0	585;580	627;4	806;0;261;363;0	327;0	639;582	848;4	256;0; ; ; ; ; ; ; ;
17948;901;247;404;0	548;0	585;580	627;4	502;0;247;398;0	327;0	639;582	848;4	897;0; ; ; ; ; ; ; ;
17968;902;246;409;0	548;0	585;580	627;4	457;0;291;435;0	327;0	639;582	848;4	854;0; ; ; ; ; ; ; ;
17988;903;262;423;0	549;0	585;580	627;4	275;0;250;388;0	327;0	639;582	848;4	481;0; ; ; ; ; ; ; ;
18008;904;266;427;0	548;0	585;580	193;4	181;0;266;397;0	327;0	639;582	111;4	804;0; ; ; ; ; ; ; ;
18028;905;174;345;0	549;0	585;580	193;4	495;0;215;440;0	327;0	639;582	111;4	571;0; ; ; ; ; ; ; ;
18048;906;117;374;0	549;0	585;580	193;4	612;0;181;389;0	328;0	639;582	111;4	472;0; ; ; ; ; ; ; ;
18068;907;177;404;0	549;0	585;580	193;4	335;0;188;418;0	328;0	639;582	111;4	608;0; ; ; ; ; ; ; ;
18088;908;-800;-600;0	328;0	639;-1	000;-1	000;4;194;375;0	328;0	639;582	111;4	659;0;38;183;385; ; ; ; ;
18108;909;-800;-600;0	549;0	585;-1	000;-1	000;4;197;379;0	328;0	639;583	401;4	661;0;38;183;385; ; ; ; ;
18128;910;158;374;0	549;0	585;576	407;4	464;0;187;384;0	328;0	639;583	401;4	855;0;38;183;385; ; ; ; ;
18148;911;170;394;0	550;0	586;576	407;4	194;0;197;384;0	328;0	639;583	401;4	617;0;38;183;385; ; ; ; ;
18168;912;175;370;0	550;0	586;576	407;4	295;0;175;394;0	328;0	639;583	401;4	425;0;38;183;385; ; ; ; ;
18188;913;167;407;0	549;0	586;576	407;4	474;0;206;376;0	328;0	639;583	401;4	150;0;38;183;385; ; ; ; ;
18208;914;168;404;0	549;0	586;576	390;4	365;0;201;379;0	328;0	639;582	448;3	972;0;38;183;385; ; ; ; ;
18227;915;160;405;0	549;0	586;576	390;4	229;0;145;380;0	328;0	639;582	448;4	536;0; ; ; ; ; ; ; ;
18247;916;145;382;0	549;0	586;576	390;4	431;0;-800;-600;0	549;0	586;-1	000;-1	000;4; ; ; ; ; ; ; ;
18267;917;141;376;0	549;0	586;576	390;4	622;0;-800;-600;0	549;0	586;-1	000;-1	000;4; ; ; ; ; ; ; ;
18287;918;180;392;0	549;0	586;576	390;4	395;0;224;393;0	328;0	639;582	448;4	883;0; ; ; ; ; ; ; ;
18307;919;170;393;0	549;0	586;575	915;4	443;0;224;393;0	328;0	639;581	917;4	879;0; ; ; ; ; ; ; ;
18327;920;203;422;0	549;0	586;575	915;4	333;0;194;363;0	327;0	639;581	917;4	612;0; ; ; ; ; ; ; ;
18347;921;152;382;0	548;0	586;575	915;4	260;0;215;378;0	327;0	639;581	917;4	650;0; ; ; ; ; ; ; ;
18367;922;311;438;0	546;0	587;575	915;4	746;0;369;505;0	324;0	641;581	917;4	816;0; ; ; ; ; ; ; ;
18387;923;369;480;0	545;0	588;575	915;4	454;0;365;509;0	323;0	641;581	917;4	669;0;39;395;490; ; ; ; ;
18407;924;396;474;0	545;0	588;582	152;4	596;0;361;511;0	323;0	641;583	178;4	740;0;39;395;490; ; ; ; ;
18427;925;353;451;0	545;0	588;582	152;4	704;0;406;504;0	323;0	641;583	178;5	051;0;39;395;490; ; ; ; ;
18447;926;411;456;0	545;0	588;582	152;4	554;0;393;531;0	323;0	641;583	178;4	908;0;39;395;490; ; ; ; ;
18467;927;395;498;0	545;0	588;582	152;4	546;0;392;472;0	323;0	641;583	178;4	927;0;39;395;490; ; ; ; ;
18487;928;379;476;0	545;0	588;582	152;4	542;0;431;522;0	323;0	641;583	178;5	165;0;39;395;490; ; ; ; ;
18506;929;406;492;0	545;0	588;581	419;4	532;0;426;499;0	323;0	641;583	193;5	108;0;39;395;490; ; ; ; ;
18526;930;366;463;0	545;0	588;581	419;4	667;0;372;441;0	323;0	642;583	193;4	325;0;40;370;487; ; ; ; ;
18546;931;353;475;0	545;0	588;581	419;4	670;0;398;468;0	323;0	642;583	193;4	786;0;40;370;487; ; ; ; ;
18566;932;366;495;0	546;0	588;581	419;4	713;0;-800;-600;0	546;0	588;-1	000;-1	000;4;40;370;487; ; ; ; ;
18586;933;365;471;0	546;0	588;581	419;4	658;0;366;504;0	324;0	642;583	193;4	820;0;40;370;487; ; ; ; ;
18606;934;361;476;0	546;0	588;581	571;4	671;0;366;504;0	324;0	642;582	411;4	814;0;40;370;487; ; ; ; ;
18626;935;375;466;0	546;0	588;581	571;4	683;0;386;520;0	324;0	642;582	411;4	968;0;40;370;487; ; ; ; ;
18646;936;364;494;0	545;0	588;581	571;4	671;0;-800;-600;0	545;0	588;-1	000;-1	000;4;40;370;487; ; ; ; ;
18666;937;353;453;0	545;0	588;581	571;4	877;0;400;512;0	323;0	642;582	411;5	119;0;40;370;487; ; ; ; ;
18686;938;401;508;0	545;0	588;581	571;4	525;0;369;535;0	323;0	642;582	411;4	820;0; ; ; ; ; ; ; ;
18706;939;395;498;0	545;0	588;581	912;4	560;0;369;535;0	323;0	642;582	600;4	822;0; ; ; ; ; ; ; ;
18726;940;374;474;0	545;0	588;581	912;4	653;0;398;451;0	323;0	642;582	600;5	147;0; ; ; ; ; ; ; ;
18746;941;407;413;0	545;0	588;581	912;4	653;0;-800;-600;0	545;0	588;-1	000;-1	000;4; ; ; ; ; ; ; ;
18766;942;522;400;0	543;0	588;581	912;4	539;0;512;485;0	322;0	642;582	600;4	403;0; ; ; ; ; ; ; ;
18786;943;529;386;0	544;0	588;581	912;4	759;0;512;455;0	322;0	642;582	600;4	281;0; ; ; ; ; ; ; ;
18806;944;535;373;0	544;0	588;582	318;4	743;0;512;456;0	322;0	642;580	634;4	268;0; ; ; ; ; ; ; ;
18825;945;537;399;0	543;0	588;582	318;4	333;0;537;471;0	322;0	642;580	634;4	737;0; ; ; ; ; ; ; ;
18845;946;499;383;0	543;0	588;582	318;4	748;0;570;408;0	321;0	642;580	634;5	067;0; ; ; ; ; ; ; ;
18865;947;526;420;0	543;0	588;582	318;4	785;0;588;447;0	321;0	642;580	634;5	064;0; ; ; ; ; ; ; ;
18885;948;506;421;0	544;0	588;582	318;4	747;0;559;458;0	322;0	642;580	634;5	006;0; ; ; ; ; ; ; ;
18905;949;517;420;0	544;0	588;582	766;4	762;0;562;435;0	322;0	642;580	883;4	987;0; ; ; ; ; ; ; ;
18925;950;484;447;0	544;0	588;582	766;4	927;0;563;500;0	322;0	642;580	883;5	074;0; ; ; ; ; ; ; ;
18945;951;510;416;0	544;0	588;582	766;4	498;0;600;437;0	322;0	642;580	883;5	215;0; ; ; ; ; ; ; ;
18965;952;506;452;0	544;0	588;582	766;4	665;0;553;495;0	322;0	642;580	883;5	033;0; ; ; ; ; ; ; ;
18985;953;508;438;0	544;0	588;582	766;4	879;0;550;476;0	322;0	642;580	883;4	955;0; ; ; ; ; ; ; ;
19005;954;505;432;0	544;0	588;582	455;4	700;0;550;456;0	322;0	642;582	071;4	979;0; ; ; ; ; ; ; ;
19025;955;515;461;0	544;0	589;582	455;4	455;0;536;508;0	322;0	642;582	071;4	864;0; ; ; ; ; ; ; ;
19045;956;462;501;0	545;0	590;582	455;4	657;0;505;544;0	323;0	644;582	071;4	953;0;41;454;528; ; ; ; ;
19065;957;465;511;0	545;0	590;582	455;4	837;0;448;552;0	323;0	644;582	071;4	758;0;41;454;528; ; ; ; ;
19085;958;471;503;0	545;0	590;582	455;4	764;0;473;549;0	323;0	644;582	071;4	890;0;41;454;528; ; ; ; ;
19105;959;475;508;0	545;0	590;582	455;4	860;0;443;547;0	323;0	644;581	727;4	885;0;41;454;528; ; ; ; ;
19124;960;453;512;0	545;0	590;582	455;4	788;0;442;556;0	323;0	644;581	727;4	628;0;41;454;528; ; ; ; ;
19144;961;416;507;0	545;0	590;582	455;4	682;0;457;531;0	323;0	644;581	727;4	721;0;41;454;528; ; ; ; ;
19164;962;480;520;0	544;0	590;582	455;4	540;0;432;547;0	322;0	644;581	727;4	781;0;41;454;528; ; ; ; ;
19184;963;470;525;0	544;0	589;582	455;4	456;0;499;522;0	322;0	643;581	727;4	816;0; ; ; ; ; ; ; ;
19204;964;470;527;0	545;0	589;583	690;4	381;0;505;524;0	323;0	643;582	006;4	854;0; ; ; ; ; ; ; ;
19224;965;464;500;0	545;0	589;583	690;4	890;0;464;514;0	323;0	643;582	006;4	422;0; ; ; ; ; ; ; ;
19244;966;471;504;0	545;0	589;583	690;4	682;0;516;515;0	323;0	643;582	006;5	069;0;42;484;520; ; ; ; ;
19264;967;485;488;0	545;0	589;583	690;4	605;0;469;512;0	323;0	643;582	006;5	055;0;42;484;520; ; ; ; ;
19284;968;472;530;0	545;0	589;583	690;4	722;0;503;505;0	323;0	643;582	006;4	784;0;42;484;520; ; ; ; ;
19304;969;477;531;0	544;0	589;583	085;4	705;0;482;504;0	322;0	643;581	577;5	131;0;42;484;520; ; ; ; ;
19324;970;427;506;0	544;0	589;583	085;4	669;0;519;516;0	322;0	643;581	577;4	999;0;42;484;520; ; ; ; ;
19344;971;460;503;0	544;0	589;583	085;4	717;0;506;558;0	322;0	643;581	577;5	482;0;42;484;520; ; ; ; ;
19364;972;456;525;0	544;0	589;583	085;4	566;0;506;548;0	322;0	643;581	577;5	492;0;42;484;520; ; ; ; ;
19384;973;481;498;0	544;0	589;583	085;4	572;0;518;548;0	322;0	643;581	577;5	366;0;42;484;520; ; ; ; ;
19404;974;487;504;0	545;0	589;583	593;4	581;0;511;548;0	323;0	643;581	877;5	332;0;42;484;520; ; ; ; ;
19423;975;430;503;0	545;0	589;583	593;4	968;0;508;539;0	323;0	643;581	877;5	493;0;43;477;526; ; ; ; ;
19443;976;445;527;0	544;0	588;583	593;5	089;0;524;545;0	322;0	643;581	877;5	474;0;43;477;526; ; ; ; ;
19463;977;489;507;0	544;0	589;583	593;4	776;0;470;540;0	322;0	643;581	877;4	918;0;43;477;526; ; ; ; ;
19483;978;448;510;0	544;0	589;583	593;4	739;0;509;539;0	322;0	643;581	877;5	358;0;43;477;526; ; ; ; ;
19503;979;463;517;0	544;0	589;583	751;4	703;0;504;541;0	322;0	643;581	142;5	192;0;43;477;526; ; ; ; ;
19523;980;435;498;0	544;0	589;583	751;4	923;0;489;547;0	322;0	643;581	142;4	960;0;43;477;526; ; ; ; ;
19543;981;469;502;0	544;0	589;583	751;4	957;0;514;520;0	322;0	643;581	142;5	252;0; ; ; ; ; ; ; ;
19563;982;445;518;0	544;0	589;583	751;4	964;0;468;531;0	322;0	643;581	142;5	087;0; ; ; ; ; ; ; ;
19583;983;456;512;0	544;0	589;583	751;4	750;0;480;547;0	322;0	643;581	142;5	122;0; ; ; ; ; ; ; ;
19603;984;446;519;0	544;0	589;583	863;4	755;0;481;536;0	322;0	643;582	133;5	166;0; ; ; ; ; ; ; ;
19623;985;461;493;0	544;0	588;583	863;4	817;0;507;520;0	322;0	642;582	133;5	182;0; ; ; ; ; ; ; ;
19643;986;446;503;0	544;0	588;583	863;4	991;0;459;519;0	322;0	642;582	133;4	781;0; ; ; ; ; ; ; ;
19663;987;461;512;0	544;0	588;583	863;5	059;0;470;532;0	322;0	641;582	133;4	795;0; ; ; ; ; ; ; ;
19683;988;420;456;0	545;0	587;583	863;5	014;0;463;499;0	323;0	641;582	133;5	283;0; ; ; ; ; ; ; ;
19702;989;417;459;0	546;0	587;584	428;5	049;0;468;498;0	324;0	640;583	773;5	109;0; ; ; ; ; ; ; ;
19722;990;393;445;0	546;0	586;584	428;4	982;0;422;482;0	324;0	640;583	773;5	239;0;44;415;466; ; ; ; ;
19742;991;408;474;0	546;0	586;584	428;4	959;0;434;446;0	324;0	640;583	773;5	209;0;44;415;466; ; ; ; ;
19762;992;389;456;0	545;0	586;584	428;5	100;0;436;452;0	324;0	640;583	773;5	301;0;44;415;466; ; ; ; ;
19782;993;408;462;0	545;0	585;584	428;5	086;0;425;502;0	323;0	640;583	773;5	304;0;44;415;466; ; ; ; ;
19802;994;401;453;0	545;0	585;583	934;5	068;0;432;489;0	323;0	640;581	761;5	289;0;44;415;466; ; ; ; ;
19822;995;405;453;0	545;0	585;583	934;4	958;0;-800;-600;0	545;0	585;-1	000;-1	000;4;44;415;466; ; ; ; ;
19842;996;395;456;0	545;0	585;583	934;5	016;0;432;482;0	323;0	640;581	761;5	229;0;44;415;466; ; ; ; ;
19862;997;405;442;0	545;0	585;583	934;5	010;0;423;476;0	323;0	640;581	761;5	159;0;44;415;466; ; ; ; ;
19882;998;419;462;0	545;0	585;583	934;5	050;0;-800;-600;0	545;0	585;-1	000;-1	000;4;44;415;466; ; ; ; ;
19902;999;417;461;0	545;0	585;583	037;5	053;0;-800;-600;0	324;0	640;-1	000;-1	000;4;44;415;466; ; ; ; ;
19922;1000;397;464;0	545;0	585;583	037;5	237;0;433;500;0	323;0	640;581	989;5	585;0;44;415;466; ; ; ; ;
19942;1001;405;475;0	545;0	585;583	037;4	965;0;-800;-600;0	545;0	585;-1	000;-1	000;4;44;415;466; ; ; ; ;
19962;1002;411;472;0	545;0	586;583	037;5	113;0;458;465;0	323;0	640;581	989;5	584;0;44;415;466; ; ; ; ;
19982;1003;353;462;0	546;0	585;583	037;5	373;0;407;473;0	324;0	640;581	989;5	463;0;45;383;468; ; ; ; ;
20002;1004;355;466;0	546;0	585;583	174;5	287;0;407;472;0	324;0	640;582	984;5	472;0;45;383;468; ; ; ; ;
20021;1005;353;448;0	546;0	585;583	174;5	191;0;388;478;0	324;0	640;582	984;5	403;0;45;383;468; ; ; ; ;
20041;1006;376;467;0	546;0	585;583	174;5	163;0;380;477;0	324;0	640;582	984;5	307;0;45;383;468; ; ; ; ;
20061;1007;379;470;0	546;0	585;583	174;5	035;0;407;493;0	324;0	640;582	984;5	597;0;45;383;468; ; ; ; ;
20081;1008;352;453;0	545;0	585;583	174;5	298;0;385;482;0	324;0	640;582	984;5	162;0;45;383;468; ; ; ; ;
20101;1009;364;464;0	545;0	585;583	218;5	262;0;388;486;0	323;0	640;582	677;5	207;0;45;383;468; ; ; ; ;
20121;1010;359;464;0	545;0	586;583	218;5	098;0;387;482;0	323;0	640;582	677;5	398;0;45;383;468; ; ; ; ;
20141;1011;393;463;0	545;0	586;583	218;4	983;0;-800;-600;0	545;0	586;-1	000;-1	000;4;45;383;468; ; ; ; ;
20161;1012;370;464;0	546;0	586;583	218;5	261;0;404;467;0	324;0	640;582	677;5	464;0;45;383;468; ; ; ; ;
20181;1013;373;450;0	546;0	586;583	218;4	911;0;411;488;0	324;0	640;582	677;5	515;0;45;383;468; ; ; ; ;
20201;1014;385;449;0	546;0	586;583	302;4	980;0;411;487;0	324;0	640;583	179;5	519;0;45;383;468; ; ; ; ;
20221;1015;393;460;0	546;0	586;583	302;5	295;0;-800;-600;0	546;0	586;-1	000;-1	000;4;45;383;468; ; ; ; ;
20241;1016;359;456;0	545;0	586;583	302;5	598;0;-800;-600;0	545;0	586;-1	000;-1	000;4; ; ; ; ; ; ; ;
20261;1017;352;472;0	545;0	586;583	302;5	189;0;380;476;0	323;0	640;583	179;5	576;0; ; ; ; ; ; ; ;
20281;1018;376;461;0	545;0	586;583	302;5	165;0;-800;-600;0	545;0	586;-1	000;-1	000;4; ; ; ; ; ; ; ;
20301;1019;356;463;0	545;0	586;582	977;5	138;0;-800;-600;0	323;0	640;-1	000;-1	000;4; ; ; ; ; ; ; ;
20321;1020;376;420;0	545;0	586;582	977;5	022;0;405;487;0	323;0	640;582	258;5	506;0;46;385;461; ; ; ; ;
20340;1021;372;466;0	546;0	586;582	977;5	206;0;420;485;0	324;0	640;582	258;5	830;0;46;385;461; ; ; ; ;
20360;1022;362;432;0	546;0	586;582	977;5	246;0;416;481;0	324;0	640;582	258;5	733;0;46;385;461; ; ; ; ;
20380;1023;376;462;0	545;0	586;582	977;4	997;0;387;467;0	323;0	640;582	258;5	373;0;46;385;461; ; ; ; ;
20400;1024;370;450;0	545;0	586;582	707;5	094;0;392;463;0	323;0	640;582	273;5	500;0;46;385;461; ; ; ; ;
20420;1025;398;448;0	545;0	586;582	707;5	231;0;381;459;0	323;0	640;582	273;5	338;0;46;385;461; ; ; ; ;
20440;1026;368;465;0	545;0	586;582	707;5	060;0;388;475;0	323;0	640;582	273;5	238;0;46;385;461; ; ; ; ;
20460;1027;375;430;0	545;0	586;582	707;4	959;0;388;474;0	323;0	640;582	273;5	159;0;46;385;461; ; ; ; ;
20480;1028;387;465;0	545;0	586;582	707;5	056;0;430;469;0	323;0	640;582	273;5	481;0; ; ; ; ; ; ; ;
20502;1029;373;453;0	546;0	586;583	191;5	024;0;438;478;0	324;0	641;582	130;5	422;0; ; ; ; ; ; ; ;
20520;1030;369;455;0	546;0	586;583	191;4	875;0;431;464;0	324;0	641;582	130;5	478;0; ; ; ; ; ; ; ;
20540;1031;385;457;0	546;0	586;583	191;5	138;0;384;499;0	324;0	641;582	130;5	255;0; ; ; ; ; ; ; ;
20560;1032;376;475;0	546;0	586;583	191;4	875;0;357;484;0	324;0	641;582	130;4	988;0; ; ; ; ; ; ; ;
20580;1033;373;454;0	545;0	586;583	191;4	864;0;375;445;0	324;0	641;582	130;4	959;0; ; ; ; ; ; ; ;
20600;1034;379;459;0	545;0	586;583	095;4	928;0;360;457;0	324;0	641;581	854;4	927;0; ; ; ; ; ; ; ;
20619;1035;395;467;0	546;0	586;583	095;4	853;0;422;464;0	324;0	641;581	854;5	138;0; ; ; ; ; ; ; ;
20639;1036;379;434;0	546;0	586;583	095;4	933;0;370;468;0	324;0	641;581	854;4	797;0;47;402;461; ; ; ; ;
20659;1037;380;463;0	546;0	586;583	095;4	841;0;398;475;0	324;0	641;581	854;4	704;0;47;402;461; ; ; ; ;
20679;1038;406;463;0	546;0	586;583	095;4	986;0;408;438;0	324;0	641;581	854;4	533;0;47;402;461; ; ; ; ;
20699;1039;399;461;0	546;0	586;584	428;4	984;0;388;439;0	324;0	641;581	785;4	414;0;47;402;461; ; ; ; ;
20719;1040;399;460;0	546;0	586;584	428;4	799;0;431;473;0	324;0	640;581	785;5	013;0;47;402;461; ; ; ; ;
20739;1041;399;488;0	546;0	586;584	428;4	740;0;417;460;0	324;0	640;581	785;5	239;0;47;402;461; ; ; ; ;
20759;1042;417;437;0	546;0	586;584	428;4	701;0;428;457;0	324;0	640;581	785;5	195;0; ; ; ; ; ; ; ;
20779;1043;420;439;0	546;0	586;584	428;4	873;0;419;493;0	324;0	640;581	785;5	294;0; ; ; ; ; ; ; ;
20799;1044;423;441;0	546;0	586;583	270;4	831;0;424;486;0	324;0	640;583	502;5	313;0; ; ; ; ; ; ; ;
20819;1045;401;461;0	546;0	586;583	270;4	480;0;414;493;0	324;0	640;583	502;4	655;0; ; ; ; ; ; ; ;
20839;1046;396;458;0	546;0	585;583	270;4	855;0;412;517;0	324;0	640;583	502;4	834;0; ; ; ; ; ; ; ;
20859;1047;-800;-600;-1	000;-1	000;-1	000;-1	000;4;-800;-600;-1	000;-1	000;-1	000;-1	000;4; ; ; ; ; ; ; ;
20879;1048;-800;-600;-1	000;-1	000;-1	000;-1	000;4;-800;-600;-1	000;-1	000;-1	000;-1	000;4; ; ; ; ; ; ; ;
20901;1049;-800;-600;-1	000;-1	000;-1	000;-1	000;4;-800;-600;-1	000;-1	000;-1	000;-1	000;4; ; ; ; ; ; ; ;
20919;1050;-800;-600;-1	000;-1	000;-1	000;-1	000;4;-800;-600;-1	000;-1	000;-1	000;-1	000;4; ; ; ; ; ; ; ;
20941;1051;-800;-600;-1	000;-1	000;-1	000;-1	000;4;-800;-600;-1	000;-1	000;-1	000;-1	000;4; ; ; ; ; ; ; ;
20958;1052;-800;-600;0	542;0	584;-1	000;-1	000;4;-800;-600;0	320;0	637;-1	000;-1	000;4; ; ; ; ; ; ; ;
20980;1053;607;377;0	542;0	584;583	309;4	654;0;606;389;0	321;0	638;579	327;4	278;0; ; ; ; ; ; ; ;
20998;1054;634;346;0	543;0	585;583	309;4	592;0;626;426;0	321;0	639;579	327;4	648;0; ; ; ; ; ; ; ;
21019;1055;581;373;0	543;0	585;583	309;4	800;0;645;343;0	321;0	639;579	327;4	701;0; ; ; ; ; ; ; ;
21038;1056;571;363;0	543;0	585;583	309;4	573;0;657;363;0	321;0	639;579	327;4	821;0; ; ; ; ; ; ; ;
21058;1057;561;354;0	543;0	586;581	975;4	625;0;672;361;0	321;0	640;577	610;4	883;0; ; ; ; ; ; ; ;
21078;1058;591;338;0	543;0	586;581	975;4	682;0;662;376;0	321;0	640;577	610;5	065;0; ; ; ; ; ; ; ;
21098;1059;583;405;0	543;0	586;581	975;4	501;0;655;375;0	321;0	640;577	610;4	880;0; ; ; ; ; ; ; ;
21118;1060;582;365;0	543;0	586;581	975;4	951;0;664;381;0	321;0	640;577	610;5	111;0; ; ; ; ; ; ; ;
21139;1061;609;391;0	543;0	586;581	975;4	437;0;623;403;0	321;0	640;577	610;4	660;0; ; ; ; ; ; ; ;
21158;1062;604;373;0	542;0	586;582	525;4	570;0;619;404;0	321;0	640;578	841;4	673;0; ; ; ; ; ; ; ;
21178;1063;614;357;0	542;0	586;582	525;4	619;0;681;345;0	321;0	640;578	841;5	183;0; ; ; ; ; ; ; ;
21197;1064;641;356;0	542;0	586;582	525;4	514;0;708;385;0	320;0	640;578	841;5	072;0; ; ; ; ; ; ; ;
21219;1065;642;376;0	542;0	586;582	525;4	610;0;689;373;0	320;0	640;578	841;4	189;0; ; ; ; ; ; ; ;
21237;1066;629;401;0	542;0	587;582	525;4	365;0;693;390;0	320;0	640;578	841;4	671;0; ; ; ; ; ; ; ;
21258;1067;646;407;0	542;0	587;584	119;4	359;0;694;390;0	320;0	641;577	090;4	340;0; ; ; ; ; ; ; ;
21277;1068;626;351;0	542;0	587;584	119;4	295;0;725;357;0	320;0	641;577	090;4	512;0; ; ; ; ; ; ; ;
21299;1069;627;370;0	542;0	587;584	119;4	411;0;743;397;0	320;0	641;577	090;4	970;0; ; ; ; ; ; ; ;
21317;1070;660;390;0	542;0	587;584	119;4	256;0;727;387;0	320;0	641;577	090;4	877;0; ; ; ; ; ; ; ;
21339;1071;-800;-600;0	320;0	641;-1	000;-1	000;4;680;433;0	320;0	641;577	090;4	713;0; ; ; ; ; ; ; ;
21357;1072;-800;-600;0	542;0	587;-1	000;-1	000;4;682;440;0	320;0	641;577	606;4	940;0; ; ; ; ; ; ; ;
21379;1073;654;366;0	542;0	587;582	735;4	470;0;697;411;0	320;0	641;577	606;4	876;0; ; ; ; ; ; ; ;
21397;1074;628;366;0	542;0	586;582	735;4	417;0;716;414;0	320;0	641;577	606;4	889;0; ; ; ; ; ; ; ;
21419;1075;610;381;0	541;0	586;582	735;5	167;0;736;363;0	320;0	641;577	606;4	969;0; ; ; ; ; ; ; ;
21437;1076;-800;-600;0	319;0	641;-1	000;-1	000;4;702;375;0	319;0	641;577	606;4	956;0; ; ; ; ; ; ; ;
21459;1077;-800;-600;0	541;0	587;-1	000;-1	000;4;715;387;0	319;0	641;575	979;4	930;0; ; ; ; ; ; ; ;
21477;1078;683;344;0	541;0	587;582	349;4	315;0;644;381;0	319;0	641;575	979;4	288;0; ; ; ; ; ; ; ;
21499;1079;-800;-600;0	319;0	641;-1	000;-1	000;4;703;380;0	319;0	641;575	979;4	864;0; ; ; ; ; ; ; ;
21516;1080;-800;-600;0	320;0	641;-1	000;-1	000;4;714;375;0	320;0	641;575	979;5	244;0; ; ; ; ; ; ; ;
21536;1081;-800;-600;0	320;0	641;-1	000;-1	000;4;661;400;0	320;0	641;575	979;4	593;0; ; ; ; ; ; ; ;
21556;1082;-800;-600;0	542;0	587;-1	000;-1	000;4;695;399;0	320;0	641;576	540;5	006;0; ; ; ; ; ; ; ;
21576;1083;653;385;0	542;0	586;582	459;4	672;0;681;382;0	320;0	640;576	540;4	746;0; ; ; ; ; ; ; ;
21596;1084;-800;-600;0	320;0	640;-1	000;-1	000;4;698;365;0	320;0	640;576	540;4	768;0; ; ; ; ; ; ; ;
21616;1085;618;425;0	542;0	586;582	459;4	529;0;679;385;0	320;0	640;576	540;5	062;0; ; ; ; ; ; ; ;
21636;1086;602;382;0	542;0	586;582	459;4	660;0;604;468;0	320;0	640;576	540;4	772;0; ; ; ; ; ; ; ;
21656;1087;602;382;0	542;0	586;582	824;4	663;0;603;470;0	320;0	640;578	152;4	885;0; ; ; ; ; ; ; ;
21676;1088;643;407;0	542;0	586;582	824;4	611;0;648;448;0	320;0	640;578	152;5	171;0; ; ; ; ; ; ; ;
21696;1089;642;374;0	542;0	586;582	824;4	736;0;682;418;0	320;0	640;578	152;4	897;0; ; ; ; ; ; ; ;
21716;1090;642;391;0	542;0	587;582	824;4	626;0;674;432;0	320;0	641;578	152;5	047;0; ; ; ; ; ; ; ;
21736;1091;615;400;0	542;0	587;582	824;4	482;0;-800;-600;0	542;0	587;-1	000;-1	000;4; ; ; ; ; ; ; ;
21756;1092;613;388;0	542;0	587;581	960;4	499;0;-800;-600;0	320;0	641;-1	000;-1	000;4; ; ; ; ; ; ; ;
21776;1093;-800;-600;0	320;0	641;-1	000;-1	000;4;691;392;0	320;0	641;577	219;4	521;0; ; ; ; ; ; ; ;
21796;1094;614;411;0	542;0	587;581	960;4	374;0;616;421;0	320;0	641;577	219;4	214;0; ; ; ; ; ; ; ;
21816;1095;569;389;0	543;0	587;581	960;4	634;0;586;431;0	321;0	641;577	219;4	325;0; ; ; ; ; ; ; ;
21835;1096;394;478;0	545;0	588;581	960;4	855;0;407;457;0	324;0	642;577	219;4	437;0; ; ; ; ; ; ; ;
21855;1097;305;491;0	546;0	588;581	929;5	076;0;337;467;0	325;0	642;581	487;4	335;0; ; ; ; ; ; ; ;
21875;1098;361;471;0	546;0	588;581	929;4	868;0;384;497;0	325;0	642;581	487;5	039;0; ; ; ; ; ; ; ;
21895;1099;357;476;0	546;0	588;581	929;4	708;0;374;522;0	324;0	642;581	487;4	866;0; ; ; ; ; ; ; ;
21915;1100;376;480;0	546;0	588;581	929;4	742;0;414;527;0	324;0	642;581	487;5	428;0; ; ; ; ; ; ; ;
21935;1101;394;469;0	546;0	588;581	929;4	728;0;397;504;0	324;0	642;581	487;5	430;0; ; ; ; ; ; ; ;
21955;1102;399;472;0	546;0	588;582	351;4	750;0;403;518;0	324;0	642;582	526;5	441;0; ; ; ; ; ; ; ;
21975;1103;363;493;0	546;0	588;582	351;5	068;0;390;490;0	324;0	642;582	526;4	821;0; ; ; ; ; ; ; ;
21995;1104;358;479;0	546;0	588;582	351;5	163;0;372;492;0	324;0	642;582	526;5	186;0; ; ; ; ; ; ; ;
22015;1105;-800;-600;0	324;0	642;-1	000;-1	000;4;419;515;0	324;0	642;582	526;5	291;0; ; ; ; ; ; ; ;
22035;1106;359;469;0	545;0	588;582	351;4	851;0;424;525;0	323;0	642;582	526;5	257;0; ; ; ; ; ; ; ;
22055;1107;359;469;0	545;0	587;582	609;4	853;0;430;535;0	323;0	642;582	307;5	221;0; ; ; ; ; ; ; ;
22075;1108;356;500;0	545;0	587;582	609;5	192;0;416;515;0	323;0	642;582	307;5	252;0; ; ; ; ; ; ; ;
22095;1109;344;476;0	545;0	587;582	609;5	103;0;387;494;0	323;0	642;582	307;5	129;0;48;352;487; ; ; ; ;
22114;1110;350;505;0	545;0	588;582	609;5	091;0;398;510;0	323;0	642;582	307;5	376;0;48;352;487; ; ; ; ;
22134;1111;342;491;0	546;0	588;582	609;5	284;0;400;503;0	324;0	642;582	307;5	351;0;48;352;487; ; ; ; ;
22154;1112;344;486;0	546;0	587;582	116;5	240;0;401;495;0	324;0	642;583	422;5	336;0;48;352;487; ; ; ; ;
22174;1113;337;465;0	546;0	587;582	116;5	097;0;376;487;0	324;0	642;583	422;4	941;0;48;352;487; ; ; ; ;
22194;1114;334;458;0	546;0	588;582	116;5	119;0;371;475;0	324;0	642;583	422;5	089;0;48;352;487; ; ; ; ;
22214;1115;322;454;0	546;0	588;582	116;4	957;0;367;493;0	324;0	642;583	422;4	926;0;48;352;487; ; ; ; ;
22234;1116;320;489;0	546;0	588;582	116;5	383;0;333;495;0	324;0	642;583	422;4	863;0;48;352;487; ; ; ; ;
22254;1117;319;487;0	546;0	588;582	020;5	376;0;326;497;0	324;0	642;583	163;4	888;0;48;352;487; ; ; ; ;
22274;1118;339;494;0	546;0	587;582	020;5	163;0;396;507;0	324;0	642;583	163;5	540;0; ; ; ; ; ; ; ;
22294;1119;325;461;0	546;0	587;582	020;5	343;0;371;491;0	324;0	642;583	163;4	982;0; ; ; ; ; ; ; ;
22314;1120;336;494;0	546;0	588;582	020;5	087;0;412;492;0	324;0	642;583	163;5	184;0; ; ; ; ; ; ; ;
22334;1121;330;470;0	546;0	588;582	020;5	193;0;402;494;0	324;0	642;583	163;5	603;0; ; ; ; ; ; ; ;
22354;1122;325;484;0	546;0	588;581	574;5	218;0;400;495;0	324;0	641;582	775;5	377;0; ; ; ; ; ; ; ;
22374;1123;335;474;0	546;0	588;581	574;5	147;0;366;491;0	324;0	641;582	775;5	337;0; ; ; ; ; ; ; ;
22394;1124;310;484;0	546;0	588;581	574;5	236;0;398;495;0	324;0	641;582	775;5	202;0; ; ; ; ; ; ; ;
22413;1125;297;517;0	546;0	588;581	574;4	713;0;342;543;0	324;0	642;582	775;5	204;0; ; ; ; ; ; ; ;
22433;1126;285;533;0	546;0	588;581	574;5	010;0;315;562;0	325;0	642;582	775;4	903;0; ; ; ; ; ; ; ;
22453;1127;270;549;0	546;0	588;581	376;4	911;0;312;581;0	325;0	642;582	278;4	796;0; ; ; ; ; ; ; ;
22473;1128;264;505;0	546;0	588;581	376;4	752;0;305;512;0	324;0	642;582	278;4	903;0; ; ; ; ; ; ; ;
22493;1129;322;517;0	546;0	588;581	376;4	764;0;311;541;0	324;0	642;582	278;5	019;0;49;306;532; ; ; ; ;
22513;1130;289;506;0	546;0	588;581	376;4	875;0;328;525;0	325;0	642;582	278;5	156;0;49;306;532; ; ; ; ;
22533;1131;319;530;0	547;0	588;581	376;4	677;0;309;549;0	325;0	642;582	278;4	960;0;49;306;532; ; ; ; ;
22553;1132;307;530;0	547;0	588;581	512;4	705;0;318;546;0	325;0	642;582	676;5	061;0;49;306;532; ; ; ; ;
22573;1133;293;520;0	547;0	588;581	512;5	291;0;318;566;0	325;0	642;582	676;5	366;0;49;306;532; ; ; ; ;
22593;1134;299;533;0	547;0	588;581	512;4	624;0;308;528;0	325;0	642;582	676;5	474;0;49;306;532; ; ; ; ;
22613;1135;285;514;0	547;0	588;581	512;4	737;0;293;540;0	326;0	642;582	676;5	050;0;49;306;532; ; ; ; ;
22633;1136;289;528;0	547;0	588;581	512;5	024;0;339;537;0	326;0	642;582	676;5	473;0;49;306;532; ; ; ; ;
22653;1137;288;530;0	547;0	588;581	441;4	696;0;331;534;0	326;0	642;582	954;5	333;0;49;306;532; ; ; ; ;
22673;1138;251;528;0	547;0	587;581	441;5	385;0;306;541;0	326;0	642;582	954;5	568;0; ; ; ; ; ; ; ;
22693;1139;268;523;0	547;0	587;581	441;5	226;0;-800;-600;0	547;0	587;-1	000;-1	000;4; ; ; ; ; ; ; ;
22712;1140;300;511;0	547;0	586;581	441;5	049;0;340;506;0	325;0	641;582	954;5	048;0; ; ; ; ; ; ; ;
22732;1141;270;524;0	547;0	586;581	441;5	204;0;378;568;0	325;0	640;582	954;5	334;0; ; ; ; ; ; ; ;
22752;1142;280;521;0	547;0	585;580	612;5	130;0;378;569;0	325;0	640;582	759;5	333;0; ; ; ; ; ; ; ;
22772;1143;303;521;0	547;0	585;580	612;5	348;0;324;555;0	325;0	639;582	759;5	414;0; ; ; ; ; ; ; ;
22792;1144;305;480;0	546;0	584;580	612;5	107;0;376;516;0	325;0	638;582	759;5	423;0; ; ; ; ; ; ; ;
22812;1145;337;421;0	546;0	583;580	612;4	725;0;353;479;0	325;0	637;582	759;5	401;0; ; ; ; ; ; ; ;
22832;1146;346;468;0	547;0	582;580	612;4	865;0;375;465;0	326;0	637;582	759;5	528;0; ; ; ; ; ; ; ;
22852;1147;355;444;0	548;0	582;581	627;4	665;0;366;449;0	327;0	637;583	385;5	543;0; ; ; ; ; ; ; ;
22872;1148;318;465;0	549;0	582;581	627;5	253;0;371;429;0	328;0	637;583	385;4	993;0; ; ; ; ; ; ; ;
22892;1149;312;456;0	549;0	581;581	627;5	286;0;319;487;0	328;0	637;583	385;5	086;0; ; ; ; ; ; ; ;
22912;1150;341;458;0	549;0	581;581	627;4	766;0;329;478;0	328;0	637;583	385;4	905;0; ; ; ; ; ; ; ;
22932;1151;334;475;0	549;0	581;581	627;4	816;0;354;463;0	328;0	637;583	385;5	126;0; ; ; ; ; ; ; ;
22952;1152;329;472;0	549;0	582;581	745;4	867;0;328;492;0	327;0	637;584	187;5	086;0; ; ; ; ; ; ; ;
22971;1153;339;432;0	549;0	582;581	745;4	988;0;331;464;0	327;0	638;584	187;4	872;0;50;346;458; ; ; ; ;
22992;1154;345;473;0	548;0	582;581	745;4	929;0;346;464;0	327;0	638;584	187;5	085;0;50;346;458; ; ; ; ;
23011;1155;331;454;0	548;0	582;581	745;5	035;0;350;473;0	327;0	638;584	187;5	173;0;50;346;458; ; ; ; ;
23031;1156;331;432;0	548;0	582;581	745;5	088;0;369;450;0	326;0	638;584	187;5	300;0;50;346;458; ; ; ; ;
23051;1157;331;448;0	548;0	582;582	093;5	096;0;377;451;0	326;0	638;583	447;5	394;0;50;346;458; ; ; ; ;
23071;1158;321;438;0	548;0	582;582	093;5	113;0;357;476;0	326;0	638;583	447;5	221;0;50;346;458; ; ; ; ;
23091;1159;350;470;0	548;0	582;582	093;5	047;0;-800;-600;0	548;0	582;-1	000;-1	000;4;50;346;458; ; ; ; ;
23111;1160;353;427;0	548;0	582;582	093;4	955;0;366;401;0	326;0	638;583	447;5	092;0;51;374;409; ; ; ; ;
23131;1161;357;422;0	548;0	582;582	093;5	248;0;405;388;0	327;0	637;583	447;5	595;0;51;374;409; ; ; ; ;
23151;1162;360;416;0	549;0	582;583	558;5	216;0;406;389;0	327;0	637;582	042;5	582;0;51;374;409; ; ; ; ;
23171;1163;365;392;0	549;0	582;583	558;4	898;0;385;406;0	328;0	638;582	042;5	076;0;51;374;409; ; ; ; ;
23191;1164;354;397;0	549;0	582;583	558;5	057;0;389;455;0	327;0	638;582	042;5	391;0;51;374;409; ; ; ; ;
23211;1165;349;413;0	548;0	582;583	558;4	941;0;390;417;0	327;0	637;582	042;5	138;0;51;374;409; ; ; ; ;
23231;1166;373;411;0	548;0	581;583	558;5	011;0;-800;-600;0	548;0	581;-1	000;-1	000;4;51;374;409; ; ; ; ;
23251;1167;368;409;0	548;0	582;583	442;4	956;0;-800;-600;0	326;0	638;-1	000;-1	000;4;51;374;409; ; ; ; ;
23271;1168;386;393;0	547;0	582;583	442;5	118;0;416;430;0	326;0	638;582	002;5	417;0;52;372;423; ; ; ; ;
23291;1169;354;408;0	547;0	582;583	442;4	933;0;396;440;0	326;0	638;582	002;5	323;0;52;372;423; ; ; ; ;
23310;1170;373;425;0	548;0	582;583	442;4	926;0;397;439;0	326;0	638;582	002;5	478;0;52;372;423; ; ; ; ;
23330;1171;355;417;0	548;0	582;583	442;5	096;0;365;417;0	326;0	638;582	002;5	235;0;52;372;423; ; ; ; ;
23350;1172;362;425;0	548;0	582;583	877;5	003;0;354;419;0	327;0	638;583	058;5	266;0;52;372;423; ; ; ; ;
23370;1173;377;418;0	548;0	582;583	877;4	956;0;394;429;0	326;0	638;583	058;5	403;0;52;372;423; ; ; ; ;
23390;1174;345;407;0	548;0	582;583	877;5	075;0;-800;-600;0	548;0	582;-1	000;-1	000;4; ; ; ; ; ; ; ;
23410;1175;364;431;0	547;0	583;583	877;5	022;0;404;445;0	326;0	639;583	058;5	201;0;53;393;449; ; ; ; ;
23430;1176;359;443;0	547;0	583;583	877;4	931;0;386;413;0	326;0	639;583	058;5	074;0;53;393;449; ; ; ; ;
23450;1177;354;447;0	548;0	583;583	157;4	969;0;386;414;0	326;0	639;581	887;5	064;0;53;393;449; ; ; ; ;
23470;1178;367;422;0	548;0	583;583	157;5	072;0;418;472;0	326;0	639;581	887;5	390;0;53;393;449; ; ; ; ;
23490;1179;376;447;0	548;0	583;583	157;5	135;0;426;473;0	326;0	639;581	887;5	452;0;53;393;449; ; ; ; ;
23510;1180;372;447;0	548;0	583;583	157;5	147;0;429;474;0	326;0	639;581	887;5	654;0;53;393;449; ; ; ; ;
23530;1181;362;428;0	547;0	583;583	157;5	027;0;443;454;0	326;0	639;581	887;5	549;0;53;393;449; ; ; ; ;
23550;1182;366;441;0	547;0	583;583	518;5	061;0;449;453;0	325;0	639;582	673;5	656;0;53;393;449; ; ; ; ;
23570;1183;373;459;0	547;0	583;583	518;5	117;0;435;477;0	325;0	638;582	673;5	375;0;53;393;449; ; ; ; ;
23589;1184;393;455;0	547;0	583;583	518;4	972;0;391;457;0	325;0	638;582	673;5	322;0;53;393;449; ; ; ; ;
23609;1185;395;460;0	547;0	582;583	518;5	046;0;388;465;0	326;0	638;582	673;5	274;0;53;393;449; ; ; ; ;
23629;1186;373;438;0	548;0	582;583	518;5	068;0;-800;-600;0	548;0	582;-1	000;-1	000;4; ; ; ; ; ; ; ;
23649;1187;385;435;0	548;0	583;583	876;5	013;0;-800;-600;0	326;0	638;-1	000;-1	000;4; ; ; ; ; ; ; ;
23669;1188;367;433;0	547;0	583;583	876;4	993;0;416;412;0	326;0	639;583	352;4	943;0; ; ; ; ; ; ; ;
23689;1189;388;457;0	547;0	583;583	876;5	044;0;388;457;0	326;0	639;583	352;5	324;0;54;387;448; ; ; ; ;
23709;1190;388;454;0	547;0	583;583	876;5	203;0;413;462;0	326;0	639;583	352;5	665;0;54;387;448; ; ; ; ;
23729;1191;371;436;0	547;0	583;583	876;5	299;0;402;451;0	326;0	639;583	352;5	268;0;54;387;448; ; ; ; ;
23749;1192;383;449;0	547;0	583;582	981;5	386;0;393;451;0	326;0	639;582	368;5	354;0;54;387;448; ; ; ; ;
23769;1193;380;437;0	548;0	583;582	981;4	860;0;396;449;0	326;0	639;582	368;5	389;0;54;387;448; ; ; ; ;
23789;1194;390;430;0	548;0	583;582	981;4	934;0;426;434;0	326;0	639;582	368;5	262;0;54;387;448; ; ; ; ;
23809;1195;-800;-600;0	326;0	639;-1	000;-1	000;4;389;448;0	326;0	639;582	368;5	037;0;54;387;448; ; ; ; ;
23829;1196;358;437;0	547;0	583;582	981;5	281;0;394;436;0	325;0	639;582	368;5	110;0;54;387;448; ; ; ; ;
23849;1197;358;437;0	547;0	583;583	156;5	283;0;399;442;0	325;0	639;581	900;5	179;0;54;387;448; ; ; ; ;
23869;1198;381;453;0	546;0	583;583	156;5	011;0;385;453;0	325;0	639;581	900;5	404;0;54;387;448; ; ; ; ;
23889;1199;383;449;0	547;0	583;583	156;5	068;0;388;452;0	325;0	639;581	900;5	084;0;54;387;448; ; ; ; ;
23908;1200;374;422;0	547;0	583;583	156;5	061;0;398;481;0	325;0	639;581	900;5	069;0;54;387;448; ; ; ; ;
23928;1201;383;462;0	547;0	583;583	156;4	948;0;389;461;0	326;0	639;581	900;5	234;0;54;387;448; ; ; ; ;
23948;1202;382;454;0	547;0	584;583	439;4	973;0;393;469;0	326;0	639;582	415;5	060;0;54;387;448; ; ; ; ;
23968;1203;366;416;0	547;0	584;583	439;5	057;0;373;440;0	326;0	639;582	415;5	142;0; ; ; ; ; ; ; ;
23988;1204;366;454;0	547;0	584;583	439;4	920;0;411;458;0	325;0	639;582	415;5	349;0; ; ; ; ; ; ; ;
24008;1205;377;432;0	547;0	584;583	439;4	859;0;-800;-600;0	547;0	584;-1	000;-1	000;4; ; ; ; ; ; ; ;
24028;1206;280;322;0	549;0	582;583	439;4	944;0;-800;-600;0	549;0	582;-1	000;-1	000;4;55;271;348; ; ; ; ;
24048;1207;276;336;0	549;0	582;577	425;4	883;0;-800;-600;0	328;0	637;-1	000;-1	000;4;55;271;348; ; ; ; ;
24068;1208;244;360;0	550;0	582;577	425;4	837;0;260;340;0	329;0	637;579	413;4	916;0;55;271;348; ; ; ; ;
24088;1209;275;358;0	550;0	582;577	425;4	607;0;257;321;0	329;0	637;579	413;4	941;0;55;271;348; ; ; ; ;
24108;1210;255;342;0	550;0	582;577	425;4	730;0;322;373;0	329;0	637;579	413;5	130;0;55;271;348; ; ; ; ;
24128;1211;286;320;0	550;0	582;577	425;4	745;0;252;387;0	328;0	637;579	413;4	913;0;55;271;348; ; ; ; ;
24148;1212;283;310;0	549;0	582;578	420;4	769;0;273;402;0	328;0	637;579	970;4	977;0;55;271;348; ; ; ; ;
24167;1213;285;326;0	549;0	582;578	420;4	470;0;273;314;0	328;0	637;579	970;4	888;0; ; ; ; ; ; ; ;
24187;1214;253;353;0	549;0	582;578	420;4	552;0;-800;-600;0	549;0	582;-1	000;-1	000;4; ; ; ; ; ; ; ;
24207;1215;247;330;0	550;0	582;578	420;4	596;0;274;329;0	328;0	637;579	970;4	502;0; ; ; ; ; ; ; ;
24227;1216;253;314;0	550;0	582;578	420;4	542;0;-800;-600;0	550;0	582;-1	000;-1	000;4; ; ; ; ; ; ; ;
24247;1217;253;323;0	551;0	582;577	251;4	545;0;-800;-600;0	329;0	637;-1	000;-1	000;4; ; ; ; ; ; ; ;
24267;1218;257;319;0	551;0	582;577	251;4	688;0;267;346;0	330;0	637;581	710;4	544;0; ; ; ; ; ; ; ;
24287;1219;207;371;0	551;0	582;577	251;4	642;0;202;342;0	330;0	638;581	710;5	101;0; ; ; ; ; ; ; ;
24307;1220;190;386;0	551;0	582;577	251;4	503;0;220;377;0	330;0	638;581	710;4	840;0; ; ; ; ; ; ; ;
24327;1221;177;381;0	550;0	583;577	251;4	636;0;199;408;0	329;0	638;581	710;4	607;0; ; ; ; ; ; ; ;
24347;1222;163;386;0	551;0	583;579	848;4	608;0;206;421;0	330;0	638;582	073;4	829;0; ; ; ; ; ; ; ;
24367;1223;184;388;0	551;0	583;579	848;4	641;0;203;346;0	330;0	639;582	073;4	553;0; ; ; ; ; ; ; ;
24387;1224;184;370;0	551;0	583;579	848;4	831;0;234;377;0	330;0	639;582	073;4	715;0; ; ; ; ; ; ; ;
24407;1225;197;389;0	551;0	583;579	848;4	590;0;196;428;0	330;0	639;582	073;4	826;0; ; ; ; ; ; ; ;
24427;1226;213;378;0	551;0	583;579	848;4	504;0;129;344;0	330;0	638;582	073;4	535;0; ; ; ; ; ; ; ;
24447;1227;217;372;0	551;0	582;580	977;4	535;0;129;372;0	330;0	638;582	368;4	645;0; ; ; ; ; ; ; ;
24467;1228;204;384;0	551;0	582;580	977;4	506;0;195;407;0	330;0	638;582	368;4	302;0; ; ; ; ; ; ; ;
24486;1229;182;381;0	551;0	582;580	977;4	353;0;201;412;0	330;0	638;582	368;4	551;0; ; ; ; ; ; ; ;
24506;1230;226;389;0	551;0	583;580	977;4	721;0;202;356;0	330;0	638;582	368;4	789;0; ; ; ; ; ; ; ;
24526;1231;177;394;0	552;0	582;580	977;4	745;0;188;396;0	330;0	638;582	368;4	829;0; ; ; ; ; ; ; ;
24546;1232;191;396;0	552;0	582;580	388;4	765;0;192;384;0	331;0	638;581	642;4	864;0; ; ; ; ; ; ; ;
24566;1233;189;365;0	552;0	582;580	388;4	852;0;-800;-600;0	552;0	582;-1	000;-1	000;4; ; ; ; ; ; ; ;
24586;1234;206;384;0	552;0	583;580	388;4	463;0;199;371;0	330;0	638;581	642;4	692;0; ; ; ; ; ; ; ;
24606;1235;187;380;0	551;0	583;580	388;4	742;0;-800;-600;0	551;0	583;-1	000;-1	000;4; ; ; ; ; ; ; ;
24626;1236;-800;-600;0	329;0	638;-1	000;-1	000;4;217;381;0	329;0	638;581	642;4	880;0; ; ; ; ; ; ; ;
24646;1237;-800;-600;0	551;0	582;-1	000;-1	000;4;217;382;0	329;0	638;581	329;4	877;0; ; ; ; ; ; ; ;
24666;1238;204;388;0	551;0	582;580	174;4	483;0;194;427;0	329;0	638;581	329;4	731;0; ; ; ; ; ; ; ;
24686;1239;235;393;0	551;0	582;580	174;4	560;0;-800;-600;0	551;0	582;-1	000;-1	000;4;56;210;385; ; ; ; ;
24706;1240;214;368;0	551;0	583;580	174;4	838;0;241;367;0	330;0	639;581	329;5	156;0;56;210;385; ; ; ; ;
24726;1241;204;383;0	552;0	583;580	174;4	823;0;-800;-600;0	552;0	583;-1	000;-1	000;4;56;210;385; ; ; ; ;
24746;1242;214;379;0	551;0	583;579	997;4	807;0;-800;-600;0	330;0	639;-1	000;-1	000;4;56;210;385; ; ; ; ;
24766;1243;184;386;0	551;0	584;579	997;4	755;0;210;417;0	330;0	640;581	952;4	943;0;56;210;385; ; ; ; ;
24785;1244;178;387;0	551;0	584;579	997;5	006;0;239;407;0	330;0	640;581	952;4	945;0;56;210;385; ; ; ; ;
24805;1245;179;387;0	551;0	584;579	997;4	995;0;-800;-600;0	551;0	584;-1	000;-1	000;4; ; ; ; ; ; ; ;
24825;1246;194;370;0	551;0	584;579	997;4	785;0;249;411;0	330;0	641;581	952;5	452;0; ; ; ; ; ; ; ;
24845;1247;192;368;0	551;0	585;580	828;4	917;0;249;411;0	330;0	641;581	543;5	448;0; ; ; ; ; ; ; ;
24865;1248;181;383;0	551;0	585;580	828;5	382;0;-800;-600;0	551;0	585;-1	000;-1	000;4; ; ; ; ; ; ; ;
24885;1249;180;369;0	550;0	585;580	828;5	071;0;206;381;0	329;0	641;581	543;4	949;0; ; ; ; ; ; ; ;
24907;1250;166;384;0	550;0	585;580	828;5	202;0;265;428;0	329;0	641;581	543;5	506;0; ; ; ; ; ; ; ;
24925;1251;167;373;0	550;0	585;580	828;5	206;0;221;424;0	329;0	641;581	543;5	123;0; ; ; ; ; ; ; ;
24945;1252;168;380;0	550;0	585;580	735;5	208;0;247;422;0	329;0	641;581	998;5	371;0; ; ; ; ; ; ; ;
24965;1253;181;396;0	550;0	585;580	735;5	172;0;224;395;0	329;0	641;581	998;5	435;0; ; ; ; ; ; ; ;
24985;1254;178;370;0	550;0	585;580	735;5	393;0;-800;-600;0	550;0	585;-1	000;-1	000;4; ; ; ; ; ; ; ;
25005;1255;284;477;0	549;0	587;580	735;5	171;0;322;504;0	328;0	643;581	998;5	525;0; ; ; ; ; ; ; ;
25025;1256;311;481;0	548;0	587;580	735;5	032;0;348;509;0	328;0	644;581	998;5	570;0; ; ; ; ; ; ; ;
25045;1257;341;483;0	548;0	588;582	291;5	089;0;348;508;0	327;0	644;583	035;5	579;0; ; ; ; ; ; ; ;
25065;1258;313;504;0	548;0	588;582	291;5	231;0;388;530;0	327;0	644;583	035;6	026;0; ; ; ; ; ; ; ;
25084;1259;271;485;0	547;0	588;582	291;5	496;0;-800;-600;0	547;0	588;-1	000;-1	000;4; ; ; ; ; ; ; ;
25104;1260;316;495;0	547;0	588;582	291;5	091;0;364;518;0	326;0	644;583	035;5	535;0; ; ; ; ; ; ; ;
25124;1261;298;504;0	547;0	587;582	291;5	041;0;-800;-600;0	547;0	587;-1	000;-1	000;4; ; ; ; ; ; ; ;
25144;1262;288;497;0	547;0	587;581	362;4	983;0;-800;-600;0	326;0	644;-1	000;-1	000;4; ; ; ; ; ; ; ;
25164;1263;325;480;0	547;0	588;581	362;5	240;0;358;507;0	326;0	644;582	278;5	591;0; ; ; ; ; ; ; ;
25184;1264;317;514;0	547;0	588;581	362;5	028;0;-800;-600;0	547;0	588;-1	000;-1	000;4; ; ; ; ; ; ; ;
25204;1265;342;478;0	547;0	588;581	362;5	091;0;427;493;0	325;0	644;582	278;5	482;0; ; ; ; ; ; ; ;
25224;1266;378;483;0	546;0	588;581	362;5	098;0;426;496;0	325;0	644;582	278;5	198;0; ; ; ; ; ; ; ;
25244;1267;385;490;0	546;0	588;582	737;5	116;0;426;495;0	325;0	644;583	316;5	207;0; ; ; ; ; ; ; ;
25264;1268;352;473;0	546;0	588;582	737;5	227;0;396;464;0	324;0	644;583	316;4	946;0;57;387;484; ; ; ; ;
25284;1269;369;480;0	546;0	588;582	737;5	066;0;403;491;0	325;0	644;583	316;5	379;0;57;387;484; ; ; ; ;
25304;1270;359;473;0	547;0	588;582	737;5	174;0;417;493;0	325;0	644;583	316;5	444;0;57;387;484; ; ; ; ;
25324;1271;370;472;0	547;0	588;582	737;4	927;0;404;497;0	325;0	644;583	316;5	404;0;57;387;484; ; ; ; ;
25344;1272;366;474;0	547;0	588;582	517;4	916;0;408;500;0	325;0	644;582	669;5	429;0;57;387;484; ; ; ; ;
25364;1273;371;483;0	546;0	587;582	517;4	994;0;379;488;0	325;0	643;582	669;5	271;0;57;387;484; ; ; ; ;
25383;1274;364;487;0	546;0	587;582	517;5	213;0;440;475;0	325;0	643;582	669;5	662;0;57;387;484; ; ; ; ;
25403;1275;325;450;0	546;0	586;582	517;5	236;0;397;422;0	325;0	642;582	669;5	356;0;58;381;415; ; ; ; ;
25423;1276;355;455;0	546;0	586;582	517;5	036;0;383;380;0	325;0	641;582	669;4	530;0;58;381;415; ; ; ; ;
25443;1277;339;459;0	546;0	586;583	079;5	160;0;402;350;0	325;0	641;583	258;4	592;0;58;381;415; ; ; ; ;
25463;1278;382;420;0	546;0	586;583	079;5	169;0;414;408;0	325;0	641;583	258;4	886;0;58;381;415; ; ; ; ;
25483;1279;362;429;0	547;0	586;583	079;5	119;0;386;424;0	325;0	641;583	258;5	394;0;58;381;415; ; ; ; ;
25503;1280;367;440;0	547;0	586;583	079;5	171;0;424;395;0	325;0	641;583	258;5	619;0;58;381;415; ; ; ; ;
25523;1281;357;443;0	546;0	586;583	079;5	149;0;388;480;0	325;0	641;583	258;5	407;0; ; ; ; ; ; ; ;
25543;1282;357;446;0	546;0	586;583	570;5	140;0;400;486;0	325;0	641;584	182;5	495;0; ; ; ; ; ; ; ;
25563;1283;342;422;0	546;0	585;583	570;5	247;0;-800;-600;0	546;0	585;-1	000;-1	000;4; ; ; ; ; ; ; ;
25583;1284;364;413;0	546;0	585;583	570;5	454;0;406;440;0	325;0	640;584	182;5	512;0;59;375;431; ; ; ; ;
25603;1285;384;427;0	546;0	584;583	570;4	603;0;400;437;0	325;0	640;584	182;5	423;0;59;375;431; ; ; ; ;
25623;1286;356;404;0	547;0	584;583	570;5	130;0;388;443;0	325;0	640;584	182;5	359;0;59;375;431; ; ; ; ;
25643;1287;360;406;0	547;0	584;583	155;5	007;0;378;444;0	325;0	639;583	697;5	291;0;59;375;431; ; ; ; ;
25663;1288;378;417;0	547;0	584;583	155;5	003;0;370;454;0	325;0	639;583	697;4	842;0;59;375;431; ; ; ; ;
25682;1289;384;449;0	546;0	584;583	155;4	770;0;385;423;0	324;0	639;583	697;5	091;0;59;375;431; ; ; ; ;
25702;1290;373;430;0	546;0	584;583	155;5	060;0;381;451;0	324;0	639;583	697;5	180;0;59;375;431; ; ; ; ;
25722;1291;368;429;0	545;0	584;583	155;5	044;0;374;476;0	324;0	639;583	697;5	094;0;59;375;431; ; ; ; ;
25742;1292;367;429;0	545;0	584;583	339;5	005;0;381;471;0	324;0	640;581	994;5	110;0;59;375;431; ; ; ; ;
25762;1293;354;419;0	546;0	584;583	339;5	086;0;403;454;0	324;0	640;581	994;5	040;0;59;375;431; ; ; ; ;
25782;1294;357;435;0	546;0	584;583	339;5	201;0;393;411;0	325;0	639;581	994;5	044;0;59;375;431; ; ; ; ;
25802;1295;385;416;0	547;0	583;583	339;4	922;0;-800;-600;0	547;0	583;-1	000;-1	000;4;59;375;431; ; ; ; ;
25822;1296;351;432;0	547;0	583;583	339;5	234;0;377;436;0	325;0	639;581	994;5	107;0;59;375;431; ; ; ; ;
25842;1297;360;425;0	547;0	583;583	278;5	151;0;376;433;0	325;0	639;584	540;5	129;0;59;375;431; ; ; ; ;
25862;1298;377;389;0	546;0	583;583	278;4	751;0;380;445;0	325;0	639;584	540;5	001;0;59;375;431; ; ; ; ;
25882;1299;344;408;0	546;0	583;583	278;4	985;0;392;434;0	325;0	639;584	540;4	777;0;59;375;431; ; ; ; ;
25902;1300;380;428;0	546;0	583;583	278;4	915;0;388;431;0	325;0	639;584	540;4	883;0;59;375;431; ; ; ; ;
25922;1301;350;436;0	546;0	583;583	278;5	239;0;-800;-600;0	546;0	583;-1	000;-1	000;4; ; ; ; ; ; ; ;
25942;1302;363;444;0	546;0	583;583	523;5	302;0;-800;-600;0	325;0	639;-1	000;-1	000;4; ; ; ; ; ; ; ;
25962;1303;374;409;0	546;0	583;583	523;5	011;0;422;432;0	325;0	639;584	044;5	487;0; ; ; ; ; ; ; ;
25984;1304;366;430;0	546;0	583;583	523;5	181;0;368;447;0	325;0	639;584	044;5	157;0;60;383;435; ; ; ; ;
26001;1305;375;427;0	546;0	583;583	523;5	067;0;400;460;0	324;0	639;584	044;5	462;0;60;383;435; ; ; ; ;
26021;1306;371;435;0	546;0	582;583	523;4	883;0;378;435;0	324;0	638;584	044;5	002;0;60;383;435; ; ; ; ;
26041;1307;375;436;0	545;0	582;583	080;4	926;0;393;448;0	324;0	638;583	054;5	043;0;60;383;435; ; ; ; ;
26061;1308;371;393;0	546;0	582;583	080;4	552;0;393;474;0	324;0	638;583	054;5	173;0;60;383;435; ; ; ; ;
26081;1309;390;409;0	546;0	582;583	080;5	022;0;368;441;0	325;0	638;583	054;5	323;0;60;383;435; ; ; ; ;
26101;1310;368;438;0	546;0	582;583	080;5	275;0;-800;-600;0	546;0	582;-1	000;-1	000;4;60;383;435; ; ; ; ;
26121;1311;379;426;0	547;0	582;583	080;5	261;0;410;453;0	325;0	638;583	054;5	585;0;60;383;435; ; ; ; ;
26141;1312;382;440;0	546;0	582;584	213;5	256;0;409;452;0	325;0	638;584	111;5	595;0;60;383;435; ; ; ; ;
26161;1313;384;416;0	546;0	582;584	213;5	021;0;390;424;0	325;0	638;584	111;5	176;0;60;383;435; ; ; ; ;
26181;1314;377;439;0	546;0	582;584	213;5	283;0;364;453;0	324;0	638;584	111;5	190;0; ; ; ; ; ; ; ;
26201;1315;350;434;0	546;0	582;584	213;5	016;0;-800;-600;0	546;0	582;-1	000;-1	000;4; ; ; ; ; ; ; ;
26221;1316;295;464;0	547;0	583;584	213;5	060;0;315;468;0	326;0	639;584	111;5	236;0; ; ; ; ; ; ; ;
26241;1317;278;473;0	548;0	583;581	345;5	104;0;315;469;0	327;0	639;583	317;5	229;0; ; ; ; ; ; ; ;
26261;1318;265;462;0	548;0	582;581	345;4	949;0;257;452;0	327;0	638;583	317;5	127;0; ; ; ; ; ; ; ;
26280;1319;268;450;0	548;0	582;581	345;5	110;0;328;477;0	327;0	638;583	317;5	626;0; ; ; ; ; ; ; ;
26300;1320;270;480;0	548;0	582;581	345;4	971;0;276;477;0	327;0	638;583	317;5	390;0; ; ; ; ; ; ; ;
26320;1321;288;468;0	548;0	582;581	345;5	003;0;-800;-600;0	548;0	582;-1	000;-1	000;4; ; ; ; ; ; ; ;
26342;1322;292;471;0	548;0	582;580	397;5	045;0;-800;-600;0	326;0	638;-1	000;-1	000;4; ; ; ; ; ; ; ;
26360;1323;237;325;0	548;0	582;580	397;4	312;0;277;475;0	326;0	638;582	807;5	335;0; ; ; ; ; ; ; ;
26382;1324;241;449;0	548;0	582;580	397;5	112;0;279;497;0	327;0	638;582	807;5	216;0; ; ; ; ; ; ; ;
26400;1325;280;462;0	548;0	582;580	397;4	782;0;341;504;0	327;0	639;582	807;5	444;0; ; ; ; ; ; ; ;
26420;1326;275;463;0	549;0	582;580	397;5	020;0;-800;-600;0	549;0	582;-1	000;-1	000;4;61;288;485; ; ; ; ;
26440;1327;272;464;0	549;0	583;581	969;4	892;0;-800;-600;0	328;0	639;-1	000;-1	000;4;61;288;485; ; ; ; ;
26460;1328;260;475;0	549;0	582;581	969;4	878;0;288;499;0	327;0	639;581	633;5	341;0;61;288;485; ; ; ; ;
26480;1329;281;494;0	549;0	582;581	969;4	949;0;271;467;0	327;0	638;581	633;5	137;0;61;288;485; ; ; ; ;
26500;1330;300;478;0	548;0	582;581	969;4	955;0;303;505;0	327;0	639;581	633;4	960;0;61;288;485; ; ; ; ;
26520;1331;300;484;0	547;0	583;581	969;4	936;0;292;492;0	326;0	639;581	633;5	009;0;61;288;485; ; ; ; ;
26540;1332;304;490;0	547;0	583;582	239;4	936;0;292;485;0	325;0	639;583	220;5	071;0;61;288;485; ; ; ; ;
26560;1333;284;495;0	547;0	583;582	239;5	071;0;317;509;0	325;0	640;583	220;5	144;0;61;288;485; ; ; ; ;
26580;1334;315;529;0	547;0	583;582	239;4	700;0;-800;-600;0	547;0	583;-1	000;-1	000;4;62;308;516; ; ; ; ;
26599;1335;289;497;0	547;0	583;582	239;4	761;0;350;516;0	326;0	640;583	220;5	446;0;62;308;516; ; ; ; ;
26621;1336;324;511;0	547;0	584;582	239;4	763;0;347;520;0	326;0	640;583	220;5	828;0;62;308;516; ; ; ; ;
26639;1337;320;520;0	547;0	584;583	079;4	772;0;347;520;0	326;0	640;583	200;5	828;0;62;308;516; ; ; ; ;
26660;1338;282;508;0	548;0	584;583	079;5	289;0;334;513;0	326;0	640;583	200;5	093;0;62;308;516; ; ; ; ;
26679;1339;274;506;0	548;0	584;583	079;5	343;0;331;542;0	326;0	640;583	200;5	541;0;62;308;516; ; ; ; ;
26699;1340;282;499;0	548;0	584;583	079;5	006;0;355;528;0	326;0	640;583	200;5	720;0;62;308;516; ; ; ; ;
26719;1341;280;516;0	548;0	584;583	079;5	309;0;321;524;0	326;0	640;583	200;5	740;0;62;308;516; ; ; ; ;
26739;1342;278;515;0	548;0	584;582	528;5	249;0;325;521;0	326;0	640;582	724;5	756;0;62;308;516; ; ; ; ;
26759;1343;289;512;0	548;0	584;582	528;5	318;0;346;521;0	326;0	640;582	724;5	831;0;62;308;516; ; ; ; ;
26781;1344;294;518;0	548;0	584;582	528;5	116;0;323;545;0	326;0	640;582	724;5	646;0;62;308;516; ; ; ; ;
26799;1345;276;503;0	547;0	584;582	528;5	330;0;354;532;0	326;0	640;582	724;5	881;0;62;308;516; ; ; ; ;
26819;1346;277;508;0	547;0	584;582	528;5	359;0;325;534;0	326;0	640;582	724;5	696;0;62;308;516; ; ; ; ;
26839;1347;275;507;0	547;0	584;582	661;5	317;0;336;537;0	325;0	640;582	105;5	785;0;62;308;516; ; ; ; ;
26859;1348;289;521;0	547;0	584;582	661;5	260;0;-800;-600;0	547;0	584;-1	000;-1	000;4;62;308;516; ; ; ; ;
26878;1349;276;501;0	547;0	584;582	661;5	328;0;299;534;0	326;0	640;582	105;5	601;0;62;308;516; ; ; ; ;
26899;1350;279;509;0	548;0	584;582	661;5	274;0;325;536;0	326;0	640;582	105;5	791;0;62;308;516; ; ; ; ;
26918;1351;286;500;0	548;0	584;582	661;5	306;0;333;528;0	326;0	640;582	105;5	759;0;62;308;516; ; ; ; ;
26938;1352;280;503;0	548;0	584;581	463;5	270;0;340;527;0	326;0	640;582	409;5	729;0;62;308;516; ; ; ; ;
26958;1353;282;505;0	548;0	584;581	463;4	788;0;325;513;0	326;0	640;582	409;5	714;0;62;308;516; ; ; ; ;
26979;1354;291;505;0	548;0	584;581	463;5	441;0;338;534;0	326;0	640;582	409;5	218;0;62;308;516; ; ; ; ;
26998;1355;284;494;0	548;0	584;581	463;5	077;0;312;524;0	326;0	640;582	409;5	348;0;62;308;516; ; ; ; ;
27019;1356;278;497;0	547;0	584;581	463;5	332;0;351;528;0	326;0	640;582	409;5	187;0;62;308;516; ; ; ; ;
27038;1357;280;494;0	547;0	584;581	433;5	174;0;347;522;0	326;0	640;583	717;5	231;0;62;308;516; ; ; ; ;
27059;1358;277;506;0	547;0	584;581	433;5	261;0;308;508;0	326;0	640;583	717;5	626;0;62;308;516; ; ; ; ;
27078;1359;257;510;0	547;0	584;581	433;5	343;0;318;536;0	326;0	640;583	717;5	686;0;62;308;516; ; ; ; ;
27099;1360;292;517;0	547;0	584;581	433;5	201;0;317;514;0	326;0	640;583	717;5	860;0;62;308;516; ; ; ; ;
27118;1361;308;509;0	547;0	584;581	433;5	017;0;344;526;0	326;0	640;583	717;5	641;0;62;308;516; ; ; ; ;
27138;1362;309;511;0	547;0	584;581	743;5	005;0;352;516;0	326;0	640;583	286;5	711;0;62;308;516; ; ; ; ;
27158;1363;266;501;0	547;0	584;581	743;5	143;0;349;532;0	326;0	640;583	286;5	758;0;62;308;516; ; ; ; ;
27179;1364;248;475;0	548;0	583;581	743;5	119;0;302;474;0	327;0	639;583	286;5	702;0; ; ; ; ; ; ; ;
27197;1365;174;361;0	549;0	582;581	743;5	162;0;275;417;0	328;0	637;583	286;5	393;0; ; ; ; ; ; ; ;
27219;1366;171;318;0	549;0	582;581	743;5	071;0;194;351;0	329;0	637;583	286;5	252;0; ; ; ; ; ; ; ;
27237;1367;169;279;0	550;0	582;578	200;5	039;0;150;295;0	329;0	637;579	958;5	083;0; ; ; ; ; ; ; ;
27259;1368;181;356;0	550;0	582;578	200;4	542;0;232;332;0	329;0	637;579	958;4	956;0; ; ; ; ; ; ; ;
27277;1369;191;362;0	549;0	582;578	200;4	676;0;176;346;0	328;0	637;579	958;4	708;0; ; ; ; ; ; ; ;
27299;1370;190;373;0	549;0	582;578	200;4	713;0;204;345;0	328;0	637;579	958;4	803;0; ; ; ; ; ; ; ;
27317;1371;161;366;0	549;0	582;578	200;4	797;0;180;384;0	328;0	637;579	958;4	887;0; ; ; ; ; ; ; ;
27339;1372;162;370;0	549;0	581;579	083;4	857;0;190;395;0	328;0	637;581	340;4	792;0; ; ; ; ; ; ; ;
27357;1373;175;350;0	549;0	581;579	083;4	798;0;-800;-600;0	549;0	581;-1	000;-1	000;4; ; ; ; ; ; ; ;
27379;1374;180;346;0	549;0	581;579	083;4	695;0;-800;-600;0	549;0	581;-1	000;-1	000;4; ; ; ; ; ; ; ;
27397;1375;190;362;0	549;0	581;579	083;4	749;0;182;356;0	328;0	637;581	340;4	726;0; ; ; ; ; ; ; ;
27417;1376;174;371;0	549;0	582;579	083;4	563;0;193;315;0	328;0	637;581	340;4	737;0; ; ; ; ; ; ; ;
27437;1377;179;375;0	549;0	581;578	169;4	530;0;193;317;0	328;0	637;580	047;4	727;0; ; ; ; ; ; ; ;
27457;1378;191;359;0	549;0	581;578	169;4	686;0;200;259;0	328;0	637;580	047;4	224;0; ; ; ; ; ; ; ;
27476;1379;192;390;0	550;0	581;578	169;4	476;0;197;352;0	328;0	637;580	047;4	500;0;63;180;393; ; ; ; ;
27496;1380;177;410;0	550;0	582;578	169;4	550;0;163;333;0	329;0	638;580	047;4	082;0;63;180;393; ; ; ; ;
27516;1381;152;378;0	550;0	582;578	169;4	524;0;199;415;0	329;0	638;580	047;4	367;0;63;180;393; ; ; ; ;
27536;1382;144;381;0	550;0	582;577	467;4	560;0;190;428;0	329;0	638;581	401;4	422;0;63;180;393; ; ; ; ;
27556;1383;166;403;0	550;0	582;577	467;4	728;0;169;397;0	329;0	638;581	401;4	364;0;63;180;393; ; ; ; ;
27576;1384;173;409;0	550;0	582;577	467;4	532;0;171;389;0	329;0	638;581	401;4	591;0;63;180;393; ; ; ; ;
27596;1385;191;396;0	550;0	582;577	467;4	309;0;176;389;0	329;0	638;581	401;4	627;0;63;180;393; ; ; ; ;
27616;1386;164;379;0	550;0	582;577	467;4	100;0;190;404;0	329;0	638;581	401;4	804;0;63;180;393; ; ; ; ;
27636;1387;171;378;0	550;0	582;577	038;3	994;0;194;402;0	329;0	638;580	560;4	880;0;63;180;393; ; ; ; ;
27656;1388;159;389;0	550;0	582;577	038;4	386;0;181;413;0	329;0	638;580	560;4	885;0;63;180;393; ; ; ; ;
27676;1389;180;386;0	550;0	582;577	038;4	586;0;180;387;0	329;0	638;580	560;4	460;0;63;180;393; ; ; ; ;
27696;1390;185;372;0	550;0	582;577	038;4	299;0;203;403;0	329;0	638;580	560;4	673;0;63;180;393; ; ; ; ;
27716;1391;160;399;0	550;0	582;577	038;4	406;0;231;398;0	329;0	638;580	560;5	017;0;63;180;393; ; ; ; ;
27736;1392;173;396;0	550;0	582;576	793;4	434;0;239;404;0	329;0	638;581	871;4	880;0;63;180;393; ; ; ; ;
27756;1393;145;404;0	550;0	582;576	793;4	764;0;174;365;0	329;0	638;581	871;5	004;0; ; ; ; ; ; ; ;
27775;1394;156;383;0	550;0	582;576	793;4	922;0;204;427;0	329;0	638;581	871;5	054;0; ; ; ; ; ; ; ;
27795;1395;159;410;0	550;0	582;576	793;4	436;0;219;418;0	329;0	638;581	871;4	942;0; ; ; ; ; ; ; ;
27815;1396;162;419;0	550;0	582;576	793;4	788;0;185;378;0	329;0	638;581	871;5	130;0; ; ; ; ; ; ; ;
27835;1397;165;415;0	550;0	582;578	264;4	759;0;205;408;0	329;0	638;581	796;5	118;0; ; ; ; ; ; ; ;
27855;1398;177;372;0	551;0	582;578	264;4	501;0;140;402;0	329;0	638;581	796;4	711;0; ; ; ; ; ; ; ;
27875;1399;176;387;0	550;0	582;578	264;4	455;0;-800;-600;0	550;0	582;-1	000;-1	000;4; ; ; ; ; ; ; ;
27895;1400;177;383;0	550;0	582;578	264;4	612;0;179;404;0	329;0	638;581	796;4	880;0; ; ; ; ; ; ; ;
27915;1401;133;365;0	550;0	582;578	264;4	788;0;171;397;0	329;0	638;581	796;4	782;0; ; ; ; ; ; ; ;
27935;1402;129;371;0	550;0	582;578	037;4	827;0;171;397;0	329;0	638;581	985;4	783;0; ; ; ; ; ; ; ;
27955;1403;176;405;0	550;0	582;578	037;4	506;0;204;384;0	329;0	638;581	985;4	780;0; ; ; ; ; ; ; ;
27975;1404;164;379;0	550;0	582;578	037;4	540;0;165;380;0	329;0	638;581	985;4	705;0; ; ; ; ; ; ; ;
27995;1405;160;406;0	550;0	582;578	037;4	607;0;202;411;0	329;0	638;581	985;4	938;0;64;177;392; ; ; ; ;
28015;1406;176;401;0	551;0	582;578	037;4	443;0;182;367;0	329;0	638;581	985;4	852;0;64;177;392; ; ; ; ;
28035;1407;168;394;0	551;0	582;577	825;4	470;0;169;371;0	330;0	638;581	632;4	876;0;64;177;392; ; ; ; ;
28054;1408;129;391;0	551;0	582;577	825;4	994;0;231;378;0	330;0	638;581	632;5	071;0;64;177;392; ; ; ; ;
28074;1409;161;399;0	550;0	582;577	825;4	399;0;186;390;0	329;0	638;581	632;4	560;0;64;177;392; ; ; ; ;
28094;1410;158;404;0	550;0	582;577	825;4	546;0;210;430;0	329;0	638;581	632;5	211;0;64;177;392; ; ; ; ;
28114;1411;235;398;0	548;0	582;577	825;4	711;0;322;425;0	327;0	639;581	632;4	671;0; ; ; ; ; ; ; ;
28134;1412;259;399;0	545;0	582;582	123;4	459;0;316;415;0	324;0	638;582	052;4	929;0; ; ; ; ; ; ; ;
28154;1413;430;414;0	544;0	582;582	123;4	748;0;484;454;0	323;0	638;582	052;4	635;0; ; ; ; ; ; ; ;
28174;1414;469;398;0	544;0	583;582	123;4	884;0;521;450;0	323;0	639;582	052;5	095;0; ; ; ; ; ; ; ;
28194;1415;450;416;0	544;0	583;582	123;4	896;0;513;451;0	323;0	639;582	052;4	886;0; ; ; ; ; ; ; ;
28214;1416;470;426;0	544;0	582;582	123;4	877;0;512;402;0	323;0	639;582	052;4	917;0; ; ; ; ; ; ; ;
28234;1417;464;423;0	545;0	582;582	581;4	882;0;511;397;0	324;0	638;581	340;4	941;0; ; ; ; ; ; ; ;
28254;1418;439;419;0	545;0	583;582	581;4	794;0;490;471;0	324;0	638;581	340;4	689;0; ; ; ; ; ; ; ;
28274;1419;449;428;0	545;0	583;582	581;5	014;0;498;463;0	323;0	639;581	340;5	214;0; ; ; ; ; ; ; ;
28294;1420;461;433;0	545;0	583;582	581;4	642;0;516;447;0	323;0	639;581	340;5	461;0; ; ; ; ; ; ; ;
28314;1421;437;426;0	545;0	583;582	581;5	258;0;517;476;0	323;0	639;581	340;5	314;0; ; ; ; ; ; ; ;
28334;1422;444;425;0	545;0	583;583	521;5	223;0;519;468;0	324;0	639;582	030;5	436;0; ; ; ; ; ; ; ;
28354;1423;431;416;0	545;0	583;583	521;5	129;0;449;408;0	323;0	639;582	030;4	200;0; ; ; ; ; ; ; ;
28373;1424;459;434;0	545;0	583;583	521;4	960;0;518;448;0	323;0	639;582	030;5	139;0; ; ; ; ; ; ; ;
28393;1425;457;406;0	545;0	583;583	521;4	853;0;473;444;0	323;0	639;582	030;4	861;0; ; ; ; ; ; ; ;
28413;1426;391;396;0	545;0	583;583	521;5	197;0;493;470;0	324;0	639;582	030;5	234;0; ; ; ; ; ; ; ;
28433;1427;400;398;0	546;0	583;581	844;5	077;0;471;476;0	325;0	639;581	348;5	168;0; ; ; ; ; ; ; ;
28453;1428;371;412;0	546;0	583;581	844;5	114;0;442;484;0	324;0	639;581	348;5	235;0;65;402;466; ; ; ; ;
28473;1429;377;457;0	546;0	583;581	844;4	836;0;428;495;0	324;0	639;581	348;4	970;0;65;402;466; ; ; ; ;
28493;1430;367;427;0	546;0	583;581	844;4	880;0;450;480;0	324;0	639;581	348;5	446;0;65;402;466; ; ; ; ;
28513;1431;386;467;0	546;0	583;581	844;4	930;0;431;479;0	325;0	639;581	348;5	249;0;65;402;466; ; ; ; ;
28533;1432;385;460;0	546;0	584;582	382;4	981;0;439;478;0	325;0	639;581	315;5	237;0;65;402;466; ; ; ; ;
28553;1433;403;443;0	546;0	583;582	382;4	740;0;-800;-600;0	546;0	583;-1	000;-1	000;4;65;402;466; ; ; ; ;
28573;1434;384;451;0	546;0	583;582	382;4	983;0;449;435;0	324;0	639;581	315;5	034;0;65;402;466; ; ; ; ;
28593;1435;365;462;0	546;0	583;582	382;5	023;0;426;457;0	324;0	639;581	315;5	012;0;65;402;466; ; ; ; ;
28613;1436;393;470;0	546;0	584;582	382;4	873;0;410;481;0	324;0	639;581	315;4	829;0;65;402;466; ; ; ; ;
28633;1437;379;478;0	546;0	584;582	703;5	018;0;394;503;0	324;0	640;581	452;4	754;0;65;402;466; ; ; ; ;
28652;1438;396;467;0	546;0	584;582	703;4	944;0;415;469;0	325;0	640;581	452;4	788;0;65;402;466; ; ; ; ;
28672;1439;380;433;0	546;0	584;582	703;5	127;0;385;531;0	325;0	640;581	452;5	202;0;65;402;466; ; ; ; ;
28692;1440;395;368;0	546;0	584;582	703;4	831;0;388;443;0	325;0	640;581	452;4	984;0; ; ; ; ; ; ; ;
28712;1441;425;403;0	546;0	584;582	703;4	528;0;387;459;0	325;0	640;581	452;4	971;0; ; ; ; ; ; ; ;
28732;1442;421;373;0	546;0	584;581	705;4	504;0;387;468;0	325;0	640;581	306;4	957;0; ; ; ; ; ; ; ;
28752;1443;414;358;0	546;0	584;581	705;4	238;0;-800;-600;0	546;0	584;-1	000;-1	000;4; ; ; ; ; ; ; ;
28772;1444;371;404;0	546;0	584;581	705;4	210;0;381;498;0	325;0	640;581	306;4	697;0; ; ; ; ; ; ; ;
28792;1445;360;353;0	546;0	584;581	705;4	206;0;383;455;0	325;0	640;581	306;4	504;0; ; ; ; ; ; ; ;
28812;1446;423;418;0	546;0	584;581	705;4	223;0;424;426;0	325;0	640;581	306;4	523;0; ; ; ; ; ; ; ;
28832;1447;399;405;0	546;0	584;582	623;4	214;0;438;397;0	325;0	640;581	396;4	542;0; ; ; ; ; ; ; ;
28852;1448;429;464;0	546;0	584;582	623;4	287;0;392;434;0	325;0	640;581	396;4	383;0; ; ; ; ; ; ; ;
28872;1449;390;452;0	546;0	584;582	623;4	954;0;390;489;0	325;0	640;581	396;4	713;0; ; ; ; ; ; ; ;
28892;1450;347;452;0	546;0	584;582	623;4	930;0;384;484;0	325;0	640;581	396;4	926;0; ; ; ; ; ; ; ;
28912;1451;391;437;0	546;0	584;582	623;4	679;0;418;435;0	325;0	640;581	396;5	140;0;66;391;449; ; ; ; ;
28932;1452;378;432;0	546;0	584;582	214;5	036;0;419;462;0	325;0	640;581	272;5	352;0;66;391;449; ; ; ; ;
28952;1453;388;428;0	546;0	584;582	214;4	719;0;396;445;0	325;0	640;581	272;4	543;0;66;391;449; ; ; ; ;
28971;1454;398;434;0	546;0	584;582	214;4	937;0;404;443;0	325;0	640;581	272;4	416;0;66;391;449; ; ; ; ;
28991;1455;391;455;0	546;0	584;582	214;4	761;0;379;438;0	325;0	640;581	272;4	596;0;66;391;449; ; ; ; ;
29011;1456;385;453;0	546;0	584;582	214;4	929;0;399;478;0	325;0	640;581	272;4	558;0;66;391;449; ; ; ; ;
29031;1457;388;452;0	546;0	584;582	346;4	868;0;397;479;0	325;0	640;581	359;4	541;0;66;391;449; ; ; ; ;
29051;1458;383;450;0	546;0	584;582	346;4	745;0;380;458;0	324;0	639;581	359;4	748;0;66;391;449; ; ; ; ;
29071;1459;395;416;0	546;0	584;582	346;4	616;0;390;473;0	324;0	639;581	359;4	838;0;66;391;449; ; ; ; ;
29091;1460;393;468;0	546;0	584;582	346;5	013;0;403;488;0	324;0	639;581	359;5	112;0; ; ; ; ; ; ; ;
29111;1461;381;425;0	546;0	584;582	346;5	050;0;-800;-600;0	546;0	584;-1	000;-1	000;4;67;391;469; ; ; ; ;
29131;1462;386;446;0	546;0	584;581	920;5	084;0;-800;-600;0	325;0	640;-1	000;-1	000;4;67;391;469; ; ; ; ;
29151;1463;367;447;0	546;0	584;581	920;4	926;0;410;490;0	325;0	640;581	551;4	956;0;67;391;469; ; ; ; ;
29171;1464;398;449;0	546;0	584;581	920;4	789;0;419;511;0	324;0	640;581	551;4	964;0;67;391;469; ; ; ; ;
29191;1465;375;451;0	546;0	585;581	920;5	209;0;431;502;0	324;0	640;581	551;5	198;0;67;391;469; ; ; ; ;
29211;1466;364;458;0	545;0	585;581	920;5	513;0;423;461;0	324;0	640;581	551;5	183;0;67;391;469; ; ; ; ;
29231;1467;372;460;0	545;0	585;582	077;5	600;0;427;467;0	324;0	640;581	383;5	167;0;67;391;469; ; ; ; ;
29250;1468;366;458;0	545;0	585;582	077;5	206;0;400;458;0	324;0	641;581	383;4	935;0;67;391;469; ; ; ; ;
29270;1469;394;464;0	545;0	585;582	077;4	621;0;397;498;0	324;0	641;581	383;5	092;0;67;391;469; ; ; ; ;
29290;1470;370;458;0	546;0	585;582	077;5	103;0;411;488;0	324;0	641;581	383;5	041;0;67;391;469; ; ; ; ;
29310;1471;339;470;0	546;0	585;582	077;4	956;0;411;493;0	324;0	641;581	383;5	137;0;67;391;469; ; ; ; ;
29330;1472;344;471;0	546;0	585;582	242;4	765;0;412;487;0	324;0	640;582	123;5	142;0;67;391;469; ; ; ; ;
29350;1473;393;452;0	546;0	585;582	242;5	006;0;427;490;0	324;0	640;582	123;5	206;0; ; ; ; ; ; ; ;
29370;1474;368;467;0	546;0	585;582	242;4	836;0;-800;-600;0	546;0	585;-1	000;-1	000;4;68;388;470; ; ; ; ;
29390;1475;363;454;0	546;0	584;582	242;5	180;0;409;495;0	325;0	640;582	123;5	045;0;68;388;470; ; ; ; ;
29410;1476;371;462;0	547;0	584;582	242;5	119;0;381;498;0	325;0	640;582	123;5	203;0;68;388;470; ; ; ; ;
29430;1477;370;456;0	547;0	584;581	648;5	125;0;381;498;0	325;0	640;581	335;5	196;0;68;388;470; ; ; ; ;
29450;1478;367;451;0	547;0	584;581	648;4	995;0;389;517;0	325;0	640;581	335;5	201;0;68;388;470; ; ; ; ;
29470;1479;372;455;0	547;0	584;581	648;5	062;0;405;475;0	325;0	640;581	335;5	189;0;68;388;470; ; ; ; ;
29490;1480;378;450;0	547;0	584;581	648;4	968;0;395;481;0	325;0	640;581	335;5	115;0;68;388;470; ; ; ; ;
29510;1481;387;440;0	547;0	584;581	648;5	035;0;389;477;0	325;0	640;581	335;5	099;0;68;388;470; ; ; ; ;
29530;1482;393;439;0	547;0	584;582	368;5	001;0;393;480;0	325;0	640;581	489;5	083;0;68;388;470; ; ; ; ;
29550;1483;383;459;0	546;0	584;582	368;4	894;0;402;481;0	325;0	640;581	489;5	131;0;68;388;470; ; ; ; ;
29569;1484;384;465;0	546;0	584;582	368;5	028;0;377;481;0	325;0	640;581	489;4	872;0;68;388;470; ; ; ; ;
29589;1485;370;463;0	546;0	584;582	368;4	898;0;419;501;0	325;0	640;581	489;4	979;0;68;388;470; ; ; ; ;
29609;1486;381;465;0	547;0	584;582	368;4	641;0;437;460;0	325;0	640;581	489;5	151;0;68;388;470; ; ; ; ;
29629;1487;377;463;0	547;0	584;583	492;4	663;0;438;463;0	325;0	640;582	335;5	058;0;68;388;470; ; ; ; ;
29649;1488;-800;-600;-1	000;-1	000;-1	000;-1	000;4;-800;-600;-1	000;-1	000;-1	000;-1	000;4; ; ; ; ; ; ; ;
29669;1489;-800;-600;-1	000;-1	000;-1	000;-1	000;4;-800;-600;-1	000;-1	000;-1	000;-1	000;4; ; ; ; ; ; ; ;
29689;1490;-800;-600;-1	000;-1	000;-1	000;-1	000;4;-800;-600;-1	000;-1	000;-1	000;-1	000;4; ; ; ; ; ; ; ;
29709;1491;-800;-600;-1	000;-1	000;-1	000;-1	000;4;-800;-600;-1	000;-1	000;-1	000;-1	000;4; ; ; ; ; ; ; ;
29729;1492;-800;-600;-1	000;-1	000;-1	000;-1	000;4;-800;-600;-1	000;-1	000;-1	000;-1	000;4; ; ; ; ; ; ; ;
29749;1493;-800;-600;-1	000;-1	000;-1	000;-1	000;4;-800;-600;-1	000;-1	000;-1	000;-1	000;4; ; ; ; ; ; ; ;
29769;1494;-800;-600;-1	000;-1	000;-1	000;-1	000;4;-800;-600;-1	000;-1	000;-1	000;-1	000;4; ; ; ; ; ; ; ;
29789;1495;-800;-600;-1	000;-1	000;-1	000;-1	000;4;-800;-600;-1	000;-1	000;-1	000;-1	000;4; ; ; ; ; ; ; ;
29809;1496;461;522;0	545;0	583;583	492;4	489;0;467;553;0	324;0	640;582	335;4	645;0; ; ; ; ; ; ; ;
29829;1497;440;512;0	545;0	584;575	103;4	283;0;-800;-600;0	545;0	584;-1	000;-1	000;4;69;431;519; ; ; ; ;
29849;1498;444;507;0	546;0	584;582	564;4	336;0;-800;-600;0	324;0	640;-1	000;-1	000;4;69;431;519; ; ; ; ;
29868;1499;439;505;0	546;0	584;582	564;4	509;0;467;553;0	324;0	641;583	605;4	852;0;69;431;519; ; ; ; ;
29888;1500;420;514;0	546;0	585;582	564;4	372;0;434;545;0	325;0	641;583	605;4	738;0;69;431;519; ; ; ; ;
29908;1501;408;513;0	546;0	585;582	564;4	588;0;437;532;0	325;0	641;583	605;4	605;0;69;431;519; ; ; ; ;
29928;1502;415;488;0	546;0	585;582	564;4	771;0;421;552;0	324;0	641;583	605;4	637;0;69;431;519; ; ; ; ;
29948;1503;409;491;0	546;0	585;582	890;4	781;0;419;546;0	324;0	641;580	822;4	648;0;69;431;519; ; ; ; ;
29968;1504;408;488;0	546;0	585;582	890;4	743;0;458;540;0	324;0	641;580	822;4	912;0;69;431;519; ; ; ; ;
29988;1505;413;482;0	546;0	585;582	890;4	686;0;442;564;0	324;0	641;580	822;4	758;0;69;431;519; ; ; ; ;
30008;1506;446;514;0	546;0	585;582	890;4	468;0;444;512;0	324;0	641;580	822;4	826;0;69;431;519; ; ; ; ;
30028;1507;486;500;0	545;0	585;582	890;4	545;0;-800;-600;0	545;0	585;-1	000;-1	000;4; ; ; ; ; ; ; ;
30048;1508;504;505;0	545;0	585;583	199;4	447;0;-800;-600;0	324;0	642;-1	000;-1	000;4; ; ; ; ; ; ; ;
30068;1509;439;484;0	545;0	585;583	199;4	689;0;474;528;0	323;0	642;581	240;4	501;0; ; ; ; ; ; ; ;
30088;1510;476;480;0	545;0	586;583	199;4	578;0;477;570;0	323;0	642;581	240;4	844;0; ; ; ; ; ; ; ;
30108;1511;461;449;0	545;0	586;583	199;4	652;0;451;537;0	323;0	642;581	240;4	408;0; ; ; ; ; ; ; ;
30128;1512;486;488;0	545;0	586;583	199;4	373;0;472;483;0	323;0	642;581	240;3	888;0; ; ; ; ; ; ; ;
30147;1513;483;479;0	545;0	586;583	123;4	329;0;467;491;0	323;0	642;582	451;3	907;0; ; ; ; ; ; ; ;
30167;1514;453;500;0	545;0	586;583	123;4	398;0;484;568;0	324;0	642;582	451;4	812;0; ; ; ; ; ; ; ;
30187;1515;469;500;0	545;0	586;583	123;4	463;0;505;543;0	324;0	642;582	451;5	211;0; ; ; ; ; ; ; ;
30207;1516;445;490;0	546;0	586;583	123;4	488;0;500;558;0	324;0	642;582	451;5	312;0; ; ; ; ; ; ; ;
30227;1517;461;455;0	545;0	586;583	123;4	484;0;-800;-600;0	545;0	586;-1	000;-1	000;4; ; ; ; ; ; ; ;
30247;1518;463;449;0	545;0	586;581	950;4	472;0;-800;-600;0	324;0	642;-1	000;-1	000;4; ; ; ; ; ; ; ;
30267;1519;439;470;0	545;0	586;581	950;4	740;0;482;471;0	323;0	642;582	230;4	133;0; ; ; ; ; ; ; ;
30287;1520;450;514;0	545;0	586;581	950;4	584;0;460;546;0	323;0	642;582	230;4	592;0; ; ; ; ; ; ; ;
30307;1521;459;503;0	545;0	586;581	950;4	572;0;462;539;0	323;0	642;582	230;4	718;0; ; ; ; ; ; ; ;
30327;1522;483;489;0	545;0	586;581	950;4	447;0;460;531;0	323;0	642;582	230;4	619;0; ; ; ; ; ; ; ;
30347;1523;495;510;0	545;0	586;582	286;4	400;0;459;525;0	323;0	642;581	337;4	663;0; ; ; ; ; ; ; ;
30367;1524;480;497;0	545;0	586;582	286;4	489;0;510;527;0	323;0	642;581	337;4	792;0; ; ; ; ; ; ; ;
30387;1525;512;468;0	543;0	586;582	286;4	411;0;558;502;0	322;0	642;581	337;4	659;0; ; ; ; ; ; ; ;
30407;1526;626;398;0	542;0	585;582	286;4	411;0;612;436;0	321;0	641;581	337;4	054;0; ; ; ; ; ; ; ;
30427;1527;610;390;0	542;0	585;582	286;4	374;0;596;449;0	321;0	641;581	337;4	161;0; ; ; ; ; ; ; ;
30447;1528;595;382;0	542;0	585;582	771;4	365;0;581;464;0	320;0	641;579	391;4	253;0; ; ; ; ; ; ; ;
30466;1529;573;432;0	542;0	585;582	771;4	549;0;608;427;0	321;0	641;579	391;4	861;0; ; ; ; ; ; ; ;
30486;1530;575;397;0	543;0	585;582	771;4	649;0;598;457;0	321;0	641;579	391;4	402;0; ; ; ; ; ; ; ;
30507;1531;596;397;0	543;0	585;582	771;4	412;0;665;411;0	322;0	641;579	391;4	868;0; ; ; ; ; ; ; ;
30526;1532;612;382;0	543;0	585;582	771;4	626;0;640;434;0	322;0	641;579	391;4	585;0; ; ; ; ; ; ; ;
30546;1533;621;378;0	543;0	585;582	786;4	539;0;655;439;0	321;0	641;578	772;4	796;0; ; ; ; ; ; ; ;
30566;1534;588;418;0	542;0	585;582	786;4	527;0;602;457;0	321;0	641;578	772;4	548;0; ; ; ; ; ; ; ;
30586;1535;597;421;0	542;0	585;582	786;4	483;0;629;393;0	320;0	641;578	772;4	184;0; ; ; ; ; ; ; ;
30606;1536;620;391;0	541;0	586;582	786;4	326;0;593;424;0	320;0	642;578	772;4	251;0; ; ; ; ; ; ; ;
30626;1537;628;429;0	540;0	586;582	786;4	690;0;699;406;0	319;0	642;578	772;4	418;0;70;652;414; ; ; ; ;
30646;1538;632;424;0	541;0	586;582	127;4	638;0;710;423;0	319;0	642;576	363;4	224;0;70;652;414; ; ; ; ;
30666;1539;643;408;0	541;0	586;582	127;4	618;0;703;411;0	319;0	642;576	363;4	471;0;70;652;414; ; ; ; ;
30686;1540;631;395;0	541;0	586;582	127;4	308;0;670;441;0	319;0	641;576	363;4	656;0;70;652;414; ; ; ; ;
30707;1541;646;399;0	541;0	586;582	127;4	393;0;-800;-600;0	541;0	586;-1	000;-1	000;4;70;652;414; ; ; ; ;
30726;1542;626;393;0	541;0	585;582	127;4	294;0;645;445;0	319;0	641;576	363;4	507;0;70;652;414; ; ; ; ;
30745;1543;629;392;0	541;0	585;582	783;4	323;0;645;445;0	319;0	641;576	418;4	507;0;70;652;414; ; ; ; ;
30765;1544;660;429;0	541;0	585;582	783;4	275;0;672;375;0	319;0	641;576	418;4	018;0; ; ; ; ; ; ; ;
30785;1545;604;427;0	541;0	585;582	783;4	636;0;675;407;0	319;0	641;576	418;4	094;0; ; ; ; ; ; ; ;
30805;1546;649;392;0	541;0	585;582	783;4	368;0;651;381;0	319;0	641;576	418;4	027;0; ; ; ; ; ; ; ;
30825;1547;660;399;0	541;0	586;582	783;4	483;0;670;391;0	319;0	641;576	418;4	108;0; ; ; ; ; ; ; ;
30845;1548;645;408;0	541;0	586;582	224;4	609;0;666;402;0	319;0	642;576	135;4	089;0; ; ; ; ; ; ; ;
30865;1549;657;416;0	541;0	586;582	224;4	297;0;626;418;0	319;0	642;576	135;4	354;0; ; ; ; ; ; ; ;
30885;1550;-800;-600;0	319;0	641;-1	000;-1	000;4;676;467;0	319;0	641;576	135;4	833;0; ; ; ; ; ; ; ;
30905;1551;640;415;0	540;0	586;582	224;4	671;0;732;441;0	318;0	641;576	135;5	110;0; ; ; ; ; ; ; ;
30925;1552;630;406;0	540;0	586;582	224;4	856;0;700;445;0	318;0	642;576	135;4	897;0; ; ; ; ; ; ; ;
30945;1553;630;405;0	540;0	586;582	368;4	857;0;727;446;0	318;0	641;577	883;5	025;0; ; ; ; ; ; ; ;
30965;1554;642;427;0	540;0	586;582	368;4	714;0;663;470;0	318;0	641;577	883;4	839;0; ; ; ; ; ; ; ;
30985;1555;626;433;0	540;0	585;582	368;4	671;0;638;430;0	318;0	641;577	883;4	480;0; ; ; ; ; ; ; ;
31005;1556;642;412;0	540;0	585;582	368;4	710;0;651;424;0	318;0	641;577	883;4	293;0; ; ; ; ; ; ; ;
31025;1557;525;405;0	542;0	585;582	368;4	664;0;573;404;0	320;0	641;577	883;4	562;0; ; ; ; ; ; ; ;
31045;1558;510;402;0	545;0	584;582	119;4	673;0;558;389;0	324;0	640;581	658;4	555;0; ; ; ; ; ; ; ;
31064;1559;198;386;0	547;0	584;582	119;4	640;0;224;328;0	327;0	639;581	658;4	696;0;71;210;356; ; ; ; ;
31084;1560;154;335;0	548;0	584;582	119;4	805;0;228;345;0	327;0	639;581	658;4	895;0;71;210;356; ; ; ; ;
31104;1561;203;357;0	548;0	584;582	119;4	637;0;-800;-600;0	548;0	584;-1	000;-1	000;4;71;210;356; ; ; ; ;
31124;1562;210;379;0	548;0	584;582	119;4	784;0;234;341;0	327;0	639;581	658;5	188;0;71;210;356; ; ; ; ;
31144;1563;201;362;0	548;0	584;579	122;4	697;0;234;341;0	327;0	640;581	665;5	188;0;71;210;356; ; ; ; ;
31164;1564;217;410;0	548;0	584;579	122;4	681;0;225;338;0	327;0	640;581	665;4	930;0;71;210;356; ; ; ; ;
31184;1565;227;361;0	548;0	584;579	122;4	775;0;245;303;0	327;0	640;581	665;4	706;0; ; ; ; ; ; ; ;
31204;1566;198;362;0	548;0	584;579	122;4	777;0;223;356;0	326;0	640;581	665;4	294;0;72;212;363; ; ; ; ;
31224;1567;163;373;0	547;0	584;579	122;4	741;0;263;333;0	326;0	640;581	665;4	476;0;72;212;363; ; ; ; ;
31244;1568;155;378;0	547;0	584;579	203;4	732;0;263;328;0	326;0	640;581	636;4	262;0;72;212;363; ; ; ; ;
31264;1569;190;344;0	548;0	584;579	203;4	622;0;238;366;0	326;0	641;581	636;4	974;0;72;212;363; ; ; ; ;
31284;1570;171;357;0	548;0	584;579	203;5	076;0;221;373;0	326;0	641;581	636;4	859;0;72;212;363; ; ; ; ;
31304;1571;181;357;0	548;0	584;579	203;4	844;0;247;384;0	327;0	641;581	636;4	652;0;72;212;363; ; ; ; ;
31324;1572;206;368;0	548;0	584;579	203;4	560;0;217;350;0	327;0	641;581	636;4	684;0;72;212;363; ; ; ; ;
31343;1573;201;372;0	548;0	584;579	129;4	724;0;223;354;0	327;0	640;582	655;4	723;0;72;212;363; ; ; ; ;
31363;1574;203;373;0	548;0	584;579	129;4	663;0;260;397;0	326;0	641;582	655;4	975;0;72;212;363; ; ; ; ;
31383;1575;185;366;0	548;0	584;579	129;4	479;0;195;355;0	326;0	641;582	655;4	729;0; ; ; ; ; ; ; ;
31403;1576;203;352;0	547;0	584;579	129;4	377;0;206;370;0	326;0	641;582	655;4	622;0; ; ; ; ; ; ; ;
31423;1577;180;353;0	547;0	584;579	129;4	579;0;208;371;0	326;0	641;582	655;4	891;0; ; ; ; ; ; ; ;
31443;1578;184;352;0	545;0	586;580	756;4	466;0;209;370;0	324;0	643;583	740;4	743;0; ; ; ; ; ; ; ;
31463;1579;389;490;0	544;0	587;580	756;4	576;0;404;503;0	323;0	644;583	740;4	758;0;73;410;494; ; ; ; ;
31483;1580;401;513;0	544;0	587;580	756;4	523;0;400;510;0	323;0	644;583	740;4	999;0;73;410;494; ; ; ; ;
31503;1581;383;469;0	544;0	587;580	756;4	508;0;411;504;0	323;0	644;583	740;4	939;0;73;410;494; ; ; ; ;
31523;1582;390;504;0	544;0	587;580	756;4	515;0;446;476;0	323;0	644;583	740;5	031;0;73;410;494; ; ; ; ;
31543;1583;391;485;0	544;0	587;582	687;4	521;0;450;476;0	322;0	644;582	789;5	013;0;73;410;494; ; ; ; ;
31563;1584;396;502;0	544;0	588;582	687;4	569;0;436;507;0	322;0	644;582	789;5	166;0;73;410;494; ; ; ; ;
31583;1585;386;470;0	544;0	588;582	687;4	756;0;362;551;0	322;0	644;582	789;4	971;0; ; ; ; ; ; ; ;
31603;1586;374;483;0	544;0	589;582	687;4	660;0;423;465;0	322;0	645;582	789;4	348;0;74;394;480; ; ; ; ;
31623;1587;399;477;0	543;0	590;582	687;4	708;0;405;489;0	321;0	645;582	789;5	090;0;74;394;480; ; ; ; ;
31643;1588;392;484;0	543;0	590;582	204;4	657;0;381;487;0	321;0	646;583	847;4	839;0;74;394;480; ; ; ; ;
31662;1589;380;473;0	542;0	590;582	204;4	622;0;401;487;0	320;0	646;583	847;4	938;0;74;394;480; ; ; ; ;
31682;1590;411;469;0	542;0	590;582	204;4	631;0;369;473;0	320;0	646;583	847;4	573;0;74;394;480; ; ; ; ;
31702;1591;353;482;0	542;0	590;582	204;4	762;0;423;491;0	320;0	646;583	847;5	019;0;74;394;480; ; ; ; ;
31722;1592;399;467;0	542;0	589;582	204;4	708;0;417;481;0	320;0	645;583	847;5	172;0;74;394;480; ; ; ; ;
31742;1593;375;470;0	543;0	588;583	167;4	761;0;412;480;0	321;0	645;581	659;5	102;0;74;394;480; ; ; ; ;
31762;1594;368;456;0	544;0	587;583	167;4	555;0;422;519;0	322;0	643;581	659;5	173;0;74;394;480; ; ; ; ;
31784;1595;359;449;0	545;0	585;583	167;4	644;0;376;468;0	324;0	642;581	659;4	984;0; ; ; ; ; ; ; ;
31802;1596;383;451;0	546;0	584;583	167;4	754;0;411;485;0	325;0	641;581	659;5	071;0; ; ; ; ; ; ; ;
31822;1597;368;430;0	547;0	582;583	167;4	675;0;-800;-600;0	547;0	582;-1	000;-1	000;4; ; ; ; ; ; ; ;
31842;1598;371;425;0	548;0	581;582	909;4	720;0;-800;-600;0	327;0	639;-1	000;-1	000;4; ; ; ; ; ; ; ;
31863;1599;368;406;0	549;0	581;582	909;4	792;0;412;521;0	328;0	638;582	775;5	000;0; ; ; ; ; ; ; ;
31882;1600;374;471;0	549;0	580;582	909;4	465;0;416;483;0	328;0	638;582	775;5	138;0; ; ; ; ; ; ; ;
31902;1601;388;459;0	550;0	580;582	909;4	675;0;360;447;0	328;0	637;582	775;4	841;0;75;382;478; ; ; ; ;
31921;1602;378;444;0	549;0	580;582	909;4	690;0;428;463;0	328;0	637;582	775;5	005;0;75;382;478; ; ; ; ;
31941;1603;383;476;0	549;0	580;584	228;4	715;0;417;444;0	328;0	637;583	223;5	004;0;75;382;478; ; ; ; ;
31961;1604;357;458;0	548;0	580;584	228;4	676;0;390;458;0	327;0	637;583	223;5	207;0;75;382;478; ; ; ; ;
31981;1605;369;435;0	548;0	580;584	228;5	083;0;408;516;0	327;0	638;583	223;5	099;0;75;382;478; ; ; ; ;
32001;1606;342;459;0	547;0	580;584	228;4	789;0;411;480;0	326;0	638;583	223;5	135;0;75;382;478; ; ; ; ;
32021;1607;352;462;0	547;0	581;584	228;5	285;0;416;488;0	326;0	638;583	223;5	279;0;75;382;478; ; ; ; ;
32041;1608;351;458;0	547;0	581;583	558;5	248;0;419;497;0	325;0	639;582	357;5	233;0;75;382;478; ; ; ; ;
32061;1609;370;470;0	547;0	582;583	558;5	133;0;358;502;0	325;0	639;582	357;4	886;0;75;382;478; ; ; ; ;
32081;1610;380;491;0	547;0	582;583	558;5	178;0;-800;-600;0	547;0	582;-1	000;-1	000;4;75;382;478; ; ; ; ;
32101;1611;351;460;0	547;0	582;583	558;5	108;0;410;480;0	325;0	639;582	357;5	469;0;75;382;478; ; ; ; ;
32121;1612;380;458;0	547;0	582;583	558;5	080;0;405;506;0	326;0	639;582	357;5	362;0;75;382;478; ; ; ; ;
32141;1613;369;455;0	547;0	581;583	477;5	080;0;405;506;0	326;0	639;582	155;5	360;0;75;382;478; ; ; ; ;
32161;1614;376;459;0	547;0	580;583	477;5	111;0;405;505;0	326;0	638;582	155;5	465;0;75;382;478; ; ; ; ;
32183;1615;360;482;0	548;0	579;583	477;5	223;0;428;493;0	326;0	637;582	155;5	544;0;75;382;478; ; ; ; ;
32201;1616;360;462;0	548;0	579;583	477;5	286;0;403;511;0	327;0	636;582	155;5	502;0;75;382;478; ; ; ; ;
32221;1617;349;462;0	548;0	578;583	477;5	147;0;407;501;0	327;0	636;582	155;5	599;0;75;382;478; ; ; ; ;
32241;1618;345;463;0	549;0	578;582	897;5	216;0;412;499;0	327;0	636;581	981;5	602;0;75;382;478; ; ; ; ;
32262;1619;349;472;0	549;0	578;582	897;5	088;0;411;491;0	327;0	636;581	981;5	655;0;75;382;478; ; ; ; ;
32280;1620;359;473;0	549;0	578;582	897;5	443;0;403;494;0	327;0	635;581	981;5	578;0;75;382;478; ; ; ; ;
32300;1621;359;449;0	548;0	578;582	897;5	334;0;399;495;0	327;0	635;581	981;5	677;0;75;382;478; ; ; ; ;
32320;1622;368;465;0	548;0	578;582	897;5	137;0;404;519;0	327;0	635;581	981;5	771;0;75;382;478; ; ; ; ;
32340;1623;371;458;0	548;0	578;583	756;5	299;0;404;522;0	327;0	635;583	397;5	780;0;75;382;478; ; ; ; ;
32360;1624;354;461;0	548;0	578;583	756;5	324;0;404;504;0	327;0	635;583	397;5	854;0;75;382;478; ; ; ; ;
32380;1625;332;463;0	549;0	578;583	756;5	155;0;407;487;0	327;0	635;583	397;5	401;0;75;382;478; ; ; ; ;
32400;1626;359;467;0	549;0	577;583	756;5	391;0;404;500;0	328;0	635;583	397;5	796;0;75;382;478; ; ; ; ;
32420;1627;356;449;0	549;0	577;583	756;5	104;0;381;503;0	328;0	635;583	397;5	469;0;75;382;478; ; ; ; ;
32440;1628;352;452;0	550;0	577;581	918;5	150;0;380;499;0	329;0	635;581	542;5	606;0;75;382;478; ; ; ; ;
32460;1629;234;495;0	550;0	577;581	918;5	237;0;287;528;0	330;0	634;581	542;5	625;0;76;245;496; ; ; ; ;
32480;1630;234;477;0	551;0	576;581	918;5	156;0;262;517;0	330;0	634;581	542;5	426;0;76;245;496; ; ; ; ;
32500;1631;207;490;0	551;0	576;581	918;5	319;0;267;517;0	330;0	634;581	542;5	332;0;76;245;496; ; ; ; ;
32520;1632;247;471;0	551;0	575;581	918;4	997;0;253;516;0	330;0	633;581	542;5	393;0;76;245;496; ; ; ; ;
32539;1633;241;473;0	551;0	575;581	153;4	992;0;250;516;0	330;0	633;582	271;5	357;0;76;245;496; ; ; ; ;
32559;1634;231;460;0	551;0	575;581	153;5	075;0;270;518;0	330;0	633;582	271;5	476;0;76;245;496; ; ; ; ;
32579;1635;219;474;0	551;0	575;581	153;5	044;0;298;533;0	330;0	633;582	271;5	939;0;76;245;496; ; ; ; ;
32599;1636;217;486;0	551;0	575;581	153;5	174;0;292;516;0	330;0	633;582	271;5	122;0;76;245;496; ; ; ; ;
32621;1637;227;462;0	551;0	575;581	153;5	253;0;236;508;0	330;0	633;582	271;5	388;0;76;245;496; ; ; ; ;
32639;1638;219;473;0	551;0	575;580	324;5	278;0;246;511;0	330;0	634;581	778;5	404;0;76;245;496; ; ; ; ;
32660;1639;244;495;0	551;0	576;580	324;5	140;0;-800;-600;0	551;0	576;-1	000;-1	000;4;76;245;496; ; ; ; ;
32679;1640;220;466;0	551;0	576;580	324;5	194;0;281;545;0	330;0	634;581	778;5	608;0;76;245;496; ; ; ; ;
32699;1641;213;523;0	551;0	577;580	324;5	250;0;269;575;0	330;0	635;581	778;5	500;0; ; ; ; ; ; ; ;
32719;1642;212;486;0	551;0	577;580	324;5	199;0;279;555;0	330;0	635;581	778;5	446;0; ; ; ; ; ; ; ;
32739;1643;211;486;0	551;0	577;579	107;5	209;0;275;568;0	330;0	635;583	027;5	403;0; ; ; ; ; ; ; ;
32759;1644;228;495;0	551;0	577;579	107;4	990;0;282;569;0	330;0	635;583	027;5	523;0; ; ; ; ; ; ; ;
32779;1645;197;500;0	550;0	577;579	107;4	853;0;286;556;0	329;0	636;583	027;5	066;0; ; ; ; ; ; ; ;
32799;1646;202;486;0	550;0	577;579	107;5	340;0;213;516;0	329;0	636;583	027;4	947;0;77;226;527; ; ; ; ;
32819;1647;209;512;0	550;0	578;579	107;5	081;0;206;523;0	329;0	636;583	027;4	738;0;77;226;527; ; ; ; ;
32838;1648;194;513;0	550;0	578;579	028;5	141;0;201;531;0	329;0	636;581	784;4	580;0;77;226;527; ; ; ; ;
32859;1649;207;494;0	550;0	578;579	028;5	199;0;244;568;0	329;0	636;581	784;5	488;0;77;226;527; ; ; ; ;
32878;1650;224;497;0	550;0	578;579	028;4	947;0;275;554;0	329;0	636;581	784;5	530;0;77;226;527; ; ; ; ;
32899;1651;213;498;0	550;0	578;579	028;4	914;0;260;545;0	329;0	636;581	784;5	285;0;77;226;527; ; ; ; ;
32918;1652;203;526;0	550;0	579;579	028;5	205;0;252;549;0	329;0	636;581	784;5	510;0;77;226;527; ; ; ; ;
32939;1653;209;530;0	550;0	579;579	763;5	077;0;265;544;0	329;0	637;581	907;5	472;0;77;226;527; ; ; ; ;
32958;1654;182;477;0	550;0	579;579	763;4	993;0;228;523;0	330;0	637;581	907;4	798;0; ; ; ; ; ; ; ;
32978;1655;226;509;0	551;0	579;579	763;5	141;0;245;532;0	330;0	637;581	907;5	559;0; ; ; ; ; ; ; ;
32998;1656;240;510;0	551;0	580;579	763;4	856;0;273;552;0	330;0	637;581	907;5	234;0; ; ; ; ; ; ; ;
33019;1657;244;516;0	551;0	580;579	763;4	727;0;261;555;0	329;0	637;581	907;5	392;0; ; ; ; ; ; ; ;
33038;1658;247;519;0	550;0	580;580	132;4	711;0;277;558;0	329;0	638;581	559;5	224;0; ; ; ; ; ; ; ;
33060;1659;198;504;0	550;0	580;580	132;5	202;0;239;536;0	329;0	638;581	559;4	909;0; ; ; ; ; ; ; ;
33078;1660;219;505;0	550;0	580;580	132;5	122;0;247;543;0	329;0	638;581	559;5	601;0; ; ; ; ; ; ; ;
33099;1661;172;488;0	550;0	580;580	132;5	252;0;234;539;0	329;0	638;581	559;5	121;0;78;239;527; ; ; ; ;
33117;1662;196;491;0	550;0	580;580	132;5	332;0;247;549;0	329;0	638;581	559;4	913;0;78;239;527; ; ; ; ;
33139;1663;194;495;0	550;0	580;578	902;5	325;0;243;549;0	329;0	638;581	774;5	141;0;78;239;527; ; ; ; ;
33157;1664;204;517;0	550;0	580;578	902;5	145;0;249;562;0	329;0	638;581	774;5	496;0;78;239;527; ; ; ; ;
33178;1665;249;498;0	551;0	580;578	902;4	795;0;242;549;0	330;0	638;581	774;5	052;0;78;239;527; ; ; ; ;
33197;1666;218;503;0	551;0	580;578	902;4	893;0;262;539;0	330;0	638;581	774;5	205;0;78;239;527; ; ; ; ;
33219;1667;244;521;0	551;0	580;578	902;4	810;0;271;538;0	330;0	638;581	774;5	329;0;78;239;527; ; ; ; ;
33237;1668;232;513;0	551;0	580;579	380;4	852;0;273;537;0	330;0	638;581	842;5	132;0;78;239;527; ; ; ; ;
33259;1669;227;526;0	551;0	580;579	380;4	830;0;278;555;0	330;0	638;581	842;5	439;0;78;239;527; ; ; ; ;
33277;1670;214;526;0	550;0	581;579	380;5	015;0;227;535;0	329;0	638;581	842;4	883;0; ; ; ; ; ; ; ;
33297;1671;249;494;0	550;0	581;579	380;4	773;0;242;553;0	329;0	638;581	842;4	944;0; ; ; ; ; ; ; ;
33317;1672;254;515;0	550;0	581;579	380;4	763;0;278;539;0	329;0	638;581	842;5	265;0; ; ; ; ; ; ; ;
33337;1673;260;505;0	551;0	580;580	557;4	762;0;255;545;0	329;0	638;582	823;4	996;0; ; ; ; ; ; ; ;
33357;1674;232;513;0	551;0	580;580	557;4	783;0;216;524;0	329;0	638;582	823;4	985;0; ; ; ; ; ; ; ;
33377;1675;210;483;0	551;0	580;580	557;4	660;0;246;536;0	329;0	638;582	823;4	965;0; ; ; ; ; ; ; ;
33397;1676;244;508;0	551;0	580;580	557;4	847;0;212;470;0	329;0	638;582	823;4	877;0; ; ; ; ; ; ; ;
33417;1677;190;465;0	551;0	580;580	557;4	637;0;256;518;0	330;0	637;582	823;5	720;0; ; ; ; ; ; ; ;
33436;1678;195;468;0	551;0	578;578	607;4	676;0;246;506;0	331;0	636;583	063;5	751;0; ; ; ; ; ; ; ;
33456;1679;166;388;0	551;0	578;578	607;4	950;0;247;450;0	331;0	636;583	063;5	374;0; ; ; ; ; ; ; ;
33476;1680;-800;-600;0	331;0	636;-1	000;-1	000;4;209;401;0	331;0	636;583	063;5	241;0; ; ; ; ; ; ; ;
33496;1681;172;396;0	552;0	578;578	607;5	107;0;236;421;0	332;0	636;583	063;5	356;0; ; ; ; ; ; ; ;
33516;1682;217;390;0	552;0	578;578	607;4	652;0;230;442;0	331;0	636;583	063;5	446;0; ; ; ; ; ; ; ;
33536;1683;217;389;0	552;0	578;579	962;4	662;0;225;421;0	331;0	636;583	838;5	421;0; ; ; ; ; ; ; ;
33556;1684;156;407;0	552;0	578;579	962;5	107;0;-800;-600;0	552;0	578;-1	000;-1	000;4;79;191;393; ; ; ; ;
33576;1685;151;406;0	552;0	578;579	962;5	154;0;206;409;0	331;0	636;583	838;4	709;0;79;191;393; ; ; ; ;
33596;1686;168;357;0	552;0	578;579	962;5	018;0;212;423;0	331;0	636;583	838;4	791;0;79;191;393; ; ; ; ;
33616;1687;191;410;0	552;0	578;579	962;4	827;0;197;388;0	331;0	636;583	838;4	562;0;79;191;393; ; ; ; ;
33636;1688;197;400;0	552;0	578;577	930;4	777;0;195;386;0	331;0	636;583	200;4	536;0;79;191;393; ; ; ; ;
33656;1689;167;397;0	552;0	578;577	930;4	952;0;217;428;0	331;0	636;583	200;4	739;0;79;191;393; ; ; ; ;
33676;1690;176;391;0	551;0	578;577	930;4	970;0;193;394;0	330;0	636;583	200;4	185;0;79;191;393; ; ; ; ;
33696;1691;186;404;0	551;0	578;577	930;4	907;0;178;381;0	330;0	636;583	200;4	193;0;79;191;393; ; ; ; ;
33716;1692;190;393;0	551;0	578;577	930;4	625;0;221;368;0	330;0	636;583	200;4	043;0;79;191;393; ; ; ; ;
33735;1693;194;396;0	551;0	578;578	987;4	598;0;205;355;0	330;0	636;582	861;3	996;0;79;191;393; ; ; ; ;
33755;1694;189;411;0	552;0	579;578	987;4	663;0;212;427;0	330;0	636;582	861;4	545;0; ; ; ; ; ; ; ;
33775;1695;137;397;0	552;0	579;578	987;4	570;0;175;434;0	331;0	637;582	861;4	484;0;80;169;418; ; ; ; ;
33795;1696;190;416;0	552;0	579;578	987;4	281;0;160;401;0	331;0	637;582	861;4	542;0;80;169;418; ; ; ; ;
33815;1697;209;449;0	552;0	579;578	987;4	226;0;148;396;0	331;0	637;582	861;4	500;0;80;169;418; ; ; ; ;
33835;1698;198;451;0	552;0	579;578	381;4	167;0;137;393;0	331;0	637;582	805;4	525;0;80;169;418; ; ; ; ;
33855;1699;158;426;0	552;0	579;578	381;4	397;0;161;450;0	331;0	637;582	805;4	662;0;80;169;418; ; ; ; ;
33875;1700;149;422;0	552;0	579;578	381;4	670;0;198;412;0	331;0	637;582	805;4	500;0;80;169;418; ; ; ; ;
33895;1701;142;404;0	552;0	579;578	381;4	605;0;204;470;0	331;0	637;582	805;4	822;0;80;169;418; ; ; ; ;
33915;1702;174;398;0	552;0	579;578	381;4	505;0;152;434;0	331;0	637;582	805;4	743;0;80;169;418; ; ; ; ;
33935;1703;169;391;0	552;0	578;578	840;4	638;0;172;429;0	331;0	636;582	105;4	744;0;80;169;418; ; ; ; ;
33955;1704;148;418;0	552;0	578;578	840;4	505;0;172;428;0	331;0	636;582	105;4	834;0;80;169;418; ; ; ; ;
33975;1705;165;420;0	552;0	578;578	840;4	581;0;189;430;0	332;0	636;582	105;4	768;0;80;169;418; ; ; ; ;
33995;1706;156;420;0	553;0	578;578	840;4	443;0;199;419;0	332;0	636;582	105;4	808;0;80;169;418; ; ; ; ;
34014;1707;172;424;0	553;0	578;578	840;4	731;0;157;394;0	332;0	636;582	105;4	705;0;80;169;418; ; ; ; ;
34034;1708;169;426;0	553;0	578;578	315;4	730;0;166;390;0	332;0	636;581	172;4	689;0;80;169;418; ; ; ; ;
34054;1709;181;416;0	553;0	578;578	315;4	668;0;170;434;0	332;0	636;581	172;4	663;0;80;169;418; ; ; ; ;
34074;1710;171;406;0	553;0	578;578	315;4	363;0;147;395;0	332;0	636;581	172;4	757;0;80;169;418; ; ; ; ;
34094;1711;194;436;0	553;0	578;578	315;4	508;0;168;419;0	332;0	636;581	172;4	900;0; ; ; ; ; ; ; ;
34114;1712;138;387;0	552;0	578;578	315;4	862;0;151;390;0	332;0	636;581	172;4	732;0; ; ; ; ; ; ; ;
34134;1713;135;390;0	552;0	578;578	709;4	765;0;158;394;0	331;0	636;582	611;4	782;0; ; ; ; ; ; ; ;
34154;1714;119;376;0	552;0	578;578	709;4	514;0;185;417;0	331;0	636;582	611;4	728;0; ; ; ; ; ; ; ;
34174;1715;174;409;0	552;0	578;578	709;4	530;0;220;409;0	331;0	636;582	611;4	925;0;81;166;415; ; ; ; ;
34194;1716;171;398;0	552;0	578;578	709;4	531;0;187;426;0	331;0	636;582	611;5	019;0;81;166;415; ; ; ; ;
34214;1717;154;390;0	552;0	578;578	709;4	687;0;168;429;0	331;0	636;582	611;4	659;0;81;166;415; ; ; ; ;
34234;1718;146;405;0	552;0	578;577	242;4	698;0;176;431;0	331;0	636;583	680;4	783;0;81;166;415; ; ; ; ;
34254;1719;178;413;0	552;0	578;577	242;4	874;0;169;405;0	332;0	636;583	680;5	071;0;81;166;415; ; ; ; ;
34274;1720;154;413;0	552;0	578;577	242;4	596;0;199;448;0	331;0	636;583	680;5	039;0;81;166;415; ; ; ; ;
34294;1721;172;413;0	552;0	578;577	242;4	527;0;165;417;0	331;0	636;583	680;4	690;0;81;166;415; ; ; ; ;
34314;1722;167;405;0	552;0	579;577	242;4	450;0;162;418;0	331;0	636;583	680;4	756;0;81;166;415; ; ; ; ;
34333;1723;175;403;0	552;0	579;578	672;4	389;0;169;419;0	331;0	636;582	394;4	812;0;81;166;415; ; ; ; ;
34353;1724;153;418;0	552;0	578;578	672;4	735;0;183;399;0	331;0	636;582	394;4	809;0;81;166;415; ; ; ; ;
34373;1725;161;399;0	552;0	578;578	672;4	740;0;162;421;0	331;0	636;582	394;4	608;0;81;166;415; ; ; ; ;
34393;1726;137;399;0	552;0	578;578	672;4	896;0;205;408;0	331;0	636;582	394;4	965;0;81;166;415; ; ; ; ;
34413;1727;168;414;0	552;0	578;578	672;4	523;0;140;437;0	331;0	636;582	394;4	811;0;81;166;415; ; ; ; ;
34433;1728;163;405;0	552;0	578;577	754;4	540;0;149;438;0	331;0	636;582	885;4	804;0;81;166;415; ; ; ; ;
34453;1729;136;400;0	552;0	578;577	754;4	580;0;189;423;0	331;0	636;582	885;4	570;0;81;166;415; ; ; ; ;
34473;1730;157;418;0	552;0	578;577	754;4	468;0;175;448;0	331;0	636;582	885;4	640;0;81;166;415; ; ; ; ;
34493;1731;160;391;0	552;0	578;577	754;4	635;0;233;423;0	331;0	636;582	885;4	885;0; ; ; ; ; ; ; ;
34513;1732;354;433;0	549;0	579;577	754;4	324;0;375;450;0	328;0	637;582	885;4	637;0; ; ; ; ; ; ; ;
34533;1733;383;423;0	547;0	580;582	827;4	368;0;398;442;0	326;0	637;581	939;4	710;0; ; ; ; ; ; ; ;
34553;1734;492;366;0	547;0	580;582	827;4	481;0;469;434;0	326;0	637;581	939;4	916;0; ; ; ; ; ; ; ;
34573;1735;-800;-600;-1	000;-1	000;-1	000;-1	000;4;-800;-600;-1	000;-1	000;-1	000;-1	000;4; ; ; ; ; ; ; ;
34593;1736;473;402;0	547;0	580;582	827;4	695;0;504;426;0	326;0	637;581	939;4	735;0; ; ; ; ; ; ; ;
34612;1737;437;432;0	547;0	580;582	827;4	893;0;436;480;0	326;0	637;581	939;4	727;0; ; ; ; ; ; ; ;
34633;1738;425;451;0	547;0	580;583	149;5	013;0;443;483;0	326;0	637;581	873;4	717;0; ; ; ; ; ; ; ;
34652;1739;462;380;0	547;0	580;583	149;4	798;0;477;418;0	326;0	637;581	873;4	750;0; ; ; ; ; ; ; ;
34672;1740;491;367;0	547;0	580;583	149;4	684;0;474;449;0	326;0	637;581	873;4	748;0; ; ; ; ; ; ; ;
34692;1741;442;436;0	547;0	580;583	149;4	772;0;480;461;0	326;0	638;581	873;5	013;0; ; ; ; ; ; ; ;
34712;1742;443;425;0	547;0	580;583	149;4	619;0;504;437;0	326;0	638;581	873;5	151;0; ; ; ; ; ; ; ;
34732;1743;445;415;0	547;0	580;582	566;4	623;0;506;437;0	326;0	638;581	916;5	250;0; ; ; ; ; ; ; ;
34752;1744;465;406;0	547;0	580;582	566;4	693;0;463;490;0	326;0	638;581	916;5	154;0; ; ; ; ; ; ; ;
34772;1745;433;394;0	547;0	580;582	566;4	715;0;438;479;0	326;0	638;581	916;4	565;0; ; ; ; ; ; ; ;
34792;1746;470;362;0	547;0	580;582	566;4	638;0;490;462;0	326;0	638;581	916;4	888;0; ; ; ; ; ; ; ;
34812;1747;433;397;0	547;0	580;582	566;4	187;0;484;464;0	326;0	638;581	916;4	928;0; ; ; ; ; ; ; ;
34832;1748;445;388;0	548;0	581;582	685;4	138;0;486;464;0	327;0	639;582	656;4	975;0; ; ; ; ; ; ; ;
34852;1749;339;482;0	549;0	581;582	685;4	586;0;409;513;0	328;0	639;582	656;5	141;0;82;380;506; ; ; ; ;
34872;1750;373;517;0	549;0	581;582	685;4	244;0;391;513;0	327;0	639;582	656;4	891;0;82;380;506; ; ; ; ;
34892;1751;367;506;0	548;0	581;582	685;4	342;0;404;521;0	327;0	639;582	656;4	941;0;82;380;506; ; ; ; ;
34912;1752;350;477;0	548;0	581;582	685;4	380;0;393;537;0	327;0	639;582	656;4	745;0;82;380;506; ; ; ; ;
34932;1753;367;491;0	548;0	581;582	860;4	419;0;399;541;0	327;0	639;582	864;4	714;0;82;380;506; ; ; ; ;
34951;1754;353;504;0	548;0	581;582	860;4	612;0;398;507;0	327;0	639;582	864;4	975;0;82;380;506; ; ; ; ;
34971;1755;356;472;0	548;0	581;582	860;4	736;0;373;518;0	327;0	639;582	864;4	860;0;82;380;506; ; ; ; ;
34991;1756;366;479;0	548;0	581;582	860;4	694;0;388;512;0	327;0	639;582	864;4	832;0;82;380;506; ; ; ; ;
35011;1757;372;488;0	548;0	581;582	860;4	566;0;388;543;0	327;0	639;582	864;5	091;0;82;380;506; ; ; ; ;
35031;1758;378;473;0	548;0	581;582	564;4	612;0;389;551;0	327;0	639;582	338;5	031;0;82;380;506; ; ; ; ;
35051;1759;372;500;0	548;0	581;582	564;4	558;0;420;548;0	327;0	639;582	338;4	973;0;82;380;506; ; ; ; ;
35071;1760;358;491;0	548;0	581;582	564;4	374;0;391;523;0	327;0	639;582	338;4	935;0;82;380;506; ; ; ; ;
35091;1761;376;470;0	548;0	581;582	564;4	685;0;385;502;0	327;0	639;582	338;4	857;0;82;380;506; ; ; ; ;
35111;1762;355;490;0	548;0	581;582	564;4	565;0;411;504;0	327;0	639;582	338;4	920;0;82;380;506; ; ; ; ;
35131;1763;359;482;0	548;0	581;583	147;4	555;0;394;505;0	327;0	639;582	370;4	890;0;82;380;506; ; ; ; ;
35151;1764;382;499;0	548;0	581;583	147;4	492;0;396;536;0	327;0	640;582	370;4	980;0;82;380;506; ; ; ; ;
35171;1765;346;484;0	548;0	581;583	147;4	792;0;387;469;0	327;0	640;582	370;4	734;0;83;382;490; ; ; ; ;
35191;1766;366;451;0	548;0	581;583	147;4	425;0;382;508;0	327;0	639;582	370;4	938;0;83;382;490; ; ; ; ;
35210;1767;380;498;0	548;0	581;583	147;4	476;0;389;496;0	327;0	640;582	370;4	795;0;83;382;490; ; ; ; ;
35230;1768;367;482;0	548;0	581;582	806;4	530;0;389;484;0	327;0	639;582	886;4	887;0;83;382;490; ; ; ; ;
35250;1769;388;495;0	548;0	581;582	806;4	524;0;398;505;0	327;0	639;582	886;4	644;0;83;382;490; ; ; ; ;
35270;1770;395;479;0	548;0	581;582	806;4	202;0;370;504;0	327;0	639;582	886;4	863;0;83;382;490; ; ; ; ;
35290;1771;366;428;0	548;0	581;582	806;4	207;0;416;491;0	327;0	639;582	886;4	800;0; ; ; ; ; ; ; ;
35310;1772;-800;-600;-1	000;-1	000;-1	000;-1	000;4;-800;-600;-1	000;-1	000;-1	000;-1	000;4; ; ; ; ; ; ; ;
35330;1773;-800;-600;0	548;0	581;-1	000;-1	000;4;-800;-600;0	327;0	639;-1	000;-1	000;4; ; ; ; ; ; ; ;
35350;1774;385;503;0	548;0	581;583	325;4	777;0;399;487;0	327;0	640;583	318;4	740;0; ; ; ; ; ; ; ;
35370;1775;345;479;0	548;0	581;583	325;4	701;0;398;491;0	327;0	640;583	318;5	044;0; ; ; ; ; ; ; ;
35390;1776;337;461;0	548;0	581;583	325;4	902;0;370;474;0	327;0	640;583	318;4	857;0; ; ; ; ; ; ; ;
35410;1777;354;466;0	548;0	581;583	325;4	802;0;420;465;0	327;0	639;583	318;5	395;0; ; ; ; ; ; ; ;
35430;1778;354;471;0	548;0	581;582	856;4	813;0;415;461;0	327;0	639;582	729;5	444;0; ; ; ; ; ; ; ;
35450;1779;358;465;0	548;0	581;582	856;4	851;0;379;501;0	327;0	639;582	729;4	746;0; ; ; ; ; ; ; ;
35470;1780;362;481;0	548;0	581;582	856;4	972;0;361;531;0	327;0	639;582	729;4	859;0; ; ; ; ; ; ; ;
35490;1781;370;477;0	548;0	581;582	856;4	824;0;426;504;0	327;0	639;582	729;5	157;0;84;385;479; ; ; ; ;
35510;1782;370;469;0	548;0	581;582	856;4	455;0;424;485;0	327;0	639;582	729;5	244;0;84;385;479; ; ; ; ;
35530;1783;370;476;0	548;0	581;582	992;4	447;0;421;491;0	327;0	640;583	560;5	338;0;84;385;479; ; ; ; ;
35549;1784;366;465;0	548;0	581;582	992;4	627;0;399;473;0	327;0	640;583	560;4	898;0;84;385;479; ; ; ; ;
35569;1785;364;475;0	548;0	581;582	992;4	816;0;391;464;0	327;0	640;583	560;4	952;0;84;385;479; ; ; ; ;
35589;1786;358;468;0	548;0	581;582	992;4	818;0;430;520;0	327;0	640;583	560;5	274;0;84;385;479; ; ; ; ;
35609;1787;348;485;0	548;0	581;582	992;4	859;0;412;497;0	327;0	640;583	560;5	073;0;84;385;479; ; ; ; ;
35629;1788;344;486;0	548;0	581;583	296;4	876;0;419;509;0	327;0	640;583	170;5	192;0;84;385;479; ; ; ; ;
35649;1789;386;476;0	548;0	581;583	296;4	645;0;393;468;0	327;0	640;583	170;5	010;0;84;385;479; ; ; ; ;
35669;1790;367;428;0	548;0	581;583	296;4	875;0;378;494;0	327;0	640;583	170;5	022;0;84;385;479; ; ; ; ;
35689;1791;369;474;0	548;0	581;583	296;4	717;0;416;496;0	327;0	640;583	170;5	044;0; ; ; ; ; ; ; ;
35709;1792;358;515;0	548;0	581;583	296;4	642;0;407;499;0	327;0	640;583	170;5	214;0; ; ; ; ; ; ; ;
35729;1793;355;506;0	548;0	582;583	078;4	715;0;410;501;0	327;0	640;583	211;5	243;0; ; ; ; ; ; ; ;
35749;1794;441;454;0	546;0	582;583	078;4	761;0;474;484;0	325;0	640;583	211;4	769;0; ; ; ; ; ; ; ;
35769;1795;569;461;0	544;0	582;583	078;4	821;0;573;485;0	324;0	640;583	211;4	871;0; ; ; ; ; ; ; ;
35789;1796;539;500;0	544;0	582;583	078;4	459;0;581;568;0	324;0	641;583	211;4	946;0; ; ; ; ; ; ; ;
35809;1797;561;500;0	544;0	582;583	078;4	765;0;-800;-600;0	544;0	582;-1	000;-1	000;4;85;554;492; ; ; ; ;
35828;1798;549;500;0	544;0	583;584	984;4	720;0;-800;-600;0	323;0	641;-1	000;-1	000;4;85;554;492; ; ; ; ;
35849;1799;514;496;0	543;0	583;584	984;4	914;0;609;518;0	323;0	641;579	797;5	129;0;85;554;492; ; ; ; ;
35868;1800;528;473;0	543;0	583;584	984;4	725;0;571;540;0	323;0	641;579	797;4	797;0;85;554;492; ; ; ; ;
35888;1801;532;455;0	544;0	583;584	984;4	790;0;576;521;0	323;0	641;579	797;4	899;0;85;554;492; ; ; ; ;
35908;1802;531;475;0	544;0	583;584	984;4	656;0;594;481;0	323;0	641;579	797;4	877;0;85;554;492; ; ; ; ;
35928;1803;530;470;0	544;0	583;584	414;4	650;0;576;485;0	323;0	641;579	600;4	854;0;85;554;492; ; ; ; ;
35948;1804;553;497;0	544;0	583;584	414;4	391;0;563;520;0	323;0	641;579	600;5	133;0; ; ; ; ; ; ; ;
35968;1805;567;458;0	544;0	583;584	414;4	800;0;-800;-600;0	544;0	583;-1	000;-1	000;4; ; ; ; ; ; ; ;
35988;1806;515;494;0	544;0	583;584	414;4	679;0;574;533;0	323;0	641;579	600;4	782;0;86;565;510; ; ; ; ;
36008;1807;539;495;0	544;0	583;584	414;4	671;0;586;517;0	322;0	641;579	600;4	788;0;86;565;510; ; ; ; ;
36028;1808;534;483;0	543;0	583;586	036;4	676;0;586;518;0	322;0	642;578	343;4	778;0;86;565;510; ; ; ; ;
36048;1809;536;506;0	543;0	583;586	036;4	782;0;550;523;0	322;0	642;578	343;4	630;0;86;565;510; ; ; ; ;
36068;1810;530;494;0	543;0	584;586	036;4	522;0;587;511;0	322;0	642;578	343;4	656;0;86;565;510; ; ; ; ;
36088;1811;563;487;0	543;0	584;586	036;4	418;0;551;527;0	322;0	642;578	343;4	395;0;86;565;510; ; ; ; ;
36108;1812;551;473;0	543;0	584;586	036;4	489;0;592;544;0	322;0	642;578	343;4	814;0;86;565;510; ; ; ; ;
36127;1813;557;464;0	543;0	584;585	883;4	442;0;581;543;0	322;0	643;579	593;4	788;0;86;565;510; ; ; ; ;
36147;1814;578;515;0	543;0	584;585	883;4	421;0;584;518;0	322;0	643;579	593;5	017;0;86;565;510; ; ; ; ;
36167;1815;559;505;0	543;0	585;585	883;4	540;0;605;561;0	321;0	643;579	593;4	965;0;86;565;510; ; ; ; ;
36187;1816;555;521;0	543;0	585;585	883;4	521;0;552;521;0	322;0	643;579	593;4	585;0; ; ; ; ; ; ; ;
36207;1817;533;480;0	543;0	585;585	883;4	435;0;584;553;0	322;0	643;579	593;4	715;0; ; ; ; ; ; ; ;
36227;1818;522;477;0	543;0	585;585	053;4	485;0;581;537;0	322;0	643;579	914;4	572;0; ; ; ; ; ; ; ;
36247;1819;559;500;0	543;0	585;585	053;4	424;0;595;543;0	322;0	643;579	914;5	249;0; ; ; ; ; ; ; ;
36267;1820;503;522;0	543;0	585;585	053;4	552;0;554;546;0	322;0	643;579	914;4	767;0; ; ; ; ; ; ; ;
36287;1821;537;504;0	543;0	585;585	053;4	585;0;555;497;0	321;0	643;579	914;4	267;0; ; ; ; ; ; ; ;
36307;1822;544;516;0	542;0	585;585	053;4	467;0;533;528;0	321;0	643;579	914;4	331;0; ; ; ; ; ; ; ;
36327;1823;522;508;0	542;0	585;585	392;4	545;0;527;516;0	321;0	643;580	029;4	396;0; ; ; ; ; ; ; ;
36347;1824;568;476;0	542;0	585;585	392;4	680;0;608;526;0	321;0	643;580	029;4	782;0; ; ; ; ; ; ; ;
36367;1825;548;514;0	542;0	585;585	392;4	801;0;584;563;0	321;0	643;580	029;4	920;0; ; ; ; ; ; ; ;
36387;1826;536;535;0	542;0	585;585	392;4	914;0;596;545;0	321;0	643;580	029;5	064;0; ; ; ; ; ; ; ;
36406;1827;523;505;0	543;0	585;585	392;5	262;0;569;534;0	321;0	643;580	029;4	755;0; ; ; ; ; ; ; ;
36426;1828;511;510;0	543;0	585;585	569;5	401;0;569;549;0	321;0	643;580	061;4	858;0; ; ; ; ; ; ; ;
36446;1829;506;522;0	543;0	585;585	569;5	033;0;607;552;0	321;0	643;580	061;5	513;0; ; ; ; ; ; ; ;
36466;1830;512;527;0	543;0	585;585	569;5	072;0;-800;-600;0	543;0	585;-1	000;-1	000;4; ; ; ; ; ; ; ;
36486;1831;538;514;0	542;0	585;585	569;4	985;0;575;518;0	321;0	643;580	061;5	130;0; ; ; ; ; ; ; ;
36506;1832;508;520;0	542;0	585;585	569;4	674;0;-800;-600;0	542;0	585;-1	000;-1	000;4; ; ; ; ; ; ; ;
36526;1833;-800;-600;-1	000;-1	000;-1	000;-1	000;4;-800;-600;-1	000;-1	000;-1	000;-1	000;4; ; ; ; ; ; ; ;
36546;1834;-800;-600;-1	000;-1	000;-1	000;-1	000;4;-800;-600;-1	000;-1	000;-1	000;-1	000;4; ; ; ; ; ; ; ;
36566;1835;-800;-600;-1	000;-1	000;-1	000;-1	000;4;-800;-600;-1	000;-1	000;-1	000;-1	000;4; ; ; ; ; ; ; ;
36586;1836;-800;-600;-1	000;-1	000;-1	000;-1	000;4;-800;-600;-1	000;-1	000;-1	000;-1	000;4; ; ; ; ; ; ; ;
36606;1837;-800;-600;-1	000;-1	000;-1	000;-1	000;4;-800;-600;-1	000;-1	000;-1	000;-1	000;4; ; ; ; ; ; ; ;
36626;1838;-800;-600;-1	000;-1	000;-1	000;-1	000;4;-800;-600;-1	000;-1	000;-1	000;-1	000;4; ; ; ; ; ; ; ;
36646;1839;-800;-600;-1	000;-1	000;-1	000;-1	000;4;-800;-600;-1	000;-1	000;-1	000;-1	000;4; ; ; ; ; ; ; ;
36666;1840;-800;-600;-1	000;-1	000;-1	000;-1	000;4;-800;-600;-1	000;-1	000;-1	000;-1	000;4; ; ; ; ; ; ; ;
36686;1841;550;503;0	543;0	583;585	569;4	603;0;-800;-600;0	543;0	583;-1	000;-1	000;4; ; ; ; ; ; ; ;
36706;1842;549;505;0	543;0	583;582	668;4	581;0;-800;-600;0	322;0	641;-1	000;-1	000;4; ; ; ; ; ; ; ;
36725;1843;552;368;0	543;0	583;582	668;4	639;0;527;410;0	322;0	641;578	102;4	336;0; ; ; ; ; ; ; ;
36745;1844;547;385;0	543;0	583;582	668;4	343;0;544;442;0	322;0	641;578	102;4	603;0; ; ; ; ; ; ; ;
36765;1845;525;389;0	543;0	583;582	668;4	611;0;587;481;0	322;0	641;578	102;4	780;0; ; ; ; ; ; ; ;
36785;1846;537;443;0	543;0	583;582	668;4	303;0;526;498;0	322;0	641;578	102;4	387;0; ; ; ; ; ; ; ;
36805;1847;528;458;0	543;0	583;583	216;4	383;0;547;513;0	321;0	641;579	407;4	579;0; ; ; ; ; ; ; ;
36825;1848;540;390;0	543;0	583;583	216;4	696;0;561;474;0	321;0	641;579	407;4	686;0; ; ; ; ; ; ; ;
36845;1849;539;384;0	543;0	583;583	216;4	651;0;577;449;0	321;0	641;579	407;4	958;0; ; ; ; ; ; ; ;
36865;1850;519;407;0	543;0	583;583	216;4	460;0;572;477;0	322;0	641;579	407;4	806;0; ; ; ; ; ; ; ;
36885;1851;587;394;0	543;0	583;583	216;4	308;0;635;459;0	321;0	641;579	407;4	843;0; ; ; ; ; ; ; ;
36905;1852;585;398;0	542;0	583;582	005;4	197;0;647;454;0	321;0	641;576	965;4	860;0; ; ; ; ; ; ; ;
36925;1853;636;398;0	542;0	583;582	005;4	252;0;730;425;0	321;0	641;576	965;4	826;0; ; ; ; ; ; ; ;
36945;1854;668;398;0	542;0	584;582	005;3	911;0;704;470;0	321;0	641;576	965;4	660;0; ; ; ; ; ; ; ;
36965;1855;645;392;0	542;0	583;582	005;3	933;0;706;410;0	321;0	641;576	965;4	748;0; ; ; ; ; ; ; ;
36985;1856;658;376;0	542;0	583;582	005;4	005;0;638;402;0	321;0	641;576	965;4	524;0; ; ; ; ; ; ; ;
37004;1857;647;374;0	542;0	583;582	245;4	045;0;617;407;0	321;0	641;577	512;4	512;0; ; ; ; ; ; ; ;
37024;1858;660;383;0	542;0	583;582	245;4	499;0;695;395;0	320;0	641;577	512;4	905;0; ; ; ; ; ; ; ;
37044;1859;629;395;0	541;0	583;582	245;4	459;0;683;456;0	320;0	641;577	512;4	874;0; ; ; ; ; ; ; ;
37064;1860;590;449;0	541;0	582;582	245;4	365;0;-800;-600;0	541;0	582;-1	000;-1	000;4; ; ; ; ; ; ; ;
37084;1861;636;388;0	541;0	582;582	245;4	724;0;645;437;0	320;0	641;577	512;4	458;0; ; ; ; ; ; ; ;
37104;1862;626;407;0	541;0	583;582	393;4	701;0;644;438;0	320;0	641;576	396;4	450;0; ; ; ; ; ; ; ;
37124;1863;613;408;0	541;0	582;582	393;4	369;0;666;427;0	320;0	641;576	396;4	565;0; ; ; ; ; ; ; ;
37144;1864;664;386;0	541;0	582;582	393;4	655;0;709;432;0	320;0	641;576	396;5	005;0; ; ; ; ; ; ; ;
37164;1865;612;405;0	542;0	583;582	393;4	752;0;690;442;0	320;0	641;576	396;4	792;0; ; ; ; ; ; ; ;
37184;1866;-800;-600;0	320;0	641;-1	000;-1	000;4;679;385;0	320;0	641;576	396;4	193;0; ; ; ; ; ; ; ;
37204;1867;-800;-600;0	542;0	583;-1	000;-1	000;4;700;384;0	320;0	641;577	659;4	339;0; ; ; ; ; ; ; ;
37224;1868;637;441;0	542;0	583;582	657;4	068;0;641;429;0	320;0	641;577	659;4	123;0; ; ; ; ; ; ; ;
37244;1869;636;396;0	542;0	583;582	657;4	187;0;652;408;0	320;0	641;577	659;4	205;0; ; ; ; ; ; ; ;
37264;1870;619;421;0	541;0	583;582	657;4	225;0;642;414;0	320;0	641;577	659;4	337;0; ; ; ; ; ; ; ;
37284;1871;592;315;0	541;0	583;582	657;3	880;0;672;435;0	320;0	641;577	659;4	302;0; ; ; ; ; ; ; ;
37303;1872;584;295;0	543;0	584;583	647;3	939;0;679;422;0	322;0	642;582	267;4	299;0; ; ; ; ; ; ; ;
37323;1873;377;463;0	545;0	585;583	647;4	124;0;359;456;0	324;0	642;582	267;4	299;0; ; ; ; ; ; ; ;
37343;1874;366;483;0	545;0	584;583	647;4	920;0;404;449;0	324;0	642;582	267;4	381;0; ; ; ; ; ; ; ;
37363;1875;406;482;0	545;0	584;583	647;4	762;0;425;520;0	324;0	642;582	267;5	005;0;87;399;497; ; ; ; ;
37383;1876;385;487;0	545;0	584;583	647;4	838;0;435;502;0	324;0	643;582	267;5	193;0;87;399;497; ; ; ; ;
37403;1877;388;489;0	545;0	585;581	893;4	744;0;441;519;0	324;0	643;582	797;5	386;0;87;399;497; ; ; ; ;
37423;1878;387;478;0	545;0	585;581	893;4	777;0;403;514;0	324;0	643;582	797;4	709;0;87;399;497; ; ; ; ;
37443;1879;376;489;0	545;0	585;581	893;4	555;0;394;505;0	324;0	643;582	797;4	639;0;87;399;497; ; ; ; ;
37463;1880;385;504;0	546;0	585;581	893;4	817;0;-800;-600;0	546;0	585;-1	000;-1	000;4;87;399;497; ; ; ; ;
37483;1881;390;467;0	546;0	584;581	893;4	709;0;417;513;0	324;0	643;582	797;4	830;0;87;399;497; ; ; ; ;
37503;1882;387;474;0	546;0	584;582	481;4	662;0;417;514;0	324;0	643;581	280;4	817;0;87;399;497; ; ; ; ;
37523;1883;350;500;0	546;0	584;582	481;4	814;0;421;544;0	324;0	643;581	280;4	790;0;88;383;515; ; ; ; ;
37543;1884;381;512;0	546;0	584;582	481;4	633;0;402;538;0	324;0	643;581	280;4	700;0;88;383;515; ; ; ; ;
37563;1885;363;487;0	545;0	584;582	481;4	959;0;402;531;0	324;0	643;581	280;4	742;0;88;383;515; ; ; ; ;
37583;1886;375;511;0	545;0	585;582	481;4	766;0;399;526;0	324;0	643;581	280;4	710;0;88;383;515; ; ; ; ;
37602;1887;367;501;0	545;0	585;583	440;4	760;0;399;520;0	323;0	643;582	413;4	736;0;88;383;515; ; ; ; ;
37622;1888;360;501;0	545;0	585;583	440;4	951;0;394;537;0	323;0	643;582	413;4	811;0;88;383;515; ; ; ; ;
37642;1889;378;481;0	545;0	585;583	440;4	557;0;376;535;0	323;0	643;582	413;4	341;0;88;383;515; ; ; ; ;
37662;1890;390;454;0	545;0	585;583	440;4	457;0;385;482;0	324;0	643;582	413;4	180;0; ; ; ; ; ; ; ;
37682;1891;393;508;0	545;0	584;583	440;4	660;0;375;485;0	324;0	643;582	413;4	192;0; ; ; ; ; ; ; ;
37702;1892;396;493;0	545;0	584;582	615;4	655;0;378;489;0	324;0	642;581	234;4	196;0; ; ; ; ; ; ; ;
37722;1893;343;488;0	546;0	584;582	615;4	666;0;365;508;0	325;0	642;581	234;4	606;0; ; ; ; ; ; ; ;
37742;1894;359;497;0	546;0	583;582	615;4	472;0;386;533;0	325;0	641;581	234;4	807;0; ; ; ; ; ; ; ;
37762;1895;352;448;0	546;0	583;582	615;4	819;0;382;509;0	325;0	641;581	234;4	850;0; ; ; ; ; ; ; ;
37782;1896;341;467;0	546;0	582;582	615;4	759;0;350;539;0	325;0	641;581	234;4	905;0; ; ; ; ; ; ; ;
37802;1897;347;457;0	547;0	582;582	918;4	758;0;359;533;0	325;0	641;581	196;4	952;0; ; ; ; ; ; ; ;
37822;1898;324;476;0	547;0	582;582	918;4	900;0;359;511;0	325;0	640;581	196;4	965;0; ; ; ; ; ; ; ;
37842;1899;383;491;0	546;0	582;582	918;4	692;0;372;525;0	325;0	640;581	196;4	815;0; ; ; ; ; ; ; ;
37862;1900;338;491;0	546;0	582;582	918;4	822;0;363;471;0	325;0	640;581	196;4	608;0; ; ; ; ; ; ; ;
37882;1901;374;489;0	546;0	582;582	918;4	735;0;383;466;0	325;0	640;581	196;4	738;0; ; ; ; ; ; ; ;
37902;1902;356;489;0	546;0	582;580	642;4	775;0;382;460;0	325;0	640;581	508;4	646;0; ; ; ; ; ; ; ;
37921;1903;356;484;0	546;0	582;580	642;4	402;0;370;503;0	325;0	640;581	508;4	935;0; ; ; ; ; ; ; ;
37941;1904;351;489;0	546;0	582;580	642;4	936;0;397;534;0	325;0	640;581	508;4	987;0; ; ; ; ; ; ; ;
37961;1905;377;511;0	545;0	582;580	642;4	632;0;430;523;0	324;0	640;581	508;4	902;0;89;394;525; ; ; ; ;
37981;1906;371;509;0	546;0	583;580	642;4	749;0;414;542;0	324;0	640;581	508;5	032;0;89;394;525; ; ; ; ;
38021;1907;377;505;0	546;0	583;582	757;4	601;0;432;540;0	325;0	640;582	324;5	025;0;89;394;525; ; ; ; ;
38041;1908;375;488;0	546;0	583;582	757;4	943;0;413;527;0	325;0	640;582	324;5	284;0;89;394;525; ; ; ; ;
38061;1909;392;516;0	546;0	582;582	757;4	720;0;414;512;0	325;0	640;582	324;5	269;0;89;394;525; ; ; ; ;
38081;1910;380;526;0	546;0	582;582	757;4	863;0;412;545;0	325;0	640;582	324;5	130;0;89;394;525; ; ; ; ;
38101;1911;373;518;0	546;0	582;582	757;4	752;0;393;551;0	325;0	640;582	324;5	153;0;89;394;525; ; ; ; ;
38121;1912;378;522;0	546;0	582;581	868;4	803;0;392;557;0	325;0	640;583	507;5	185;0;89;394;525; ; ; ; ;
38141;1913;-800;-600;0	325;0	640;-1	000;-1	000;4;367;510;0	325;0	640;583	507;4	675;0; ; ; ; ; ; ; ;
38161;1914;372;491;0	546;0	582;581	868;4	437;0;-800;-600;0	546;0	582;-1	000;-1	000;4; ; ; ; ; ; ; ;
38181;1915;381;501;0	546;0	582;581	868;4	504;0;373;523;0	325;0	640;583	507;4	703;0; ; ; ; ; ; ; ;
38200;1916;394;522;0	546;0	582;581	868;4	535;0;372;524;0	325;0	639;583	507;4	882;0; ; ; ; ; ; ; ;
38220;1917;406;535;0	546;0	582;583	596;4	578;0;372;525;0	325;0	640;582	439;4	874;0; ; ; ; ; ; ; ;
38240;1918;339;489;0	546;0	582;583	596;5	115;0;379;527;0	325;0	640;582	439;4	656;0; ; ; ; ; ; ; ;
38260;1919;372;502;0	546;0	582;583	596;4	954;0;410;539;0	325;0	640;582	439;5	163;0;90;385;517; ; ; ; ;
38280;1920;376;509;0	546;0	582;583	596;5	104;0;392;543;0	325;0	640;582	439;5	001;0;90;385;517; ; ; ; ;
38300;1921;384;505;0	546;0	582;583	596;4	903;0;412;535;0	325;0	640;582	439;5	110;0;90;385;517; ; ; ; ;
38320;1922;389;509;0	547;0	582;583	081;4	931;0;407;534;0	326;0	640;583	260;5	045;0;90;385;517; ; ; ; ;
38340;1923;378;504;0	547;0	582;583	081;5	138;0;402;536;0	326;0	640;583	260;5	176;0;90;385;517; ; ; ; ;
38360;1924;357;489;0	547;0	582;583	081;4	901;0;382;533;0	326;0	639;583	260;5	296;0;90;385;517; ; ; ; ;
38380;1925;367;522;0	547;0	581;583	081;4	905;0;394;551;0	325;0	639;583	260;5	261;0;90;385;517; ; ; ; ;
38400;1926;373;505;0	547;0	581;583	081;4	788;0;380;529;0	325;0	639;583	260;4	913;0;90;385;517; ; ; ; ;
38422;1927;364;506;0	546;0	581;583	764;4	757;0;383;535;0	325;0	639;582	496;4	936;0;90;385;517; ; ; ; ;
38440;1928;394;502;0	546;0	581;583	764;4	907;0;400;537;0	325;0	639;582	496;5	423;0;90;385;517; ; ; ; ;
38460;1929;383;506;0	546;0	581;583	764;5	103;0;407;534;0	325;0	639;582	496;5	239;0;90;385;517; ; ; ; ;
38480;1930;380;501;0	546;0	582;583	764;5	091;0;413;531;0	325;0	639;582	496;5	246;0;90;385;517; ; ; ; ;
38500;1931;355;494;0	546;0	582;583	764;5	246;0;389;530;0	325;0	639;582	496;5	202;0;90;385;517; ; ; ; ;
38520;1932;346;494;0	546;0	582;583	750;5	290;0;393;528;0	325;0	639;582	333;5	190;0;90;385;517; ; ; ; ;
38539;1933;365;502;0	546;0	582;583	750;5	203;0;391;525;0	325;0	639;582	333;5	324;0;90;385;517; ; ; ; ;
38559;1934;385;503;0	546;0	582;583	750;5	069;0;407;534;0	325;0	640;582	333;5	409;0;90;385;517; ; ; ; ;
38579;1935;344;505;0	546;0	583;583	750;5	305;0;403;508;0	325;0	640;582	333;5	532;0;90;385;517; ; ; ; ;
38599;1936;383;493;0	547;0	583;583	750;5	153;0;413;531;0	325;0	640;582	333;5	245;0;90;385;517; ; ; ; ;
38619;1937;370;494;0	547;0	583;583	300;5	137;0;414;521;0	325;0	641;582	986;5	317;0;90;385;517; ; ; ; ;
38639;1938;378;500;0	546;0	583;583	300;4	979;0;366;543;0	325;0	641;582	986;5	172;0;90;385;517; ; ; ; ;
38660;1939;380;512;0	546;0	583;583	300;5	128;0;375;542;0	325;0	641;582	986;4	973;0;90;385;517; ; ; ; ;
38679;1940;382;502;0	546;0	583;583	300;5	105;0;399;515;0	325;0	641;582	986;5	093;0;90;385;517; ; ; ; ;
38699;1941;361;500;0	546;0	583;583	300;5	207;0;410;517;0	325;0	641;582	986;5	138;0;90;385;517; ; ; ; ;
38719;1942;361;502;0	546;0	583;583	958;5	231;0;420;520;0	325;0	640;581	830;5	056;0;90;385;517; ; ; ; ;
38739;1943;381;512;0	547;0	583;583	958;5	049;0;377;534;0	325;0	641;581	830;5	093;0;90;385;517; ; ; ; ;
38759;1944;370;512;0	547;0	583;583	958;4	816;0;396;537;0	326;0	641;581	830;5	221;0;90;385;517; ; ; ; ;
38778;1945;370;500;0	547;0	584;583	958;4	959;0;405;541;0	326;0	641;581	830;5	110;0;90;385;517; ; ; ; ;
38799;1946;370;505;0	547;0	584;583	958;4	967;0;395;534;0	326;0	641;581	830;5	213;0;90;385;517; ; ; ; ;
38820;1947;369;501;0	547;0	584;584	358;4	978;0;397;536;0	326;0	641;582	415;5	179;0;90;385;517; ; ; ; ;
38838;1948;380;509;0	547;0	584;584	358;5	095;0;417;543;0	326;0	641;582	415;4	888;0;90;385;517; ; ; ; ;
38859;1949;399;499;0	547;0	584;584	358;4	900;0;384;524;0	326;0	641;582	415;5	034;0;90;385;517; ; ; ; ;
38878;1950;296;501;0	548;0	583;584	358;5	156;0;364;519;0	327;0	641;582	415;5	375;0; ; ; ; ; ; ; ;
38899;1951;154;488;0	550;0	583;584	358;4	668;0;208;501;0	330;0	640;582	415;4	886;0; ; ; ; ; ; ; ;
38918;1952;121;490;0	551;0	583;578	044;4	628;0;169;493;0	331;0	640;581	283;5	035;0; ; ; ; ; ; ; ;
38940;1953;137;467;0	551;0	583;578	044;4	666;0;147;508;0	331;0	640;581	283;5	154;0; ; ; ; ; ; ; ;
38958;1954;141;463;0	551;0	583;578	044;4	522;0;203;517;0	331;0	640;581	283;5	228;0; ; ; ; ; ; ; ;
38979;1955;121;469;0	551;0	583;578	044;4	782;0;98;497;0	330;0	640;581	283;4	739;0; ; ; ; ; ; ; ;
38998;1956;123;486;0	551;0	583;578	044;4	765;0;144;489;0	330;0	640;581	283;5	156;0; ; ; ; ; ; ; ;
39019;1957;122;486;0	550;0	583;578	291;4	750;0;145;487;0	330;0	640;581	658;5	074;0; ; ; ; ; ; ; ;
39038;1958;163;477;0	550;0	583;578	291;4	701;0;130;512;0	330;0	641;581	658;4	909;0; ; ; ; ; ; ; ;
39059;1959;130;475;0	551;0	583;578	291;5	109;0;128;489;0	330;0	641;581	658;5	055;0; ; ; ; ; ; ; ;
39078;1960;117;484;0	551;0	583;578	291;4	906;0;196;520;0	330;0	641;581	658;5	225;0; ; ; ; ; ; ; ;
39100;1961;121;476;0	551;0	583;578	291;4	587;0;142;470;0	330;0	641;581	658;4	985;0; ; ; ; ; ; ; ;
39117;1962;114;478;0	551;0	583;578	700;4	734;0;159;474;0	330;0	641;581	183;5	103;0; ; ; ; ; ; ; ;
39137;1963;125;483;0	551;0	583;578	700;4	912;0;150;480;0	330;0	641;581	183;5	345;0; ; ; ; ; ; ; ;
39157;1964;149;455;0	551;0	584;578	700;4	813;0;-800;-600;0	551;0	584;-1	000;-1	000;4; ; ; ; ; ; ; ;
39177;1965;97;484;0	551;0	584;578	700;4	816;0;114;494;0	330;0	641;581	183;4	884;0; ; ; ; ; ; ; ;
39197;1966;132;480;0	551;0	584;578	700;4	717;0;142;494;0	330;0	641;581	183;4	953;0; ; ; ; ; ; ; ;
39217;1967;132;473;0	551;0	584;578	964;4	688;0;142;494;0	330;0	641;580	676;4	949;0; ; ; ; ; ; ; ;
39237;1968;128;454;0	551;0	584;578	964;4	674;0;178;489;0	330;0	641;580	676;4	841;0; ; ; ; ; ; ; ;
39257;1969;139;499;0	551;0	584;578	964;4	641;0;180;521;0	330;0	641;580	676;5	007;0;91;168;525; ; ; ; ;
39277;1970;162;513;0	551;0	584;578	964;4	399;0;177;538;0	330;0	641;580	676;5	166;0;91;168;525; ; ; ; ;
39297;1971;142;528;0	551;0	584;578	964;4	644;0;181;529;0	330;0	642;580	676;4	813;0;91;168;525; ; ; ; ;
39317;1972;152;542;0	551;0	585;578	518;4	561;0;180;538;0	330;0	642;580	492;4	932;0;91;168;525; ; ; ; ;
39337;1973;142;519;0	551;0	585;578	518;4	790;0;184;543;0	330;0	642;580	492;5	042;0;91;168;525; ; ; ; ;
39357;1974;154;502;0	551;0	585;578	518;4	616;0;135;514;0	330;0	642;580	492;4	669;0;91;168;525; ; ; ; ;
39377;1975;156;512;0	551;0	585;578	518;4	792;0;179;533;0	330;0	642;580	492;5	035;0;91;168;525; ; ; ; ;
39396;1976;165;515;0	551;0	585;578	518;4	639;0;197;549;0	330;0	642;580	492;5	216;0;91;168;525; ; ; ; ;
39416;1977;172;509;0	551;0	585;578	349;4	704;0;184;540;0	330;0	642;581	092;5	140;0;91;168;525; ; ; ; ;
39436;1978;158;507;0	551;0	585;578	349;4	497;0;158;537;0	330;0	642;581	092;5	072;0;91;168;525; ; ; ; ;
39456;1979;146;498;0	551;0	585;578	349;4	694;0;220;542;0	330;0	642;581	092;5	247;0;91;168;525; ; ; ; ;
39476;1980;161;505;0	550;0	585;578	349;4	895;0;192;538;0	329;0	643;581	092;5	186;0;91;168;525; ; ; ; ;
39496;1981;182;524;0	550;0	586;578	349;4	575;0;155;535;0	329;0	643;581	092;5	161;0;91;168;525; ; ; ; ;
39516;1982;179;522;0	550;0	586;578	113;4	728;0;178;536;0	329;0	643;581	513;5	140;0;91;168;525; ; ; ; ;
39536;1983;162;507;0	550;0	586;578	113;4	668;0;132;516;0	329;0	643;581	513;4	778;0;92;169;518; ; ; ; ;
39556;1984;133;483;0	550;0	586;578	113;4	554;0;171;562;0	329;0	643;581	513;5	189;0;92;169;518; ; ; ; ;
[truncated: 6,926 more rows]
