# Supplementary material for: Perception of Individual and Joint Action in Infants and Adults
Source: PLoS One. 2014 Sep 9;9(9):e107450. doi: 10.1371/journal.pone.0107450 (PMC4174902; doi:10.1371/journal.pone.0107450)
Supplement: Data S1 — Raw files of eye tracking data of all participants. (ZIP) [file pone.0107450.s001.zip › Turmbau2012b_12_17.csv]

Data properties:
Recording date: 10.07.2012
Recording time : 13:19:41:312 (corresponds to time 0)
Study: Turmbau2012b
Subject: Turmbau2012b_12_17
Recording: Turmbau2012b_12_17
Screen resolution: 800 x 600
Coordinate unit: Pixels
Filter settings:
Eye: Average
Fixation radius: 30
Min duration: 100
Timestamp;Number;GazepointX (L);GazepointY (L);CamX (L);CamY (L);Distance (L);Pupil (L);Validity (L);GazepointX (R);GazepointY (R);CamX (R);CamY (R);Distance (R);Pupil (R);Validity (R);Fixation;GazepointX;GazepointY;Event;Event Key;Data 1;Data 2;Description
37;1;-800;-600;-1	000;-1	000;-1	000;-1	000;4;-800;-600;-1	000;-1	000;-1	000;-1	000;4; ; ; ; ; ; ; ;
54;2;-800;-600;-1	000;-1	000;-1	000;-1	000;4;-800;-600;-1	000;-1	000;-1	000;-1	000;4; ; ; ; ; ; ; ;
76;3;-800;-600;-1	000;-1	000;-1	000;-1	000;4;-800;-600;-1	000;-1	000;-1	000;-1	000;4; ; ; ; ; ; ; ;
94;4;-800;-600;-1	000;-1	000;-1	000;-1	000;4;-800;-600;-1	000;-1	000;-1	000;-1	000;4; ; ; ; ; ; ; ;
114;5;-800;-600;-1	000;-1	000;-1	000;-1	000;4;-800;-600;-1	000;-1	000;-1	000;-1	000;4; ; ; ; ; ; ; ;
134;6;-800;-600;-1	000;-1	000;-1	000;-1	000;4;-800;-600;-1	000;-1	000;-1	000;-1	000;4; ; ; ; ; ; ; ;
154;7;-800;-600;-1	000;-1	000;-1	000;-1	000;4;-800;-600;-1	000;-1	000;-1	000;-1	000;4; ; ; ; ; ; ; ;
174;8;-800;-600;-1	000;-1	000;-1	000;-1	000;4;-800;-600;-1	000;-1	000;-1	000;-1	000;4; ; ; ; ; ; ; ;
194;9;-800;-600;-1	000;-1	000;-1	000;-1	000;4;-800;-600;-1	000;-1	000;-1	000;-1	000;4; ; ; ; ; ; ; ;
214;10;-800;-600;-1	000;-1	000;-1	000;-1	000;4;-800;-600;-1	000;-1	000;-1	000;-1	000;4; ; ; ; ; ; ; ;
234;11;-800;-600;-1	000;-1	000;-1	000;-1	000;4;-800;-600;-1	000;-1	000;-1	000;-1	000;4; ; ; ; ; ; ; ;
254;12;-800;-600;-1	000;-1	000;-1	000;-1	000;4;-800;-600;-1	000;-1	000;-1	000;-1	000;4; ; ; ; ; ; ; ;
274;13;-800;-600;-1	000;-1	000;-1	000;-1	000;4;-800;-600;-1	000;-1	000;-1	000;-1	000;4; ; ; ; ; ; ; ;
294;14;-800;-600;-1	000;-1	000;-1	000;-1	000;4;-800;-600;-1	000;-1	000;-1	000;-1	000;4; ; ; ; ; ; ; ;
314;15;-800;-600;-1	000;-1	000;-1	000;-1	000;4;-800;-600;-1	000;-1	000;-1	000;-1	000;4; ; ; ; ; ; ; ;
334;16;-800;-600;-1	000;-1	000;-1	000;-1	000;4;-800;-600;-1	000;-1	000;-1	000;-1	000;4; ; ; ; ; ; ; ;
353;17;-800;-600;-1	000;-1	000;-1	000;-1	000;4;-800;-600;-1	000;-1	000;-1	000;-1	000;4; ; ; ; ; ; ; ;
373;18;-800;-600;-1	000;-1	000;-1	000;-1	000;4;-800;-600;-1	000;-1	000;-1	000;-1	000;4; ; ; ; ; ; ; ;
393;19;-800;-600;-1	000;-1	000;-1	000;-1	000;4;-800;-600;-1	000;-1	000;-1	000;-1	000;4; ; ; ; ; ; ; ;
413;20;-800;-600;-1	000;-1	000;-1	000;-1	000;4;-800;-600;-1	000;-1	000;-1	000;-1	000;4; ; ; ; ; ; ; ;
433;21;-800;-600;-1	000;-1	000;-1	000;-1	000;4;-800;-600;-1	000;-1	000;-1	000;-1	000;4; ; ; ; ; ; ; ;
453;22;-800;-600;-1	000;-1	000;-1	000;-1	000;4;-800;-600;-1	000;-1	000;-1	000;-1	000;4; ; ; ; ; ; ; ;
473;23;-800;-600;-1	000;-1	000;-1	000;-1	000;4;-800;-600;-1	000;-1	000;-1	000;-1	000;4; ; ; ; ; ; ; ;
493;24;-800;-600;-1	000;-1	000;-1	000;-1	000;4;-800;-600;-1	000;-1	000;-1	000;-1	000;4; ; ; ; ; ; ; ;
513;25;-800;-600;-1	000;-1	000;-1	000;-1	000;4;-800;-600;-1	000;-1	000;-1	000;-1	000;4; ; ; ; ; ; ; ;
533;26;-800;-600;-1	000;-1	000;-1	000;-1	000;4;-800;-600;-1	000;-1	000;-1	000;-1	000;4; ; ; ; ; ; ; ;
553;27;-800;-600;-1	000;-1	000;-1	000;-1	000;4;-800;-600;-1	000;-1	000;-1	000;-1	000;4; ; ; ; ; ; ; ;
573;28;-800;-600;-1	000;-1	000;-1	000;-1	000;4;-800;-600;-1	000;-1	000;-1	000;-1	000;4; ; ; ; ; ; ; ;
593;29;-800;-600;-1	000;-1	000;-1	000;-1	000;4;-800;-600;-1	000;-1	000;-1	000;-1	000;4; ; ; ; ; ; ; ;
613;30;-800;-600;-1	000;-1	000;-1	000;-1	000;4;-800;-600;-1	000;-1	000;-1	000;-1	000;4; ; ; ; ; ; ; ;
633;31;-800;-600;-1	000;-1	000;-1	000;-1	000;4;-800;-600;-1	000;-1	000;-1	000;-1	000;4; ; ; ; ; ; ; ;
652;32;-800;-600;-1	000;-1	000;-1	000;-1	000;4;-800;-600;-1	000;-1	000;-1	000;-1	000;4; ; ; ; ; ; ; ;
672;33;-800;-600;-1	000;-1	000;-1	000;-1	000;4;-800;-600;-1	000;-1	000;-1	000;-1	000;4; ; ; ; ; ; ; ;
692;34;-800;-600;-1	000;-1	000;-1	000;-1	000;4;-800;-600;-1	000;-1	000;-1	000;-1	000;4; ; ; ; ; ; ; ;
712;35;-800;-600;-1	000;-1	000;-1	000;-1	000;4;-800;-600;-1	000;-1	000;-1	000;-1	000;4; ; ; ; ; ; ; ;
732;36;-800;-600;-1	000;-1	000;-1	000;-1	000;4;-800;-600;-1	000;-1	000;-1	000;-1	000;4; ; ; ; ; ; ; ;
752;37;-800;-600;-1	000;-1	000;-1	000;-1	000;4;-800;-600;-1	000;-1	000;-1	000;-1	000;4; ; ; ; ; ; ; ;
772;38;-800;-600;-1	000;-1	000;-1	000;-1	000;4;-800;-600;-1	000;-1	000;-1	000;-1	000;4; ; ; ; ; ; ; ;
792;39;-800;-600;-1	000;-1	000;-1	000;-1	000;4;-800;-600;-1	000;-1	000;-1	000;-1	000;4; ; ; ; ; ; ; ;
812;40;-800;-600;-1	000;-1	000;-1	000;-1	000;4;-800;-600;-1	000;-1	000;-1	000;-1	000;4; ; ; ; ; ; ; ;
832;41;-800;-600;-1	000;-1	000;-1	000;-1	000;4;-800;-600;-1	000;-1	000;-1	000;-1	000;4; ; ; ; ; ; ; ;
852;42;-800;-600;-1	000;-1	000;-1	000;-1	000;4;-800;-600;-1	000;-1	000;-1	000;-1	000;4; ; ; ; ; ; ; ;
872;43;-800;-600;-1	000;-1	000;-1	000;-1	000;4;-800;-600;-1	000;-1	000;-1	000;-1	000;4; ; ; ; ; ; ; ;
892;44;-800;-600;-1	000;-1	000;-1	000;-1	000;4;-800;-600;-1	000;-1	000;-1	000;-1	000;4; ; ; ; ; ; ; ;
912;45;-800;-600;-1	000;-1	000;-1	000;-1	000;4;-800;-600;-1	000;-1	000;-1	000;-1	000;4; ; ; ; ; ; ; ;
932;46;-800;-600;-1	000;-1	000;-1	000;-1	000;4;-800;-600;-1	000;-1	000;-1	000;-1	000;4; ; ; ; ; ; ; ;
946; ; ; ; ; ; ; ;5; ; ; ; ; ; ;5; ; ; ;ShowAVI;8;0;0;atFish.avi
951;47;-800;-600;-1	000;-1	000;-1	000;-1	000;4;-800;-600;-1	000;-1	000;-1	000;-1	000;4; ; ; ; ; ; ; ;
971;48;-800;-600;-1	000;-1	000;-1	000;-1	000;4;-800;-600;-1	000;-1	000;-1	000;-1	000;4; ; ; ; ; ; ; ;
991;49;-800;-600;-1	000;-1	000;-1	000;-1	000;4;-800;-600;-1	000;-1	000;-1	000;-1	000;4; ; ; ; ; ; ; ;
1011;50;-800;-600;-1	000;-1	000;-1	000;-1	000;4;-800;-600;-1	000;-1	000;-1	000;-1	000;4; ; ; ; ; ; ; ;
1031;51;-800;-600;-1	000;-1	000;-1	000;-1	000;4;-800;-600;-1	000;-1	000;-1	000;-1	000;4; ; ; ; ; ; ; ;
1051;52;-800;-600;-1	000;-1	000;-1	000;-1	000;4;-800;-600;-1	000;-1	000;-1	000;-1	000;4; ; ; ; ; ; ; ;
1071;53;-800;-600;-1	000;-1	000;-1	000;-1	000;4;-800;-600;-1	000;-1	000;-1	000;-1	000;4; ; ; ; ; ; ; ;
1091;54;-800;-600;-1	000;-1	000;-1	000;-1	000;4;-800;-600;-1	000;-1	000;-1	000;-1	000;4; ; ; ; ; ; ; ;
1111;55;-800;-600;-1	000;-1	000;-1	000;-1	000;4;-800;-600;-1	000;-1	000;-1	000;-1	000;4; ; ; ; ; ; ; ;
1131;56;-800;-600;-1	000;-1	000;-1	000;-1	000;4;-800;-600;-1	000;-1	000;-1	000;-1	000;4; ; ; ; ; ; ; ;
1151;57;-800;-600;-1	000;-1	000;-1	000;-1	000;4;-800;-600;-1	000;-1	000;-1	000;-1	000;4; ; ; ; ; ; ; ;
1171;58;-800;-600;-1	000;-1	000;-1	000;-1	000;4;-800;-600;-1	000;-1	000;-1	000;-1	000;4; ; ; ; ; ; ; ;
1191;59;-800;-600;-1	000;-1	000;-1	000;-1	000;4;-800;-600;-1	000;-1	000;-1	000;-1	000;4; ; ; ; ; ; ; ;
1211;60;-800;-600;-1	000;-1	000;-1	000;-1	000;4;-800;-600;-1	000;-1	000;-1	000;-1	000;4; ; ; ; ; ; ; ;
1230;61;-800;-600;-1	000;-1	000;-1	000;-1	000;4;-800;-600;-1	000;-1	000;-1	000;-1	000;4; ; ; ; ; ; ; ;
1250;62;-800;-600;-1	000;-1	000;-1	000;-1	000;4;-800;-600;-1	000;-1	000;-1	000;-1	000;4; ; ; ; ; ; ; ;
1270;63;-800;-600;-1	000;-1	000;-1	000;-1	000;4;-800;-600;-1	000;-1	000;-1	000;-1	000;4; ; ; ; ; ; ; ;
1290;64;-800;-600;-1	000;-1	000;-1	000;-1	000;4;-800;-600;-1	000;-1	000;-1	000;-1	000;4; ; ; ; ; ; ; ;
1310;65;-800;-600;-1	000;-1	000;-1	000;-1	000;4;-800;-600;-1	000;-1	000;-1	000;-1	000;4; ; ; ; ; ; ; ;
1330;66;-800;-600;-1	000;-1	000;-1	000;-1	000;4;-800;-600;-1	000;-1	000;-1	000;-1	000;4; ; ; ; ; ; ; ;
1350;67;-800;-600;-1	000;-1	000;-1	000;-1	000;4;-800;-600;-1	000;-1	000;-1	000;-1	000;4; ; ; ; ; ; ; ;
1370;68;-800;-600;-1	000;-1	000;-1	000;-1	000;4;-800;-600;-1	000;-1	000;-1	000;-1	000;4; ; ; ; ; ; ; ;
1390;69;-800;-600;-1	000;-1	000;-1	000;-1	000;4;-800;-600;-1	000;-1	000;-1	000;-1	000;4; ; ; ; ; ; ; ;
1410;70;-800;-600;-1	000;-1	000;-1	000;-1	000;4;-800;-600;-1	000;-1	000;-1	000;-1	000;4; ; ; ; ; ; ; ;
1430;71;-800;-600;-1	000;-1	000;-1	000;-1	000;4;-800;-600;-1	000;-1	000;-1	000;-1	000;4; ; ; ; ; ; ; ;
1450;72;-800;-600;-1	000;-1	000;-1	000;-1	000;4;-800;-600;-1	000;-1	000;-1	000;-1	000;4; ; ; ; ; ; ; ;
1470;73;-800;-600;-1	000;-1	000;-1	000;-1	000;4;-800;-600;-1	000;-1	000;-1	000;-1	000;4; ; ; ; ; ; ; ;
1490;74;-800;-600;-1	000;-1	000;-1	000;-1	000;4;-800;-600;-1	000;-1	000;-1	000;-1	000;4; ; ; ; ; ; ; ;
1510;75;-800;-600;-1	000;-1	000;-1	000;-1	000;4;-800;-600;-1	000;-1	000;-1	000;-1	000;4; ; ; ; ; ; ; ;
1529;76;-800;-600;-1	000;-1	000;-1	000;-1	000;4;-800;-600;-1	000;-1	000;-1	000;-1	000;4; ; ; ; ; ; ; ;
1549;77;-800;-600;-1	000;-1	000;-1	000;-1	000;4;-800;-600;-1	000;-1	000;-1	000;-1	000;4; ; ; ; ; ; ; ;
1569;78;-800;-600;-1	000;-1	000;-1	000;-1	000;4;-800;-600;-1	000;-1	000;-1	000;-1	000;4; ; ; ; ; ; ; ;
1589;79;-800;-600;-1	000;-1	000;-1	000;-1	000;4;-800;-600;-1	000;-1	000;-1	000;-1	000;4; ; ; ; ; ; ; ;
1609;80;-800;-600;-1	000;-1	000;-1	000;-1	000;4;-800;-600;-1	000;-1	000;-1	000;-1	000;4; ; ; ; ; ; ; ;
1629;81;-800;-600;-1	000;-1	000;-1	000;-1	000;4;-800;-600;-1	000;-1	000;-1	000;-1	000;4; ; ; ; ; ; ; ;
1649;82;-800;-600;-1	000;-1	000;-1	000;-1	000;4;-800;-600;-1	000;-1	000;-1	000;-1	000;4; ; ; ; ; ; ; ;
1669;83;-800;-600;-1	000;-1	000;-1	000;-1	000;4;-800;-600;-1	000;-1	000;-1	000;-1	000;4; ; ; ; ; ; ; ;
1689;84;-800;-600;-1	000;-1	000;-1	000;-1	000;4;-800;-600;-1	000;-1	000;-1	000;-1	000;4; ; ; ; ; ; ; ;
1709;85;-800;-600;-1	000;-1	000;-1	000;-1	000;4;-800;-600;-1	000;-1	000;-1	000;-1	000;4; ; ; ; ; ; ; ;
1729;86;-800;-600;-1	000;-1	000;-1	000;-1	000;4;-800;-600;-1	000;-1	000;-1	000;-1	000;4; ; ; ; ; ; ; ;
1749;87;-800;-600;-1	000;-1	000;-1	000;-1	000;4;-800;-600;-1	000;-1	000;-1	000;-1	000;4; ; ; ; ; ; ; ;
1769;88;-800;-600;-1	000;-1	000;-1	000;-1	000;4;-800;-600;-1	000;-1	000;-1	000;-1	000;4; ; ; ; ; ; ; ;
1789;89;-800;-600;-1	000;-1	000;-1	000;-1	000;4;-800;-600;-1	000;-1	000;-1	000;-1	000;4; ; ; ; ; ; ; ;
1808;90;-800;-600;-1	000;-1	000;-1	000;-1	000;4;-800;-600;-1	000;-1	000;-1	000;-1	000;4; ; ; ; ; ; ; ;
1828;91;-800;-600;-1	000;-1	000;-1	000;-1	000;4;-800;-600;-1	000;-1	000;-1	000;-1	000;4; ; ; ; ; ; ; ;
1848;92;-800;-600;-1	000;-1	000;-1	000;-1	000;4;-800;-600;-1	000;-1	000;-1	000;-1	000;4; ; ; ; ; ; ; ;
1868;93;-800;-600;-1	000;-1	000;-1	000;-1	000;4;-800;-600;-1	000;-1	000;-1	000;-1	000;4; ; ; ; ; ; ; ;
1888;94;-800;-600;-1	000;-1	000;-1	000;-1	000;4;-800;-600;-1	000;-1	000;-1	000;-1	000;4; ; ; ; ; ; ; ;
1908;95;-800;-600;-1	000;-1	000;-1	000;-1	000;4;-800;-600;-1	000;-1	000;-1	000;-1	000;4; ; ; ; ; ; ; ;
1928;96;-800;-600;-1	000;-1	000;-1	000;-1	000;4;-800;-600;-1	000;-1	000;-1	000;-1	000;4; ; ; ; ; ; ; ;
1948;97;-800;-600;-1	000;-1	000;-1	000;-1	000;4;-800;-600;-1	000;-1	000;-1	000;-1	000;4; ; ; ; ; ; ; ;
1968;98;-800;-600;-1	000;-1	000;-1	000;-1	000;4;-800;-600;-1	000;-1	000;-1	000;-1	000;4; ; ; ; ; ; ; ;
1988;99;-800;-600;-1	000;-1	000;-1	000;-1	000;4;-800;-600;-1	000;-1	000;-1	000;-1	000;4; ; ; ; ; ; ; ;
2008;100;-800;-600;-1	000;-1	000;-1	000;-1	000;4;-800;-600;-1	000;-1	000;-1	000;-1	000;4; ; ; ; ; ; ; ;
2028;101;-800;-600;-1	000;-1	000;-1	000;-1	000;4;-800;-600;-1	000;-1	000;-1	000;-1	000;4; ; ; ; ; ; ; ;
2048;102;-800;-600;-1	000;-1	000;-1	000;-1	000;4;-800;-600;-1	000;-1	000;-1	000;-1	000;4; ; ; ; ; ; ; ;
2068;103;-800;-600;-1	000;-1	000;-1	000;-1	000;4;-800;-600;-1	000;-1	000;-1	000;-1	000;4; ; ; ; ; ; ; ;
2088;104;-800;-600;-1	000;-1	000;-1	000;-1	000;4;-800;-600;-1	000;-1	000;-1	000;-1	000;4; ; ; ; ; ; ; ;
2108;105;-800;-600;-1	000;-1	000;-1	000;-1	000;4;-800;-600;-1	000;-1	000;-1	000;-1	000;4; ; ; ; ; ; ; ;
2128;106;-800;-600;-1	000;-1	000;-1	000;-1	000;4;-800;-600;-1	000;-1	000;-1	000;-1	000;4; ; ; ; ; ; ; ;
2147;107;-800;-600;-1	000;-1	000;-1	000;-1	000;4;-800;-600;-1	000;-1	000;-1	000;-1	000;4; ; ; ; ; ; ; ;
2167;108;-800;-600;-1	000;-1	000;-1	000;-1	000;4;-800;-600;-1	000;-1	000;-1	000;-1	000;4; ; ; ; ; ; ; ;
2187;109;-800;-600;-1	000;-1	000;-1	000;-1	000;4;-800;-600;-1	000;-1	000;-1	000;-1	000;4; ; ; ; ; ; ; ;
2207;110;-800;-600;-1	000;-1	000;-1	000;-1	000;4;-800;-600;-1	000;-1	000;-1	000;-1	000;4; ; ; ; ; ; ; ;
2227;111;-800;-600;-1	000;-1	000;-1	000;-1	000;4;-800;-600;-1	000;-1	000;-1	000;-1	000;4; ; ; ; ; ; ; ;
2247;112;-800;-600;-1	000;-1	000;-1	000;-1	000;4;-800;-600;-1	000;-1	000;-1	000;-1	000;4; ; ; ; ; ; ; ;
2267;113;-800;-600;0	783;0	570;-1	000;-1	000;4;-800;-600;0	546;0	465;-1	000;-1	000;4; ; ; ; ; ; ; ;
2287;114;470;666;0	781;0	566;532	907;4	359;0;522;645;0	544;0	462;540	550;4	239;0; ; ; ; ; ; ; ;
2307;115;459;601;0	778;0	564;532	907;3	715;0;448;577;0	541;0	461;540	550;3	781;0; ; ; ; ; ; ; ;
2327;116;469;672;0	776;0	560;532	907;4	445;0;430;662;0	538;0	458;540	550;4	889;0; ; ; ; ; ; ; ;
2347;117;462;598;0	774;0	558;532	907;3	736;0;446;579;0	536;0	457;540	550;3	925;0; ; ; ; ; ; ; ;
2367;118;466;678;0	773;0	555;532	907;4	545;0;440;644;0	534;0	454;540	550;4	897;0; ; ; ; ; ; ; ;
2387;119;466;676;0	772;0	552;534	783;4	357;0;435;656;0	533;0	452;532	603;4	514;0; ; ; ; ; ; ; ;
2407;120;463;596;0	771;0	551;534	783;3	770;0;441;577;0	533;0	451;532	603;3	791;0; ; ; ; ; ; ; ;
2426;121;478;665;0	771;0	548;534	783;4	511;0;447;651;0	532;0	448;532	603;4	630;0; ; ; ; ; ; ; ;
2447;122;456;561;0	770;0	545;534	783;3	766;0;439;552;0	532;0	446;532	603;3	883;0; ; ; ; ; ; ; ;
2466;123;413;393;0	769;0	538;534	783;4	305;0;426;451;0	533;0	439;532	603;4	603;0; ; ; ; ; ; ; ;
2486;124;412;368;0	769;0	535;537	126;4	005;0;425;434;0	532;0	436;536	776;4	378;0; ; ; ; ; ; ; ;
2506;125;413;301;0	768;0	536;537	126;3	734;0;402;266;0	531;0	437;536	776;3	674;0; ; ; ; ; ; ; ;
2526;126;-800;-600;0	530;0	435;-1	000;-1	000;4;422;353;0	530;0	435;536	776;4	524;0; ; ; ; ; ; ; ;
2546;127;407;295;0	767;0	534;537	126;3	694;0;398;261;0	529;0	435;536	776;3	684;0; ; ; ; ; ; ; ;
2566;128;-800;-600;0	528;0	434;-1	000;-1	000;4;425;335;0	528;0	434;536	776;4	328;0; ; ; ; ; ; ; ;
2586;129;-800;-600;0	767;0	532;-1	000;-1	000;4;415;348;0	528;0	433;535	709;3	975;0; ; ; ; ; ; ; ;
2606;130;407;285;0	766;0	533;536	821;3	704;0;393;259;0	527;0	434;535	709;3	649;0; ; ; ; ; ; ; ;
2626;131;-800;-600;0	528;0	432;-1	000;-1	000;4;427;307;0	528;0	432;535	709;4	516;0; ; ; ; ; ; ; ;
2646;132;411;294;0	766;0	533;536	821;3	705;0;397;260;0	528;0	433;535	709;3	607;0; ; ; ; ; ; ; ;
2666;133;-800;-600;0	528;0	432;-1	000;-1	000;4;414;344;0	528;0	432;535	709;4	325;0; ; ; ; ; ; ; ;
2686;134;-800;-600;0	767;0	532;-1	000;-1	000;4;401;350;0	528;0	432;535	742;3	994;0; ; ; ; ; ; ; ;
2706;135;405;303;0	766;0	532;537	104;3	745;0;395;263;0	527;0	433;535	742;3	653;0; ; ; ; ; ; ; ;
2726;136;-800;-600;0	527;0	431;-1	000;-1	000;4;418;308;0	527;0	431;535	742;4	324;0; ; ; ; ; ; ; ;
2745;137;413;300;0	766;0	531;537	104;3	736;0;394;264;0	527;0	432;535	742;3	723;0; ; ; ; ; ; ; ;
2765;138;-800;-600;0	527;0	431;-1	000;-1	000;4;426;313;0	527;0	431;535	742;4	397;0; ; ; ; ; ; ; ;
2785;139;-800;-600;0	765;0	530;-1	000;-1	000;4;422;314;0	526;0	430;535	909;4	223;0; ; ; ; ; ; ; ;
2805;140;406;293;0	765;0	530;537	701;3	769;0;394;267;0	526;0	431;535	909;3	742;0;1;400;276; ; ; ; ;
2825;141;411;294;0	764;0	530;537	701;3	805;0;399;254;0	526;0	431;535	909;3	738;0;1;400;276; ; ; ; ;
2845;142;407;297;0	764;0	530;537	701;3	810;0;396;265;0	525;0	430;535	909;3	732;0;1;400;276; ; ; ; ;
2865;143;407;291;0	764;0	529;537	701;3	785;0;397;259;0	525;0	430;535	909;3	736;0;1;400;276; ; ; ; ;
2885;144;407;292;0	764;0	528;537	674;3	805;0;396;263;0	525;0	429;536	780;3	739;0;1;400;276; ; ; ; ;
2905;145;411;299;0	763;0	528;537	674;3	749;0;391;270;0	525;0	429;536	780;3	725;0;1;400;276; ; ; ; ;
2925;146;407;305;0	763;0	528;537	674;3	802;0;392;268;0	524;0	429;536	780;3	723;0;1;400;276; ; ; ; ;
2945;147;414;300;0	763;0	528;537	674;3	783;0;393;253;0	524;0	429;536	780;3	738;0;1;400;276; ; ; ; ;
2965;148;401;287;0	762;0	527;537	674;3	825;0;392;258;0	524;0	429;536	780;3	736;0;1;400;276; ; ; ; ;
2985;149;402;288;0	762;0	526;537	265;3	824;0;393;251;0	523;0	428;537	394;3	737;0;1;400;276; ; ; ; ;
3004;150;402;298;0	762;0	527;537	265;3	826;0;395;256;0	523;0	428;537	394;3	720;0;1;400;276; ; ; ; ;
3024;151;400;293;0	761;0	526;537	265;3	794;0;399;250;0	522;0	428;537	394;3	659;0;1;400;276; ; ; ; ;
3044;152;402;294;0	760;0	526;537	265;3	819;0;397;254;0	521;0	428;537	394;3	737;0;1;400;276; ; ; ; ;
3064;153;408;304;0	759;0	525;537	265;3	723;0;398;250;0	521;0	427;537	394;3	759;0;1;400;276; ; ; ; ;
3084;154;408;298;0	756;0	523;540	554;3	727;0;398;251;0	518;0	425;538	159;3	756;0;1;400;276; ; ; ; ;
3104;155;515;299;0	755;0	523;540	554;3	840;0;516;255;0	517;0	425;538	159;3	743;0;2;515;270; ; ; ; ;
3124;156;520;293;0	754;0	522;540	554;3	816;0;515;258;0	516;0	425;538	159;3	719;0;2;515;270; ; ; ; ;
3144;157;518;295;0	754;0	522;540	554;3	816;0;514;253;0	515;0	425;538	159;3	697;0;2;515;270; ; ; ; ;
3164;158;505;296;0	753;0	521;540	554;3	785;0;515;253;0	514;0	424;538	159;3	677;0;2;515;270; ; ; ; ;
3184;159;506;296;0	753;0	520;540	545;3	774;0;515;251;0	514;0	423;539	107;3	662;0;2;515;270; ; ; ; ;
3204;160;521;294;0	752;0	520;540	545;3	802;0;513;257;0	514;0	424;539	107;3	685;0;2;515;270; ; ; ; ;
3224;161;518;292;0	752;0	520;540	545;3	779;0;516;248;0	513;0	424;539	107;3	723;0;2;515;270; ; ; ; ;
3244;162;518;300;0	752;0	520;540	545;3	821;0;516;255;0	513;0	424;539	107;3	735;0;2;515;270; ; ; ; ;
3264;163;516;289;0	752;0	519;540	545;3	731;0;517;249;0	513;0	424;539	107;3	693;0;2;515;270; ; ; ; ;
3284;164;516;291;0	752;0	518;540	571;3	724;0;517;251;0	513;0	423;539	521;3	719;0;2;515;270; ; ; ; ;
3304;165;519;300;0	751;0	519;540	571;3	768;0;515;250;0	513;0	423;539	521;3	698;0;2;515;270; ; ; ; ;
3323;166;517;291;0	751;0	519;540	571;3	699;0;513;248;0	512;0	423;539	521;3	741;0;2;515;270; ; ; ; ;
3343;167;511;294;0	751;0	519;540	571;3	793;0;520;252;0	512;0	423;539	521;3	678;0;2;515;270; ; ; ; ;
3363;168;515;297;0	751;0	519;540	571;3	732;0;515;251;0	512;0	423;539	521;3	656;0;2;515;270; ; ; ; ;
3383;169;513;294;0	751;0	518;540	212;3	716;0;517;248;0	512;0	422;541	088;3	668;0;2;515;270; ; ; ; ;
3403;170;519;295;0	751;0	519;540	212;3	743;0;514;243;0	512;0	423;541	088;3	703;0;2;515;270; ; ; ; ;
3423;171;509;292;0	751;0	519;540	212;3	629;0;518;236;0	512;0	423;541	088;3	733;0;2;515;270; ; ; ; ;
3443;172;513;290;0	751;0	519;540	212;3	579;0;521;252;0	512;0	423;541	088;3	622;0;2;515;270; ; ; ; ;
3463;173;516;296;0	751;0	519;540	212;3	696;0;520;242;0	512;0	424;541	088;3	699;0;2;515;270; ; ; ; ;
3483;174;512;295;0	751;0	519;539	812;3	620;0;519;244;0	512;0	423;540	361;3	681;0;2;515;270; ; ; ; ;
3503;175;518;294;0	751;0	520;539	812;3	745;0;520;245;0	512;0	424;540	361;3	726;0;2;515;270; ; ; ; ;
3523;176;511;294;0	751;0	520;539	812;3	644;0;513;253;0	512;0	424;540	361;3	704;0;2;515;270; ; ; ; ;
3543;177;518;292;0	751;0	520;539	812;3	652;0;517;248;0	512;0	424;540	361;3	669;0;2;515;270; ; ; ; ;
3563;178;515;288;0	751;0	520;539	812;3	666;0;514;257;0	512;0	424;540	361;3	771;0;2;515;270; ; ; ; ;
3583;179;513;286;0	751;0	519;540	410;3	680;0;516;257;0	512;0	423;540	345;3	754;0;2;515;270; ; ; ; ;
3602;180;524;290;0	751;0	520;540	410;3	732;0;518;250;0	512;0	424;540	345;3	734;0;2;515;270; ; ; ; ;
3622;181;513;296;0	751;0	520;540	410;3	706;0;516;241;0	512;0	424;540	345;3	745;0;2;515;270; ; ; ; ;
3642;182;515;292;0	750;0	519;540	410;3	743;0;520;238;0	511;0	424;540	345;3	843;0;2;515;270; ; ; ; ;
3663;183;518;289;0	750;0	519;540	410;3	791;0;517;239;0	511;0	424;540	345;3	756;0;2;515;270; ; ; ; ;
3682;184;512;290;0	750;0	518;540	678;3	794;0;517;239;0	511;0	423;539	861;3	789;0;2;515;270; ; ; ; ;
3702;185;512;284;0	750;0	519;540	678;3	741;0;515;241;0	510;0	423;539	861;3	819;0;2;515;270; ; ; ; ;
3722;186;485;234;0	750;0	517;540	678;3	727;0;503;181;0	511;0	422;539	861;3	813;0;3;479;194; ; ; ; ;
3742;187;482;221;0	750;0	516;540	678;3	769;0;492;169;0	511;0	421;539	861;3	714;0;3;479;194; ; ; ; ;
3762;188;484;205;0	750;0	515;540	678;3	731;0;476;157;0	511;0	421;539	861;3	753;0;3;479;194; ; ; ; ;
3782;189;482;196;0	750;0	514;537	483;3	725;0;462;154;0	511;0	420;535	401;3	690;0;3;479;194; ; ; ; ;
3802;190;489;223;0	750;0	514;537	483;3	700;0;481;176;0	511;0	421;535	401;3	700;0;3;479;194; ; ; ; ;
3822;191;474;218;0	750;0	514;537	483;3	541;0;479;172;0	511;0	421;535	401;3	719;0;3;479;194; ; ; ; ;
3842;192;484;220;0	750;0	513;537	483;3	665;0;487;174;0	511;0	420;535	401;3	695;0;3;479;194; ; ; ; ;
3862;193;478;224;0	750;0	513;537	483;3	612;0;487;169;0	511;0	420;535	401;3	661;0;3;479;194; ; ; ; ;
3882;194;483;222;0	750;0	513;536	986;3	553;0;487;169;0	511;0	419;535	619;3	663;0;3;479;194; ; ; ; ;
3902;195;481;218;0	750;0	514;536	986;3	586;0;486;170;0	511;0	420;535	619;3	614;0;3;479;194; ; ; ; ;
3921;196;490;216;0	751;0	514;536	986;3	659;0;485;164;0	511;0	420;535	619;3	687;0;3;479;194; ; ; ; ;
3941;197;473;214;0	751;0	515;536	986;3	659;0;485;172;0	511;0	420;535	619;3	643;0;3;479;194; ; ; ; ;
3961;198;479;218;0	751;0	515;536	986;3	671;0;484;164;0	511;0	420;535	619;3	740;0;3;479;194; ; ; ; ;
3981;199;479;218;0	752;0	514;536	439;3	672;0;484;165;0	512;0	419;536	193;3	747;0;3;479;194; ; ; ; ;
4001;200;482;228;0	752;0	515;536	439;3	723;0;482;164;0	512;0	420;536	193;3	640;0;3;479;194; ; ; ; ;
4021;201;474;211;0	752;0	515;536	439;3	738;0;486;162;0	513;0	420;536	193;3	659;0;3;479;194; ; ; ; ;
4041;202;485;217;0	753;0	515;536	439;3	627;0;483;165;0	513;0	420;536	193;3	795;0;3;479;194; ; ; ; ;
4061;203;478;222;0	753;0	515;536	439;3	716;0;484;158;0	513;0	420;536	193;3	810;0;3;479;194; ; ; ; ;
4081;204;477;213;0	753;0	514;537	549;3	702;0;486;158;0	513;0	418;536	042;3	824;0;3;479;194; ; ; ; ;
4101;205;482;215;0	753;0	514;537	549;3	730;0;487;159;0	514;0	419;536	042;3	689;0;3;479;194; ; ; ; ;
4121;206;487;228;0	754;0	514;537	549;3	761;0;485;154;0	514;0	419;536	042;3	795;0;3;479;194; ; ; ; ;
4141;207;481;216;0	754;0	514;537	549;3	747;0;487;157;0	514;0	419;536	042;3	791;0;3;479;194; ; ; ; ;
4161;208;483;218;0	754;0	514;537	549;3	856;0;488;163;0	514;0	419;536	042;3	812;0;3;479;194; ; ; ; ;
4181;209;484;224;0	754;0	514;536	703;3	873;0;487;163;0	515;0	418;535	426;3	812;0;3;479;194; ; ; ; ;
4200;210;477;227;0	754;0	515;536	703;3	802;0;482;164;0	515;0	419;535	426;3	856;0;3;479;194; ; ; ; ;
4220;211;474;221;0	754;0	515;536	703;3	890;0;484;169;0	514;0	420;535	426;3	826;0;3;479;194; ; ; ; ;
4240;212;478;224;0	754;0	515;536	703;3	881;0;482;172;0	514;0	420;535	426;3	801;0;3;479;194; ; ; ; ;
4260;213;479;227;0	754;0	515;536	703;3	782;0;479;171;0	514;0	419;535	426;3	888;0;3;479;194; ; ; ; ;
4280;214;480;222;0	754;0	514;537	713;3	828;0;479;170;0	514;0	418;535	451;3	869;0;3;479;194; ; ; ; ;
4300;215;479;222;0	754;0	515;537	713;3	857;0;483;168;0	514;0	419;535	451;3	896;0;3;479;194; ; ; ; ;
4320;216;476;226;0	754;0	515;537	713;3	897;0;479;166;0	514;0	419;535	451;3	789;0;3;479;194; ; ; ; ;
4340;217;484;219;0	753;0	515;537	713;3	899;0;482;170;0	514;0	419;535	451;3	843;0;3;479;194; ; ; ; ;
4360;218;479;221;0	754;0	514;537	713;3	856;0;484;169;0	514;0	419;535	451;3	835;0;3;479;194; ; ; ; ;
4380;219;479;222;0	754;0	513;537	178;3	873;0;483;168;0	514;0	417;535	844;3	829;0;3;479;194; ; ; ; ;
4400;220;471;234;0	754;0	515;537	178;3	849;0;484;164;0	514;0	418;535	844;3	848;0;3;479;194; ; ; ; ;
4420;221;474;224;0	754;0	515;537	178;3	856;0;486;168;0	515;0	419;535	844;3	894;0;3;479;194; ; ; ; ;
4440;222;475;223;0	754;0	515;537	178;3	927;0;483;175;0	515;0	419;535	844;3	804;0;3;479;194; ; ; ; ;
4460;223;475;225;0	754;0	516;537	178;3	911;0;480;172;0	515;0	419;535	844;3	845;0;3;479;194; ; ; ; ;
4480;224;476;222;0	755;0	515;538	530;3	904;0;479;176;0	515;0	418;535	606;3	844;0;3;479;194; ; ; ; ;
4500;225;477;216;0	754;0	516;538	530;3	940;0;481;166;0	515;0	419;535	606;3	835;0;3;479;194; ; ; ; ;
4519;226;471;223;0	755;0	516;538	530;3	867;0;483;157;0	515;0	419;535	606;3	849;0;3;479;194; ; ; ; ;
4539;227;476;222;0	755;0	516;538	530;3	883;0;482;173;0	515;0	419;535	606;3	874;0;3;479;194; ; ; ; ;
4559;228;476;232;0	755;0	516;538	530;3	841;0;477;171;0	515;0	419;535	606;3	803;0;3;479;194; ; ; ; ;
4579;229;476;236;0	755;0	515;537	753;3	833;0;477;172;0	515;0	418;535	108;3	810;0;3;479;194; ; ; ; ;
4599;230;479;222;0	755;0	516;537	753;3	793;0;479;177;0	515;0	419;535	108;3	762;0;3;479;194; ; ; ; ;
4619;231;475;221;0	755;0	517;537	753;3	820;0;473;173;0	515;0	420;535	108;3	873;0;3;479;194; ; ; ; ;
4639;232;475;224;0	755;0	517;537	753;3	791;0;473;175;0	516;0	420;535	108;3	839;0;3;479;194; ; ; ; ;
4659;233;479;214;0	755;0	518;537	753;3	828;0;477;169;0	516;0	420;535	108;3	803;0;3;479;194; ; ; ; ;
4679;234;477;212;0	755;0	517;538	992;3	830;0;474;171;0	516;0	420;534	060;3	847;0;3;479;194; ; ; ; ;
4699;235;478;221;0	755;0	518;538	992;3	831;0;479;173;0	516;0	421;534	060;3	823;0;3;479;194; ; ; ; ;
4719;236;481;224;0	755;0	518;538	992;3	829;0;475;171;0	516;0	421;534	060;3	814;0;3;479;194; ; ; ; ;
4739;237;478;228;0	755;0	519;538	992;3	779;0;473;178;0	516;0	421;534	060;3	826;0;3;479;194; ; ; ; ;
4759;238;474;219;0	755;0	519;538	992;3	742;0;479;176;0	516;0	421;534	060;3	783;0;3;479;194; ; ; ; ;
4779;239;473;223;0	755;0	518;537	957;3	715;0;477;176;0	516;0	420;535	009;3	784;0;3;479;194; ; ; ; ;
4798;240;471;227;0	755;0	519;537	957;3	772;0;480;176;0	516;0	421;535	009;3	764;0;3;479;194; ; ; ; ;
4818;241;474;219;0	755;0	519;537	957;3	767;0;475;172;0	516;0	421;535	009;3	722;0;3;479;194; ; ; ; ;
4838;242;478;231;0	754;0	518;537	957;3	712;0;483;178;0	515;0	421;535	009;3	739;0;3;479;194; ; ; ; ;
4858;243;479;230;0	754;0	518;537	957;3	784;0;477;178;0	515;0	421;535	009;3	771;0;3;479;194; ; ; ; ;
4878;244;479;226;0	754;0	517;539	697;3	781;0;481;177;0	515;0	420;535	577;3	759;0;3;479;194; ; ; ; ;
4898;245;481;222;0	754;0	518;539	697;3	789;0;472;174;0	515;0	421;535	577;3	776;0;3;479;194; ; ; ; ;
4918;246;499;247;0	753;0	518;539	697;3	822;0;498;192;0	514;0	421;535	577;3	724;0; ; ; ; ; ; ; ;
4938;247;573;321;0	751;0	519;539	697;3	779;0;555;277;0	513;0	423;535	577;3	833;0;4;566;306; ; ; ; ;
4958;248;574;342;0	751;0	519;539	697;3	725;0;563;290;0	512;0	423;535	577;3	815;0;4;566;306; ; ; ; ;
4978;249;574;364;0	750;0	519;538	374;3	732;0;571;305;0	512;0	422;535	147;3	816;0;4;566;306; ; ; ; ;
4998;250;571;336;0	750;0	519;538	374;3	785;0;570;291;0	511;0	423;535	147;3	790;0;4;566;306; ; ; ; ;
5018;251;573;334;0	750;0	519;538	374;3	764;0;565;290;0	511;0	423;535	147;3	816;0;4;566;306; ; ; ; ;
5038;252;572;332;0	750;0	519;538	374;3	785;0;566;288;0	511;0	423;535	147;3	785;0;4;566;306; ; ; ; ;
5058;253;573;339;0	750;0	519;538	374;3	757;0;556;292;0	511;0	423;535	147;3	762;0;4;566;306; ; ; ; ;
5058; ; ; ; ; ; ; ;5; ; ; ; ; ; ;5; ; ; ;Keyboard;3;39;0;Right
5078;254;574;336;0	751;0	518;540	591;3	777;0;553;291;0	511;0	422;535	798;3	769;0;4;566;306; ; ; ; ;
5097;255;575;326;0	751;0	519;540	591;3	795;0;570;293;0	512;0	423;535	798;3	743;0;4;566;306; ; ; ; ;
5118;256;575;327;0	751;0	519;540	591;3	811;0;563;282;0	512;0	423;535	798;3	796;0;4;566;306; ; ; ; ;
5137;257;574;323;0	751;0	519;540	591;3	780;0;567;285;0	512;0	423;535	798;3	740;0;4;566;306; ; ; ; ;
5157;258;578;337;0	751;0	519;540	591;3	749;0;559;287;0	512;0	424;535	798;3	743;0;4;566;306; ; ; ; ;
5177;259;576;340;0	751;0	519;538	604;3	733;0;559;287;0	512;0	423;536	504;3	760;0;4;566;306; ; ; ; ;
5197;260;561;320;0	751;0	519;538	604;3	762;0;562;286;0	512;0	424;536	504;3	716;0;4;566;306; ; ; ; ;
5217;261;572;317;0	751;0	519;538	604;3	727;0;563;282;0	512;0	423;536	504;3	673;0;4;566;306; ; ; ; ;
5237;262;571;334;0	751;0	518;538	604;3	616;0;568;279;0	512;0	423;536	504;3	722;0;4;566;306; ; ; ; ;
5257;263;570;333;0	751;0	518;538	604;3	715;0;560;284;0	512;0	423;536	504;3	668;0;4;566;306; ; ; ; ;
5277;264;568;332;0	751;0	517;539	672;3	681;0;562;279;0	511;0	422;538	137;3	693;0;4;566;306; ; ; ; ;
5297;265;573;325;0	750;0	518;539	672;3	558;0;562;281;0	511;0	422;538	137;3	736;0;4;566;306; ; ; ; ;
5318;266;580;310;0	750;0	517;539	672;3	569;0;567;278;0	511;0	422;538	137;3	678;0;4;566;306; ; ; ; ;
5337;267;573;314;0	750;0	517;539	672;3	642;0;559;282;0	511;0	422;538	137;3	675;0;4;566;306; ; ; ; ;
5357;268;563;326;0	750;0	517;539	672;3	693;0;565;277;0	511;0	422;538	137;3	739;0;4;566;306; ; ; ; ;
5376;269;564;320;0	750;0	516;539	983;3	730;0;564;280;0	511;0	421;536	803;3	701;0;4;566;306; ; ; ; ;
5396;270;580;311;0	750;0	517;539	983;3	667;0;561;279;0	511;0	421;536	803;3	741;0;4;566;306; ; ; ; ;
5416;271;558;329;0	750;0	517;539	983;3	680;0;557;279;0	511;0	421;536	803;3	763;0;4;566;306; ; ; ; ;
5437;272;564;325;0	750;0	517;539	983;3	736;0;560;278;0	511;0	421;536	803;3	671;0;4;566;306; ; ; ; ;
5456;273;569;316;0	750;0	517;539	983;3	673;0;559;277;0	511;0	421;536	803;3	718;0;4;566;306; ; ; ; ;
5476;274;559;323;0	752;0	516;541	012;3	701;0;560;276;0	513;0	420;537	398;3	707;0;4;566;306; ; ; ; ;
5496;275;379;273;0	755;0	516;541	012;3	731;0;367;225;0	516;0	420;537	398;3	683;0; ; ; ; ; ; ; ;
5516;276;342;260;0	756;0	516;541	012;3	757;0;329;212;0	517;0	420;537	398;3	684;0;5;324;230; ; ; ; ;
5536;277;327;246;0	756;0	516;541	012;3	726;0;327;209;0	518;0	420;537	398;3	817;0;5;324;230; ; ; ; ;
5556;278;328;245;0	757;0	516;541	012;3	874;0;320;211;0	518;0	421;537	398;3	780;0;5;324;230; ; ; ; ;
5576;279;331;250;0	758;0	516;536	661;3	862;0;316;208;0	518;0	420;538	540;3	830;0;5;324;230; ; ; ; ;
5596;280;329;250;0	758;0	517;536	661;3	754;0;320;214;0	519;0	421;538	540;3	749;0;5;324;230; ; ; ; ;
5616;281;327;255;0	758;0	517;536	661;3	770;0;320;212;0	519;0	421;538	540;3	765;0;5;324;230; ; ; ; ;
5637;282;327;264;0	758;0	517;536	661;3	846;0;319;211;0	519;0	421;538	540;3	779;0;5;324;230; ; ; ; ;
5656;283;329;253;0	758;0	517;536	661;3	795;0;323;208;0	519;0	421;538	540;3	774;0;5;324;230; ; ; ; ;
5673; ; ; ; ; ; ; ;5; ; ; ; ; ; ;5; ; ; ;ShowAVI;8;0;0;single.avi
5678;284;328;255;0	758;0	517;537	390;3	834;0;323;206;0	519;0	420;538	800;3	784;0;5;324;230; ; ; ; ;
5696;285;330;252;0	759;0	517;537	390;3	795;0;320;210;0	519;0	421;538	800;3	767;0;5;324;230; ; ; ; ;
5717;286;331;256;0	759;0	517;537	390;3	761;0;320;217;0	519;0	421;538	800;3	760;0;5;324;230; ; ; ; ;
5735;287;330;261;0	759;0	517;537	390;3	772;0;322;207;0	519;0	420;538	800;3	792;0;5;324;230; ; ; ; ;
5757;288;332;253;0	759;0	517;537	390;3	834;0;323;212;0	519;0	420;538	800;3	799;0;5;324;230; ; ; ; ;
5775;289;332;256;0	759;0	516;537	351;3	823;0;324;213;0	519;0	419;539	070;3	808;0;5;324;230; ; ; ; ;
5797;290;328;260;0	758;0	517;537	351;3	819;0;321;209;0	519;0	420;539	070;3	824;0;5;324;230; ; ; ; ;
5815;291;328;255;0	758;0	517;537	351;3	794;0;326;205;0	519;0	420;539	070;3	775;0;5;324;230; ; ; ; ;
5836;292;326;249;0	758;0	517;537	351;3	821;0;324;214;0	519;0	420;539	070;3	758;0;5;324;230; ; ; ; ;
5855;293;327;261;0	758;0	516;537	351;3	819;0;319;204;0	519;0	420;539	070;3	701;0;5;324;230; ; ; ; ;
5877;294;326;257;0	759;0	515;537	507;3	814;0;321;209;0	519;0	419;537	821;3	663;0;5;324;230; ; ; ; ;
5895;295;323;252;0	759;0	516;537	507;3	788;0;321;206;0	519;0	419;537	821;3	781;0;5;324;230; ; ; ; ;
5917;296;331;250;0	759;0	516;537	507;3	796;0;314;199;0	519;0	419;537	821;3	733;0;5;324;230; ; ; ; ;
5935;297;324;249;0	759;0	516;537	507;3	879;0;320;209;0	519;0	419;537	821;3	716;0;5;324;230; ; ; ; ;
5957;298;332;254;0	759;0	516;537	507;3	787;0;317;208;0	519;0	419;537	821;3	705;0;5;324;230; ; ; ; ;
5975;299;330;252;0	759;0	515;538	130;3	816;0;314;206;0	519;0	418;539	099;3	701;0;5;324;230; ; ; ; ;
5994;300;331;248;0	758;0	516;538	130;3	769;0;313;197;0	519;0	419;539	099;3	737;0;5;324;230; ; ; ; ;
6014;301;330;248;0	758;0	516;538	130;3	710;0;313;201;0	519;0	419;539	099;3	645;0;5;324;230; ; ; ; ;
6034;302;324;248;0	758;0	516;538	130;3	697;0;318;198;0	519;0	419;539	099;3	669;0;5;324;230; ; ; ; ;
6054;303;324;251;0	758;0	516;538	130;3	652;0;322;209;0	519;0	419;539	099;3	527;0;5;324;230; ; ; ; ;
6074;304;325;253;0	758;0	515;536	444;3	618;0;324;212;0	519;0	418;538	334;3	491;0;5;324;230; ; ; ; ;
6094;305;320;254;0	758;0	515;536	444;3	622;0;326;200;0	519;0	418;538	334;3	529;0;5;324;230; ; ; ; ;
6114;306;319;243;0	758;0	515;536	444;3	517;0;323;217;0	519;0	418;538	334;3	470;0;5;324;230; ; ; ; ;
6134;307;322;253;0	758;0	515;536	444;3	499;0;324;204;0	518;0	418;538	334;3	472;0;5;324;230; ; ; ; ;
6154;308;332;258;0	757;0	515;536	444;3	481;0;319;206;0	518;0	418;538	334;3	431;0;5;324;230; ; ; ; ;
6174;309;333;254;0	757;0	513;537	449;3	470;0;317;208;0	518;0	417;538	538;3	420;0;5;324;230; ; ; ; ;
6194;310;330;260;0	757;0	514;537	449;3	529;0;325;213;0	518;0	418;538	538;3	465;0;5;324;230; ; ; ; ;
6214;311;331;253;0	757;0	514;537	449;3	442;0;325;213;0	518;0	417;538	538;3	487;0;5;324;230; ; ; ; ;
6234;312;325;260;0	756;0	513;537	449;3	416;0;327;199;0	517;0	417;538	538;3	388;0;5;324;230; ; ; ; ;
6254;313;333;259;0	756;0	513;537	449;3	503;0;316;209;0	517;0	417;538	538;3	388;0;5;324;230; ; ; ; ;
6274;314;332;257;0	756;0	512;537	418;3	451;0;315;203;0	517;0	416;539	641;3	395;0;5;324;230; ; ; ; ;
6293;315;324;244;0	756;0	513;537	418;3	514;0;324;205;0	517;0	417;539	641;3	403;0;5;324;230; ; ; ; ;
6313;316;367;329;0	755;0	514;537	418;3	472;0;343;281;0	517;0	418;539	641;3	447;0; ; ; ; ; ; ; ;
6333;317;395;353;0	753;0	515;537	418;3	573;0;379;328;0	516;0	420;539	641;3	525;0;6;389;356; ; ; ; ;
6353;318;399;377;0	754;0	515;537	418;3	474;0;382;347;0	516;0	419;539	641;3	493;0;6;389;356; ; ; ; ;
6373;319;403;398;0	754;0	514;539	688;3	523;0;386;367;0	516;0	419;538	843;3	529;0;6;389;356; ; ; ; ;
6393;320;396;373;0	754;0	515;539	688;3	509;0;380;337;0	516;0	419;538	843;3	508;0;6;389;356; ; ; ; ;
6413;321;401;382;0	754;0	515;539	688;3	489;0;385;347;0	515;0	419;538	843;3	501;0;6;389;356; ; ; ; ;
6433;322;399;380;0	754;0	515;539	688;3	561;0;386;343;0	515;0	419;538	843;3	578;0;6;389;356; ; ; ; ;
6453;323;399;377;0	754;0	515;539	688;3	542;0;376;330;0	515;0	419;538	843;3	554;0;6;389;356; ; ; ; ;
6473;324;400;382;0	754;0	514;539	043;3	548;0;378;334;0	515;0	418;538	329;3	571;0;6;389;356; ; ; ; ;
6493;325;400;382;0	754;0	515;539	043;3	554;0;379;338;0	515;0	419;538	329;3	501;0;6;389;356; ; ; ; ;
6513;326;401;372;0	754;0	515;539	043;3	607;0;378;334;0	515;0	419;538	329;3	510;0;6;389;356; ; ; ; ;
6533;327;396;378;0	754;0	515;539	043;3	523;0;379;332;0	515;0	419;538	329;3	507;0;6;389;356; ; ; ; ;
6553;328;401;370;0	754;0	515;539	043;3	506;0;380;333;0	515;0	419;538	329;3	449;0;6;389;356; ; ; ; ;
6572;329;399;373;0	754;0	514;538	427;3	503;0;380;330;0	515;0	418;539	856;3	458;0;6;389;356; ; ; ; ;
6592;330;403;370;0	754;0	515;538	427;3	523;0;378;322;0	515;0	419;539	856;3	522;0;6;389;356; ; ; ; ;
6612;331;401;369;0	754;0	514;538	427;3	433;0;376;319;0	514;0	419;539	856;3	462;0;6;389;356; ; ; ; ;
6632;332;395;357;0	754;0	514;538	427;3	500;0;379;335;0	514;0	419;539	856;3	500;0;6;389;356; ; ; ; ;
6652;333;395;381;0	754;0	514;538	427;3	395;0;376;335;0	515;0	418;539	856;3	472;0;6;389;356; ; ; ; ;
6672;334;394;378;0	754;0	513;539	029;3	408;0;377;337;0	515;0	418;538	099;3	477;0;6;389;356; ; ; ; ;
6692;335;395;334;0	754;0	513;539	029;3	398;0;391;282;0	515;0	417;538	099;3	455;0; ; ; ; ; ; ; ;
6712;336;391;246;0	754;0	509;539	029;3	451;0;388;189;0	515;0	414;538	099;3	476;0; ; ; ; ; ; ; ;
6732;337;-800;-600;0	515;0	412;-1	000;-1	000;4;403;99;0	515;0	412;538	099;3	365;0; ; ; ; ; ; ; ;
6752;338;388;159;0	754;0	505;539	029;3	440;0;-800;-600;0	754;0	505;-1	000;-1	000;4;7;389;139; ; ; ; ;
6772;339;388;162;0	754;0	503;537	220;3	429;0;-800;-600;0	515;0	408;-1	000;-1	000;4;7;389;139; ; ; ; ;
6792;340;394;158;0	754;0	503;537	220;3	527;0;392;117;0	515;0	408;533	897;3	332;0;7;389;139; ; ; ; ;
6812;341;388;167;0	754;0	502;537	220;3	450;0;-800;-600;0	754;0	502;-1	000;-1	000;4;7;389;139; ; ; ; ;
6832;342;388;168;0	754;0	502;537	220;3	539;0;387;113;0	515;0	407;533	897;3	488;0;7;389;139; ; ; ; ;
6852;343;385;163;0	754;0	501;537	220;3	581;0;387;104;0	515;0	407;533	897;3	507;0;7;389;139; ; ; ; ;
6872;344;384;167;0	754;0	500;537	589;3	572;0;387;104;0	515;0	406;533	476;3	504;0;7;389;139; ; ; ; ;
6891;345;384;161;0	754;0	501;537	589;3	515;0;396;109;0	514;0	406;533	476;3	440;0;7;389;139; ; ; ; ;
6911;346;385;149;0	754;0	501;537	589;3	520;0;398;120;0	514;0	406;533	476;3	457;0;7;389;139; ; ; ; ;
6931;347;388;154;0	753;0	500;537	589;3	556;0;-800;-600;0	753;0	500;-1	000;-1	000;4;7;389;139; ; ; ; ;
6951;348;383;164;0	753;0	500;537	589;3	491;0;391;118;0	514;0	405;533	476;3	387;0;7;389;139; ; ; ; ;
6971;349;385;160;0	753;0	499;537	339;3	499;0;391;116;0	513;0	404;534	289;3	391;0;7;389;139; ; ; ; ;
6991;350;393;152;0	752;0	500;537	339;3	494;0;394;107;0	513;0	405;534	289;3	487;0;7;389;139; ; ; ; ;
7011;351;388;160;0	752;0	500;537	339;3	447;0;392;111;0	512;0	405;534	289;3	401;0;7;389;139; ; ; ; ;
7031;352;387;147;0	751;0	499;537	339;3	477;0;394;77;0	512;0	405;534	289;3	400;0;7;389;139; ; ; ; ;
7051;353;-800;-600;-1	000;-1	000;-1	000;-1	000;4;-800;-600;-1	000;-1	000;-1	000;-1	000;4; ; ; ; ; ; ; ;
7071;354;-800;-600;0	750;0	497;-1	000;-1	000;4;-800;-600;0	511;0	402;-1	000;-1	000;4; ; ; ; ; ; ; ;
7091;355;-800;-600;-1	000;-1	000;-1	000;-1	000;4;-800;-600;-1	000;-1	000;-1	000;-1	000;4; ; ; ; ; ; ; ;
7111;356;393;91;0	749;0	497;533	548;3	345;0;-800;-600;0	749;0	497;-1	000;-1	000;4; ; ; ; ; ; ; ;
7131;357;-800;-600;0	510;0	403;-1	000;-1	000;4;409;16;0	510;0	403;531	620;3	374;0; ; ; ; ; ; ; ;
7151;358;-800;-600;-1	000;-1	000;-1	000;-1	000;4;-800;-600;-1	000;-1	000;-1	000;-1	000;4; ; ; ; ; ; ; ;
7170;359;-800;-600;0	748;0	495;-1	000;-1	000;4;-800;-600;0	509;0	401;-1	000;-1	000;4; ; ; ; ; ; ; ;
7190;360;389;79;0	748;0	496;534	248;3	421;0;-800;-600;0	748;0	496;-1	000;-1	000;4; ; ; ; ; ; ; ;
7210;361;394;90;0	747;0	496;534	248;3	299;0;-800;-600;0	747;0	496;-1	000;-1	000;4; ; ; ; ; ; ; ;
7230;362;-800;-600;0	508;0	403;-1	000;-1	000;4;397;5;0	508;0	403;531	403;3	210;0; ; ; ; ; ; ; ;
7250;363;-800;-600;0	508;0	402;-1	000;-1	000;4;414;31;0	508;0	402;531	403;3	208;0; ; ; ; ; ; ; ;
7270;364;-800;-600;0	746;0	494;-1	000;-1	000;4;414;29;0	507;0	401;531	989;3	211;0; ; ; ; ; ; ; ;
7290;365;-800;-600;-1	000;-1	000;-1	000;-1	000;4;-800;-600;-1	000;-1	000;-1	000;-1	000;4; ; ; ; ; ; ; ;
7310;366;-800;-600;-1	000;-1	000;-1	000;-1	000;4;-800;-600;-1	000;-1	000;-1	000;-1	000;4; ; ; ; ; ; ; ;
7330;367;391;84;0	746;0	494;534	050;3	257;0;-800;-600;0	746;0	494;-1	000;-1	000;4; ; ; ; ; ; ; ;
7350;368;-800;-600;-1	000;-1	000;-1	000;-1	000;4;-800;-600;-1	000;-1	000;-1	000;-1	000;4; ; ; ; ; ; ; ;
7370;369;-800;-600;0	745;0	493;-1	000;-1	000;4;-800;-600;0	506;0	399;-1	000;-1	000;4; ; ; ; ; ; ; ;
7390;370;-800;-600;-1	000;-1	000;-1	000;-1	000;4;-800;-600;-1	000;-1	000;-1	000;-1	000;4; ; ; ; ; ; ; ;
7410;371;-800;-600;0	506;0	401;-1	000;-1	000;4;412;53;0	506;0	401;532	310;3	222;0; ; ; ; ; ; ; ;
7430;372;-800;-600;-1	000;-1	000;-1	000;-1	000;4;-800;-600;-1	000;-1	000;-1	000;-1	000;4; ; ; ; ; ; ; ;
7450;373;-800;-600;-1	000;-1	000;-1	000;-1	000;4;-800;-600;-1	000;-1	000;-1	000;-1	000;4; ; ; ; ; ; ; ;
7470;374;-800;-600;0	745;0	492;-1	000;-1	000;4;-800;-600;0	506;0	399;-1	000;-1	000;4; ; ; ; ; ; ; ;
7489;375;-800;-600;0	506;0	400;-1	000;-1	000;4;419;24;0	506;0	400;532	231;3	180;0; ; ; ; ; ; ; ;
7509;376;-800;-600;-1	000;-1	000;-1	000;-1	000;4;-800;-600;-1	000;-1	000;-1	000;-1	000;4; ; ; ; ; ; ; ;
7529;377;389;83;0	745;0	493;534	152;3	323;0;-800;-600;0	745;0	493;-1	000;-1	000;4; ; ; ; ; ; ; ;
7549;378;-800;-600;-1	000;-1	000;-1	000;-1	000;4;-800;-600;-1	000;-1	000;-1	000;-1	000;4; ; ; ; ; ; ; ;
7569;379;-800;-600;0	745;0	492;-1	000;-1	000;4;-800;-600;0	506;0	398;-1	000;-1	000;4; ; ; ; ; ; ; ;
7589;380;-800;-600;0	506;0	400;-1	000;-1	000;4;414;24;0	506;0	400;531	218;3	188;0; ; ; ; ; ; ; ;
7609;381;403;90;0	745;0	493;534	446;3	223;0;-800;-600;0	745;0	493;-1	000;-1	000;4; ; ; ; ; ; ; ;
7629;382;-800;-600;-1	000;-1	000;-1	000;-1	000;4;-800;-600;-1	000;-1	000;-1	000;-1	000;4; ; ; ; ; ; ; ;
7649;383;386;86;0	746;0	493;534	446;3	399;0;-800;-600;0	746;0	493;-1	000;-1	000;4; ; ; ; ; ; ; ;
7669;384;386;85;0	746;0	492;534	927;3	402;0;-800;-600;0	507;0	398;-1	000;-1	000;4; ; ; ; ; ; ; ;
7689;385;-800;-600;0	507;0	399;-1	000;-1	000;4;425;18;0	507;0	399;531	955;3	241;0; ; ; ; ; ; ; ;
7709;386;-800;-600;0	507;0	399;-1	000;-1	000;4;416;8;0	507;0	399;531	955;3	291;0; ; ; ; ; ; ; ;
7729;387;-800;-600;0	507;0	399;-1	000;-1	000;4;432;23;0	507;0	399;531	955;3	141;0; ; ; ; ; ; ; ;
7749;388;-800;-600;-1	000;-1	000;-1	000;-1	000;4;-800;-600;-1	000;-1	000;-1	000;-1	000;4; ; ; ; ; ; ; ;
7768;389;-800;-600;0	746;0	492;-1	000;-1	000;4;-800;-600;0	507;0	398;-1	000;-1	000;4; ; ; ; ; ; ; ;
7789;390;-800;-600;-1	000;-1	000;-1	000;-1	000;4;-800;-600;-1	000;-1	000;-1	000;-1	000;4; ; ; ; ; ; ; ;
7808;391;387;83;0	746;0	493;534	577;3	412;0;-800;-600;0	746;0	493;-1	000;-1	000;4; ; ; ; ; ; ; ;
7828;392;-800;-600;0	507;0	399;-1	000;-1	000;4;421;-3;0	507;0	399;532	375;3	298;0; ; ; ; ; ; ; ;
7848;393;-800;-600;-1	000;-1	000;-1	000;-1	000;4;-800;-600;-1	000;-1	000;-1	000;-1	000;4; ; ; ; ; ; ; ;
7868;394;-800;-600;0	745;0	492;-1	000;-1	000;4;-800;-600;0	506;0	398;-1	000;-1	000;4; ; ; ; ; ; ; ;
7888;395;-800;-600;-1	000;-1	000;-1	000;-1	000;4;-800;-600;-1	000;-1	000;-1	000;-1	000;4; ; ; ; ; ; ; ;
7908;396;-800;-600;-1	000;-1	000;-1	000;-1	000;4;-800;-600;-1	000;-1	000;-1	000;-1	000;4; ; ; ; ; ; ; ;
7928;397;-800;-600;-1	000;-1	000;-1	000;-1	000;4;-800;-600;-1	000;-1	000;-1	000;-1	000;4; ; ; ; ; ; ; ;
7948;398;-800;-600;0	506;0	399;-1	000;-1	000;4;421;75;0	506;0	399;532	053;3	172;0; ; ; ; ; ; ; ;
7988;399;-800;-600;0	506;0	401;-1	000;-1	000;4;423;61;0	506;0	401;538	560;3	210;0; ; ; ; ; ; ; ;
8008;400;521;340;0	744;0	495;538	560;3	448;0;511;289;0	506;0	401;538	560;3	355;0;8;510;314; ; ; ; ;
8028;401;520;336;0	744;0	496;538	560;3	405;0;504;281;0	506;0	402;538	560;3	462;0;8;510;314; ; ; ; ;
8048;402;518;341;0	744;0	496;538	560;3	441;0;504;288;0	505;0	402;538	560;3	406;0;8;510;314; ; ; ; ;
8068;403;512;334;0	744;0	496;538	560;3	501;0;515;286;0	505;0	402;538	560;3	455;0;8;510;314; ; ; ; ;
8087;404;511;333;0	744;0	495;539	992;3	502;0;512;283;0	505;0	401;538	790;3	435;0;8;510;314; ; ; ; ;
8107;405;513;345;0	744;0	496;539	992;3	490;0;499;295;0	505;0	402;538	790;3	535;0;8;510;314; ; ; ; ;
8127;406;515;336;0	744;0	496;539	992;3	545;0;506;288;0	505;0	402;538	790;3	481;0;8;510;314; ; ; ; ;
8147;407;511;335;0	744;0	496;539	992;3	617;0;501;293;0	505;0	402;538	790;3	576;0;8;510;314; ; ; ; ;
8167;408;522;342;0	744;0	496;539	992;3	638;0;504;297;0	505;0	402;538	790;3	509;0;8;510;314; ; ; ; ;
8187;409;523;337;0	744;0	495;540	092;3	659;0;502;295;0	505;0	401;538	493;3	501;0;8;510;314; ; ; ; ;
8207;410;515;342;0	744;0	496;540	092;3	550;0;506;287;0	505;0	402;538	493;3	561;0;8;510;314; ; ; ; ;
8227;411;515;345;0	744;0	496;540	092;3	491;0;500;294;0	505;0	402;538	493;3	453;0;8;510;314; ; ; ; ;
8247;412;519;337;0	744;0	496;540	092;3	540;0;507;292;0	505;0	402;538	493;3	422;0;8;510;314; ; ; ; ;
8267;413;577;402;0	742;0	497;540	092;3	558;0;560;355;0	504;0	403;538	493;3	479;0; ; ; ; ; ; ; ;
8287;414;583;407;0	741;0	496;539	693;3	538;0;563;365;0	503;0	403;537	656;3	473;0; ; ; ; ; ; ; ;
8307;415;-800;-600;0	503;0	403;-1	000;-1	000;4;609;361;0	503;0	403;537	656;3	390;0;9;611;368; ; ; ; ;
8327;416;-800;-600;0	503;0	403;-1	000;-1	000;4;601;379;0	503;0	403;537	656;3	533;0;9;611;368; ; ; ; ;
8346;417;-800;-600;0	503;0	403;-1	000;-1	000;4;603;373;0	503;0	403;537	656;3	389;0;9;611;368; ; ; ; ;
8366;418;631;406;0	741;0	497;539	693;3	474;0;595;381;0	503;0	403;537	656;3	443;0;9;611;368; ; ; ; ;
8386;419;632;405;0	741;0	496;540	828;3	481;0;594;380;0	503;0	403;537	219;3	481;0;9;611;368; ; ; ; ;
8406;420;-800;-600;0	503;0	404;-1	000;-1	000;4;600;376;0	503;0	404;537	219;3	391;0;9;611;368; ; ; ; ;
8426;421;-800;-600;0	503;0	404;-1	000;-1	000;4;606;379;0	503;0	404;537	219;3	447;0;9;611;368; ; ; ; ;
8446;422;-800;-600;0	503;0	404;-1	000;-1	000;4;605;373;0	503;0	404;537	219;3	531;0;9;611;368; ; ; ; ;
8466;423;-800;-600;0	503;0	404;-1	000;-1	000;4;605;370;0	503;0	404;537	219;3	411;0;9;611;368; ; ; ; ;
8486;424;-800;-600;0	742;0	497;-1	000;-1	000;4;605;369;0	503;0	403;537	858;3	465;0;9;611;368; ; ; ; ;
8506;425;-800;-600;0	503;0	405;-1	000;-1	000;4;594;375;0	503;0	405;537	858;3	564;0;9;611;368; ; ; ; ;
8526;426;-800;-600;0	504;0	405;-1	000;-1	000;4;607;366;0	504;0	405;537	858;3	537;0;9;611;368; ; ; ; ;
8546;427;-800;-600;0	504;0	405;-1	000;-1	000;4;611;368;0	504;0	405;537	858;3	510;0;9;611;368; ; ; ; ;
8566;428;629;392;0	742;0	498;540	083;3	451;0;615;338;0	504;0	405;537	858;3	447;0;9;611;368; ; ; ; ;
8586;429;629;392;0	742;0	498;540	665;3	455;0;618;333;0	503;0	404;536	498;3	409;0;9;611;368; ; ; ; ;
8606;430;626;383;0	742;0	499;540	665;3	629;0;596;348;0	503;0	405;536	498;3	487;0;9;611;368; ; ; ; ;
8626;431;615;384;0	742;0	499;540	665;3	381;0;615;345;0	503;0	405;536	498;3	480;0;9;611;368; ; ; ; ;
8646;432;613;332;0	742;0	498;540	665;3	176;0;611;348;0	503;0	405;536	498;3	462;0;9;611;368; ; ; ; ;
8666;433;634;373;0	742;0	498;540	665;3	400;0;611;353;0	503;0	405;536	498;3	463;0;9;611;368; ; ; ; ;
8685;434;628;360;0	742;0	497;540	560;3	337;0;610;354;0	503;0	404;536	205;3	462;0;9;611;368; ; ; ; ;
8705;435;630;378;0	742;0	498;540	560;3	386;0;600;357;0	503;0	405;536	205;3	473;0;9;611;368; ; ; ; ;
8725;436;613;387;0	742;0	498;540	560;3	377;0;607;354;0	503;0	405;536	205;3	444;0;9;611;368; ; ; ; ;
8745;437;635;376;0	742;0	498;540	560;3	425;0;617;341;0	503;0	405;536	205;3	461;0;9;611;368; ; ; ; ;
8765;438;614;384;0	742;0	498;540	560;3	490;0;610;346;0	503;0	405;536	205;3	493;0;9;611;368; ; ; ; ;
8785;439;622;384;0	742;0	497;541	466;3	512;0;614;341;0	502;0	404;535	581;3	481;0;9;611;368; ; ; ; ;
8805;440;631;377;0	741;0	498;541	466;3	643;0;614;352;0	502;0	405;535	581;3	479;0;9;611;368; ; ; ; ;
8825;441;621;383;0	741;0	498;541	466;3	531;0;606;347;0	502;0	405;535	581;3	468;0;9;611;368; ; ; ; ;
8845;442;586;395;0	742;0	497;541	466;3	527;0;582;340;0	503;0	404;535	581;3	559;0; ; ; ; ; ; ; ;
8865;443;495;333;0	744;0	496;541	466;3	593;0;483;296;0	505;0	403;535	581;3	486;0;10;464;314; ; ; ; ;
8885;444;471;336;0	744;0	496;539	858;3	521;0;465;278;0	505;0	403;541	676;3	542;0;10;464;314; ; ; ; ;
8905;445;475;330;0	744;0	497;539	858;3	531;0;467;281;0	505;0	403;541	676;3	505;0;10;464;314; ; ; ; ;
8925;446;479;327;0	745;0	496;539	858;3	597;0;473;290;0	505;0	403;541	676;3	490;0;10;464;314; ; ; ; ;
8945;447;478;327;0	746;0	496;539	858;3	609;0;457;290;0	506;0	403;541	676;3	539;0;10;464;314; ; ; ; ;
8964;448;468;339;0	747;0	496;539	858;3	496;0;459;293;0	507;0	404;541	676;3	526;0;10;464;314; ; ; ; ;
8984;449;469;341;0	748;0	496;536	900;3	511;0;457;297;0	509;0	403;539	296;3	518;0;10;464;314; ; ; ; ;
9004;450;460;344;0	750;0	497;536	900;3	483;0;462;290;0	510;0	405;539	296;3	444;0;10;464;314; ; ; ; ;
9024;451;470;340;0	751;0	498;536	900;3	479;0;456;295;0	511;0	405;539	296;3	487;0;10;464;314; ; ; ; ;
9044;452;464;335;0	752;0	499;536	900;3	470;0;463;286;0	512;0	406;539	296;3	496;0;10;464;314; ; ; ; ;
9064;453;472;337;0	753;0	500;536	900;3	517;0;455;305;0	513;0	407;539	296;3	504;0;10;464;314; ; ; ; ;
9084;454;471;338;0	754;0	500;537	305;3	518;0;456;307;0	514;0	407;538	668;3	507;0;10;464;314; ; ; ; ;
9104;455;465;332;0	754;0	502;537	305;3	457;0;455;294;0	514;0	408;538	668;3	475;0;10;464;314; ; ; ; ;
9124;456;468;333;0	754;0	503;537	305;3	471;0;457;300;0	515;0	409;538	668;3	486;0;10;464;314; ; ; ; ;
9144;457;465;329;0	755;0	503;537	305;3	432;0;453;297;0	515;0	409;538	668;3	484;0;10;464;314; ; ; ; ;
9164;458;398;362;0	756;0	504;537	305;3	465;0;379;325;0	516;0	410;538	668;3	437;0;11;370;355; ; ; ; ;
9184;459;393;363;0	757;0	503;538	956;3	473;0;373;328;0	517;0	409;539	584;3	444;0;11;370;355; ; ; ; ;
9204;460;364;361;0	756;0	503;538	956;3	428;0;350;343;0	517;0	410;539	584;3	548;0;11;370;355; ; ; ; ;
9224;461;366;366;0	756;0	503;538	956;3	485;0;347;341;0	517;0	410;539	584;3	450;0;11;370;355; ; ; ; ;
9244;462;364;370;0	756;0	503;538	956;3	453;0;344;339;0	516;0	409;539	584;3	490;0;11;370;355; ; ; ; ;
9263;463;364;366;0	756;0	503;538	956;3	455;0;341;340;0	516;0	409;539	584;3	446;0;11;370;355; ; ; ; ;
9283;464;365;367;0	755;0	501;539	207;3	459;0;338;338;0	515;0	408;539	575;3	458;0;11;370;355; ; ; ; ;
9303;465;364;363;0	755;0	502;539	207;3	463;0;346;334;0	515;0	409;539	575;3	474;0;11;370;355; ; ; ; ;
9323;466;364;372;0	755;0	502;539	207;3	409;0;342;340;0	515;0	408;539	575;3	462;0;11;370;355; ; ; ; ;
9343;467;355;361;0	755;0	502;539	207;3	474;0;353;337;0	515;0	408;539	575;3	496;0;11;370;355; ; ; ; ;
9363;468;371;368;0	755;0	502;539	207;3	515;0;343;345;0	515;0	408;539	575;3	502;0;11;370;355; ; ; ; ;
9383;469;369;364;0	755;0	501;538	422;3	504;0;344;346;0	515;0	407;539	267;3	506;0;11;370;355; ; ; ; ;
9403;470;368;371;0	755;0	502;538	422;3	471;0;348;344;0	515;0	408;539	267;3	547;0;11;370;355; ; ; ; ;
9423;471;354;361;0	755;0	502;538	422;3	533;0;348;347;0	516;0	408;539	267;3	502;0;11;370;355; ; ; ; ;
9443;472;365;374;0	756;0	502;538	422;3	553;0;345;342;0	516;0	408;539	267;3	550;0;11;370;355; ; ; ; ;
9463;473;365;366;0	756;0	502;538	422;3	595;0;347;339;0	516;0	408;539	267;3	548;0;11;370;355; ; ; ; ;
9483;474;365;363;0	756;0	502;538	860;3	625;0;346;338;0	516;0	408;540	178;3	544;0;11;370;355; ; ; ; ;
9503;475;383;375;0	756;0	503;538	860;3	520;0;367;350;0	516;0	409;540	178;3	572;0;11;370;355; ; ; ; ;
9523;476;374;367;0	756;0	503;538	860;3	535;0;369;339;0	517;0	409;540	178;3	548;0;11;370;355; ; ; ; ;
9542;477;393;371;0	757;0	503;538	860;3	452;0;376;341;0	517;0	409;540	178;3	486;0;11;370;355; ; ; ; ;
9562;478;388;377;0	757;0	504;538	860;3	472;0;369;343;0	517;0	409;540	178;3	501;0;11;370;355; ; ; ; ;
9582;479;389;374;0	757;0	503;539	475;3	459;0;371;347;0	517;0	409;538	407;3	506;0;11;370;355; ; ; ; ;
9602;480;386;360;0	757;0	504;539	475;3	612;0;369;337;0	518;0	409;538	407;3	610;0;11;370;355; ; ; ; ;
9622;481;391;371;0	757;0	504;539	475;3	526;0;372;340;0	518;0	409;538	407;3	556;0;11;370;355; ; ; ; ;
9642;482;380;368;0	758;0	504;539	475;3	589;0;366;334;0	518;0	409;538	407;3	543;0;11;370;355; ; ; ; ;
9662;483;388;365;0	758;0	504;539	475;3	625;0;376;343;0	518;0	409;538	407;3	566;0;11;370;355; ; ; ; ;
9682;484;389;372;0	758;0	503;537	734;3	588;0;376;341;0	518;0	409;538	264;3	564;0;11;370;355; ; ; ; ;
9702;485;383;374;0	758;0	504;537	734;3	671;0;372;344;0	518;0	409;538	264;3	598;0;11;370;355; ; ; ; ;
9722;486;384;371;0	758;0	504;537	734;3	580;0;368;347;0	518;0	409;538	264;3	592;0;11;370;355; ; ; ; ;
9742;487;386;375;0	758;0	504;537	734;3	601;0;369;342;0	519;0	409;538	264;3	600;0;11;370;355; ; ; ; ;
9762;488;381;366;0	758;0	504;537	734;3	639;0;371;345;0	519;0	410;538	264;3	556;0;11;370;355; ; ; ; ;
9782;489;382;363;0	758;0	503;539	724;3	609;0;370;345;0	519;0	409;538	143;3	551;0;11;370;355; ; ; ; ;
9802;490;387;371;0	758;0	504;539	724;3	627;0;366;341;0	519;0	410;538	143;3	610;0;11;370;355; ; ; ; ;
9822;491;381;368;0	758;0	504;539	724;3	656;0;367;341;0	519;0	409;538	143;3	530;0;11;370;355; ; ; ; ;
9842;492;376;363;0	758;0	504;539	724;3	630;0;372;342;0	519;0	409;538	143;3	681;0;11;370;355; ; ; ; ;
9861;493;378;366;0	758;0	504;539	724;3	631;0;370;347;0	519;0	409;538	143;3	593;0;11;370;355; ; ; ; ;
9881;494;376;364;0	758;0	503;539	043;3	634;0;372;348;0	519;0	409;537	448;3	585;0;11;370;355; ; ; ; ;
9901;495;384;374;0	758;0	504;539	043;3	652;0;380;346;0	519;0	409;537	448;3	606;0;11;370;355; ; ; ; ;
9921;496;383;368;0	758;0	504;539	043;3	709;0;370;352;0	519;0	409;537	448;3	549;0;11;370;355; ; ; ; ;
9941;497;383;378;0	759;0	504;539	043;3	619;0;371;336;0	519;0	409;537	448;3	592;0;11;370;355; ; ; ; ;
9961;498;386;374;0	759;0	504;539	043;3	559;0;368;332;0	519;0	409;537	448;3	616;0;11;370;355; ; ; ; ;
9981;499;386;373;0	759;0	503;539	127;3	558;0;368;326;0	519;0	408;538	904;3	609;0;11;370;355; ; ; ; ;
10001;500;379;368;0	759;0	504;539	127;3	634;0;370;346;0	520;0	409;538	904;3	645;0;11;370;355; ; ; ; ;
10021;501;377;361;0	759;0	504;539	127;3	606;0;369;344;0	520;0	410;538	904;3	629;0;11;370;355; ; ; ; ;
10041;502;379;372;0	759;0	505;539	127;3	653;0;366;343;0	520;0	410;538	904;3	588;0;11;370;355; ; ; ; ;
10061;503;379;365;0	759;0	505;539	127;3	644;0;365;339;0	520;0	410;538	904;3	594;0;11;370;355; ; ; ; ;
10081;504;379;366;0	760;0	504;537	783;3	633;0;364;338;0	520;0	409;538	819;3	600;0;11;370;355; ; ; ; ;
10101;505;383;368;0	759;0	505;537	783;3	594;0;368;347;0	520;0	410;538	819;3	604;0;11;370;355; ; ; ; ;
10121;506;392;370;0	759;0	505;537	783;3	627;0;370;347;0	520;0	410;538	819;3	645;0;11;370;355; ; ; ; ;
10140;507;388;367;0	759;0	505;537	783;3	479;0;367;333;0	519;0	410;538	819;3	634;0;11;370;355; ; ; ; ;
10160;508;376;373;0	759;0	504;537	783;3	573;0;370;348;0	519;0	409;538	819;3	559;0;11;370;355; ; ; ; ;
10180;509;378;371;0	759;0	503;539	105;3	559;0;369;345;0	519;0	408;538	765;3	573;0;11;370;355; ; ; ; ;
10200;510;382;368;0	759;0	504;539	105;3	567;0;369;343;0	519;0	409;538	765;3	545;0;11;370;355; ; ; ; ;
10220;511;384;368;0	759;0	504;539	105;3	618;0;362;337;0	519;0	409;538	765;3	505;0;11;370;355; ; ; ; ;
10240;512;384;370;0	759;0	504;539	105;3	510;0;369;342;0	519;0	409;538	765;3	572;0;11;370;355; ; ; ; ;
10260;513;379;370;0	759;0	504;539	105;3	580;0;368;336;0	519;0	409;538	765;3	503;0;11;370;355; ; ; ; ;
10280;514;380;371;0	759;0	503;538	092;3	573;0;366;338;0	519;0	409;537	947;3	519;0;11;370;355; ; ; ; ;
10300;515;387;376;0	759;0	504;538	092;3	473;0;365;340;0	519;0	409;537	947;3	531;0;11;370;355; ; ; ; ;
10320;516;381;373;0	759;0	504;538	092;3	548;0;363;343;0	519;0	409;537	947;3	481;0;11;370;355; ; ; ; ;
10340;517;383;368;0	759;0	504;538	092;3	464;0;364;345;0	519;0	409;537	947;3	609;0;11;370;355; ; ; ; ;
10360;518;425;374;0	758;0	504;538	092;3	495;0;403;354;0	518;0	409;537	947;3	565;0; ; ; ; ; ; ; ;
10380;519;426;369;0	755;0	503;539	867;3	524;0;405;358;0	516;0	408;538	124;3	576;0; ; ; ; ; ; ; ;
10400;520;522;389;0	755;0	504;539	867;3	527;0;517;343;0	516;0	409;538	124;3	528;0;12;522;371; ; ; ; ;
10420;521;530;393;0	755;0	504;539	867;3	516;0;525;358;0	515;0	409;538	124;3	580;0;12;522;371; ; ; ; ;
10439;522;530;397;0	754;0	503;539	867;3	573;0;531;353;0	515;0	409;538	124;3	558;0;12;522;371; ; ; ; ;
10460;523;525;389;0	754;0	503;539	867;3	492;0;516;363;0	515;0	409;538	124;3	515;0;12;522;371; ; ; ; ;
10479;524;530;392;0	754;0	502;539	612;3	496;0;521;363;0	515;0	408;537	605;3	531;0;12;522;371; ; ; ; ;
10499;525;533;392;0	754;0	503;539	612;3	534;0;510;365;0	514;0	408;537	605;3	563;0;12;522;371; ; ; ; ;
10519;526;535;398;0	754;0	502;539	612;3	530;0;518;345;0	514;0	408;537	605;3	535;0;12;522;371; ; ; ; ;
10539;527;534;397;0	754;0	502;539	612;3	515;0;512;364;0	514;0	408;537	605;3	502;0;12;522;371; ; ; ; ;
10559;528;536;388;0	753;0	502;539	612;3	559;0;522;350;0	514;0	408;537	605;3	504;0;12;522;371; ; ; ; ;
10579;529;536;391;0	753;0	501;539	090;3	552;0;523;357;0	514;0	407;538	579;3	511;0;12;522;371; ; ; ; ;
10599;530;537;399;0	753;0	502;539	090;3	464;0;515;363;0	513;0	408;538	579;3	474;0;12;522;371; ; ; ; ;
10619;531;526;386;0	753;0	502;539	090;3	417;0;509;350;0	513;0	408;538	579;3	479;0;12;522;371; ; ; ; ;
10639;532;529;403;0	753;0	502;539	090;3	443;0;512;351;0	513;0	408;538	579;3	532;0;12;522;371; ; ; ; ;
10659;533;526;347;0	753;0	502;539	090;3	338;0;518;350;0	513;0	408;538	579;3	451;0;12;522;371; ; ; ; ;
10679;534;528;340;0	753;0	501;539	608;3	323;0;516;352;0	513;0	407;537	584;3	458;0;12;522;371; ; ; ; ;
10699;535;526;395;0	753;0	502;539	608;3	499;0;521;349;0	514;0	408;537	584;3	444;0;12;522;371; ; ; ; ;
10718;536;536;399;0	754;0	502;539	608;3	318;0;512;349;0	514;0	408;537	584;3	372;0;12;522;371; ; ; ; ;
10738;537;525;390;0	754;0	503;539	608;3	354;0;516;362;0	514;0	408;537	584;3	399;0;12;522;371; ; ; ; ;
10758;538;519;407;0	754;0	503;539	608;3	256;0;515;340;0	514;0	408;537	584;3	349;0;12;522;371; ; ; ; ;
10778;539;520;406;0	754;0	502;539	612;3	247;0;514;342;0	514;0	408;537	132;3	348;0;12;522;371; ; ; ; ;
10798;540;525;394;0	754;0	503;539	612;3	447;0;520;342;0	515;0	409;537	132;3	306;0;12;522;371; ; ; ; ;
10818;541;524;389;0	754;0	503;539	612;3	322;0;513;351;0	515;0	409;537	132;3	247;0;12;522;371; ; ; ; ;
10838;542;-800;-600;0	515;0	409;-1	000;-1	000;4;523;353;0	515;0	409;537	132;3	372;0;12;522;371; ; ; ; ;
10858;543;531;386;0	755;0	503;539	612;3	392;0;520;352;0	515;0	409;537	132;3	281;0;12;522;371; ; ; ; ;
10878;544;531;386;0	755;0	503;540	275;3	396;0;518;353;0	515;0	408;537	054;3	280;0;12;522;371; ; ; ; ;
10898;545;521;393;0	754;0	503;540	275;3	268;0;518;356;0	515;0	409;537	054;3	355;0;12;522;371; ; ; ; ;
10918;546;531;387;0	754;0	503;540	275;3	396;0;516;352;0	515;0	409;537	054;3	413;0;12;522;371; ; ; ; ;
10938;547;528;390;0	754;0	503;540	275;3	408;0;510;360;0	515;0	409;537	054;3	451;0;12;522;371; ; ; ; ;
10958;548;534;390;0	754;0	503;540	275;3	448;0;513;348;0	515;0	409;537	054;3	352;0;12;522;371; ; ; ; ;
10978;549;533;390;0	754;0	503;539	700;3	466;0;512;348;0	515;0	408;538	346;3	398;0;12;522;371; ; ; ; ;
10998;550;-800;-600;0	514;0	409;-1	000;-1	000;4;517;357;0	514;0	409;538	346;3	401;0;12;522;371; ; ; ; ;
11018;551;529;392;0	754;0	503;539	700;3	498;0;512;348;0	514;0	409;538	346;3	491;0;12;522;371; ; ; ; ;
11037;552;531;396;0	754;0	503;539	700;3	480;0;-800;-600;0	754;0	503;-1	000;-1	000;4;12;522;371; ; ; ; ;
11057;553;528;388;0	754;0	504;539	700;3	324;0;511;350;0	514;0	409;538	346;3	473;0;12;522;371; ; ; ; ;
11077;554;529;388;0	754;0	503;539	228;3	273;0;510;351;0	515;0	409;537	480;3	467;0;12;522;371; ; ; ; ;
11097;555;331;400;0	758;0	504;539	228;3	404;0;295;332;0	519;0	411;537	480;3	465;0; ; ; ; ; ; ; ;
11117;556;226;393;0	760;0	505;539	228;3	419;0;188;357;0	522;0	412;537	480;3	400;0;13;214;377; ; ; ; ;
11137;557;229;393;0	760;0	506;539	228;3	321;0;196;356;0	521;0	413;537	480;3	412;0;13;214;377; ; ; ; ;
11157;558;226;398;0	761;0	507;539	228;3	305;0;208;365;0	522;0	413;537	480;3	314;0;13;214;377; ; ; ; ;
11177;559;230;398;0	761;0	506;535	031;3	266;0;216;364;0	522;0	412;540	240;3	305;0;13;214;377; ; ; ; ;
11199;560;228;395;0	761;0	507;535	031;3	318;0;194;356;0	522;0	413;540	240;3	413;0;13;214;377; ; ; ; ;
11217;561;227;395;0	761;0	507;535	031;3	286;0;193;357;0	522;0	413;540	240;3	443;0;13;214;377; ; ; ; ;
11237;562;230;402;0	762;0	508;535	031;3	258;0;204;346;0	522;0	414;540	240;3	407;0;13;214;377; ; ; ; ;
11257;563;231;396;0	762;0	508;535	031;3	192;0;198;356;0	523;0	414;540	240;3	419;0;13;214;377; ; ; ; ;
11279;564;231;397;0	762;0	508;535	603;3	162;0;200;354;0	523;0	413;540	098;3	424;0;13;214;377; ; ; ; ;
11297;565;224;391;0	762;0	509;535	603;3	284;0;196;350;0	523;0	414;540	098;3	392;0;13;214;377; ; ; ; ;
11318;566;236;394;0	763;0	509;535	603;3	247;0;202;345;0	523;0	415;540	098;3	238;0;13;214;377; ; ; ; ;
11336;567;226;399;0	763;0	509;535	603;3	255;0;203;367;0	523;0	415;540	098;3	229;0;13;214;377; ; ; ; ;
11357;568;227;396;0	763;0	509;535	603;3	258;0;202;362;0	523;0	415;540	098;3	266;0;13;214;377; ; ; ; ;
11376;569;232;400;0	763;0	509;533	524;3	248;0;203;367;0	524;0	414;539	064;3	266;0;13;214;377; ; ; ; ;
11397;570;199;371;0	763;0	509;533	524;3	251;0;179;336;0	524;0	414;539	064;3	312;0;14;181;348; ; ; ; ;
11416;571;191;371;0	763;0	509;533	524;3	191;0;166;335;0	524;0	414;539	064;3	265;0;14;181;348; ; ; ; ;
11436;572;197;376;0	763;0	509;533	524;3	149;0;170;343;0	524;0	414;539	064;3	255;0;14;181;348; ; ; ; ;
11456;573;195;364;0	763;0	509;533	524;3	251;0;170;340;0	524;0	414;539	064;3	269;0;14;181;348; ; ; ; ;
11477;574;190;363;0	763;0	508;534	777;3	218;0;171;342;0	524;0	413;538	914;3	266;0;14;181;348; ; ; ; ;
11496;575;190;364;0	763;0	509;534	777;3	241;0;170;322;0	524;0	414;538	914;3	235;0;14;181;348; ; ; ; ;
11517;576;191;365;0	764;0	509;534	777;3	236;0;175;338;0	524;0	414;538	914;3	182;0;14;181;348; ; ; ; ;
11536;577;190;370;0	764;0	509;534	777;3	144;0;164;335;0	524;0	414;538	914;3	241;0;14;181;348; ; ; ; ;
11557;578;184;361;0	764;0	509;534	777;3	241;0;169;339;0	525;0	414;538	914;3	289;0;14;181;348; ; ; ; ;
11576;579;186;365;0	764;0	508;533	022;3	206;0;169;339;0	525;0	413;539	099;3	283;0;14;181;348; ; ; ; ;
11597;580;197;376;0	764;0	509;533	022;3	160;0;171;333;0	525;0	414;539	099;3	191;0;14;181;348; ; ; ; ;
11616;581;200;371;0	765;0	509;533	022;3	227;0;163;321;0	525;0	415;539	099;3	257;0;14;181;348; ; ; ; ;
11637;582;195;378;0	765;0	510;533	022;3	170;0;170;328;0	526;0	415;539	099;3	235;0;14;181;348; ; ; ; ;
11655;583;180;361;0	766;0	510;533	022;3	147;0;155;321;0	526;0	415;539	099;3	291;0;14;181;348; ; ; ; ;
11678;584;178;357;0	766;0	509;534	452;3	173;0;156;324;0	527;0	414;538	310;3	290;0;14;181;348; ; ; ; ;
11695;585;193;363;0	767;0	510;534	452;3	232;0;187;342;0	527;0	415;538	310;3	236;0;14;181;348; ; ; ; ;
11717;586;191;364;0	767;0	510;534	452;3	173;0;174;332;0	528;0	415;538	310;3	200;0;14;181;348; ; ; ; ;
11735;587;188;363;0	767;0	511;534	452;3	253;0;173;326;0	528;0	415;538	310;3	165;0;14;181;348; ; ; ; ;
11757;588;199;356;0	767;0	511;534	452;3	189;0;171;330;0	528;0	415;538	310;3	161;0;14;181;348; ; ; ; ;
11775;589;200;357;0	768;0	510;532	422;3	209;0;170;328;0	528;0	415;537	115;3	150;0;14;181;348; ; ; ; ;
11797;590;193;365;0	768;0	511;532	422;3	245;0;169;323;0	528;0	416;537	115;3	200;0;14;181;348; ; ; ; ;
11815;591;202;365;0	768;0	511;532	422;3	143;0;168;320;0	529;0	416;537	115;3	308;0;14;181;348; ; ; ; ;
11835;592;204;362;0	768;0	511;532	422;3	079;0;179;328;0	529;0	416;537	115;3	241;0;14;181;348; ; ; ; ;
11855;593;263;347;0	766;0	510;532	422;3	125;0;254;305;0	527;0	415;537	115;3	208;0;15;275;324; ; ; ; ;
11875;594;273;342;0	766;0	510;534	581;3	110;0;262;302;0	527;0	414;538	629;3	255;0;15;275;324; ; ; ; ;
11895;595;277;345;0	766;0	510;534	581;3	129;0;256;304;0	527;0	415;538	629;3	279;0;15;275;324; ; ; ; ;
11914;596;277;337;0	766;0	510;534	581;3	278;0;256;304;0	527;0	415;538	629;3	288;0;15;275;324; ; ; ; ;
11935;597;284;329;0	766;0	510;534	581;3	204;0;264;297;0	527;0	415;538	629;3	375;0;15;275;324; ; ; ; ;
11954;598;286;350;0	766;0	510;534	581;3	260;0;257;305;0	526;0	414;538	629;3	327;0;15;275;324; ; ; ; ;
11974;599;287;344;0	766;0	509;534	753;3	231;0;260;304;0	526;0	413;537	983;3	353;0;15;275;324; ; ; ; ;
11994;600;280;341;0	766;0	509;534	753;3	319;0;266;302;0	526;0	414;537	983;3	352;0;15;275;324; ; ; ; ;
12014;601;295;345;0	765;0	509;534	753;3	301;0;273;311;0	526;0	414;537	983;3	346;0;15;275;324; ; ; ; ;
12034;602;295;339;0	765;0	509;534	753;3	281;0;279;306;0	526;0	414;537	983;3	339;0;15;275;324; ; ; ; ;
12054;603;297;359;0	765;0	509;534	753;3	321;0;266;304;0	526;0	414;537	983;3	371;0;15;275;324; ; ; ; ;
12074;604;297;359;0	766;0	508;536	675;3	318;0;271;307;0	526;0	413;538	252;3	369;0;15;275;324; ; ; ; ;
12094;605;289;337;0	766;0	509;536	675;3	224;0;269;303;0	526;0	414;538	252;3	217;0;15;275;324; ; ; ; ;
12114;606;353;372;0	765;0	510;536	675;3	248;0;338;319;0	525;0	414;538	252;3	338;0; ; ; ; ; ; ; ;
12134;607;383;365;0	763;0	510;536	675;3	232;0;384;324;0	524;0	414;538	252;3	269;0;16;385;339; ; ; ; ;
12154;608;401;352;0	763;0	510;536	675;3	324;0;388;316;0	524;0	414;538	252;3	275;0;16;385;339; ; ; ; ;
12174;609;421;367;0	763;0	509;538	988;3	354;0;392;319;0	524;0	414;535	936;3	268;0;16;385;339; ; ; ; ;
12194;610;406;364;0	763;0	510;538	988;3	245;0;384;322;0	524;0	414;535	936;3	206;0;16;385;339; ; ; ; ;
12214;611;400;362;0	763;0	510;538	988;3	300;0;392;322;0	524;0	414;535	936;3	265;0;16;385;339; ; ; ; ;
12233;612;414;363;0	763;0	510;538	988;3	288;0;392;318;0	524;0	414;535	936;3	296;0;16;385;339; ; ; ; ;
12253;613;406;355;0	763;0	509;538	988;3	412;0;386;318;0	523;0	414;535	936;3	283;0;16;385;339; ; ; ; ;
12273;614;406;353;0	763;0	508;538	684;3	449;0;390;316;0	523;0	413;537	054;3	306;0;16;385;339; ; ; ; ;
12293;615;399;353;0	763;0	509;538	684;3	415;0;392;316;0	523;0	414;537	054;3	328;0;16;385;339; ; ; ; ;
12313;616;406;359;0	763;0	509;538	684;3	399;0;400;328;0	523;0	414;537	054;3	455;0;16;385;339; ; ; ; ;
12333;617;408;349;0	763;0	509;538	684;3	389;0;393;322;0	523;0	414;537	054;3	323;0;16;385;339; ; ; ; ;
12353;618;407;369;0	763;0	509;538	684;3	353;0;396;323;0	523;0	414;537	054;3	351;0;16;385;339; ; ; ; ;
12373;619;408;368;0	763;0	508;538	288;3	335;0;398;323;0	523;0	413;537	269;3	385;0;16;385;339; ; ; ; ;
12393;620;405;361;0	763;0	509;538	288;3	387;0;394;315;0	523;0	414;537	269;3	324;0;16;385;339; ; ; ; ;
12413;621;400;363;0	763;0	509;538	288;3	318;0;391;320;0	523;0	414;537	269;3	389;0;16;385;339; ; ; ; ;
12433;622;396;366;0	763;0	509;538	288;3	368;0;392;329;0	523;0	414;537	269;3	320;0;16;385;339; ; ; ; ;
12453;623;400;351;0	763;0	509;538	288;3	424;0;393;335;0	523;0	414;537	269;3	310;0;16;385;339; ; ; ; ;
12473;624;399;352;0	763;0	508;537	934;3	403;0;392;342;0	523;0	413;537	317;3	325;0;16;385;339; ; ; ; ;
12493;625;403;359;0	763;0	509;537	934;3	375;0;387;333;0	523;0	414;537	317;3	406;0;16;385;339; ; ; ; ;
12512;626;404;354;0	763;0	509;537	934;3	429;0;390;328;0	523;0	414;537	317;3	388;0;16;385;339; ; ; ; ;
12533;627;404;359;0	763;0	509;537	934;3	382;0;386;327;0	524;0	414;537	317;3	438;0;16;385;339; ; ; ; ;
12552;628;398;356;0	763;0	509;537	934;3	422;0;382;327;0	524;0	414;537	317;3	423;0;16;385;339; ; ; ; ;
12572;629;398;358;0	764;0	508;538	862;3	411;0;382;327;0	524;0	413;537	533;3	430;0;16;385;339; ; ; ; ;
12592;630;402;363;0	764;0	509;538	862;3	506;0;390;325;0	524;0	414;537	533;3	463;0;16;385;339; ; ; ; ;
12612;631;399;366;0	764;0	510;538	862;3	472;0;382;322;0	524;0	414;537	533;3	478;0;16;385;339; ; ; ; ;
12632;632;401;360;0	764;0	510;538	862;3	532;0;380;330;0	524;0	414;537	533;3	475;0;16;385;339; ; ; ; ;
12652;633;403;362;0	764;0	510;538	862;3	553;0;385;328;0	524;0	414;537	533;3	485;0;16;385;339; ; ; ; ;
12672;634;402;362;0	764;0	509;538	781;3	555;0;381;330;0	524;0	414;536	722;3	481;0;16;385;339; ; ; ; ;
12692;635;402;357;0	764;0	510;538	781;3	572;0;386;330;0	524;0	415;536	722;3	515;0;16;385;339; ; ; ; ;
12712;636;399;350;0	764;0	510;538	781;3	575;0;375;315;0	524;0	414;536	722;3	548;0;16;385;339; ; ; ; ;
12732;637;405;365;0	764;0	510;538	781;3	591;0;379;324;0	524;0	414;536	722;3	581;0;16;385;339; ; ; ; ;
12752;638;402;361;0	764;0	510;538	781;3	606;0;391;321;0	524;0	414;536	722;3	429;0;16;385;339; ; ; ; ;
12772;639;401;362;0	764;0	509;538	964;3	615;0;387;324;0	524;0	414;537	573;3	452;0;16;385;339; ; ; ; ;
12792;640;393;352;0	764;0	510;538	964;3	588;0;380;328;0	524;0	414;537	573;3	566;0;16;385;339; ; ; ; ;
12812;641;397;359;0	764;0	510;538	964;3	583;0;377;333;0	524;0	414;537	573;3	554;0;16;385;339; ; ; ; ;
12831;642;386;353;0	764;0	510;538	964;3	585;0;368;329;0	524;0	415;537	573;3	500;0;16;385;339; ; ; ; ;
12851;643;382;353;0	764;0	510;538	964;3	665;0;369;322;0	525;0	415;537	573;3	631;0;16;385;339; ; ; ; ;
12871;644;380;354;0	764;0	509;539	417;3	672;0;370;323;0	525;0	414;538	173;3	621;0;16;385;339; ; ; ; ;
12891;645;385;359;0	764;0	510;539	417;3	572;0;372;327;0	525;0	415;538	173;3	573;0;16;385;339; ; ; ; ;
12911;646;386;359;0	764;0	510;539	417;3	600;0;374;333;0	525;0	415;538	173;3	536;0;16;385;339; ; ; ; ;
12931;647;387;358;0	764;0	510;539	417;3	593;0;375;327;0	525;0	415;538	173;3	510;0;16;385;339; ; ; ; ;
12951;648;387;361;0	764;0	510;539	417;3	474;0;370;321;0	525;0	415;538	173;3	563;0;16;385;339; ; ; ; ;
12971;649;388;360;0	765;0	509;539	661;3	480;0;372;321;0	525;0	414;538	894;3	542;0;16;385;339; ; ; ; ;
12991;650;383;361;0	765;0	510;539	661;3	495;0;370;326;0	525;0	415;538	894;3	534;0;16;385;339; ; ; ; ;
13011;651;386;356;0	765;0	510;539	661;3	547;0;371;319;0	525;0	415;538	894;3	489;0;16;385;339; ; ; ; ;
13031;652;389;363;0	765;0	510;539	661;3	392;0;374;321;0	525;0	415;538	894;3	479;0;16;385;339; ; ; ; ;
13051;653;384;360;0	765;0	510;539	661;3	383;0;370;324;0	525;0	415;538	894;3	442;0;16;385;339; ; ; ; ;
13071;654;386;359;0	765;0	509;540	337;3	377;0;372;322;0	525;0	415;537	908;3	416;0;16;385;339; ; ; ; ;
13091;655;379;343;0	765;0	510;540	337;3	376;0;371;318;0	525;0	416;537	908;3	431;0;16;385;339; ; ; ; ;
13110;656;388;354;0	765;0	510;540	337;3	380;0;371;327;0	525;0	416;537	908;3	406;0;16;385;339; ; ; ; ;
13131;657;387;360;0	765;0	510;540	337;3	402;0;372;331;0	526;0	416;537	908;3	463;0;16;385;339; ; ; ; ;
13150;658;388;349;0	765;0	510;540	337;3	407;0;365;330;0	526;0	416;537	908;3	400;0;16;385;339; ; ; ; ;
13171;659;389;358;0	766;0	510;538	805;3	404;0;364;331;0	526;0	415;538	649;3	421;0;16;385;339; ; ; ; ;
13190;660;385;361;0	766;0	511;538	805;3	228;0;374;321;0	526;0	416;538	649;3	316;0;16;385;339; ; ; ; ;
13210;661;388;359;0	766;0	511;538	805;3	377;0;371;324;0	526;0	416;538	649;3	360;0;16;385;339; ; ; ; ;
13230;662;391;351;0	766;0	511;538	805;3	328;0;372;320;0	526;0	416;538	649;3	280;0;16;385;339; ; ; ; ;
13250;663;387;354;0	766;0	511;538	805;3	254;0;368;344;0	526;0	416;538	649;3	474;0;16;385;339; ; ; ; ;
13270;664;387;349;0	766;0	510;540	018;3	325;0;367;347;0	526;0	416;538	595;3	489;0;16;385;339; ; ; ; ;
13290;665;389;355;0	766;0	511;540	018;3	240;0;375;326;0	527;0	416;538	595;3	286;0;16;385;339; ; ; ; ;
13310;666;392;357;0	766;0	511;540	018;3	345;0;374;316;0	527;0	416;538	595;3	284;0;16;385;339; ; ; ; ;
13330;667;388;362;0	766;0	511;540	018;3	267;0;371;315;0	527;0	416;538	595;3	249;0;16;385;339; ; ; ; ;
13350;668;386;352;0	767;0	511;540	018;3	284;0;374;319;0	527;0	416;538	595;3	212;0;16;385;339; ; ; ; ;
13370;669;386;355;0	767;0	510;539	362;3	316;0;373;323;0	527;0	416;536	708;3	186;0;16;385;339; ; ; ; ;
13390;670;397;364;0	767;0	511;539	362;3	277;0;372;319;0	527;0	417;536	708;3	282;0;16;385;339; ; ; ; ;
13409;671;391;357;0	767;0	511;539	362;3	291;0;377;321;0	527;0	417;536	708;3	272;0;16;385;339; ; ; ; ;
13429;672;383;355;0	767;0	511;539	362;3	302;0;369;319;0	527;0	416;536	708;3	311;0;16;385;339; ; ; ; ;
13449;673;390;352;0	767;0	511;539	362;3	337;0;370;321;0	527;0	416;536	708;3	288;0;16;385;339; ; ; ; ;
13469;674;386;349;0	767;0	510;539	872;3	355;0;370;319;0	527;0	415;537	909;3	301;0;16;385;339; ; ; ; ;
13489;675;390;369;0	767;0	511;539	872;3	220;0;378;319;0	527;0	416;537	909;3	295;0;16;385;339; ; ; ; ;
13509;676;390;354;0	767;0	511;539	872;3	296;0;375;314;0	527;0	416;537	909;3	225;0;16;385;339; ; ; ; ;
13529;677;392;348;0	767;0	511;539	872;3	289;0;370;315;0	528;0	416;537	909;3	345;0;16;385;339; ; ; ; ;
13549;678;382;353;0	767;0	511;539	872;3	299;0;376;314;0	528;0	416;537	909;3	371;0;16;385;339; ; ; ; ;
13569;679;382;352;0	767;0	510;539	179;3	293;0;374;315;0	528;0	415;537	618;3	371;0;16;385;339; ; ; ; ;
13589;680;390;351;0	767;0	511;539	179;3	284;0;363;320;0	528;0	416;537	618;3	361;0;16;385;339; ; ; ; ;
13609;681;395;359;0	767;0	511;539	179;3	222;0;369;324;0	528;0	416;537	618;3	369;0;16;385;339; ; ; ; ;
13629;682;395;353;0	767;0	511;539	179;3	333;0;366;309;0	528;0	416;537	618;3	229;0;16;385;339; ; ; ; ;
13649;683;390;350;0	767;0	511;539	179;3	208;0;365;313;0	528;0	416;537	618;3	241;0;16;385;339; ; ; ; ;
13669;684;393;353;0	768;0	510;539	346;3	242;0;367;311;0	528;0	415;536	800;3	249;0;16;385;339; ; ; ; ;
13689;685;387;357;0	768;0	511;539	346;3	271;0;366;324;0	528;0	416;536	800;3	393;0;16;385;339; ; ; ; ;
13708;686;392;345;0	768;0	511;539	346;3	284;0;375;321;0	528;0	416;536	800;3	257;0;16;385;339; ; ; ; ;
13728;687;381;355;0	768;0	511;539	346;3	282;0;372;326;0	529;0	416;536	800;3	314;0;16;385;339; ; ; ; ;
13748;688;394;349;0	768;0	511;539	346;3	246;0;367;324;0	529;0	416;536	800;3	276;0;16;385;339; ; ; ; ;
13768;689;391;355;0	769;0	511;538	472;3	245;0;371;323;0	529;0	415;536	948;3	303;0;16;385;339; ; ; ; ;
13788;690;393;352;0	769;0	512;538	472;3	240;0;375;299;0	529;0	416;536	948;3	203;0;16;385;339; ; ; ; ;
13808;691;385;352;0	769;0	512;538	472;3	251;0;367;325;0	530;0	416;536	948;3	220;0;16;385;339; ; ; ; ;
13828;692;383;350;0	770;0	512;538	472;3	268;0;368;304;0	530;0	416;536	948;3	275;0;16;385;339; ; ; ; ;
13848;693;389;353;0	770;0	512;538	472;3	152;0;370;305;0	531;0	416;536	948;3	228;0;16;385;339; ; ; ; ;
13868;694;384;353;0	771;0	511;537	696;3	150;0;371;306;0	531;0	415;536	991;3	249;0;16;385;339; ; ; ; ;
13888;695;382;355;0	771;0	512;537	696;3	200;0;373;312;0	532;0	416;536	991;3	194;0;16;385;339; ; ; ; ;
13908;696;387;358;0	771;0	512;537	696;3	208;0;370;310;0	532;0	416;536	991;3	197;0;16;385;339; ; ; ; ;
13928;697;393;361;0	772;0	513;537	696;3	172;0;370;303;0	532;0	416;536	991;3	193;0;16;385;339; ; ; ; ;
13948;698;397;359;0	772;0	513;537	696;3	262;0;391;320;0	533;0	417;536	991;3	164;0;16;385;339; ; ; ; ;
13968;699;400;359;0	770;0	513;539	061;3	270;0;391;320;0	532;0	416;535	270;3	153;0;16;385;339; ; ; ; ;
13988;700;508;396;0	770;0	513;539	061;3	194;0;500;340;0	531;0	417;535	270;3	277;0; ; ; ; ; ; ; ;
14007;701;518;397;0	770;0	514;539	061;3	307;0;500;353;0	531;0	417;535	270;3	207;0; ; ; ; ; ; ; ;
14027;702;-800;-600;0	531;0	418;-1	000;-1	000;4;506;342;0	531;0	418;535	270;3	213;0; ; ; ; ; ; ; ;
14047;703;519;396;0	771;0	514;539	061;3	284;0;497;348;0	532;0	418;535	270;3	208;0;17;516;365; ; ; ; ;
14067;704;520;394;0	771;0	514;540	391;3	292;0;499;343;0	532;0	417;535	665;3	212;0;17;516;365; ; ; ; ;
14087;705;519;393;0	772;0	514;540	391;3	250;0;503;348;0	532;0	418;535	665;3	240;0;17;516;365; ; ; ; ;
14107;706;513;407;0	772;0	514;540	391;3	305;0;517;344;0	533;0	418;535	665;3	310;0;17;516;365; ; ; ; ;
14127;707;517;404;0	772;0	515;540	391;3	427;0;515;338;0	533;0	418;535	665;3	356;0;17;516;365; ; ; ; ;
14147;708;523;407;0	773;0	515;540	391;3	381;0;500;343;0	534;0	419;535	665;3	347;0;17;516;365; ; ; ; ;
14167;709;521;407;0	773;0	515;539	466;3	441;0;506;343;0	534;0	418;534	344;3	329;0;17;516;365; ; ; ; ;
14187;710;515;401;0	773;0	515;539	466;3	320;0;497;351;0	534;0	419;534	344;3	403;0;17;516;365; ; ; ; ;
14207;711;518;390;0	774;0	516;539	466;3	288;0;505;352;0	534;0	419;534	344;3	399;0;17;516;365; ; ; ; ;
14227;712;514;393;0	774;0	516;539	466;3	231;0;501;336;0	535;0	420;534	344;3	292;0;17;516;365; ; ; ; ;
14247;713;525;395;0	774;0	516;539	466;3	321;0;508;345;0	535;0	420;534	344;3	237;0;17;516;365; ; ; ; ;
14267;714;525;389;0	774;0	515;540	106;3	294;0;508;340;0	535;0	419;535	052;3	187;0;17;516;365; ; ; ; ;
14287;715;520;397;0	774;0	516;540	106;3	223;0;502;346;0	535;0	419;535	052;3	300;0;17;516;365; ; ; ; ;
14306;716;529;386;0	774;0	516;540	106;3	307;0;506;338;0	535;0	420;535	052;3	237;0;17;516;365; ; ; ; ;
14326;717;533;401;0	774;0	516;540	106;3	289;0;529;346;0	534;0	420;535	052;3	215;0;17;516;365; ; ; ; ;
14346;718;-800;-600;0	534;0	420;-1	000;-1	000;4;529;346;0	534;0	420;535	052;3	252;0;17;516;365; ; ; ; ;
14366;719;-800;-600;0	773;0	515;-1	000;-1	000;4;528;344;0	534;0	419;535	279;3	252;0;17;516;365; ; ; ; ;
14386;720;-800;-600;0	534;0	419;-1	000;-1	000;4;535;332;0	534;0	419;535	279;3	219;0;17;516;365; ; ; ; ;
14406;721;535;400;0	773;0	515;539	134;3	240;0;532;338;0	533;0	419;535	279;3	239;0;18;528;371; ; ; ; ;
14426;722;532;403;0	772;0	515;539	134;3	305;0;531;332;0	533;0	419;535	279;3	235;0;18;528;371; ; ; ; ;
14446;723;531;397;0	772;0	515;539	134;3	259;0;526;347;0	532;0	419;535	279;3	272;0;18;528;371; ; ; ; ;
14466;724;530;396;0	771;0	514;539	163;3	288;0;523;350;0	532;0	418;533	851;3	274;0;18;528;371; ; ; ; ;
14486;725;528;403;0	771;0	515;539	163;3	338;0;519;348;0	531;0	419;533	851;3	203;0;18;528;371; ; ; ; ;
14506;726;528;408;0	770;0	514;539	163;3	274;0;525;346;0	531;0	419;533	851;3	246;0;18;528;371; ; ; ; ;
14526;727;530;404;0	770;0	514;539	163;3	351;0;520;340;0	531;0	419;533	851;3	207;0;18;528;371; ; ; ; ;
14546;728;536;405;0	770;0	514;539	163;3	300;0;520;354;0	531;0	419;533	851;3	382;0;18;528;371; ; ; ; ;
14566;729;537;406;0	770;0	513;539	274;3	284;0;520;351;0	530;0	418;534	457;3	412;0;18;528;371; ; ; ; ;
14586;730;-800;-600;0	530;0	419;-1	000;-1	000;4;521;358;0	530;0	419;534	457;3	317;0;18;528;371; ; ; ; ;
14605;731;534;399;0	769;0	514;539	274;3	320;0;528;340;0	530;0	419;534	457;3	271;0;18;528;371; ; ; ; ;
14625;732;551;387;0	768;0	514;539	274;3	260;0;526;346;0	529;0	419;534	457;3	288;0;18;528;371; ; ; ; ;
14645;733;-800;-600;0	529;0	419;-1	000;-1	000;4;530;333;0	529;0	419;534	457;3	215;0; ; ; ; ; ; ; ;
14665;734;-800;-600;0	768;0	513;-1	000;-1	000;4;531;331;0	529;0	418;535	535;3	208;0; ; ; ; ; ; ; ;
14685;735;535;388;0	768;0	514;540	417;3	217;0;527;340;0	529;0	419;535	535;3	317;0;19;523;363; ; ; ; ;
14705;736;533;393;0	768;0	514;540	417;3	265;0;519;345;0	528;0	419;535	535;3	322;0;19;523;363; ; ; ; ;
14725;737;540;393;0	768;0	514;540	417;3	300;0;512;352;0	528;0	419;535	535;3	411;0;19;523;363; ; ; ; ;
14745;738;-800;-600;0	528;0	419;-1	000;-1	000;4;524;345;0	528;0	419;535	535;3	233;0;19;523;363; ; ; ; ;
14765;739;-800;-600;0	768;0	514;-1	000;-1	000;4;518;349;0	528;0	419;535	205;3	249;0;19;523;363; ; ; ; ;
14785;740;527;403;0	767;0	514;540	160;3	251;0;517;353;0	528;0	420;535	205;3	395;0;19;523;363; ; ; ; ;
14805;741;528;386;0	767;0	515;540	160;3	304;0;525;343;0	528;0	420;535	205;3	220;0;19;523;363; ; ; ; ;
14825;742;540;379;0	767;0	515;540	160;3	240;0;524;334;0	528;0	420;535	205;3	323;0;19;523;363; ; ; ; ;
14845;743;531;408;0	767;0	515;540	160;3	242;0;518;345;0	528;0	420;535	205;3	267;0;19;523;363; ; ; ; ;
14865;744;534;398;0	767;0	514;540	258;3	244;0;524;339;0	528;0	419;538	134;3	334;0;19;523;363; ; ; ; ;
14885;745;521;396;0	767;0	515;540	258;3	270;0;521;328;0	528;0	420;538	134;3	342;0;19;523;363; ; ; ; ;
14905;746;-800;-600;0	528;0	420;-1	000;-1	000;4;517;344;0	528;0	420;538	134;3	329;0;19;523;363; ; ; ; ;
14924;747;535;393;0	767;0	515;540	258;3	306;0;509;344;0	528;0	420;538	134;3	337;0;19;523;363; ; ; ; ;
14944;748;474;397;0	768;0	515;540	258;3	284;0;459;337;0	528;0	420;538	134;3	194;0; ; ; ; ; ; ; ;
14964;749;473;398;0	770;0	514;539	066;3	277;0;449;345;0	531;0	420;538	732;3	180;0; ; ; ; ; ; ; ;
14984;750;350;382;0	770;0	516;539	066;3	274;0;332;346;0	531;0	422;538	732;3	288;0;20;338;371; ; ; ; ;
15004;751;346;380;0	770;0	516;539	066;3	410;0;339;347;0	531;0	422;538	732;3	354;0;20;338;371; ; ; ; ;
15024;752;341;395;0	770;0	516;539	066;3	222;0;321;352;0	531;0	422;538	732;3	316;0;20;338;371; ; ; ; ;
15044;753;352;397;0	770;0	516;539	066;3	299;0;327;347;0	531;0	422;538	732;3	331;0;20;338;371; ; ; ; ;
15064;754;350;400;0	770;0	516;538	196;3	317;0;326;348;0	531;0	422;539	520;3	316;0;20;338;371; ; ; ; ;
15084;755;342;393;0	770;0	517;538	196;3	332;0;325;344;0	531;0	423;539	520;3	353;0;20;338;371; ; ; ; ;
15104;756;365;405;0	770;0	517;538	196;3	256;0;326;349;0	531;0	423;539	520;3	304;0;20;338;371; ; ; ; ;
15124;757;351;393;0	770;0	518;538	196;3	309;0;323;353;0	531;0	423;539	520;3	399;0;20;338;371; ; ; ; ;
15144;758;348;390;0	770;0	518;538	196;3	258;0;328;349;0	531;0	423;539	520;3	338;0;20;338;371; ; ; ; ;
15164;759;357;393;0	771;0	517;537	593;3	272;0;328;349;0	531;0	422;539	992;3	339;0;20;338;371; ; ; ; ;
15184;760;339;386;0	770;0	517;537	593;3	350;0;327;358;0	531;0	423;539	992;3	282;0;20;338;371; ; ; ; ;
15203;761;346;387;0	770;0	517;537	593;3	338;0;320;350;0	531;0	423;539	992;3	318;0;20;338;371; ; ; ; ;
15223;762;350;390;0	770;0	517;537	593;3	190;0;316;343;0	530;0	423;539	992;3	265;0;20;338;371; ; ; ; ;
15243;763;350;392;0	769;0	516;537	593;3	181;0;342;363;0	530;0	422;539	992;3	326;0;20;338;371; ; ; ; ;
15263;764;349;392;0	769;0	515;538	936;3	180;0;338;358;0	529;0	421;539	476;3	309;0;20;338;371; ; ; ; ;
15283;765;371;369;0	768;0	515;538	936;3	217;0;356;319;0	528;0	421;539	476;3	241;0;21;375;330; ; ; ; ;
15303;766;375;357;0	768;0	515;538	936;3	353;0;366;312;0	528;0	421;539	476;3	194;0;21;375;330; ; ; ; ;
15323;767;374;358;0	768;0	514;538	936;3	270;0;358;312;0	528;0	420;539	476;3	299;0;21;375;330; ; ; ; ;
15343;768;387;368;0	767;0	514;538	936;3	176;0;356;312;0	528;0	420;539	476;3	257;0;21;375;330; ; ; ; ;
15363;769;390;361;0	767;0	512;539	611;3	224;0;358;313;0	527;0	419;538	201;3	254;0;21;375;330; ; ; ; ;
15383;770;381;361;0	767;0	513;539	611;3	190;0;366;313;0	527;0	420;538	201;3	178;0;21;375;330; ; ; ; ;
15403;771;375;360;0	767;0	513;539	611;3	373;0;362;322;0	527;0	419;538	201;3	290;0;21;375;330; ; ; ; ;
15423;772;379;352;0	767;0	512;539	611;3	351;0;361;328;0	527;0	419;538	201;3	257;0;21;375;330; ; ; ; ;
15443;773;377;363;0	767;0	512;539	611;3	324;0;356;324;0	527;0	419;538	201;3	349;0;21;375;330; ; ; ; ;
15463;774;378;360;0	767;0	511;539	919;3	303;0;354;326;0	527;0	418;539	198;3	364;0;21;375;330; ; ; ; ;
15483;775;374;348;0	767;0	512;539	919;3	330;0;362;316;0	527;0	419;539	198;3	331;0;21;375;330; ; ; ; ;
15503;776;381;355;0	767;0	512;539	919;3	241;0;364;314;0	527;0	419;539	198;3	253;0;21;375;330; ; ; ; ;
15524;777;386;356;0	767;0	512;539	919;3	310;0;362;323;0	527;0	419;539	198;3	357;0;21;375;330; ; ; ; ;
15542;778;376;363;0	767;0	512;539	919;3	300;0;361;316;0	527;0	419;539	198;3	417;0;21;375;330; ; ; ; ;
15562;779;380;366;0	767;0	511;540	011;3	291;0;361;319;0	527;0	418;537	728;3	402;0;21;375;330; ; ; ; ;
15582;780;379;359;0	767;0	512;540	011;3	313;0;356;329;0	527;0	418;537	728;3	400;0;21;375;330; ; ; ; ;
15602;781;372;356;0	767;0	512;540	011;3	312;0;363;322;0	527;0	418;537	728;3	278;0;21;375;330; ; ; ; ;
15622;782;377;348;0	767;0	512;540	011;3	377;0;366;321;0	527;0	418;537	728;3	373;0;21;375;330; ; ; ; ;
15642;783;373;356;0	766;0	511;540	011;3	308;0;363;327;0	527;0	418;537	728;3	264;0;21;375;330; ; ; ; ;
15662;784;376;354;0	767;0	511;539	239;3	319;0;363;321;0	527;0	417;539	589;3	302;0;21;375;330; ; ; ; ;
15682;785;385;366;0	766;0	511;539	239;3	369;0;362;326;0	527;0	418;539	589;3	371;0;21;375;330; ; ; ; ;
15702;786;373;356;0	766;0	511;539	239;3	359;0;358;317;0	527;0	418;539	589;3	363;0;21;375;330; ; ; ; ;
15722;787;371;363;0	766;0	511;539	239;3	317;0;360;326;0	527;0	418;539	589;3	421;0;21;375;330; ; ; ; ;
15742;788;375;357;0	766;0	511;539	239;3	383;0;365;330;0	527;0	418;539	589;3	443;0;21;375;330; ; ; ; ;
15762;789;375;360;0	767;0	511;539	233;3	368;0;363;330;0	527;0	417;537	755;3	453;0;21;375;330; ; ; ; ;
15781;790;374;357;0	767;0	512;539	233;3	410;0;365;316;0	527;0	418;537	755;3	363;0;21;375;330; ; ; ; ;
15802;791;379;345;0	767;0	512;539	233;3	470;0;377;312;0	527;0	418;537	755;3	375;0;21;375;330; ; ; ; ;
15821;792;388;348;0	767;0	512;539	233;3	416;0;377;307;0	527;0	418;537	755;3	354;0;21;375;330; ; ; ; ;
15841;793;382;346;0	767;0	512;539	233;3	419;0;370;312;0	527;0	418;537	755;3	312;0;21;375;330; ; ; ; ;
15861;794;386;348;0	767;0	511;539	230;3	436;0;377;310;0	527;0	417;538	232;3	312;0;21;375;330; ; ; ; ;
15881;795;380;340;0	767;0	512;539	230;3	361;0;377;308;0	527;0	418;538	232;3	335;0;21;375;330; ; ; ; ;
15901;796;383;340;0	767;0	512;539	230;3	391;0;383;294;0	527;0	418;538	232;3	308;0;21;375;330; ; ; ; ;
15921;797;383;348;0	766;0	512;539	230;3	383;0;381;301;0	527;0	418;538	232;3	373;0;21;375;330; ; ; ; ;
15941;798;382;349;0	766;0	511;539	230;3	361;0;379;302;0	527;0	418;538	232;3	380;0;21;375;330; ; ; ; ;
15961;799;383;349;0	766;0	510;539	134;3	373;0;381;305;0	526;0	417;537	054;3	380;0;21;375;330; ; ; ; ;
15981;800;385;346;0	766;0	511;539	134;3	404;0;377;305;0	526;0	417;537	054;3	289;0;21;375;330; ; ; ; ;
16001;801;383;342;0	766;0	511;539	134;3	353;0;369;327;0	526;0	417;537	054;3	187;0;21;375;330; ; ; ; ;
16021;802;385;348;0	766;0	511;539	134;3	311;0;379;311;0	526;0	417;537	054;3	286;0;21;375;330; ; ; ; ;
16041;803;388;343;0	766;0	511;539	134;3	299;0;380;300;0	526;0	417;537	054;3	299;0;21;375;330; ; ; ; ;
16061;804;389;345;0	766;0	510;538	865;3	285;0;381;304;0	526;0	416;538	547;3	283;0;21;375;330; ; ; ; ;
16081;805;384;349;0	766;0	511;538	865;3	368;0;369;310;0	526;0	417;538	547;3	172;0;21;375;330; ; ; ; ;
16101;806;386;345;0	766;0	511;538	865;3	292;0;367;307;0	526;0	417;538	547;3	271;0;21;375;330; ; ; ; ;
16120;807;387;351;0	766;0	511;538	865;3	327;0;371;301;0	526;0	417;538	547;3	171;0;21;375;330; ; ; ; ;
16140;808;388;352;0	766;0	512;538	865;3	308;0;363;295;0	526;0	418;538	547;3	249;0;21;375;330; ; ; ; ;
16160;809;389;351;0	766;0	511;540	226;3	333;0;363;289;0	527;0	417;539	253;3	213;0;21;375;330; ; ; ; ;
16180;810;391;339;0	766;0	512;540	226;3	253;0;380;311;0	527;0	418;539	253;3	180;0;21;375;330; ; ; ; ;
16200;811;390;346;0	767;0	513;540	226;3	294;0;376;304;0	527;0	419;539	253;3	156;0;21;375;330; ; ; ; ;
16220;812;385;343;0	767;0	513;540	226;3	259;0;370;307;0	527;0	419;539	253;3	337;0;21;375;330; ; ; ; ;
16240;813;386;352;0	767;0	514;540	226;3	231;0;370;298;0	527;0	420;539	253;3	199;0;21;375;330; ; ; ; ;
16260;814;387;353;0	767;0	513;540	209;3	241;0;369;297;0	527;0	419;539	411;3	235;0;21;375;330; ; ; ; ;
16280;815;389;350;0	766;0	513;540	209;3	302;0;382;299;0	527;0	419;539	411;3	232;0;21;375;330; ; ; ; ;
16300;816;388;345;0	765;0	512;540	209;3	259;0;373;292;0	526;0	419;539	411;3	328;0;21;375;330; ; ; ; ;
16320;817;390;346;0	765;0	511;540	209;3	279;0;369;308;0	525;0	418;539	411;3	292;0;21;375;330; ; ; ; ;
16340;818;384;346;0	764;0	510;540	209;3	219;0;367;307;0	524;0	417;539	411;3	284;0;21;375;330; ; ; ; ;
16360;819;384;345;0	763;0	508;541	704;3	221;0;364;305;0	523;0	416;540	645;3	283;0;21;375;330; ; ; ; ;
16380;820;381;341;0	762;0	508;541	704;3	260;0;379;306;0	522;0	416;540	645;3	378;0;21;375;330; ; ; ; ;
16399;821;388;346;0	761;0	507;541	704;3	287;0;376;299;0	521;0	415;540	645;3	247;0;21;375;330; ; ; ; ;
16419;822;383;336;0	759;0	505;541	704;3	320;0;380;303;0	520;0	414;540	645;3	286;0;21;375;330; ; ; ; ;
16439;823;383;340;0	758;0	504;541	704;3	352;0;376;301;0	518;0	413;540	645;3	312;0;21;375;330; ; ; ; ;
16459;824;385;339;0	757;0	501;542	159;3	384;0;377;302;0	517;0	411;541	222;3	254;0;21;375;330; ; ; ; ;
16479;825;382;344;0	755;0	499;542	159;3	284;0;377;306;0	515;0	410;541	222;3	309;0;21;375;330; ; ; ; ;
16499;826;394;349;0	754;0	497;542	159;3	293;0;384;298;0	514;0	408;541	222;3	268;0;21;375;330; ; ; ; ;
16519;827;381;337;0	752;0	495;542	159;3	317;0;376;314;0	512;0	407;541	222;3	333;0;21;375;330; ; ; ; ;
16539;828;471;386;0	749;0	494;542	159;3	248;0;467;342;0	510;0	407;541	222;3	258;0;22;473;367; ; ; ; ;
16559;829;481;390;0	747;0	492;541	062;3	249;0;476;345;0	508;0	405;541	368;3	277;0;22;473;367; ; ; ; ;
16579;830;486;397;0	746;0	492;541	062;3	250;0;470;350;0	507;0	406;541	368;3	289;0;22;473;367; ; ; ; ;
16601;831;486;393;0	746;0	491;541	062;3	288;0;472;364;0	506;0	405;541	368;3	261;0;22;473;367; ; ; ; ;
16619;832;472;402;0	745;0	490;541	062;3	297;0;470;347;0	506;0	405;541	368;3	263;0;22;473;367; ; ; ; ;
16639;833;483;388;0	745;0	490;541	062;3	221;0;468;350;0	505;0	404;541	368;3	227;0;22;473;367; ; ; ; ;
16659;834;480;390;0	746;0	489;540	681;3	237;0;468;353;0	506;0	404;541	884;3	219;0;22;473;367; ; ; ; ;
16679;835;487;393;0	746;0	490;540	681;3	263;0;479;343;0	506;0	404;541	884;3	200;0;22;473;367; ; ; ; ;
16698;836;486;388;0	747;0	490;540	681;3	280;0;473;346;0	507;0	405;541	884;3	216;0;22;473;367; ; ; ; ;
16718;837;478;381;0	748;0	491;540	681;3	286;0;456;348;0	508;0	405;541	884;3	223;0;22;473;367; ; ; ; ;
16738;838;-800;-600;0	509;0	406;-1	000;-1	000;4;472;341;0	509;0	406;541	884;3	219;0;22;473;367; ; ; ; ;
16758;839;-800;-600;0	750;0	492;-1	000;-1	000;4;466;345;0	509;0	406;540	501;3	215;0;22;473;367; ; ; ; ;
16778;840;487;380;0	750;0	493;540	959;3	222;0;453;359;0	510;0	407;540	501;3	254;0;22;473;367; ; ; ; ;
16798;841;479;395;0	751;0	494;540	959;3	294;0;464;347;0	511;0	407;540	501;3	239;0;22;473;367; ; ; ; ;
16818;842;467;393;0	752;0	494;540	959;3	151;0;462;344;0	511;0	408;540	501;3	292;0;22;473;367; ; ; ; ;
16838;843;476;403;0	752;0	494;540	959;3	285;0;471;345;0	512;0	408;540	501;3	196;0;22;473;367; ; ; ; ;
16858;844;471;403;0	753;0	494;542	593;3	244;0;473;346;0	512;0	407;540	663;3	198;0;22;473;367; ; ; ; ;
16878;845;-800;-600;0	513;0	408;-1	000;-1	000;4;466;341;0	513;0	408;540	663;3	185;0;23;472;365; ; ; ; ;
16898;846;475;388;0	753;0	495;542	593;3	292;0;463;351;0	513;0	408;540	663;3	234;0;23;472;365; ; ; ; ;
16918;847;484;381;0	753;0	495;542	593;3	342;0;461;359;0	513;0	408;540	663;3	191;0;23;472;365; ; ; ; ;
16938;848;477;383;0	753;0	494;542	593;3	229;0;466;345;0	513;0	408;540	663;3	185;0;23;472;365; ; ; ; ;
16958;849;481;384;0	753;0	494;542	599;3	288;0;464;353;0	512;0	407;539	746;3	193;0;23;472;365; ; ; ; ;
16977;850;483;387;0	753;0	494;542	599;3	303;0;466;342;0	512;0	408;539	746;3	248;0;23;472;365; ; ; ; ;
16998;851;475;379;0	752;0	494;542	599;3	283;0;476;330;0	512;0	407;539	746;3	220;0;23;472;365; ; ; ; ;
17018;852;477;390;0	752;0	493;542	599;3	278;0;465;355;0	512;0	407;539	746;3	260;0;23;472;365; ; ; ; ;
17037;853;479;384;0	752;0	493;542	599;3	282;0;466;337;0	512;0	407;539	746;3	202;0;23;472;365; ; ; ; ;
17057;854;475;382;0	752;0	492;543	020;3	283;0;466;336;0	512;0	406;540	448;3	214;0;23;472;365; ; ; ; ;
17078;855;483;395;0	752;0	493;543	020;3	363;0;472;350;0	512;0	407;540	448;3	253;0;23;472;365; ; ; ; ;
17097;856;468;385;0	752;0	493;543	020;3	233;0;463;345;0	512;0	407;540	448;3	217;0;23;472;365; ; ; ; ;
17117;857;479;387;0	752;0	494;543	020;3	303;0;467;348;0	512;0	407;540	448;3	206;0;23;472;365; ; ; ; ;
17137;858;480;394;0	752;0	494;543	020;3	249;0;466;345;0	512;0	408;540	448;3	212;0;23;472;365; ; ; ; ;
17157;859;479;389;0	753;0	494;542	850;3	277;0;466;345;0	513;0	407;541	398;3	213;0;23;472;365; ; ; ; ;
17177;860;476;374;0	753;0	496;542	850;3	377;0;470;345;0	513;0	408;541	398;3	153;0;23;472;365; ; ; ; ;
17197;861;474;387;0	754;0	496;542	850;3	315;0;472;342;0	514;0	409;541	398;3	214;0;23;472;365; ; ; ; ;
17217;862;438;389;0	755;0	497;542	850;3	239;0;430;350;0	515;0	409;541	398;3	288;0; ; ; ; ; ; ; ;
17237;863;310;380;0	758;0	497;542	850;3	282;0;284;340;0	519;0	409;541	398;3	278;0;24;263;357; ; ; ; ;
17257;864;287;389;0	760;0	497;540	785;3	234;0;259;341;0	520;0	409;540	599;3	295;0;24;263;357; ; ; ; ;
17277;865;292;376;0	760;0	498;540	785;3	285;0;258;344;0	521;0	410;540	599;3	372;0;24;263;357; ; ; ; ;
17296;866;284;381;0	761;0	499;540	785;3	259;0;260;346;0	521;0	411;540	599;3	442;0;24;263;357; ; ; ; ;
17316;867;284;381;0	762;0	500;540	785;3	295;0;255;346;0	522;0	411;540	599;3	367;0;24;263;357; ; ; ; ;
17336;868;294;389;0	762;0	500;540	785;3	357;0;258;343;0	523;0	411;540	599;3	375;0;24;263;357; ; ; ; ;
17357;869;289;391;0	763;0	500;542	477;3	370;0;259;346;0	523;0	411;538	900;3	381;0;24;263;357; ; ; ; ;
17376;870;285;378;0	764;0	501;542	477;3	323;0;263;352;0	524;0	411;538	900;3	324;0;24;263;357; ; ; ; ;
17397;871;288;377;0	764;0	501;542	477;3	233;0;262;351;0	525;0	412;538	900;3	335;0;24;263;357; ; ; ; ;
17416;872;282;377;0	765;0	501;542	477;3	283;0;267;332;0	525;0	412;538	900;3	294;0;24;263;357; ; ; ; ;
17437;873;287;380;0	765;0	502;542	477;3	293;0;260;333;0	526;0	412;538	900;3	286;0;24;263;357; ; ; ; ;
17456;874;287;382;0	766;0	501;539	854;3	243;0;260;332;0	526;0	411;540	325;3	286;0;24;263;357; ; ; ; ;
17477;875;284;383;0	766;0	502;539	854;3	229;0;263;342;0	527;0	412;540	325;3	336;0;24;263;357; ; ; ; ;
17496;876;284;374;0	767;0	502;539	854;3	281;0;262;348;0	527;0	412;540	325;3	298;0;24;263;357; ; ; ; ;
17516;877;285;378;0	767;0	503;539	854;3	188;0;255;341;0	527;0	412;540	325;3	217;0;24;263;357; ; ; ; ;
17536;878;289;387;0	767;0	503;539	854;3	244;0;263;342;0	528;0	412;540	325;3	296;0;24;263;357; ; ; ; ;
17557;879;289;383;0	768;0	502;540	431;3	251;0;261;345;0	528;0	412;538	148;3	255;0;24;263;357; ; ; ; ;
17575;880;271;377;0	768;0	503;540	431;3	233;0;240;339;0	529;0	413;538	148;3	296;0;24;263;357; ; ; ; ;
17597;881;248;374;0	769;0	504;540	431;3	326;0;235;350;0	529;0	413;538	148;3	220;0;24;263;357; ; ; ; ;
17615;882;267;379;0	769;0	504;540	431;3	319;0;242;340;0	529;0	413;538	148;3	279;0;24;263;357; ; ; ; ;
17637;883;263;384;0	769;0	504;540	431;3	279;0;230;339;0	530;0	413;538	148;3	293;0;24;263;357; ; ; ; ;
17655;884;256;384;0	769;0	503;540	183;3	326;0;230;341;0	530;0	412;539	069;3	275;0;24;263;357; ; ; ; ;
17677;885;270;379;0	769;0	504;540	183;3	217;0;234;334;0	530;0	413;539	069;3	262;0;24;263;357; ; ; ; ;
17695;886;259;377;0	770;0	504;540	183;3	310;0;237;337;0	530;0	413;539	069;3	341;0;24;263;357; ; ; ; ;
17715;887;256;371;0	770;0	504;540	183;3	271;0;245;339;0	531;0	413;539	069;3	247;0;24;263;357; ; ; ; ;
17735;888;264;368;0	770;0	504;540	183;3	251;0;236;337;0	531;0	413;539	069;3	342;0;24;263;357; ; ; ; ;
17755;889;258;365;0	771;0	504;539	934;3	290;0;238;338;0	531;0	412;538	618;3	308;0;24;263;357; ; ; ; ;
17775;890;258;373;0	771;0	505;539	934;3	298;0;238;340;0	531;0	413;538	618;3	223;0;24;263;357; ; ; ; ;
17795;891;268;365;0	771;0	505;539	934;3	361;0;241;335;0	531;0	413;538	618;3	340;0;24;263;357; ; ; ; ;
17815;892;258;368;0	771;0	505;539	934;3	235;0;240;338;0	531;0	413;538	618;3	332;0;24;263;357; ; ; ; ;
17835;893;267;367;0	771;0	505;539	934;3	259;0;243;332;0	531;0	413;538	618;3	303;0;24;263;357; ; ; ; ;
17855;894;263;369;0	771;0	504;539	739;3	254;0;244;331;0	531;0	412;538	825;3	289;0;24;263;357; ; ; ; ;
17875;895;281;365;0	771;0	505;539	739;3	227;0;254;330;0	531;0	413;538	825;3	266;0;24;263;357; ; ; ; ;
17894;896;279;365;0	771;0	504;539	739;3	265;0;252;337;0	531;0	413;538	825;3	302;0;24;263;357; ; ; ; ;
17914;897;290;370;0	770;0	504;539	739;3	289;0;255;330;0	531;0	413;538	825;3	325;0;24;263;357; ; ; ; ;
17934;898;277;368;0	770;0	504;539	739;3	249;0;262;329;0	531;0	412;538	825;3	323;0;24;263;357; ; ; ; ;
17954;899;281;370;0	769;0	502;539	561;3	275;0;262;330;0	530;0	410;539	837;3	327;0;24;263;357; ; ; ; ;
17974;900;400;347;0	767;0	501;539	561;3	329;0;381;307;0	528;0	410;539	837;3	259;0;25;393;326; ; ; ; ;
17994;901;401;338;0	767;0	501;539	561;3	309;0;399;308;0	527;0	409;539	837;3	248;0;25;393;326; ; ; ; ;
18014;902;408;339;0	767;0	500;539	561;3	365;0;395;316;0	527;0	409;539	837;3	309;0;25;393;326; ; ; ; ;
18034;903;414;345;0	766;0	500;539	561;3	320;0;398;308;0	527;0	408;539	837;3	419;0;25;393;326; ; ; ; ;
18054;904;417;337;0	767;0	499;541	763;3	336;0;396;309;0	527;0	407;541	099;3	450;0;25;393;326; ; ; ; ;
18074;905;410;331;0	766;0	500;541	763;3	432;0;400;309;0	527;0	408;541	099;3	268;0;25;393;326; ; ; ; ;
18094;906;411;341;0	766;0	500;541	763;3	388;0;405;309;0	526;0	408;541	099;3	313;0;25;393;326; ; ; ; ;
18114;907;409;342;0	766;0	500;541	763;3	404;0;402;309;0	526;0	408;541	099;3	351;0;25;393;326; ; ; ; ;
18134;908;414;338;0	766;0	500;541	763;3	386;0;403;309;0	526;0	408;541	099;3	334;0;25;393;326; ; ; ; ;
18154;909;414;337;0	766;0	499;541	279;3	387;0;401;312;0	526;0	408;538	505;3	338;0;25;393;326; ; ; ; ;
18173;910;406;334;0	765;0	500;541	279;3	353;0;400;305;0	526;0	409;538	505;3	288;0;25;393;326; ; ; ; ;
18193;911;406;343;0	765;0	500;541	279;3	437;0;400;316;0	526;0	409;538	505;3	342;0;25;393;326; ; ; ; ;
18213;912;417;346;0	766;0	500;541	279;3	440;0;403;306;0	526;0	409;538	505;3	337;0;25;393;326; ; ; ; ;
18233;913;410;332;0	766;0	500;541	279;3	405;0;398;309;0	526;0	409;538	505;3	377;0;25;393;326; ; ; ; ;
18253;914;413;336;0	766;0	500;542	097;3	400;0;399;312;0	526;0	408;539	053;3	391;0;25;393;326; ; ; ; ;
18273;915;410;344;0	766;0	501;542	097;3	320;0;398;312;0	527;0	409;539	053;3	363;0;25;393;326; ; ; ; ;
18293;916;409;342;0	766;0	501;542	097;3	401;0;400;317;0	527;0	409;539	053;3	372;0;25;393;326; ; ; ; ;
18313;917;408;348;0	767;0	502;542	097;3	375;0;407;311;0	527;0	410;539	053;3	312;0;25;393;326; ; ; ; ;
18333;918;410;346;0	767;0	502;542	097;3	346;0;397;322;0	527;0	410;539	053;3	414;0;25;393;326; ; ; ; ;
18353;919;410;347;0	767;0	501;541	368;3	379;0;400;321;0	527;0	409;538	906;3	407;0;25;393;326; ; ; ; ;
18373;920;412;331;0	767;0	502;541	368;3	445;0;405;306;0	527;0	410;538	906;3	293;0;25;393;326; ; ; ; ;
18393;921;408;338;0	767;0	503;541	368;3	389;0;395;317;0	528;0	410;538	906;3	381;0;25;393;326; ; ; ; ;
18413;922;410;339;0	767;0	503;541	368;3	313;0;393;310;0	528;0	410;538	906;3	394;0;25;393;326; ; ; ; ;
18433;923;408;345;0	767;0	503;541	368;3	425;0;395;320;0	528;0	410;538	906;3	398;0;25;393;326; ; ; ; ;
18453;924;408;347;0	768;0	502;541	567;3	377;0;395;318;0	528;0	409;539	464;3	404;0;25;393;326; ; ; ; ;
18473;925;403;334;0	767;0	503;541	567;3	470;0;396;314;0	528;0	410;539	464;3	410;0;25;393;326; ; ; ; ;
18492;926;405;352;0	767;0	503;541	567;3	478;0;395;315;0	528;0	410;539	464;3	434;0;25;393;326; ; ; ; ;
18512;927;406;344;0	767;0	503;541	567;3	507;0;393;305;0	528;0	410;539	464;3	512;0;25;393;326; ; ; ; ;
18532;928;409;342;0	767;0	503;541	567;3	464;0;392;313;0	528;0	410;539	464;3	532;0;25;393;326; ; ; ; ;
18552;929;410;341;0	767;0	502;540	815;3	470;0;390;311;0	528;0	410;539	125;3	550;0;25;393;326; ; ; ; ;
18572;930;410;346;0	767;0	502;540	815;3	470;0;395;309;0	528;0	410;539	125;3	425;0;25;393;326; ; ; ; ;
18592;931;382;345;0	767;0	502;540	815;3	491;0;374;307;0	528;0	410;539	125;3	457;0;25;393;326; ; ; ; ;
18612;932;385;343;0	767;0	502;540	815;3	519;0;371;308;0	528;0	410;539	125;3	482;0;25;393;326; ; ; ; ;
18632;933;382;348;0	767;0	502;540	815;3	417;0;364;312;0	528;0	410;539	125;3	534;0;25;393;326; ; ; ; ;
18652;934;383;347;0	767;0	501;540	678;3	430;0;360;310;0	528;0	410;540	020;3	571;0;25;393;326; ; ; ; ;
18672;935;391;357;0	767;0	502;540	678;3	473;0;370;292;0	528;0	410;540	020;3	419;0;25;393;326; ; ; ; ;
18692;936;391;345;0	767;0	502;540	678;3	510;0;378;313;0	528;0	410;540	020;3	486;0;25;393;326; ; ; ; ;
18712;937;389;347;0	767;0	502;540	678;3	486;0;381;309;0	528;0	410;540	020;3	413;0;25;393;326; ; ; ; ;
18732;938;386;339;0	767;0	502;540	678;3	549;0;375;305;0	528;0	410;540	020;3	508;0;25;393;326; ; ; ; ;
18752;939;385;336;0	767;0	501;541	439;3	560;0;375;303;0	527;0	410;538	788;3	483;0;25;393;326; ; ; ; ;
18771;940;392;350;0	767;0	503;541	439;3	445;0;367;317;0	527;0	411;538	788;3	417;0;25;393;326; ; ; ; ;
18791;941;390;340;0	767;0	503;541	439;3	497;0;374;314;0	527;0	411;538	788;3	434;0;25;393;326; ; ; ; ;
18811;942;388;346;0	767;0	502;541	439;3	448;0;369;310;0	527;0	411;538	788;3	437;0;25;393;326; ; ; ; ;
18831;943;387;335;0	767;0	502;541	439;3	415;0;372;309;0	527;0	411;538	788;3	493;0;25;393;326; ; ; ; ;
18851;944;386;335;0	767;0	501;541	908;3	429;0;374;309;0	527;0	410;538	789;3	508;0;25;393;326; ; ; ; ;
18871;945;383;336;0	767;0	502;541	908;3	473;0;368;305;0	527;0	411;538	789;3	292;0;25;393;326; ; ; ; ;
18891;946;385;338;0	767;0	502;541	908;3	432;0;372;312;0	527;0	411;538	789;3	338;0;25;393;326; ; ; ; ;
18911;947;383;348;0	767;0	502;541	908;3	360;0;377;305;0	527;0	410;538	789;3	279;0;25;393;326; ; ; ; ;
18931;948;390;339;0	767;0	502;541	908;3	411;0;367;323;0	527;0	410;538	789;3	346;0;25;393;326; ; ; ; ;
18951;949;391;344;0	767;0	501;540	867;3	374;0;370;324;0	527;0	410;539	347;3	332;0;25;393;326; ; ; ; ;
18971;950;385;331;0	767;0	502;540	867;3	427;0;376;299;0	527;0	410;539	347;3	314;0;25;393;326; ; ; ; ;
18991;951;384;351;0	767;0	502;540	867;3	319;0;366;309;0	527;0	411;539	347;3	366;0;25;393;326; ; ; ; ;
19011;952;356;365;0	767;0	503;540	867;3	316;0;324;325;0	528;0	411;539	347;3	315;0;26;308;355; ; ; ; ;
19031;953;330;373;0	768;0	503;540	867;3	326;0;321;328;0	528;0	411;539	347;3	306;0;26;308;355; ; ; ; ;
19051;954;318;382;0	768;0	502;539	074;3	317;0;317;330;0	528;0	410;540	710;3	326;0;26;308;355; ; ; ; ;
19070;955;335;365;0	767;0	503;539	074;3	354;0;313;326;0	528;0	411;540	710;3	383;0;26;308;355; ; ; ; ;
19090;956;336;358;0	767;0	502;539	074;3	250;0;309;326;0	528;0	411;540	710;3	313;0;26;308;355; ; ; ; ;
19110;957;340;370;0	767;0	502;539	074;3	357;0;320;335;0	528;0	411;540	710;3	315;0;26;308;355; ; ; ; ;
19130;958;328;360;0	767;0	502;539	074;3	364;0;311;330;0	528;0	411;540	710;3	339;0;26;308;355; ; ; ; ;
19150;959;328;364;0	767;0	501;540	737;3	350;0;312;333;0	527;0	410;540	806;3	350;0;26;308;355; ; ; ; ;
19170;960;336;376;0	767;0	502;540	737;3	372;0;309;324;0	527;0	411;540	806;3	309;0;26;308;355; ; ; ; ;
19190;961;326;364;0	767;0	502;540	737;3	250;0;304;350;0	527;0	411;540	806;3	343;0;26;308;355; ; ; ; ;
19210;962;344;369;0	767;0	501;540	737;3	349;0;311;350;0	527;0	410;540	806;3	322;0;26;308;355; ; ; ; ;
19230;963;325;390;0	767;0	501;540	737;3	315;0;297;348;0	528;0	411;540	806;3	236;0;26;308;355; ; ; ; ;
19250;964;330;387;0	767;0	501;539	988;3	270;0;297;349;0	527;0	410;540	108;3	238;0;26;308;355; ; ; ; ;
19270;965;316;363;0	767;0	502;539	988;3	305;0;296;345;0	527;0	411;540	108;3	283;0;26;308;355; ; ; ; ;
19290;966;317;374;0	767;0	501;539	988;3	355;0;290;336;0	527;0	411;540	108;3	380;0;26;308;355; ; ; ; ;
19310;967;308;368;0	767;0	501;539	988;3	269;0;294;333;0	527;0	411;540	108;3	368;0;26;308;355; ; ; ; ;
19330;968;317;379;0	767;0	501;539	988;3	305;0;294;343;0	527;0	411;540	108;3	343;0;26;308;355; ; ; ; ;
19350;969;315;380;0	767;0	501;538	826;3	302;0;294;339;0	527;0	410;538	767;3	319;0;26;308;355; ; ; ; ;
19369;970;314;381;0	767;0	501;538	826;3	254;0;299;343;0	527;0	410;538	767;3	380;0;26;308;355; ; ; ; ;
19389;971;314;376;0	767;0	501;538	826;3	219;0;302;338;0	528;0	410;538	767;3	307;0;26;308;355; ; ; ; ;
19409;972;322;381;0	767;0	501;538	826;3	265;0;293;350;0	527;0	410;538	767;3	357;0;26;308;355; ; ; ; ;
19429;973;320;378;0	767;0	501;538	826;3	296;0;303;350;0	528;0	410;538	767;3	328;0;26;308;355; ; ; ; ;
19449;974;318;379;0	767;0	500;539	428;3	297;0;301;348;0	528;0	409;540	434;3	362;0;26;308;355; ; ; ; ;
19469;975;314;365;0	767;0	501;539	428;3	262;0;301;339;0	528;0	410;540	434;3	340;0;26;308;355; ; ; ; ;
19489;976;316;368;0	767;0	501;539	428;3	339;0;301;331;0	528;0	410;540	434;3	369;0;26;308;355; ; ; ; ;
19509;977;326;374;0	767;0	501;539	428;3	397;0;300;339;0	528;0	410;540	434;3	304;0;26;308;355; ; ; ; ;
19529;978;323;386;0	767;0	501;539	428;3	266;0;294;350;0	528;0	410;540	434;3	305;0;26;308;355; ; ; ; ;
19549;979;327;391;0	768;0	500;539	539;3	320;0;294;350;0	528;0	409;539	771;3	303;0;26;308;355; ; ; ; ;
19569;980;312;375;0	767;0	501;539	539;3	282;0;299;338;0	528;0	409;539	771;3	267;0;26;308;355; ; ; ; ;
19589;981;317;364;0	767;0	501;539	539;3	322;0;299;328;0	528;0	409;539	771;3	299;0;26;308;355; ; ; ; ;
19609;982;314;371;0	767;0	501;539	539;3	336;0;304;340;0	528;0	409;539	771;3	342;0;26;308;355; ; ; ; ;
19629;983;314;376;0	767;0	501;539	539;3	310;0;293;329;0	528;0	409;539	771;3	312;0;26;308;355; ; ; ; ;
19649;984;314;372;0	768;0	500;540	021;3	313;0;294;335;0	528;0	409;538	959;3	326;0;26;308;355; ; ; ; ;
19668;985;319;373;0	768;0	500;540	021;3	195;0;302;328;0	528;0	409;538	959;3	216;0;26;308;355; ; ; ; ;
19688;986;324;373;0	768;0	500;540	021;3	306;0;296;341;0	528;0	409;538	959;3	266;0;26;308;355; ; ; ; ;
19708;987;317;377;0	768;0	500;540	021;3	162;0;302;348;0	528;0	409;538	959;3	180;0;26;308;355; ; ; ; ;
19728;988;309;368;0	768;0	500;540	021;3	157;0;300;336;0	528;0	409;538	959;3	218;0;26;308;355; ; ; ; ;
19748;989;309;369;0	768;0	500;539	452;3	148;0;298;344;0	529;0	408;538	961;3	222;0;26;308;355; ; ; ; ;
19768;990;312;361;0	768;0	500;539	452;3	179;0;300;344;0	529;0	409;538	961;3	257;0;26;308;355; ; ; ; ;
19788;991;318;366;0	769;0	500;539	452;3	306;0;305;331;0	529;0	409;538	961;3	259;0;26;308;355; ; ; ; ;
19808;992;321;385;0	769;0	500;539	452;3	164;0;302;339;0	529;0	409;538	961;3	274;0;26;308;355; ; ; ; ;
19828;993;311;367;0	769;0	500;539	452;3	264;0;299;353;0	529;0	409;538	961;3	284;0;26;308;355; ; ; ; ;
19848;994;314;374;0	769;0	500;539	951;3	206;0;300;348;0	529;0	408;539	951;3	297;0;26;308;355; ; ; ; ;
19868;995;314;371;0	768;0	501;539	951;3	308;0;305;338;0	529;0	409;539	951;3	281;0;26;308;355; ; ; ; ;
19888;996;321;376;0	768;0	501;539	951;3	358;0;292;333;0	529;0	409;539	951;3	309;0;26;308;355; ; ; ; ;
19908;997;325;378;0	768;0	501;539	951;3	314;0;295;335;0	528;0	409;539	951;3	305;0;26;308;355; ; ; ; ;
19928;998;320;368;0	767;0	501;539	951;3	282;0;300;332;0	528;0	409;539	951;3	276;0;26;308;355; ; ; ; ;
19947;999;321;371;0	768;0	500;539	472;3	291;0;294;331;0	528;0	408;540	803;3	294;0;26;308;355; ; ; ; ;
19967;1000;319;377;0	767;0	501;539	472;3	290;0;299;330;0	528;0	409;540	803;3	291;0;26;308;355; ; ; ; ;
19987;1001;317;377;0	767;0	501;539	472;3	328;0;298;335;0	528;0	409;540	803;3	343;0;26;308;355; ; ; ; ;
20007;1002;306;360;0	767;0	500;539	472;3	292;0;298;339;0	528;0	409;540	803;3	409;0;26;308;355; ; ; ; ;
20027;1003;314;376;0	767;0	500;539	472;3	259;0;304;337;0	528;0	409;540	803;3	318;0;26;308;355; ; ; ; ;
20047;1004;310;372;0	768;0	500;538	129;3	259;0;305;341;0	528;0	408;538	831;3	351;0;26;308;355; ; ; ; ;
20067;1005;324;380;0	767;0	500;538	129;3	388;0;305;339;0	528;0	409;538	831;3	308;0;26;308;355; ; ; ; ;
20087;1006;323;378;0	767;0	500;538	129;3	316;0;301;331;0	528;0	409;538	831;3	304;0;26;308;355; ; ; ; ;
20107;1007;300;368;0	767;0	501;538	129;3	268;0;280;336;0	528;0	409;538	831;3	335;0;26;308;355; ; ; ; ;
20127;1008;313;374;0	767;0	501;538	129;3	265;0;287;339;0	528;0	409;538	831;3	377;0;26;308;355; ; ; ; ;
20147;1009;304;368;0	767;0	500;540	632;3	276;0;278;334;0	528;0	408;540	451;3	398;0;26;308;355; ; ; ; ;
20167;1010;322;373;0	767;0	501;540	632;3	263;0;290;335;0	528;0	409;540	451;3	339;0;26;308;355; ; ; ; ;
20187;1011;319;368;0	767;0	501;540	632;3	279;0;293;342;0	528;0	409;540	451;3	336;0;26;308;355; ; ; ; ;
20207;1012;310;377;0	767;0	501;540	632;3	272;0;287;336;0	527;0	409;540	451;3	430;0;26;308;355; ; ; ; ;
20227;1013;302;364;0	767;0	501;540	632;3	372;0;292;331;0	528;0	409;540	451;3	375;0;26;308;355; ; ; ; ;
20247;1014;297;366;0	767;0	500;540	416;3	385;0;290;334;0	528;0	408;538	763;3	390;0;26;308;355; ; ; ; ;
20266;1015;304;368;0	767;0	501;540	416;3	261;0;289;339;0	528;0	409;538	763;3	341;0;26;308;355; ; ; ; ;
20286;1016;311;372;0	768;0	501;540	416;3	207;0;289;333;0	528;0	409;538	763;3	301;0;26;308;355; ; ; ; ;
20306;1017;302;371;0	768;0	501;540	416;3	278;0;284;339;0	529;0	409;538	763;3	320;0;26;308;355; ; ; ; ;
20326;1018;321;366;0	768;0	501;540	416;3	273;0;287;342;0	529;0	410;538	763;3	260;0;26;308;355; ; ; ; ;
20346;1019;321;365;0	767;0	501;543	287;3	281;0;286;340;0	527;0	409;539	774;3	259;0;26;308;355; ; ; ; ;
20366;1020;434;393;0	765;0	501;543	287;3	198;0;427;336;0	526;0	409;539	774;3	228;0;27;441;352; ; ; ; ;
20386;1021;444;372;0	765;0	501;543	287;3	308;0;442;332;0	526;0	409;539	774;3	183;0;27;441;352; ; ; ; ;
20406;1022;439;364;0	765;0	501;543	287;3	220;0;433;330;0	525;0	409;539	774;3	208;0;27;441;352; ; ; ; ;
20426;1023;442;368;0	764;0	501;543	287;3	300;0;438;343;0	525;0	409;539	774;3	280;0;27;441;352; ; ; ; ;
20446;1024;440;365;0	764;0	500;542	052;3	260;0;434;343;0	525;0	408;538	941;3	263;0;27;441;352; ; ; ; ;
20466;1025;446;365;0	764;0	501;542	052;3	166;0;441;323;0	525;0	409;538	941;3	256;0;27;441;352; ; ; ; ;
20486;1026;455;379;0	764;0	501;542	052;3	163;0;436;344;0	525;0	409;538	941;3	261;0;27;441;352; ; ; ; ;
20506;1027;-800;-600;0	525;0	409;-1	000;-1	000;4;430;325;0	525;0	409;538	941;3	187;0; ; ; ; ; ; ; ;
20526;1028;444;369;0	765;0	501;542	052;3	115;0;429;348;0	525;0	409;538	941;3	296;0;28;468;373; ; ; ; ;
20545;1029;444;369;0	765;0	500;542	618;3	118;0;428;342;0	526;0	408;539	689;3	288;0;28;468;373; ; ; ; ;
20565;1030;466;387;0	765;0	501;542	618;3	265;0;445;339;0	525;0	409;539	689;3	228;0;28;468;373; ; ; ; ;
20585;1031;483;394;0	764;0	501;542	618;3	205;0;455;354;0	525;0	410;539	689;3	290;0;28;468;373; ; ; ; ;
20605;1032;491;394;0	764;0	502;542	618;3	232;0;460;364;0	525;0	410;539	689;3	310;0;28;468;373; ; ; ; ;
20625;1033;-800;-600;0	525;0	410;-1	000;-1	000;4;472;356;0	525;0	410;539	689;3	311;0;28;468;373; ; ; ; ;
20645;1034;-800;-600;0	764;0	501;-1	000;-1	000;4;478;361;0	525;0	409;538	542;3	305;0;28;468;373; ; ; ; ;
20665;1035;481;398;0	764;0	502;542	050;3	317;0;466;355;0	524;0	410;538	542;3	370;0;28;468;373; ; ; ; ;
20685;1036;479;384;0	764;0	502;542	050;3	229;0;461;364;0	524;0	410;538	542;3	339;0;28;468;373; ; ; ; ;
20705;1037;476;407;0	764;0	502;542	050;3	267;0;461;356;0	524;0	410;538	542;3	363;0;28;468;373; ; ; ; ;
20725;1038;484;392;0	764;0	502;542	050;3	413;0;461;367;0	525;0	410;538	542;3	448;0;28;468;373; ; ; ; ;
20745;1039;482;390;0	764;0	501;541	958;3	386;0;460;366;0	525;0	410;537	840;3	441;0;28;468;373; ; ; ; ;
20765;1040;477;399;0	765;0	502;541	958;3	298;0;458;363;0	525;0	411;537	840;3	395;0;28;468;373; ; ; ; ;
20785;1041;488;404;0	765;0	502;541	958;3	377;0;468;365;0	525;0	411;537	840;3	308;0;28;468;373; ; ; ; ;
20805;1042;483;409;0	765;0	502;541	958;3	361;0;466;360;0	526;0	411;537	840;3	347;0;28;468;373; ; ; ; ;
20825;1043;481;393;0	766;0	502;541	958;3	381;0;454;359;0	526;0	411;537	840;3	437;0;28;468;373; ; ; ; ;
20845;1044;480;397;0	766;0	501;542	124;3	378;0;459;358;0	526;0	410;538	152;3	409;0;28;468;373; ; ; ; ;
20864;1045;478;398;0	767;0	502;542	124;3	363;0;462;356;0	527;0	411;538	152;3	368;0;28;468;373; ; ; ; ;
20884;1046;477;398;0	767;0	502;542	124;3	438;0;458;359;0	527;0	411;538	152;3	444;0;28;468;373; ; ; ; ;
20904;1047;477;389;0	767;0	503;542	124;3	372;0;457;355;0	527;0	411;538	152;3	354;0;28;468;373; ; ; ; ;
20924;1048;481;381;0	767;0	503;542	124;3	391;0;464;356;0	527;0	411;538	152;3	358;0;28;468;373; ; ; ; ;
20944;1049;481;378;0	767;0	502;541	816;3	412;0;462;357;0	527;0	411;537	668;3	370;0;28;468;373; ; ; ; ;
20964;1050;478;393;0	767;0	503;541	816;3	252;0;455;359;0	527;0	411;537	668;3	424;0;28;468;373; ; ; ; ;
20984;1051;478;394;0	767;0	503;541	816;3	320;0;459;363;0	527;0	411;537	668;3	368;0;28;468;373; ; ; ; ;
21004;1052;467;388;0	767;0	503;541	816;3	309;0;452;351;0	527;0	412;537	668;3	296;0;28;468;373; ; ; ; ;
21024;1053;476;391;0	767;0	503;541	816;3	317;0;472;342;0	527;0	412;537	668;3	353;0;28;468;373; ; ; ; ;
21044;1054;473;390;0	767;0	502;541	212;3	309;0;474;340;0	527;0	411;537	329;3	322;0;28;468;373; ; ; ; ;
21064;1055;476;384;0	767;0	503;541	212;3	339;0;456;356;0	527;0	411;537	329;3	329;0;28;468;373; ; ; ; ;
21084;1056;404;326;0	767;0	501;541	212;3	353;0;412;303;0	528;0	410;537	329;3	219;0;29;382;309; ; ; ; ;
21104;1057;401;327;0	768;0	501;541	212;3	338;0;388;293;0	529;0	410;537	329;3	313;0;29;382;309; ; ; ; ;
21124;1058;397;330;0	768;0	502;541	212;3	291;0;383;295;0	529;0	410;537	329;3	316;0;29;382;309; ; ; ; ;
21144;1059;393;332;0	769;0	501;541	370;3	292;0;377;295;0	529;0	410;539	386;3	332;0;29;382;309; ; ; ; ;
21163;1060;404;345;0	769;0	502;541	370;3	396;0;380;282;0	529;0	410;539	386;3	255;0;29;382;309; ; ; ; ;
21183;1061;391;323;0	769;0	502;541	370;3	367;0;375;291;0	529;0	410;539	386;3	324;0;29;382;309; ; ; ; ;
21203;1062;392;329;0	769;0	502;541	370;3	349;0;383;275;0	529;0	410;539	386;3	326;0;29;382;309; ; ; ; ;
21223;1063;392;333;0	769;0	502;541	370;3	324;0;375;280;0	529;0	411;539	386;3	327;0;29;382;309; ; ; ; ;
21243;1064;392;335;0	769;0	502;542	621;3	311;0;378;283;0	530;0	410;537	477;3	316;0;29;382;309; ; ; ; ;
21263;1065;399;330;0	769;0	503;542	621;3	386;0;373;295;0	530;0	411;537	477;3	332;0;29;382;309; ; ; ; ;
21283;1066;391;323;0	769;0	503;542	621;3	341;0;376;281;0	530;0	411;537	477;3	377;0;29;382;309; ; ; ; ;
21303;1067;393;333;0	770;0	503;542	621;3	299;0;375;281;0	530;0	411;537	477;3	345;0;29;382;309; ; ; ; ;
21323;1068;387;325;0	770;0	503;542	621;3	421;0;382;280;0	530;0	411;537	477;3	288;0;29;382;309; ; ; ; ;
21343;1069;386;329;0	770;0	502;541	952;3	387;0;384;280;0	531;0	410;537	782;3	301;0;29;382;309; ; ; ; ;
21363;1070;386;328;0	770;0	503;541	952;3	245;0;371;293;0	531;0	411;537	782;3	328;0;29;382;309; ; ; ; ;
21383;1071;394;328;0	770;0	503;541	952;3	275;0;379;284;0	531;0	410;537	782;3	309;0;29;382;309; ; ; ; ;
21403;1072;391;334;0	770;0	503;541	952;3	342;0;386;286;0	531;0	410;537	782;3	269;0;29;382;309; ; ; ; ;
21423;1073;388;329;0	771;0	503;541	952;3	263;0;373;294;0	531;0	410;537	782;3	232;0;29;382;309; ; ; ; ;
21442;1074;391;331;0	771;0	502;542	112;3	297;0;379;288;0	531;0	409;539	259;3	213;0;29;382;309; ; ; ; ;
21462;1075;383;319;0	770;0	503;542	112;3	336;0;377;281;0	531;0	410;539	259;3	333;0;29;382;309; ; ; ; ;
21482;1076;384;332;0	770;0	503;542	112;3	328;0;376;273;0	531;0	410;539	259;3	221;0;29;382;309; ; ; ; ;
21502;1077;394;336;0	770;0	503;542	112;3	306;0;378;274;0	530;0	410;539	259;3	275;0;29;382;309; ; ; ; ;
21522;1078;392;332;0	769;0	503;542	112;3	296;0;381;292;0	530;0	410;539	259;3	222;0;29;382;309; ; ; ; ;
21542;1079;391;334;0	770;0	502;540	953;3	280;0;382;292;0	530;0	409;537	327;3	229;0;29;382;309; ; ; ; ;
21562;1080;392;329;0	769;0	502;540	953;3	364;0;371;292;0	530;0	410;537	327;3	277;0;29;382;309; ; ; ; ;
21582;1081;388;332;0	769;0	502;540	953;3	344;0;374;278;0	530;0	409;537	327;3	348;0;29;382;309; ; ; ; ;
21602;1082;390;326;0	770;0	502;540	953;3	358;0;384;279;0	530;0	409;537	327;3	308;0;29;382;309; ; ; ; ;
21622;1083;389;329;0	770;0	502;540	953;3	386;0;373;286;0	530;0	409;537	327;3	346;0;29;382;309; ; ; ; ;
21642;1084;388;329;0	770;0	501;540	794;3	381;0;377;278;0	530;0	409;537	285;3	332;0;29;382;309; ; ; ; ;
21662;1085;395;335;0	770;0	502;540	794;3	397;0;387;281;0	530;0	409;537	285;3	312;0;29;382;309; ; ; ; ;
21682;1086;389;326;0	770;0	502;540	794;3	368;0;373;289;0	530;0	409;537	285;3	451;0;29;382;309; ; ; ; ;
21702;1087;390;325;0	770;0	502;540	794;3	540;0;375;293;0	530;0	409;537	285;3	507;0;29;382;309; ; ; ; ;
21722;1088;388;329;0	770;0	502;540	794;3	499;0;381;288;0	530;0	409;537	285;3	473;0;29;382;309; ; ; ; ;
21741;1089;389;331;0	770;0	502;540	251;3	533;0;374;287;0	530;0	409;538	179;3	505;0;29;382;309; ; ; ; ;
21761;1090;387;329;0	770;0	502;540	251;3	559;0;376;294;0	530;0	409;538	179;3	568;0;29;382;309; ; ; ; ;
21781;1091;390;325;0	770;0	502;540	251;3	603;0;367;290;0	530;0	409;538	179;3	479;0;29;382;309; ; ; ; ;
21801;1092;385;333;0	770;0	502;540	251;3	542;0;376;292;0	530;0	409;538	179;3	490;0;29;382;309; ; ; ; ;
21821;1093;383;325;0	770;0	502;540	251;3	572;0;377;286;0	530;0	409;538	179;3	550;0;29;382;309; ; ; ; ;
21842;1094;383;329;0	770;0	501;539	250;3	574;0;375;287;0	530;0	408;536	876;3	498;0;29;382;309; ; ; ; ;
21861;1095;382;330;0	770;0	502;539	250;3	549;0;371;294;0	530;0	409;536	876;3	548;0;29;382;309; ; ; ; ;
21881;1096;385;331;0	770;0	502;539	250;3	549;0;370;288;0	530;0	409;536	876;3	542;0;29;382;309; ; ; ; ;
21901;1097;379;333;0	770;0	502;539	250;3	649;0;376;291;0	530;0	409;536	876;3	485;0;29;382;309; ; ; ; ;
21921;1098;384;338;0	770;0	502;539	250;3	507;0;369;288;0	530;0	409;536	876;3	530;0;29;382;309; ; ; ; ;
21941;1099;384;339;0	770;0	501;539	860;3	532;0;370;287;0	530;0	408;538	080;3	519;0;29;382;309; ; ; ; ;
21961;1100;385;325;0	769;0	502;539	860;3	511;0;370;286;0	530;0	408;538	080;3	548;0;29;382;309; ; ; ; ;
21981;1101;390;332;0	769;0	502;539	860;3	483;0;376;296;0	530;0	408;538	080;3	522;0;29;382;309; ; ; ; ;
22001;1102;388;331;0	769;0	501;539	860;3	529;0;367;295;0	530;0	408;538	080;3	516;0;29;382;309; ; ; ; ;
22021;1103;382;333;0	769;0	501;539	860;3	530;0;377;296;0	529;0	408;538	080;3	478;0;29;382;309; ; ; ; ;
22041;1104;384;332;0	769;0	500;540	290;3	534;0;374;294;0	529;0	407;538	502;3	464;0;29;382;309; ; ; ; ;
22060;1105;383;336;0	769;0	501;540	290;3	508;0;375;301;0	529;0	408;538	502;3	407;0;29;382;309; ; ; ; ;
22080;1106;385;329;0	769;0	502;540	290;3	453;0;367;292;0	530;0	408;538	502;3	422;0;29;382;309; ; ; ; ;
22100;1107;380;326;0	769;0	502;540	290;3	462;0;378;288;0	530;0	409;538	502;3	394;0;29;382;309; ; ; ; ;
22120;1108;384;335;0	769;0	502;540	290;3	430;0;377;286;0	530;0	409;538	502;3	445;0;29;382;309; ; ; ; ;
22140;1109;383;330;0	769;0	502;540	176;3	425;0;376;284;0	530;0	409;538	598;3	444;0;29;382;309; ; ; ; ;
22161;1110;382;331;0	769;0	503;540	176;3	474;0;369;285;0	530;0	410;538	598;3	533;0;29;382;309; ; ; ; ;
22180;1111;378;330;0	769;0	503;540	176;3	432;0;375;294;0	530;0	410;538	598;3	401;0;29;382;309; ; ; ; ;
22200;1112;382;330;0	770;0	503;540	176;3	451;0;376;290;0	531;0	410;538	598;3	377;0;29;382;309; ; ; ; ;
22220;1113;388;334;0	770;0	504;540	176;3	390;0;372;288;0	531;0	410;538	598;3	367;0;29;382;309; ; ; ; ;
22242;1114;388;334;0	771;0	503;539	871;3	381;0;375;292;0	532;0	410;538	500;3	356;0;29;382;309; ; ; ; ;
22260;1115;327;374;0	772;0	505;539	871;3	318;0;296;328;0	533;0	412;538	500;3	381;0;30;306;357; ; ; ; ;
22280;1116;315;375;0	773;0	506;539	871;3	364;0;289;341;0	534;0	412;538	500;3	488;0;30;306;357; ; ; ; ;
22300;1117;306;371;0	773;0	506;539	871;3	374;0;293;331;0	534;0	413;538	500;3	315;0;30;306;357; ; ; ; ;
22320;1118;308;373;0	773;0	506;539	871;3	357;0;287;337;0	534;0	413;538	500;3	368;0;30;306;357; ; ; ; ;
22339;1119;311;373;0	773;0	505;538	738;3	351;0;287;333;0	534;0	412;538	435;3	377;0;30;306;357; ; ; ; ;
22359;1120;312;368;0	773;0	506;538	738;3	375;0;280;337;0	534;0	413;538	435;3	345;0;30;306;357; ; ; ; ;
22379;1121;304;371;0	773;0	507;538	738;3	318;0;297;339;0	534;0	413;538	435;3	414;0;30;306;357; ; ; ; ;
22399;1122;315;372;0	773;0	507;538	738;3	355;0;286;324;0	534;0	413;538	435;3	385;0;30;306;357; ; ; ; ;
22419;1123;302;367;0	773;0	507;538	738;3	469;0;284;349;0	534;0	413;538	435;3	376;0;30;306;357; ; ; ; ;
22439;1124;305;368;0	773;0	506;539	756;3	464;0;290;347;0	534;0	412;538	362;3	366;0;30;306;357; ; ; ; ;
22459;1125;323;374;0	773;0	507;539	756;3	320;0;288;341;0	534;0	413;538	362;3	385;0;30;306;357; ; ; ; ;
22479;1126;303;364;0	773;0	507;539	756;3	352;0;294;347;0	534;0	414;538	362;3	410;0;30;306;357; ; ; ; ;
22499;1127;319;379;0	774;0	507;539	756;3	338;0;284;343;0	534;0	414;538	362;3	415;0;30;306;357; ; ; ; ;
22519;1128;316;368;0	774;0	508;539	756;3	370;0;284;335;0	535;0	414;538	362;3	408;0;30;306;357; ; ; ; ;
22539;1129;310;375;0	774;0	507;539	191;3	368;0;285;338;0	535;0	414;537	169;3	402;0;30;306;357; ; ; ; ;
22559;1130;316;373;0	774;0	508;539	191;3	318;0;286;336;0	534;0	415;537	169;3	273;0;30;306;357; ; ; ; ;
22579;1131;308;365;0	773;0	508;539	191;3	308;0;293;357;0	534;0	415;537	169;3	300;0;30;306;357; ; ; ; ;
22599;1132;309;369;0	773;0	509;539	191;3	370;0;281;333;0	534;0	415;537	169;3	349;0;30;306;357; ; ; ; ;
22619;1133;300;368;0	773;0	509;539	191;3	269;0;281;346;0	534;0	416;537	169;3	260;0;30;306;357; ; ; ; ;
22639;1134;297;366;0	773;0	508;539	766;3	279;0;280;350;0	534;0	415;537	931;3	289;0;30;306;357; ; ; ; ;
22658;1135;303;361;0	773;0	509;539	766;3	314;0;285;333;0	534;0	416;537	931;3	330;0;30;306;357; ; ; ; ;
22678;1136;302;371;0	773;0	509;539	766;3	242;0;290;343;0	534;0	416;537	931;3	281;0;30;306;357; ; ; ; ;
22698;1137;303;369;0	774;0	509;539	766;3	257;0;292;341;0	535;0	416;537	931;3	378;0;30;306;357; ; ; ; ;
22718;1138;299;373;0	774;0	509;539	766;3	250;0;290;334;0	535;0	416;537	931;3	247;0;30;306;357; ; ; ; ;
22738;1139;299;373;0	774;0	508;539	419;3	256;0;290;337;0	535;0	415;539	662;3	277;0;30;306;357; ; ; ; ;
22758;1140;324;378;0	774;0	509;539	419;3	378;0;300;349;0	535;0	416;539	662;3	434;0;30;306;357; ; ; ; ;
22778;1141;326;385;0	774;0	509;539	419;3	378;0;301;347;0	535;0	416;539	662;3	297;0;30;306;357; ; ; ; ;
22798;1142;340;393;0	774;0	509;539	419;3	341;0;304;336;0	535;0	415;539	662;3	366;0;30;306;357; ; ; ; ;
22818;1143;322;374;0	774;0	509;539	419;3	335;0;305;355;0	535;0	416;539	662;3	351;0;30;306;357; ; ; ; ;
22838;1144;326;379;0	774;0	508;539	627;3	330;0;306;352;0	535;0	415;539	366;3	334;0;30;306;357; ; ; ; ;
22858;1145;337;380;0	774;0	509;539	627;3	331;0;299;348;0	535;0	416;539	366;3	303;0;30;306;357; ; ; ; ;
22878;1146;336;387;0	774;0	509;539	627;3	261;0;298;341;0	535;0	416;539	366;3	329;0;30;306;357; ; ; ; ;
22898;1147;318;371;0	774;0	509;539	627;3	331;0;306;343;0	535;0	416;539	366;3	390;0;30;306;357; ; ; ; ;
22917;1148;323;377;0	774;0	509;539	627;3	270;0;293;340;0	534;0	416;539	366;3	348;0;30;306;357; ; ; ; ;
22937;1149;327;375;0	773;0	508;540	626;3	302;0;294;340;0	534;0	415;539	561;3	376;0;30;306;357; ; ; ; ;
22959;1150;324;375;0	773;0	509;540	626;3	366;0;303;343;0	534;0	416;539	561;3	323;0;30;306;357; ; ; ; ;
22977;1151;326;377;0	773;0	509;540	626;3	285;0;300;339;0	534;0	416;539	561;3	314;0;30;306;357; ; ; ; ;
22998;1152;313;370;0	773;0	509;540	626;3	363;0;299;339;0	534;0	416;539	561;3	302;0;30;306;357; ; ; ; ;
23017;1153;319;372;0	773;0	509;540	626;3	225;0;303;341;0	534;0	416;539	561;3	355;0;30;306;357; ; ; ; ;
23037;1154;317;371;0	773;0	508;540	076;3	228;0;302;344;0	534;0	415;536	861;3	335;0;30;306;357; ; ; ; ;
23057;1155;331;390;0	773;0	508;540	076;3	363;0;303;352;0	534;0	415;536	861;3	277;0;30;306;357; ; ; ; ;
23077;1156;326;375;0	773;0	508;540	076;3	257;0;297;337;0	534;0	415;536	861;3	303;0;30;306;357; ; ; ; ;
23097;1157;321;380;0	773;0	508;540	076;3	292;0;292;333;0	533;0	415;536	861;3	235;0;30;306;357; ; ; ; ;
23117;1158;328;382;0	773;0	508;540	076;3	303;0;291;352;0	533;0	415;536	861;3	314;0;30;306;357; ; ; ; ;
23137;1159;324;384;0	773;0	507;540	136;3	315;0;290;343;0	533;0	414;537	782;3	300;0;30;306;357; ; ; ; ;
23157;1160;325;369;0	773;0	508;540	136;3	275;0;302;344;0	534;0	415;537	782;3	232;0;30;306;357; ; ; ; ;
23177;1161;323;379;0	773;0	508;540	136;3	214;0;292;332;0	534;0	415;537	782;3	240;0;30;306;357; ; ; ; ;
23197;1162;330;368;0	773;0	507;540	136;3	183;0;292;349;0	534;0	415;537	782;3	196;0;30;306;357; ; ; ; ;
23217;1163;307;367;0	773;0	507;540	136;3	219;0;300;352;0	534;0	414;537	782;3	212;0;30;306;357; ; ; ; ;
23237;1164;306;368;0	773;0	506;540	753;3	214;0;294;355;0	534;0	414;538	209;3	206;0;30;306;357; ; ; ; ;
23256;1165;319;363;0	774;0	507;540	753;3	196;0;288;342;0	534;0	414;538	209;3	201;0;30;306;357; ; ; ; ;
23278;1166;306;365;0	774;0	507;540	753;3	217;0;299;336;0	534;0	414;538	209;3	209;0;30;306;357; ; ; ; ;
23296;1167;321;372;0	774;0	507;540	753;3	242;0;292;330;0	535;0	414;538	209;3	213;0;30;306;357; ; ; ; ;
23318;1168;321;371;0	774;0	507;540	753;3	218;0;289;335;0	535;0	414;538	209;3	331;0;30;306;357; ; ; ; ;
23336;1169;322;371;0	775;0	506;539	477;3	220;0;293;334;0	535;0	413;537	707;3	344;0;30;306;357; ; ; ; ;
23356;1170;312;371;0	775;0	507;539	477;3	187;0;305;347;0	535;0	414;537	707;3	191;0;30;306;357; ; ; ; ;
23376;1171;315;373;0	775;0	507;539	477;3	345;0;294;342;0	535;0	414;537	707;3	263;0;30;306;357; ; ; ; ;
23397;1172;316;384;0	775;0	508;539	477;3	338;0;288;336;0	536;0	414;537	707;3	342;0;30;306;357; ; ; ; ;
23416;1173;314;375;0	775;0	508;539	477;3	247;0;296;333;0	536;0	414;537	707;3	268;0;30;306;357; ; ; ; ;
23437;1174;314;379;0	775;0	507;539	717;3	331;0;294;330;0	536;0	414;537	150;3	293;0;30;306;357; ; ; ; ;
23456;1175;321;379;0	776;0	508;539	717;3	371;0;296;346;0	536;0	415;537	150;3	324;0;30;306;357; ; ; ; ;
23477;1176;324;371;0	776;0	509;539	717;3	343;0;293;342;0	537;0	415;537	150;3	298;0;30;306;357; ; ; ; ;
23496;1177;324;377;0	776;0	509;539	717;3	306;0;288;354;0	537;0	415;537	150;3	314;0;30;306;357; ; ; ; ;
23517;1178;320;376;0	777;0	509;539	717;3	317;0;295;342;0	537;0	415;537	150;3	311;0;30;306;357; ; ; ; ;
23535;1179;321;375;0	777;0	509;540	009;3	330;0;292;346;0	538;0	414;537	245;3	308;0;30;306;357; ; ; ; ;
23557;1180;321;375;0	777;0	510;540	009;3	336;0;305;347;0	538;0	415;537	245;3	369;0;30;306;357; ; ; ; ;
23575;1181;318;376;0	777;0	510;540	009;3	311;0;293;334;0	538;0	415;537	245;3	323;0;30;306;357; ; ; ; ;
23595;1182;327;375;0	778;0	510;540	009;3	340;0;288;339;0	538;0	416;537	245;3	330;0;30;306;357; ; ; ; ;
23615;1183;320;375;0	778;0	510;540	009;3	323;0;296;339;0	539;0	416;537	245;3	299;0;30;306;357; ; ; ; ;
23635;1184;321;375;0	778;0	510;539	302;3	313;0;296;339;0	539;0	415;536	931;3	292;0;30;306;357; ; ; ; ;
23655;1185;329;379;0	778;0	511;539	302;3	342;0;288;337;0	539;0	416;536	931;3	319;0;30;306;357; ; ; ; ;
23675;1186;320;372;0	778;0	511;539	302;3	305;0;305;332;0	539;0	416;536	931;3	280;0;30;306;357; ; ; ; ;
23695;1187;327;377;0	778;0	511;539	302;3	390;0;307;339;0	539;0	416;536	931;3	200;0;30;306;357; ; ; ; ;
23715;1188;318;371;0	778;0	510;539	302;3	372;0;288;344;0	539;0	416;536	931;3	323;0;30;306;357; ; ; ; ;
23735;1189;320;374;0	778;0	510;538	584;3	373;0;296;342;0	539;0	415;538	493;3	293;0;30;306;357; ; ; ; ;
23755;1190;328;387;0	778;0	510;538	584;3	308;0;291;335;0	539;0	416;538	493;3	308;0;30;306;357; ; ; ; ;
23775;1191;320;379;0	778;0	511;538	584;3	378;0;294;336;0	539;0	416;538	493;3	356;0;30;306;357; ; ; ; ;
23795;1192;314;370;0	778;0	511;538	584;3	282;0;295;339;0	539;0	416;538	493;3	325;0;30;306;357; ; ; ; ;
23815;1193;328;383;0	778;0	511;538	584;3	327;0;299;343;0	539;0	416;538	493;3	300;0;30;306;357; ; ; ; ;
23834;1194;322;375;0	779;0	510;539	660;3	346;0;301;345;0	539;0	416;537	802;3	312;0;30;306;357; ; ; ; ;
23855;1195;323;373;0	779;0	511;539	660;3	324;0;297;341;0	539;0	417;537	802;3	432;0;30;306;357; ; ; ; ;
23874;1196;322;380;0	779;0	511;539	660;3	351;0;296;353;0	540;0	417;537	802;3	473;0;30;306;357; ; ; ; ;
23894;1197;318;376;0	779;0	512;539	660;3	451;0;290;325;0	540;0	417;537	802;3	404;0;30;306;357; ; ; ; ;
23914;1198;329;391;0	778;0	512;539	660;3	530;0;291;333;0	540;0	417;537	802;3	419;0;30;306;357; ; ; ; ;
23934;1199;328;395;0	779;0	511;538	351;3	578;0;291;330;0	539;0	416;539	116;3	430;0;30;306;357; ; ; ; ;
23954;1200;318;378;0	778;0	511;538	351;3	392;0;303;334;0	539;0	417;539	116;3	461;0;30;306;357; ; ; ; ;
23974;1201;324;379;0	778;0	511;538	351;3	420;0;289;334;0	539;0	417;539	116;3	472;0;30;306;357; ; ; ; ;
23994;1202;327;377;0	778;0	512;538	351;3	477;0;299;342;0	539;0	417;539	116;3	467;0;30;306;357; ; ; ; ;
24014;1203;325;371;0	778;0	512;538	351;3	419;0;303;329;0	539;0	417;539	116;3	445;0;30;306;357; ; ; ; ;
24034;1204;325;370;0	778;0	511;539	000;3	442;0;299;333;0	538;0	417;537	592;3	439;0;30;306;357; ; ; ; ;
24054;1205;366;337;0	776;0	511;539	000;3	383;0;373;300;0	537;0	417;537	592;3	433;0; ; ; ; ; ; ; ;
24074;1206;401;317;0	775;0	510;539	000;3	459;0;394;259;0	536;0	416;537	592;3	422;0;31;406;284; ; ; ; ;
24094;1207;412;306;0	775;0	510;539	000;3	571;0;411;264;0	536;0	416;537	592;3	357;0;31;406;284; ; ; ; ;
24113;1208;405;301;0	774;0	510;539	000;3	443;0;405;260;0	536;0	416;537	592;3	462;0;31;406;284; ; ; ; ;
24133;1209;410;294;0	774;0	509;540	350;3	483;0;415;258;0	535;0	415;540	659;3	462;0;31;406;284; ; ; ; ;
24153;1210;406;310;0	774;0	509;540	350;3	449;0;402;265;0	535;0	416;540	659;3	478;0;31;406;284; ; ; ; ;
24173;1211;411;307;0	773;0	509;540	350;3	480;0;394;263;0	534;0	416;540	659;3	517;0;31;406;284; ; ; ; ;
24193;1212;415;302;0	773;0	508;540	350;3	491;0;401;255;0	534;0	415;540	659;3	490;0;31;406;284; ; ; ; ;
24213;1213;408;312;0	773;0	508;540	350;3	477;0;397;264;0	533;0	415;540	659;3	509;0;31;406;284; ; ; ; ;
24233;1214;412;310;0	772;0	507;539	935;3	477;0;400;263;0	533;0	414;539	441;3	490;0;31;406;284; ; ; ; ;
24253;1215;408;310;0	772;0	507;539	935;3	553;0;406;268;0	533;0	415;539	441;3	564;0;31;406;284; ; ; ; ;
24273;1216;410;309;0	772;0	507;539	935;3	463;0;401;272;0	532;0	415;539	441;3	575;0;31;406;284; ; ; ; ;
24293;1217;393;330;0	772;0	507;539	935;3	507;0;373;302;0	533;0	415;539	441;3	605;0;32;387;302; ; ; ; ;
24313;1218;387;333;0	772;0	508;539	935;3	507;0;375;304;0	533;0	415;539	441;3	499;0;32;387;302; ; ; ; ;
24333;1219;380;336;0	772;0	507;540	743;3	513;0;377;307;0	533;0	415;538	329;3	500;0;32;387;302; ; ; ; ;
24353;1220;390;326;0	772;0	508;540	743;3	483;0;375;290;0	533;0	416;538	329;3	504;0;32;387;302; ; ; ; ;
24373;1221;388;335;0	772;0	508;540	743;3	466;0;384;296;0	533;0	416;538	329;3	532;0;32;387;302; ; ; ; ;
24393;1222;393;338;0	772;0	508;540	743;3	492;0;374;294;0	533;0	416;538	329;3	501;0;32;387;302; ; ; ; ;
24413;1223;387;330;0	772;0	508;540	743;3	439;0;390;285;0	533;0	416;538	329;3	439;0;32;387;302; ; ; ; ;
24432;1224;388;334;0	773;0	508;542	268;3	447;0;389;288;0	533;0	415;537	804;3	436;0;32;387;302; ; ; ; ;
24452;1225;391;329;0	773;0	508;542	268;3	395;0;381;291;0	533;0	416;537	804;3	407;0;32;387;302; ; ; ; ;
24472;1226;393;331;0	772;0	509;542	268;3	403;0;380;290;0	533;0	416;537	804;3	468;0;32;387;302; ; ; ; ;
24492;1227;392;335;0	772;0	509;542	268;3	482;0;387;296;0	533;0	416;537	804;3	480;0;32;387;302; ; ; ; ;
24512;1228;389;321;0	772;0	508;542	268;3	439;0;380;301;0	533;0	415;537	804;3	453;0;32;387;302; ; ; ; ;
24532;1229;390;323;0	772;0	507;541	729;3	463;0;382;303;0	533;0	414;538	042;3	453;0;32;387;302; ; ; ; ;
24552;1230;394;325;0	772;0	508;541	729;3	492;0;375;295;0	532;0	415;538	042;3	433;0;32;387;302; ; ; ; ;
24572;1231;391;336;0	771;0	508;541	729;3	429;0;380;293;0	532;0	415;538	042;3	482;0;32;387;302; ; ; ; ;
24592;1232;391;326;0	771;0	507;541	729;3	455;0;384;296;0	532;0	414;538	042;3	425;0;32;387;302; ; ; ; ;
24612;1233;391;324;0	771;0	507;541	729;3	480;0;376;294;0	532;0	414;538	042;3	504;0;32;387;302; ; ; ; ;
24632;1234;392;328;0	771;0	506;540	617;3	447;0;379;295;0	532;0	413;537	994;3	492;0;32;387;302; ; ; ; ;
24652;1235;389;330;0	771;0	507;540	617;3	450;0;373;295;0	532;0	414;537	994;3	451;0;32;387;302; ; ; ; ;
24672;1236;396;347;0	771;0	507;540	617;3	419;0;375;296;0	532;0	414;537	994;3	425;0;32;387;302; ; ; ; ;
24692;1237;392;328;0	772;0	507;540	617;3	405;0;377;294;0	532;0	414;537	994;3	478;0;32;387;302; ; ; ; ;
24711;1238;393;335;0	772;0	507;540	617;3	449;0;380;285;0	532;0	414;537	994;3	455;0;32;387;302; ; ; ; ;
24731;1239;393;339;0	772;0	506;540	360;3	429;0;382;287;0	532;0	413;536	304;3	446;0;32;387;302; ; ; ; ;
24751;1240;392;336;0	772;0	507;540	360;3	354;0;370;288;0	532;0	414;536	304;3	450;0;32;387;302; ; ; ; ;
24771;1241;382;327;0	772;0	507;540	360;3	423;0;377;297;0	533;0	414;536	304;3	389;0;32;387;302; ; ; ; ;
24791;1242;392;330;0	772;0	507;540	360;3	400;0;381;300;0	533;0	414;536	304;3	470;0;32;387;302; ; ; ; ;
24811;1243;390;327;0	772;0	507;540	360;3	452;0;376;290;0	533;0	414;536	304;3	469;0;32;387;302; ; ; ; ;
24831;1244;387;327;0	773;0	507;540	937;3	457;0;376;294;0	533;0	413;536	891;3	472;0;32;387;302; ; ; ; ;
24851;1245;392;316;0	772;0	507;540	937;3	422;0;380;283;0	533;0	413;536	891;3	408;0;32;387;302; ; ; ; ;
24871;1246;399;311;0	773;0	507;540	937;3	433;0;381;288;0	533;0	413;536	891;3	452;0;32;387;302; ; ; ; ;
24891;1247;393;314;0	773;0	507;540	937;3	456;0;382;271;0	533;0	413;536	891;3	444;0;32;387;302; ; ; ; ;
24911;1248;395;318;0	773;0	507;540	937;3	411;0;383;279;0	534;0	413;536	891;3	446;0;32;387;302; ; ; ; ;
24931;1249;397;318;0	773;0	506;539	310;3	411;0;383;277;0	534;0	412;537	346;3	451;0;32;387;302; ; ; ; ;
24951;1250;396;323;0	773;0	507;539	310;3	422;0;386;282;0	534;0	412;537	346;3	422;0;32;387;302; ; ; ; ;
24971;1251;403;318;0	773;0	507;539	310;3	409;0;380;271;0	534;0	413;537	346;3	345;0;32;387;302; ; ; ; ;
24991;1252;396;321;0	773;0	507;539	310;3	333;0;383;274;0	534;0	413;537	346;3	368;0;32;387;302; ; ; ; ;
25010;1253;399;320;0	773;0	507;539	310;3	341;0;381;273;0	534;0	412;537	346;3	323;0;32;387;302; ; ; ; ;
25030;1254;401;318;0	773;0	506;540	550;3	357;0;382;273;0	534;0	411;537	725;3	325;0;32;387;302; ; ; ; ;
25050;1255;402;310;0	773;0	506;540	550;3	375;0;379;268;0	534;0	412;537	725;3	347;0;32;387;302; ; ; ; ;
25070;1256;396;315;0	773;0	506;540	550;3	361;0;385;282;0	533;0	412;537	725;3	320;0;32;387;302; ; ; ; ;
25090;1257;400;320;0	773;0	506;540	550;3	378;0;390;282;0	533;0	412;537	725;3	234;0;32;387;302; ; ; ; ;
25110;1258;403;315;0	773;0	506;540	550;3	303;0;385;276;0	533;0	412;537	725;3	235;0;32;387;302; ; ; ; ;
25130;1259;400;317;0	773;0	505;540	818;3	296;0;386;284;0	533;0	411;536	790;3	231;0;32;387;302; ; ; ; ;
25150;1260;396;307;0	773;0	506;540	818;3	341;0;383;281;0	533;0	412;536	790;3	252;0;32;387;302; ; ; ; ;
25170;1261;394;312;0	773;0	506;540	818;3	361;0;382;271;0	533;0	411;536	790;3	240;0;32;387;302; ; ; ; ;
25190;1262;399;315;0	773;0	506;540	818;3	307;0;373;271;0	534;0	411;536	790;3	243;0;32;387;302; ; ; ; ;
25210;1263;400;312;0	773;0	506;540	818;3	337;0;379;273;0	534;0	412;536	790;3	268;0;32;387;302; ; ; ; ;
25230;1264;401;314;0	773;0	505;540	072;3	328;0;376;273;0	534;0	411;536	919;3	265;0;32;387;302; ; ; ; ;
25250;1265;406;316;0	773;0	506;540	072;3	346;0;382;270;0	534;0	411;536	919;3	217;0;32;387;302; ; ; ; ;
25270;1266;394;315;0	773;0	506;540	072;3	313;0;381;268;0	534;0	411;536	919;3	228;0;32;387;302; ; ; ; ;
25289;1267;405;322;0	773;0	506;540	072;3	261;0;382;262;0	534;0	411;536	919;3	296;0;32;387;302; ; ; ; ;
25309;1268;395;312;0	773;0	506;540	072;3	295;0;378;268;0	534;0	411;536	919;3	334;0;32;387;302; ; ; ; ;
25329;1269;399;315;0	773;0	505;539	661;3	270;0;378;265;0	534;0	410;538	145;3	378;0;32;387;302; ; ; ; ;
25349;1270;393;311;0	773;0	506;539	661;3	255;0;387;269;0	534;0	411;538	145;3	254;0;32;387;302; ; ; ; ;
25369;1271;410;315;0	773;0	506;539	661;3	273;0;386;261;0	534;0	411;538	145;3	271;0;32;387;302; ; ; ; ;
25389;1272;402;319;0	773;0	506;539	661;3	230;0;384;269;0	534;0	411;538	145;3	254;0;32;387;302; ; ; ; ;
25409;1273;389;323;0	773;0	506;539	661;3	240;0;384;275;0	534;0	411;538	145;3	268;0;32;387;302; ; ; ; ;
25429;1274;395;327;0	773;0	506;540	013;3	238;0;384;276;0	534;0	411;536	707;3	253;0;32;387;302; ; ; ; ;
25449;1275;399;331;0	773;0	507;540	013;3	252;0;382;266;0	534;0	412;536	707;3	190;0;32;387;302; ; ; ; ;
25469;1276;388;322;0	773;0	507;540	013;3	238;0;372;276;0	534;0	412;536	707;3	253;0;32;387;302; ; ; ; ;
25489;1277;394;329;0	773;0	507;540	013;3	250;0;385;271;0	534;0	412;536	707;3	251;0;32;387;302; ; ; ; ;
25509;1278;386;326;0	773;0	507;540	013;3	287;0;379;272;0	534;0	412;536	707;3	268;0;32;387;302; ; ; ; ;
25529;1279;388;329;0	773;0	506;539	628;3	283;0;377;275;0	534;0	411;536	079;3	269;0;32;387;302; ; ; ; ;
25549;1280;399;323;0	773;0	507;539	628;3	305;0;384;274;0	534;0	412;536	079;3	224;0;32;387;302; ; ; ; ;
25569;1281;388;323;0	773;0	507;539	628;3	241;0;380;275;0	534;0	412;536	079;3	303;0;32;387;302; ; ; ; ;
25589;1282;393;325;0	773;0	507;539	628;3	281;0;-800;-600;0	773;0	507;-1	000;-1	000;4;32;387;302; ; ; ; ;
25608;1283;391;315;0	773;0	507;539	628;3	237;0;387;277;0	534;0	412;536	079;3	148;0;32;387;302; ; ; ; ;
25628;1284;390;314;0	773;0	506;539	899;3	250;0;387;275;0	534;0	411;537	235;3	154;0;32;387;302; ; ; ; ;
25648;1285;394;326;0	773;0	507;539	899;3	169;0;375;283;0	534;0	412;537	235;3	174;0;32;387;302; ; ; ; ;
25668;1286;396;318;0	773;0	507;539	899;3	318;0;373;277;0	534;0	412;537	235;3	177;0;32;387;302; ; ; ; ;
25688;1287;393;316;0	773;0	507;539	899;3	279;0;378;257;0	534;0	412;537	235;3	252;0;32;387;302; ; ; ; ;
25708;1288;392;320;0	773;0	507;539	899;3	269;0;375;268;0	534;0	412;537	235;3	265;0;32;387;302; ; ; ; ;
25728;1289;392;319;0	773;0	506;540	860;3	265;0;376;261;0	534;0	412;535	810;3	269;0;32;387;302; ; ; ; ;
25748;1290;391;325;0	773;0	507;540	860;3	256;0;383;279;0	534;0	413;535	810;3	161;0;32;387;302; ; ; ; ;
25768;1291;390;317;0	773;0	507;540	860;3	271;0;374;254;0	534;0	413;535	810;3	194;0;32;387;302; ; ; ; ;
25788;1292;392;309;0	773;0	507;540	860;3	249;0;377;272;0	534;0	413;535	810;3	193;0;32;387;302; ; ; ; ;
25808;1293;392;321;0	773;0	507;540	860;3	205;0;-800;-600;0	773;0	507;-1	000;-1	000;4;33;385;293; ; ; ; ;
25828;1294;392;314;0	773;0	506;540	800;3	202;0;-800;-600;0	534;0	412;-1	000;-1	000;4;33;385;293; ; ; ; ;
25848;1295;391;317;0	773;0	507;540	800;3	179;0;382;275;0	534;0	413;535	758;3	089;0;33;385;293; ; ; ; ;
25868;1296;383;323;0	773;0	507;540	800;3	219;0;387;274;0	534;0	413;535	758;3	028;0;33;385;293; ; ; ; ;
25887;1297;390;321;0	773;0	507;540	800;3	223;0;-800;-600;0	773;0	507;-1	000;-1	000;4;33;385;293; ; ; ; ;
25907;1298;402;319;0	773;0	507;540	800;3	225;0;381;265;0	534;0	413;535	758;3	090;0;33;385;293; ; ; ; ;
25927;1299;401;321;0	773;0	506;541	286;3	229;0;381;263;0	534;0	412;536	833;3	096;0;33;385;293; ; ; ; ;
25947;1300;398;315;0	773;0	507;541	286;3	192;0;378;260;0	534;0	413;536	833;3	175;0;33;385;293; ; ; ; ;
25967;1301;391;313;0	772;0	507;541	286;3	186;0;370;265;0	534;0	413;536	833;3	104;0;33;385;293; ; ; ; ;
25987;1302;388;319;0	772;0	507;541	286;3	191;0;381;268;0	534;0	413;536	833;3	132;0;33;385;293; ; ; ; ;
26007;1303;388;315;0	772;0	507;541	286;3	207;0;380;270;0	534;0	413;536	833;3	156;0;33;385;293; ; ; ; ;
26027;1304;388;315;0	773;0	507;540	990;3	205;0;379;271;0	534;0	413;538	400;3	134;0;33;385;293; ; ; ; ;
26047;1305;388;321;0	772;0	507;540	990;3	184;0;377;262;0	534;0	414;538	400;3	078;0;33;385;293; ; ; ; ;
26067;1306;384;311;0	772;0	508;540	990;3	233;0;373;257;0	533;0	414;538	400;3	179;0;33;385;293; ; ; ; ;
26087;1307;387;326;0	772;0	507;540	990;3	234;0;380;260;0	533;0	414;538	400;3	082;0;33;385;293; ; ; ; ;
26107;1308;394;313;0	772;0	507;540	990;3	231;0;379;256;0	533;0	414;538	400;3	139;0;33;385;293; ; ; ; ;
26127;1309;394;317;0	772;0	506;542	520;3	240;0;379;258;0	533;0	413;537	529;3	089;0;33;385;293; ; ; ; ;
26147;1310;397;313;0	772;0	507;542	520;3	206;0;387;261;0	533;0	413;537	529;3	105;0;33;385;293; ; ; ; ;
26167;1311;381;314;0	772;0	507;542	520;3	173;0;375;262;0	533;0	413;537	529;3	104;0;33;385;293; ; ; ; ;
26187;1312;395;323;0	772;0	507;542	520;3	161;0;382;268;0	533;0	413;537	529;3	136;0;33;385;293; ; ; ; ;
26206;1313;390;312;0	772;0	507;542	520;3	259;0;379;272;0	533;0	413;537	529;3	155;0;33;385;293; ; ; ; ;
26226;1314;386;317;0	772;0	507;541	237;3	236;0;382;275;0	533;0	413;537	482;3	166;0;33;385;293; ; ; ; ;
26246;1315;398;324;0	772;0	508;541	237;3	206;0;380;267;0	533;0	414;537	482;3	092;0;33;385;293; ; ; ; ;
26266;1316;390;319;0	772;0	508;541	237;3	227;0;367;278;0	533;0	414;537	482;3	130;0;33;385;293; ; ; ; ;
26286;1317;396;325;0	772;0	508;541	237;3	241;0;376;266;0	533;0	414;537	482;3	161;0;33;385;293; ; ; ; ;
26306;1318;390;317;0	772;0	508;541	237;3	205;0;380;255;0	533;0	414;537	482;3	128;0;33;385;293; ; ; ; ;
26326;1319;392;316;0	772;0	508;543	183;3	230;0;376;255;0	533;0	413;538	818;3	145;0;33;385;293; ; ; ; ;
26346;1320;398;344;0	772;0	509;543	183;3	253;0;381;314;0	533;0	414;538	818;3	241;0;34;389;303; ; ; ; ;
26366;1321;400;340;0	772;0	509;543	183;3	223;0;378;298;0	533;0	414;538	818;3	243;0;34;389;303; ; ; ; ;
26386;1322;400;344;0	772;0	509;543	183;3	242;0;388;301;0	534;0	414;538	818;3	228;0;34;389;303; ; ; ; ;
26406;1323;396;343;0	772;0	509;543	183;3	233;0;387;307;0	534;0	414;538	818;3	229;0;34;389;303; ; ; ; ;
26426;1324;397;342;0	773;0	508;542	821;3	240;0;387;299;0	534;0	413;538	872;3	231;0;34;389;303; ; ; ; ;
26446;1325;400;346;0	773;0	509;542	821;3	229;0;382;297;0	534;0	414;538	872;3	179;0;34;389;303; ; ; ; ;
26466;1326;399;344;0	773;0	509;542	821;3	268;0;392;292;0	534;0	414;538	872;3	163;0;34;389;303; ; ; ; ;
26486;1327;399;341;0	773;0	509;542	821;3	317;0;386;294;0	534;0	414;538	872;3	213;0;34;389;303; ; ; ; ;
26505;1328;396;341;0	773;0	509;542	821;3	346;0;381;306;0	534;0	414;538	872;3	221;0;34;389;303; ; ; ; ;
26525;1329;395;340;0	773;0	508;542	859;3	376;0;384;305;0	534;0	413;538	260;3	225;0;34;389;303; ; ; ; ;
26545;1330;396;337;0	772;0	508;542	859;3	340;0;388;294;0	534;0	414;538	260;3	248;0;34;389;303; ; ; ; ;
26565;1331;391;342;0	772;0	508;542	859;3	253;0;378;297;0	534;0	414;538	260;3	285;0;34;389;303; ; ; ; ;
26585;1332;394;344;0	772;0	508;542	859;3	270;0;384;304;0	534;0	414;538	260;3	183;0;34;389;303; ; ; ; ;
26605;1333;394;337;0	772;0	508;542	859;3	225;0;392;285;0	534;0	414;538	260;3	189;0;34;389;303; ; ; ; ;
26625;1334;394;340;0	773;0	507;542	252;3	218;0;389;287;0	534;0	413;538	455;3	196;0;34;389;303; ; ; ; ;
26645;1335;403;346;0	773;0	508;542	252;3	239;0;389;305;0	534;0	413;538	455;3	195;0;34;389;303; ; ; ; ;
26665;1336;395;339;0	773;0	508;542	252;3	198;0;389;289;0	534;0	413;538	455;3	192;0;34;389;303; ; ; ; ;
26685;1337;401;335;0	773;0	508;542	252;3	263;0;384;310;0	534;0	413;538	455;3	186;0;34;389;303; ; ; ; ;
26705;1338;399;329;0	773;0	508;542	252;3	286;0;386;293;0	534;0	413;538	455;3	185;0;34;389;303; ; ; ; ;
26725;1339;397;325;0	773;0	507;542	459;3	286;0;384;304;0	534;0	413;536	231;3	170;0;34;389;303; ; ; ; ;
26745;1340;397;338;0	773;0	508;542	459;3	262;0;387;308;0	534;0	413;536	231;3	042;0;34;389;303; ; ; ; ;
26765;1341;398;342;0	773;0	508;542	459;3	184;0;390;298;0	534;0	413;536	231;3	114;0;34;389;303; ; ; ; ;
26784;1342;406;338;0	773;0	508;542	459;3	241;0;381;294;0	534;0	413;536	231;3	147;0;34;389;303; ; ; ; ;
26804;1343;405;347;0	773;0	508;542	459;3	215;0;378;292;0	534;0	413;536	231;3	180;0;34;389;303; ; ; ; ;
26824;1344;403;349;0	773;0	506;540	991;3	236;0;377;287;0	534;0	412;537	962;3	222;0;34;389;303; ; ; ; ;
26844;1345;400;317;0	773;0	507;540	991;3	215;0;386;275;0	534;0	412;537	962;3	161;0;34;389;303; ; ; ; ;
26864;1346;405;320;0	773;0	507;540	991;3	223;0;395;282;0	534;0	412;537	962;3	167;0;34;389;303; ; ; ; ;
26884;1347;405;326;0	773;0	507;540	991;3	260;0;386;280;0	534;0	412;537	962;3	172;0;34;389;303; ; ; ; ;
26904;1348;405;320;0	773;0	507;540	991;3	198;0;391;279;0	534;0	413;537	962;3	168;0;34;389;303; ; ; ; ;
26924;1349;406;322;0	774;0	506;541	027;3	210;0;393;286;0	535;0	412;535	128;3	155;0;34;389;303; ; ; ; ;
26944;1350;406;323;0	774;0	507;541	027;3	170;0;388;270;0	535;0	413;535	128;3	065;0;34;389;303; ; ; ; ;
26964;1351;398;318;0	774;0	507;541	027;3	197;0;398;277;0	535;0	413;535	128;3	080;0;34;389;303; ; ; ; ;
26984;1352;403;317;0	774;0	507;541	027;3	212;0;393;267;0	535;0	413;535	128;3	146;0;34;389;303; ; ; ; ;
27004;1353;393;324;0	774;0	507;541	027;3	129;0;396;283;0	535;0	412;535	128;3	058;0;34;389;303; ; ; ; ;
27024;1354;393;324;0	774;0	506;539	231;3	133;0;394;280;0	535;0	412;536	558;3	089;0;34;389;303; ; ; ; ;
27044;1355;391;314;0	774;0	507;539	231;3	164;0;376;275;0	535;0	413;536	558;3	130;0;34;389;303; ; ; ; ;
27064;1356;399;320;0	774;0	507;539	231;3	211;0;388;268;0	535;0	413;536	558;3	152;0;34;389;303; ; ; ; ;
27083;1357;398;304;0	774;0	507;539	231;3	234;0;384;270;0	535;0	413;536	558;3	191;0;34;389;303; ; ; ; ;
27103;1358;393;312;0	774;0	507;539	231;3	170;0;385;279;0	535;0	413;536	558;3	158;0;34;389;303; ; ; ; ;
27123;1359;397;309;0	774;0	506;541	505;3	213;0;383;274;0	535;0	412;538	169;3	182;0;34;389;303; ; ; ; ;
27143;1360;399;307;0	774;0	507;541	505;3	280;0;391;264;0	535;0	413;538	169;3	151;0;34;389;303; ; ; ; ;
27163;1361;395;310;0	774;0	507;541	505;3	271;0;393;268;0	535;0	413;538	169;3	171;0;34;389;303; ; ; ; ;
27183;1362;403;322;0	774;0	508;541	505;3	165;0;389;270;0	535;0	414;538	169;3	193;0;34;389;303; ; ; ; ;
27203;1363;393;324;0	774;0	508;541	505;3	198;0;393;271;0	535;0	414;538	169;3	076;0;34;389;303; ; ; ; ;
27223;1364;394;325;0	774;0	507;541	499;3	161;0;392;274;0	535;0	413;537	118;3	080;0;34;389;303; ; ; ; ;
27243;1365;399;322;0	774;0	507;541	499;3	198;0;389;269;0	535;0	414;537	118;3	147;0;34;389;303; ; ; ; ;
27263;1366;403;329;0	774;0	507;541	499;3	191;0;377;263;0	535;0	413;537	118;3	253;0;34;389;303; ; ; ; ;
27283;1367;404;312;0	774;0	507;541	499;3	253;0;390;259;0	535;0	413;537	118;3	206;0;34;389;303; ; ; ; ;
27303;1368;394;311;0	774;0	507;541	499;3	236;0;385;273;0	535;0	413;537	118;3	160;0;34;389;303; ; ; ; ;
27323;1369;395;309;0	774;0	507;542	207;3	255;0;382;270;0	535;0	413;537	146;3	202;0;34;389;303; ; ; ; ;
27343;1370;395;303;0	774;0	507;542	207;3	238;0;388;271;0	535;0	414;537	146;3	144;0;34;389;303; ; ; ; ;
27363;1371;393;317;0	774;0	508;542	207;3	273;0;390;271;0	535;0	414;537	146;3	164;0;34;389;303; ; ; ; ;
27383;1372;399;316;0	774;0	508;542	207;3	261;0;391;276;0	535;0	414;537	146;3	123;0;34;389;303; ; ; ; ;
27402;1373;397;322;0	774;0	508;542	207;3	174;0;380;264;0	535;0	414;537	146;3	196;0;34;389;303; ; ; ; ;
27422;1374;397;325;0	775;0	507;540	668;3	175;0;381;263;0	535;0	413;538	567;3	201;0;34;389;303; ; ; ; ;
27442;1375;396;316;0	775;0	508;540	668;3	230;0;388;263;0	535;0	414;538	567;3	236;0;34;389;303; ; ; ; ;
27462;1376;397;312;0	774;0	508;540	668;3	231;0;383;269;0	535;0	414;538	567;3	238;0;34;389;303; ; ; ; ;
27482;1377;399;322;0	774;0	508;540	668;3	223;0;385;259;0	535;0	414;538	567;3	237;0;34;389;303; ; ; ; ;
27502;1378;392;319;0	774;0	508;540	668;3	216;0;397;261;0	535;0	414;538	567;3	212;0;34;389;303; ; ; ; ;
27522;1379;393;320;0	775;0	507;540	768;3	213;0;395;262;0	535;0	413;537	970;3	208;0;34;389;303; ; ; ; ;
27542;1380;399;321;0	774;0	508;540	768;3	279;0;387;267;0	535;0	414;537	970;3	277;0;34;389;303; ; ; ; ;
27562;1381;395;319;0	774;0	508;540	768;3	320;0;389;266;0	535;0	415;537	970;3	311;0;34;389;303; ; ; ; ;
27582;1382;394;313;0	774;0	508;540	768;3	340;0;395;267;0	535;0	415;537	970;3	268;0;34;389;303; ; ; ; ;
27602;1383;397;309;0	774;0	508;540	768;3	412;0;381;280;0	535;0	415;537	970;3	259;0;34;389;303; ; ; ; ;
27622;1384;394;305;0	774;0	507;541	756;3	455;0;383;282;0	535;0	414;536	613;3	256;0;34;389;303; ; ; ; ;
27642;1385;408;315;0	774;0	508;541	756;3	391;0;388;272;0	535;0	415;536	613;3	214;0;34;389;303; ; ; ; ;
27661;1386;393;314;0	774;0	508;541	756;3	370;0;390;274;0	535;0	415;536	613;3	251;0;34;389;303; ; ; ; ;
27681;1387;396;311;0	774;0	508;541	756;3	432;0;381;271;0	535;0	415;536	613;3	372;0;34;389;303; ; ; ; ;
27701;1388;382;329;0	774;0	508;541	756;3	398;0;370;288;0	535;0	415;536	613;3	286;0;34;389;303; ; ; ; ;
27721;1389;378;327;0	774;0	508;542	739;3	410;0;368;285;0	535;0	414;539	472;3	355;0;34;389;303; ; ; ; ;
27741;1390;380;321;0	774;0	509;542	739;3	356;0;381;275;0	535;0	415;539	472;3	348;0;34;389;303; ; ; ; ;
27761;1391;384;324;0	774;0	509;542	739;3	387;0;379;288;0	535;0	415;539	472;3	320;0;34;389;303; ; ; ; ;
27781;1392;391;320;0	774;0	509;542	739;3	342;0;373;281;0	535;0	415;539	472;3	324;0;34;389;303; ; ; ; ;
27801;1393;387;322;0	773;0	509;542	739;3	334;0;373;288;0	534;0	415;539	472;3	305;0;34;389;303; ; ; ; ;
27821;1394;391;322;0	773;0	508;543	254;3	340;0;373;289;0	534;0	414;537	484;3	289;0;34;389;303; ; ; ; ;
27842;1395;383;320;0	773;0	508;543	254;3	301;0;373;285;0	534;0	415;537	484;3	270;0;34;389;303; ; ; ; ;
27861;1396;379;321;0	773;0	508;543	254;3	330;0;371;282;0	534;0	414;537	484;3	298;0;34;389;303; ; ; ; ;
27881;1397;384;327;0	773;0	508;543	254;3	377;0;371;287;0	534;0	414;537	484;3	314;0;34;389;303; ; ; ; ;
27901;1398;386;333;0	773;0	508;543	254;3	385;0;371;286;0	534;0	414;537	484;3	305;0;34;389;303; ; ; ; ;
27921;1399;386;337;0	773;0	507;542	811;3	390;0;372;283;0	534;0	413;539	635;3	325;0;34;389;303; ; ; ; ;
27941;1400;391;333;0	773;0	508;542	811;3	323;0;376;284;0	534;0	414;539	635;3	344;0;34;389;303; ; ; ; ;
27961;1401;387;325;0	773;0	508;542	811;3	325;0;378;281;0	534;0	414;539	635;3	279;0;34;389;303; ; ; ; ;
27980;1402;389;326;0	774;0	508;542	811;3	423;0;382;282;0	535;0	414;539	635;3	295;0;34;389;303; ; ; ; ;
28000;1403;379;335;0	774;0	508;542	811;3	333;0;370;288;0	535;0	414;539	635;3	303;0;34;389;303; ; ; ; ;
28020;1404;377;333;0	774;0	507;541	392;3	351;0;372;291;0	535;0	413;537	330;3	297;0;34;389;303; ; ; ; ;
28040;1405;350;369;0	775;0	509;541	392;3	325;0;328;330;0	536;0	415;537	330;3	280;0;35;317;359; ; ; ; ;
28060;1406;345;390;0	775;0	509;541	392;3	363;0;318;342;0	537;0	415;537	330;3	342;0;35;317;359; ; ; ; ;
28080;1407;337;376;0	776;0	509;541	392;3	317;0;317;349;0	537;0	415;537	330;3	358;0;35;317;359; ; ; ; ;
28100;1408;340;382;0	776;0	509;541	392;3	376;0;316;341;0	537;0	415;537	330;3	346;0;35;317;359; ; ; ; ;
28120;1409;337;377;0	776;0	508;538	941;3	351;0;316;341;0	537;0	414;538	997;3	363;0;35;317;359; ; ; ; ;
28140;1410;336;379;0	776;0	509;538	941;3	406;0;322;336;0	537;0	415;538	997;3	402;0;35;317;359; ; ; ; ;
28164;1411;336;372;0	776;0	509;538	941;3	336;0;320;337;0	537;0	415;538	997;3	347;0;35;317;359; ; ; ; ;
28180;1412;343;383;0	776;0	509;538	941;3	290;0;321;339;0	537;0	415;538	997;3	345;0;35;317;359; ; ; ; ;
28200;1413;343;392;0	776;0	509;538	941;3	343;0;326;340;0	537;0	415;538	997;3	327;0;35;317;359; ; ; ; ;
28220;1414;342;393;0	776;0	508;538	405;3	327;0;325;339;0	537;0	414;539	681;3	324;0;35;317;359; ; ; ; ;
28242;1415;344;381;0	776;0	509;538	405;3	349;0;323;336;0	537;0	415;539	681;3	352;0;35;317;359; ; ; ; ;
28259;1416;345;383;0	776;0	509;538	405;3	222;0;327;341;0	537;0	415;539	681;3	308;0;35;317;359; ; ; ; ;
28280;1417;338;381;0	776;0	509;538	405;3	266;0;325;331;0	537;0	415;539	681;3	362;0;35;317;359; ; ; ; ;
28299;1418;329;395;0	777;0	509;538	405;3	329;0;306;338;0	538;0	415;539	681;3	343;0;35;317;359; ; ; ; ;
28319;1419;326;396;0	777;0	508;538	454;3	275;0;307;340;0	538;0	414;537	990;3	324;0;35;317;359; ; ; ; ;
28339;1420;340;397;0	777;0	509;538	454;3	244;0;300;339;0	538;0	414;537	990;3	314;0;35;317;359; ; ; ; ;
28359;1421;325;377;0	776;0	508;538	454;3	333;0;302;339;0	537;0	414;537	990;3	308;0;35;317;359; ; ; ; ;
28379;1422;327;389;0	776;0	508;538	454;3	351;0;301;330;0	537;0	414;537	990;3	386;0;35;317;359; ; ; ; ;
28399;1423;322;382;0	776;0	508;538	454;3	280;0;296;341;0	537;0	414;537	990;3	338;0;35;317;359; ; ; ; ;
28419;1424;322;388;0	777;0	508;538	653;3	333;0;296;337;0	537;0	413;539	201;3	364;0;35;317;359; ; ; ; ;
28439;1425;331;383;0	776;0	508;538	653;3	356;0;299;339;0	537;0	414;539	201;3	354;0;35;317;359; ; ; ; ;
28459;1426;312;371;0	776;0	508;538	653;3	301;0;300;329;0	537;0	414;539	201;3	299;0;35;317;359; ; ; ; ;
28479;1427;325;387;0	776;0	508;538	653;3	321;0;298;340;0	537;0	414;539	201;3	311;0;35;317;359; ; ; ; ;
28499;1428;325;381;0	776;0	508;538	653;3	347;0;296;336;0	537;0	414;539	201;3	338;0;35;317;359; ; ; ; ;
28519;1429;324;378;0	776;0	507;540	137;3	333;0;295;332;0	537;0	413;540	854;3	322;0;35;317;359; ; ; ; ;
28539;1430;317;380;0	776;0	508;540	137;3	350;0;300;329;0	537;0	414;540	854;3	359;0;35;317;359; ; ; ; ;
28559;1431;322;377;0	776;0	508;540	137;3	293;0;298;344;0	537;0	414;540	854;3	324;0;35;317;359; ; ; ; ;
28578;1432;327;381;0	776;0	508;540	137;3	318;0;310;344;0	537;0	414;540	854;3	347;0;35;317;359; ; ; ; ;
28600;1433;309;372;0	776;0	508;540	137;3	272;0;295;340;0	537;0	414;540	854;3	311;0;35;317;359; ; ; ; ;
28618;1434;312;372;0	776;0	507;539	197;3	268;0;298;342;0	537;0	413;538	141;3	298;0;35;317;359; ; ; ; ;
28639;1435;323;391;0	776;0	508;539	197;3	366;0;306;337;0	537;0	413;538	141;3	296;0;35;317;359; ; ; ; ;
28658;1436;330;378;0	776;0	508;539	197;3	318;0;302;329;0	537;0	414;538	141;3	201;0;35;317;359; ; ; ; ;
28678;1437;321;385;0	776;0	508;539	197;3	225;0;300;333;0	537;0	414;538	141;3	352;0;35;317;359; ; ; ; ;
28698;1438;314;367;0	776;0	508;539	197;3	277;0;299;340;0	537;0	414;538	141;3	109;0;35;317;359; ; ; ; ;
28718;1439;314;366;0	776;0	507;538	482;3	227;0;298;338;0	537;0	413;538	143;3	128;0;35;317;359; ; ; ; ;
28738;1440;321;379;0	776;0	508;538	482;3	159;0;298;338;0	537;0	413;538	143;3	301;0;35;317;359; ; ; ; ;
28758;1441;323;380;0	776;0	508;538	482;3	228;0;300;338;0	537;0	413;538	143;3	208;0;35;317;359; ; ; ; ;
28778;1442;313;380;0	776;0	508;538	482;3	212;0;300;344;0	537;0	413;538	143;3	237;0;35;317;359; ; ; ; ;
28798;1443;330;379;0	776;0	508;538	482;3	234;0;309;342;0	537;0	413;538	143;3	313;0;35;317;359; ; ; ; ;
28818;1444;330;379;0	776;0	507;538	562;3	230;0;310;344;0	537;0	413;538	161;3	275;0;35;317;359; ; ; ; ;
28838;1445;322;380;0	776;0	508;538	562;3	155;0;302;342;0	537;0	413;538	161;3	242;0;35;317;359; ; ; ; ;
28858;1446;326;379;0	776;0	508;538	562;3	189;0;305;347;0	537;0	414;538	161;3	266;0;35;317;359; ; ; ; ;
28878;1447;326;372;0	776;0	508;538	562;3	119;0;300;346;0	537;0	414;538	161;3	186;0;35;317;359; ; ; ; ;
28897;1448;323;381;0	776;0	508;538	562;3	242;0;300;342;0	537;0	414;538	161;3	251;0;35;317;359; ; ; ; ;
28918;1449;325;378;0	776;0	507;538	827;3	238;0;300;344;0	536;0	413;538	827;3	248;0;35;317;359; ; ; ; ;
28937;1450;340;382;0	775;0	508;538	827;3	253;0;309;332;0	536;0	414;538	827;3	232;0;35;317;359; ; ; ; ;
28957;1451;318;371;0	775;0	508;538	827;3	102;0;301;344;0	536;0	414;538	827;3	251;0;35;317;359; ; ; ; ;
28977;1452;327;374;0	775;0	507;538	827;3	248;0;294;331;0	536;0	414;538	827;3	247;0;35;317;359; ; ; ; ;
28998;1453;329;365;0	775;0	507;538	827;3	181;0;311;327;0	536;0	413;538	827;3	192;0;35;317;359; ; ; ; ;
29017;1454;331;365;0	775;0	505;538	132;3	132;0;305;330;0	536;0	411;538	040;3	193;0;35;317;359; ; ; ; ;
29038;1455;326;307;0	774;0	506;538	132;3	119;0;307;271;0	536;0	412;538	040;3	207;0;36;322;297; ; ; ; ;
29057;1456;333;322;0	774;0	506;538	132;3	184;0;315;268;0	536;0	412;538	040;3	219;0;36;322;297; ; ; ; ;
29078;1457;342;319;0	774;0	506;538	132;3	195;0;319;277;0	535;0	412;538	040;3	197;0;36;322;297; ; ; ; ;
29097;1458;331;323;0	774;0	506;538	132;3	172;0;318;272;0	535;0	412;538	040;3	241;0;36;322;297; ; ; ; ;
29118;1459;332;321;0	774;0	505;539	159;3	177;0;316;275;0	535;0	412;536	863;3	235;0;36;322;297; ; ; ; ;
29137;1460;332;314;0	774;0	506;539	159;3	154;0;313;264;0	535;0	412;536	863;3	218;0;36;322;297; ; ; ; ;
29157;1461;331;316;0	774;0	506;539	159;3	153;0;317;281;0	535;0	412;536	863;3	190;0;36;322;297; ; ; ; ;
29176;1462;336;325;0	774;0	506;539	159;3	241;0;316;287;0	535;0	412;536	863;3	099;0;36;322;297; ; ; ; ;
29198;1463;320;311;0	774;0	506;539	159;3	205;0;320;266;0	535;0	413;536	863;3	215;0;36;322;297; ; ; ; ;
29216;1464;319;314;0	774;0	505;539	657;3	234;0;320;274;0	534;0	412;537	972;3	185;0;36;322;297; ; ; ; ;
29238;1465;324;315;0	773;0	505;539	657;3	217;0;323;272;0	534;0	412;537	972;3	136;0;36;322;297; ; ; ; ;
29256;1466;324;309;0	773;0	505;539	657;3	226;0;309;275;0	534;0	412;537	972;3	188;0;36;322;297; ; ; ; ;
29278;1467;323;339;0	773;0	505;539	657;3	211;0;313;296;0	534;0	413;537	972;3	270;0;36;322;297; ; ; ; ;
29296;1468;348;378;0	773;0	506;539	657;3	010;0;293;338;0	534;0	414;537	972;3	180;0;37;312;351; ; ; ; ;
29318;1469;350;388;0	773;0	505;539	516;2	993;0;289;349;0	534;0	413;539	481;3	214;0;37;312;351; ; ; ; ;
29336;1470;330;375;0	773;0	506;539	516;3	178;0;291;340;0	534;0	414;539	481;3	193;0;37;312;351; ; ; ; ;
29358;1471;334;379;0	773;0	506;539	516;3	302;0;300;333;0	534;0	414;539	481;3	215;0;37;312;351; ; ; ; ;
29376;1472;314;372;0	773;0	506;539	516;3	156;0;290;343;0	534;0	414;539	481;3	240;0;37;312;351; ; ; ; ;
29398;1473;-800;-600;0	533;0	414;-1	000;-1	000;4;303;343;0	533;0	414;539	481;3	196;0;37;312;351; ; ; ; ;
29416;1474;-800;-600;0	773;0	506;-1	000;-1	000;4;301;342;0	533;0	413;540	391;3	219;0;37;312;351; ; ; ; ;
29438;1475;326;372;0	773;0	506;538	803;3	182;0;309;343;0	533;0	414;540	391;3	260;0;37;312;351; ; ; ; ;
29456;1476;337;382;0	773;0	506;538	803;3	150;0;297;333;0	533;0	414;540	391;3	239;0;37;312;351; ; ; ; ;
29475;1477;339;387;0	773;0	506;538	803;3	165;0;305;340;0	533;0	413;540	391;3	252;0;37;312;351; ; ; ; ;
29495;1478;317;378;0	772;0	506;538	803;3	151;0;294;333;0	533;0	413;540	391;3	196;0;37;312;351; ; ; ; ;
29515;1479;323;384;0	772;0	504;539	207;3	159;0;295;337;0	533;0	412;539	174;3	180;0;37;312;351; ; ; ; ;
29535;1480;322;375;0	771;0	505;539	207;3	241;0;306;337;0	532;0	412;539	174;3	250;0;37;312;351; ; ; ; ;
29555;1481;317;368;0	771;0	504;539	207;3	197;0;304;338;0	531;0	411;539	174;3	295;0;37;312;351; ; ; ; ;
29575;1482;323;373;0	770;0	504;539	207;3	155;0;299;331;0	531;0	411;539	174;3	291;0;37;312;351; ; ; ; ;
29595;1483;328;378;0	769;0	503;539	207;3	246;0;308;327;0	530;0	410;539	174;3	192;0;37;312;351; ; ; ; ;
29615;1484;327;376;0	769;0	501;538	544;3	210;0;306;323;0	529;0	409;540	808;3	218;0;37;312;351; ; ; ; ;
29635;1485;332;381;0	768;0	501;538	544;3	219;0;303;343;0	529;0	409;540	808;3	309;0;37;312;351; ; ; ; ;
29655;1486;326;372;0	768;0	501;538	544;3	215;0;301;316;0	528;0	408;540	808;3	318;0;37;312;351; ; ; ; ;
29675;1487;318;368;0	768;0	500;538	544;3	263;0;299;327;0	528;0	408;540	808;3	267;0;37;312;351; ; ; ; ;
29695;1488;315;364;0	768;0	500;538	544;3	304;0;302;326;0	528;0	408;540	808;3	221;0;37;312;351; ; ; ; ;
29715;1489;312;359;0	768;0	499;540	164;3	330;0;301;324;0	529;0	407;541	580;3	210;0;37;312;351; ; ; ; ;
29735;1490;323;376;0	768;0	500;540	164;3	327;0;308;324;0	529;0	407;541	580;3	263;0;37;312;351; ; ; ; ;
29754;1491;325;359;0	768;0	500;540	164;3	259;0;305;319;0	529;0	407;541	580;3	307;0;37;312;351; ; ; ; ;
29774;1492;329;370;0	768;0	501;540	164;3	343;0;302;335;0	529;0	407;541	580;3	344;0;37;312;351; ; ; ; ;
29794;1493;317;373;0	768;0	501;540	164;3	188;0;303;332;0	529;0	408;541	580;3	340;0;37;312;351; ; ; ; ;
29814;1494;317;366;0	769;0	501;541	495;3	200;0;301;333;0	529;0	407;542	300;3	340;0;37;312;351; ; ; ; ;
29834;1495;325;370;0	769;0	502;541	495;3	274;0;304;329;0	529;0	408;542	300;3	253;0;37;312;351; ; ; ; ;
29854;1496;319;364;0	769;0	502;541	495;3	241;0;312;320;0	530;0	408;542	300;3	268;0;37;312;351; ; ; ; ;
29874;1497;314;361;0	769;0	502;541	495;3	282;0;308;319;0	530;0	408;542	300;3	260;0;37;312;351; ; ; ; ;
29894;1498;327;370;0	769;0	502;541	495;3	380;0;310;333;0	530;0	409;542	300;3	350;0;37;312;351; ; ; ; ;
29914;1499;324;368;0	769;0	501;539	179;3	369;0;308;330;0	530;0	408;541	367;3	358;0;37;312;351; ; ; ; ;
29934;1500;328;364;0	769;0	502;539	179;3	373;0;316;337;0	530;0	409;541	367;3	249;0;37;312;351; ; ; ; ;
29954;1501;381;330;0	767;0	501;539	179;3	257;0;374;283;0	528;0	408;541	367;3	187;0;38;381;302; ; ; ; ;
29974;1502;391;325;0	767;0	501;539	179;3	279;0;372;278;0	528;0	408;541	367;3	185;0;38;381;302; ; ; ; ;
29994;1503;393;333;0	767;0	501;539	179;3	342;0;381;276;0	528;0	408;541	367;3	258;0;38;381;302; ; ; ; ;
30014;1504;395;330;0	767;0	500;541	731;3	302;0;382;276;0	528;0	408;539	541;3	217;0;38;381;302; ; ; ; ;
30034;1505;386;329;0	767;0	501;541	731;3	277;0;371;278;0	528;0	408;539	541;3	174;0;38;381;302; ; ; ; ;
30054;1506;392;325;0	767;0	501;541	731;3	283;0;377;290;0	528;0	408;539	541;3	228;0;38;381;302; ; ; ; ;
30073;1507;391;323;0	767;0	501;541	731;3	295;0;378;286;0	528;0	409;539	541;3	134;0;38;381;302; ; ; ; ;
30093;1508;380;316;0	767;0	501;541	731;3	268;0;380;281;0	529;0	409;539	541;3	210;0;38;381;302; ; ; ; ;
30113;1509;382;311;0	768;0	500;542	801;3	279;0;381;288;0	529;0	408;538	698;3	168;0;38;381;302; ; ; ; ;
30133;1510;387;321;0	768;0	501;542	801;3	322;0;375;287;0	529;0	409;538	698;3	184;0;38;381;302; ; ; ; ;
30153;1511;384;332;0	769;0	502;542	801;3	278;0;374;289;0	529;0	409;538	698;3	133;0;38;381;302; ; ; ; ;
30173;1512;384;315;0	769;0	502;542	801;3	304;0;376;275;0	530;0	409;538	698;3	199;0;38;381;302; ; ; ; ;
30193;1513;390;317;0	769;0	502;542	801;3	247;0;377;275;0	530;0	410;538	698;3	174;0;38;381;302; ; ; ; ;
30213;1514;389;319;0	770;0	502;542	389;3	243;0;378;276;0	530;0	409;538	047;3	160;0;38;381;302; ; ; ; ;
30233;1515;379;321;0	770;0	503;542	389;3	290;0;378;284;0	530;0	410;538	047;3	192;0;38;381;302; ; ; ; ;
30253;1516;392;325;0	770;0	503;542	389;3	190;0;380;283;0	531;0	410;538	047;3	081;0;38;381;302; ; ; ; ;
30273;1517;386;325;0	770;0	503;542	389;3	214;0;376;284;0	531;0	410;538	047;3	122;0;38;381;302; ; ; ; ;
30293;1518;382;323;0	770;0	503;542	389;3	233;0;384;283;0	531;0	410;538	047;3	111;0;38;381;302; ; ; ; ;
30313;1519;387;325;0	771;0	502;542	189;3	250;0;384;280;0	531;0	409;540	593;3	114;0;38;381;302; ; ; ; ;
30333;1520;392;327;0	771;0	503;542	189;3	113;0;373;288;0	532;0	410;540	593;3	146;0;38;381;302; ; ; ; ;
30353;1521;385;324;0	771;0	504;542	189;3	124;0;380;283;0	532;0	410;540	593;3	051;0;38;381;302; ; ; ; ;
30373;1522;384;323;0	771;0	504;542	189;3	240;0;379;276;0	532;0	410;540	593;3	070;0;38;381;302; ; ; ; ;
30392;1523;382;332;0	771;0	504;542	189;3	193;0;370;273;0	532;0	411;540	593;3	073;0;38;381;302; ; ; ; ;
30412;1524;381;331;0	772;0	503;541	785;3	231;0;373;272;0	532;0	410;539	337;3	069;0;38;381;302; ; ; ; ;
30432;1525;390;318;0	772;0	504;541	785;3	245;0;370;277;0	533;0	411;539	337;3	170;0;38;381;302; ; ; ; ;
30452;1526;392;327;0	772;0	504;541	785;3	186;0;378;278;0	533;0	411;539	337;3	067;0;38;381;302; ; ; ; ;
30472;1527;386;329;0	772;0	504;541	785;3	216;0;380;276;0	533;0	411;539	337;3	149;0;38;381;302; ; ; ; ;
30492;1528;386;320;0	772;0	504;541	785;3	258;0;376;279;0	533;0	411;539	337;3	136;0;38;381;302; ; ; ; ;
30512;1529;387;324;0	772;0	504;542	671;3	242;0;375;278;0	533;0	411;540	254;3	156;0;38;381;302; ; ; ; ;
30532;1530;387;323;0	771;0	505;542	671;3	251;0;367;283;0	533;0	412;540	254;3	203;0;38;381;302; ; ; ; ;
30552;1531;388;324;0	771;0	505;542	671;3	189;0;368;279;0	532;0	412;540	254;3	205;0;38;381;302; ; ; ; ;
30572;1532;391;325;0	771;0	505;542	671;3	304;0;376;287;0	532;0	412;540	254;3	261;0;38;381;302; ; ; ; ;
30592;1533;440;318;0	770;0	505;542	671;3	337;0;436;281;0	531;0	412;540	254;3	285;0;39;471;361; ; ; ; ;
30612;1534;446;317;0	769;0	504;543	972;3	349;0;444;281;0	531;0	411;540	056;3	308;0;39;471;361; ; ; ; ;
30632;1535;448;324;0	769;0	505;543	972;3	247;0;428;281;0	530;0	412;540	056;3	225;0;39;471;361; ; ; ; ;
30652;1536;437;321;0	768;0	505;543	972;3	365;0;429;290;0	530;0	412;540	056;3	183;0;39;471;361; ; ; ; ;
30671;1537;444;334;0	768;0	505;543	972;3	273;0;433;283;0	529;0	412;540	056;3	169;0;39;471;361; ; ; ; ;
30691;1538;441;330;0	768;0	505;543	972;3	267;0;436;284;0	529;0	412;540	056;3	215;0;39;471;361; ; ; ; ;
30711;1539;443;333;0	768;0	504;543	338;3	257;0;438;285;0	529;0	411;539	247;3	184;0;39;471;361; ; ; ; ;
30731;1540;448;336;0	768;0	505;543	338;3	228;0;437;288;0	529;0	412;539	247;3	236;0;39;471;361; ; ; ; ;
30751;1541;442;333;0	768;0	505;543	338;3	219;0;437;293;0	529;0	412;539	247;3	282;0;39;471;361; ; ; ; ;
30771;1542;450;336;0	768;0	505;543	338;3	257;0;436;292;0	529;0	412;539	247;3	269;0;39;471;361; ; ; ; ;
30791;1543;462;347;0	767;0	505;543	338;3	258;0;455;305;0	529;0	412;539	247;3	273;0;39;471;361; ; ; ; ;
30811;1544;462;347;0	767;0	504;543	266;3	258;0;456;309;0	528;0	412;539	420;3	278;0;39;471;361; ; ; ; ;
30831;1545;479;359;0	767;0	505;543	266;3	283;0;463;327;0	528;0	413;539	420;3	304;0;39;471;361; ; ; ; ;
30851;1546;480;368;0	767;0	506;543	266;3	303;0;465;324;0	528;0	413;539	420;3	300;0;39;471;361; ; ; ; ;
30871;1547;479;374;0	767;0	506;543	266;3	282;0;467;330;0	528;0	413;539	420;3	333;0;39;471;361; ; ; ; ;
30891;1548;479;358;0	767;0	506;543	266;3	291;0;475;328;0	529;0	414;539	420;3	270;0;39;471;361; ; ; ; ;
30911;1549;479;365;0	768;0	506;542	752;3	293;0;478;328;0	529;0	413;538	928;3	270;0;39;471;361; ; ; ; ;
30931;1550;469;364;0	768;0	507;542	752;3	334;0;471;318;0	529;0	414;538	928;3	371;0;39;471;361; ; ; ; ;
30950;1551;486;374;0	768;0	507;542	752;3	386;0;473;335;0	529;0	414;538	928;3	335;0;39;471;361; ; ; ; ;
30970;1552;484;364;0	768;0	507;542	752;3	385;0;466;329;0	529;0	414;538	928;3	387;0;39;471;361; ; ; ; ;
30990;1553;474;374;0	768;0	507;542	752;3	377;0;470;327;0	529;0	415;538	928;3	362;0;39;471;361; ; ; ; ;
31010;1554;483;371;0	768;0	507;542	269;3	371;0;469;326;0	529;0	414;538	029;3	350;0;39;471;361; ; ; ; ;
31030;1555;482;385;0	768;0	508;542	269;3	464;0;464;337;0	529;0	415;538	029;3	361;0;39;471;361; ; ; ; ;
31050;1556;489;401;0	768;0	508;542	269;3	379;0;471;355;0	530;0	415;538	029;3	380;0;39;471;361; ; ; ; ;
31070;1557;486;394;0	768;0	508;542	269;3	370;0;474;355;0	530;0	415;538	029;3	429;0;39;471;361; ; ; ; ;
31090;1558;496;384;0	768;0	508;542	269;3	525;0;459;362;0	530;0	415;538	029;3	499;0;39;471;361; ; ; ; ;
31110;1559;498;391;0	768;0	508;542	118;3	485;0;462;366;0	530;0	414;536	971;3	526;0;39;471;361; ; ; ; ;
31130;1560;493;387;0	768;0	508;542	118;3	507;0;472;361;0	530;0	415;536	971;3	522;0;39;471;361; ; ; ; ;
31150;1561;479;388;0	768;0	509;542	118;3	504;0;474;364;0	530;0	415;536	971;3	513;0;39;471;361; ; ; ; ;
31170;1562;486;394;0	769;0	509;542	118;3	484;0;472;351;0	530;0	415;536	971;3	475;0;39;471;361; ; ; ; ;
31190;1563;482;391;0	769;0	509;542	118;3	438;0;466;364;0	530;0	415;536	971;3	540;0;39;471;361; ; ; ; ;
31210;1564;485;393;0	769;0	508;542	454;3	427;0;467;358;0	530;0	415;537	950;3	533;0;39;471;361; ; ; ; ;
31229;1565;486;389;0	769;0	509;542	454;3	469;0;470;361;0	531;0	416;537	950;3	534;0;39;471;361; ; ; ; ;
31250;1566;486;391;0	770;0	509;542	454;3	443;0;469;359;0	531;0	416;537	950;3	540;0;39;471;361; ; ; ; ;
31269;1567;488;398;0	770;0	510;542	454;3	493;0;470;354;0	531;0	416;537	950;3	479;0;39;471;361; ; ; ; ;
31289;1568;489;397;0	770;0	510;542	454;3	503;0;457;358;0	531;0	416;537	950;3	493;0;39;471;361; ; ; ; ;
31309;1569;490;395;0	770;0	509;542	593;3	514;0;456;354;0	531;0	415;539	717;3	488;0;39;471;361; ; ; ; ;
31329;1570;483;393;0	770;0	510;542	593;3	447;0;476;362;0	532;0	416;539	717;3	570;0;39;471;361; ; ; ; ;
31349;1571;486;401;0	770;0	510;542	593;3	567;0;465;356;0	532;0	416;539	717;3	514;0;39;471;361; ; ; ; ;
31369;1572;489;388;0	770;0	510;542	593;3	483;0;471;356;0	532;0	416;539	717;3	519;0;39;471;361; ; ; ; ;
31389;1573;490;405;0	771;0	510;542	593;3	563;0;474;345;0	532;0	416;539	717;3	431;0;39;471;361; ; ; ; ;
31409;1574;490;401;0	771;0	509;543	450;3	539;0;469;342;0	532;0	415;539	432;3	403;0;39;471;361; ; ; ; ;
31429;1575;488;390;0	771;0	510;543	450;3	520;0;469;349;0	532;0	416;539	432;3	522;0;39;471;361; ; ; ; ;
31449;1576;485;390;0	771;0	510;543	450;3	475;0;470;361;0	532;0	416;539	432;3	422;0;39;471;361; ; ; ; ;
31469;1577;492;395;0	771;0	510;543	450;3	483;0;465;352;0	532;0	416;539	432;3	471;0;39;471;361; ; ; ; ;
31489;1578;485;388;0	771;0	510;543	450;3	439;0;464;360;0	532;0	416;539	432;3	550;0;39;471;361; ; ; ; ;
31509;1579;487;390;0	771;0	509;543	390;3	429;0;462;357;0	532;0	415;538	443;3	508;0;39;471;361; ; ; ; ;
31529;1580;478;403;0	771;0	510;543	390;3	549;0;470;354;0	532;0	415;538	443;3	426;0;39;471;361; ; ; ; ;
31548;1581;483;395;0	771;0	509;543	390;3	409;0;466;365;0	532;0	415;538	443;3	522;0;39;471;361; ; ; ; ;
31568;1582;480;391;0	771;0	509;543	390;3	387;0;466;354;0	532;0	415;538	443;3	490;0;39;471;361; ; ; ; ;
31588;1583;474;384;0	771;0	509;543	390;3	533;0;464;359;0	532;0	415;538	443;3	513;0;39;471;361; ; ; ; ;
31608;1584;475;380;0	771;0	509;543	466;3	457;0;464;362;0	533;0	414;538	750;3	502;0;39;471;361; ; ; ; ;
31628;1585;486;397;0	771;0	509;543	466;3	490;0;465;356;0	533;0	415;538	750;3	468;0;39;471;361; ; ; ; ;
31648;1586;483;383;0	771;0	509;543	466;3	508;0;469;352;0	533;0	415;538	750;3	498;0;39;471;361; ; ; ; ;
31668;1587;487;388;0	771;0	510;543	466;3	573;0;478;350;0	533;0	415;538	750;3	459;0;39;471;361; ; ; ; ;
31688;1588;487;385;0	771;0	510;543	466;3	452;0;467;361;0	533;0	415;538	750;3	557;0;39;471;361; ; ; ; ;
31708;1589;486;388;0	772;0	509;542	692;3	470;0;471;361;0	533;0	414;537	593;3	557;0;39;471;361; ; ; ; ;
31728;1590;482;389;0	772;0	509;542	692;3	409;0;467;355;0	533;0	415;537	593;3	447;0;39;471;361; ; ; ; ;
31748;1591;477;389;0	772;0	509;542	692;3	401;0;456;358;0	533;0	415;537	593;3	440;0;39;471;361; ; ; ; ;
31768;1592;482;394;0	772;0	509;542	692;3	485;0;468;349;0	533;0	415;537	593;3	422;0;39;471;361; ; ; ; ;
31788;1593;487;389;0	772;0	509;542	692;3	435;0;466;353;0	533;0	415;537	593;3	383;0;39;471;361; ; ; ; ;
31808;1594;486;389;0	772;0	509;544	354;3	464;0;463;352;0	533;0	414;538	050;3	372;0;39;471;361; ; ; ; ;
31828;1595;472;378;0	772;0	509;544	354;3	341;0;474;354;0	533;0	415;538	050;3	463;0;39;471;361; ; ; ; ;
31848;1596;483;379;0	772;0	509;544	354;3	421;0;475;345;0	533;0	415;538	050;3	381;0;39;471;361; ; ; ; ;
31867;1597;-800;-600;0	533;0	415;-1	000;-1	000;4;471;344;0	533;0	415;538	050;3	382;0;39;471;361; ; ; ; ;
31887;1598;479;388;0	772;0	509;544	354;3	456;0;468;344;0	533;0	415;538	050;3	382;0;39;471;361; ; ; ; ;
31907;1599;478;389;0	772;0	509;543	462;3	451;0;467;345;0	533;0	414;537	074;3	376;0;39;471;361; ; ; ; ;
31927;1600;477;388;0	772;0	509;543	462;3	254;0;472;363;0	533;0	414;537	074;3	470;0;39;471;361; ; ; ; ;
31947;1601;486;381;0	772;0	509;543	462;3	384;0;472;349;0	533;0	415;537	074;3	357;0;39;471;361; ; ; ; ;
31967;1602;488;390;0	772;0	509;543	462;3	464;0;469;360;0	533;0	415;537	074;3	367;0;39;471;361; ; ; ; ;
31987;1603;479;400;0	772;0	509;543	462;3	402;0;468;351;0	533;0	415;537	074;3	327;0;39;471;361; ; ; ; ;
32007;1604;483;400;0	772;0	509;542	770;3	431;0;466;354;0	533;0	414;537	891;3	324;0;39;471;361; ; ; ; ;
32027;1605;489;395;0	772;0	509;542	770;3	437;0;475;338;0	533;0	415;537	891;3	326;0;39;471;361; ; ; ; ;
32047;1606;486;390;0	772;0	509;542	770;3	459;0;466;359;0	533;0	415;537	891;3	425;0;39;471;361; ; ; ; ;
32067;1607;484;381;0	772;0	509;542	770;3	423;0;469;339;0	533;0	415;537	891;3	357;0;39;471;361; ; ; ; ;
32087;1608;484;385;0	772;0	509;542	770;3	396;0;468;356;0	533;0	415;537	891;3	340;0;39;471;361; ; ; ; ;
32107;1609;483;380;0	772;0	509;544	102;3	402;0;469;348;0	533;0	414;537	924;3	373;0;39;471;361; ; ; ; ;
32127;1610;482;380;0	772;0	509;544	102;3	422;0;466;342;0	533;0	415;537	924;3	372;0;39;471;361; ; ; ; ;
32146;1611;491;387;0	772;0	509;544	102;3	328;0;464;353;0	533;0	415;537	924;3	447;0;39;471;361; ; ; ; ;
32166;1612;484;394;0	772;0	510;544	102;3	415;0;464;347;0	533;0	415;537	924;3	270;0;39;471;361; ; ; ; ;
32186;1613;479;385;0	772;0	510;544	102;3	369;0;456;338;0	533;0	415;537	924;3	322;0;39;471;361; ; ; ; ;
32206;1614;481;387;0	772;0	509;543	793;3	337;0;455;341;0	533;0	414;537	866;3	310;0;39;471;361; ; ; ; ;
32226;1615;478;401;0	772;0	509;543	793;3	351;0;463;349;0	533;0	415;537	866;3	331;0;39;471;361; ; ; ; ;
32246;1616;482;398;0	772;0	509;543	793;3	361;0;466;338;0	533;0	415;537	866;3	371;0;39;471;361; ; ; ; ;
32266;1617;482;391;0	771;0	509;543	793;3	332;0;483;334;0	533;0	415;537	866;3	406;0;39;471;361; ; ; ; ;
32286;1618;485;385;0	771;0	509;543	793;3	436;0;468;357;0	532;0	414;537	866;3	359;0;39;471;361; ; ; ; ;
32306;1619;486;381;0	771;0	507;543	808;3	441;0;475;351;0	532;0	413;537	829;3	366;0;39;471;361; ; ; ; ;
32326;1620;487;393;0	770;0	508;543	808;3	333;0;463;354;0	531;0	414;537	829;3	389;0;39;471;361; ; ; ; ;
32346;1621;477;375;0	770;0	507;543	808;3	390;0;469;354;0	531;0	413;537	829;3	434;0;39;471;361; ; ; ; ;
32366;1622;484;384;0	769;0	506;543	808;3	492;0;465;346;0	530;0	413;537	829;3	427;0;39;471;361; ; ; ; ;
32386;1623;489;385;0	769;0	506;543	808;3	461;0;464;357;0	530;0	413;537	829;3	342;0;39;471;361; ; ; ; ;
32406;1624;486;388;0	769;0	505;541	177;3	414;0;465;357;0	529;0	412;537	365;3	355;0;39;471;361; ; ; ; ;
32426;1625;479;392;0	768;0	505;541	177;3	381;0;471;352;0	529;0	412;537	365;3	349;0;39;471;361; ; ; ; ;
32446;1626;482;385;0	768;0	505;541	177;3	345;0;466;352;0	529;0	412;537	365;3	472;0;39;471;361; ; ; ; ;
32465;1627;481;390;0	768;0	505;541	177;3	335;0;465;350;0	529;0	412;537	365;3	376;0;39;471;361; ; ; ; ;
32485;1628;487;389;0	769;0	505;541	177;3	435;0;463;346;0	529;0	412;537	365;3	403;0;39;471;361; ; ; ; ;
32505;1629;488;389;0	769;0	503;541	488;3	421;0;462;343;0	530;0	410;538	862;3	454;0;39;471;361; ; ; ; ;
32525;1630;428;257;0	769;0	503;541	488;3	426;0;420;219;0	531;0	410;538	862;3	335;0;40;419;240; ; ; ; ;
32545;1631;426;254;0	770;0	503;541	488;3	397;0;410;219;0	531;0	411;538	862;3	296;0;40;419;240; ; ; ; ;
32565;1632;423;256;0	770;0	504;541	488;3	347;0;414;218;0	531;0	411;538	862;3	393;0;40;419;240; ; ; ; ;
32585;1633;424;255;0	770;0	504;541	488;3	279;0;416;220;0	532;0	411;538	862;3	350;0;40;419;240; ; ; ; ;
32605;1634;423;256;0	771;0	503;540	861;3	236;0;411;221;0	532;0	410;537	528;3	347;0;40;419;240; ; ; ; ;
32625;1635;422;256;0	771;0	504;540	861;3	380;0;413;214;0	532;0	411;537	528;3	419;0;40;419;240; ; ; ; ;
32645;1636;426;263;0	771;0	505;540	861;3	382;0;424;208;0	532;0	411;537	528;3	517;0;40;419;240; ; ; ; ;
32665;1637;428;263;0	771;0	505;540	861;3	346;0;423;211;0	532;0	412;537	528;3	426;0;40;419;240; ; ; ; ;
32685;1638;418;260;0	771;0	505;540	861;3	324;0;422;213;0	532;0	412;537	528;3	459;0;40;419;240; ; ; ; ;
32705;1639;420;264;0	771;0	504;540	603;3	310;0;421;212;0	532;0	411;536	480;3	482;0;40;419;240; ; ; ; ;
32725;1640;428;264;0	771;0	505;540	603;3	361;0;415;218;0	532;0	412;536	480;3	364;0;40;419;240; ; ; ; ;
32744;1641;428;282;0	771;0	505;540	603;3	282;0;414;211;0	532;0	412;536	480;3	319;0;40;419;240; ; ; ; ;
32764;1642;424;260;0	771;0	505;540	603;3	415;0;415;219;0	532;0	411;536	480;3	353;0;40;419;240; ; ; ; ;
32784;1643;421;283;0	772;0	505;540	603;3	340;0;412;229;0	533;0	412;536	480;3	319;0;40;419;240; ; ; ; ;
32804;1644;418;275;0	772;0	506;541	179;3	336;0;412;225;0	534;0	413;538	641;3	343;0;40;419;240; ; ; ; ;
32824;1645;386;347;0	772;0	507;541	179;3	352;0;374;317;0	534;0	414;538	641;3	329;0;41;381;327; ; ; ; ;
32844;1646;389;355;0	773;0	507;541	179;3	334;0;369;320;0	534;0	414;538	641;3	335;0;41;381;327; ; ; ; ;
32864;1647;396;359;0	773;0	507;541	179;3	240;0;367;335;0	534;0	413;538	641;3	374;0;41;381;327; ; ; ; ;
32884;1648;390;355;0	773;0	507;541	179;3	251;0;373;313;0	534;0	413;538	641;3	276;0;41;381;327; ; ; ; ;
32904;1649;393;355;0	773;0	506;542	561;3	269;0;369;319;0	534;0	413;537	796;3	280;0;41;381;327; ; ; ; ;
32924;1650;389;356;0	773;0	507;542	561;3	200;0;373;313;0	534;0	413;537	796;3	287;0;41;381;327; ; ; ; ;
32944;1651;392;351;0	773;0	507;542	561;3	301;0;370;317;0	534;0	413;537	796;3	267;0;41;381;327; ; ; ; ;
32964;1652;389;350;0	773;0	506;542	561;3	353;0;378;323;0	534;0	413;537	796;3	243;0;41;381;327; ; ; ; ;
32984;1653;393;338;0	773;0	506;542	561;3	363;0;375;326;0	534;0	413;537	796;3	235;0;41;381;327; ; ; ; ;
33004;1654;392;334;0	773;0	505;542	961;3	376;0;376;327;0	534;0	412;539	131;3	236;0;41;381;327; ; ; ; ;
33024;1655;391;345;0	773;0	506;542	961;3	265;0;375;319;0	534;0	413;539	131;3	288;0;41;381;327; ; ; ; ;
33043;1656;387;346;0	773;0	506;542	961;3	283;0;373;314;0	534;0	413;539	131;3	367;0;41;381;327; ; ; ; ;
33063;1657;390;355;0	773;0	506;542	961;3	287;0;378;313;0	534;0	413;539	131;3	391;0;41;381;327; ; ; ; ;
33083;1658;390;351;0	773;0	506;542	961;3	319;0;368;308;0	534;0	413;539	131;3	325;0;41;381;327; ; ; ; ;
33103;1659;389;354;0	773;0	505;542	950;3	333;0;368;307;0	534;0	412;538	370;3	369;0;41;381;327; ; ; ; ;
33123;1660;394;359;0	773;0	506;542	950;3	319;0;368;323;0	534;0	413;538	370;3	330;0;41;381;327; ; ; ; ;
33143;1661;386;348;0	773;0	506;542	950;3	328;0;379;324;0	534;0	413;538	370;3	357;0;41;381;327; ; ; ; ;
33163;1662;387;348;0	774;0	506;542	950;3	395;0;379;314;0	535;0	413;538	370;3	326;0;41;381;327; ; ; ; ;
33183;1663;385;345;0	774;0	506;542	950;3	350;0;379;315;0	535;0	413;538	370;3	325;0;41;381;327; ; ; ; ;
33203;1664;385;345;0	774;0	505;542	315;3	370;0;379;315;0	535;0	412;538	034;3	321;0;41;381;327; ; ; ; ;
33223;1665;388;361;0	774;0	506;542	315;3	276;0;378;310;0	535;0	412;538	034;3	325;0;41;381;327; ; ; ; ;
33243;1666;388;339;0	774;0	506;542	315;3	428;0;383;301;0	535;0	412;538	034;3	412;0;41;381;327; ; ; ; ;
33263;1667;386;346;0	774;0	506;542	315;3	373;0;385;307;0	535;0	412;538	034;3	351;0;41;381;327; ; ; ; ;
33283;1668;389;334;0	774;0	506;542	315;3	401;0;385;302;0	535;0	412;538	034;3	329;0;41;381;327; ; ; ; ;
33303;1669;388;333;0	774;0	505;543	411;3	380;0;386;303;0	535;0	411;538	562;3	361;0;41;381;327; ; ; ; ;
33322;1670;383;344;0	774;0	506;543	411;3	368;0;373;308;0	535;0	412;538	562;3	395;0;41;381;327; ; ; ; ;
33342;1671;392;338;0	774;0	506;543	411;3	382;0;373;294;0	535;0	412;538	562;3	390;0;41;381;327; ; ; ; ;
33362;1672;394;338;0	774;0	506;543	411;3	383;0;371;311;0	535;0	412;538	562;3	407;0;41;381;327; ; ; ; ;
33382;1673;391;338;0	774;0	506;543	411;3	381;0;376;297;0	535;0	412;538	562;3	367;0;41;381;327; ; ; ; ;
33402;1674;391;338;0	774;0	505;542	973;3	378;0;375;304;0	535;0	411;539	022;3	369;0;41;381;327; ; ; ; ;
33422;1675;389;338;0	774;0	506;542	973;3	335;0;385;306;0	535;0	412;539	022;3	344;0;41;381;327; ; ; ; ;
33442;1676;384;331;0	774;0	506;542	973;3	447;0;372;290;0	535;0	412;539	022;3	361;0;41;381;327; ; ; ; ;
33462;1677;380;343;0	774;0	506;542	973;3	383;0;375;304;0	535;0	412;539	022;3	269;0;41;381;327; ; ; ; ;
33482;1678;391;336;0	774;0	505;542	973;3	357;0;384;314;0	535;0	411;539	022;3	306;0;41;381;327; ; ; ; ;
33502;1679;388;335;0	774;0	504;543	006;3	399;0;378;312;0	535;0	411;537	016;3	276;0;41;381;327; ; ; ; ;
33522;1680;389;341;0	774;0	505;543	006;3	321;0;379;304;0	535;0	411;537	016;3	248;0;41;381;327; ; ; ; ;
33542;1681;380;338;0	774;0	505;543	006;3	325;0;365;305;0	535;0	411;537	016;3	258;0;41;381;327; ; ; ; ;
33562;1682;383;335;0	774;0	505;543	006;3	354;0;377;300;0	535;0	411;537	016;3	229;0;41;381;327; ; ; ; ;
33582;1683;387;333;0	774;0	505;543	006;3	314;0;368;303;0	535;0	411;537	016;3	267;0;41;381;327; ; ; ; ;
33604;1684;383;333;0	774;0	504;542	283;3	319;0;373;299;0	535;0	410;538	909;3	272;0;41;381;327; ; ; ; ;
33622;1685;392;333;0	774;0	505;542	283;3	316;0;372;307;0	536;0	411;538	909;3	260;0;41;381;327; ; ; ; ;
33641;1686;336;342;0	775;0	505;542	283;3	241;0;294;296;0	537;0	411;538	909;3	255;0;42;294;311; ; ; ; ;
33661;1687;318;326;0	776;0	505;542	283;3	274;0;295;289;0	538;0	411;538	909;3	315;0;42;294;311; ; ; ; ;
33681;1688;307;316;0	776;0	505;542	283;3	225;0;293;294;0	538;0	412;538	909;3	379;0;42;294;311; ; ; ; ;
33701;1689;298;319;0	777;0	505;539	043;3	212;0;293;291;0	538;0	411;538	414;3	399;0;42;294;311; ; ; ; ;
33721;1690;309;328;0	777;0	506;539	043;3	299;0;283;299;0	538;0	412;538	414;3	399;0;42;294;311; ; ; ; ;
33741;1691;307;338;0	777;0	506;539	043;3	351;0;292;293;0	538;0	412;538	414;3	261;0;42;294;311; ; ; ; ;
33761;1692;308;331;0	777;0	506;539	043;3	274;0;278;295;0	538;0	412;538	414;3	340;0;42;294;311; ; ; ; ;
33781;1693;306;337;0	777;0	507;539	043;3	326;0;295;288;0	538;0	412;538	414;3	309;0;42;294;311; ; ; ; ;
33801;1694;306;334;0	777;0	506;539	882;3	340;0;292;286;0	538;0	411;539	344;3	356;0;42;294;311; ; ; ; ;
33821;1695;306;328;0	777;0	507;539	882;3	288;0;285;292;0	539;0	412;539	344;3	328;0;42;294;311; ; ; ; ;
33841;1696;294;326;0	777;0	507;539	882;3	379;0;279;297;0	539;0	412;539	344;3	302;0;42;294;311; ; ; ; ;
33861;1697;293;331;0	777;0	507;539	882;3	217;0;281;296;0	539;0	413;539	344;3	316;0;42;294;311; ; ; ; ;
33881;1698;292;326;0	777;0	507;539	882;3	220;0;284;294;0	539;0	413;539	344;3	310;0;42;294;311; ; ; ; ;
33901;1699;292;327;0	778;0	506;540	527;3	227;0;281;298;0	539;0	412;538	224;3	312;0;42;294;311; ; ; ; ;
33920;1700;305;342;0	778;0	507;540	527;3	235;0;283;300;0	539;0	413;538	224;3	212;0;42;294;311; ; ; ; ;
33940;1701;271;366;0	778;0	508;540	527;3	220;0;241;330;0	540;0	414;538	224;3	239;0;43;257;359; ; ; ; ;
33960;1702;258;372;0	778;0	508;540	527;3	235;0;240;333;0	540;0	414;538	224;3	202;0;43;257;359; ; ; ; ;
33980;1703;265;364;0	778;0	508;540	527;3	209;0;238;339;0	540;0	414;538	224;3	288;0;43;257;359; ; ; ; ;
34000;1704;259;367;0	778;0	507;538	848;3	200;0;237;342;0	540;0	413;538	833;3	295;0;43;257;359; ; ; ; ;
34020;1705;267;380;0	778;0	508;538	848;3	204;0;252;345;0	540;0	414;538	833;3	216;0;43;257;359; ; ; ; ;
34040;1706;268;379;0	778;0	508;538	848;3	218;0;246;345;0	539;0	414;538	833;3	287;0;43;257;359; ; ; ; ;
34060;1707;270;373;0	778;0	508;538	848;3	227;0;245;338;0	539;0	414;538	833;3	296;0;43;257;359; ; ; ; ;
34080;1708;272;375;0	778;0	508;538	848;3	232;0;248;333;0	540;0	414;538	833;3	345;0;43;257;359; ; ; ; ;
34100;1709;274;376;0	778;0	507;538	513;3	234;0;248;331;0	540;0	413;538	444;3	365;0;43;257;359; ; ; ; ;
34120;1710;268;380;0	778;0	508;538	513;3	313;0;246;358;0	540;0	414;538	444;3	242;0;43;257;359; ; ; ; ;
34140;1711;272;390;0	778;0	508;538	513;3	328;0;244;343;0	540;0	414;538	444;3	346;0;43;257;359; ; ; ; ;
34160;1712;271;377;0	779;0	509;538	513;3	271;0;243;344;0	540;0	415;538	444;3	282;0;43;257;359; ; ; ; ;
34180;1713;275;391;0	779;0	509;538	513;3	256;0;244;336;0	540;0	415;538	444;3	403;0;43;257;359; ; ; ; ;
34200;1714;276;387;0	779;0	508;538	202;3	240;0;243;334;0	540;0	414;538	716;3	403;0;43;257;359; ; ; ; ;
34220;1715;276;386;0	779;0	509;538	202;3	350;0;247;339;0	540;0	415;538	716;3	400;0;43;257;359; ; ; ; ;
34239;1716;273;375;0	779;0	509;538	202;3	308;0;248;341;0	540;0	415;538	716;3	271;0;43;257;359; ; ; ; ;
34259;1717;278;371;0	779;0	509;538	202;3	259;0;252;347;0	540;0	415;538	716;3	292;0;43;257;359; ; ; ; ;
34279;1718;316;388;0	778;0	509;538	202;3	465;0;277;339;0	539;0	415;538	716;3	298;0;44;294;354; ; ; ; ;
34299;1719;319;381;0	778;0	508;538	764;3	444;0;281;341;0	539;0	414;539	171;3	307;0;44;294;354; ; ; ; ;
34319;1720;324;383;0	778;0	509;538	764;3	322;0;289;331;0	539;0	415;539	171;3	228;0;44;294;354; ; ; ; ;
34339;1721;310;380;0	777;0	509;538	764;3	334;0;286;334;0	539;0	415;539	171;3	253;0;44;294;354; ; ; ; ;
34359;1722;297;375;0	777;0	509;538	764;3	206;0;293;339;0	539;0	415;539	171;3	338;0;44;294;354; ; ; ; ;
34379;1723;319;387;0	777;0	509;538	764;3	333;0;286;345;0	539;0	415;539	171;3	319;0;44;294;354; ; ; ; ;
34399;1724;308;383;0	777;0	508;539	707;3	296;0;289;349;0	539;0	415;539	005;3	298;0;44;294;354; ; ; ; ;
34419;1725;306;378;0	777;0	509;539	707;3	316;0;283;340;0	539;0	415;539	005;3	374;0;44;294;354; ; ; ; ;
34441;1726;310;376;0	777;0	509;539	707;3	346;0;281;331;0	539;0	415;539	005;3	359;0;44;294;354; ; ; ; ;
34459;1727;300;373;0	777;0	509;539	707;3	339;0;286;332;0	539;0	415;539	005;3	402;0;44;294;354; ; ; ; ;
34481;1728;302;385;0	777;0	509;539	707;3	385;0;299;332;0	539;0	415;539	005;3	447;0;44;294;354; ; ; ; ;
34499;1729;300;383;0	777;0	508;540	270;3	399;0;300;332;0	539;0	414;539	184;3	457;0;44;294;354; ; ; ; ;
34518;1730;303;369;0	777;0	509;540	270;3	365;0;287;339;0	539;0	415;539	184;3	357;0;44;294;354; ; ; ; ;
34538;1731;293;375;0	777;0	509;540	270;3	334;0;275;327;0	539;0	415;539	184;3	371;0;44;294;354; ; ; ; ;
34558;1732;314;372;0	777;0	509;540	270;3	301;0;285;331;0	539;0	415;539	184;3	343;0;44;294;354; ; ; ; ;
34578;1733;299;369;0	778;0	509;540	270;3	291;0;279;329;0	539;0	416;539	184;3	335;0;44;294;354; ; ; ; ;
34598;1734;299;371;0	778;0	508;539	953;3	279;0;284;333;0	539;0	415;537	567;3	323;0;44;294;354; ; ; ; ;
34618;1735;294;358;0	778;0	509;539	953;3	284;0;281;340;0	539;0	415;537	567;3	273;0;44;294;354; ; ; ; ;
34638;1736;323;389;0	778;0	509;539	953;3	380;0;288;332;0	539;0	416;537	567;3	308;0;44;294;354; ; ; ; ;
34658;1737;318;372;0	777;0	509;539	953;3	259;0;277;327;0	539;0	416;537	567;3	309;0;44;294;354; ; ; ; ;
34678;1738;301;365;0	777;0	509;539	953;3	210;0;285;333;0	539;0	416;537	567;3	311;0;44;294;354; ; ; ; ;
34698;1739;315;377;0	778;0	509;539	923;3	222;0;280;329;0	539;0	415;539	595;3	324;0;44;294;354; ; ; ; ;
34718;1740;304;373;0	778;0	510;539	923;3	265;0;276;339;0	539;0	416;539	595;3	245;0;44;294;354; ; ; ; ;
34738;1741;302;368;0	778;0	509;539	923;3	238;0;284;333;0	539;0	416;539	595;3	302;0;44;294;354; ; ; ; ;
34758;1742;305;373;0	778;0	509;539	923;3	249;0;278;330;0	539;0	416;539	595;3	275;0;44;294;354; ; ; ; ;
34778;1743;301;366;0	778;0	509;539	923;3	290;0;279;330;0	539;0	416;539	595;3	316;0;44;294;354; ; ; ; ;
34798;1744;301;367;0	778;0	509;539	689;3	280;0;282;331;0	539;0	415;537	645;3	300;0;44;294;354; ; ; ; ;
34818;1745;314;384;0	778;0	510;539	689;3	316;0;278;327;0	539;0	416;537	645;3	255;0;44;294;354; ; ; ; ;
34839;1746;294;364;0	778;0	510;539	689;3	354;0;284;334;0	539;0	416;537	645;3	239;0;44;294;354; ; ; ; ;
34857;1747;297;374;0	778;0	510;539	689;3	251;0;285;332;0	539;0	416;537	645;3	308;0;44;294;354; ; ; ; ;
34879;1748;308;367;0	778;0	510;539	689;3	302;0;280;339;0	539;0	416;537	645;3	323;0;44;294;354; ; ; ; ;
34897;1749;299;372;0	779;0	509;539	289;3	292;0;284;340;0	540;0	415;537	452;3	337;0;44;294;354; ; ; ; ;
34919;1750;310;373;0	779;0	510;539	289;3	306;0;282;339;0	540;0	416;537	452;3	304;0;44;294;354; ; ; ; ;
34937;1751;305;367;0	779;0	510;539	289;3	274;0;288;331;0	540;0	416;537	452;3	260;0;44;294;354; ; ; ; ;
34959;1752;298;369;0	779;0	510;539	289;3	244;0;286;335;0	540;0	416;537	452;3	181;0;44;294;354; ; ; ; ;
34977;1753;304;373;0	779;0	510;539	289;3	330;0;276;335;0	540;0	416;537	452;3	248;0;44;294;354; ; ; ; ;
34997;1754;301;370;0	779;0	509;539	575;3	310;0;278;334;0	540;0	415;539	248;3	228;0;44;294;354; ; ; ; ;
35017;1755;304;367;0	779;0	510;539	575;3	269;0;273;334;0	540;0	416;539	248;3	278;0;44;294;354; ; ; ; ;
35038;1756;308;367;0	779;0	510;539	575;3	203;0;284;339;0	540;0	416;539	248;3	199;0;44;294;354; ; ; ; ;
35057;1757;307;376;0	779;0	510;539	575;3	268;0;282;326;0	540;0	416;539	248;3	239;0;44;294;354; ; ; ; ;
35078;1758;305;380;0	779;0	510;539	575;3	232;0;292;335;0	540;0	416;539	248;3	211;0;44;294;354; ; ; ; ;
35097;1759;307;384;0	779;0	509;539	221;3	211;0;295;335;0	540;0	415;537	802;3	220;0;44;294;354; ; ; ; ;
35118;1760;316;380;0	779;0	510;539	221;3	237;0;278;334;0	540;0	415;537	802;3	293;0;44;294;354; ; ; ; ;
35136;1761;307;380;0	779;0	510;539	221;3	315;0;284;330;0	540;0	415;537	802;3	269;0;44;294;354; ; ; ; ;
35158;1762;292;364;0	779;0	510;539	221;3	286;0;287;331;0	540;0	415;537	802;3	327;0;44;294;354; ; ; ; ;
35176;1763;296;305;0	779;0	508;539	221;3	237;0;299;282;0	540;0	414;537	802;3	213;0;45;298;272; ; ; ; ;
35198;1764;289;295;0	779;0	507;538	433;3	265;0;305;278;0	540;0	413;537	212;3	205;0;45;298;272; ; ; ; ;
35216;1765;298;281;0	779;0	508;538	433;3	245;0;300;253;0	540;0	413;537	212;3	155;0;45;298;272; ; ; ; ;
35236;1766;318;296;0	779;0	508;538	433;3	166;0;291;257;0	540;0	413;537	212;3	203;0;45;298;272; ; ; ; ;
35256;1767;307;295;0	778;0	508;538	433;3	218;0;298;257;0	540;0	413;537	212;3	181;0;45;298;272; ; ; ; ;
35278;1768;291;303;0	778;0	508;538	433;3	199;0;302;266;0	539;0	413;537	212;3	120;0;45;298;272; ; ; ; ;
35296;1769;297;304;0	778;0	507;538	532;3	169;0;300;266;0	539;0	412;538	476;3	143;0;45;298;272; ; ; ; ;
35316;1770;302;292;0	778;0	507;538	532;3	236;0;289;253;0	539;0	413;538	476;3	211;0;45;298;272; ; ; ; ;
35336;1771;295;286;0	778;0	507;538	532;3	323;0;295;263;0	539;0	413;538	476;3	151;0;45;298;272; ; ; ; ;
35356;1772;296;293;0	778;0	507;538	532;3	256;0;297;259;0	539;0	413;538	476;3	255;0;45;298;272; ; ; ; ;
35376;1773;298;290;0	778;0	507;538	532;3	271;0;295;251;0	539;0	413;538	476;3	309;0;45;298;272; ; ; ; ;
35396;1774;294;287;0	778;0	506;539	105;3	304;0;295;257;0	539;0	412;537	592;3	308;0;45;298;272; ; ; ; ;
35416;1775;303;304;0	778;0	507;539	105;3	183;0;290;265;0	539;0	413;537	592;3	171;0;45;298;272; ; ; ; ;
35435;1776;298;290;0	777;0	507;539	105;3	182;0;284;260;0	539;0	413;537	592;3	247;0;45;298;272; ; ; ; ;
35455;1777;299;295;0	777;0	507;539	105;3	220;0;290;255;0	539;0	413;537	592;3	104;0;45;298;272; ; ; ; ;
35475;1778;283;300;0	778;0	507;539	105;3	158;0;301;263;0	539;0	413;537	592;3	221;0;45;298;272; ; ; ; ;
35495;1779;280;296;0	778;0	507;537	591;3	156;0;300;257;0	539;0	412;539	221;3	174;0;45;298;272; ; ; ; ;
35515;1780;311;296;0	778;0	508;537	591;3	055;0;296;245;0	539;0	413;539	221;3	191;0;45;298;272; ; ; ; ;
35535;1781;306;291;0	778;0	508;537	591;3	158;0;291;249;0	539;0	413;539	221;3	202;0;45;298;272; ; ; ; ;
35555;1782;289;291;0	778;0	508;537	591;3	101;0;286;251;0	539;0	414;539	221;3	174;0;45;298;272; ; ; ; ;
35575;1783;306;306;0	779;0	508;537	591;3	167;0;297;254;0	540;0	414;539	221;3	110;0;45;298;272; ; ; ; ;
35595;1784;301;304;0	779;0	508;537	483;3	151;0;294;258;0	540;0	413;538	124;3	096;0;45;298;272; ; ; ; ;
35615;1785;299;286;0	780;0	509;537	483;3	212;0;286;265;0	541;0	414;538	124;3	168;0;45;298;272; ; ; ; ;
35635;1786;295;281;0	780;0	510;537	483;3	108;0;292;237;0	541;0	415;538	124;3	135;0;45;298;272; ; ; ; ;
35655;1787;321;282;0	780;0	510;537	483;3	073;0;296;226;0	541;0	415;538	124;3	202;0;45;298;272; ; ; ; ;
35675;1788;309;286;0	780;0	511;537	483;3	056;0;302;233;0	541;0	416;538	124;3	083;0;45;298;272; ; ; ; ;
35694;1789;314;280;0	780;0	511;539	813;3	051;0;307;230;0	542;0	415;537	108;3	083;0;45;298;272; ; ; ; ;
35714;1790;306;281;0	781;0	513;539	813;3	123;0;314;234;0	542;0	416;537	108;3	206;0;45;298;272; ; ; ; ;
35734;1791;-800;-600;-1	000;-1	000;-1	000;-1	000;4;-800;-600;-1	000;-1	000;-1	000;-1	000;4; ; ; ; ; ; ; ;
35754;1792;310;276;0	781;0	513;539	813;3	233;0;298;249;0	543;0	417;537	108;3	111;0;46;301;258; ; ; ; ;
35774;1793;302;281;0	781;0	514;539	813;3	161;0;306;225;0	543;0	417;537	108;3	242;0;46;301;258; ; ; ; ;
35794;1794;303;281;0	782;0	513;538	680;3	196;0;300;230;0	543;0	416;536	467;3	211;0;46;301;258; ; ; ; ;
35814;1795;300;276;0	782;0	514;538	680;3	206;0;294;237;0	543;0	417;536	467;3	246;0;46;301;258; ; ; ; ;
35834;1796;311;276;0	781;0	514;538	680;3	148;0;300;247;0	543;0	417;536	467;3	151;0;46;301;258; ; ; ; ;
35854;1797;313;284;0	781;0	514;538	680;3	138;0;298;250;0	543;0	417;536	467;3	227;0;46;301;258; ; ; ; ;
35874;1798;303;279;0	781;0	514;538	680;3	124;0;298;229;0	542;0	417;536	467;3	266;0;46;301;258; ; ; ; ;
35894;1799;309;280;0	781;0	513;539	431;3	117;0;298;235;0	542;0	417;535	968;3	236;0;46;301;258; ; ; ; ;
35914;1800;319;285;0	780;0	514;539	431;3	219;0;302;245;0	542;0	417;535	968;3	103;0;46;301;258; ; ; ; ;
35934;1801;299;275;0	780;0	513;539	431;3	161;0;296;238;0	542;0	417;535	968;3	177;0;46;301;258; ; ; ; ;
35954;1802;289;286;0	780;0	513;539	431;3	104;0;302;222;0	541;0	417;535	968;3	175;0;46;301;258; ; ; ; ;
35974;1803;309;273;0	780;0	512;539	431;3	189;0;301;252;0	541;0	416;535	968;3	102;0;46;301;258; ; ; ; ;
35994;1804;296;277;0	780;0	511;540	011;3	146;0;300;243;0	541;0	415;537	165;3	145;0;46;301;258; ; ; ; ;
36014;1805;296;276;0	780;0	512;540	011;3	149;0;312;225;0	541;0	416;537	165;3	150;0;46;301;258; ; ; ; ;
36033;1806;320;281;0	779;0	512;540	011;3	221;0;299;235;0	541;0	415;537	165;3	098;0;46;301;258; ; ; ; ;
36053;1807;308;281;0	779;0	512;540	011;3	079;0;300;233;0	541;0	415;537	165;3	156;0;46;301;258; ; ; ; ;
36073;1808;300;277;0	780;0	512;540	011;3	164;0;289;233;0	541;0	416;537	165;3	163;0;46;301;258; ; ; ; ;
36093;1809;309;280;0	780;0	511;540	120;3	167;0;287;234;0	541;0	415;535	889;3	145;0;46;301;258; ; ; ; ;
36113;1810;304;282;0	780;0	512;540	120;3	236;0;302;233;0	541;0	416;535	889;3	223;0;46;301;258; ; ; ; ;
36133;1811;298;273;0	780;0	512;540	120;3	231;0;298;241;0	542;0	416;535	889;3	185;0;46;301;258; ; ; ; ;
36153;1812;309;277;0	780;0	513;540	120;3	230;0;301;244;0	542;0	416;535	889;3	120;0;46;301;258; ; ; ; ;
36173;1813;317;286;0	780;0	513;540	120;3	188;0;300;243;0	542;0	416;535	889;3	237;0;46;301;258; ; ; ; ;
36193;1814;318;284;0	780;0	512;539	176;3	176;0;298;243;0	542;0	415;536	727;3	208;0;46;301;258; ; ; ; ;
36213;1815;292;270;0	780;0	513;539	176;3	230;0;302;226;0	542;0	416;536	727;3	318;0;46;301;258; ; ; ; ;
36233;1816;303;283;0	780;0	513;539	176;3	244;0;301;225;0	542;0	416;536	727;3	251;0;46;301;258; ; ; ; ;
36253;1817;295;271;0	781;0	513;539	176;3	277;0;300;239;0	542;0	416;536	727;3	216;0;46;301;258; ; ; ; ;
36273;1818;297;276;0	781;0	513;539	176;3	280;0;294;224;0	542;0	416;536	727;3	265;0;46;301;258; ; ; ; ;
36292;1819;301;280;0	781;0	512;538	950;3	282;0;292;228;0	542;0	415;536	879;3	259;0;46;301;258; ; ; ; ;
36312;1820;293;268;0	781;0	513;538	950;3	327;0;286;248;0	542;0	416;536	879;3	260;0;46;301;258; ; ; ; ;
36332;1821;309;293;0	781;0	513;538	950;3	273;0;295;235;0	543;0	416;536	879;3	315;0;46;301;258; ; ; ; ;
36352;1822;303;282;0	781;0	513;538	950;3	301;0;299;246;0	543;0	416;536	879;3	399;0;46;301;258; ; ; ; ;
36372;1823;302;273;0	781;0	513;538	950;3	336;0;295;240;0	543;0	416;536	879;3	317;0;46;301;258; ; ; ; ;
36392;1824;301;282;0	782;0	512;539	508;3	319;0;296;236;0	543;0	415;536	767;3	345;0;46;301;258; ; ; ; ;
36412;1825;317;291;0	782;0	513;539	508;3	314;0;299;238;0	543;0	416;536	767;3	380;0;46;301;258; ; ; ; ;
36432;1826;317;281;0	782;0	513;539	508;3	315;0;292;251;0	543;0	416;536	767;3	406;0;46;301;258; ; ; ; ;
36452;1827;304;274;0	782;0	512;539	508;3	396;0;-800;-600;0	782;0	512;-1	000;-1	000;4;46;301;258; ; ; ; ;
36472;1828;-800;-600;-1	000;-1	000;-1	000;-1	000;4;-800;-600;-1	000;-1	000;-1	000;-1	000;4; ; ; ; ; ; ; ;
36492;1829;-800;-600;-1	000;-1	000;-1	000;-1	000;4;-800;-600;-1	000;-1	000;-1	000;-1	000;4; ; ; ; ; ; ; ;
36512;1830;-800;-600;-1	000;-1	000;-1	000;-1	000;4;-800;-600;-1	000;-1	000;-1	000;-1	000;4; ; ; ; ; ; ; ;
36532;1831;-800;-600;-1	000;-1	000;-1	000;-1	000;4;-800;-600;-1	000;-1	000;-1	000;-1	000;4; ; ; ; ; ; ; ;
36552;1832;-800;-600;-1	000;-1	000;-1	000;-1	000;4;-800;-600;-1	000;-1	000;-1	000;-1	000;4; ; ; ; ; ; ; ;
36572;1833;-800;-600;-1	000;-1	000;-1	000;-1	000;4;-800;-600;-1	000;-1	000;-1	000;-1	000;4; ; ; ; ; ; ; ;
36592;1834;-800;-600;-1	000;-1	000;-1	000;-1	000;4;-800;-600;-1	000;-1	000;-1	000;-1	000;4; ; ; ; ; ; ; ;
36611;1835;-800;-600;-1	000;-1	000;-1	000;-1	000;4;-800;-600;-1	000;-1	000;-1	000;-1	000;4; ; ; ; ; ; ; ;
36631;1836;-800;-600;-1	000;-1	000;-1	000;-1	000;4;-800;-600;-1	000;-1	000;-1	000;-1	000;4; ; ; ; ; ; ; ;
36651;1837;-800;-600;-1	000;-1	000;-1	000;-1	000;4;-800;-600;-1	000;-1	000;-1	000;-1	000;4; ; ; ; ; ; ; ;
36671;1838;-800;-600;-1	000;-1	000;-1	000;-1	000;4;-800;-600;-1	000;-1	000;-1	000;-1	000;4; ; ; ; ; ; ; ;
36691;1839;-800;-600;-1	000;-1	000;-1	000;-1	000;4;-800;-600;-1	000;-1	000;-1	000;-1	000;4; ; ; ; ; ; ; ;
36711;1840;-800;-600;-1	000;-1	000;-1	000;-1	000;4;-800;-600;-1	000;-1	000;-1	000;-1	000;4; ; ; ; ; ; ; ;
36731;1841;-800;-600;-1	000;-1	000;-1	000;-1	000;4;-800;-600;-1	000;-1	000;-1	000;-1	000;4; ; ; ; ; ; ; ;
36751;1842;-800;-600;-1	000;-1	000;-1	000;-1	000;4;-800;-600;-1	000;-1	000;-1	000;-1	000;4; ; ; ; ; ; ; ;
36771;1843;-800;-600;-1	000;-1	000;-1	000;-1	000;4;-800;-600;-1	000;-1	000;-1	000;-1	000;4; ; ; ; ; ; ; ;
36791;1844;-800;-600;-1	000;-1	000;-1	000;-1	000;4;-800;-600;-1	000;-1	000;-1	000;-1	000;4; ; ; ; ; ; ; ;
36811;1845;-800;-600;-1	000;-1	000;-1	000;-1	000;4;-800;-600;-1	000;-1	000;-1	000;-1	000;4; ; ; ; ; ; ; ;
36831;1846;-800;-600;-1	000;-1	000;-1	000;-1	000;4;-800;-600;-1	000;-1	000;-1	000;-1	000;4; ; ; ; ; ; ; ;
36851;1847;-800;-600;-1	000;-1	000;-1	000;-1	000;4;-800;-600;-1	000;-1	000;-1	000;-1	000;4; ; ; ; ; ; ; ;
36871;1848;-800;-600;-1	000;-1	000;-1	000;-1	000;4;-800;-600;-1	000;-1	000;-1	000;-1	000;4; ; ; ; ; ; ; ;
36891;1849;-800;-600;-1	000;-1	000;-1	000;-1	000;4;-800;-600;-1	000;-1	000;-1	000;-1	000;4; ; ; ; ; ; ; ;
36910;1850;-800;-600;-1	000;-1	000;-1	000;-1	000;4;-800;-600;-1	000;-1	000;-1	000;-1	000;4; ; ; ; ; ; ; ;
36930;1851;-800;-600;-1	000;-1	000;-1	000;-1	000;4;-800;-600;-1	000;-1	000;-1	000;-1	000;4; ; ; ; ; ; ; ;
36950;1852;-800;-600;-1	000;-1	000;-1	000;-1	000;4;-800;-600;-1	000;-1	000;-1	000;-1	000;4; ; ; ; ; ; ; ;
36970;1853;-800;-600;-1	000;-1	000;-1	000;-1	000;4;-800;-600;-1	000;-1	000;-1	000;-1	000;4; ; ; ; ; ; ; ;
36990;1854;-800;-600;-1	000;-1	000;-1	000;-1	000;4;-800;-600;-1	000;-1	000;-1	000;-1	000;4; ; ; ; ; ; ; ;
37010;1855;-800;-600;-1	000;-1	000;-1	000;-1	000;4;-800;-600;-1	000;-1	000;-1	000;-1	000;4; ; ; ; ; ; ; ;
37030;1856;-800;-600;-1	000;-1	000;-1	000;-1	000;4;-800;-600;-1	000;-1	000;-1	000;-1	000;4; ; ; ; ; ; ; ;
37050;1857;-800;-600;-1	000;-1	000;-1	000;-1	000;4;-800;-600;-1	000;-1	000;-1	000;-1	000;4; ; ; ; ; ; ; ;
37070;1858;-800;-600;-1	000;-1	000;-1	000;-1	000;4;-800;-600;-1	000;-1	000;-1	000;-1	000;4; ; ; ; ; ; ; ;
37090;1859;-800;-600;-1	000;-1	000;-1	000;-1	000;4;-800;-600;-1	000;-1	000;-1	000;-1	000;4; ; ; ; ; ; ; ;
37110;1860;-800;-600;-1	000;-1	000;-1	000;-1	000;4;-800;-600;-1	000;-1	000;-1	000;-1	000;4; ; ; ; ; ; ; ;
37130;1861;-800;-600;-1	000;-1	000;-1	000;-1	000;4;-800;-600;-1	000;-1	000;-1	000;-1	000;4; ; ; ; ; ; ; ;
37150;1862;-800;-600;-1	000;-1	000;-1	000;-1	000;4;-800;-600;-1	000;-1	000;-1	000;-1	000;4; ; ; ; ; ; ; ;
37170;1863;-800;-600;-1	000;-1	000;-1	000;-1	000;4;-800;-600;-1	000;-1	000;-1	000;-1	000;4; ; ; ; ; ; ; ;
37190;1864;-800;-600;-1	000;-1	000;-1	000;-1	000;4;-800;-600;-1	000;-1	000;-1	000;-1	000;4; ; ; ; ; ; ; ;
37209;1865;-800;-600;-1	000;-1	000;-1	000;-1	000;4;-800;-600;-1	000;-1	000;-1	000;-1	000;4; ; ; ; ; ; ; ;
37229;1866;-800;-600;-1	000;-1	000;-1	000;-1	000;4;-800;-600;-1	000;-1	000;-1	000;-1	000;4; ; ; ; ; ; ; ;
37249;1867;-800;-600;-1	000;-1	000;-1	000;-1	000;4;-800;-600;-1	000;-1	000;-1	000;-1	000;4; ; ; ; ; ; ; ;
37269;1868;-800;-600;-1	000;-1	000;-1	000;-1	000;4;-800;-600;-1	000;-1	000;-1	000;-1	000;4; ; ; ; ; ; ; ;
37289;1869;-800;-600;-1	000;-1	000;-1	000;-1	000;4;-800;-600;-1	000;-1	000;-1	000;-1	000;4; ; ; ; ; ; ; ;
37309;1870;-800;-600;-1	000;-1	000;-1	000;-1	000;4;-800;-600;-1	000;-1	000;-1	000;-1	000;4; ; ; ; ; ; ; ;
37329;1871;-800;-600;-1	000;-1	000;-1	000;-1	000;4;-800;-600;-1	000;-1	000;-1	000;-1	000;4; ; ; ; ; ; ; ;
37349;1872;-800;-600;-1	000;-1	000;-1	000;-1	000;4;-800;-600;-1	000;-1	000;-1	000;-1	000;4; ; ; ; ; ; ; ;
37369;1873;-800;-600;-1	000;-1	000;-1	000;-1	000;4;-800;-600;-1	000;-1	000;-1	000;-1	000;4; ; ; ; ; ; ; ;
37389;1874;-800;-600;-1	000;-1	000;-1	000;-1	000;4;-800;-600;-1	000;-1	000;-1	000;-1	000;4; ; ; ; ; ; ; ;
37409;1875;-800;-600;-1	000;-1	000;-1	000;-1	000;4;-800;-600;-1	000;-1	000;-1	000;-1	000;4; ; ; ; ; ; ; ;
37429;1876;-800;-600;-1	000;-1	000;-1	000;-1	000;4;-800;-600;-1	000;-1	000;-1	000;-1	000;4; ; ; ; ; ; ; ;
37449;1877;-800;-600;-1	000;-1	000;-1	000;-1	000;4;-800;-600;-1	000;-1	000;-1	000;-1	000;4; ; ; ; ; ; ; ;
37469;1878;-800;-600;-1	000;-1	000;-1	000;-1	000;4;-800;-600;-1	000;-1	000;-1	000;-1	000;4; ; ; ; ; ; ; ;
37488;1879;-800;-600;-1	000;-1	000;-1	000;-1	000;4;-800;-600;-1	000;-1	000;-1	000;-1	000;4; ; ; ; ; ; ; ;
37508;1880;-800;-600;-1	000;-1	000;-1	000;-1	000;4;-800;-600;-1	000;-1	000;-1	000;-1	000;4; ; ; ; ; ; ; ;
37528;1881;-800;-600;-1	000;-1	000;-1	000;-1	000;4;-800;-600;-1	000;-1	000;-1	000;-1	000;4; ; ; ; ; ; ; ;
37548;1882;-800;-600;-1	000;-1	000;-1	000;-1	000;4;-800;-600;-1	000;-1	000;-1	000;-1	000;4; ; ; ; ; ; ; ;
37568;1883;-800;-600;-1	000;-1	000;-1	000;-1	000;4;-800;-600;-1	000;-1	000;-1	000;-1	000;4; ; ; ; ; ; ; ;
37588;1884;-800;-600;-1	000;-1	000;-1	000;-1	000;4;-800;-600;-1	000;-1	000;-1	000;-1	000;4; ; ; ; ; ; ; ;
37608;1885;-800;-600;-1	000;-1	000;-1	000;-1	000;4;-800;-600;-1	000;-1	000;-1	000;-1	000;4; ; ; ; ; ; ; ;
37628;1886;-800;-600;-1	000;-1	000;-1	000;-1	000;4;-800;-600;-1	000;-1	000;-1	000;-1	000;4; ; ; ; ; ; ; ;
37648;1887;-800;-600;-1	000;-1	000;-1	000;-1	000;4;-800;-600;-1	000;-1	000;-1	000;-1	000;4; ; ; ; ; ; ; ;
37668;1888;-800;-600;-1	000;-1	000;-1	000;-1	000;4;-800;-600;-1	000;-1	000;-1	000;-1	000;4; ; ; ; ; ; ; ;
37688;1889;-800;-600;-1	000;-1	000;-1	000;-1	000;4;-800;-600;-1	000;-1	000;-1	000;-1	000;4; ; ; ; ; ; ; ;
37708;1890;-800;-600;-1	000;-1	000;-1	000;-1	000;4;-800;-600;-1	000;-1	000;-1	000;-1	000;4; ; ; ; ; ; ; ;
37728;1891;-800;-600;-1	000;-1	000;-1	000;-1	000;4;-800;-600;-1	000;-1	000;-1	000;-1	000;4; ; ; ; ; ; ; ;
37748;1892;-800;-600;-1	000;-1	000;-1	000;-1	000;4;-800;-600;-1	000;-1	000;-1	000;-1	000;4; ; ; ; ; ; ; ;
37768;1893;-800;-600;-1	000;-1	000;-1	000;-1	000;4;-800;-600;-1	000;-1	000;-1	000;-1	000;4; ; ; ; ; ; ; ;
37787;1894;-800;-600;-1	000;-1	000;-1	000;-1	000;4;-800;-600;-1	000;-1	000;-1	000;-1	000;4; ; ; ; ; ; ; ;
37807;1895;-800;-600;-1	000;-1	000;-1	000;-1	000;4;-800;-600;-1	000;-1	000;-1	000;-1	000;4; ; ; ; ; ; ; ;
37827;1896;-800;-600;-1	000;-1	000;-1	000;-1	000;4;-800;-600;-1	000;-1	000;-1	000;-1	000;4; ; ; ; ; ; ; ;
37847;1897;-800;-600;-1	000;-1	000;-1	000;-1	000;4;-800;-600;-1	000;-1	000;-1	000;-1	000;4; ; ; ; ; ; ; ;
37867;1898;-800;-600;-1	000;-1	000;-1	000;-1	000;4;-800;-600;-1	000;-1	000;-1	000;-1	000;4; ; ; ; ; ; ; ;
37887;1899;-800;-600;-1	000;-1	000;-1	000;-1	000;4;-800;-600;-1	000;-1	000;-1	000;-1	000;4; ; ; ; ; ; ; ;
37907;1900;-800;-600;-1	000;-1	000;-1	000;-1	000;4;-800;-600;-1	000;-1	000;-1	000;-1	000;4; ; ; ; ; ; ; ;
37927;1901;-800;-600;-1	000;-1	000;-1	000;-1	000;4;-800;-600;-1	000;-1	000;-1	000;-1	000;4; ; ; ; ; ; ; ;
37947;1902;-800;-600;-1	000;-1	000;-1	000;-1	000;4;-800;-600;-1	000;-1	000;-1	000;-1	000;4; ; ; ; ; ; ; ;
37967;1903;-800;-600;-1	000;-1	000;-1	000;-1	000;4;-800;-600;-1	000;-1	000;-1	000;-1	000;4; ; ; ; ; ; ; ;
37987;1904;-800;-600;-1	000;-1	000;-1	000;-1	000;4;-800;-600;-1	000;-1	000;-1	000;-1	000;4; ; ; ; ; ; ; ;
38007;1905;-800;-600;-1	000;-1	000;-1	000;-1	000;4;-800;-600;-1	000;-1	000;-1	000;-1	000;4; ; ; ; ; ; ; ;
38027;1906;-800;-600;-1	000;-1	000;-1	000;-1	000;4;-800;-600;-1	000;-1	000;-1	000;-1	000;4; ; ; ; ; ; ; ;
38047;1907;-800;-600;-1	000;-1	000;-1	000;-1	000;4;-800;-600;-1	000;-1	000;-1	000;-1	000;4; ; ; ; ; ; ; ;
38066;1908;-800;-600;-1	000;-1	000;-1	000;-1	000;4;-800;-600;-1	000;-1	000;-1	000;-1	000;4; ; ; ; ; ; ; ;
38086;1909;-800;-600;-1	000;-1	000;-1	000;-1	000;4;-800;-600;-1	000;-1	000;-1	000;-1	000;4; ; ; ; ; ; ; ;
38106;1910;-800;-600;-1	000;-1	000;-1	000;-1	000;4;-800;-600;-1	000;-1	000;-1	000;-1	000;4; ; ; ; ; ; ; ;
38126;1911;-800;-600;-1	000;-1	000;-1	000;-1	000;4;-800;-600;-1	000;-1	000;-1	000;-1	000;4; ; ; ; ; ; ; ;
38146;1912;-800;-600;-1	000;-1	000;-1	000;-1	000;4;-800;-600;-1	000;-1	000;-1	000;-1	000;4; ; ; ; ; ; ; ;
38166;1913;-800;-600;-1	000;-1	000;-1	000;-1	000;4;-800;-600;-1	000;-1	000;-1	000;-1	000;4; ; ; ; ; ; ; ;
38186;1914;-800;-600;-1	000;-1	000;-1	000;-1	000;4;-800;-600;-1	000;-1	000;-1	000;-1	000;4; ; ; ; ; ; ; ;
38206;1915;-800;-600;-1	000;-1	000;-1	000;-1	000;4;-800;-600;-1	000;-1	000;-1	000;-1	000;4; ; ; ; ; ; ; ;
38226;1916;-800;-600;-1	000;-1	000;-1	000;-1	000;4;-800;-600;-1	000;-1	000;-1	000;-1	000;4; ; ; ; ; ; ; ;
38246;1917;-800;-600;-1	000;-1	000;-1	000;-1	000;4;-800;-600;-1	000;-1	000;-1	000;-1	000;4; ; ; ; ; ; ; ;
38266;1918;-800;-600;-1	000;-1	000;-1	000;-1	000;4;-800;-600;-1	000;-1	000;-1	000;-1	000;4; ; ; ; ; ; ; ;
38286;1919;-800;-600;-1	000;-1	000;-1	000;-1	000;4;-800;-600;-1	000;-1	000;-1	000;-1	000;4; ; ; ; ; ; ; ;
38306;1920;-800;-600;-1	000;-1	000;-1	000;-1	000;4;-800;-600;-1	000;-1	000;-1	000;-1	000;4; ; ; ; ; ; ; ;
38326;1921;-800;-600;-1	000;-1	000;-1	000;-1	000;4;-800;-600;-1	000;-1	000;-1	000;-1	000;4; ; ; ; ; ; ; ;
38346;1922;-800;-600;-1	000;-1	000;-1	000;-1	000;4;-800;-600;-1	000;-1	000;-1	000;-1	000;4; ; ; ; ; ; ; ;
38366;1923;-800;-600;-1	000;-1	000;-1	000;-1	000;4;-800;-600;-1	000;-1	000;-1	000;-1	000;4; ; ; ; ; ; ; ;
38386;1924;-800;-600;-1	000;-1	000;-1	000;-1	000;4;-800;-600;-1	000;-1	000;-1	000;-1	000;4; ; ; ; ; ; ; ;
38405;1925;-800;-600;-1	000;-1	000;-1	000;-1	000;4;-800;-600;-1	000;-1	000;-1	000;-1	000;4; ; ; ; ; ; ; ;
38425;1926;-800;-600;-1	000;-1	000;-1	000;-1	000;4;-800;-600;-1	000;-1	000;-1	000;-1	000;4; ; ; ; ; ; ; ;
38445;1927;-800;-600;-1	000;-1	000;-1	000;-1	000;4;-800;-600;-1	000;-1	000;-1	000;-1	000;4; ; ; ; ; ; ; ;
38465;1928;-800;-600;-1	000;-1	000;-1	000;-1	000;4;-800;-600;-1	000;-1	000;-1	000;-1	000;4; ; ; ; ; ; ; ;
38485;1929;-800;-600;-1	000;-1	000;-1	000;-1	000;4;-800;-600;-1	000;-1	000;-1	000;-1	000;4; ; ; ; ; ; ; ;
38505;1930;-800;-600;-1	000;-1	000;-1	000;-1	000;4;-800;-600;-1	000;-1	000;-1	000;-1	000;4; ; ; ; ; ; ; ;
38525;1931;-800;-600;-1	000;-1	000;-1	000;-1	000;4;-800;-600;-1	000;-1	000;-1	000;-1	000;4; ; ; ; ; ; ; ;
38545;1932;-800;-600;-1	000;-1	000;-1	000;-1	000;4;-800;-600;-1	000;-1	000;-1	000;-1	000;4; ; ; ; ; ; ; ;
38565;1933;-800;-600;-1	000;-1	000;-1	000;-1	000;4;-800;-600;-1	000;-1	000;-1	000;-1	000;4; ; ; ; ; ; ; ;
38585;1934;-800;-600;-1	000;-1	000;-1	000;-1	000;4;-800;-600;-1	000;-1	000;-1	000;-1	000;4; ; ; ; ; ; ; ;
38605;1935;-800;-600;-1	000;-1	000;-1	000;-1	000;4;-800;-600;-1	000;-1	000;-1	000;-1	000;4; ; ; ; ; ; ; ;
38625;1936;-800;-600;-1	000;-1	000;-1	000;-1	000;4;-800;-600;-1	000;-1	000;-1	000;-1	000;4; ; ; ; ; ; ; ;
38645;1937;-800;-600;-1	000;-1	000;-1	000;-1	000;4;-800;-600;-1	000;-1	000;-1	000;-1	000;4; ; ; ; ; ; ; ;
38665;1938;-800;-600;-1	000;-1	000;-1	000;-1	000;4;-800;-600;-1	000;-1	000;-1	000;-1	000;4; ; ; ; ; ; ; ;
38684;1939;-800;-600;-1	000;-1	000;-1	000;-1	000;4;-800;-600;-1	000;-1	000;-1	000;-1	000;4; ; ; ; ; ; ; ;
38704;1940;-800;-600;-1	000;-1	000;-1	000;-1	000;4;-800;-600;-1	000;-1	000;-1	000;-1	000;4; ; ; ; ; ; ; ;
38724;1941;-800;-600;-1	000;-1	000;-1	000;-1	000;4;-800;-600;-1	000;-1	000;-1	000;-1	000;4; ; ; ; ; ; ; ;
38744;1942;-800;-600;-1	000;-1	000;-1	000;-1	000;4;-800;-600;-1	000;-1	000;-1	000;-1	000;4; ; ; ; ; ; ; ;
38764;1943;-800;-600;-1	000;-1	000;-1	000;-1	000;4;-800;-600;-1	000;-1	000;-1	000;-1	000;4; ; ; ; ; ; ; ;
38784;1944;-800;-600;-1	000;-1	000;-1	000;-1	000;4;-800;-600;-1	000;-1	000;-1	000;-1	000;4; ; ; ; ; ; ; ;
38804;1945;-800;-600;-1	000;-1	000;-1	000;-1	000;4;-800;-600;-1	000;-1	000;-1	000;-1	000;4; ; ; ; ; ; ; ;
38824;1946;-800;-600;-1	000;-1	000;-1	000;-1	000;4;-800;-600;-1	000;-1	000;-1	000;-1	000;4; ; ; ; ; ; ; ;
38844;1947;-800;-600;-1	000;-1	000;-1	000;-1	000;4;-800;-600;-1	000;-1	000;-1	000;-1	000;4; ; ; ; ; ; ; ;
38864;1948;-800;-600;-1	000;-1	000;-1	000;-1	000;4;-800;-600;-1	000;-1	000;-1	000;-1	000;4; ; ; ; ; ; ; ;
38884;1949;-800;-600;-1	000;-1	000;-1	000;-1	000;4;-800;-600;-1	000;-1	000;-1	000;-1	000;4; ; ; ; ; ; ; ;
38904;1950;-800;-600;-1	000;-1	000;-1	000;-1	000;4;-800;-600;-1	000;-1	000;-1	000;-1	000;4; ; ; ; ; ; ; ;
38924;1951;-800;-600;-1	000;-1	000;-1	000;-1	000;4;-800;-600;-1	000;-1	000;-1	000;-1	000;4; ; ; ; ; ; ; ;
38944;1952;-800;-600;-1	000;-1	000;-1	000;-1	000;4;-800;-600;-1	000;-1	000;-1	000;-1	000;4; ; ; ; ; ; ; ;
38964;1953;-800;-600;-1	000;-1	000;-1	000;-1	000;4;-800;-600;-1	000;-1	000;-1	000;-1	000;4; ; ; ; ; ; ; ;
38984;1954;-800;-600;-1	000;-1	000;-1	000;-1	000;4;-800;-600;-1	000;-1	000;-1	000;-1	000;4; ; ; ; ; ; ; ;
39003;1955;-800;-600;-1	000;-1	000;-1	000;-1	000;4;-800;-600;-1	000;-1	000;-1	000;-1	000;4; ; ; ; ; ; ; ;
39023;1956;-800;-600;-1	000;-1	000;-1	000;-1	000;4;-800;-600;-1	000;-1	000;-1	000;-1	000;4; ; ; ; ; ; ; ;
39043;1957;-800;-600;-1	000;-1	000;-1	000;-1	000;4;-800;-600;-1	000;-1	000;-1	000;-1	000;4; ; ; ; ; ; ; ;
39063;1958;-800;-600;-1	000;-1	000;-1	000;-1	000;4;-800;-600;-1	000;-1	000;-1	000;-1	000;4; ; ; ; ; ; ; ;
39083;1959;-800;-600;-1	000;-1	000;-1	000;-1	000;4;-800;-600;-1	000;-1	000;-1	000;-1	000;4; ; ; ; ; ; ; ;
39103;1960;-800;-600;-1	000;-1	000;-1	000;-1	000;4;-800;-600;-1	000;-1	000;-1	000;-1	000;4; ; ; ; ; ; ; ;
39123;1961;-800;-600;-1	000;-1	000;-1	000;-1	000;4;-800;-600;-1	000;-1	000;-1	000;-1	000;4; ; ; ; ; ; ; ;
39143;1962;-800;-600;-1	000;-1	000;-1	000;-1	000;4;-800;-600;-1	000;-1	000;-1	000;-1	000;4; ; ; ; ; ; ; ;
39163;1963;-800;-600;-1	000;-1	000;-1	000;-1	000;4;-800;-600;-1	000;-1	000;-1	000;-1	000;4; ; ; ; ; ; ; ;
39183;1964;-800;-600;-1	000;-1	000;-1	000;-1	000;4;-800;-600;-1	000;-1	000;-1	000;-1	000;4; ; ; ; ; ; ; ;
39203;1965;-800;-600;-1	000;-1	000;-1	000;-1	000;4;-800;-600;-1	000;-1	000;-1	000;-1	000;4; ; ; ; ; ; ; ;
39223;1966;-800;-600;-1	000;-1	000;-1	000;-1	000;4;-800;-600;-1	000;-1	000;-1	000;-1	000;4; ; ; ; ; ; ; ;
39243;1967;-800;-600;-1	000;-1	000;-1	000;-1	000;4;-800;-600;-1	000;-1	000;-1	000;-1	000;4; ; ; ; ; ; ; ;
39262;1968;-800;-600;-1	000;-1	000;-1	000;-1	000;4;-800;-600;-1	000;-1	000;-1	000;-1	000;4; ; ; ; ; ; ; ;
39282;1969;-800;-600;-1	000;-1	000;-1	000;-1	000;4;-800;-600;-1	000;-1	000;-1	000;-1	000;4; ; ; ; ; ; ; ;
39302;1970;-800;-600;-1	000;-1	000;-1	000;-1	000;4;-800;-600;-1	000;-1	000;-1	000;-1	000;4; ; ; ; ; ; ; ;
39322;1971;-800;-600;-1	000;-1	000;-1	000;-1	000;4;-800;-600;-1	000;-1	000;-1	000;-1	000;4; ; ; ; ; ; ; ;
39342;1972;-800;-600;-1	000;-1	000;-1	000;-1	000;4;-800;-600;-1	000;-1	000;-1	000;-1	000;4; ; ; ; ; ; ; ;
39362;1973;-800;-600;-1	000;-1	000;-1	000;-1	000;4;-800;-600;-1	000;-1	000;-1	000;-1	000;4; ; ; ; ; ; ; ;
39382;1974;-800;-600;-1	000;-1	000;-1	000;-1	000;4;-800;-600;-1	000;-1	000;-1	000;-1	000;4; ; ; ; ; ; ; ;
39402;1975;-800;-600;-1	000;-1	000;-1	000;-1	000;4;-800;-600;-1	000;-1	000;-1	000;-1	000;4; ; ; ; ; ; ; ;
39422;1976;-800;-600;-1	000;-1	000;-1	000;-1	000;4;-800;-600;-1	000;-1	000;-1	000;-1	000;4; ; ; ; ; ; ; ;
39442;1977;-800;-600;-1	000;-1	000;-1	000;-1	000;4;-800;-600;-1	000;-1	000;-1	000;-1	000;4; ; ; ; ; ; ; ;
39462;1978;-800;-600;-1	000;-1	000;-1	000;-1	000;4;-800;-600;-1	000;-1	000;-1	000;-1	000;4; ; ; ; ; ; ; ;
39483;1979;-800;-600;-1	000;-1	000;-1	000;-1	000;4;-800;-600;-1	000;-1	000;-1	000;-1	000;4; ; ; ; ; ; ; ;
39502;1980;-800;-600;-1	000;-1	000;-1	000;-1	000;4;-800;-600;-1	000;-1	000;-1	000;-1	000;4; ; ; ; ; ; ; ;
39522;1981;-800;-600;-1	000;-1	000;-1	000;-1	000;4;-800;-600;-1	000;-1	000;-1	000;-1	000;4; ; ; ; ; ; ; ;
39542;1982;-800;-600;-1	000;-1	000;-1	000;-1	000;4;-800;-600;-1	000;-1	000;-1	000;-1	000;4; ; ; ; ; ; ; ;
39562;1983;-800;-600;-1	000;-1	000;-1	000;-1	000;4;-800;-600;-1	000;-1	000;-1	000;-1	000;4; ; ; ; ; ; ; ;
39581;1984;-800;-600;-1	000;-1	000;-1	000;-1	000;4;-800;-600;-1	000;-1	000;-1	000;-1	000;4; ; ; ; ; ; ; ;
[truncated: 7,816 more rows]
