# Supplementary material for: Perception of Individual and Joint Action in Infants and Adults
Source: PLoS One. 2014 Sep 9;9(9):e107450. doi: 10.1371/journal.pone.0107450 (PMC4174902; doi:10.1371/journal.pone.0107450)
Supplement: Data S1 — Raw files of eye tracking data of all participants. (ZIP) [file pone.0107450.s001.zip › Turmbau2012b_12_18.csv]

Data properties:
Recording date: 10.07.2012
Recording time : 13:59:43:171 (corresponds to time 0)
Study: Turmbau2012b
Subject: Turmbau2012b_12_18
Recording: Turmbau2012b_12_18
Screen resolution: 800 x 600
Coordinate unit: Pixels
Filter settings:
Eye: Average
Fixation radius: 30
Min duration: 100
Timestamp;Number;GazepointX (L);GazepointY (L);CamX (L);CamY (L);Distance (L);Pupil (L);Validity (L);GazepointX (R);GazepointY (R);CamX (R);CamY (R);Distance (R);Pupil (R);Validity (R);Fixation;GazepointX;GazepointY;Event;Event Key;Data 1;Data 2;Description
13;1;391;315;0	599;0	667;523	343;3	516;0;389;292;0	351;0	677;523	266;3	616;0;1;410;294; ; ; ; ;
33;2;400;320;0	601;0	665;523	343;3	528;0;388;297;0	354;0	675;523	266;3	626;0;1;410;294; ; ; ; ;
53;3;397;310;0	603;0	662;530	938;3	580;0;388;290;0	356;0	670;530	452;3	668;0;1;410;294; ; ; ; ;
73;4;397;305;0	606;0	658;530	938;3	515;0;394;300;0	360;0	666;530	452;3	651;0;1;410;294; ; ; ; ;
93;5;405;311;0	609;0	653;530	938;3	587;0;395;300;0	364;0	659;530	452;3	691;0;1;410;294; ; ; ; ;
113;6;397;318;0	612;0	648;530	938;3	492;0;389;303;0	368;0	653;530	452;3	586;0;1;410;294; ; ; ; ;
133;7;396;324;0	616;0	644;530	938;3	508;0;394;301;0	373;0	648;530	452;3	594;0;1;410;294; ; ; ; ;
153;8;397;316;0	620;0	640;541	586;3	588;0;394;286;0	377;0	643;541	964;3	676;0;1;410;294; ; ; ; ;
173;9;393;314;0	623;0	639;541	586;3	594;0;385;300;0	382;0	640;541	964;3	583;0;1;410;294; ; ; ; ;
193;10;398;317;0	625;0	637;541	586;3	590;0;394;299;0	385;0	636;541	964;3	612;0;1;410;294; ; ; ; ;
213;11;398;323;0	626;0	634;541	586;3	505;0;393;310;0	387;0	633;541	964;3	555;0;1;410;294; ; ; ; ;
233;12;399;333;0	627;0	632;541	586;3	507;0;391;310;0	388;0	630;541	964;3	603;0;1;410;294; ; ; ; ;
252;13;398;321;0	626;0	629;554	742;3	591;0;391;295;0	389;0	627;553	253;3	652;0;1;410;294; ; ; ; ;
272;14;404;327;0	624;0	628;554	742;3	556;0;391;298;0	388;0	627;553	253;3	592;0;1;410;294; ; ; ; ;
292;15;397;319;0	622;0	628;554	742;3	519;0;396;306;0	387;0	627;553	253;3	608;0;1;410;294; ; ; ; ;
312;16;402;323;0	620;0	627;554	742;3	524;0;392;309;0	385;0	626;553	253;3	517;0;1;410;294; ; ; ; ;
324; ; ; ; ; ; ; ;5; ; ; ; ; ; ;5; ; ; ;ShowAVI;8;0;0;atFish.avi
332;17;403;328;0	617;0	627;554	742;3	504;0;393;305;0	382;0	626;553	253;3	461;0;1;410;294; ; ; ; ;
352;18;400;319;0	614;0	626;559	528;3	530;0;396;298;0	379;0	626;559	354;3	472;0;1;410;294; ; ; ; ;
372;19;403;321;0	611;0	626;559	528;3	440;0;401;298;0	376;0	627;559	354;3	478;0;1;410;294; ; ; ; ;
392;20;405;324;0	609;0	627;559	528;3	402;0;401;302;0	373;0	629;559	354;3	488;0;1;410;294; ; ; ; ;
412;21;407;317;0	606;0	629;559	528;3	348;0;393;301;0	371;0	631;559	354;3	437;0;1;410;294; ; ; ; ;
432;22;400;322;0	604;0	629;559	528;3	386;0;398;291;0	369;0	632;559	354;3	453;0;1;410;294; ; ; ; ;
452;23;402;322;0	603;0	629;558	923;3	359;0;396;290;0	368;0	632;560	702;3	451;0;1;410;294; ; ; ; ;
472;24;407;317;0	602;0	629;558	923;3	280;0;397;297;0	367;0	632;560	702;3	433;0;1;410;294; ; ; ; ;
492;25;405;316;0	601;0	629;558	923;3	354;0;400;292;0	367;0	632;560	702;3	410;0;1;410;294; ; ; ; ;
512;26;405;324;0	600;0	628;558	923;3	313;0;402;297;0	366;0	633;560	702;3	319;0;1;410;294; ; ; ; ;
532;27;409;318;0	600;0	629;558	923;3	279;0;402;301;0	366;0	634;560	702;3	344;0;1;410;294; ; ; ; ;
551;28;408;319;0	599;0	630;559	672;3	310;0;403;299;0	366;0	636;562	028;3	377;0;1;410;294; ; ; ; ;
571;29;408;323;0	600;0	633;559	672;3	231;0;393;291;0	366;0	639;562	028;3	306;0;1;410;294; ; ; ; ;
591;30;409;321;0	600;0	634;559	672;3	256;0;402;299;0	366;0	641;562	028;3	379;0;1;410;294; ; ; ; ;
611;31;403;324;0	600;0	636;559	672;3	290;0;401;299;0	366;0	642;562	028;3	363;0;1;410;294; ; ; ; ;
631;32;411;319;0	601;0	636;559	672;3	209;0;398;296;0	367;0	642;562	028;3	340;0;1;410;294; ; ; ; ;
651;33;410;319;0	601;0	635;559	999;3	230;0;402;298;0	367;0	642;560	510;3	367;0;1;410;294; ; ; ; ;
671;34;413;310;0	601;0	635;559	999;3	219;0;404;292;0	368;0	642;560	510;3	270;0;1;410;294; ; ; ; ;
691;35;418;318;0	601;0	635;559	999;3	256;0;404;293;0	368;0	642;560	510;3	283;0;1;410;294; ; ; ; ;
711;36;415;312;0	601;0	634;559	999;3	193;0;402;295;0	367;0	643;560	510;3	287;0;1;410;294; ; ; ; ;
731;37;407;318;0	601;0	634;559	999;3	149;0;405;291;0	367;0	643;560	510;3	217;0;1;410;294; ; ; ; ;
751;38;408;315;0	600;0	633;560	499;3	149;0;404;290;0	367;0	643;561	834;3	228;0;1;410;294; ; ; ; ;
771;39;416;307;0	600;0	634;560	499;3	202;0;405;287;0	366;0	644;561	834;3	236;0;1;410;294; ; ; ; ;
791;40;409;305;0	599;0	634;560	499;3	254;0;408;289;0	365;0	644;561	834;3	261;0;1;410;294; ; ; ; ;
811;41;410;314;0	598;0	634;560	499;3	176;0;407;291;0	364;0	645;561	834;3	244;0;1;410;294; ; ; ; ;
830;42;413;314;0	597;0	634;560	499;3	176;0;406;286;0	363;0	645;561	834;3	190;0;1;410;294; ; ; ; ;
850;43;410;315;0	596;0	634;560	281;3	176;0;407;288;0	363;0	645;560	944;3	189;0;1;410;294; ; ; ; ;
870;44;416;317;0	596;0	634;560	281;3	153;0;403;290;0	362;0	646;560	944;3	227;0;1;410;294; ; ; ; ;
890;45;415;315;0	595;0	634;560	281;3	131;0;403;278;0	361;0	647;560	944;3	248;0;1;410;294; ; ; ; ;
910;46;417;305;0	595;0	635;560	281;3	194;0;397;281;0	361;0	647;560	944;3	178;0;1;410;294; ; ; ; ;
930;47;423;308;0	594;0	635;560	281;3	182;0;403;280;0	361;0	648;560	944;3	204;0;1;410;294; ; ; ; ;
950;48;423;302;0	594;0	634;561	753;3	198;0;402;280;0	361;0	647;561	561;3	199;0;1;410;294; ; ; ; ;
970;49;410;299;0	595;0	635;561	753;3	147;0;406;283;0	361;0	648;561	561;3	209;0;1;410;294; ; ; ; ;
990;50;416;299;0	595;0	636;561	753;3	146;0;396;278;0	362;0	648;561	561;3	127;0;1;410;294; ; ; ; ;
1010;51;410;304;0	595;0	636;561	753;3	167;0;410;273;0	362;0	649;561	561;3	174;0;1;410;294; ; ; ; ;
1030;52;413;301;0	596;0	636;561	753;3	169;0;409;276;0	362;0	649;561	561;3	163;0;1;410;294; ; ; ; ;
1050;53;415;303;0	596;0	636;561	508;3	170;0;407;272;0	363;0	649;562	368;3	156;0;1;410;294; ; ; ; ;
1070;54;418;299;0	597;0	637;561	508;3	167;0;407;276;0	363;0	649;562	368;3	181;0;1;410;294; ; ; ; ;
1090;55;419;306;0	597;0	637;561	508;3	187;0;408;270;0	364;0	649;562	368;3	187;0;1;410;294; ; ; ; ;
1110;56;419;290;0	597;0	637;561	508;3	109;0;412;270;0	364;0	649;562	368;3	186;0;1;410;294; ; ; ; ;
1130;57;417;304;0	597;0	636;561	508;3	134;0;409;269;0	364;0	649;562	368;3	218;0;1;410;294; ; ; ; ;
1149;58;417;297;0	598;0	635;562	737;3	129;0;411;270;0	364;0	648;561	541;3	219;0;1;410;294; ; ; ; ;
1169;59;416;294;0	598;0	636;562	737;3	027;0;411;269;0	364;0	648;561	541;3	170;0;1;410;294; ; ; ; ;
1189;60;421;300;0	598;0	635;562	737;3	032;0;405;269;0	364;0	647;561	541;3	160;0;1;410;294; ; ; ; ;
1209;61;414;299;0	597;0	635;562	737;3	079;0;411;276;0	364;0	647;561	541;3	112;0;1;410;294; ; ; ; ;
1229;62;414;297;0	597;0	635;562	737;3	079;0;414;268;0	364;0	647;561	541;3	145;0;1;410;294; ; ; ; ;
1249;63;415;297;0	597;0	635;564	418;3	088;0;412;271;0	364;0	647;560	761;3	120;0;1;410;294; ; ; ; ;
1269;64;425;293;0	597;0	635;564	418;3	081;0;411;273;0	364;0	647;560	761;3	093;0;1;410;294; ; ; ; ;
1289;65;420;289;0	597;0	635;564	418;3	016;0;415;270;0	364;0	647;560	761;3	108;0;1;410;294; ; ; ; ;
1309;66;420;298;0	597;0	635;564	418;3	081;0;410;274;0	363;0	647;560	761;3	076;0;1;410;294; ; ; ; ;
1332;67;421;294;0	596;0	635;564	418;3	052;0;411;268;0	363;0	647;560	761;3	003;0;1;410;294; ; ; ; ;
1349;68;421;296;0	596;0	634;562	534;3	024;0;412;268;0	363;0	646;561	484;2	999;0;1;410;294; ; ; ; ;
1369;69;419;295;0	596;0	634;562	534;3	083;0;423;269;0	363;0	647;561	484;3	181;0;1;410;294; ; ; ; ;
1389;70;422;294;0	595;0	634;562	534;3	093;0;414;274;0	362;0	647;561	484;3	115;0;1;410;294; ; ; ; ;
1409;71;424;285;0	595;0	634;562	534;3	102;0;411;273;0	362;0	646;561	484;3	123;0;1;410;294; ; ; ; ;
1429;72;416;292;0	595;0	634;562	534;3	051;0;407;275;0	361;0	646;561	484;3	156;0;1;410;294; ; ; ; ;
1448;73;417;286;0	594;0	633;564	163;3	064;0;403;274;0	361;0	646;561	478;3	123;0;1;410;294; ; ; ; ;
1469;74;421;295;0	594;0	634;564	163;3	145;0;419;282;0	361;0	646;561	478;3	124;0;1;410;294; ; ; ; ;
1488;75;414;294;0	594;0	634;564	163;3	105;0;418;270;0	361;0	646;561	478;3	118;0;1;410;294; ; ; ; ;
1508;76;422;300;0	594;0	634;564	163;3	117;0;414;265;0	361;0	646;561	478;3	152;0;1;410;294; ; ; ; ;
1528;77;418;294;0	594;0	634;564	163;3	083;0;415;276;0	361;0	646;561	478;3	087;0;1;410;294; ; ; ; ;
1548;78;416;298;0	594;0	633;562	341;3	070;0;414;267;0	361;0	645;562	065;3	092;0;1;410;294; ; ; ; ;
1568;79;423;300;0	594;0	634;562	341;3	041;0;420;273;0	361;0	646;562	065;3	082;0;1;410;294; ; ; ; ;
1588;80;417;304;0	594;0	633;562	341;3	039;0;416;268;0	361;0	646;562	065;3	105;0;1;410;294; ; ; ; ;
1608;81;426;298;0	594;0	633;562	341;3	097;0;413;278;0	361;0	645;562	065;3	141;0;1;410;294; ; ; ; ;
1628;82;424;296;0	594;0	633;562	341;3	144;0;410;269;0	361;0	645;562	065;3	132;0;1;410;294; ; ; ; ;
1648;83;424;295;0	594;0	632;563	206;3	171;0;407;272;0	361;0	644;562	462;3	125;0;1;410;294; ; ; ; ;
1668;84;420;300;0	594;0	633;563	206;3	098;0;416;260;0	361;0	645;562	462;3	146;0;1;410;294; ; ; ; ;
1688;85;423;289;0	593;0	634;563	206;3	155;0;429;264;0	361;0	645;562	462;3	153;0;1;410;294; ; ; ; ;
1708;86;421;299;0	593;0	634;563	206;3	170;0;426;271;0	360;0	646;562	462;3	123;0;1;410;294; ; ; ; ;
1728;87;427;299;0	593;0	634;563	206;3	178;0;420;269;0	360;0	646;562	462;3	131;0;1;410;294; ; ; ; ;
1747;88;427;299;0	592;0	634;563	159;3	186;0;427;267;0	359;0	645;562	765;3	128;0;1;410;294; ; ; ; ;
1767;89;423;298;0	592;0	634;563	159;3	206;0;419;271;0	359;0	646;562	765;3	251;0;1;410;294; ; ; ; ;
1787;90;427;295;0	592;0	634;563	159;3	143;0;423;276;0	359;0	647;562	765;3	138;0;1;410;294; ; ; ; ;
1807;91;430;302;0	591;0	634;563	159;3	213;0;426;276;0	358;0	647;562	765;3	158;0;1;410;294; ; ; ; ;
1827;92;428;302;0	591;0	634;563	159;3	140;0;423;269;0	358;0	647;562	765;3	184;0;1;410;294; ; ; ; ;
1847;93;428;301;0	591;0	634;563	545;3	164;0;424;270;0	358;0	647;563	546;3	131;0;1;410;294; ; ; ; ;
1867;94;425;301;0	590;0	635;563	545;3	119;0;424;275;0	357;0	648;563	546;3	152;0;1;410;294; ; ; ; ;
1889;95;428;296;0	590;0	635;563	545;3	144;0;426;278;0	357;0	648;563	546;3	139;0;1;410;294; ; ; ; ;
1907;96;435;309;0	590;0	635;563	545;3	109;0;430;275;0	357;0	649;563	546;3	197;0;1;410;294; ; ; ; ;
1927;97;427;296;0	590;0	636;563	545;3	232;0;424;272;0	357;0	650;563	546;3	211;0;1;410;294; ; ; ; ;
1947;98;430;301;0	589;0	635;563	533;3	245;0;426;275;0	356;0	649;562	139;3	218;0;1;410;294; ; ; ; ;
1967;99;429;302;0	589;0	636;563	533;3	206;0;425;276;0	356;0	650;562	139;3	161;0;1;410;294; ; ; ; ;
1987;100;436;301;0	589;0	637;563	533;3	129;0;427;274;0	356;0	651;562	139;3	163;0;1;410;294; ; ; ; ;
2007;101;495;318;0	588;0	637;563	533;3	160;0;492;302;0	356;0	652;562	139;3	172;0;2;519;312; ; ; ; ;
2027;102;513;314;0	587;0	638;563	533;3	210;0;512;306;0	355;0	652;562	139;3	132;0;2;519;312; ; ; ; ;
2046;103;530;313;0	588;0	637;562	146;3	172;0;533;311;0	355;0	651;561	180;3	128;0;2;519;312; ; ; ; ;
2066;104;523;323;0	588;0	638;562	146;3	202;0;516;303;0	355;0	652;561	180;3	191;0;2;519;312; ; ; ; ;
2086;105;512;327;0	588;0	638;562	146;3	226;0;516;303;0	355;0	652;561	180;3	190;0;2;519;312; ; ; ; ;
2106;106;519;323;0	588;0	638;562	146;3	204;0;523;299;0	356;0	652;561	180;3	190;0;2;519;312; ; ; ; ;
2126;107;515;321;0	589;0	638;562	146;3	195;0;520;302;0	356;0	652;561	180;3	165;0;2;519;312; ; ; ; ;
2146;108;518;320;0	589;0	638;563	417;3	207;0;522;300;0	356;0	651;561	683;3	165;0;2;519;312; ; ; ; ;
2166;109;518;320;0	590;0	639;563	417;3	203;0;520;307;0	357;0	652;561	683;3	165;0;2;519;312; ; ; ; ;
2186;110;524;320;0	590;0	639;563	417;3	291;0;516;297;0	357;0	652;561	683;3	229;0;2;519;312; ; ; ; ;
2206;111;512;331;0	590;0	639;563	417;3	165;0;518;305;0	357;0	652;561	683;3	209;0;2;519;312; ; ; ; ;
2226;112;517;322;0	591;0	639;563	417;3	122;0;517;306;0	358;0	651;561	683;3	250;0;2;519;312; ; ; ; ;
2246;113;516;326;0	591;0	639;562	655;3	124;0;518;304;0	358;0	651;560	968;3	246;0;2;519;312; ; ; ; ;
2266;114;513;311;0	592;0	639;562	655;3	178;0;521;298;0	358;0	651;560	968;3	180;0;2;519;312; ; ; ; ;
2286;115;520;322;0	592;0	640;562	655;3	169;0;518;302;0	359;0	651;560	968;3	106;0;2;519;312; ; ; ; ;
2306;116;520;323;0	592;0	640;562	655;3	181;0;521;300;0	359;0	651;560	968;3	217;0;2;519;312; ; ; ; ;
2325; ; ; ; ; ; ; ;5; ; ; ; ; ; ;5; ; ; ;Keyboard;3;39;0;Right
2326;117;524;314;0	593;0	640;562	655;3	193;0;521;310;0	360;0	651;560	968;3	162;0;2;519;312; ; ; ; ;
2345;118;526;320;0	593;0	639;562	957;3	194;0;520;312;0	360;0	650;560	935;3	151;0;2;519;312; ; ; ; ;
2369;119;517;324;0	593;0	640;562	957;3	214;0;520;306;0	360;0	650;560	935;3	072;0;2;519;312; ; ; ; ;
2385;120;556;345;0	592;0	640;562	957;3	149;0;555;328;0	360;0	651;560	935;3	186;0;3;552;339; ; ; ; ;
2407;121;555;335;0	592;0	640;562	957;3	158;0;561;323;0	359;0	651;560	935;3	250;0;3;552;339; ; ; ; ;
2425;122;560;341;0	592;0	640;562	957;3	233;0;557;330;0	359;0	651;560	935;3	174;0;3;552;339; ; ; ; ;
2445;123;560;339;0	592;0	640;560	757;3	193;0;560;329;0	359;0	650;561	126;3	192;0;3;552;339; ; ; ; ;
2465;124;562;339;0	592;0	640;560	757;3	195;0;556;319;0	359;0	651;561	126;3	147;0;3;552;339; ; ; ; ;
2487;125;560;340;0	591;0	640;560	757;3	162;0;558;324;0	358;0	651;561	126;3	188;0;3;552;339; ; ; ; ;
2505;126;561;353;0	591;0	640;560	757;3	168;0;556;328;0	358;0	651;561	126;3	186;0;3;552;339; ; ; ; ;
2525;127;558;349;0	591;0	640;560	757;3	175;0;555;321;0	358;0	651;561	126;3	231;0;3;552;339; ; ; ; ;
2545;128;558;351;0	591;0	639;562	379;3	190;0;555;324;0	358;0	650;561	307;3	246;0;3;552;339; ; ; ; ;
2565;129;554;345;0	590;0	640;562	379;3	239;0;551;340;0	357;0	651;561	307;3	232;0;3;552;339; ; ; ; ;
2585;130;551;344;0	590;0	640;562	379;3	217;0;559;327;0	357;0	651;561	307;3	243;0;3;552;339; ; ; ; ;
2605;131;557;334;0	590;0	640;562	379;3	195;0;553;336;0	356;0	651;561	307;3	210;0;3;552;339; ; ; ; ;
2624;132;557;352;0	589;0	640;562	379;3	210;0;551;328;0	356;0	651;561	307;3	184;0;3;552;339; ; ; ; ;
2644;133;557;350;0	589;0	639;562	078;3	199;0;553;331;0	355;0	650;561	234;3	177;0;3;552;339; ; ; ; ;
2664;134;558;343;0	588;0	639;562	078;3	239;0;551;333;0	355;0	651;561	234;3	271;0;3;552;339; ; ; ; ;
2684;135;547;351;0	588;0	639;562	078;3	209;0;552;343;0	355;0	651;561	234;3	229;0;3;552;339; ; ; ; ;
2685; ; ; ; ; ; ; ;5; ; ; ; ; ; ;5; ; ; ;ShowAVI;8;0;0;Interactive.avi
2704;136;558;356;0	588;0	639;562	078;3	236;0;557;336;0	354;0	651;561	234;3	249;0;3;552;339; ; ; ; ;
2724;137;549;354;0	587;0	639;562	078;3	237;0;553;333;0	354;0	651;561	234;3	211;0;3;552;339; ; ; ; ;
2744;138;553;357;0	587;0	638;561	875;3	227;0;555;336;0	353;0	651;561	602;3	214;0;3;552;339; ; ; ; ;
2764;139;555;347;0	586;0	639;561	875;3	240;0;552;341;0	353;0	652;561	602;3	232;0;3;552;339; ; ; ; ;
2784;140;549;357;0	586;0	639;561	875;3	278;0;552;332;0	352;0	652;561	602;3	303;0;3;552;339; ; ; ; ;
2804;141;550;350;0	585;0	639;561	875;3	317;0;555;327;0	351;0	652;561	602;3	288;0;3;552;339; ; ; ; ;
2824;142;546;351;0	584;0	638;561	875;3	244;0;552;339;0	351;0	652;561	602;3	296;0;3;552;339; ; ; ; ;
2847;143;546;350;0	584;0	638;562	987;3	280;0;553;333;0	350;0	651;561	539;3	287;0;3;552;339; ; ; ; ;
2864;144;550;359;0	584;0	638;562	987;3	261;0;561;335;0	350;0	652;561	539;3	402;0;3;552;339; ; ; ; ;
2886;145;549;356;0	584;0	638;562	987;3	384;0;551;336;0	350;0	652;561	539;3	289;0;3;552;339; ; ; ; ;
2904;146;547;359;0	584;0	638;562	987;3	360;0;546;337;0	351;0	652;561	539;3	321;0;3;552;339; ; ; ; ;
2926;147;552;345;0	584;0	638;562	987;3	361;0;547;329;0	351;0	651;561	539;3	387;0;3;552;339; ; ; ; ;
2943;148;551;343;0	585;0	638;562	810;3	361;0;548;329;0	351;0	650;561	849;3	339;0;3;552;339; ; ; ; ;
2965;149;543;352;0	586;0	639;562	810;3	319;0;552;334;0	352;0	651;561	849;3	401;0;3;552;339; ; ; ; ;
2983;150;546;349;0	586;0	639;562	810;3	327;0;552;335;0	353;0	651;561	849;3	366;0;3;552;339; ; ; ; ;
3005;151;546;343;0	587;0	639;562	810;3	277;0;550;329;0	353;0	651;561	849;3	344;0;3;552;339; ; ; ; ;
3023;152;550;345;0	588;0	639;562	810;3	266;0;546;333;0	354;0	650;561	849;3	321;0;3;552;339; ; ; ; ;
3045;153;551;347;0	588;0	639;562	492;3	253;0;545;331;0	354;0	650;562	335;3	301;0;3;552;339; ; ; ; ;
3063;154;547;353;0	588;0	639;562	492;3	223;0;546;322;0	354;0	650;562	335;3	306;0;3;552;339; ; ; ; ;
3084;155;549;349;0	588;0	639;562	492;3	160;0;554;330;0	354;0	650;562	335;3	202;0;3;552;339; ; ; ; ;
3103;156;552;357;0	588;0	639;562	492;3	195;0;556;333;0	354;0	650;562	335;3	165;0;3;552;339; ; ; ; ;
3124;157;541;334;0	587;0	639;562	492;3	136;0;543;331;0	353;0	651;562	335;3	138;0;3;552;339; ; ; ; ;
3143;158;542;334;0	586;0	639;562	045;3	137;0;548;330;0	353;0	651;563	874;3	118;0;3;552;339; ; ; ; ;
3164;159;424;406;0	586;0	640;562	045;3	126;0;424;380;0	353;0	653;563	874;3	091;0;4;418;400; ; ; ; ;
3183;160;423;408;0	585;0	640;562	045;3	119;0;412;389;0	352;0	654;563	874;3	113;0;4;418;400; ; ; ; ;
3204;161;427;408;0	583;0	640;562	045;3	085;0;417;385;0	350;0	655;563	874;3	093;0;4;418;400; ; ; ; ;
3223;162;425;410;0	581;0	639;562	045;3	050;0;417;395;0	348;0	656;563	874;3	039;0;4;418;400; ; ; ; ;
3244;163;425;409;0	579;0	639;563	671;3	040;0;419;394;0	346;0	656;565	803;3	051;0;4;418;400; ; ; ; ;
3262;164;426;401;0	576;0	639;563	671;3	050;0;418;389;0	344;0	658;565	803;3	038;0;4;418;400; ; ; ; ;
3284;165;422;404;0	574;0	639;563	671;2	957;0;413;393;0	342;0	659;565	803;3	056;0;4;418;400; ; ; ; ;
3302;166;423;412;0	573;0	639;563	671;3	137;0;410;393;0	340;0	660;565	803;3	024;0;4;418;400; ; ; ; ;
3322;167;421;399;0	572;0	639;563	671;3	107;0;412;390;0	339;0	660;565	803;3	093;0;4;418;400; ; ; ; ;
3342;168;421;404;0	571;0	638;561	965;3	101;0;410;392;0	338;0	660;565	617;3	098;0;4;418;400; ; ; ; ;
3362;169;424;409;0	570;0	639;561	965;3	132;0;413;399;0	338;0	661;565	617;3	073;0;4;418;400; ; ; ; ;
3382;170;419;406;0	570;0	639;561	965;3	105;0;418;391;0	338;0	661;565	617;3	102;0;4;418;400; ; ; ; ;
3402;171;425;397;0	571;0	639;561	965;3	047;0;413;408;0	338;0	661;565	617;3	091;0;4;418;400; ; ; ; ;
3422;172;420;411;0	571;0	639;561	965;3	103;0;415;398;0	339;0	661;565	617;3	088;0;4;418;400; ; ; ; ;
3442;173;423;408;0	572;0	639;561	593;3	081;0;417;398;0	339;0	660;565	678;3	085;0;4;418;400; ; ; ; ;
3462;174;422;416;0	573;0	640;561	593;3	167;0;416;394;0	340;0	661;565	678;3	056;0;4;418;400; ; ; ; ;
3482;175;425;414;0	574;0	640;561	593;3	123;0;411;393;0	341;0	660;565	678;3	174;0;4;418;400; ; ; ; ;
3502;176;426;405;0	575;0	640;561	593;3	137;0;406;401;0	342;0	660;565	678;3	111;0;4;418;400; ; ; ; ;
3521;177;394;445;0	576;0	641;561	593;3	167;0;383;418;0	343;0	660;565	678;3	095;0;5;388;430; ; ; ; ;
3541;178;393;443;0	577;0	640;562	759;3	155;0;377;422;0	344;0	660;566	167;3	145;0;5;388;430; ; ; ; ;
3561;179;396;431;0	577;0	641;562	759;3	114;0;384;414;0	344;0	660;566	167;3	233;0;5;388;430; ; ; ; ;
3581;180;400;445;0	577;0	641;562	759;3	117;0;382;424;0	344;0	660;566	167;3	194;0;5;388;430; ; ; ; ;
3601;181;394;425;0	577;0	641;562	759;3	218;0;379;426;0	344;0	660;566	167;3	215;0;5;388;430; ; ; ; ;
3621;182;394;439;0	576;0	641;562	759;3	183;0;386;417;0	344;0	660;566	167;3	231;0;5;388;430; ; ; ; ;
3641;183;395;441;0	576;0	640;562	461;3	214;0;384;423;0	343;0	660;565	929;3	215;0;5;388;430; ; ; ; ;
3661;184;392;431;0	575;0	641;562	461;3	220;0;379;421;0	343;0	660;565	929;3	238;0;5;388;430; ; ; ; ;
3681;185;396;449;0	575;0	641;562	461;3	214;0;387;415;0	342;0	661;565	929;3	320;0;5;388;430; ; ; ; ;
3701;186;400;446;0	575;0	641;562	461;3	248;0;384;416;0	342;0	661;565	929;3	252;0;5;388;430; ; ; ; ;
3721;187;397;441;0	575;0	641;562	461;3	145;0;383;424;0	342;0	660;565	929;3	286;0;5;388;430; ; ; ; ;
3741;188;399;451;0	575;0	641;560	880;3	136;0;383;419;0	342;0	660;567	491;3	323;0;5;388;430; ; ; ; ;
3761;189;395;437;0	575;0	642;560	880;3	177;0;384;423;0	342;0	660;567	491;3	207;0;5;388;430; ; ; ; ;
3781;190;393;436;0	576;0	642;560	880;3	162;0;380;420;0	343;0	659;567	491;3	222;0;5;388;430; ; ; ; ;
3801;191;396;443;0	577;0	642;560	880;3	166;0;375;422;0	344;0	659;567	491;3	256;0;5;388;430; ; ; ; ;
3821;192;398;442;0	578;0	642;560	880;3	163;0;385;420;0	345;0	659;567	491;3	197;0;5;388;430; ; ; ; ;
3840;193;398;441;0	579;0	642;561	542;3	168;0;381;422;0	345;0	658;566	511;3	206;0;5;388;430; ; ; ; ;
3860;194;396;441;0	579;0	643;561	542;3	148;0;384;421;0	346;0	658;566	511;3	179;0;5;388;430; ; ; ; ;
3880;195;397;441;0	580;0	643;561	542;3	157;0;374;417;0	347;0	658;566	511;3	133;0;5;388;430; ; ; ; ;
3900;196;392;442;0	581;0	643;561	542;3	119;0;380;427;0	348;0	657;566	511;3	173;0;5;388;430; ; ; ; ;
3920;197;401;441;0	581;0	644;561	542;3	050;0;384;420;0	348;0	657;566	511;3	263;0;5;388;430; ; ; ; ;
3940;198;400;442;0	581;0	643;560	900;3	034;0;380;420;0	348;0	656;566	807;3	259;0;5;388;430; ; ; ; ;
3960;199;393;436;0	581;0	644;560	900;3	108;0;384;410;0	348;0	657;566	807;3	146;0;5;388;430; ; ; ; ;
3980;200;396;443;0	581;0	644;560	900;3	030;0;383;420;0	348;0	657;566	807;3	166;0;5;388;430; ; ; ; ;
4000;201;397;440;0	581;0	644;560	900;3	077;0;382;417;0	348;0	656;566	807;3	205;0;5;388;430; ; ; ; ;
4020;202;397;440;0	580;0	644;560	900;3	181;0;380;422;0	347;0	656;566	807;3	144;0;5;388;430; ; ; ; ;
4040;203;397;440;0	580;0	643;561	368;3	162;0;379;422;0	347;0	656;566	097;3	160;0;5;388;430; ; ; ; ;
4060;204;391;441;0	579;0	644;561	368;3	104;0;382;416;0	346;0	657;566	097;3	194;0;5;388;430; ; ; ; ;
4080;205;402;445;0	579;0	644;561	368;3	100;0;381;422;0	346;0	657;566	097;3	114;0;5;388;430; ; ; ; ;
4099;206;366;373;0	579;0	643;561	368;3	046;0;360;338;0	347;0	656;566	097;3	093;0; ; ; ; ; ; ; ;
4119;207;323;226;0	579;0	641;561	368;3	106;0;331;205;0	348;0	653;566	097;3	170;0;6;308;192; ; ; ; ;
4140;208;316;202;0	579;0	640;555	830;3	061;0;321;176;0	348;0	652;561	931;3	100;0;6;308;192; ; ; ; ;
4159;209;318;214;0	579;0	641;555	830;2	892;0;314;170;0	348;0	653;561	931;3	143;0;6;308;192; ; ; ; ;
4179;210;315;214;0	580;0	641;555	830;3	021;0;304;172;0	348;0	652;561	931;3	160;0;6;308;192; ; ; ; ;
4199;211;313;218;0	580;0	641;555	830;3	003;0;303;180;0	348;0	652;561	931;3	114;0;6;308;192; ; ; ; ;
4219;212;309;205;0	580;0	640;555	830;3	026;0;305;173;0	348;0	652;561	931;3	128;0;6;308;192; ; ; ; ;
4239;213;306;206;0	581;0	640;555	837;3	022;0;305;178;0	348;0	651;560	922;3	119;0;6;308;192; ; ; ; ;
4259;214;311;205;0	581;0	641;555	837;3	057;0;308;178;0	348;0	652;560	922;3	111;0;6;308;192; ; ; ; ;
4279;215;307;207;0	581;0	641;555	837;3	018;0;309;179;0	348;0	652;560	922;3	147;0;6;308;192; ; ; ; ;
4299;216;310;208;0	581;0	641;555	837;2	972;0;308;186;0	348;0	652;560	922;3	094;0;6;308;192; ; ; ; ;
4319;217;314;205;0	580;0	641;555	837;2	881;0;303;184;0	348;0	652;560	922;3	068;0;6;308;192; ; ; ; ;
4339;218;313;206;0	580;0	640;556	521;2	839;0;303;181;0	347;0	652;561	478;3	072;0;6;308;192; ; ; ; ;
4359;219;313;206;0	580;0	641;556	521;3	038;0;310;178;0	347;0	652;561	478;3	066;0;6;308;192; ; ; ; ;
4379;220;309;206;0	579;0	641;556	521;2	983;0;305;172;0	347;0	653;561	478;3	033;0;6;308;192; ; ; ; ;
4399;221;301;202;0	579;0	641;556	521;2	985;0;311;182;0	346;0	653;561	478;3	020;0;6;308;192; ; ; ; ;
4419;222;302;204;0	579;0	641;556	521;2	962;0;306;180;0	346;0	653;561	478;3	126;0;6;308;192; ; ; ; ;
4438;223;303;205;0	579;0	640;555	651;2	950;0;308;178;0	346;0	653;562	533;3	116;0;6;308;192; ; ; ; ;
4458;224;319;206;0	578;0	640;555	651;2	926;0;308;174;0	345;0	653;562	533;3	055;0;6;308;192; ; ; ; ;
4478;225;312;205;0	578;0	640;555	651;3	018;0;299;180;0	345;0	654;562	533;3	100;0;6;308;192; ; ; ; ;
4498;226;315;204;0	577;0	640;555	651;2	873;0;302;183;0	345;0	654;562	533;3	146;0;6;308;192; ; ; ; ;
4518;227;312;206;0	577;0	640;555	651;2	977;0;310;176;0	344;0	654;562	533;3	085;0;6;308;192; ; ; ; ;
4538;228;312;203;0	577;0	639;556	636;2	996;0;306;180;0	344;0	653;562	269;3	093;0;6;308;192; ; ; ; ;
4558;229;309;201;0	577;0	640;556	636;3	007;0;305;174;0	344;0	654;562	269;3	127;0;6;308;192; ; ; ; ;
4578;230;344;275;0	576;0	641;556	636;3	006;0;334;233;0	344;0	655;562	269;3	124;0; ; ; ; ; ; ; ;
4598;231;415;414;0	574;0	643;556	636;3	018;0;393;381;0	343;0	657;562	269;3	160;0; ; ; ; ; ; ; ;
4618;232;428;440;0	574;0	644;556	636;3	093;0;404;412;0	342;0	658;562	269;3	166;0;7;420;435; ; ; ; ;
4638;233;442;461;0	574;0	643;561	722;3	131;0;417;438;0	342;0	657;567	594;3	201;0;7;420;435; ; ; ; ;
4658;234;433;447;0	574;0	643;561	722;3	127;0;408;422;0	342;0	658;567	594;3	150;0;7;420;435; ; ; ; ;
4678;235;423;436;0	574;0	643;561	722;3	085;0;411;415;0	342;0	658;567	594;3	202;0;7;420;435; ; ; ; ;
4698;236;428;448;0	574;0	643;561	722;3	081;0;419;424;0	341;0	658;567	594;3	140;0;7;420;435; ; ; ; ;
4717;237;426;439;0	574;0	643;561	722;3	047;0;410;426;0	341;0	658;567	594;3	156;0;7;420;435; ; ; ; ;
4737;238;429;443;0	574;0	642;562	418;3	037;0;413;426;0	341;0	657;566	545;3	162;0;7;420;435; ; ; ; ;
4757;239;419;445;0	574;0	643;562	418;3	157;0;411;420;0	341;0	658;566	545;3	146;0;7;420;435; ; ; ; ;
4777;240;426;440;0	574;0	643;562	418;3	068;0;414;428;0	341;0	658;566	545;3	143;0;7;420;435; ; ; ; ;
4797;241;423;440;0	574;0	643;562	418;3	108;0;404;425;0	341;0	658;566	545;3	144;0;7;420;435; ; ; ; ;
4817;242;421;438;0	574;0	643;562	418;3	124;0;414;422;0	341;0	658;566	545;3	192;0;7;420;435; ; ; ; ;
4837;243;423;438;0	574;0	643;561	503;3	082;0;410;426;0	341;0	658;565	915;3	191;0;7;420;435; ; ; ; ;
4857;244;425;428;0	574;0	643;561	503;3	109;0;413;427;0	341;0	658;565	915;3	203;0;7;420;435; ; ; ; ;
4877;245;430;433;0	574;0	643;561	503;3	116;0;412;436;0	341;0	658;565	915;3	148;0;7;420;435; ; ; ; ;
4897;246;427;444;0	574;0	644;561	503;3	084;0;412;422;0	341;0	658;565	915;3	195;0;7;420;435; ; ; ; ;
4917;247;429;441;0	575;0	644;561	503;3	087;0;419;429;0	341;0	658;565	915;3	154;0;7;420;435; ; ; ; ;
4937;248;428;436;0	575;0	643;563	170;3	099;0;418;430;0	341;0	658;566	273;3	174;0;7;420;435; ; ; ; ;
4957;249;430;436;0	575;0	644;563	170;3	165;0;416;435;0	342;0	658;566	273;3	227;0;7;420;435; ; ; ; ;
4977;250;428;444;0	575;0	644;563	170;3	123;0;418;425;0	342;0	658;566	273;3	238;0;7;420;435; ; ; ; ;
4997;251;424;432;0	575;0	644;563	170;3	109;0;413;423;0	342;0	658;566	273;3	293;0;7;420;435; ; ; ; ;
5017;252;427;438;0	576;0	644;563	170;3	219;0;415;429;0	342;0	658;566	273;3	261;0;7;420;435; ; ; ; ;
5036;253;426;440;0	576;0	643;562	057;3	193;0;414;431;0	342;0	658;564	982;3	276;0;7;420;435; ; ; ; ;
5056;254;423;435;0	576;0	644;562	057;3	259;0;415;429;0	342;0	658;564	982;3	295;0;7;420;435; ; ; ; ;
5076;255;423;450;0	576;0	644;562	057;3	179;0;411;432;0	343;0	658;564	982;3	340;0;7;420;435; ; ; ; ;
5096;256;431;443;0	576;0	644;562	057;3	262;0;413;432;0	343;0	658;564	982;3	309;0;7;420;435; ; ; ; ;
5116;257;425;445;0	576;0	644;562	057;3	279;0;417;432;0	343;0	658;564	982;3	330;0;7;420;435; ; ; ; ;
5136;258;427;447;0	577;0	644;561	438;3	258;0;415;430;0	343;0	657;566	741;3	327;0;7;420;435; ; ; ; ;
5156;259;437;452;0	577;0	644;561	438;3	260;0;412;430;0	343;0	658;566	741;3	390;0;7;420;435; ; ; ; ;
5176;260;427;449;0	577;0	644;561	438;3	258;0;414;428;0	343;0	658;566	741;3	376;0;7;420;435; ; ; ; ;
5196;261;437;457;0	577;0	644;561	438;3	288;0;413;433;0	343;0	658;566	741;3	322;0;7;420;435; ; ; ; ;
5216;262;433;461;0	577;0	644;561	438;3	253;0;417;419;0	343;0	658;566	741;3	367;0;7;420;435; ; ; ; ;
5236;263;430;462;0	576;0	644;562	532;3	264;0;418;418;0	343;0	658;566	368;3	344;0;7;420;435; ; ; ; ;
5256;264;574;431;0	574;0	645;562	532;3	223;0;572;411;0	341;0	658;566	368;3	304;0; ; ; ; ; ; ; ;
5276;265;618;421;0	573;0	645;562	532;3	220;0;608;411;0	340;0	658;566	368;3	343;0;8;612;424; ; ; ; ;
5296;266;627;425;0	573;0	645;562	532;3	239;0;622;413;0	340;0	658;566	368;3	290;0;8;612;424; ; ; ; ;
5315;267;622;429;0	573;0	644;562	532;3	179;0;607;417;0	340;0	657;566	368;3	288;0;8;612;424; ; ; ; ;
5335;268;625;427;0	572;0	643;561	471;3	173;0;607;424;0	339;0	655;560	771;3	254;0;8;612;424; ; ; ; ;
5355;269;626;424;0	572;0	642;561	471;3	204;0;610;421;0	339;0	655;560	771;3	261;0;8;612;424; ; ; ; ;
5375;270;616;430;0	572;0	641;561	471;3	265;0;608;419;0	339;0	653;560	771;3	277;0;8;612;424; ; ; ; ;
5395;271;623;429;0	572;0	640;561	471;3	164;0;610;417;0	339;0	652;560	771;3	242;0;8;612;424; ; ; ; ;
5415;272;613;444;0	572;0	639;561	471;3	223;0;608;423;0	339;0	651;560	771;3	246;0;8;612;424; ; ; ; ;
5435;273;616;447;0	572;0	638;562	454;3	236;0;608;422;0	339;0	650;561	011;3	252;0;8;612;424; ; ; ; ;
5455;274;615;431;0	572;0	639;562	454;3	201;0;608;422;0	339;0	651;561	011;3	236;0;8;612;424; ; ; ; ;
5475;275;619;431;0	572;0	640;562	454;3	134;0;607;426;0	339;0	652;561	011;3	231;0;8;612;424; ; ; ; ;
5495;276;613;433;0	572;0	641;562	454;3	191;0;607;421;0	339;0	652;561	011;3	266;0;8;612;424; ; ; ; ;
5515;277;628;434;0	572;0	642;562	454;3	113;0;608;422;0	339;0	653;561	011;3	238;0;8;612;424; ; ; ; ;
5535;278;630;435;0	573;0	642;562	905;3	127;0;606;424;0	340;0	654;559	426;3	236;0;8;612;424; ; ; ; ;
5555;279;616;438;0	573;0	645;562	905;3	183;0;602;430;0	340;0	656;559	426;3	189;0;8;612;424; ; ; ; ;
5575;280;619;430;0	573;0	646;562	905;3	126;0;610;426;0	340;0	658;559	426;3	224;0;8;612;424; ; ; ; ;
5595;281;617;429;0	573;0	648;562	905;3	227;0;609;433;0	340;0	659;559	426;3	207;0;8;612;424; ; ; ; ;
5615;282;616;443;0	573;0	650;562	905;3	220;0;596;431;0	340;0	661;559	426;3	171;0;8;612;424; ; ; ; ;
5634;283;617;440;0	573;0	650;562	243;3	210;0;600;430;0	340;0	661;560	330;3	187;0;8;612;424; ; ; ; ;
5654;284;613;437;0	573;0	651;562	243;3	212;0;614;419;0	340;0	662;560	330;3	181;0;8;612;424; ; ; ; ;
5674;285;619;430;0	573;0	651;562	243;3	236;0;613;429;0	340;0	662;560	330;3	223;0;8;612;424; ; ; ; ;
5694;286;628;423;0	573;0	651;562	243;3	229;0;611;424;0	340;0	662;560	330;3	280;0;8;612;424; ; ; ; ;
5714;287;620;425;0	572;0	650;562	243;3	227;0;614;426;0	339;0	662;560	330;3	274;0;8;612;424; ; ; ; ;
5734;288;624;427;0	571;0	649;562	114;3	224;0;613;423;0	339;0	661;561	079;3	272;0;8;612;424; ; ; ; ;
5754;289;621;418;0	571;0	649;562	114;3	249;0;608;420;0	338;0	662;561	079;3	268;0;8;612;424; ; ; ; ;
5774;290;616;435;0	570;0	649;562	114;3	349;0;606;418;0	338;0	662;561	079;3	322;0;8;612;424; ; ; ; ;
5794;291;621;421;0	570;0	649;562	114;3	323;0;612;419;0	337;0	662;561	079;3	310;0;8;612;424; ; ; ; ;
5814;292;620;429;0	569;0	649;562	114;3	284;0;601;419;0	337;0	662;561	079;3	346;0;8;612;424; ; ; ; ;
5834;293;619;421;0	569;0	649;563	674;3	339;0;602;417;0	337;0	662;561	733;3	354;0;8;612;424; ; ; ; ;
5854;294;611;420;0	569;0	650;563	674;3	271;0;605;414;0	337;0	663;561	733;3	303;0;8;612;424; ; ; ; ;
5874;295;611;427;0	569;0	650;563	674;3	336;0;603;415;0	337;0	663;561	733;3	345;0;8;612;424; ; ; ; ;
5894;296;610;416;0	569;0	650;563	674;3	261;0;604;406;0	337;0	663;561	733;3	338;0;8;612;424; ; ; ; ;
5913;297;615;407;0	570;0	650;563	674;3	272;0;598;405;0	338;0	663;561	733;3	270;0;8;612;424; ; ; ; ;
5933;298;613;408;0	572;0	649;561	752;3	276;0;597;402;0	340;0	662;563	350;3	296;0;8;612;424; ; ; ; ;
5953;299;501;375;0	573;0	650;561	752;3	302;0;498;358;0	342;0	661;563	350;3	312;0;9;485;363; ; ; ; ;
5973;300;491;361;0	574;0	650;561	752;3	257;0;482;348;0	342;0	661;563	350;3	334;0;9;485;363; ; ; ; ;
5993;301;493;376;0	575;0	650;561	752;3	302;0;483;356;0	343;0	661;563	350;3	326;0;9;485;363; ; ; ; ;
6013;302;490;370;0	575;0	650;561	752;3	248;0;484;351;0	343;0	661;563	350;3	374;0;9;485;363; ; ; ; ;
6033;303;489;367;0	576;0	650;560	839;3	255;0;484;353;0	343;0	660;564	784;3	393;0;9;485;363; ; ; ; ;
6053;304;493;372;0	576;0	650;560	839;3	272;0;491;357;0	343;0	660;564	784;3	282;0;9;485;363; ; ; ; ;
6073;305;490;363;0	576;0	650;560	839;3	225;0;484;360;0	344;0	660;564	784;3	288;0;9;485;363; ; ; ; ;
6093;306;493;372;0	576;0	650;560	839;3	277;0;478;344;0	344;0	660;564	784;3	338;0;9;485;363; ; ; ; ;
6113;307;484;380;0	576;0	650;560	839;3	233;0;481;355;0	343;0	660;564	784;3	354;0;9;485;363; ; ; ; ;
6133;308;483;378;0	576;0	649;561	238;3	255;0;477;352;0	343;0	660;564	217;3	366;0;9;485;363; ; ; ; ;
6153;309;490;379;0	575;0	649;561	238;3	261;0;478;357;0	343;0	660;564	217;3	276;0;9;485;363; ; ; ; ;
6173;310;488;369;0	575;0	649;561	238;3	248;0;474;360;0	343;0	660;564	217;3	326;0;9;485;363; ; ; ; ;
6193;311;489;381;0	575;0	649;561	238;3	228;0;472;360;0	342;0	660;564	217;3	352;0;9;485;363; ; ; ; ;
6212;312;404;390;0	576;0	649;561	238;3	318;0;389;367;0	344;0	660;564	217;3	338;0;10;386;380; ; ; ; ;
6232;313;397;388;0	576;0	649;560	887;3	310;0;379;367;0	344;0	660;566	226;3	361;0;10;386;380; ; ; ; ;
6252;314;392;385;0	576;0	649;560	887;3	263;0;382;363;0	344;0	660;566	226;3	326;0;10;386;380; ; ; ; ;
6272;315;392;395;0	576;0	649;560	887;3	346;0;377;375;0	344;0	660;566	226;3	345;0;10;386;380; ; ; ; ;
6292;316;395;385;0	576;0	649;560	887;3	331;0;380;364;0	344;0	660;566	226;3	401;0;10;386;380; ; ; ; ;
6312;317;395;390;0	577;0	649;560	887;3	331;0;379;371;0	344;0	660;566	226;3	372;0;10;386;380; ; ; ; ;
6332;318;395;393;0	577;0	649;560	395;3	328;0;380;366;0	344;0	660;566	271;3	399;0;10;386;380; ; ; ; ;
6352;319;393;394;0	577;0	649;560	395;3	363;0;377;372;0	344;0	660;566	271;3	377;0;10;386;380; ; ; ; ;
6372;320;395;393;0	577;0	649;560	395;3	377;0;380;370;0	345;0	660;566	271;3	395;0;10;386;380; ; ; ; ;
6392;321;390;395;0	577;0	649;560	395;3	369;0;376;370;0	345;0	660;566	271;3	443;0;10;386;380; ; ; ; ;
6412;322;394;395;0	577;0	649;560	395;3	405;0;379;368;0	345;0	660;566	271;3	460;0;10;386;380; ; ; ; ;
6432;323;394;395;0	577;0	649;560	520;3	414;0;379;368;0	345;0	659;565	950;3	475;0;10;386;380; ; ; ; ;
6452;324;392;393;0	577;0	649;560	520;3	388;0;376;368;0	345;0	660;565	950;3	458;0;10;386;380; ; ; ; ;
6472;325;391;400;0	577;0	649;560	520;3	403;0;379;373;0	345;0	660;565	950;3	490;0;10;386;380; ; ; ; ;
6491;326;368;440;0	577;0	650;560	520;3	389;0;349;413;0	345;0	661;565	950;3	488;0;11;370;421; ; ; ; ;
6511;327;367;437;0	577;0	650;560	520;3	347;0;357;414;0	345;0	661;565	950;3	485;0;11;370;421; ; ; ; ;
6531;328;365;434;0	577;0	650;561	961;3	356;0;351;413;0	345;0	660;567	221;3	490;0;11;370;421; ; ; ; ;
6551;329;371;439;0	577;0	651;561	961;3	384;0;354;410;0	345;0	661;567	221;3	508;0;11;370;421; ; ; ; ;
6571;330;369;441;0	577;0	651;561	961;3	402;0;362;416;0	345;0	661;567	221;3	495;0;11;370;421; ; ; ; ;
6591;331;372;436;0	577;0	651;561	961;3	393;0;357;410;0	345;0	661;567	221;3	470;0;11;370;421; ; ; ; ;
6611;332;366;441;0	577;0	651;561	961;3	397;0;357;417;0	344;0	662;567	221;3	497;0;11;370;421; ; ; ; ;
6631;333;365;439;0	577;0	650;562	751;3	396;0;358;415;0	344;0	661;568	282;3	496;0;11;370;421; ; ; ; ;
6651;334;365;438;0	576;0	651;562	751;3	400;0;356;410;0	344;0	662;568	282;3	526;0;11;370;421; ; ; ; ;
6671;335;365;432;0	577;0	651;562	751;3	412;0;357;417;0	344;0	662;568	282;3	513;0;11;370;421; ; ; ; ;
6691;336;361;436;0	577;0	651;562	751;3	409;0;353;414;0	344;0	662;568	282;3	537;0;11;370;421; ; ; ; ;
6711;337;362;431;0	577;0	651;562	751;3	461;0;355;411;0	344;0	662;568	282;3	529;0;11;370;421; ; ; ; ;
6731;338;360;433;0	577;0	650;562	294;3	469;0;355;413;0	344;0	661;568	483;3	530;0;11;370;421; ; ; ; ;
6751;339;366;436;0	577;0	651;562	294;3	402;0;359;420;0	344;0	662;568	483;3	513;0;11;370;421; ; ; ; ;
6771;340;367;438;0	577;0	651;562	294;3	411;0;359;413;0	344;0	662;568	483;3	496;0;11;370;421; ; ; ; ;
6791;341;368;431;0	577;0	651;562	294;3	432;0;363;414;0	344;0	662;568	483;3	552;0;11;370;421; ; ; ; ;
6811;342;369;441;0	577;0	651;562	294;3	382;0;357;417;0	344;0	662;568	483;3	484;0;11;370;421; ; ; ; ;
6830;343;370;442;0	577;0	650;561	104;3	383;0;359;415;0	344;0	661;568	047;3	496;0;11;370;421; ; ; ; ;
6850;344;368;442;0	577;0	651;561	104;3	345;0;352;421;0	344;0	662;568	047;3	426;0;11;370;421; ; ; ; ;
6870;345;372;440;0	577;0	651;561	104;3	366;0;364;415;0	344;0	662;568	047;3	454;0;11;370;421; ; ; ; ;
6890;346;374;444;0	577;0	651;561	104;3	359;0;358;410;0	344;0	662;568	047;3	387;0;11;370;421; ; ; ; ;
6910;347;368;441;0	577;0	651;561	104;3	295;0;359;411;0	344;0	662;568	047;3	443;0;11;370;421; ; ; ; ;
6930;348;371;441;0	577;0	650;561	216;3	300;0;361;412;0	344;0	661;567	950;3	417;0;11;370;421; ; ; ; ;
6950;349;378;443;0	577;0	651;561	216;3	333;0;364;411;0	344;0	662;567	950;3	403;0;11;370;421; ; ; ; ;
6970;350;373;438;0	577;0	651;561	216;3	307;0;364;411;0	344;0	662;567	950;3	417;0;11;370;421; ; ; ; ;
6990;351;371;438;0	577;0	651;561	216;3	290;0;360;412;0	344;0	662;567	950;3	427;0;11;370;421; ; ; ; ;
7010;352;373;433;0	577;0	651;561	216;3	332;0;361;414;0	344;0	662;567	950;3	392;0;11;370;421; ; ; ; ;
7030;353;372;432;0	577;0	651;561	128;3	315;0;360;415;0	344;0	662;567	896;3	401;0;11;370;421; ; ; ; ;
7050;354;380;436;0	576;0	651;561	128;3	295;0;366;404;0	344;0	663;567	896;3	434;0;11;370;421; ; ; ; ;
7070;355;386;427;0	576;0	651;561	128;3	237;0;371;403;0	344;0	662;567	896;3	408;0;11;370;421; ; ; ; ;
7089;356;388;430;0	576;0	651;561	128;3	285;0;377;407;0	344;0	662;567	896;3	388;0;11;370;421; ; ; ; ;
7109;357;387;431;0	576;0	651;561	128;3	287;0;379;414;0	344;0	662;567	896;3	379;0;11;370;421; ; ; ; ;
7129;358;387;425;0	576;0	651;563	195;3	300;0;381;415;0	344;0	662;568	340;3	373;0;11;370;421; ; ; ; ;
7149;359;387;423;0	576;0	651;563	195;3	278;0;376;407;0	344;0	663;568	340;3	363;0;11;370;421; ; ; ; ;
7169;360;378;425;0	577;0	651;563	195;3	278;0;375;409;0	345;0	663;568	340;3	357;0;11;370;421; ; ; ; ;
7189;361;381;430;0	577;0	652;563	195;3	267;0;380;401;0	345;0	663;568	340;3	331;0;11;370;421; ; ; ; ;
7209;362;387;429;0	577;0	652;563	195;3	262;0;376;411;0	345;0	662;568	340;3	312;0;11;370;421; ; ; ; ;
7229;363;383;429;0	577;0	651;562	355;3	252;0;377;410;0	345;0	662;567	113;3	291;0;11;370;421; ; ; ; ;
7249;364;386;427;0	577;0	652;562	355;3	214;0;374;406;0	345;0	662;567	113;3	291;0;11;370;421; ; ; ; ;
7269;365;387;429;0	577;0	652;562	355;3	186;0;381;405;0	345;0	662;567	113;3	353;0;11;370;421; ; ; ; ;
7289;366;384;426;0	577;0	652;562	355;3	181;0;374;400;0	345;0	662;567	113;3	336;0;11;370;421; ; ; ; ;
7309;367;383;422;0	577;0	652;562	355;3	266;0;375;405;0	345;0	662;567	113;3	298;0;11;370;421; ; ; ; ;
7329;368;382;423;0	577;0	651;562	356;3	255;0;377;404;0	345;0	662;566	376;3	321;0;11;370;421; ; ; ; ;
7349;369;385;422;0	577;0	652;562	356;3	232;0;379;403;0	345;0	663;566	376;3	317;0;11;370;421; ; ; ; ;
7369;370;386;428;0	577;0	652;562	356;3	214;0;381;408;0	344;0	663;566	376;3	248;0;11;370;421; ; ; ; ;
7388;371;398;414;0	577;0	652;562	356;3	166;0;386;390;0	344;0	663;566	376;3	342;0;11;370;421; ; ; ; ;
7408;372;479;337;0	574;0	650;562	356;3	182;0;488;305;0	343;0	662;566	376;3	253;0; ; ; ; ; ; ; ;
7428;373;491;329;0	573;0	649;562	232;3	155;0;498;301;0	342;0	660;562	306;3	263;0; ; ; ; ; ; ; ;
7448;374;561;294;0	573;0	650;562	232;3	152;0;559;275;0	341;0	661;562	306;3	197;0;12;559;290; ; ; ; ;
7468;375;559;299;0	573;0	650;562	232;3	137;0;552;286;0	341;0	661;562	306;3	229;0;12;559;290; ; ; ; ;
7488;376;556;292;0	573;0	650;562	232;3	127;0;559;278;0	341;0	661;562	306;3	208;0;12;559;290; ; ; ; ;
7508;377;564;301;0	573;0	650;562	232;3	133;0;558;282;0	341;0	661;562	306;3	192;0;12;559;290; ; ; ; ;
7528;378;562;300;0	573;0	650;561	446;3	124;0;557;278;0	341;0	661;562	252;3	203;0;12;559;290; ; ; ; ;
7548;379;550;297;0	573;0	650;561	446;3	104;0;559;281;0	341;0	661;562	252;3	208;0;12;559;290; ; ; ; ;
7568;380;557;299;0	573;0	650;561	446;3	208;0;559;279;0	341;0	661;562	252;3	188;0;12;559;290; ; ; ; ;
7588;381;561;296;0	573;0	650;561	446;3	109;0;555;285;0	341;0	661;562	252;3	194;0;12;559;290; ; ; ; ;
7608;382;554;301;0	574;0	650;561	446;3	112;0;558;286;0	341;0	661;562	252;3	131;0;12;559;290; ; ; ; ;
7628;383;559;301;0	574;0	650;561	995;3	117;0;556;289;0	341;0	661;560	813;3	108;0;12;559;290; ; ; ; ;
7648;384;554;300;0	574;0	650;561	995;3	094;0;562;283;0	341;0	661;560	813;3	155;0;12;559;290; ; ; ; ;
7667;385;561;300;0	574;0	650;561	995;3	100;0;562;288;0	341;0	661;560	813;3	289;0;12;559;290; ; ; ; ;
7687;386;563;290;0	574;0	650;561	995;3	047;0;560;284;0	341;0	661;560	813;3	123;0;12;559;290; ; ; ; ;
7707;387;562;301;0	574;0	650;561	995;3	122;0;562;289;0	341;0	661;560	813;3	042;0;12;559;290; ; ; ; ;
7727;388;562;299;0	574;0	649;561	625;3	112;0;562;287;0	341;0	661;561	764;3	063;0;12;559;290; ; ; ; ;
7747;389;562;291;0	574;0	650;561	625;3	133;0;562;283;0	341;0	661;561	764;3	194;0;12;559;290; ; ; ; ;
7767;390;628;350;0	572;0	651;561	625;3	048;0;633;333;0	340;0	662;561	764;3	129;0;13;635;352; ; ; ; ;
7787;391;636;345;0	571;0	651;561	625;3	176;0;633;334;0	340;0	662;561	764;3	174;0;13;635;352; ; ; ; ;
7807;392;644;346;0	571;0	651;561	625;3	188;0;640;344;0	339;0	662;561	764;3	131;0;13;635;352; ; ; ; ;
7827;393;651;344;0	571;0	650;560	754;3	195;0;641;351;0	339;0	662;559	312;3	133;0;13;635;352; ; ; ; ;
7847;394;646;357;0	571;0	651;560	754;3	188;0;628;342;0	339;0	662;559	312;3	116;0;13;635;352; ; ; ; ;
7867;395;638;354;0	571;0	651;560	754;3	160;0;634;346;0	339;0	662;559	312;3	119;0;13;635;352; ; ; ; ;
7887;396;640;356;0	572;0	651;560	754;3	205;0;640;342;0	339;0	662;559	312;3	220;0;13;635;352; ; ; ; ;
7907;397;634;373;0	572;0	651;560	754;3	222;0;635;345;0	339;0	662;559	312;3	208;0;13;635;352; ; ; ; ;
7927;398;632;373;0	572;0	650;560	703;3	222;0;638;343;0	339;0	661;559	731;3	198;0;13;635;352; ; ; ; ;
7947;399;634;364;0	572;0	651;560	703;3	154;0;636;353;0	339;0	662;559	731;3	252;0;13;635;352; ; ; ; ;
7967;400;643;356;0	572;0	651;560	703;3	261;0;635;343;0	340;0	662;559	731;3	339;0;13;635;352; ; ; ; ;
7986;401;637;357;0	572;0	651;560	703;3	291;0;634;349;0	340;0	662;559	731;3	288;0;13;635;352; ; ; ; ;
8006;402;637;363;0	572;0	651;560	703;3	256;0;635;348;0	340;0	662;559	731;3	216;0;13;635;352; ; ; ; ;
8027;403;637;359;0	572;0	650;560	827;3	266;0;636;346;0	340;0	661;560	517;3	248;0;13;635;352; ; ; ; ;
8046;404;629;361;0	572;0	651;560	827;3	237;0;639;348;0	340;0	662;560	517;3	267;0;13;635;352; ; ; ; ;
8066;405;629;359;0	572;0	651;560	827;3	235;0;632;347;0	340;0	662;560	517;3	281;0;13;635;352; ; ; ; ;
8086;406;638;356;0	572;0	651;560	827;3	243;0;638;344;0	340;0	662;560	517;3	249;0;13;635;352; ; ; ; ;
8106;407;641;357;0	572;0	651;560	827;3	226;0;629;347;0	340;0	662;560	517;3	257;0;13;635;352; ; ; ; ;
8126;408;642;357;0	572;0	651;560	376;3	224;0;630;347;0	339;0	662;559	997;3	253;0;13;635;352; ; ; ; ;
8146;409;635;361;0	572;0	651;560	376;3	212;0;637;354;0	339;0	662;559	997;3	271;0;13;635;352; ; ; ; ;
8166;410;640;354;0	572;0	651;560	376;3	266;0;625;347;0	339;0	662;559	997;3	312;0;13;635;352; ; ; ; ;
8186;411;638;367;0	572;0	651;560	376;3	233;0;633;352;0	339;0	662;559	997;3	258;0;13;635;352; ; ; ; ;
8206;412;627;352;0	572;0	651;560	376;3	224;0;631;355;0	340;0	662;559	997;3	261;0;13;635;352; ; ; ; ;
8226;413;630;353;0	574;0	650;562	946;3	258;0;633;349;0	343;0	661;562	977;3	280;0;13;635;352; ; ; ; ;
8246;414;289;268;0	578;0	650;562	946;3	272;0;302;245;0	347;0	661;562	977;3	375;0; ; ; ; ; ; ; ;
8266;415;263;267;0	579;0	651;562	946;3	329;0;258;250;0	348;0	661;562	977;3	297;0;14;251;266; ; ; ; ;
8285;416;248;268;0	579;0	651;562	946;3	346;0;241;242;0	348;0	661;562	977;3	278;0;14;251;266; ; ; ; ;
8305;417;251;271;0	579;0	651;562	946;3	346;0;244;248;0	348;0	660;562	977;3	318;0;14;251;266; ; ; ; ;
8325;418;258;279;0	580;0	650;557	540;3	315;0;247;243;0	348;0	660;564	553;3	327;0;14;251;266; ; ; ; ;
8345;419;255;285;0	580;0	650;557	540;3	311;0;247;249;0	348;0	660;564	553;3	310;0;14;251;266; ; ; ; ;
8365;420;260;283;0	580;0	650;557	540;3	272;0;250;252;0	348;0	660;564	553;3	340;0;14;251;266; ; ; ; ;
8385;421;252;282;0	580;0	650;557	540;3	246;0;252;257;0	348;0	660;564	553;3	316;0;14;251;266; ; ; ; ;
8407;422;258;292;0	580;0	650;557	540;3	266;0;246;250;0	348;0	660;564	553;3	327;0;14;251;266; ; ; ; ;
8425;423;258;291;0	580;0	650;557	859;3	257;0;248;252;0	348;0	659;564	810;3	340;0;14;251;266; ; ; ; ;
8446;424;258;278;0	580;0	650;557	859;3	226;0;246;248;0	347;0	660;564	810;3	345;0;14;251;266; ; ; ; ;
8465;425;255;291;0	580;0	650;557	859;3	230;0;244;250;0	347;0	660;564	810;3	316;0;14;251;266; ; ; ; ;
8487;426;252;284;0	580;0	650;557	859;3	299;0;244;249;0	347;0	660;564	810;3	247;0;14;251;266; ; ; ; ;
8505;427;257;286;0	580;0	650;557	859;3	205;0;246;245;0	347;0	660;564	810;3	261;0;14;251;266; ; ; ; ;
8525;428;254;287;0	580;0	650;558	123;3	224;0;246;249;0	347;0	660;562	351;3	262;0;14;251;266; ; ; ; ;
8545;429;253;293;0	580;0	651;558	123;3	153;0;258;257;0	347;0	661;562	351;3	259;0;14;251;266; ; ; ; ;
8565;430;256;288;0	580;0	651;558	123;3	276;0;253;253;0	347;0	661;562	351;3	259;0;14;251;266; ; ; ; ;
8584;431;257;280;0	580;0	651;558	123;3	243;0;249;254;0	347;0	661;562	351;3	291;0;14;251;266; ; ; ; ;
8604;432;217;375;0	580;0	653;558	123;3	206;0;199;358;0	349;0	662;562	351;3	225;0; ; ; ; ; ; ; ;
8624;433;216;377;0	581;0	654;557	726;3	261;0;188;360;0	350;0	663;566	492;3	253;0; ; ; ; ; ; ; ;
8645;434;197;451;0	581;0	655;557	726;3	198;0;176;425;0	349;0	664;566	492;3	327;0;15;193;432; ; ; ; ;
8664;435;203;449;0	581;0	655;557	726;3	209;0;184;414;0	349;0	664;566	492;3	293;0;15;193;432; ; ; ; ;
8685;436;202;448;0	581;0	655;557	726;3	218;0;182;423;0	350;0	664;566	492;3	346;0;15;193;432; ; ; ; ;
8704;437;204;444;0	582;0	655;557	726;3	290;0;178;411;0	350;0	664;566	492;3	355;0;15;193;432; ; ; ; ;
8725;438;204;443;0	582;0	655;556	682;3	300;0;181;413;0	349;0	664;566	716;3	364;0;15;193;432; ; ; ; ;
8744;439;192;453;0	582;0	655;556	682;3	281;0;179;412;0	349;0	665;566	716;3	387;0;15;193;432; ; ; ; ;
8764;440;193;453;0	582;0	655;556	682;3	292;0;182;414;0	350;0	665;566	716;3	359;0;15;193;432; ; ; ; ;
8784;441;201;451;0	582;0	655;556	682;3	278;0;190;431;0	350;0	665;566	716;3	368;0;15;193;432; ; ; ; ;
8804;442;201;455;0	582;0	656;556	682;3	252;0;181;423;0	350;0	665;566	716;3	388;0;15;193;432; ; ; ; ;
8824;443;201;453;0	582;0	655;557	260;3	255;0;184;430;0	350;0	665;565	919;3	372;0;15;193;432; ; ; ; ;
8846;444;192;448;0	582;0	656;557	260;3	245;0;185;426;0	350;0	665;565	919;3	430;0;15;193;432; ; ; ; ;
8863;445;190;451;0	582;0	656;557	260;3	321;0;180;414;0	350;0	665;565	919;3	387;0;15;193;432; ; ; ; ;
8886;446;193;453;0	582;0	656;557	260;3	358;0;182;427;0	350;0	665;565	919;3	431;0;15;193;432; ; ; ; ;
8903;447;198;445;0	582;0	656;557	260;3	282;0;183;418;0	350;0	665;565	919;3	421;0;15;193;432; ; ; ; ;
8926;448;199;447;0	582;0	655;556	589;3	328;0;184;424;0	349;0	665;565	237;3	406;0;15;193;432; ; ; ; ;
8943;449;200;452;0	582;0	656;556	589;3	297;0;189;415;0	350;0	665;565	237;3	401;0;15;193;432; ; ; ; ;
8965;450;202;450;0	582;0	656;556	589;3	308;0;186;415;0	350;0	665;565	237;3	399;0;15;193;432; ; ; ; ;
8983;451;205;452;0	582;0	656;556	589;3	306;0;182;414;0	350;0	665;565	237;3	407;0;15;193;432; ; ; ; ;
9003;452;205;445;0	583;0	656;556	589;3	276;0;188;421;0	350;0	665;565	237;3	409;0;15;193;432; ; ; ; ;
9023;453;204;443;0	583;0	656;558	533;3	291;0;185;421;0	350;0	665;565	968;3	414;0;15;193;432; ; ; ; ;
9045;454;207;441;0	583;0	656;558	533;3	367;0;202;417;0	350;0	665;565	968;3	417;0;15;193;432; ; ; ; ;
9063;455;221;440;0	583;0	656;558	533;3	248;0;197;415;0	350;0	665;565	968;3	469;0;15;193;432; ; ; ; ;
9085;456;217;429;0	582;0	656;558	533;3	363;0;205;402;0	350;0	665;565	968;3	435;0;15;193;432; ; ; ; ;
9103;457;285;383;0	581;0	656;558	533;3	332;0;275;347;0	349;0	665;565	968;3	497;0;16;296;369; ; ; ; ;
9125;458;296;373;0	581;0	655;559	651;3	305;0;281;338;0	349;0	664;565	138;3	489;0;16;296;369; ; ; ; ;
9143;459;293;385;0	581;0	656;559	651;3	403;0;274;353;0	349;0	664;565	138;3	420;0;16;296;369; ; ; ; ;
9165;460;290;383;0	581;0	655;559	651;3	334;0;286;354;0	349;0	664;565	138;3	470;0;16;296;369; ; ; ; ;
9182;461;297;380;0	581;0	655;559	651;3	382;0;284;348;0	348;0	664;565	138;3	486;0;16;296;369; ; ; ; ;
9202;462;304;385;0	580;0	655;559	651;3	383;0;283;357;0	348;0	664;565	138;3	424;0;16;296;369; ; ; ; ;
9222;463;305;383;0	580;0	655;560	222;3	387;0;282;356;0	348;0	664;564	711;3	451;0;16;296;369; ; ; ; ;
9242;464;301;386;0	580;0	655;560	222;3	398;0;294;343;0	348;0	665;564	711;3	442;0;16;296;369; ; ; ; ;
9262;465;306;382;0	580;0	655;560	222;3	357;0;296;348;0	348;0	665;564	711;3	467;0;16;296;369; ; ; ; ;
9282;466;306;384;0	580;0	655;560	222;3	335;0;295;356;0	348;0	665;564	711;3	421;0;16;296;369; ; ; ; ;
9302;467;310;382;0	580;0	655;560	222;3	316;0;294;364;0	348;0	665;564	711;3	388;0;16;296;369; ; ; ; ;
9322;468;312;383;0	580;0	655;560	291;3	297;0;295;372;0	347;0	664;563	201;3	376;0;16;296;369; ; ; ; ;
9342;469;309;389;0	580;0	655;560	291;3	288;0;296;366;0	347;0	665;563	201;3	406;0;16;296;369; ; ; ; ;
9362;470;313;389;0	580;0	655;560	291;3	296;0;299;365;0	347;0	665;563	201;3	367;0;16;296;369; ; ; ; ;
9382;471;309;384;0	580;0	655;560	291;3	324;0;301;366;0	347;0	665;563	201;3	369;0;16;296;369; ; ; ; ;
9402;472;367;418;0	579;0	656;560	291;3	210;0;363;389;0	347;0	665;563	201;3	331;0;17;381;408; ; ; ; ;
9422;473;372;418;0	578;0	655;561	653;3	222;0;371;389;0	346;0	665;564	928;3	330;0;17;381;408; ; ; ; ;
9442;474;387;417;0	578;0	656;561	653;3	222;0;377;386;0	346;0	666;564	928;3	307;0;17;381;408; ; ; ; ;
9461;475;385;411;0	578;0	656;561	653;3	176;0;368;393;0	345;0	666;564	928;3	307;0;17;381;408; ; ; ; ;
9482;476;392;414;0	577;0	656;561	653;3	243;0;373;400;0	345;0	666;564	928;3	295;0;17;381;408; ; ; ; ;
9501;477;387;418;0	577;0	656;561	653;3	317;0;375;389;0	345;0	666;564	928;3	318;0;17;381;408; ; ; ; ;
9521;478;388;416;0	577;0	655;561	360;3	317;0;372;394;0	344;0	666;565	171;3	317;0;17;381;408; ; ; ; ;
9541;479;383;410;0	577;0	656;561	360;3	266;0;377;399;0	344;0	666;565	171;3	305;0;17;381;408; ; ; ; ;
9561;480;392;415;0	576;0	656;561	360;3	295;0;370;403;0	344;0	666;565	171;3	373;0;17;381;408; ; ; ; ;
9581;481;381;413;0	576;0	655;561	360;3	266;0;378;397;0	344;0	666;565	171;3	400;0;17;381;408; ; ; ; ;
9601;482;384;416;0	576;0	655;561	360;3	322;0;377;396;0	344;0	666;565	171;3	342;0;17;381;408; ; ; ; ;
9621;483;385;414;0	576;0	655;561	805;3	323;0;375;395;0	343;0	666;566	545;3	394;0;17;381;408; ; ; ; ;
9641;484;387;412;0	576;0	655;561	805;3	323;0;378;398;0	343;0	666;566	545;3	293;0;17;381;408; ; ; ; ;
9661;485;385;420;0	576;0	656;561	805;3	277;0;379;396;0	343;0	666;566	545;3	325;0;17;381;408; ; ; ; ;
9681;486;384;417;0	576;0	656;561	805;3	279;0;375;389;0	343;0	666;566	545;3	379;0;17;381;408; ; ; ; ;
9701;487;384;415;0	576;0	656;561	805;3	300;0;373;396;0	343;0	666;566	545;3	326;0;17;381;408; ; ; ; ;
9721;488;383;418;0	576;0	655;562	498;3	280;0;372;394;0	343;0	666;566	568;3	345;0;17;381;408; ; ; ; ;
9741;489;382;423;0	576;0	655;562	498;3	278;0;376;393;0	343;0	666;566	568;3	376;0;17;381;408; ; ; ; ;
9761;490;386;421;0	576;0	656;562	498;3	279;0;378;398;0	343;0	667;566	568;3	386;0;17;381;408; ; ; ; ;
9780;491;385;419;0	576;0	656;562	498;3	305;0;381;392;0	343;0	667;566	568;3	325;0;17;381;408; ; ; ; ;
9800;492;391;421;0	576;0	656;562	498;3	286;0;376;406;0	343;0	667;566	568;3	308;0;17;381;408; ; ; ; ;
9820;493;393;422;0	576;0	655;560	932;3	285;0;378;406;0	343;0	666;567	227;3	295;0;17;381;408; ; ; ; ;
9840;494;388;420;0	576;0	656;560	932;3	259;0;374;404;0	344;0	667;567	227;3	337;0;17;381;408; ; ; ; ;
9860;495;391;419;0	576;0	656;560	932;3	295;0;374;399;0	344;0	667;567	227;3	318;0;17;381;408; ; ; ; ;
9880;496;388;423;0	576;0	656;560	932;3	267;0;376;397;0	344;0	667;567	227;3	379;0;17;381;408; ; ; ; ;
9900;497;384;420;0	576;0	656;560	932;3	341;0;379;401;0	344;0	667;567	227;3	278;0;17;381;408; ; ; ; ;
9920;498;384;420;0	576;0	655;561	699;3	352;0;379;403;0	344;0	666;565	072;3	267;0;17;381;408; ; ; ; ;
9940;499;387;425;0	576;0	656;561	699;3	362;0;375;397;0	344;0	667;565	072;3	344;0;17;381;408; ; ; ; ;
9960;500;382;416;0	576;0	656;561	699;3	329;0;376;406;0	344;0	667;565	072;3	310;0;17;381;408; ; ; ; ;
9980;501;387;421;0	576;0	656;561	699;3	325;0;372;401;0	344;0	667;565	072;3	318;0;17;381;408; ; ; ; ;
10000;502;384;425;0	576;0	656;561	699;3	321;0;375;405;0	344;0	667;565	072;3	369;0;17;381;408; ; ; ; ;
10020;503;386;421;0	576;0	655;561	848;3	318;0;374;403;0	344;0	666;565	263;3	358;0;17;381;408; ; ; ; ;
10040;504;385;418;0	577;0	656;561	848;3	310;0;379;401;0	344;0	667;565	263;3	351;0;17;381;408; ; ; ; ;
10059;505;387;422;0	577;0	656;561	848;3	293;0;374;401;0	344;0	667;565	263;3	380;0;17;381;408; ; ; ; ;
10079;506;388;417;0	577;0	656;561	848;3	294;0;378;399;0	344;0	667;565	263;3	354;0;17;381;408; ; ; ; ;
10099;507;388;422;0	577;0	656;561	848;3	296;0;374;412;0	344;0	667;565	263;3	356;0;17;381;408; ; ; ; ;
10119;508;388;419;0	577;0	656;562	766;3	303;0;375;412;0	344;0	666;565	282;3	364;0;17;381;408; ; ; ; ;
10139;509;388;410;0	577;0	656;562	766;3	332;0;379;406;0	344;0	667;565	282;3	324;0;17;381;408; ; ; ; ;
10159;510;388;422;0	577;0	657;562	766;3	293;0;374;404;0	345;0	667;565	282;3	314;0;17;381;408; ; ; ; ;
10179;511;385;417;0	577;0	657;562	766;3	276;0;381;393;0	345;0	667;565	282;3	253;0;17;381;408; ; ; ; ;
10199;512;378;416;0	577;0	657;562	766;3	264;0;384;395;0	345;0	667;565	282;3	351;0;17;381;408; ; ; ; ;
10219;513;376;417;0	577;0	656;561	843;3	247;0;383;398;0	345;0	667;565	136;3	332;0;17;381;408; ; ; ; ;
10239;514;387;414;0	577;0	657;561	843;3	196;0;379;402;0	345;0	667;565	136;3	192;0;17;381;408; ; ; ; ;
10259;515;394;420;0	578;0	657;561	843;3	185;0;377;401;0	345;0	667;565	136;3	263;0;17;381;408; ; ; ; ;
10279;516;389;429;0	578;0	657;561	843;3	128;0;379;387;0	345;0	667;565	136;3	226;0;17;381;408; ; ; ; ;
10299;517;385;415;0	578;0	658;561	843;3	125;0;381;408;0	345;0	668;565	136;3	143;0;17;381;408; ; ; ; ;
10319;518;387;421;0	578;0	657;561	411;3	120;0;380;404;0	345;0	667;565	141;3	166;0;17;381;408; ; ; ; ;
10339;519;386;412;0	578;0	658;561	411;3	199;0;364;388;0	346;0	668;565	141;3	189;0;17;381;408; ; ; ; ;
10359;520;310;299;0	579;0	657;561	411;3	117;0;309;281;0	348;0	666;565	141;3	181;0; ; ; ; ; ; ; ;
10378;521;247;263;0	580;0	657;561	411;3	106;0;243;241;0	349;0	666;565	141;3	175;0;18;252;261; ; ; ; ;
10398;522;252;263;0	581;0	657;561	411;3	053;0;251;240;0	349;0	666;565	141;3	131;0;18;252;261; ; ; ; ;
10418;523;259;269;0	581;0	656;557	945;3	009;0;260;243;0	349;0	665;563	469;3	112;0;18;252;261; ; ; ; ;
10438;524;260;279;0	582;0	657;557	945;3	119;0;250;240;0	350;0	666;563	469;3	118;0;18;252;261; ; ; ; ;
10458;525;258;281;0	582;0	657;557	945;2	979;0;247;242;0	350;0	666;563	469;3	147;0;18;252;261; ; ; ; ;
10478;526;252;277;0	583;0	657;557	945;3	025;0;250;254;0	350;0	665;563	469;3	102;0;18;252;261; ; ; ; ;
10498;527;262;275;0	583;0	657;557	945;3	056;0;249;242;0	350;0	665;563	469;3	097;0;18;252;261; ; ; ; ;
10518;528;260;276;0	583;0	656;557	019;2	988;0;248;246;0	351;0	664;563	820;3	094;0;18;252;261; ; ; ; ;
10538;529;244;279;0	584;0	657;557	019;3	114;0;250;253;0	351;0	665;563	820;3	059;0;18;252;261; ; ; ; ;
10558;530;251;283;0	584;0	657;557	019;3	045;0;251;249;0	352;0	665;563	820;3	035;0;18;252;261; ; ; ; ;
10578;531;250;284;0	585;0	657;557	019;2	980;0;252;252;0	352;0	665;563	820;3	034;0;18;252;261; ; ; ; ;
10598;532;255;281;0	586;0	656;557	019;3	061;0;245;243;0	353;0	665;563	820;3	106;0;18;252;261; ; ; ; ;
10618;533;255;283;0	587;0	655;557	645;3	048;0;246;245;0	354;0	664;561	940;3	088;0;18;252;261; ; ; ; ;
10638;534;260;283;0	588;0	656;557	645;2	990;0;245;246;0	355;0	664;561	940;3	128;0;18;252;261; ; ; ; ;
10657;535;227;299;0	589;0	656;557	645;2	764;0;215;274;0	356;0	665;561	940;3	008;0; ; ; ; ; ; ; ;
10677;536;197;320;0	591;0	656;557	645;3	031;0;184;296;0	358;0	665;561	940;3	056;0;19;187;324; ; ; ; ;
10697;537;191;330;0	591;0	656;557	645;2	995;0;177;310;0	359;0	664;561	940;3	104;0;19;187;324; ; ; ; ;
10717;538;185;340;0	592;0	656;557	445;2	949;0;169;322;0	359;0	663;563	561;3	062;0;19;187;324; ; ; ; ;
10737;539;196;337;0	593;0	657;557	445;3	071;0;185;298;0	360;0	664;563	561;3	007;0;19;187;324; ; ; ; ;
10757;540;192;333;0	593;0	657;557	445;3	024;0;179;306;0	360;0	664;563	561;3	142;0;19;187;324; ; ; ; ;
10777;541;196;322;0	593;0	656;557	445;2	986;0;182;301;0	360;0	663;563	561;3	081;0;19;187;324; ; ; ; ;
10797;542;191;329;0	594;0	656;557	445;3	008;0;178;295;0	361;0	663;563	561;3	185;0;19;187;324; ; ; ; ;
10817;543;192;324;0	594;0	656;556	947;2	988;0;178;297;0	361;0	662;563	935;3	182;0;19;187;324; ; ; ; ;
10837;544;199;340;0	594;0	656;556	947;3	056;0;182;301;0	361;0	663;563	935;3	130;0;19;187;324; ; ; ; ;
10857;545;203;341;0	594;0	657;556	947;3	046;0;191;306;0	361;0	663;563	935;3	189;0;19;187;324; ; ; ; ;
10877;546;192;336;0	594;0	657;556	947;3	130;0;184;305;0	360;0	664;563	935;3	184;0;19;187;324; ; ; ; ;
10897;547;202;331;0	593;0	657;556	947;3	014;0;186;308;0	360;0	664;563	935;3	150;0;19;187;324; ; ; ; ;
10917;548;197;329;0	593;0	656;557	046;3	027;0;189;310;0	360;0	663;563	391;3	177;0;19;187;324; ; ; ; ;
10937;549;205;335;0	593;0	656;557	046;3	086;0;189;301;0	360;0	664;563	391;3	193;0;19;187;324; ; ; ; ;
10956;550;188;335;0	593;0	656;557	046;3	075;0;185;308;0	359;0	664;563	391;3	175;0;19;187;324; ; ; ; ;
10976;551;186;333;0	592;0	656;557	046;3	102;0;193;301;0	359;0	664;563	391;3	131;0;19;187;324; ; ; ; ;
10996;552;190;336;0	592;0	656;557	046;3	070;0;179;303;0	359;0	664;563	391;3	136;0;19;187;324; ; ; ; ;
11016;553;188;333;0	593;0	656;558	347;3	085;0;179;303;0	359;0	663;564	581;3	148;0;19;187;324; ; ; ; ;
11036;554;192;334;0	593;0	656;558	347;3	080;0;183;301;0	359;0	664;564	581;3	244;0;19;187;324; ; ; ; ;
11056;555;186;331;0	593;0	656;558	347;3	214;0;191;311;0	360;0	664;564	581;3	195;0;19;187;324; ; ; ; ;
11076;556;195;328;0	593;0	656;558	347;3	130;0;175;303;0	360;0	664;564	581;3	257;0;19;187;324; ; ; ; ;
11096;557;200;338;0	593;0	656;558	347;3	015;0;192;314;0	360;0	663;564	581;3	211;0;19;187;324; ; ; ; ;
11116;558;201;338;0	593;0	656;556	590;3	047;0;187;314;0	360;0	663;563	188;3	229;0;19;187;324; ; ; ; ;
11136;559;194;334;0	593;0	656;556	590;3	135;0;186;311;0	360;0	663;563	188;3	257;0;19;187;324; ; ; ; ;
11156;560;199;339;0	593;0	656;556	590;3	129;0;184;312;0	360;0	663;563	188;3	228;0;19;187;324; ; ; ; ;
11176;561;202;340;0	593;0	656;556	590;3	126;0;189;306;0	360;0	663;563	188;3	263;0;19;187;324; ; ; ; ;
11196;562;202;336;0	593;0	656;556	590;3	223;0;195;315;0	360;0	663;563	188;3	271;0;19;187;324; ; ; ; ;
11216;563;203;339;0	594;0	656;555	776;3	222;0;196;314;0	360;0	663;562	658;3	263;0;19;187;324; ; ; ; ;
11235;564;195;347;0	594;0	657;555	776;3	236;0;179;314;0	360;0	664;562	658;3	272;0;19;187;324; ; ; ; ;
11255;565;189;351;0	594;0	657;555	776;3	104;0;181;319;0	361;0	664;562	658;3	275;0;19;187;324; ; ; ; ;
11275;566;189;344;0	594;0	657;555	776;3	169;0;181;319;0	361;0	664;562	658;3	216;0;19;187;324; ; ; ; ;
11295;567;188;343;0	594;0	657;555	776;3	114;0;179;321;0	361;0	664;562	658;3	291;0;19;187;324; ; ; ; ;
11315;568;187;343;0	594;0	656;556	114;3	141;0;179;320;0	361;0	663;563	939;3	286;0;19;187;324; ; ; ; ;
11335;569;182;341;0	594;0	657;556	114;3	120;0;176;310;0	361;0	664;563	939;3	174;0;19;187;324; ; ; ; ;
11355;570;193;338;0	595;0	657;556	114;3	149;0;178;321;0	361;0	664;563	939;3	232;0;19;187;324; ; ; ; ;
11375;571;186;345;0	595;0	657;556	114;3	119;0;176;314;0	361;0	664;563	939;3	240;0;19;187;324; ; ; ; ;
11395;572;192;346;0	595;0	657;556	114;3	124;0;181;314;0	361;0	664;563	939;3	242;0;19;187;324; ; ; ; ;
11415;573;189;345;0	595;0	657;557	309;3	138;0;181;313;0	361;0	663;564	290;3	245;0;19;187;324; ; ; ; ;
11435;574;192;346;0	595;0	658;557	309;3	216;0;177;312;0	361;0	664;564	290;3	259;0;19;187;324; ; ; ; ;
11455;575;195;345;0	595;0	658;557	309;3	142;0;183;313;0	361;0	664;564	290;3	230;0;19;187;324; ; ; ; ;
11475;576;189;342;0	595;0	658;557	309;3	103;0;180;320;0	361;0	664;564	290;3	169;0;19;187;324; ; ; ; ;
11495;577;192;341;0	595;0	658;557	309;3	170;0;187;322;0	361;0	664;564	290;3	298;0;19;187;324; ; ; ; ;
11515;578;192;341;0	595;0	657;557	010;3	165;0;187;323;0	361;0	664;564	841;3	274;0;19;187;324; ; ; ; ;
11535;579;195;343;0	595;0	658;557	010;3	121;0;177;312;0	361;0	664;564	841;3	245;0;19;187;324; ; ; ; ;
11554;580;189;351;0	595;0	658;557	010;3	097;0;181;315;0	362;0	664;564	841;3	301;0;19;187;324; ; ; ; ;
11574;581;185;349;0	595;0	658;557	010;3	090;0;184;319;0	362;0	664;564	841;3	195;0;19;187;324; ; ; ; ;
11594;582;188;341;0	595;0	658;557	010;3	093;0;182;318;0	362;0	664;564	841;3	197;0;19;187;324; ; ; ; ;
11614;583;188;346;0	595;0	658;555	794;3	083;0;184;319;0	362;0	664;563	822;3	194;0;19;187;324; ; ; ; ;
11634;584;188;335;0	595;0	658;555	794;3	117;0;177;318;0	362;0	664;563	822;3	247;0;19;187;324; ; ; ; ;
11654;585;299;407;0	593;0	659;555	794;3	136;0;302;362;0	360;0	665;563	822;3	268;0; ; ; ; ; ; ; ;
11674;586;444;444;0	590;0	660;555	794;3	186;0;457;418;0	358;0	666;563	822;3	228;0; ; ; ; ; ; ; ;
11694;587;510;434;0	589;0	660;555	794;3	169;0;493;427;0	357;0	666;563	822;3	162;0; ; ; ; ; ; ; ;
11714;588;579;417;0	589;0	660;562	847;3	191;0;530;437;0	356;0	666;562	737;3	149;0; ; ; ; ; ; ; ;
11734;589;513;450;0	589;0	661;562	847;3	242;0;502;443;0	356;0	666;562	737;3	186;0;20;515;443; ; ; ; ;
11754;590;521;442;0	589;0	661;562	847;3	215;0;509;434;0	356;0	666;562	737;3	241;0;20;515;443; ; ; ; ;
11774;591;516;449;0	589;0	661;562	847;3	247;0;510;434;0	356;0	666;562	737;3	215;0;20;515;443; ; ; ; ;
11794;592;509;463;0	589;0	661;562	847;3	294;0;508;430;0	356;0	667;562	737;3	246;0;20;515;443; ; ; ; ;
11814;593;512;461;0	589;0	661;564	022;3	299;0;508;429;0	356;0	666;562	419;3	237;0;20;515;443; ; ; ; ;
11833;594;518;458;0	589;0	661;564	022;3	279;0;513;435;0	356;0	667;562	419;3	227;0;20;515;443; ; ; ; ;
11853;595;524;465;0	589;0	661;564	022;3	264;0;512;435;0	356;0	667;562	419;3	222;0;20;515;443; ; ; ; ;
11873;596;517;457;0	589;0	661;564	022;3	243;0;514;441;0	356;0	667;562	419;3	220;0;20;515;443; ; ; ; ;
11893;597;522;440;0	590;0	661;564	022;3	183;0;516;435;0	356;0	667;562	419;3	234;0;20;515;443; ; ; ; ;
11913;598;519;441;0	590;0	661;562	574;3	155;0;516;437;0	356;0	666;562	329;3	231;0;20;515;443; ; ; ; ;
11933;599;515;459;0	590;0	661;562	574;3	284;0;515;437;0	357;0	666;562	329;3	225;0;20;515;443; ; ; ; ;
11953;600;523;453;0	590;0	661;562	574;3	189;0;515;436;0	357;0	666;562	329;3	182;0;20;515;443; ; ; ; ;
11973;601;529;457;0	590;0	661;562	574;3	203;0;508;439;0	356;0	666;562	329;3	231;0;20;515;443; ; ; ; ;
11993;602;524;454;0	590;0	661;562	574;3	217;0;507;435;0	356;0	666;562	329;3	258;0;20;515;443; ; ; ; ;
12013;603;526;455;0	590;0	660;563	403;3	235;0;507;436;0	356;0	666;562	295;3	251;0;20;515;443; ; ; ; ;
12033;604;523;457;0	589;0	661;563	403;3	241;0;506;441;0	356;0	666;562	295;3	200;0;20;515;443; ; ; ; ;
12053;605;524;450;0	589;0	661;563	403;3	189;0;508;443;0	356;0	666;562	295;3	201;0;20;515;443; ; ; ; ;
12073;606;526;451;0	589;0	661;563	403;3	273;0;510;435;0	356;0	666;562	295;3	225;0;20;515;443; ; ; ; ;
12093;607;524;448;0	589;0	660;563	403;3	233;0;509;438;0	356;0	666;562	295;3	263;0;20;515;443; ; ; ; ;
12113;608;524;448;0	589;0	660;563	105;3	226;0;510;437;0	356;0	665;562	571;3	277;0;20;515;443; ; ; ; ;
12133;609;517;453;0	589;0	660;563	105;3	279;0;509;428;0	356;0	665;562	571;3	242;0;20;515;443; ; ; ; ;
12153;610;521;447;0	590;0	660;563	105;3	283;0;513;427;0	356;0	665;562	571;3	313;0;20;515;443; ; ; ; ;
12172;611;523;435;0	590;0	660;563	105;3	258;0;509;431;0	357;0	665;562	571;3	343;0;20;515;443; ; ; ; ;
12192;612;515;445;0	590;0	660;563	105;3	360;0;503;429;0	357;0	665;562	571;3	317;0;20;515;443; ; ; ; ;
12212;613;517;441;0	590;0	658;562	243;3	358;0;504;428;0	358;0	663;564	531;3	340;0;20;515;443; ; ; ; ;
12232;614;474;378;0	591;0	659;562	243;3	326;0;461;363;0	358;0	663;564	531;3	313;0;21;461;368; ; ; ; ;
12252;615;479;378;0	591;0	659;562	243;3	323;0;464;358;0	358;0	663;564	531;3	314;0;21;461;368; ; ; ; ;
12272;616;475;380;0	591;0	659;562	243;3	305;0;468;360;0	358;0	663;564	531;3	293;0;21;461;368; ; ; ; ;
12292;617;473;374;0	591;0	659;562	243;3	301;0;457;361;0	358;0	663;564	531;3	310;0;21;461;368; ; ; ; ;
12312;618;475;374;0	591;0	658;562	370;3	299;0;459;359;0	358;0	663;564	598;3	305;0;21;461;368; ; ; ; ;
12332;619;471;375;0	591;0	658;562	370;3	293;0;460;353;0	358;0	663;564	598;3	382;0;21;461;368; ; ; ; ;
12352;620;466;383;0	591;0	658;562	370;3	361;0;454;355;0	358;0	663;564	598;3	307;0;21;461;368; ; ; ; ;
12372;621;463;375;0	591;0	658;562	370;3	342;0;447;360;0	358;0	663;564	598;3	307;0;21;461;368; ; ; ; ;
12392;622;463;377;0	591;0	659;562	370;3	321;0;450;359;0	358;0	663;564	598;3	317;0;21;461;368; ; ; ; ;
12412;623;463;378;0	591;0	658;563	361;3	358;0;446;359;0	358;0	663;563	524;3	314;0;21;461;368; ; ; ; ;
12431;624;469;379;0	592;0	659;563	361;3	291;0;445;369;0	358;0	663;563	524;3	292;0;21;461;368; ; ; ; ;
12451;625;462;390;0	592;0	659;563	361;3	283;0;446;360;0	359;0	663;563	524;3	284;0;21;461;368; ; ; ; ;
12471;626;406;393;0	593;0	659;563	361;3	310;0;391;375;0	360;0	664;563	524;3	241;0;22;384;391; ; ; ; ;
12491;627;408;394;0	593;0	660;563	361;3	323;0;390;368;0	361;0	664;563	524;3	288;0;22;384;391; ; ; ; ;
12511;628;410;398;0	594;0	659;560	350;3	312;0;388;365;0	361;0	663;565	620;3	285;0;22;384;391; ; ; ; ;
12531;629;396;396;0	594;0	660;560	350;3	265;0;383;377;0	361;0	664;565	620;3	251;0;22;384;391; ; ; ; ;
12551;630;401;395;0	594;0	660;560	350;3	209;0;372;378;0	361;0	664;565	620;3	300;0;22;384;391; ; ; ; ;
12571;631;399;406;0	594;0	660;560	350;3	234;0;380;375;0	361;0	663;565	620;3	295;0;22;384;391; ; ; ; ;
12591;632;393;404;0	595;0	660;560	350;3	264;0;379;372;0	362;0	664;565	620;3	357;0;22;384;391; ; ; ; ;
12611;633;395;402;0	595;0	660;560	662;3	244;0;379;373;0	362;0	663;563	946;3	364;0;22;384;391; ; ; ; ;
12631;634;390;399;0	595;0	660;560	662;3	313;0;381;369;0	362;0	664;563	946;3	328;0;22;384;391; ; ; ; ;
12651;635;393;407;0	595;0	660;560	662;3	338;0;378;369;0	362;0	663;563	946;3	354;0;22;384;391; ; ; ; ;
12671;636;394;411;0	595;0	660;560	662;3	275;0;378;372;0	362;0	663;563	946;3	322;0;22;384;391; ; ; ; ;
12691;637;392;409;0	596;0	661;560	662;3	259;0;382;379;0	362;0	663;563	946;3	348;0;22;384;391; ; ; ; ;
12711;638;394;411;0	596;0	660;560	477;3	241;0;381;380;0	362;0	663;563	655;3	334;0;22;384;391; ; ; ; ;
12730;639;393;408;0	596;0	661;560	477;3	285;0;377;377;0	363;0	663;563	655;3	323;0;22;384;391; ; ; ; ;
12750;640;385;406;0	596;0	661;560	477;3	243;0;372;387;0	363;0	663;563	655;3	335;0;22;384;391; ; ; ; ;
12770;641;394;402;0	597;0	661;560	477;3	260;0;377;384;0	363;0	663;563	655;3	278;0;22;384;391; ; ; ; ;
12790;642;386;408;0	597;0	661;560	477;3	228;0;375;388;0	363;0	663;563	655;3	240;0;22;384;391; ; ; ; ;
12810;643;389;405;0	597;0	660;561	196;3	232;0;374;385;0	363;0	663;565	409;3	235;0;22;384;391; ; ; ; ;
12830;644;391;405;0	597;0	661;561	196;3	241;0;383;378;0	364;0	663;565	409;3	264;0;22;384;391; ; ; ; ;
12850;645;394;416;0	597;0	661;561	196;3	243;0;376;381;0	364;0	663;565	409;3	311;0;22;384;391; ; ; ; ;
12870;646;391;409;0	597;0	661;561	196;3	183;0;374;386;0	364;0	663;565	409;3	290;0;22;384;391; ; ; ; ;
12890;647;389;397;0	598;0	661;561	196;3	258;0;373;375;0	364;0	663;565	409;3	274;0;22;384;391; ; ; ; ;
12910;648;389;399;0	598;0	661;562	326;3	252;0;371;378;0	364;0	662;564	906;3	291;0;22;384;391; ; ; ; ;
12930;649;387;403;0	598;0	661;562	326;3	361;0;382;381;0	365;0	663;564	906;3	270;0;22;384;391; ; ; ; ;
12950;650;390;413;0	598;0	661;562	326;3	227;0;379;378;0	365;0	663;564	906;3	242;0;22;384;391; ; ; ; ;
12970;651;388;405;0	598;0	661;562	326;3	225;0;373;382;0	365;0	663;564	906;3	249;0;22;384;391; ; ; ; ;
12990;652;386;406;0	598;0	661;562	326;3	243;0;377;379;0	365;0	663;564	906;3	266;0;22;384;391; ; ; ; ;
13009;653;387;411;0	599;0	661;560	734;3	239;0;375;381;0	365;0	662;564	803;3	253;0;22;384;391; ; ; ; ;
13029;654;388;410;0	599;0	661;560	734;3	178;0;380;378;0	365;0	663;564	803;3	249;0;22;384;391; ; ; ; ;
13049;655;395;404;0	599;0	661;560	734;3	181;0;378;379;0	365;0	663;564	803;3	272;0;22;384;391; ; ; ; ;
13069;656;393;411;0	599;0	661;560	734;3	165;0;380;382;0	365;0	663;564	803;3	240;0;22;384;391; ; ; ; ;
13089;657;392;410;0	599;0	661;560	734;3	225;0;376;386;0	365;0	663;564	803;3	205;0;22;384;391; ; ; ; ;
13109;658;391;408;0	599;0	661;561	393;3	230;0;376;388;0	365;0	662;564	790;3	204;0;22;384;391; ; ; ; ;
13129;659;385;399;0	599;0	661;561	393;3	240;0;381;387;0	365;0	663;564	790;3	204;0;22;384;391; ; ; ; ;
13149;660;390;400;0	598;0	661;561	393;3	230;0;376;381;0	365;0	663;564	790;3	218;0;22;384;391; ; ; ; ;
13169;661;392;406;0	598;0	661;561	393;3	203;0;371;380;0	365;0	663;564	790;3	263;0;22;384;391; ; ; ; ;
13189;662;389;404;0	598;0	661;561	393;3	174;0;379;384;0	364;0	663;564	790;3	244;0;22;384;391; ; ; ; ;
13209;663;390;406;0	598;0	660;560	819;3	153;0;375;380;0	364;0	662;565	418;3	271;0;22;384;391; ; ; ; ;
13229;664;390;411;0	598;0	661;560	819;3	163;0;380;378;0	364;0	663;565	418;3	231;0;22;384;391; ; ; ; ;
13249;665;393;405;0	598;0	661;560	819;3	187;0;383;371;0	364;0	663;565	418;3	239;0;22;384;391; ; ; ; ;
13269;666;389;406;0	598;0	660;560	819;3	172;0;384;381;0	364;0	663;565	418;3	228;0;22;384;391; ; ; ; ;
13289;667;387;407;0	597;0	660;560	819;3	129;0;379;375;0	364;0	662;565	418;3	238;0;22;384;391; ; ; ; ;
13309;668;387;407;0	597;0	660;560	712;3	133;0;380;374;0	363;0	662;565	112;3	232;0;22;384;391; ; ; ; ;
13329;669;388;404;0	597;0	660;560	712;3	165;0;374;376;0	363;0	662;565	112;3	178;0;22;384;391; ; ; ; ;
13348;670;385;397;0	597;0	660;560	712;3	166;0;382;372;0	363;0	663;565	112;3	203;0;22;384;391; ; ; ; ;
13368;671;394;411;0	597;0	660;560	712;3	129;0;379;385;0	363;0	663;565	112;3	131;0;22;384;391; ; ; ; ;
13388;672;384;402;0	597;0	660;560	712;3	085;0;380;383;0	363;0	662;565	112;3	202;0;22;384;391; ; ; ; ;
13408;673;387;401;0	597;0	659;561	354;3	074;0;379;383;0	363;0	662;564	083;3	172;0;22;384;391; ; ; ; ;
13428;674;386;396;0	597;0	660;561	354;3	181;0;376;380;0	363;0	662;564	083;3	181;0;22;384;391; ; ; ; ;
13448;675;450;441;0	596;0	660;561	354;3	178;0;441;413;0	362;0	663;564	083;3	220;0;23;458;432; ; ; ; ;
13468;676;459;432;0	595;0	660;561	354;3	141;0;442;424;0	362;0	663;564	083;3	125;0;23;458;432; ; ; ; ;
13488;677;461;432;0	595;0	660;561	354;3	153;0;449;420;0	362;0	663;564	083;3	172;0;23;458;432; ; ; ; ;
13508;678;463;431;0	595;0	659;563	837;3	153;0;453;424;0	361;0	662;565	970;3	178;0;23;458;432; ; ; ; ;
13528;679;461;442;0	595;0	660;563	837;3	094;0;445;431;0	361;0	663;565	970;3	173;0;23;458;432; ; ; ; ;
13548;680;464;444;0	595;0	660;563	837;3	123;0;450;420;0	361;0	663;565	970;3	202;0;23;458;432; ; ; ; ;
13568;681;461;447;0	594;0	660;563	837;3	091;0;443;428;0	361;0	663;565	970;3	148;0;23;458;432; ; ; ; ;
13588;682;471;445;0	594;0	660;563	837;3	097;0;446;414;0	360;0	663;565	970;3	185;0;23;458;432; ; ; ; ;
13608;683;471;447;0	594;0	659;562	102;3	095;0;446;417;0	360;0	662;564	579;3	180;0;23;458;432; ; ; ; ;
13627;684;462;445;0	594;0	660;562	102;3	107;0;450;420;0	360;0	663;564	579;3	125;0;23;458;432; ; ; ; ;
13647;685;462;442;0	594;0	660;562	102;3	085;0;447;423;0	360;0	663;564	579;3	141;0;23;458;432; ; ; ; ;
13667;686;464;437;0	594;0	660;562	102;3	115;0;446;415;0	360;0	663;564	579;3	131;0;23;458;432; ; ; ; ;
13687;687;459;439;0	594;0	660;562	102;3	093;0;452;411;0	360;0	663;564	579;3	061;0;23;458;432; ; ; ; ;
13707;688;459;435;0	594;0	659;563	448;3	114;0;451;410;0	360;0	663;564	683;3	062;0;23;458;432; ; ; ; ;
13727;689;458;440;0	594;0	660;563	448;3	111;0;455;421;0	360;0	664;564	683;3	127;0;23;458;432; ; ; ; ;
13747;690;467;446;0	594;0	660;563	448;3	132;0;450;435;0	360;0	664;564	683;3	156;0;23;458;432; ; ; ; ;
13767;691;460;438;0	594;0	661;563	448;3	079;0;456;421;0	360;0	665;564	683;3	117;0;23;458;432; ; ; ; ;
13787;692;464;448;0	594;0	661;563	448;3	074;0;451;427;0	360;0	665;564	683;3	104;0;23;458;432; ; ; ; ;
13809;693;461;445;0	594;0	660;564	419;3	073;0;453;432;0	360;0	665;564	310;3	105;0;23;458;432; ; ; ; ;
13827;694;463;433;0	594;0	661;564	419;3	159;0;456;424;0	360;0	666;564	310;3	075;0;23;458;432; ; ; ; ;
13847;695;465;441;0	594;0	661;564	419;3	116;0;448;428;0	361;0	666;564	310;3	169;0;23;458;432; ; ; ; ;
13867;696;458;445;0	594;0	661;564	419;3	153;0;450;420;0	361;0	666;564	310;3	140;0;23;458;432; ; ; ; ;
13887;697;462;442;0	594;0	661;564	419;3	146;0;450;429;0	361;0	666;564	310;3	125;0;23;458;432; ; ; ; ;
13907;698;461;445;0	594;0	661;562	993;3	125;0;451;426;0	360;0	666;564	657;3	112;0;23;458;432; ; ; ; ;
13927;699;462;446;0	594;0	662;562	993;3	120;0;455;428;0	360;0	666;564	657;3	192;0;23;458;432; ; ; ; ;
13946;700;464;436;0	594;0	662;562	993;3	167;0;457;416;0	360;0	666;564	657;3	201;0;23;458;432; ; ; ; ;
13966;701;466;431;0	594;0	662;562	993;3	177;0;455;422;0	360;0	666;564	657;3	173;0;23;458;432; ; ; ; ;
13986;702;460;444;0	594;0	662;562	993;3	179;0;452;424;0	360;0	666;564	657;3	133;0;23;458;432; ; ; ; ;
14006;703;461;438;0	594;0	661;561	979;3	175;0;452;419;0	360;0	666;564	166;3	122;0;23;458;432; ; ; ; ;
14026;704;456;446;0	594;0	662;561	979;3	193;0;448;432;0	360;0	666;564	166;3	155;0;23;458;432; ; ; ; ;
14046;705;462;437;0	594;0	662;561	979;3	156;0;460;416;0	360;0	666;564	166;3	146;0;23;458;432; ; ; ; ;
14066;706;470;444;0	594;0	662;561	979;3	098;0;452;424;0	360;0	666;564	166;3	081;0;23;458;432; ; ; ; ;
14086;707;461;437;0	594;0	662;561	979;3	094;0;460;423;0	360;0	666;564	166;3	128;0;23;458;432; ; ; ; ;
14106;708;464;438;0	594;0	661;563	099;3	095;0;457;420;0	360;0	665;565	125;3	106;0;23;458;432; ; ; ; ;
14126;709;462;435;0	594;0	662;563	099;3	123;0;457;427;0	360;0	666;565	125;3	135;0;23;458;432; ; ; ; ;
14146;710;463;444;0	594;0	662;563	099;3	152;0;453;427;0	360;0	666;565	125;3	143;0;23;458;432; ; ; ; ;
14166;711;468;444;0	594;0	662;563	099;3	060;0;459;431;0	360;0	666;565	125;3	180;0;23;458;432; ; ; ; ;
14186;712;466;440;0	594;0	662;563	099;3	145;0;460;420;0	360;0	666;565	125;3	150;0;23;458;432; ; ; ; ;
14208;713;465;444;0	594;0	661;563	334;3	113;0;461;420;0	360;0	665;565	698;3	168;0;23;458;432; ; ; ; ;
14226;714;458;433;0	594;0	662;563	334;3	159;0;459;423;0	360;0	666;565	698;3	084;0;23;458;432; ; ; ; ;
14247;715;462;442;0	594;0	662;563	334;3	141;0;460;424;0	360;0	666;565	698;3	095;0;23;458;432; ; ; ; ;
14265;716;459;448;0	593;0	661;563	334;3	160;0;459;413;0	360;0	666;565	698;3	152;0;23;458;432; ; ; ; ;
14286;717;468;449;0	593;0	661;563	334;3	169;0;460;421;0	360;0	666;565	698;3	115;0;23;458;432; ; ; ; ;
14305;718;469;450;0	593;0	661;563	161;3	165;0;459;421;0	360;0	665;564	190;3	133;0;23;458;432; ; ; ; ;
14326;719;461;436;0	593;0	661;563	161;3	142;0;468;422;0	359;0	665;564	190;3	157;0;23;458;432; ; ; ; ;
14345;720;465;450;0	593;0	661;563	161;3	110;0;459;424;0	359;0	665;564	190;3	109;0;23;458;432; ; ; ; ;
14365;721;470;446;0	593;0	661;563	161;3	113;0;459;428;0	359;0	665;564	190;3	132;0;23;458;432; ; ; ; ;
14385;722;462;446;0	592;0	661;563	161;3	162;0;459;421;0	359;0	665;564	190;3	205;0;23;458;432; ; ; ; ;
14407;723;465;447;0	592;0	660;562	957;3	148;0;459;422;0	359;0	665;565	459;3	197;0;23;458;432; ; ; ; ;
14425;724;464;438;0	592;0	660;562	957;3	150;0;459;422;0	358;0	665;565	459;3	167;0;23;458;432; ; ; ; ;
14446;725;408;426;0	593;0	660;562	957;3	170;0;405;411;0	359;0	665;565	459;3	253;0; ; ; ; ; ; ; ;
14465;726;291;405;0	595;0	660;562	957;3	184;0;273;367;0	362;0	665;565	459;3	230;0; ; ; ; ; ; ; ;
14485;727;241;398;0	596;0	660;562	957;3	141;0;225;371;0	363;0	665;565	459;3	181;0; ; ; ; ; ; ; ;
14505;728;194;394;0	596;0	659;559	053;3	133;0;176;374;0	363;0	664;565	626;3	221;0; ; ; ; ; ; ; ;
14525;729;241;406;0	596;0	660;559	053;3	152;0;219;371;0	363;0	665;565	626;3	189;0;24;228;394; ; ; ; ;
14544;730;233;410;0	596;0	660;559	053;3	091;0;217;366;0	363;0	665;565	626;3	248;0;24;228;394; ; ; ; ;
14565;731;237;400;0	596;0	660;559	053;3	196;0;221;378;0	363;0	665;565	626;3	256;0;24;228;394; ; ; ; ;
14584;732;228;405;0	596;0	660;559	053;3	102;0;214;372;0	363;0	665;565	626;3	269;0;24;228;394; ; ; ; ;
14605;733;228;405;0	596;0	659;558	321;3	136;0;215;372;0	363;0	664;565	128;3	276;0;24;228;394; ; ; ; ;
14624;734;232;406;0	596;0	660;558	321;3	154;0;214;374;0	363;0	665;565	128;3	251;0;24;228;394; ; ; ; ;
14644;735;233;410;0	596;0	660;558	321;3	184;0;226;383;0	363;0	664;565	128;3	253;0;24;228;394; ; ; ; ;
14664;736;239;405;0	596;0	660;558	321;3	111;0;218;381;0	363;0	665;565	128;3	187;0;24;228;394; ; ; ; ;
14685;737;243;409;0	596;0	660;558	321;3	091;0;223;385;0	363;0	665;565	128;3	227;0;24;228;394; ; ; ; ;
14704;738;247;407;0	597;0	660;558	959;3	074;0;219;385;0	363;0	664;564	950;3	209;0;24;228;394; ; ; ; ;
14725;739;241;406;0	597;0	661;558	959;3	032;0;227;388;0	363;0	665;564	950;3	161;0;24;228;394; ; ; ; ;
14744;740;233;412;0	597;0	661;558	959;3	059;0;222;388;0	363;0	665;564	950;3	240;0;24;228;394; ; ; ; ;
14765;741;238;398;0	597;0	661;558	959;3	151;0;227;388;0	363;0	665;564	950;3	166;0;24;228;394; ; ; ; ;
14784;742;235;413;0	597;0	661;558	959;3	049;0;222;386;0	363;0	665;564	950;3	199;0;24;228;394; ; ; ; ;
14805;743;237;410;0	597;0	660;558	258;3	072;0;224;387;0	363;0	665;563	375;3	215;0;24;228;394; ; ; ; ;
14824;744;237;417;0	597;0	661;558	258;3	121;0;233;396;0	363;0	665;563	375;3	148;0;24;228;394; ; ; ; ;
14843;745;240;452;0	597;0	662;558	258;3	127;0;232;430;0	364;0	666;563	375;3	204;0;25;242;425; ; ; ; ;
14863;746;249;442;0	597;0	662;558	258;3	111;0;228;412;0	364;0	666;563	375;3	237;0;25;242;425; ; ; ; ;
14885;747;249;453;0	597;0	662;558	258;3	086;0;220;425;0	364;0	666;563	375;3	242;0;25;242;425; ; ; ; ;
14903;748;248;448;0	598;0	661;560	374;3	093;0;218;413;0	364;0	665;567	459;3	269;0;25;242;425; ; ; ; ;
14925;749;245;449;0	598;0	662;560	374;3	121;0;225;416;0	364;0	666;567	459;3	297;0;25;242;425; ; ; ; ;
14943;750;244;447;0	598;0	662;560	374;3	144;0;225;414;0	364;0	666;567	459;3	297;0;25;242;425; ; ; ; ;
14965;751;243;443;0	598;0	662;560	374;3	167;0;226;412;0	365;0	666;567	459;3	337;0;25;242;425; ; ; ; ;
14983;752;249;439;0	598;0	662;560	374;3	207;0;232;427;0	365;0	666;567	459;3	280;0;25;242;425; ; ; ; ;
15006;753;249;438;0	598;0	662;559	187;3	225;0;233;428;0	365;0	665;566	205;3	282;0;25;242;425; ; ; ; ;
15023;754;253;450;0	598;0	663;559	187;3	122;0;225;417;0	365;0	666;566	205;3	257;0;25;242;425; ; ; ; ;
15043;755;251;443;0	598;0	663;559	187;3	147;0;234;412;0	365;0	666;566	205;3	217;0;25;242;425; ; ; ; ;
15063;756;252;443;0	599;0	662;559	187;3	186;0;228;424;0	365;0	666;566	205;3	253;0;25;242;425; ; ; ; ;
15083;757;250;437;0	599;0	662;559	187;3	150;0;237;413;0	365;0	666;566	205;3	243;0;25;242;425; ; ; ; ;
15103;758;250;434;0	599;0	662;560	415;3	170;0;236;417;0	365;0	665;566	159;3	230;0;25;242;425; ; ; ; ;
15122;759;249;437;0	599;0	662;560	415;3	126;0;238;406;0	365;0	665;566	159;3	223;0;25;242;425; ; ; ; ;
15142;760;255;434;0	599;0	662;560	415;3	134;0;241;411;0	365;0	665;566	159;3	278;0;25;242;425; ; ; ; ;
15162;761;256;432;0	599;0	662;560	415;3	116;0;236;409;0	366;0	665;566	159;3	273;0;25;242;425; ; ; ; ;
15182;762;253;430;0	599;0	662;560	415;3	173;0;244;405;0	366;0	665;566	159;3	241;0;25;242;425; ; ; ; ;
15202;763;254;429;0	599;0	661;559	128;3	170;0;244;408;0	366;0	664;566	033;3	268;0;25;242;425; ; ; ; ;
15222;764;258;434;0	599;0	661;559	128;3	066;0;242;388;0	366;0	664;566	033;3	244;0;25;242;425; ; ; ; ;
15242;765;261;413;0	599;0	661;559	128;3	084;0;248;399;0	366;0	664;566	033;3	148;0;25;242;425; ; ; ; ;
15262;766;352;391;0	598;0	661;559	128;3	043;0;356;365;0	365;0	664;566	033;3	250;0;26;378;390; ; ; ; ;
15282;767;366;397;0	597;0	661;559	128;3	200;0;350;376;0	364;0	664;566	033;3	187;0;26;378;390; ; ; ; ;
15302;768;379;401;0	597;0	660;560	549;3	218;0;345;371;0	363;0	663;566	011;3	160;0;26;378;390; ; ; ; ;
15322;769;376;403;0	596;0	660;560	549;3	181;0;372;359;0	363;0	663;566	011;3	250;0;26;378;390; ; ; ; ;
15342;770;383;406;0	596;0	660;560	549;3	190;0;369;372;0	363;0	663;566	011;3	197;0;26;378;390; ; ; ; ;
15362;771;382;399;0	596;0	660;560	549;3	088;0;370;376;0	363;0	663;566	011;3	246;0;26;378;390; ; ; ; ;
15382;772;381;395;0	596;0	660;560	549;3	204;0;368;377;0	363;0	663;566	011;3	256;0;26;378;390; ; ; ; ;
15401;773;380;394;0	596;0	659;561	102;3	177;0;369;380;0	363;0	663;564	227;3	233;0;26;378;390; ; ; ; ;
15421;774;381;397;0	596;0	660;561	102;3	283;0;368;370;0	363;0	663;564	227;3	254;0;26;378;390; ; ; ; ;
15441;775;390;394;0	596;0	660;561	102;3	212;0;372;370;0	363;0	663;564	227;3	271;0;26;378;390; ; ; ; ;
15461;776;392;405;0	596;0	660;561	102;3	198;0;369;372;0	363;0	663;564	227;3	252;0;26;378;390; ; ; ; ;
15481;777;387;401;0	596;0	660;561	102;3	246;0;375;376;0	363;0	663;564	227;3	293;0;26;378;390; ; ; ; ;
15501;778;386;403;0	596;0	659;560	702;3	202;0;375;376;0	363;0	663;565	664;3	302;0;26;378;390; ; ; ; ;
15521;779;384;397;0	597;0	660;560	702;3	176;0;375;376;0	363;0	663;565	664;3	300;0;26;378;390; ; ; ; ;
15541;780;381;399;0	597;0	660;560	702;3	267;0;374;380;0	363;0	663;565	664;3	296;0;26;378;390; ; ; ; ;
15561;781;382;404;0	597;0	660;560	702;3	185;0;371;376;0	363;0	663;565	664;3	291;0;26;378;390; ; ; ; ;
15581;782;384;401;0	597;0	660;560	702;3	278;0;380;377;0	363;0	663;565	664;3	301;0;26;378;390; ; ; ; ;
15601;783;383;403;0	597;0	659;560	305;3	252;0;380;378;0	363;0	662;566	365;3	302;0;26;378;390; ; ; ; ;
15621;784;386;401;0	596;0	659;560	305;3	275;0;376;380;0	363;0	663;566	365;3	275;0;26;378;390; ; ; ; ;
15641;785;389;401;0	596;0	659;560	305;3	253;0;376;373;0	362;0	663;566	365;3	325;0;26;378;390; ; ; ; ;
15661;786;378;393;0	596;0	659;560	305;3	318;0;371;378;0	362;0	663;566	365;3	320;0;26;378;390; ; ; ; ;
15681;787;380;403;0	595;0	659;560	305;3	244;0;372;371;0	362;0	663;566	365;3	360;0;26;378;390; ; ; ; ;
15701;788;382;401;0	595;0	659;560	560;3	263;0;373;373;0	361;0	663;565	024;3	363;0;26;378;390; ; ; ; ;
15720;789;388;405;0	595;0	659;560	560;3	311;0;373;380;0	361;0	663;565	024;3	286;0;26;378;390; ; ; ; ;
15740;790;385;408;0	595;0	659;560	560;3	281;0;378;375;0	361;0	664;565	024;3	319;0;26;378;390; ; ; ; ;
15760;791;383;403;0	594;0	659;560	560;3	306;0;378;373;0	361;0	664;565	024;3	374;0;26;378;390; ; ; ; ;
15780;792;387;403;0	594;0	659;560	560;3	270;0;374;386;0	361;0	664;565	024;3	331;0;26;378;390; ; ; ; ;
15800;793;385;403;0	594;0	659;560	909;3	277;0;376;382;0	361;0	663;565	882;3	358;0;26;378;390; ; ; ; ;
15820;794;385;409;0	594;0	660;560	909;3	337;0;373;386;0	361;0	664;565	882;3	301;0;26;378;390; ; ; ; ;
15840;795;387;403;0	595;0	660;560	909;3	284;0;375;381;0	361;0	664;565	882;3	264;0;26;378;390; ; ; ; ;
15860;796;387;404;0	595;0	660;560	909;3	317;0;374;386;0	361;0	664;565	882;3	277;0;26;378;390; ; ; ; ;
15880;797;379;401;0	595;0	660;560	909;3	266;0;368;381;0	361;0	664;565	882;3	331;0;26;378;390; ; ; ; ;
15900;798;379;400;0	595;0	659;560	907;3	271;0;368;384;0	361;0	663;565	613;3	317;0;26;378;390; ; ; ; ;
15920;799;380;408;0	595;0	660;560	907;3	303;0;372;376;0	361;0	664;565	613;3	293;0;26;378;390; ; ; ; ;
15940;800;386;411;0	595;0	660;560	907;3	236;0;369;384;0	361;0	664;565	613;3	289;0;26;378;390; ; ; ; ;
15960;801;384;402;0	595;0	660;560	907;3	243;0;376;376;0	361;0	664;565	613;3	278;0;26;378;390; ; ; ; ;
15980;802;391;406;0	595;0	660;560	907;3	237;0;379;388;0	361;0	664;565	613;3	282;0;26;378;390; ; ; ; ;
15999;803;393;405;0	595;0	659;561	224;3	241;0;380;386;0	361;0	663;565	846;3	278;0;26;378;390; ; ; ; ;
16019;804;382;404;0	595;0	660;561	224;3	240;0;374;381;0	361;0	664;565	846;3	225;0;26;378;390; ; ; ; ;
16039;805;386;410;0	595;0	660;561	224;3	220;0;373;380;0	361;0	664;565	846;3	297;0;26;378;390; ; ; ; ;
16059;806;382;405;0	595;0	660;561	224;3	242;0;372;365;0	361;0	664;565	846;3	322;0;26;378;390; ; ; ; ;
16079;807;381;398;0	595;0	660;561	224;3	264;0;378;385;0	361;0	664;565	846;3	246;0;26;378;390; ; ; ; ;
16099;808;382;399;0	595;0	660;561	366;3	263;0;377;381;0	361;0	663;565	682;3	289;0;26;378;390; ; ; ; ;
16119;809;383;406;0	595;0	660;561	366;3	178;0;372;377;0	361;0	664;565	682;3	278;0;26;378;390; ; ; ; ;
16139;810;390;409;0	595;0	660;561	366;3	171;0;377;380;0	362;0	664;565	682;3	281;0;26;378;390; ; ; ; ;
16159;811;389;405;0	595;0	660;561	366;3	218;0;375;383;0	362;0	664;565	682;3	254;0;26;378;390; ; ; ; ;
16179;812;383;394;0	595;0	661;561	366;3	223;0;375;379;0	362;0	664;565	682;3	257;0;26;378;390; ; ; ; ;
16199;813;386;394;0	595;0	660;560	618;3	223;0;375;381;0	361;0	664;564	999;3	257;0;26;378;390; ; ; ; ;
16219;814;380;406;0	596;0	661;560	618;3	209;0;374;393;0	362;0	664;564	999;3	252;0;26;378;390; ; ; ; ;
16239;815;391;409;0	596;0	661;560	618;3	216;0;368;385;0	362;0	664;564	999;3	224;0;26;378;390; ; ; ; ;
16259;816;383;394;0	596;0	661;560	618;3	207;0;373;378;0	362;0	664;564	999;3	207;0;26;378;390; ; ; ; ;
16279;817;383;399;0	596;0	661;560	618;3	171;0;380;369;0	362;0	664;564	999;3	261;0;26;378;390; ; ; ; ;
16298;818;384;397;0	596;0	661;560	469;3	168;0;379;363;0	362;0	664;564	108;3	238;0;26;378;390; ; ; ; ;
16318;819;393;403;0	596;0	661;560	469;3	173;0;383;378;0	362;0	664;564	108;3	204;0;26;378;390; ; ; ; ;
16338;820;388;410;0	596;0	661;560	469;3	198;0;378;380;0	362;0	664;564	108;3	196;0;26;378;390; ; ; ; ;
16358;821;384;401;0	596;0	661;560	469;3	183;0;381;381;0	362;0	664;564	108;3	173;0;26;378;390; ; ; ; ;
16378;822;381;403;0	596;0	661;560	469;3	157;0;378;384;0	362;0	664;564	108;3	228;0;26;378;390; ; ; ; ;
16398;823;378;403;0	596;0	661;561	075;3	168;0;379;385;0	362;0	664;564	667;3	223;0;26;378;390; ; ; ; ;
16418;824;386;402;0	596;0	661;561	075;3	083;0;373;378;0	362;0	664;564	667;3	159;0;26;378;390; ; ; ; ;
16438;825;387;398;0	596;0	661;561	075;3	132;0;376;385;0	362;0	664;564	667;3	160;0;26;378;390; ; ; ; ;
16458;826;387;405;0	596;0	661;561	075;3	088;0;376;383;0	362;0	664;564	667;3	169;0;26;378;390; ; ; ; ;
16478;827;382;405;0	596;0	661;561	075;3	097;0;378;379;0	362;0	664;564	667;3	102;0;26;378;390; ; ; ; ;
16498;828;382;406;0	596;0	660;560	999;3	111;0;378;382;0	362;0	663;564	670;3	100;0;26;378;390; ; ; ; ;
16518;829;344;421;0	597;0	661;560	999;3	083;0;324;385;0	363;0	664;564	670;3	212;0;27;309;416; ; ; ; ;
16538;830;328;430;0	597;0	661;560	999;3	113;0;305;391;0	364;0	664;564	670;3	222;0;27;309;416; ; ; ; ;
16558;831;320;431;0	598;0	661;560	999;3	100;0;301;406;0	364;0	665;564	670;3	142;0;27;309;416; ; ; ; ;
16578;832;327;432;0	598;0	661;560	999;3	153;0;313;400;0	364;0	665;564	670;3	148;0;27;309;416; ; ; ; ;
16597;833;324;433;0	597;0	661;560	610;3	160;0;301;406;0	364;0	664;566	721;3	166;0;27;309;416; ; ; ; ;
16617;834;326;429;0	597;0	661;560	610;3	091;0;304;405;0	363;0	665;566	721;3	180;0;27;309;416; ; ; ; ;
16637;835;326;423;0	597;0	661;560	610;3	101;0;304;399;0	363;0	665;566	721;3	217;0;27;309;416; ; ; ; ;
16657;836;317;416;0	597;0	661;560	610;3	080;0;304;394;0	363;0	665;566	721;3	203;0;27;309;416; ; ; ; ;
16677;837;321;436;0	596;0	661;560	610;3	109;0;304;394;0	362;0	665;566	721;3	150;0;27;309;416; ; ; ; ;
16697;838;319;432;0	596;0	661;560	203;3	102;0;304;393;0	362;0	665;567	931;3	169;0;27;309;416; ; ; ; ;
16717;839;321;425;0	596;0	661;560	203;3	081;0;303;393;0	362;0	666;567	931;3	220;0;27;309;416; ; ; ; ;
16737;840;312;426;0	595;0	661;560	203;3	115;0;303;404;0	362;0	666;567	931;3	201;0;27;309;416; ; ; ; ;
16757;841;326;427;0	595;0	661;560	203;3	117;0;308;399;0	362;0	666;567	931;3	208;0;27;309;416; ; ; ; ;
16777;842;329;434;0	595;0	661;560	203;3	136;0;311;404;0	361;0	666;567	931;3	122;0;27;309;416; ; ; ; ;
16797;843;329;435;0	595;0	661;559	960;3	143;0;314;404;0	361;0	665;566	802;3	100;0;27;309;416; ; ; ; ;
16817;844;316;427;0	595;0	661;559	960;3	070;0;306;388;0	361;0	666;566	802;3	200;0;27;309;416; ; ; ; ;
16837;845;325;424;0	595;0	661;559	960;3	109;0;308;399;0	361;0	666;566	802;3	209;0;27;309;416; ; ; ; ;
16857;846;320;427;0	595;0	661;559	960;3	080;0;311;400;0	362;0	665;566	802;3	168;0;27;309;416; ; ; ; ;
16877;847;324;431;0	595;0	661;559	960;3	112;0;309;410;0	362;0	665;566	802;3	204;0;27;309;416; ; ; ; ;
16896;848;322;431;0	595;0	661;559	447;3	101;0;310;416;0	362;0	665;565	099;3	190;0;27;309;416; ; ; ; ;
16916;849;323;423;0	596;0	662;559	447;3	166;0;305;405;0	362;0	665;565	099;3	202;0;27;309;416; ; ; ; ;
16936;850;307;431;0	596;0	662;559	447;3	095;0;292;403;0	362;0	665;565	099;3	234;0;27;309;416; ; ; ; ;
16956;851;304;432;0	596;0	662;559	447;3	169;0;291;403;0	362;0	665;565	099;3	233;0;27;309;416; ; ; ; ;
16976;852;306;434;0	596;0	662;559	447;3	215;0;298;397;0	363;0	665;565	099;3	174;0;27;309;416; ; ; ; ;
16996;853;305;434;0	596;0	661;561	246;3	212;0;299;394;0	363;0	665;566	986;3	198;0;27;309;416; ; ; ; ;
17016;854;309;432;0	596;0	662;561	246;3	109;0;299;405;0	363;0	665;566	986;3	201;0;27;309;416; ; ; ; ;
17036;855;312;441;0	597;0	662;561	246;3	192;0;297;409;0	363;0	665;566	986;3	230;0;27;309;416; ; ; ; ;
17056;856;306;443;0	597;0	662;561	246;3	156;0;293;409;0	363;0	665;566	986;3	202;0;27;309;416; ; ; ; ;
17076;857;305;437;0	597;0	662;561	246;3	178;0;298;404;0	363;0	665;566	986;3	196;0;27;309;416; ; ; ; ;
17096;858;305;442;0	597;0	662;561	335;3	162;0;296;407;0	363;0	664;566	494;3	200;0;27;309;416; ; ; ; ;
17116;859;309;438;0	597;0	662;561	335;3	135;0;295;417;0	364;0	665;566	494;3	153;0;27;309;416; ; ; ; ;
17136;860;310;430;0	597;0	662;561	335;3	147;0;296;397;0	364;0	665;566	494;3	221;0;27;309;416; ; ; ; ;
17156;861;305;434;0	598;0	663;561	335;3	123;0;301;403;0	364;0	665;566	494;3	122;0;27;309;416; ; ; ; ;
17175;862;303;439;0	598;0	663;561	335;3	134;0;299;408;0	364;0	665;566	494;3	184;0;27;309;416; ; ; ; ;
17195;863;302;436;0	598;0	662;561	146;3	133;0;301;399;0	364;0	664;566	874;3	198;0;27;309;416; ; ; ; ;
17215;864;310;432;0	598;0	663;561	146;3	150;0;301;399;0	364;0	665;566	874;3	209;0;27;309;416; ; ; ; ;
17235;865;269;372;0	598;0	662;561	146;3	047;0;268;344;0	366;0	664;566	874;3	122;0; ; ; ; ; ; ; ;
17255;866;207;328;0	599;0	661;561	146;3	053;0;199;313;0	367;0	663;566	874;3	197;0;28;204;321; ; ; ; ;
17275;867;207;321;0	600;0	662;561	146;3	102;0;200;287;0	367;0	663;566	874;3	126;0;28;204;321; ; ; ; ;
17295;868;210;319;0	600;0	661;558	433;3	034;0;202;267;0	367;0	663;563	284;3	133;0;28;204;321; ; ; ; ;
17315;869;206;325;0	600;0	661;558	433;3	147;0;195;310;0	367;0	663;563	284;3	150;0;28;204;321; ; ; ; ;
17335;870;200;334;0	600;0	661;558	433;3	019;0;195;304;0	367;0	663;563	284;3	163;0;28;204;321; ; ; ; ;
17355;871;198;334;0	600;0	661;558	433;3	059;0;197;309;0	367;0	663;563	284;3	169;0;28;204;321; ; ; ; ;
17375;872;205;338;0	600;0	661;558	433;3	112;0;194;306;0	366;0	663;563	284;3	202;0;28;204;321; ; ; ; ;
17395;873;201;340;0	600;0	661;558	479;3	055;0;195;309;0	366;0	663;562	713;3	212;0;28;204;321; ; ; ; ;
17415;874;208;345;0	600;0	661;558	479;3	118;0;204;311;0	366;0	663;562	713;3	147;0;28;204;321; ; ; ; ;
17435;875;202;339;0	600;0	661;558	479;3	044;0;202;310;0	366;0	663;562	713;3	130;0;28;204;321; ; ; ; ;
17455;876;213;336;0	600;0	661;558	479;3	102;0;199;307;0	366;0	663;562	713;3	104;0;28;204;321; ; ; ; ;
17475;877;213;329;0	600;0	661;558	479;3	096;0;203;314;0	366;0	663;562	713;3	128;0;28;204;321; ; ; ; ;
17495;878;213;325;0	599;0	660;558	339;3	090;0;201;312;0	366;0	662;563	138;3	121;0;28;204;321; ; ; ; ;
17514;879;208;332;0	599;0	661;558	339;3	067;0;200;314;0	366;0	663;563	138;3	123;0;28;204;321; ; ; ; ;
17534;880;199;333;0	599;0	661;558	339;3	138;0;194;306;0	366;0	663;563	138;3	164;0;28;204;321; ; ; ; ;
17554;881;213;333;0	599;0	660;558	339;2	998;0;197;309;0	366;0	663;563	138;3	196;0;28;204;321; ; ; ; ;
17574;882;205;338;0	599;0	660;558	339;3	028;0;202;309;0	365;0	663;563	138;3	104;0;28;204;321; ; ; ; ;
17594;883;204;340;0	599;0	660;558	186;3	024;0;200;309;0	365;0	662;562	377;3	127;0;28;204;321; ; ; ; ;
17614;884;212;328;0	599;0	660;558	186;3	069;0;196;311;0	365;0	663;562	377;3	130;0;28;204;321; ; ; ; ;
17634;885;207;345;0	599;0	660;558	186;2	992;0;199;310;0	365;0	663;562	377;3	096;0;28;204;321; ; ; ; ;
17654;886;211;335;0	599;0	660;558	186;3	064;0;205;314;0	365;0	663;562	377;3	151;0;28;204;321; ; ; ; ;
17674;887;206;331;0	599;0	660;558	186;3	058;0;191;312;0	365;0	663;562	377;3	066;0;28;204;321; ; ; ; ;
17694;888;207;337;0	599;0	660;558	559;3	038;0;194;313;0	365;0	662;562	277;3	073;0;28;204;321; ; ; ; ;
17714;889;209;338;0	599;0	660;558	559;3	096;0;204;308;0	365;0	663;562	277;3	131;0;28;204;321; ; ; ; ;
17734;890;221;342;0	599;0	660;558	559;2	926;0;199;311;0	365;0	663;562	277;3	134;0;28;204;321; ; ; ; ;
17754;891;220;335;0	599;0	660;558	559;3	090;0;201;316;0	365;0	663;562	277;3	131;0;28;204;321; ; ; ; ;
17774;892;219;342;0	599;0	660;558	559;3	059;0;205;306;0	365;0	663;562	277;3	150;0;28;204;321; ; ; ; ;
17794;893;218;339;0	599;0	660;559	223;3	015;0;203;307;0	365;0	662;563	511;3	159;0;28;204;321; ; ; ; ;
17813;894;215;338;0	599;0	660;559	223;3	103;0;209;316;0	365;0	663;563	511;3	153;0;28;204;321; ; ; ; ;
17833;895;214;331;0	599;0	660;559	223;2	977;0;207;305;0	365;0	663;563	511;3	145;0;28;204;321; ; ; ; ;
17853;896;290;363;0	597;0	661;559	223;2	976;0;288;352;0	364;0	663;563	511;3	055;0; ; ; ; ; ; ; ;
17873;897;408;427;0	594;0	662;559	223;3	050;0;395;386;0	362;0	664;563	511;3	104;0; ; ; ; ; ; ; ;
17893;898;443;436;0	594;0	661;561	614;2	995;0;431;395;0	361;0	664;565	560;3	084;0; ; ; ; ; ; ; ;
17913;899;414;415;0	594;0	662;561	614;3	104;0;402;398;0	361;0	665;565	560;3	191;0;29;414;407; ; ; ; ;
17933;900;419;421;0	594;0	662;561	614;3	078;0;413;398;0	361;0	665;565	560;3	102;0;29;414;407; ; ; ; ;
17953;901;419;408;0	594;0	662;561	614;3	097;0;405;396;0	361;0	665;565	560;3	206;0;29;414;407; ; ; ; ;
17973;902;421;419;0	594;0	662;561	614;3	095;0;410;394;0	361;0	665;565	560;3	142;0;29;414;407; ; ; ; ;
17993;903;421;419;0	595;0	662;561	598;3	092;0;406;393;0	361;0	664;566	089;3	122;0;29;414;407; ; ; ; ;
18013;904;419;411;0	595;0	662;561	598;3	134;0;409;394;0	361;0	665;566	089;3	202;0;29;414;407; ; ; ; ;
18033;905;422;421;0	595;0	662;561	598;3	172;0;412;400;0	362;0	665;566	089;3	209;0;29;414;407; ; ; ; ;
18053;906;419;420;0	595;0	662;561	598;3	089;0;406;396;0	362;0	665;566	089;3	185;0;29;414;407; ; ; ; ;
18073;907;419;417;0	596;0	662;561	598;3	108;0;412;399;0	362;0	665;566	089;3	181;0;29;414;407; ; ; ; ;
18092;908;420;422;0	596;0	662;561	685;3	104;0;410;398;0	362;0	664;566	364;3	179;0;29;414;407; ; ; ; ;
18112;909;423;411;0	596;0	663;561	685;3	130;0;401;396;0	362;0	665;566	364;3	186;0;29;414;407; ; ; ; ;
18132;910;426;412;0	596;0	663;561	685;3	086;0;407;395;0	362;0	665;566	364;3	208;0;29;414;407; ; ; ; ;
18152;911;420;422;0	596;0	663;561	685;3	161;0;410;398;0	363;0	665;566	364;3	195;0;29;414;407; ; ; ; ;
18172;912;418;427;0	596;0	663;561	685;3	129;0;408;393;0	363;0	665;566	364;3	246;0;29;414;407; ; ; ; ;
18192;913;418;432;0	596;0	662;561	542;3	124;0;408;395;0	363;0	664;564	882;3	246;0;29;414;407; ; ; ; ;
18212;914;421;418;0	596;0	663;561	542;3	087;0;405;394;0	363;0	665;564	882;3	237;0;29;414;407; ; ; ; ;
18232;915;461;449;0	595;0	663;561	542;3	167;0;446;421;0	362;0	665;564	882;3	218;0;30;459;430; ; ; ; ;
18252;916;464;437;0	595;0	663;561	542;3	197;0;448;425;0	362;0	665;564	882;3	249;0;30;459;430; ; ; ; ;
18272;917;469;440;0	595;0	664;561	542;3	174;0;450;421;0	362;0	665;564	882;3	251;0;30;459;430; ; ; ; ;
18292;918;474;441;0	595;0	663;563	134;3	195;0;450;425;0	362;0	665;563	066;3	242;0;30;459;430; ; ; ; ;
18312;919;473;444;0	595;0	664;563	134;3	277;0;457;427;0	362;0	666;563	066;3	225;0;30;459;430; ; ; ; ;
18332;920;466;450;0	595;0	664;563	134;3	281;0;457;421;0	362;0	666;563	066;3	279;0;30;459;430; ; ; ; ;
18352;921;460;429;0	596;0	664;563	134;3	253;0;452;421;0	362;0	666;563	066;3	296;0;30;459;430; ; ; ; ;
18372;922;466;443;0	596;0	664;563	134;3	248;0;451;425;0	362;0	666;563	066;3	315;0;30;459;430; ; ; ; ;
18392;923;464;440;0	596;0	663;564	002;3	247;0;450;421;0	362;0	665;564	464;3	341;0;30;459;430; ; ; ; ;
18411;924;468;437;0	596;0	664;564	002;3	286;0;451;413;0	362;0	665;564	464;3	334;0;30;459;430; ; ; ; ;
18431;925;463;428;0	596;0	664;564	002;3	299;0;462;409;0	363;0	665;564	464;3	343;0;30;459;430; ; ; ; ;
18451;926;464;435;0	596;0	664;564	002;3	306;0;448;432;0	363;0	665;564	464;3	390;0;30;459;430; ; ; ; ;
18471;927;461;440;0	596;0	664;564	002;3	342;0;455;420;0	363;0	665;564	464;3	382;0;30;459;430; ; ; ; ;
18491;928;461;439;0	597;0	663;561	235;3	339;0;457;425;0	364;0	664;563	768;3	371;0;30;459;430; ; ; ; ;
18511;929;397;389;0	597;0	663;561	235;3	312;0;376;355;0	365;0	664;563	768;3	398;0;31;381;377; ; ; ; ;
18531;930;387;386;0	597;0	663;561	235;3	264;0;373;349;0	364;0	664;563	768;3	339;0;31;381;377; ; ; ; ;
18551;931;392;381;0	598;0	662;561	235;3	342;0;369;363;0	364;0	663;563	768;3	344;0;31;381;377; ; ; ; ;
18571;932;387;381;0	598;0	662;561	235;3	290;0;367;351;0	364;0	663;563	768;3	374;0;31;381;377; ; ; ; ;
18591;933;389;381;0	598;0	662;561	772;3	287;0;364;356;0	364;0	663;564	088;3	346;0;31;381;377; ; ; ; ;
18611;934;383;392;0	598;0	662;561	772;3	273;0;373;358;0	364;0	663;564	088;3	349;0;31;381;377; ; ; ; ;
18631;935;387;391;0	598;0	662;561	772;3	280;0;369;361;0	364;0	663;564	088;3	350;0;31;381;377; ; ; ; ;
18651;936;386;389;0	598;0	662;561	772;3	337;0;374;360;0	364;0	663;564	088;3	365;0;31;381;377; ; ; ; ;
18671;937;384;388;0	598;0	662;561	772;3	347;0;370;354;0	364;0	663;564	088;3	395;0;31;381;377; ; ; ; ;
18690;938;386;388;0	598;0	662;561	302;3	355;0;372;355;0	364;0	663;564	005;3	403;0;31;381;377; ; ; ; ;
18710;939;389;396;0	598;0	662;561	302;3	346;0;368;375;0	365;0	663;564	005;3	372;0;31;381;377; ; ; ; ;
18730;940;389;390;0	598;0	662;561	302;3	353;0;367;370;0	365;0	663;564	005;3	363;0;31;381;377; ; ; ; ;
18750;941;387;399;0	599;0	662;561	302;3	372;0;374;367;0	365;0	663;564	005;3	411;0;31;381;377; ; ; ; ;
18770;942;382;397;0	599;0	662;561	302;3	368;0;368;371;0	365;0	663;564	005;3	409;0;31;381;377; ; ; ; ;
18790;943;381;396;0	599;0	662;561	563;3	365;0;369;369;0	365;0	662;564	574;3	410;0;31;381;377; ; ; ; ;
18810;944;380;390;0	599;0	662;561	563;3	340;0;369;362;0	365;0	663;564	574;3	418;0;31;381;377; ; ; ; ;
18830;945;387;387;0	599;0	662;561	563;3	334;0;366;363;0	365;0	663;564	574;3	373;0;31;381;377; ; ; ; ;
18850;946;384;392;0	599;0	662;561	563;3	373;0;371;371;0	365;0	663;564	574;3	361;0;31;381;377; ; ; ; ;
18870;947;382;396;0	599;0	662;561	563;3	336;0;376;363;0	365;0	663;564	574;3	361;0;31;381;377; ; ; ; ;
18890;948;384;397;0	599;0	662;560	770;3	345;0;376;366;0	365;0	662;564	387;3	359;0;31;381;377; ; ; ; ;
18910;949;383;401;0	599;0	662;560	770;3	364;0;370;366;0	365;0	663;564	387;3	341;0;31;381;377; ; ; ; ;
18930;950;381;390;0	599;0	662;560	770;3	328;0;369;374;0	365;0	663;564	387;3	332;0;31;381;377; ; ; ; ;
18950;951;384;386;0	599;0	662;560	770;3	344;0;370;365;0	365;0	663;564	387;3	408;0;31;381;377; ; ; ; ;
18969;952;377;390;0	599;0	662;560	770;3	288;0;372;367;0	365;0	663;564	387;3	388;0;31;381;377; ; ; ; ;
18989;953;376;388;0	598;0	662;560	452;3	278;0;372;368;0	364;0	662;564	535;3	407;0;31;381;377; ; ; ; ;
19009;954;385;393;0	598;0	662;560	452;3	300;0;373;360;0	365;0	663;564	535;3	336;0;31;381;377; ; ; ; ;
19029;955;387;399;0	598;0	662;560	452;3	343;0;374;372;0	365;0	663;564	535;3	379;0;31;381;377; ; ; ; ;
19049;956;388;395;0	598;0	662;560	452;3	346;0;379;366;0	365;0	663;564	535;3	359;0;31;381;377; ; ; ; ;
19069;957;387;397;0	598;0	662;560	452;3	307;0;372;368;0	365;0	663;564	535;3	369;0;31;381;377; ; ; ; ;
19089;958;387;395;0	598;0	661;560	767;3	332;0;373;369;0	364;0	662;564	683;3	361;0;31;381;377; ; ; ; ;
19109;959;387;392;0	598;0	662;560	767;3	274;0;379;362;0	364;0	663;564	683;3	380;0;31;381;377; ; ; ; ;
19129;960;393;391;0	598;0	662;560	767;3	308;0;376;359;0	365;0	663;564	683;3	324;0;31;381;377; ; ; ; ;
19149;961;393;398;0	599;0	662;560	767;3	326;0;371;363;0	365;0	663;564	683;3	276;0;31;381;377; ; ; ; ;
19169;962;392;397;0	599;0	662;560	767;3	294;0;376;366;0	365;0	663;564	683;3	349;0;31;381;377; ; ; ; ;
19189;963;392;397;0	599;0	661;560	365;3	315;0;374;367;0	365;0	662;563	637;3	300;0;31;381;377; ; ; ; ;
19209;964;389;387;0	599;0	662;560	365;3	379;0;375;358;0	365;0	663;563	637;3	322;0;31;381;377; ; ; ; ;
19229;965;388;388;0	599;0	662;560	365;3	311;0;377;365;0	365;0	663;563	637;3	272;0;31;381;377; ; ; ; ;
19249;966;385;390;0	599;0	662;560	365;3	265;0;375;370;0	365;0	662;563	637;3	309;0;31;381;377; ; ; ; ;
19269;967;382;389;0	599;0	662;560	365;3	274;0;368;366;0	365;0	663;563	637;3	318;0;31;381;377; ; ; ; ;
19288;968;380;389;0	599;0	661;560	270;3	282;0;368;367;0	365;0	662;564	707;3	307;0;31;381;377; ; ; ; ;
19308;969;378;394;0	599;0	662;560	270;3	195;0;373;366;0	365;0	663;564	707;3	322;0;31;381;377; ; ; ; ;
19328;970;386;390;0	599;0	662;560	270;3	271;0;378;368;0	365;0	663;564	707;3	329;0;31;381;377; ; ; ; ;
19348;971;388;389;0	599;0	662;560	270;3	246;0;390;361;0	365;0	663;564	707;3	306;0;31;381;377; ; ; ; ;
19368;972;391;390;0	599;0	662;560	270;3	243;0;380;353;0	365;0	663;564	707;3	296;0;31;381;377; ; ; ; ;
19388;973;392;390;0	599;0	662;560	096;3	239;0;385;352;0	365;0	663;563	942;3	288;0;31;381;377; ; ; ; ;
19408;974;388;388;0	599;0	662;560	096;3	202;0;380;362;0	365;0	663;563	942;3	261;0;31;381;377; ; ; ; ;
19428;975;386;392;0	599;0	663;560	096;3	230;0;379;371;0	365;0	663;563	942;3	236;0;31;381;377; ; ; ; ;
19448;976;392;392;0	599;0	663;560	096;3	246;0;386;360;0	365;0	663;563	942;3	256;0;31;381;377; ; ; ; ;
19468;977;385;385;0	599;0	663;560	096;3	195;0;378;363;0	365;0	663;563	942;3	243;0;31;381;377; ; ; ; ;
19488;978;387;385;0	599;0	662;561	665;3	220;0;379;366;0	365;0	663;562	668;3	245;0;31;381;377; ; ; ; ;
19508;979;389;384;0	599;0	663;561	665;3	192;0;388;362;0	365;0	663;562	668;3	207;0;31;381;377; ; ; ; ;
19528;980;391;381;0	599;0	663;561	665;3	196;0;377;364;0	365;0	663;562	668;3	168;0;31;381;377; ; ; ; ;
19548;981;395;397;0	599;0	663;561	665;3	191;0;376;371;0	365;0	663;562	668;3	183;0;31;381;377; ; ; ; ;
19568;982;382;388;0	599;0	663;561	665;3	120;0;382;360;0	365;0	663;562	668;3	217;0;31;381;377; ; ; ; ;
19587;983;383;392;0	599;0	662;560	770;3	110;0;376;363;0	365;0	663;562	280;3	200;0;31;381;377; ; ; ; ;
19607;984;397;394;0	599;0	663;560	770;3	148;0;372;364;0	365;0	663;562	280;3	206;0;31;381;377; ; ; ; ;
19627;985;395;382;0	599;0	663;560	770;3	134;0;379;371;0	365;0	663;562	280;3	086;0;31;381;377; ; ; ; ;
19647;986;389;382;0	599;0	663;560	770;3	117;0;384;370;0	365;0	663;562	280;3	109;0;31;381;377; ; ; ; ;
19667;987;389;384;0	599;0	663;560	770;3	141;0;378;369;0	365;0	663;562	280;3	105;0;31;381;377; ; ; ; ;
19687;988;389;385;0	599;0	662;560	159;3	126;0;379;366;0	365;0	663;564	213;3	112;0;31;381;377; ; ; ; ;
19707;989;390;389;0	599;0	663;560	159;3	169;0;383;364;0	365;0	663;564	213;3	080;0;31;381;377; ; ; ; ;
19727;990;390;397;0	599;0	662;560	159;3	055;0;378;376;0	365;0	663;564	213;3	142;0;31;381;377; ; ; ; ;
19747;991;391;383;0	599;0	662;560	159;3	089;0;380;367;0	365;0	663;564	213;3	130;0;31;381;377; ; ; ; ;
19767;992;393;394;0	599;0	662;560	159;3	040;0;383;362;0	365;0	663;564	213;3	040;0;31;381;377; ; ; ; ;
19787;993;393;388;0	599;0	662;561	016;3	050;0;381;367;0	365;0	663;562	658;3	057;0;31;381;377; ; ; ; ;
19807;994;330;421;0	599;0	663;561	016;3	085;0;323;407;0	366;0	664;562	658;3	121;0;32;311;423; ; ; ; ;
19827;995;324;448;0	600;0	663;561	016;3	137;0;307;400;0	366;0	664;562	658;3	150;0;32;311;423; ; ; ; ;
19847;996;318;438;0	600;0	663;561	016;3	029;0;306;418;0	366;0	664;562	658;3	064;0;32;311;423; ; ; ; ;
19866;997;322;431;0	600;0	663;561	016;3	107;0;308;423;0	366;0	664;562	658;3	105;0;32;311;423; ; ; ; ;
19886;998;319;443;0	599;0	663;561	572;3	111;0;309;424;0	365;0	664;565	955;3	114;0;32;311;423; ; ; ; ;
19906;999;311;431;0	599;0	663;561	572;3	072;0;310;407;0	366;0	664;565	955;3	153;0;32;311;423; ; ; ; ;
19926;1000;311;432;0	599;0	663;561	572;3	049;0;303;413;0	365;0	664;565	955;3	053;0;32;311;423; ; ; ; ;
19946;1001;322;440;0	599;0	663;561	572;3	051;0;308;410;0	365;0	664;565	955;3	081;0;32;311;423; ; ; ; ;
19966;1002;316;429;0	599;0	663;561	572;3	061;0;299;413;0	365;0	664;565	955;3	192;0;32;311;423; ; ; ; ;
19986;1003;319;431;0	599;0	662;561	238;3	047;0;299;412;0	365;0	664;566	226;3	154;0;32;311;423; ; ; ; ;
20006;1004;320;440;0	599;0	663;561	238;3	080;0;304;416;0	365;0	664;566	226;3	094;0;32;311;423; ; ; ; ;
20026;1005;307;422;0	598;0	663;561	238;3	106;0;300;400;0	365;0	664;566	226;3	084;0;32;311;423; ; ; ; ;
20046;1006;315;442;0	598;0	663;561	238;3	079;0;302;406;0	365;0	664;566	226;3	146;0;32;311;423; ; ; ; ;
20066;1007;315;428;0	598;0	663;561	238;3	119;0;304;406;0	364;0	664;566	226;3	239;0;32;311;423; ; ; ; ;
20086;1008;316;438;0	598;0	662;560	711;3	111;0;302;405;0	364;0	664;567	313;3	267;0;32;311;423; ; ; ; ;
20106;1009;314;436;0	598;0	662;560	711;3	074;0;297;415;0	364;0	664;567	313;3	143;0;32;311;423; ; ; ; ;
20126;1010;316;438;0	598;0	662;560	711;3	090;0;304;411;0	364;0	664;567	313;3	149;0;32;311;423; ; ; ; ;
20146;1011;319;439;0	598;0	662;560	711;3	085;0;305;411;0	364;0	664;567	313;3	204;0;32;311;423; ; ; ; ;
20166;1012;313;440;0	598;0	662;560	711;3	069;0;310;412;0	364;0	664;567	313;3	126;0;32;311;423; ; ; ; ;
20185;1013;315;440;0	598;0	662;560	201;3	073;0;313;413;0	364;0	664;565	636;3	133;0;32;311;423; ; ; ; ;
20206;1014;318;431;0	598;0	662;560	201;3	166;0;304;412;0	364;0	664;565	636;3	193;0;32;311;423; ; ; ; ;
20225;1015;340;424;0	597;0	662;560	201;3	244;0;327;407;0	364;0	664;565	636;3	148;0;32;311;423; ; ; ; ;
20245;1016;396;393;0	596;0	662;560	201;3	120;0;392;361;0	363;0	664;565	636;3	137;0;33;399;382; ; ; ; ;
20265;1017;405;391;0	596;0	662;560	201;3	234;0;395;359;0	363;0	664;565	636;3	232;0;33;399;382; ; ; ; ;
20287;1018;414;389;0	596;0	661;560	223;3	189;0;398;356;0	363;0	663;566	530;3	214;0;33;399;382; ; ; ; ;
20305;1019;410;399;0	596;0	662;560	223;3	165;0;393;383;0	363;0	664;566	530;3	180;0;33;399;382; ; ; ; ;
20325;1020;403;397;0	596;0	662;560	223;3	132;0;382;364;0	363;0	664;566	530;3	157;0;33;399;382; ; ; ; ;
20345;1021;404;394;0	596;0	662;560	223;3	095;0;392;364;0	363;0	664;566	530;3	170;0;33;399;382; ; ; ; ;
20365;1022;404;385;0	596;0	662;560	223;3	058;0;393;361;0	363;0	664;566	530;3	198;0;33;399;382; ; ; ; ;
20385;1023;405;382;0	596;0	662;559	881;3	021;0;389;363;0	363;0	664;563	585;3	175;0;33;399;382; ; ; ; ;
20405;1024;402;388;0	596;0	662;559	881;3	012;0;387;385;0	362;0	664;563	585;3	126;0;33;399;382; ; ; ; ;
20425;1025;401;401;0	596;0	662;559	881;3	052;0;397;372;0	362;0	664;563	585;3	182;0;33;399;382; ; ; ; ;
20445;1026;404;390;0	596;0	662;559	881;3	103;0;396;369;0	362;0	664;563	585;3	165;0;33;399;382; ; ; ; ;
20464;1027;414;397;0	596;0	663;559	881;3	077;0;391;371;0	362;0	665;563	585;3	196;0;33;399;382; ; ; ; ;
20486;1028;415;392;0	596;0	662;559	860;3	102;0;395;371;0	362;0	664;563	660;3	196;0;33;399;382; ; ; ; ;
20504;1029;406;405;0	596;0	663;559	860;3	039;0;392;371;0	362;0	665;563	660;3	233;0;33;399;382; ; ; ; ;
20525;1030;409;397;0	596;0	663;559	860;3	120;0;398;377;0	362;0	665;563	660;3	184;0;33;399;382; ; ; ; ;
20544;1031;399;400;0	596;0	663;559	860;3	026;0;397;369;0	362;0	665;563	660;3	184;0;33;399;382; ; ; ; ;
20565;1032;403;384;0	596;0	663;559	860;3	108;0;394;386;0	362;0	665;563	660;3	126;0;33;399;382; ; ; ; ;
20584;1033;402;381;0	596;0	662;559	785;3	072;0;397;385;0	362;0	665;565	079;3	114;0;33;399;382; ; ; ; ;
20606;1034;397;389;0	596;0	663;559	785;3	090;0;396;371;0	362;0	665;565	079;3	100;0;33;399;382; ; ; ; ;
20624;1035;409;401;0	596;0	663;559	785;3	107;0;398;373;0	362;0	665;565	079;3	165;0;33;399;382; ; ; ; ;
20644;1036;404;388;0	596;0	663;559	785;3	157;0;397;375;0	362;0	665;565	079;3	213;0;33;399;382; ; ; ; ;
20664;1037;405;400;0	596;0	663;559	785;3	112;0;396;377;0	362;0	665;565	079;3	171;0;33;399;382; ; ; ; ;
20685;1038;405;396;0	596;0	662;559	758;3	130;0;396;379;0	362;0	664;564	536;3	186;0;33;399;382; ; ; ; ;
20704;1039;401;403;0	596;0	663;559	758;3	158;0;392;380;0	362;0	665;564	536;3	188;0;33;399;382; ; ; ; ;
20725;1040;317;366;0	597;0	663;559	758;3	130;0;320;341;0	364;0	665;564	536;3	186;0;34;293;359; ; ; ; ;
20744;1041;299;364;0	598;0	663;559	758;3	145;0;290;335;0	365;0	664;564	536;3	264;0;34;293;359; ; ; ; ;
20765;1042;296;366;0	598;0	663;559	758;3	164;0;289;340;0	365;0	664;564	536;3	226;0;34;293;359; ; ; ; ;
20783;1043;293;366;0	598;0	662;559	504;3	153;0;289;339;0	364;0	664;563	746;3	244;0;34;293;359; ; ; ; ;
20805;1044;300;369;0	598;0	662;559	504;3	278;0;283;336;0	364;0	664;563	746;3	305;0;34;293;359; ; ; ; ;
20823;1045;300;369;0	598;0	662;559	504;3	197;0;283;346;0	364;0	664;563	746;3	284;0;34;293;359; ; ; ; ;
20845;1046;294;375;0	598;0	662;559	504;3	269;0;286;357;0	364;0	664;563	746;3	274;0;34;293;359; ; ; ; ;
20863;1047;299;374;0	598;0	662;559	504;3	210;0;292;341;0	364;0	664;563	746;3	295;0;34;293;359; ; ; ; ;
20885;1048;297;373;0	597;0	662;560	002;3	241;0;293;349;0	364;0	664;564	185;3	284;0;34;293;359; ; ; ; ;
20903;1049;299;380;0	597;0	662;560	002;3	234;0;288;337;0	364;0	664;564	185;3	298;0;34;293;359; ; ; ; ;
20923;1050;295;373;0	597;0	662;560	002;3	139;0;281;351;0	363;0	664;564	185;3	340;0;34;293;359; ; ; ; ;
20943;1051;289;381;0	597;0	662;560	002;3	077;0;287;351;0	363;0	664;564	185;3	244;0;34;293;359; ; ; ; ;
20963;1052;306;371;0	597;0	662;560	002;3	190;0;290;350;0	363;0	665;564	185;3	238;0;34;293;359; ; ; ; ;
20983;1053;304;374;0	596;0	661;559	085;3	118;0;289;349;0	363;0	664;564	401;3	232;0;34;293;359; ; ; ; ;
21003;1054;312;393;0	596;0	662;559	085;3	177;0;288;358;0	363;0	665;564	401;3	224;0;34;293;359; ; ; ; ;
21023;1055;336;447;0	595;0	663;559	085;3	153;0;313;415;0	363;0	666;564	401;3	246;0;35;326;436; ; ; ; ;
21042;1056;340;458;0	596;0	663;559	085;3	134;0;320;421;0	362;0	666;564	401;3	232;0;35;326;436; ; ; ; ;
21062;1057;339;452;0	596;0	663;559	085;3	198;0;314;419;0	362;0	666;564	401;3	277;0;35;326;436; ; ; ; ;
21082;1058;340;457;0	596;0	663;560	543;3	191;0;316;419;0	362;0	665;567	115;3	297;0;35;326;436; ; ; ; ;
21102;1059;332;455;0	596;0	663;560	543;3	179;0;316;426;0	362;0	666;567	115;3	270;0;35;326;436; ; ; ; ;
21122;1060;333;457;0	596;0	663;560	543;3	187;0;314;424;0	362;0	666;567	115;3	267;0;35;326;436; ; ; ; ;
21142;1061;330;452;0	596;0	663;560	543;3	281;0;323;428;0	362;0	666;567	115;3	302;0;35;326;436; ; ; ; ;
21162;1062;335;453;0	596;0	663;560	543;3	269;0;323;424;0	362;0	666;567	115;3	293;0;35;326;436; ; ; ; ;
21182;1063;334;452;0	596;0	662;561	871;3	263;0;323;426;0	362;0	665;566	466;3	298;0;35;326;436; ; ; ; ;
21202;1064;328;444;0	596;0	663;561	871;3	312;0;317;427;0	362;0	666;566	466;3	276;0;35;326;436; ; ; ; ;
21222;1065;335;455;0	596;0	663;561	871;3	248;0;317;425;0	362;0	666;566	466;3	284;0;35;326;436; ; ; ; ;
21242;1066;335;452;0	596;0	663;561	871;3	284;0;309;427;0	362;0	666;566	466;3	358;0;35;326;436; ; ; ; ;
21262;1067;331;441;0	596;0	663;561	871;3	258;0;317;424;0	362;0	666;566	466;3	309;0;35;326;436; ; ; ; ;
21282;1068;335;445;0	596;0	663;561	349;3	270;0;315;424;0	362;0	665;567	195;3	338;0;35;326;436; ; ; ; ;
21302;1069;335;449;0	596;0	663;561	349;3	274;0;322;422;0	362;0	666;567	195;3	324;0;35;326;436; ; ; ; ;
21322;1070;336;448;0	596;0	664;561	349;3	355;0;316;430;0	363;0	666;567	195;3	294;0;35;326;436; ; ; ; ;
21342;1071;334;452;0	597;0	664;561	349;3	253;0;314;418;0	363;0	666;567	195;3	350;0;35;326;436; ; ; ; ;
21361;1072;337;447;0	597;0	664;561	349;3	243;0;315;434;0	363;0	666;567	195;3	286;0;35;326;436; ; ; ; ;
21381;1073;336;446;0	597;0	663;562	178;3	238;0;314;431;0	363;0	665;566	934;3	301;0;35;326;436; ; ; ; ;
21401;1074;329;441;0	598;0	664;562	178;3	276;0;325;419;0	364;0	666;566	934;3	295;0;35;326;436; ; ; ; ;
21421;1075;329;441;0	598;0	664;562	178;3	292;0;316;416;0	364;0	666;566	934;3	280;0;35;326;436; ; ; ; ;
21441;1076;339;447;0	598;0	664;562	178;3	222;0;320;414;0	364;0	666;566	934;3	340;0;35;326;436; ; ; ; ;
21461;1077;339;441;0	598;0	664;562	178;3	263;0;321;416;0	364;0	666;566	934;3	286;0;35;326;436; ; ; ; ;
21481;1078;339;445;0	598;0	663;559	907;3	240;0;318;417;0	364;0	665;564	497;3	294;0;35;326;436; ; ; ; ;
21501;1079;380;370;0	597;0	663;559	907;3	310;0;370;342;0	364;0	664;564	497;3	294;0;36;380;354; ; ; ; ;
21521;1080;377;357;0	597;0	663;559	907;3	303;0;375;324;0	364;0	664;564	497;3	303;0;36;380;354; ; ; ; ;
21541;1081;386;365;0	597;0	663;559	907;3	252;0;374;330;0	364;0	664;564	497;3	269;0;36;380;354; ; ; ; ;
21561;1082;385;356;0	597;0	663;559	907;3	267;0;377;326;0	363;0	664;564	497;3	315;0;36;380;354; ; ; ; ;
21581;1083;383;356;0	597;0	662;562	099;3	259;0;377;331;0	363;0	664;563	003;3	299;0;36;380;354; ; ; ; ;
21601;1084;384;356;0	597;0	663;562	099;3	359;0;376;327;0	363;0	664;563	003;3	339;0;36;380;354; ; ; ; ;
21621;1085;385;355;0	597;0	663;562	099;3	409;0;372;327;0	363;0	664;563	003;3	415;0;36;380;354; ; ; ; ;
21640;1086;387;368;0	597;0	663;562	099;3	313;0;376;329;0	363;0	664;563	003;3	409;0;36;380;354; ; ; ; ;
21660;1087;392;360;0	597;0	663;562	099;3	281;0;370;334;0	363;0	664;563	003;3	415;0;36;380;354; ; ; ; ;
21680;1088;394;362;0	597;0	662;562	679;3	278;0;371;334;0	364;0	663;564	614;3	422;0;36;380;354; ; ; ; ;
21700;1089;385;367;0	597;0	663;562	679;3	381;0;378;332;0	364;0	664;564	614;3	365;0;36;380;354; ; ; ; ;
21720;1090;386;361;0	598;0	663;562	679;3	411;0;374;326;0	364;0	664;564	614;3	391;0;36;380;354; ; ; ; ;
21740;1091;385;360;0	598;0	663;562	679;3	347;0;370;327;0	364;0	664;564	614;3	392;0;36;380;354; ; ; ; ;
21760;1092;385;362;0	598;0	663;562	679;3	382;0;374;334;0	364;0	664;564	614;3	423;0;36;380;354; ; ; ; ;
21780;1093;386;363;0	598;0	662;561	920;3	377;0;373;331;0	364;0	663;565	608;3	440;0;36;380;354; ; ; ; ;
21800;1094;377;363;0	597;0	663;561	920;3	389;0;375;328;0	364;0	664;565	608;3	409;0;36;380;354; ; ; ; ;
21820;1095;386;358;0	597;0	663;561	920;3	366;0;376;334;0	363;0	664;565	608;3	413;0;36;380;354; ; ; ; ;
21840;1096;383;359;0	597;0	663;561	920;3	357;0;375;337;0	363;0	664;565	608;3	408;0;36;380;354; ; ; ; ;
21860;1097;383;360;0	597;0	663;561	920;3	391;0;378;326;0	363;0	664;565	608;3	424;0;36;380;354; ; ; ; ;
21880;1098;383;361;0	597;0	662;561	585;3	376;0;377;330;0	363;0	663;565	395;3	425;0;36;380;354; ; ; ; ;
21900;1099;380;360;0	597;0	663;561	585;3	334;0;372;339;0	363;0	664;565	395;3	410;0;36;380;354; ; ; ; ;
21920;1100;383;360;0	597;0	662;561	585;3	358;0;376;334;0	363;0	664;565	395;3	341;0;36;380;354; ; ; ; ;
21940;1101;383;357;0	597;0	662;561	585;3	335;0;372;339;0	363;0	664;565	395;3	355;0;36;380;354; ; ; ; ;
21960;1102;388;360;0	597;0	662;561	585;3	314;0;372;341;0	363;0	664;565	395;3	424;0;36;380;354; ; ; ; ;
21979;1103;389;359;0	597;0	662;561	598;3	319;0;373;340;0	363;0	664;565	102;3	392;0;36;380;354; ; ; ; ;
21999;1104;386;360;0	597;0	663;561	598;3	369;0;367;335;0	363;0	664;565	102;3	414;0;36;380;354; ; ; ; ;
22019;1105;390;355;0	597;0	662;561	598;3	362;0;366;340;0	363;0	664;565	102;3	374;0;36;380;354; ; ; ; ;
22039;1106;387;362;0	597;0	662;561	598;3	355;0;370;333;0	363;0	664;565	102;3	399;0;36;380;354; ; ; ; ;
22059;1107;387;363;0	597;0	662;561	598;3	333;0;377;338;0	363;0	664;565	102;3	297;0;36;380;354; ; ; ; ;
22079;1108;387;363;0	597;0	662;562	077;3	328;0;379;335;0	363;0	663;565	957;3	284;0;36;380;354; ; ; ; ;
22099;1109;390;361;0	597;0	662;562	077;3	258;0;375;333;0	363;0	664;565	957;3	328;0;36;380;354; ; ; ; ;
22119;1110;387;368;0	597;0	662;562	077;3	285;0;370;335;0	363;0	664;565	957;3	359;0;36;380;354; ; ; ; ;
22139;1111;386;368;0	597;0	662;562	077;3	315;0;371;335;0	363;0	664;565	957;3	363;0;36;380;354; ; ; ; ;
22159;1112;391;373;0	597;0	662;562	077;3	263;0;375;343;0	363;0	664;565	957;3	306;0;36;380;354; ; ; ; ;
22179;1113;389;375;0	597;0	661;562	191;3	286;0;372;346;0	363;0	663;564	707;3	314;0;36;380;354; ; ; ; ;
22199;1114;387;374;0	597;0	662;562	191;3	275;0;370;349;0	363;0	663;564	707;3	341;0;36;380;354; ; ; ; ;
22219;1115;390;367;0	597;0	662;562	191;3	327;0;375;332;0	363;0	664;564	707;3	393;0;36;380;354; ; ; ; ;
22238;1116;387;373;0	597;0	662;562	191;3	297;0;374;353;0	363;0	664;564	707;3	315;0;36;380;354; ; ; ; ;
22258;1117;392;364;0	597;0	662;562	191;3	330;0;368;350;0	363;0	664;564	707;3	356;0;36;380;354; ; ; ; ;
22278;1118;392;364;0	596;0	661;563	023;3	326;0;370;347;0	362;0	663;564	519;3	363;0;36;380;354; ; ; ; ;
22298;1119;387;373;0	596;0	662;563	023;3	304;0;368;353;0	362;0	663;564	519;3	277;0;36;380;354; ; ; ; ;
22318;1120;384;370;0	596;0	662;563	023;3	276;0;372;342;0	362;0	663;564	519;3	314;0;36;380;354; ; ; ; ;
22338;1121;380;373;0	596;0	662;563	023;3	298;0;375;341;0	362;0	664;564	519;3	327;0;36;380;354; ; ; ; ;
22358;1122;388;365;0	596;0	662;563	023;3	352;0;366;347;0	362;0	664;564	519;3	345;0;36;380;354; ; ; ; ;
22378;1123;386;365;0	596;0	661;562	089;3	342;0;368;340;0	362;0	663;564	830;3	362;0;36;380;354; ; ; ; ;
22398;1124;399;370;0	596;0	662;562	089;3	308;0;374;352;0	362;0	664;564	830;3	351;0;36;380;354; ; ; ; ;
22418;1125;393;368;0	596;0	662;562	089;3	287;0;378;351;0	362;0	664;564	830;3	237;0;36;380;354; ; ; ; ;
22438;1126;392;374;0	596;0	662;562	089;3	251;0;381;346;0	362;0	664;564	830;3	369;0;36;380;354; ; ; ; ;
22458;1127;391;371;0	596;0	662;562	089;3	312;0;379;348;0	362;0	664;564	830;3	266;0;36;380;354; ; ; ; ;
22478;1128;390;371;0	596;0	661;562	717;3	296;0;381;344;0	362;0	663;565	800;3	325;0;36;380;354; ; ; ; ;
22498;1129;385;375;0	596;0	662;562	717;3	283;0;374;344;0	362;0	664;565	800;3	303;0;36;380;354; ; ; ; ;
22518;1130;381;371;0	596;0	662;562	717;3	324;0;376;343;0	362;0	664;565	800;3	368;0;36;380;354; ; ; ; ;
22538;1131;390;370;0	596;0	662;562	717;3	243;0;379;345;0	362;0	664;565	800;3	329;0;36;380;354; ; ; ; ;
22558;1132;389;376;0	596;0	662;562	717;3	325;0;371;348;0	362;0	664;565	800;3	302;0;36;380;354; ; ; ; ;
22577;1133;389;373;0	596;0	662;563	477;3	303;0;372;349;0	363;0	663;565	848;3	325;0;36;380;354; ; ; ; ;
22597;1134;393;373;0	597;0	662;563	477;3	260;0;379;358;0	363;0	664;565	848;3	271;0;36;380;354; ; ; ; ;
22617;1135;382;367;0	597;0	662;563	477;3	276;0;377;347;0	363;0	664;565	848;3	285;0;36;380;354; ; ; ; ;
22637;1136;389;377;0	597;0	662;563	477;3	236;0;376;339;0	363;0	664;565	848;3	319;0;36;380;354; ; ; ; ;
22657;1137;388;379;0	597;0	662;563	477;3	275;0;374;344;0	363;0	664;565	848;3	280;0;36;380;354; ; ; ; ;
22677;1138;387;383;0	597;0	662;561	451;3	250;0;373;341;0	363;0	663;565	466;3	287;0;36;380;354; ; ; ; ;
22697;1139;388;373;0	597;0	662;561	451;3	256;0;377;348;0	363;0	664;565	466;3	325;0;36;380;354; ; ; ; ;
22717;1140;387;377;0	597;0	662;561	451;3	215;0;377;345;0	363;0	664;565	466;3	299;0;36;380;354; ; ; ; ;
22737;1141;390;375;0	597;0	663;561	451;3	234;0;377;343;0	363;0	664;565	466;3	259;0;36;380;354; ; ; ; ;
22757;1142;392;372;0	597;0	663;561	451;3	245;0;374;348;0	363;0	664;565	466;3	306;0;36;380;354; ; ; ; ;
22777;1143;392;370;0	597;0	662;563	659;3	241;0;374;347;0	363;0	664;564	988;3	292;0;36;380;354; ; ; ; ;
22797;1144;388;373;0	597;0	663;563	659;3	214;0;375;345;0	363;0	664;564	988;3	240;0;36;380;354; ; ; ; ;
22817;1145;386;376;0	597;0	663;563	659;3	259;0;375;343;0	364;0	664;564	988;3	272;0;36;380;354; ; ; ; ;
22837;1146;382;371;0	597;0	663;563	659;3	175;0;367;353;0	364;0	664;564	988;3	211;0;36;380;354; ; ; ; ;
22856;1147;395;371;0	598;0	663;563	659;3	242;0;377;348;0	364;0	664;564	988;3	204;0;36;380;354; ; ; ; ;
22876;1148;394;373;0	598;0	663;561	329;3	195;0;375;350;0	364;0	664;565	106;3	199;0;36;380;354; ; ; ; ;
22896;1149;387;376;0	598;0	663;561	329;3	170;0;378;345;0	364;0	665;565	106;3	250;0;36;380;354; ; ; ; ;
22916;1150;390;378;0	598;0	664;561	329;3	145;0;376;346;0	364;0	665;565	106;3	249;0;36;380;354; ; ; ; ;
22936;1151;392;374;0	598;0	664;561	329;3	245;0;378;351;0	364;0	665;565	106;3	190;0;36;380;354; ; ; ; ;
22956;1152;391;367;0	598;0	664;561	329;3	157;0;381;348;0	364;0	665;565	106;3	220;0;36;380;354; ; ; ; ;
22976;1153;391;364;0	598;0	663;563	185;3	178;0;381;350;0	364;0	664;564	452;3	199;0;36;380;354; ; ; ; ;
22996;1154;390;377;0	598;0	664;563	185;3	187;0;380;347;0	364;0	665;564	452;3	175;0;36;380;354; ; ; ; ;
23016;1155;392;368;0	598;0	664;563	185;3	244;0;375;348;0	364;0	665;564	452;3	189;0;36;380;354; ; ; ; ;
23036;1156;384;376;0	598;0	664;563	185;3	198;0;371;337;0	364;0	665;564	452;3	203;0;36;380;354; ; ; ; ;
23056;1157;369;394;0	598;0	664;563	185;3	157;0;368;386;0	364;0	665;564	452;3	221;0;37;370;397; ; ; ; ;
23076;1158;367;396;0	598;0	664;560	597;3	157;0;367;387;0	364;0	665;565	388;3	240;0;37;370;397; ; ; ; ;
23096;1159;374;410;0	598;0	665;560	597;3	119;0;367;383;0	364;0	666;565	388;3	217;0;37;370;397; ; ; ; ;
23116;1160;378;413;0	598;0	665;560	597;3	126;0;366;390;0	364;0	666;565	388;3	243;0;37;370;397; ; ; ; ;
23136;1161;370;404;0	598;0	664;560	597;3	153;0;361;389;0	364;0	666;565	388;3	229;0;37;370;397; ; ; ; ;
23155;1162;378;416;0	598;0	664;560	597;3	137;0;359;385;0	364;0	666;565	388;3	202;0;37;370;397; ; ; ; ;
23175;1163;375;414;0	597;0	664;561	067;3	151;0;358;389;0	364;0	665;565	087;3	208;0;37;370;397; ; ; ; ;
23195;1164;376;399;0	597;0	664;561	067;3	215;0;362;380;0	364;0	665;565	087;3	234;0;37;370;397; ; ; ; ;
23215;1165;385;419;0	597;0	664;561	067;3	162;0;365;388;0	364;0	665;565	087;3	201;0;37;370;397; ; ; ; ;
23235;1166;373;416;0	597;0	664;561	067;3	201;0;364;382;0	363;0	665;565	087;3	205;0;37;370;397; ; ; ; ;
23255;1167;373;403;0	597;0	664;561	067;3	198;0;365;386;0	363;0	665;565	087;3	257;0;37;370;397; ; ; ; ;
23275;1168;374;412;0	597;0	663;560	606;3	192;0;365;385;0	363;0	665;563	937;3	237;0;37;370;397; ; ; ; ;
23295;1169;381;421;0	597;0	664;560	606;3	157;0;375;380;0	363;0	665;563	937;3	222;0;37;370;397; ; ; ; ;
23315;1170;383;415;0	597;0	664;560	606;3	103;0;371;383;0	363;0	665;563	937;3	257;0;37;370;397; ; ; ; ;
23335;1171;385;411;0	597;0	664;560	606;3	159;0;367;383;0	363;0	665;563	937;3	237;0;37;370;397; ; ; ; ;
23355;1172;299;365;0	598;0	663;560	606;3	155;0;302;330;0	365;0	664;563	937;3	209;0; ; ; ; ; ; ; ;
23375;1173;293;355;0	599;0	662;561	226;3	145;0;292;326;0	366;0	663;564	743;3	224;0; ; ; ; ; ; ; ;
23395;1174;238;348;0	599;0	663;561	226;3	171;0;233;332;0	366;0	664;564	743;3	231;0;38;242;338; ; ; ; ;
23415;1175;243;348;0	600;0	663;561	226;3	115;0;233;327;0	366;0	664;564	743;3	192;0;38;242;338; ; ; ; ;
23434;1176;239;345;0	600;0	663;561	226;3	148;0;236;331;0	366;0	664;564	743;3	175;0;38;242;338; ; ; ; ;
23454;1177;240;352;0	600;0	663;561	226;3	033;0;236;329;0	366;0	664;564	743;3	200;0;38;242;338; ; ; ; ;
23474;1178;241;351;0	600;0	662;561	780;3	020;0;235;331;0	366;0	663;564	425;3	195;0;38;242;338; ; ; ; ;
23494;1179;243;347;0	599;0	662;561	780;3	137;0;238;328;0	366;0	664;564	425;3	194;0;38;242;338; ; ; ; ;
23514;1180;243;347;0	599;0	662;561	780;3	127;0;235;332;0	366;0	664;564	425;3	180;0;38;242;338; ; ; ; ;
23534;1181;244;350;0	599;0	662;561	780;3	190;0;237;315;0	365;0	664;564	425;3	167;0;38;242;338; ; ; ; ;
23554;1182;239;350;0	599;0	662;561	780;3	074;0;232;329;0	365;0	664;564	425;3	132;0;38;242;338; ; ; ; ;
23574;1183;239;351;0	599;0	662;560	362;3	072;0;232;328;0	365;0	664;563	715;3	113;0;38;242;338; ; ; ; ;
23594;1184;246;352;0	599;0	662;560	362;3	090;0;236;335;0	365;0	664;563	715;3	063;0;38;242;338; ; ; ; ;
23614;1185;238;351;0	599;0	663;560	362;3	057;0;231;331;0	366;0	664;563	715;3	131;0;38;242;338; ; ; ; ;
23634;1186;239;342;0	599;0	663;560	362;3	032;0;236;329;0	366;0	664;563	715;3	123;0;38;242;338; ; ; ; ;
23654;1187;242;351;0	599;0	663;560	362;3	044;0;235;326;0	366;0	664;563	715;3	005;0;38;242;338; ; ; ; ;
23674;1188;237;347;0	600;0	662;560	616;3	033;0;234;323;0	366;0	664;563	925;3	034;0;38;242;338; ; ; ; ;
23694;1189;250;349;0	600;0	663;560	616;2	955;0;239;338;0	366;0	664;563	925;3	142;0;38;242;338; ; ; ; ;
23714;1190;248;345;0	600;0	663;560	616;3	089;0;232;329;0	366;0	664;563	925;3	126;0;38;242;338; ; ; ; ;
23734;1191;256;344;0	600;0	663;560	616;3	058;0;243;341;0	366;0	664;563	925;3	083;0;38;242;338; ; ; ; ;
23753;1192;250;359;0	600;0	663;560	616;3	073;0;234;323;0	366;0	664;563	925;3	165;0;38;242;338; ; ; ; ;
23773;1193;250;356;0	600;0	662;562	116;3	065;0;239;325;0	366;0	664;564	503;3	152;0;38;242;338; ; ; ; ;
23793;1194;253;344;0	600;0	663;562	116;3	053;0;241;333;0	366;0	664;564	503;3	107;0;38;242;338; ; ; ; ;
23813;1195;249;352;0	600;0	663;562	116;3	014;0;242;326;0	366;0	664;564	503;3	147;0;38;242;338; ; ; ; ;
23833;1196;249;345;0	600;0	663;562	116;3	108;0;245;324;0	366;0	664;564	503;3	134;0;38;242;338; ; ; ; ;
23853;1197;250;349;0	600;0	663;562	116;3	118;0;251;328;0	366;0	664;564	503;3	071;0;38;242;338; ; ; ; ;
23873;1198;249;345;0	600;0	663;562	510;3	131;0;253;328;0	366;0	664;565	509;3	090;0;38;242;338; ; ; ; ;
23893;1199;256;349;0	600;0	664;562	510;3	145;0;254;328;0	366;0	665;565	509;3	126;0;38;242;338; ; ; ; ;
23913;1200;262;352;0	600;0	664;562	510;3	075;0;253;334;0	366;0	665;565	509;3	193;0;38;242;338; ; ; ; ;
23933;1201;316;369;0	599;0	664;562	510;3	137;0;300;352;0	366;0	665;565	509;3	180;0; ; ; ; ; ; ; ;
23953;1202;378;378;0	598;0	664;562	510;3	097;0;354;346;0	365;0	665;565	509;3	239;0;39;375;365; ; ; ; ;
23973;1203;405;388;0	598;0	664;560	072;3	112;0;373;355;0	364;0	665;564	937;3	248;0;39;375;365; ; ; ; ;
23993;1204;382;385;0	598;0	664;560	072;3	081;0;367;355;0	364;0	666;564	937;3	167;0;39;375;365; ; ; ; ;
24013;1205;387;384;0	598;0	665;560	072;3	116;0;365;357;0	364;0	666;564	937;3	211;0;39;375;365; ; ; ; ;
24032;1206;388;386;0	598;0	665;560	072;3	095;0;372;358;0	364;0	666;564	937;3	171;0;39;375;365; ; ; ; ;
24052;1207;388;395;0	598;0	665;560	072;3	128;0;370;354;0	364;0	666;564	937;3	236;0;39;375;365; ; ; ; ;
24072;1208;388;395;0	598;0	664;560	437;3	128;0;371;356;0	364;0	665;564	052;3	227;0;39;375;365; ; ; ; ;
24092;1209;391;383;0	598;0	665;560	437;3	169;0;368;362;0	364;0	666;564	052;3	154;0;39;375;365; ; ; ; ;
24112;1210;385;385;0	598;0	664;560	437;3	137;0;366;364;0	364;0	666;564	052;3	152;0;39;375;365; ; ; ; ;
24132;1211;382;383;0	598;0	664;560	437;3	069;0;367;358;0	364;0	665;564	052;3	153;0;39;375;365; ; ; ; ;
24152;1212;384;387;0	598;0	664;560	437;3	083;0;365;359;0	364;0	665;564	052;3	162;0;39;375;365; ; ; ; ;
24172;1213;383;388;0	598;0	664;560	018;3	095;0;365;359;0	364;0	665;563	212;3	157;0;39;375;365; ; ; ; ;
24192;1214;390;394;0	598;0	664;560	018;3	009;0;369;357;0	364;0	665;563	212;3	161;0;39;375;365; ; ; ; ;
24212;1215;390;390;0	597;0	664;560	018;3	118;0;364;362;0	364;0	665;563	212;3	178;0;39;375;365; ; ; ; ;
24232;1216;384;391;0	597;0	664;560	018;3	021;0;368;350;0	363;0	665;563	212;3	168;0;39;375;365; ; ; ; ;
24252;1217;387;387;0	597;0	664;560	018;3	038;0;375;355;0	363;0	665;563	212;3	118;0;39;375;365; ; ; ; ;
24272;1218;385;386;0	597;0	663;560	619;3	074;0;374;353;0	363;0	665;564	558;3	127;0;39;375;365; ; ; ; ;
24292;1219;390;385;0	597;0	664;560	619;3	058;0;374;355;0	363;0	665;564	558;3	136;0;39;375;365; ; ; ; ;
24312;1220;388;389;0	596;0	663;560	619;3	066;0;378;350;0	362;0	665;564	558;3	151;0;39;375;365; ; ; ; ;
24331;1221;384;388;0	596;0	663;560	619;3	149;0;371;368;0	362;0	665;564	558;3	146;0;39;375;365; ; ; ; ;
24351;1222;387;389;0	596;0	663;560	619;3	098;0;370;360;0	362;0	665;564	558;3	114;0;39;375;365; ; ; ; ;
24371;1223;386;388;0	596;0	663;561	392;3	130;0;370;363;0	362;0	665;564	078;3	116;0;39;375;365; ; ; ; ;
24391;1224;385;387;0	596;0	663;561	392;3	138;0;372;357;0	362;0	665;564	078;3	179;0;39;375;365; ; ; ; ;
24411;1225;397;385;0	596;0	663;561	392;3	138;0;378;358;0	362;0	665;564	078;3	185;0;39;375;365; ; ; ; ;
24431;1226;388;382;0	596;0	663;561	392;3	137;0;373;348;0	362;0	665;564	078;3	217;0;39;375;365; ; ; ; ;
24451;1227;382;367;0	596;0	663;561	392;3	174;0;380;346;0	362;0	665;564	078;3	193;0;39;375;365; ; ; ; ;
24471;1228;386;363;0	596;0	663;562	160;3	180;0;378;344;0	362;0	665;564	184;3	207;0;39;375;365; ; ; ; ;
24491;1229;398;368;0	596;0	663;562	160;3	178;0;378;355;0	362;0	665;564	184;3	185;0;39;375;365; ; ; ; ;
24511;1230;392;375;0	596;0	663;562	160;3	189;0;381;356;0	362;0	665;564	184;3	163;0;39;375;365; ; ; ; ;
24531;1231;392;370;0	596;0	663;562	160;3	236;0;383;347;0	362;0	665;564	184;3	241;0;39;375;365; ; ; ; ;
24551;1232;392;380;0	596;0	663;562	160;3	142;0;381;357;0	362;0	665;564	184;3	242;0;39;375;365; ; ; ; ;
24571;1233;392;381;0	596;0	663;561	803;3	155;0;382;353;0	362;0	665;565	220;3	248;0;39;375;365; ; ; ; ;
24591;1234;395;374;0	596;0	663;561	803;3	176;0;376;354;0	362;0	665;565	220;3	214;0;39;375;365; ; ; ; ;
24610;1235;398;370;0	596;0	663;561	803;3	144;0;375;349;0	362;0	665;565	220;3	183;0;39;375;365; ; ; ; ;
24630;1236;397;376;0	596;0	663;561	803;3	204;0;383;352;0	362;0	665;565	220;3	168;0;39;375;365; ; ; ; ;
24650;1237;394;373;0	596;0	663;561	803;3	163;0;384;343;0	362;0	666;565	220;3	219;0;39;375;365; ; ; ; ;
24670;1238;395;372;0	596;0	663;562	295;3	163;0;385;341;0	362;0	665;565	947;3	204;0;39;375;365; ; ; ; ;
24692;1239;391;376;0	596;0	663;562	295;3	144;0;382;344;0	362;0	665;565	947;3	204;0;39;375;365; ; ; ; ;
24710;1240;393;380;0	596;0	663;562	295;3	211;0;364;355;0	362;0	665;565	947;3	192;0;39;375;365; ; ; ; ;
24730;1241;385;366;0	596;0	663;562	295;3	223;0;375;346;0	363;0	665;565	947;3	243;0;39;375;365; ; ; ; ;
24750;1242;388;375;0	597;0	664;562	295;3	174;0;382;348;0	363;0	665;565	947;3	208;0;39;375;365; ; ; ; ;
24770;1243;387;373;0	597;0	663;562	728;3	216;0;376;351;0	363;0	665;566	391;3	218;0;39;375;365; ; ; ; ;
24790;1244;398;381;0	597;0	664;562	728;3	167;0;378;358;0	363;0	665;566	391;3	264;0;39;375;365; ; ; ; ;
24810;1245;390;375;0	597;0	664;562	728;3	200;0;385;355;0	363;0	665;566	391;3	255;0;39;375;365; ; ; ; ;
24830;1246;389;376;0	597;0	664;562	728;3	255;0;378;351;0	364;0	665;566	391;3	269;0;39;375;365; ; ; ; ;
24850;1247;383;370;0	597;0	664;562	728;3	264;0;379;352;0	364;0	665;566	391;3	269;0;39;375;365; ; ; ; ;
24870;1248;380;370;0	598;0	664;561	141;3	264;0;381;355;0	364;0	665;564	272;3	258;0;39;375;365; ; ; ; ;
24890;1249;360;364;0	598;0	664;561	141;3	284;0;357;349;0	365;0	665;564	272;3	288;0;39;375;365; ; ; ; ;
24910;1250;354;369;0	598;0	664;561	141;3	306;0;348;344;0	365;0	665;564	272;3	297;0;39;375;365; ; ; ; ;
24929;1251;351;368;0	598;0	665;561	141;3	279;0;341;343;0	365;0	665;564	272;3	310;0;39;375;365; ; ; ; ;
24949;1252;357;371;0	598;0	665;561	141;3	283;0;343;349;0	365;0	665;564	272;3	293;0;39;375;365; ; ; ; ;
24969;1253;352;369;0	599;0	664;563	228;3	299;0;339;343;0	365;0	665;567	282;3	318;0;39;375;365; ; ; ; ;
24989;1254;356;363;0	599;0	665;563	228;3	307;0;338;347;0	365;0	665;567	282;3	327;0;39;375;365; ; ; ; ;
25009;1255;354;373;0	599;0	665;563	228;3	301;0;332;340;0	365;0	665;567	282;3	354;0;39;375;365; ; ; ; ;
25029;1256;347;367;0	599;0	665;563	228;3	375;0;339;339;0	365;0	665;567	282;3	319;0;39;375;365; ; ; ; ;
25049;1257;344;382;0	599;0	665;563	228;3	275;0;336;354;0	366;0	666;567	282;3	294;0;39;375;365; ; ; ; ;
25069;1258;341;385;0	600;0	665;561	404;3	278;0;335;353;0	367;0	666;565	270;3	285;0;39;375;365; ; ; ; ;
25089;1259;293;409;0	600;0	666;561	404;3	260;0;274;376;0	367;0	666;565	270;3	375;0;40;295;410; ; ; ; ;
25109;1260;291;405;0	600;0	666;561	404;3	245;0;286;386;0	367;0	666;565	270;3	311;0;40;295;410; ; ; ; ;
25129;1261;291;414;0	601;0	666;561	404;3	264;0;274;382;0	367;0	666;565	270;3	329;0;40;295;410; ; ; ; ;
25149;1262;293;409;0	601;0	666;561	404;3	255;0;278;377;0	367;0	666;565	270;3	270;0;40;295;410; ; ; ; ;
25171;1263;292;409;0	601;0	665;561	666;3	253;0;282;381;0	367;0	665;566	033;3	266;0;40;295;410; ; ; ; ;
25189;1264;298;412;0	601;0	665;561	666;3	223;0;277;379;0	367;0	666;566	033;3	340;0;40;295;410; ; ; ; ;
25208;1265;288;409;0	600;0	665;561	666;3	288;0;279;378;0	367;0	666;566	033;3	348;0;40;295;410; ; ; ; ;
25228;1266;297;417;0	600;0	665;561	666;3	252;0;286;378;0	367;0	665;566	033;3	299;0;40;295;410; ; ; ; ;
25248;1267;297;409;0	600;0	665;561	666;3	286;0;282;384;0	367;0	665;566	033;3	292;0;40;295;410; ; ; ; ;
25268;1268;297;412;0	600;0	665;561	781;3	274;0;285;385;0	367;0	665;565	265;3	280;0;40;295;410; ; ; ; ;
25288;1269;299;419;0	600;0	665;561	781;3	261;0;275;388;0	367;0	666;565	265;3	311;0;40;295;410; ; ; ; ;
25308;1270;293;420;0	600;0	666;561	781;3	324;0;283;388;0	367;0	666;565	265;3	355;0;40;295;410; ; ; ; ;
25328;1271;291;410;0	600;0	665;561	781;3	302;0;286;394;0	367;0	666;565	265;3	391;0;40;295;410; ; ; ; ;
25348;1272;289;413;0	600;0	665;561	781;3	313;0;276;392;0	367;0	666;565	265;3	381;0;40;295;410; ; ; ; ;
25368;1273;287;410;0	600;0	665;561	910;3	303;0;280;393;0	367;0	665;565	950;3	376;0;40;295;410; ; ; ; ;
25388;1274;294;415;0	600;0	665;561	910;3	332;0;281;388;0	367;0	666;565	950;3	378;0;40;295;410; ; ; ; ;
25408;1275;293;418;0	600;0	665;561	910;3	370;0;279;394;0	367;0	666;565	950;3	394;0;40;295;410; ; ; ; ;
25428;1276;296;417;0	600;0	665;561	910;3	387;0;277;393;0	367;0	665;565	950;3	396;0;40;295;410; ; ; ; ;
25448;1277;313;438;0	600;0	666;561	910;3	366;0;302;411;0	367;0	666;565	950;3	441;0;40;295;410; ; ; ; ;
25468;1278;314;440;0	600;0	665;562	849;3	375;0;302;415;0	367;0	665;566	241;3	456;0;40;295;410; ; ; ; ;
25488;1279;308;433;0	600;0	666;562	849;3	440;0;299;408;0	367;0	666;566	241;3	428;0;40;295;410; ; ; ; ;
25508;1280;313;438;0	600;0	666;562	849;3	432;0;292;415;0	367;0	666;566	241;3	433;0;40;295;410; ; ; ; ;
25527;1281;310;439;0	600;0	666;562	849;3	425;0;302;412;0	367;0	666;566	241;3	438;0;40;295;410; ; ; ; ;
25547;1282;311;434;0	600;0	666;562	849;3	430;0;300;413;0	367;0	666;566	241;3	468;0;40;295;410; ; ; ; ;
25568;1283;313;437;0	600;0	665;563	084;3	429;0;300;414;0	366;0	665;565	677;3	472;0;40;295;410; ; ; ; ;
25587;1284;306;432;0	600;0	666;563	084;3	438;0;298;419;0	366;0	666;565	677;3	515;0;40;295;410; ; ; ; ;
25607;1285;306;432;0	600;0	666;563	084;3	461;0;299;411;0	366;0	666;565	677;3	491;0;40;295;410; ; ; ; ;
25627;1286;309;442;0	600;0	665;563	084;3	419;0;300;415;0	366;0	666;565	677;3	501;0;40;295;410; ; ; ; ;
25647;1287;304;432;0	600;0	665;563	084;3	477;0;298;411;0	366;0	666;565	677;3	492;0;40;295;410; ; ; ; ;
25667;1288;305;436;0	600;0	665;562	182;3	463;0;299;413;0	366;0	665;565	856;3	497;0;40;295;410; ; ; ; ;
25687;1289;312;436;0	600;0	665;562	182;3	470;0;299;413;0	366;0	666;565	856;3	519;0;40;295;410; ; ; ; ;
25707;1290;307;431;0	600;0	665;562	182;3	491;0;304;415;0	366;0	666;565	856;3	494;0;40;295;410; ; ; ; ;
25727;1291;311;437;0	600;0	665;562	182;3	422;0;301;404;0	366;0	666;565	856;3	553;0;40;295;410; ; ; ; ;
25747;1292;354;396;0	599;0	664;562	182;3	471;0;351;364;0	365;0	665;565	856;3	488;0;41;371;383; ; ; ; ;
25767;1293;356;393;0	598;0	664;560	812;3	456;0;357;358;0	365;0	664;566	355;3	509;0;41;371;383; ; ; ; ;
25787;1294;377;393;0	598;0	664;560	812;3	425;0;368;370;0	365;0	665;566	355;3	479;0;41;371;383; ; ; ; ;
25806;1295;373;402;0	598;0	664;560	812;3	425;0;369;366;0	365;0	665;566	355;3	497;0;41;371;383; ; ; ; ;
25826;1296;376;403;0	599;0	664;560	812;3	386;0;364;369;0	365;0	665;566	355;3	451;0;41;371;383; ; ; ; ;
25846;1297;381;401;0	599;0	664;560	812;3	397;0;367;374;0	365;0	665;566	355;3	434;0;41;371;383; ; ; ; ;
25866;1298;380;400;0	599;0	664;561	177;3	387;0;366;374;0	365;0	664;565	708;3	425;0;41;371;383; ; ; ; ;
25886;1299;378;401;0	599;0	664;561	177;3	328;0;361;368;0	365;0	665;565	708;3	484;0;41;371;383; ; ; ; ;
25906;1300;376;394;0	599;0	664;561	177;3	309;0;364;365;0	365;0	665;565	708;3	435;0;41;371;383; ; ; ; ;
25928;1301;378;395;0	599;0	664;561	177;3	278;0;365;370;0	365;0	665;565	708;3	402;0;41;371;383; ; ; ; ;
25946;1302;377;398;0	599;0	664;561	177;3	217;0;370;373;0	365;0	665;565	708;3	383;0;41;371;383; ; ; ; ;
25966;1303;376;395;0	599;0	664;560	195;3	186;0;372;373;0	365;0	664;566	096;3	367;0;41;371;383; ; ; ; ;
25986;1304;377;397;0	599;0	664;560	195;3	259;0;370;367;0	365;0	665;566	096;3	381;0;41;371;383; ; ; ; ;
26006;1305;382;391;0	599;0	665;560	195;3	291;0;367;365;0	365;0	665;566	096;3	340;0;41;371;383; ; ; ; ;
26026;1306;380;391;0	599;0	665;560	195;3	285;0;366;368;0	365;0	665;566	096;3	370;0;41;371;383; ; ; ; ;
26046;1307;373;394;0	599;0	665;560	195;3	251;0;364;373;0	365;0	665;566	096;3	398;0;41;371;383; ; ; ; ;
26066;1308;375;390;0	600;0	665;561	422;3	272;0;362;376;0	365;0	665;564	491;3	377;0;41;371;383; ; ; ; ;
26086;1309;380;394;0	600;0	665;561	422;3	278;0;366;372;0	366;0	665;564	491;3	359;0;41;371;383; ; ; ; ;
26106;1310;379;394;0	600;0	665;561	422;3	216;0;368;375;0	366;0	665;564	491;3	333;0;41;371;383; ; ; ; ;
26125;1311;380;398;0	600;0	665;561	422;3	203;0;361;383;0	366;0	665;564	491;3	291;0;41;371;383; ; ; ; ;
26145;1312;314;317;0	601;0	665;561	422;3	172;0;322;290;0	367;0	664;564	491;3	294;0; ; ; ; ; ; ; ;
26165;1313;310;318;0	602;0	664;556	468;3	126;0;318;289;0	370;0	663;562	238;3	285;0; ; ; ; ; ; ; ;
26185;1314;236;282;0	603;0	664;556	468;3	140;0;232;250;0	370;0	663;562	238;3	255;0;42;225;271; ; ; ; ;
26205;1315;228;288;0	603;0	664;556	468;3	186;0;222;249;0	370;0	663;562	238;3	226;0;42;225;271; ; ; ; ;
26225;1316;229;288;0	604;0	664;556	468;3	145;0;218;253;0	370;0	663;562	238;3	236;0;42;225;271; ; ; ; ;
26247;1317;231;288;0	604;0	664;556	468;3	159;0;215;249;0	370;0	663;562	238;3	338;0;42;225;271; ; ; ; ;
26265;1318;232;289;0	604;0	664;556	353;3	173;0;212;246;0	371;0	662;564	955;3	348;0;42;225;271; ; ; ; ;
26285;1319;226;283;0	605;0	664;556	353;3	091;0;222;253;0	371;0	663;564	955;3	236;0;42;225;271; ; ; ; ;
26305;1320;235;295;0	605;0	664;556	353;3	169;0;223;259;0	371;0	663;564	955;3	233;0;42;225;271; ; ; ; ;
26325;1321;229;291;0	605;0	665;556	353;3	154;0;230;256;0	372;0	663;564	955;3	312;0;42;225;271; ; ; ; ;
26345;1322;229;292;0	606;0	665;556	353;3	173;0;221;251;0	372;0	663;564	955;3	272;0;42;225;271; ; ; ; ;
26365;1323;228;290;0	606;0	664;556	705;3	171;0;224;256;0	372;0	662;563	273;3	284;0;42;225;271; ; ; ; ;
26385;1324;233;284;0	606;0	665;556	705;3	182;0;231;255;0	372;0	662;563	273;3	296;0;42;225;271; ; ; ; ;
26405;1325;230;295;0	606;0	665;556	705;3	167;0;221;254;0	372;0	662;563	273;3	258;0;42;225;271; ; ; ; ;
26424;1326;227;295;0	606;0	665;556	705;3	125;0;219;251;0	373;0	662;563	273;3	282;0;42;225;271; ; ; ; ;
26446;1327;233;290;0	606;0	665;556	705;3	173;0;221;259;0	372;0	662;563	273;3	253;0;42;225;271; ; ; ; ;
26464;1328;231;295;0	606;0	664;556	880;3	161;0;222;259;0	372;0	662;563	009;3	258;0;42;225;271; ; ; ; ;
26484;1329;225;286;0	606;0	664;556	880;3	147;0;221;257;0	372;0	662;563	009;3	283;0;42;225;271; ; ; ; ;
26504;1330;200;311;0	606;0	665;556	880;3	141;0;202;288;0	372;0	663;563	009;3	229;0;43;192;330; ; ; ; ;
26525;1331;193;329;0	606;0	665;556	880;3	156;0;180;316;0	373;0	663;563	009;3	218;0;43;192;330; ; ; ; ;
26544;1332;198;343;0	606;0	665;556	880;3	074;0;186;315;0	372;0	663;563	009;3	227;0;43;192;330; ; ; ; ;
26566;1333;195;358;0	605;0	664;556	346;3	066;0;192;315;0	372;0	663;562	456;3	219;0;43;192;330; ; ; ; ;
26584;1334;194;331;0	605;0	665;556	346;3	088;0;183;315;0	371;0	663;562	456;3	242;0;43;192;330; ; ; ; ;
26606;1335;204;338;0	605;0	665;556	346;3	128;0;185;311;0	371;0	663;562	456;3	284;0;43;192;330; ; ; ; ;
26624;1336;199;345;0	604;0	664;556	346;3	243;0;184;318;0	371;0	663;562	456;3	282;0;43;192;330; ; ; ; ;
26646;1337;199;346;0	604;0	664;556	346;3	204;0;186;313;0	371;0	663;562	456;3	323;0;43;192;330; ; ; ; ;
26664;1338;197;346;0	604;0	664;557	481;3	274;0;186;313;0	371;0	663;562	516;3	336;0;43;192;330; ; ; ; ;
26686;1339;198;344;0	605;0	664;557	481;3	182;0;183;316;0	371;0	663;562	516;3	301;0;43;192;330; ; ; ; ;
26704;1340;195;344;0	605;0	664;557	481;3	150;0;181;314;0	371;0	663;562	516;3	266;0;43;192;330; ; ; ; ;
26726;1341;201;340;0	605;0	664;557	481;3	157;0;185;321;0	371;0	663;562	516;3	268;0;43;192;330; ; ; ; ;
26743;1342;196;345;0	605;0	664;557	481;3	186;0;188;320;0	371;0	663;562	516;3	311;0;43;192;330; ; ; ; ;
26765;1343;199;345;0	605;0	663;557	098;3	171;0;188;318;0	371;0	662;563	414;3	300;0;43;192;330; ; ; ; ;
26783;1344;201;348;0	605;0	664;557	098;3	086;0;187;321;0	371;0	663;563	414;3	287;0;43;192;330; ; ; ; ;
26803;1345;195;346;0	605;0	664;557	098;3	109;0;188;311;0	372;0	663;563	414;3	247;0;43;192;330; ; ; ; ;
26823;1346;202;340;0	606;0	664;557	098;3	127;0;181;314;0	372;0	663;563	414;3	280;0;43;192;330; ; ; ; ;
26843;1347;200;347;0	606;0	664;557	098;3	176;0;179;315;0	372;0	663;563	414;3	218;0;43;192;330; ; ; ; ;
26863;1348;198;344;0	606;0	663;557	737;3	203;0;178;317;0	372;0	662;561	953;3	211;0;43;192;330; ; ; ; ;
26883;1349;196;349;0	605;0	664;557	737;3	125;0;186;310;0	371;0	662;561	953;3	283;0;43;192;330; ; ; ; ;
26903;1350;197;344;0	605;0	664;557	737;3	124;0;184;318;0	371;0	663;561	953;3	253;0;43;192;330; ; ; ; ;
26923;1351;193;345;0	605;0	664;557	737;3	101;0;181;315;0	371;0	663;561	953;3	235;0;43;192;330; ; ; ; ;
26943;1352;204;341;0	605;0	664;557	737;3	218;0;193;320;0	371;0	663;561	953;3	226;0;43;192;330; ; ; ; ;
26963;1353;205;343;0	605;0	663;556	359;3	212;0;192;319;0	371;0	662;562	368;3	220;0;43;192;330; ; ; ; ;
26983;1354;200;346;0	605;0	664;556	359;3	140;0;190;322;0	371;0	663;562	368;3	203;0;43;192;330; ; ; ; ;
27002;1355;199;337;0	605;0	664;556	359;3	114;0;187;314;0	371;0	663;562	368;3	280;0;43;192;330; ; ; ; ;
27022;1356;198;340;0	605;0	664;556	359;3	207;0;187;317;0	371;0	663;562	368;3	307;0;43;192;330; ; ; ; ;
27042;1357;195;350;0	605;0	664;556	359;3	210;0;186;323;0	371;0	663;562	368;3	229;0;43;192;330; ; ; ; ;
27062;1358;193;345;0	605;0	663;557	476;3	220;0;185;318;0	371;0	662;563	500;3	283;0;43;192;330; ; ; ; ;
27082;1359;201;341;0	605;0	664;557	476;3	124;0;189;317;0	371;0	663;563	500;3	233;0;43;192;330; ; ; ; ;
27102;1360;217;341;0	605;0	663;557	476;3	182;0;213;322;0	370;0	662;563	500;3	256;0;43;192;330; ; ; ; ;
27122;1361;358;349;0	603;0	662;557	476;3	228;0;388;315;0	368;0	661;563	500;3	294;0; ; ; ; ; ; ; ;
27142;1362;-800;-600;-1	000;-1	000;-1	000;-1	000;4;-800;-600;-1	000;-1	000;-1	000;-1	000;4; ; ; ; ; ; ; ;
27162;1363;-800;-600;-1	000;-1	000;-1	000;-1	000;4;-800;-600;-1	000;-1	000;-1	000;-1	000;4; ; ; ; ; ; ; ;
27182;1364;-800;-600;-1	000;-1	000;-1	000;-1	000;4;-800;-600;-1	000;-1	000;-1	000;-1	000;4; ; ; ; ; ; ; ;
27202;1365;-800;-600;-1	000;-1	000;-1	000;-1	000;4;-800;-600;-1	000;-1	000;-1	000;-1	000;4; ; ; ; ; ; ; ;
27222;1366;-800;-600;-1	000;-1	000;-1	000;-1	000;4;-800;-600;-1	000;-1	000;-1	000;-1	000;4; ; ; ; ; ; ; ;
27242;1367;391;385;0	602;0	663;557	476;3	071;0;-800;-600;0	602;0	663;-1	000;-1	000;4;44;394;380; ; ; ; ;
27262;1368;403;382;0	602;0	663;557	476;3	196;0;391;347;0	367;0	662;563	500;3	190;0;44;394;380; ; ; ; ;
27282;1369;403;377;0	602;0	663;562	272;3	223;0;391;345;0	367;0	662;564	675;3	196;0;44;394;380; ; ; ; ;
27302;1370;411;392;0	602;0	664;562	272;3	168;0;400;348;0	367;0	663;564	675;3	218;0;44;394;380; ; ; ; ;
27321;1371;409;389;0	602;0	665;562	272;3	185;0;398;362;0	367;0	663;564	675;3	191;0;44;394;380; ; ; ; ;
27341;1372;406;387;0	602;0	665;562	272;3	105;0;391;355;0	368;0	664;564	675;3	200;0;44;394;380; ; ; ; ;
27361;1373;410;394;0	602;0	665;562	272;3	160;0;397;366;0	368;0	664;564	675;3	282;0;44;394;380; ; ; ; ;
27381;1374;408;393;0	602;0	665;561	602;3	144;0;394;366;0	368;0	664;564	439;3	275;0;44;394;380; ; ; ; ;
27401;1375;401;389;0	602;0	666;561	602;3	112;0;396;368;0	368;0	664;564	439;3	170;0;44;394;380; ; ; ; ;
27421;1376;410;381;0	603;0	666;561	602;3	180;0;389;368;0	368;0	664;564	439;3	195;0;44;394;380; ; ; ; ;
27441;1377;405;387;0	603;0	666;561	602;3	100;0;395;363;0	368;0	664;564	439;3	217;0;44;394;380; ; ; ; ;
27461;1378;410;386;0	603;0	666;561	602;3	208;0;391;371;0	369;0	664;564	439;3	228;0;44;394;380; ; ; ; ;
27481;1379;409;386;0	603;0	666;560	015;3	182;0;394;370;0	368;0	664;564	555;3	239;0;44;394;380; ; ; ; ;
27501;1380;409;397;0	603;0	666;560	015;3	095;0;392;364;0	368;0	665;564	555;3	162;0;44;394;380; ; ; ; ;
27521;1381;406;383;0	602;0	666;560	015;3	180;0;389;361;0	368;0	665;564	555;3	250;0;44;394;380; ; ; ; ;
27541;1382;402;382;0	602;0	666;560	015;3	193;0;394;358;0	368;0	665;564	555;3	249;0;44;394;380; ; ; ; ;
27561;1383;404;391;0	602;0	666;560	015;3	137;0;390;369;0	368;0	665;564	555;3	200;0;44;394;380; ; ; ; ;
27580;1384;401;381;0	602;0	666;562	124;3	198;0;390;368;0	368;0	665;563	906;3	243;0;44;394;380; ; ; ; ;
27601;1385;408;386;0	602;0	667;562	124;3	203;0;388;370;0	368;0	665;563	906;3	201;0;44;394;380; ; ; ; ;
27620;1386;405;386;0	602;0	667;562	124;3	197;0;392;362;0	368;0	665;563	906;3	232;0;44;394;380; ; ; ; ;
27640;1387;404;383;0	602;0	667;562	124;3	199;0;382;356;0	368;0	666;563	906;3	274;0;44;394;380; ; ; ; ;
27660;1388;409;384;0	602;0	667;562	124;3	241;0;388;359;0	368;0	665;563	906;3	229;0;44;394;380; ; ; ; ;
27680;1389;407;387;0	603;0	667;559	416;3	226;0;388;355;0	369;0	665;564	464;3	245;0;44;394;380; ; ; ; ;
27700;1390;406;385;0	603;0	667;559	416;3	231;0;391;366;0	369;0	665;564	464;3	290;0;44;394;380; ; ; ; ;
27720;1391;405;386;0	603;0	668;559	416;3	209;0;390;362;0	369;0	665;564	464;3	355;0;44;394;380; ; ; ; ;
27740;1392;418;387;0	604;0	668;559	416;3	245;0;396;360;0	370;0	665;564	464;3	293;0;44;394;380; ; ; ; ;
27760;1393;406;394;0	604;0	668;559	416;3	231;0;392;367;0	370;0	665;564	464;3	263;0;44;394;380; ; ; ; ;
27780;1394;409;393;0	604;0	667;561	997;3	244;0;393;364;0	370;0	664;564	921;3	280;0;44;394;380; ; ; ; ;
27800;1395;406;391;0	604;0	668;561	997;3	215;0;393;365;0	370;0	665;564	921;3	297;0;44;394;380; ; ; ; ;
27820;1396;403;380;0	604;0	668;561	997;3	180;0;387;365;0	370;0	665;564	921;3	267;0;44;394;380; ; ; ; ;
27840;1397;407;391;0	604;0	668;561	997;3	186;0;394;364;0	370;0	665;564	921;3	257;0;44;394;380; ; ; ; ;
27860;1398;401;391;0	604;0	668;561	997;3	185;0;389;355;0	370;0	665;564	921;3	313;0;44;394;380; ; ; ; ;
27880;1399;402;390;0	604;0	667;559	927;3	173;0;392;354;0	370;0	664;564	443;3	294;0;44;394;380; ; ; ; ;
27900;1400;395;396;0	604;0	668;559	927;3	209;0;381;366;0	370;0	665;564	443;3	271;0;44;394;380; ; ; ; ;
27919;1401;397;394;0	604;0	667;559	927;3	262;0;386;364;0	370;0	665;564	443;3	310;0;44;394;380; ; ; ; ;
27939;1402;401;399;0	604;0	667;559	927;3	228;0;383;380;0	370;0	665;564	443;3	240;0;44;394;380; ; ; ; ;
27959;1403;389;392;0	604;0	667;559	927;3	256;0;374;371;0	370;0	665;564	443;3	330;0;44;394;380; ; ; ; ;
27979;1404;390;392;0	604;0	667;560	732;3	246;0;375;375;0	370;0	664;564	047;3	311;0;44;394;380; ; ; ; ;
27999;1405;397;397;0	604;0	667;560	732;3	233;0;382;370;0	370;0	665;564	047;3	309;0;44;394;380; ; ; ; ;
28019;1406;393;401;0	604;0	667;560	732;3	296;0;382;372;0	370;0	665;564	047;3	294;0;44;394;380; ; ; ; ;
28039;1407;395;402;0	604;0	667;560	732;3	314;0;374;372;0	370;0	664;564	047;3	351;0;44;394;380; ; ; ; ;
28059;1408;397;401;0	604;0	667;560	732;3	310;0;384;368;0	370;0	664;564	047;3	282;0;44;394;380; ; ; ; ;
28079;1409;396;402;0	604;0	667;559	587;3	300;0;382;370;0	370;0	664;563	650;3	295;0;44;394;380; ; ; ; ;
28099;1410;404;403;0	604;0	667;559	587;3	277;0;387;371;0	370;0	664;563	650;3	304;0;44;394;380; ; ; ; ;
28119;1411;399;402;0	604;0	667;559	587;3	309;0;383;370;0	370;0	664;563	650;3	276;0;44;394;380; ; ; ; ;
28139;1412;402;406;0	604;0	667;559	587;3	333;0;379;369;0	370;0	664;563	650;3	352;0;44;394;380; ; ; ; ;
28159;1413;398;397;0	604;0	667;559	587;3	304;0;379;372;0	370;0	664;563	650;3	334;0;44;394;380; ; ; ; ;
28179;1414;399;396;0	604;0	667;560	506;3	316;0;378;371;0	370;0	664;563	565;3	341;0;44;394;380; ; ; ; ;
28198;1415;399;397;0	604;0	667;560	506;3	312;0;379;374;0	370;0	664;563	565;3	296;0;44;394;380; ; ; ; ;
28218;1416;400;404;0	604;0	667;560	506;3	295;0;383;378;0	370;0	664;563	565;3	348;0;44;394;380; ; ; ; ;
28238;1417;396;398;0	604;0	667;560	506;3	314;0;385;371;0	370;0	664;563	565;3	320;0;44;394;380; ; ; ; ;
28258;1418;401;400;0	604;0	667;560	506;3	276;0;378;378;0	370;0	664;563	565;3	278;0;44;394;380; ; ; ; ;
28278;1419;401;401;0	604;0	666;561	776;3	283;0;381;375;0	370;0	664;564	021;3	298;0;44;394;380; ; ; ; ;
28298;1420;401;399;0	604;0	667;561	776;3	303;0;388;377;0	370;0	664;564	021;3	284;0;44;394;380; ; ; ; ;
28318;1421;388;396;0	604;0	667;561	776;3	307;0;385;372;0	370;0	664;564	021;3	238;0;44;394;380; ; ; ; ;
28338;1422;398;405;0	604;0	667;561	776;3	288;0;380;384;0	370;0	664;564	021;3	256;0;44;394;380; ; ; ; ;
28358;1423;397;401;0	604;0	667;561	776;3	310;0;387;378;0	370;0	664;564	021;3	297;0;44;394;380; ; ; ; ;
28378;1424;396;403;0	604;0	666;561	126;3	301;0;384;379;0	370;0	664;563	776;3	279;0;44;394;380; ; ; ; ;
28398;1425;397;403;0	604;0	667;561	126;3	325;0;382;371;0	370;0	664;563	776;3	214;0;44;394;380; ; ; ; ;
28418;1426;400;403;0	604;0	667;561	126;3	255;0;382;377;0	370;0	664;563	776;3	259;0;44;394;380; ; ; ; ;
28438;1427;400;406;0	604;0	667;561	126;3	268;0;385;381;0	370;0	664;563	776;3	249;0;44;394;380; ; ; ; ;
28458;1428;403;395;0	604;0	667;561	126;3	302;0;383;378;0	370;0	664;563	776;3	300;0;44;394;380; ; ; ; ;
28478;1429;404;395;0	604;0	666;561	207;3	269;0;384;380;0	370;0	663;564	062;3	313;0;44;394;380; ; ; ; ;
28497;1430;400;404;0	604;0	667;561	207;3	275;0;382;369;0	370;0	664;564	062;3	316;0;44;394;380; ; ; ; ;
28517;1431;449;435;0	603;0	667;561	207;3	331;0;430;411;0	370;0	664;564	062;3	300;0;45;464;430; ; ; ; ;
28537;1432;457;434;0	602;0	667;561	207;3	346;0;445;417;0	369;0	664;564	062;3	267;0;45;464;430; ; ; ; ;
28557;1433;459;452;0	602;0	667;561	207;3	314;0;449;416;0	369;0	664;564	062;3	276;0;45;464;430; ; ; ; ;
28577;1434;461;456;0	602;0	667;563	208;3	325;0;453;414;0	369;0	664;563	903;3	284;0;45;464;430; ; ; ; ;
28597;1435;458;437;0	602;0	667;563	208;3	316;0;451;422;0	369;0	665;563	903;3	273;0;45;464;430; ; ; ; ;
28617;1436;461;437;0	602;0	667;563	208;3	288;0;452;409;0	369;0	665;563	903;3	271;0;45;464;430; ; ; ; ;
28637;1437;461;435;0	602;0	667;563	208;3	306;0;450;415;0	369;0	665;563	903;3	269;0;45;464;430; ; ; ; ;
28657;1438;464;436;0	602;0	667;563	208;3	343;0;452;427;0	369;0	665;563	903;3	253;0;45;464;430; ; ; ; ;
28677;1439;465;435;0	602;0	667;562	641;3	332;0;452;423;0	369;0	664;564	081;3	251;0;45;464;430; ; ; ; ;
28697;1440;464;434;0	602;0	667;562	641;3	325;0;457;417;0	369;0	665;564	081;3	263;0;45;464;430; ; ; ; ;
28717;1441;461;440;0	602;0	667;562	641;3	344;0;450;426;0	369;0	665;564	081;3	212;0;45;464;430; ; ; ; ;
28737;1442;462;435;0	602;0	667;562	641;3	252;0;451;421;0	369;0	665;564	081;3	279;0;45;464;430; ; ; ; ;
28757;1443;463;438;0	603;0	667;562	641;3	280;0;453;409;0	369;0	665;564	081;3	231;0;45;464;430; ; ; ; ;
28776;1444;462;437;0	603;0	667;561	338;3	255;0;454;412;0	369;0	664;563	722;3	258;0;45;464;430; ; ; ; ;
28796;1445;459;443;0	603;0	667;561	338;3	244;0;456;411;0	369;0	665;563	722;3	241;0;45;464;430; ; ; ; ;
28816;1446;476;445;0	602;0	667;561	338;3	189;0;469;415;0	369;0	665;563	722;3	257;0;45;464;430; ; ; ; ;
28836;1447;473;443;0	603;0	668;561	338;3	232;0;461;425;0	369;0	665;563	722;3	244;0;45;464;430; ; ; ; ;
28856;1448;469;448;0	603;0	668;561	338;3	231;0;462;421;0	369;0	665;563	722;3	281;0;45;464;430; ; ; ; ;
28876;1449;467;447;0	603;0	667;562	903;3	239;0;463;425;0	369;0	664;563	554;3	283;0;45;464;430; ; ; ; ;
28896;1450;474;446;0	603;0	668;562	903;3	276;0;468;426;0	369;0	665;563	554;3	233;0;45;464;430; ; ; ; ;
28916;1451;476;431;0	603;0	668;562	903;3	297;0;459;429;0	369;0	665;563	554;3	254;0;45;464;430; ; ; ; ;
28936;1452;477;442;0	603;0	668;562	903;3	258;0;467;421;0	369;0	665;563	554;3	253;0;45;464;430; ; ; ; ;
28956;1453;470;439;0	603;0	668;562	903;3	294;0;466;421;0	369;0	665;563	554;3	289;0;45;464;430; ; ; ; ;
28976;1454;471;433;0	603;0	667;563	405;3	283;0;464;418;0	369;0	664;565	571;3	312;0;45;464;430; ; ; ; ;
28996;1455;478;437;0	603;0	668;563	405;3	292;0;462;427;0	369;0	665;565	571;3	241;0;45;464;430; ; ; ; ;
29016;1456;468;448;0	603;0	668;563	405;3	354;0;464;424;0	369;0	665;565	571;3	277;0;45;464;430; ; ; ; ;
29036;1457;475;445;0	603;0	668;563	405;3	320;0;458;420;0	369;0	665;565	571;3	274;0;45;464;430; ; ; ; ;
29056;1458;472;452;0	603;0	668;563	405;3	319;0;464;417;0	369;0	665;565	571;3	288;0;45;464;430; ; ; ; ;
29076;1459;468;453;0	603;0	668;562	031;3	310;0;462;416;0	369;0	665;564	431;3	285;0;45;464;430; ; ; ; ;
29095;1460;476;439;0	603;0	668;562	031;3	335;0;463;420;0	369;0	665;564	431;3	259;0;45;464;430; ; ; ; ;
29115;1461;482;440;0	603;0	668;562	031;3	285;0;468;420;0	369;0	665;564	431;3	253;0;45;464;430; ; ; ; ;
29135;1462;474;448;0	603;0	668;562	031;3	281;0;463;427;0	369;0	665;564	431;3	235;0;45;464;430; ; ; ; ;
29155;1463;474;437;0	603;0	669;562	031;3	226;0;459;425;0	369;0	665;564	431;3	255;0;45;464;430; ; ; ; ;
29175;1464;476;438;0	603;0	668;563	463;3	212;0;460;423;0	369;0	665;564	722;3	251;0;45;464;430; ; ; ; ;
29195;1465;479;442;0	603;0	669;563	463;3	264;0;465;426;0	369;0	665;564	722;3	197;0;45;464;430; ; ; ; ;
29215;1466;471;438;0	603;0	668;563	463;3	226;0;464;429;0	369;0	665;564	722;3	270;0;45;464;430; ; ; ; ;
29235;1467;481;434;0	603;0	668;563	463;3	247;0;477;413;0	369;0	665;564	722;3	312;0;45;464;430; ; ; ; ;
29255;1468;550;337;0	601;0	667;563	463;3	213;0;550;318;0	369;0	664;564	722;3	274;0; ; ; ; ; ; ; ;
29275;1469;554;328;0	600;0	666;561	420;3	205;0;556;314;0	368;0	663;558	307;3	253;0; ; ; ; ; ; ; ;
29295;1470;601;325;0	600;0	666;561	420;3	160;0;602;313;0	367;0	663;558	307;3	262;0;46;592;326; ; ; ; ;
29315;1471;597;332;0	600;0	666;561	420;3	215;0;591;320;0	367;0	663;558	307;3	191;0;46;592;326; ; ; ; ;
29335;1472;599;326;0	600;0	666;561	420;3	149;0;595;319;0	367;0	663;558	307;3	245;0;46;592;326; ; ; ; ;
29355;1473;597;332;0	600;0	666;561	420;3	153;0;591;317;0	366;0	663;558	307;3	231;0;46;592;326; ; ; ; ;
29374;1474;597;330;0	600;0	665;561	911;3	166;0;593;319;0	366;0	663;559	273;3	212;0;46;592;326; ; ; ; ;
29394;1475;606;329;0	600;0	666;561	911;3	203;0;596;313;0	366;0	663;559	273;3	212;0;46;592;326; ; ; ; ;
29414;1476;601;328;0	600;0	666;561	911;3	187;0;597;318;0	366;0	664;559	273;3	246;0;46;592;326; ; ; ; ;
29434;1477;598;329;0	600;0	666;561	911;3	147;0;599;321;0	366;0	664;559	273;3	203;0;46;592;326; ; ; ; ;
29454;1478;580;339;0	600;0	667;561	911;3	156;0;572;332;0	366;0	664;559	273;3	152;0;46;592;326; ; ; ; ;
29474;1479;575;338;0	602;0	667;562	609;3	169;0;574;331;0	370;0	664;563	594;3	176;0;46;592;326; ; ; ; ;
29494;1480;379;421;0	604;0	669;562	609;3	209;0;360;399;0	371;0	665;563	594;3	221;0;47;361;424; ; ; ; ;
29514;1481;363;431;0	604;0	669;562	609;3	112;0;343;421;0	371;0	665;563	594;3	273;0;47;361;424; ; ; ; ;
29534;1482;371;428;0	605;0	669;562	609;3	168;0;349;415;0	371;0	665;563	594;3	191;0;47;361;424; ; ; ; ;
29554;1483;367;434;0	605;0	669;562	609;3	126;0;354;411;0	372;0	665;563	594;3	198;0;47;361;424; ; ; ; ;
29574;1484;372;435;0	605;0	668;560	937;3	141;0;347;420;0	372;0	665;565	380;3	214;0;47;361;424; ; ; ; ;
29594;1485;379;434;0	605;0	669;560	937;3	155;0;356;410;0	372;0	665;565	380;3	253;0;47;361;424; ; ; ; ;
29614;1486;373;445;0	605;0	669;560	937;3	155;0;346;406;0	372;0	665;565	380;3	216;0;47;361;424; ; ; ; ;
29634;1487;366;437;0	605;0	669;560	937;3	189;0;355;405;0	371;0	665;565	380;3	283;0;47;361;424; ; ; ; ;
29654;1488;372;440;0	605;0	669;560	937;3	285;0;350;414;0	371;0	665;565	380;3	237;0;47;361;424; ; ; ; ;
29674;1489;370;445;0	605;0	669;560	481;3	302;0;354;412;0	371;0	665;565	006;3	232;0;47;361;424; ; ; ; ;
29693;1490;374;444;0	605;0	669;560	481;3	238;0;355;406;0	371;0	666;565	006;3	267;0;47;361;424; ; ; ; ;
29713;1491;374;438;0	604;0	669;560	481;3	212;0;356;415;0	371;0	666;565	006;3	266;0;47;361;424; ; ; ; ;
29733;1492;370;432;0	604;0	669;560	481;3	259;0;352;413;0	371;0	666;565	006;3	274;0;47;361;424; ; ; ; ;
29753;1493;371;436;0	604;0	669;560	481;3	253;0;351;411;0	370;0	666;565	006;3	274;0;47;361;424; ; ; ; ;
29773;1494;372;433;0	604;0	668;561	348;3	257;0;351;415;0	370;0	665;564	223;3	269;0;47;361;424; ; ; ; ;
29793;1495;371;439;0	604;0	668;561	348;3	271;0;356;412;0	370;0	665;564	223;3	248;0;47;361;424; ; ; ; ;
29813;1496;370;440;0	604;0	668;561	348;3	228;0;353;401;0	370;0	665;564	223;3	329;0;47;361;424; ; ; ; ;
29833;1497;368;442;0	604;0	668;561	348;3	268;0;353;411;0	370;0	665;564	223;3	236;0;47;361;424; ; ; ; ;
29853;1498;374;444;0	604;0	668;561	348;3	218;0;355;407;0	370;0	665;564	223;3	239;0;47;361;424; ; ; ; ;
29873;1499;374;446;0	604;0	668;561	064;3	226;0;353;404;0	370;0	665;564	397;3	242;0;47;361;424; ; ; ; ;
29893;1500;370;440;0	604;0	668;561	064;3	251;0;358;401;0	371;0	665;564	397;3	283;0;47;361;424; ; ; ; ;
29913;1501;370;440;0	605;0	668;561	064;3	225;0;353;409;0	371;0	665;564	397;3	288;0;47;361;424; ; ; ; ;
29933;1502;365;428;0	605;0	669;561	064;3	242;0;347;414;0	370;0	665;564	397;3	278;0;47;361;424; ; ; ; ;
29952;1503;370;435;0	605;0	669;561	064;3	197;0;351;410;0	371;0	666;564	397;3	315;0;47;361;424; ; ; ; ;
29972;1504;368;432;0	605;0	668;561	541;3	196;0;348;410;0	371;0	665;565	777;3	325;0;47;361;424; ; ; ; ;
29992;1505;369;441;0	605;0	669;561	541;3	205;0;355;407;0	371;0	666;565	777;3	305;0;47;361;424; ; ; ; ;
30012;1506;370;433;0	605;0	669;561	541;3	307;0;353;409;0	371;0	666;565	777;3	269;0;47;361;424; ; ; ; ;
30032;1507;369;446;0	605;0	669;561	541;3	232;0;352;412;0	371;0	666;565	777;3	290;0;47;361;424; ; ; ; ;
30052;1508;369;436;0	605;0	669;561	541;3	222;0;352;416;0	371;0	666;565	777;3	236;0;47;361;424; ; ; ; ;
30072;1509;369;441;0	605;0	669;561	177;3	253;0;352;419;0	371;0	665;565	038;3	227;0;47;361;424; ; ; ; ;
30092;1510;369;430;0	605;0	669;561	177;3	187;0;350;419;0	371;0	666;565	038;3	285;0;47;361;424; ; ; ; ;
30112;1511;374;438;0	605;0	669;561	177;3	278;0;351;409;0	371;0	666;565	038;3	230;0;47;361;424; ; ; ; ;
30132;1512;370;448;0	605;0	670;561	177;3	236;0;355;412;0	371;0	666;565	038;3	258;0;47;361;424; ; ; ; ;
30152;1513;369;435;0	605;0	670;561	177;3	211;0;358;406;0	371;0	666;565	038;3	246;0;47;361;424; ; ; ; ;
30172;1514;370;437;0	605;0	669;561	166;3	248;0;359;405;0	371;0	666;565	398;3	262;0;47;361;424; ; ; ; ;
30192;1515;371;437;0	605;0	670;561	166;3	217;0;360;402;0	371;0	666;565	398;3	270;0;47;361;424; ; ; ; ;
30212;1516;374;442;0	605;0	669;561	166;3	193;0;358;405;0	371;0	666;565	398;3	266;0;47;361;424; ; ; ; ;
30232;1517;387;399;0	604;0	669;561	166;3	219;0;368;372;0	371;0	665;565	398;3	285;0;48;379;387; ; ; ; ;
30252;1518;392;401;0	604;0	668;561	166;3	203;0;371;377;0	371;0	665;565	398;3	256;0;48;379;387; ; ; ; ;
30272;1519;398;404;0	604;0	668;560	202;3	192;0;373;383;0	370;0	665;564	108;3	250;0;48;379;387; ; ; ; ;
30291;1520;388;395;0	604;0	668;560	202;3	200;0;365;373;0	370;0	665;564	108;3	267;0;48;379;387; ; ; ; ;
30311;1521;381;398;0	604;0	668;560	202;3	220;0;366;373;0	370;0	665;564	108;3	242;0;48;379;387; ; ; ; ;
30331;1522;383;393;0	604;0	668;560	202;3	216;0;371;372;0	370;0	665;564	108;3	266;0;48;379;387; ; ; ; ;
30351;1523;390;405;0	604;0	668;560	202;3	238;0;371;374;0	370;0	665;564	108;3	319;0;48;379;387; ; ; ; ;
30371;1524;387;406;0	604;0	667;560	203;3	242;0;371;373;0	370;0	664;564	615;3	320;0;48;379;387; ; ; ; ;
30391;1525;386;400;0	604;0	667;560	203;3	232;0;379;367;0	370;0	664;564	615;3	320;0;48;379;387; ; ; ; ;
30411;1526;388;400;0	604;0	667;560	203;3	266;0;376;370;0	370;0	664;564	615;3	274;0;48;379;387; ; ; ; ;
30431;1527;385;394;0	604;0	667;560	203;3	178;0;369;375;0	370;0	664;564	615;3	304;0;48;379;387; ; ; ; ;
30451;1528;387;405;0	604;0	667;560	203;3	194;0;370;372;0	370;0	664;564	615;3	293;0;48;379;387; ; ; ; ;
30471;1529;388;403;0	603;0	666;561	280;3	192;0;370;375;0	369;0	664;564	260;3	273;0;48;379;387; ; ; ; ;
30491;1530;388;403;0	603;0	667;561	280;3	230;0;371;370;0	369;0	664;564	260;3	333;0;48;379;387; ; ; ; ;
30511;1531;386;395;0	603;0	667;561	280;3	186;0;374;377;0	369;0	664;564	260;3	291;0;48;379;387; ; ; ; ;
30531;1532;395;404;0	603;0	667;561	280;3	199;0;370;369;0	369;0	664;564	260;3	329;0;48;379;387; ; ; ; ;
30550;1533;392;403;0	603;0	667;561	280;3	269;0;378;374;0	369;0	664;564	260;3	278;0;48;379;387; ; ; ; ;
30570;1534;393;402;0	603;0	666;560	589;3	250;0;378;375;0	369;0	664;564	395;3	287;0;48;379;387; ; ; ; ;
30590;1535;386;399;0	603;0	667;560	589;3	252;0;375;369;0	369;0	664;564	395;3	301;0;48;379;387; ; ; ; ;
30610;1536;391;402;0	603;0	667;560	589;3	237;0;373;375;0	369;0	665;564	395;3	277;0;48;379;387; ; ; ; ;
30630;1537;392;401;0	603;0	667;560	589;3	228;0;368;379;0	369;0	664;564	395;3	262;0;48;379;387; ; ; ; ;
30650;1538;387;394;0	603;0	667;560	589;3	223;0;369;379;0	369;0	664;564	395;3	328;0;48;379;387; ; ; ; ;
30670;1539;390;394;0	603;0	666;561	290;3	222;0;369;378;0	369;0	664;564	306;3	313;0;48;379;387; ; ; ; ;
30690;1540;386;393;0	603;0	667;561	290;3	247;0;374;363;0	369;0	664;564	306;3	308;0;48;379;387; ; ; ; ;
30710;1541;390;407;0	603;0	667;561	290;3	286;0;375;381;0	369;0	664;564	306;3	275;0;48;379;387; ; ; ; ;
30730;1542;384;403;0	603;0	667;561	290;3	257;0;370;375;0	370;0	664;564	306;3	368;0;48;379;387; ; ; ; ;
30750;1543;391;411;0	603;0	667;561	290;3	338;0;372;375;0	370;0	664;564	306;3	263;0;48;379;387; ; ; ; ;
30770;1544;390;413;0	603;0	667;559	982;3	338;0;372;377;0	370;0	664;563	737;3	287;0;48;379;387; ; ; ; ;
30790;1545;387;402;0	603;0	667;559	982;3	326;0;371;372;0	370;0	664;563	737;3	355;0;48;379;387; ; ; ; ;
30810;1546;392;401;0	603;0	667;559	982;3	328;0;374;372;0	370;0	664;563	737;3	302;0;48;379;387; ; ; ; ;
30830;1547;387;395;0	604;0	667;559	982;3	368;0;365;377;0	370;0	664;563	737;3	317;0;48;379;387; ; ; ; ;
30850;1548;388;400;0	604;0	667;559	982;3	330;0;368;373;0	370;0	664;563	737;3	351;0;48;379;387; ; ; ; ;
30869;1549;390;397;0	604;0	667;560	799;3	349;0;367;374;0	370;0	664;564	522;3	332;0;48;379;387; ; ; ; ;
30889;1550;386;392;0	604;0	667;560	799;3	317;0;368;372;0	370;0	664;564	522;3	347;0;48;379;387; ; ; ; ;
30909;1551;385;403;0	604;0	667;560	799;3	374;0;373;376;0	371;0	664;564	522;3	349;0;48;379;387; ; ; ; ;
30929;1552;387;397;0	604;0	667;560	799;3	394;0;370;377;0	371;0	664;564	522;3	365;0;48;379;387; ; ; ; ;
30949;1553;387;402;0	604;0	668;560	799;3	400;0;369;379;0	371;0	664;564	522;3	346;0;48;379;387; ; ; ; ;
30969;1554;387;400;0	604;0	667;560	816;3	406;0;370;380;0	371;0	664;565	164;3	355;0;48;379;387; ; ; ; ;
30989;1555;390;401;0	605;0	668;560	816;3	414;0;371;385;0	371;0	664;565	164;3	397;0;48;379;387; ; ; ; ;
31009;1556;383;403;0	605;0	668;560	816;3	387;0;373;381;0	371;0	664;565	164;3	404;0;48;379;387; ; ; ; ;
31029;1557;385;403;0	605;0	668;560	816;3	385;0;373;372;0	371;0	664;565	164;3	416;0;48;379;387; ; ; ; ;
31049;1558;388;406;0	605;0	668;560	816;3	400;0;368;370;0	371;0	664;565	164;3	476;0;48;379;387; ; ; ; ;
31069;1559;385;407;0	605;0	668;560	132;3	381;0;368;369;0	371;0	664;565	177;3	489;0;48;379;387; ; ; ; ;
31089;1560;382;403;0	605;0	668;560	132;3	421;0;366;382;0	371;0	665;565	177;3	439;0;48;379;387; ; ; ; ;
31109;1561;307;397;0	606;0	668;560	132;3	375;0;296;370;0	373;0	665;565	177;3	356;0;49;268;387; ; ; ; ;
31129;1562;289;400;0	607;0	668;560	132;3	357;0;267;363;0	374;0	665;565	177;3	432;0;49;268;387; ; ; ; ;
31148;1563;280;403;0	607;0	668;560	132;3	408;0;259;365;0	374;0	665;565	177;3	421;0;49;268;387; ; ; ; ;
31168;1564;272;400;0	607;0	668;559	713;3	378;0;251;361;0	374;0	664;565	118;3	397;0;49;268;387; ; ; ; ;
31188;1565;274;407;0	607;0	669;559	713;3	372;0;260;376;0	374;0	665;565	118;3	422;0;49;268;387; ; ; ; ;
31208;1566;277;407;0	607;0	669;559	713;3	408;0;261;371;0	374;0	665;565	118;3	427;0;49;268;387; ; ; ; ;
31228;1567;274;408;0	607;0	669;559	713;3	347;0;262;367;0	374;0	665;565	118;3	456;0;49;268;387; ; ; ; ;
31250;1568;277;407;0	607;0	669;559	713;3	353;0;261;374;0	374;0	665;565	118;3	389;0;49;268;387; ; ; ; ;
31268;1569;276;408;0	607;0	668;559	274;3	356;0;262;372;0	374;0	664;564	067;3	390;0;49;268;387; ; ; ; ;
31288;1570;273;400;0	607;0	669;559	274;3	309;0;256;375;0	374;0	665;564	067;3	430;0;49;268;387; ; ; ; ;
31308;1571;275;412;0	607;0	669;559	274;3	340;0;258;375;0	374;0	665;564	067;3	393;0;49;268;387; ; ; ; ;
31328;1572;246;424;0	608;0	669;559	274;3	294;0;221;391;0	375;0	665;564	067;3	386;0;50;242;418; ; ; ; ;
31348;1573;231;420;0	608;0	669;559	274;3	337;0;225;388;0	375;0	665;564	067;3	411;0;50;242;418; ; ; ; ;
31368;1574;222;417;0	608;0	669;558	007;3	313;0;229;385;0	375;0	665;563	377;3	386;0;50;242;418; ; ; ; ;
31388;1575;238;423;0	608;0	669;558	007;3	264;0;223;396;0	375;0	665;563	377;3	377;0;50;242;418; ; ; ; ;
31408;1576;240;430;0	608;0	669;558	007;3	248;0;226;399;0	374;0	665;563	377;3	327;0;50;242;418; ; ; ; ;
31428;1577;245;423;0	608;0	669;558	007;3	332;0;225;401;0	374;0	665;563	377;3	325;0;50;242;418; ; ; ; ;
31448;1578;247;428;0	608;0	669;558	007;3	329;0;223;397;0	374;0	665;563	377;3	380;0;50;242;418; ; ; ; ;
31467;1579;249;425;0	608;0	669;558	990;3	332;0;223;398;0	374;0	665;564	788;3	363;0;50;242;418; ; ; ; ;
31487;1580;247;435;0	608;0	669;558	990;3	301;0;231;398;0	374;0	665;564	788;3	383;0;50;242;418; ; ; ; ;
31507;1581;250;436;0	608;0	669;558	990;3	327;0;231;403;0	374;0	665;564	788;3	384;0;50;242;418; ; ; ; ;
31527;1582;247;429;0	608;0	669;558	990;3	343;0;226;402;0	374;0	666;564	788;3	422;0;50;242;418; ; ; ; ;
31547;1583;250;437;0	608;0	669;558	990;3	312;0;234;399;0	374;0	666;564	788;3	437;0;50;242;418; ; ; ; ;
31567;1584;249;435;0	607;0	669;558	992;3	331;0;233;400;0	374;0	665;565	347;3	456;0;50;242;418; ; ; ; ;
31587;1585;251;440;0	607;0	669;558	992;3	372;0;228;406;0	374;0	666;565	347;3	429;0;50;242;418; ; ; ; ;
31607;1586;253;431;0	607;0	669;558	992;3	383;0;234;395;0	373;0	666;565	347;3	460;0;50;242;418; ; ; ; ;
31627;1587;257;428;0	607;0	669;558	992;3	352;0;231;403;0	373;0	666;565	347;3	421;0;50;242;418; ; ; ; ;
31647;1588;248;431;0	607;0	669;558	992;3	393;0;231;405;0	373;0	666;565	347;3	414;0;50;242;418; ; ; ; ;
31667;1589;249;428;0	607;0	668;560	228;3	393;0;231;402;0	373;0	665;564	278;3	412;0;50;242;418; ; ; ; ;
31687;1590;260;434;0	607;0	669;560	228;3	356;0;233;404;0	373;0	666;564	278;3	379;0;50;242;418; ; ; ; ;
31707;1591;253;431;0	607;0	669;560	228;3	397;0;232;408;0	373;0	666;564	278;3	415;0;50;242;418; ; ; ; ;
31729;1592;247;434;0	607;0	669;560	228;3	399;0;238;407;0	373;0	665;564	278;3	362;0;50;242;418; ; ; ; ;
31746;1593;252;433;0	607;0	669;560	228;3	381;0;229;406;0	373;0	666;564	278;3	400;0;50;242;418; ; ; ; ;
31769;1594;249;431;0	607;0	668;560	464;3	378;0;229;406;0	373;0	665;565	685;3	415;0;50;242;418; ; ; ; ;
31786;1595;252;429;0	607;0	669;560	464;3	321;0;229;405;0	373;0	665;565	685;3	401;0;50;242;418; ; ; ; ;
31808;1596;255;433;0	607;0	668;560	464;3	332;0;230;408;0	373;0	665;565	685;3	392;0;50;242;418; ; ; ; ;
31826;1597;251;433;0	607;0	668;560	464;3	370;0;230;397;0	373;0	665;565	685;3	400;0;50;242;418; ; ; ; ;
31848;1598;252;435;0	607;0	668;560	464;3	362;0;232;404;0	373;0	665;565	685;3	372;0;50;242;418; ; ; ; ;
31866;1599;253;436;0	607;0	668;559	501;3	348;0;234;404;0	373;0	665;563	657;3	355;0;50;242;418; ; ; ; ;
31886;1600;259;437;0	606;0	668;559	501;3	349;0;237;402;0	372;0	665;563	657;3	374;0;50;242;418; ; ; ; ;
31906;1601;255;435;0	606;0	668;559	501;3	313;0;234;411;0	372;0	666;563	657;3	410;0;50;242;418; ; ; ; ;
31928;1602;259;431;0	606;0	669;559	501;3	304;0;237;411;0	372;0	666;563	657;3	384;0;50;242;418; ; ; ; ;
31946;1603;260;430;0	605;0	669;559	501;3	308;0;236;410;0	371;0	666;563	657;3	346;0;50;242;418; ; ; ; ;
31966;1604;259;428;0	605;0	668;559	901;3	305;0;235;407;0	371;0	666;565	433;3	365;0;50;242;418; ; ; ; ;
31986;1605;256;431;0	604;0	668;559	901;3	329;0;238;411;0	370;0	667;565	433;3	323;0;50;242;418; ; ; ; ;
32006;1606;258;440;0	604;0	669;559	901;3	313;0;238;401;0	370;0	667;565	433;3	361;0;50;242;418; ; ; ; ;
32026;1607;256;442;0	603;0	669;559	901;3	265;0;242;414;0	369;0	667;565	433;3	289;0;50;242;418; ; ; ; ;
32046;1608;256;436;0	603;0	669;559	901;3	312;0;239;417;0	369;0	667;565	433;3	335;0;50;242;418; ; ; ; ;
32066;1609;255;441;0	603;0	668;560	752;3	301;0;240;416;0	369;0	667;565	574;3	338;0;50;242;418; ; ; ; ;
32085;1610;260;441;0	603;0	669;560	752;3	252;0;236;415;0	369;0	667;565	574;3	299;0;50;242;418; ; ; ; ;
32105;1611;254;431;0	603;0	669;560	752;3	278;0;246;407;0	369;0	668;565	574;3	326;0;50;242;418; ; ; ; ;
32126;1612;260;440;0	603;0	669;560	752;3	230;0;240;407;0	370;0	668;565	574;3	290;0;50;242;418; ; ; ; ;
32145;1613;257;438;0	604;0	669;560	752;3	184;0;237;411;0	370;0	667;565	574;3	272;0;50;242;418; ; ; ; ;
32166;1614;256;436;0	605;0	669;559	106;3	170;0;240;407;0	371;0	667;565	267;3	272;0;50;242;418; ; ; ; ;
32185;1615;260;441;0	605;0	669;559	106;3	192;0;238;411;0	371;0	667;565	267;3	243;0;50;242;418; ; ; ; ;
32206;1616;259;437;0	606;0	670;559	106;3	191;0;239;417;0	372;0	667;565	267;3	248;0;50;242;418; ; ; ; ;
32225;1617;252;433;0	606;0	670;559	106;3	194;0;234;402;0	372;0	667;565	267;3	233;0;50;242;418; ; ; ; ;
32246;1618;252;426;0	606;0	670;559	106;3	172;0;241;405;0	373;0	667;565	267;3	243;0;50;242;418; ; ; ; ;
32265;1619;251;421;0	607;0	669;560	375;3	177;0;239;403;0	373;0	666;565	695;3	245;0;50;242;418; ; ; ; ;
32286;1620;258;439;0	607;0	670;560	375;3	222;0;243;410;0	373;0	666;565	695;3	265;0;50;242;418; ; ; ; ;
32305;1621;246;428;0	608;0	670;560	375;3	206;0;236;398;0	374;0	666;565	695;3	198;0;50;242;418; ; ; ; ;
32327;1622;252;430;0	608;0	670;560	375;3	123;0;241;406;0	374;0	666;565	695;3	197;0;50;242;418; ; ; ; ;
32344;1623;298;434;0	608;0	670;560	375;3	097;0;286;404;0	374;0	666;565	695;3	222;0;51;303;421; ; ; ; ;
32367;1624;296;428;0	607;0	670;561	942;3	080;0;288;401;0	373;0	666;564	838;3	226;0;51;303;421; ; ; ; ;
32384;1625;304;434;0	607;0	670;561	942;3	160;0;292;408;0	373;0	666;564	838;3	204;0;51;303;421; ; ; ; ;
32406;1626;306;429;0	607;0	670;561	942;3	140;0;297;412;0	373;0	667;564	838;3	093;0;51;303;421; ; ; ; ;
32424;1627;310;442;0	607;0	670;561	942;3	069;0;294;406;0	373;0	667;564	838;3	181;0;51;303;421; ; ; ; ;
32446;1628;307;432;0	607;0	671;561	942;3	128;0;298;411;0	373;0	667;564	838;3	174;0;51;303;421; ; ; ; ;
32464;1629;308;432;0	607;0	670;562	103;3	102;0;297;408;0	373;0	667;565	266;3	169;0;51;303;421; ; ; ; ;
32486;1630;310;436;0	607;0	671;562	103;3	167;0;293;403;0	373;0	667;565	266;3	158;0;51;303;421; ; ; ; ;
32504;1631;309;435;0	607;0	671;562	103;3	116;0;300;407;0	373;0	667;565	266;3	173;0;51;303;421; ; ; ; ;
32526;1632;308;429;0	607;0	671;562	103;3	099;0;293;415;0	373;0	668;565	266;3	137;0;51;303;421; ; ; ; ;
32544;1633;311;435;0	606;0	671;562	103;3	069;0;298;410;0	372;0	668;565	266;3	196;0;51;303;421; ; ; ; ;
32564;1634;311;434;0	606;0	671;561	199;3	042;0;294;412;0	372;0	667;566	330;3	197;0;51;303;421; ; ; ; ;
32584;1635;309;433;0	606;0	671;561	199;3	169;0;302;402;0	372;0	668;566	330;3	200;0;51;303;421; ; ; ; ;
32606;1636;305;433;0	606;0	671;561	199;3	127;0;303;408;0	372;0	668;566	330;3	210;0;51;303;421; ; ; ; ;
32624;1637;310;434;0	606;0	671;561	199;3	140;0;297;410;0	372;0	668;566	330;3	207;0;51;303;421; ; ; ; ;
32646;1638;307;428;0	606;0	671;561	199;3	103;0;294;416;0	372;0	668;566	330;3	280;0;51;303;421; ; ; ; ;
32663;1639;306;428;0	606;0	671;560	959;3	099;0;293;420;0	372;0	668;565	589;3	287;0;51;303;421; ; ; ; ;
32683;1640;312;435;0	606;0	671;560	959;3	213;0;307;402;0	372;0	668;565	589;3	267;0;51;303;421; ; ; ; ;
32703;1641;312;435;0	606;0	671;560	959;3	141;0;296;414;0	372;0	668;565	589;3	264;0;51;303;421; ; ; ; ;
32723;1642;316;438;0	606;0	671;560	959;3	200;0;311;410;0	372;0	668;565	589;3	215;0;51;303;421; ; ; ; ;
32743;1643;313;438;0	606;0	671;560	959;3	206;0;300;407;0	372;0	668;565	589;3	273;0;51;303;421; ; ; ; ;
32763;1644;314;438;0	605;0	670;561	723;3	188;0;306;414;0	371;0	667;563	958;3	251;0;51;303;421; ; ; ; ;
32783;1645;388;415;0	604;0	670;561	723;3	209;0;373;393;0	371;0	667;563	958;3	235;0;52;381;399; ; ; ; ;
32803;1646;383;411;0	604;0	670;561	723;3	253;0;375;388;0	370;0	667;563	958;3	274;0;52;381;399; ; ; ; ;
32823;1647;389;410;0	604;0	670;561	723;3	244;0;376;385;0	370;0	667;563	958;3	241;0;52;381;399; ; ; ; ;
32843;1648;396;405;0	604;0	670;561	723;3	286;0;379;383;0	370;0	667;563	958;3	267;0;52;381;399; ; ; ; ;
32863;1649;396;405;0	604;0	670;560	285;3	286;0;381;379;0	370;0	667;565	530;3	263;0;52;381;399; ; ; ; ;
32883;1650;389;414;0	604;0	670;560	285;3	203;0;374;382;0	370;0	667;565	530;3	297;0;52;381;399; ; ; ; ;
32903;1651;392;410;0	604;0	670;560	285;3	276;0;379;383;0	370;0	667;565	530;3	319;0;52;381;399; ; ; ; ;
32923;1652;384;417;0	604;0	670;560	285;3	256;0;371;388;0	370;0	667;565	530;3	295;0;52;381;399; ; ; ; ;
32942;1653;388;412;0	603;0	670;560	285;3	274;0;374;379;0	370;0	667;565	530;3	270;0;52;381;399; ; ; ; ;
32962;1654;388;412;0	603;0	670;560	134;3	265;0;374;382;0	370;0	667;564	761;3	268;0;52;381;399; ; ; ; ;
32982;1655;392;405;0	603;0	670;560	134;3	334;0;373;379;0	370;0	667;564	761;3	379;0;52;381;399; ; ; ; ;
33002;1656;389;418;0	603;0	670;560	134;3	230;0;373;378;0	369;0	667;564	761;3	320;0;52;381;399; ; ; ; ;
33022;1657;389;413;0	603;0	670;560	134;3	249;0;373;380;0	369;0	667;564	761;3	286;0;52;381;399; ; ; ; ;
33042;1658;390;416;0	603;0	670;560	134;3	258;0;370;392;0	369;0	667;564	761;3	325;0;52;381;399; ; ; ; ;
33062;1659;390;414;0	603;0	670;559	770;3	265;0;370;391;0	369;0	667;566	185;3	323;0;52;381;399; ; ; ; ;
33082;1660;392;415;0	603;0	670;559	770;3	251;0;370;386;0	369;0	667;566	185;3	327;0;52;381;399; ; ; ; ;
33102;1661;390;418;0	603;0	670;559	770;3	168;0;373;376;0	369;0	667;566	185;3	257;0;52;381;399; ; ; ; ;
33122;1662;396;415;0	603;0	670;559	770;3	265;0;370;390;0	369;0	667;566	185;3	269;0;52;381;399; ; ; ; ;
33142;1663;388;412;0	603;0	670;559	770;3	222;0;365;381;0	369;0	667;566	185;3	330;0;52;381;399; ; ; ; ;
33162;1664;390;412;0	603;0	670;560	291;3	205;0;365;380;0	369;0	667;565	504;3	294;0;52;381;399; ; ; ; ;
33182;1665;389;411;0	603;0	670;560	291;3	273;0;379;385;0	369;0	668;565	504;3	288;0;52;381;399; ; ; ; ;
33202;1666;389;408;0	602;0	670;560	291;3	286;0;371;389;0	369;0	668;565	504;3	286;0;52;381;399; ; ; ; ;
33222;1667;386;417;0	602;0	671;560	291;3	230;0;375;386;0	369;0	668;565	504;3	322;0;52;381;399; ; ; ; ;
33242;1668;386;409;0	602;0	671;560	291;3	269;0;372;390;0	369;0	668;565	504;3	300;0;52;381;399; ; ; ; ;
33261;1669;387;413;0	602;0	670;559	828;3	259;0;373;389;0	368;0	667;565	890;3	312;0;52;381;399; ; ; ; ;
33281;1670;384;413;0	602;0	671;559	828;3	278;0;375;383;0	369;0	668;565	890;3	373;0;52;381;399; ; ; ; ;
33301;1671;385;416;0	602;0	671;559	828;3	287;0;374;385;0	369;0	668;565	890;3	324;0;52;381;399; ; ; ; ;
33321;1672;388;415;0	603;0	671;559	828;3	240;0;372;396;0	369;0	668;565	890;3	258;0;52;381;399; ; ; ; ;
33341;1673;386;410;0	603;0	671;559	828;3	270;0;383;398;0	369;0	668;565	890;3	260;0;52;381;399; ; ; ; ;
33361;1674;388;411;0	603;0	671;559	780;3	261;0;382;399;0	369;0	667;565	826;3	262;0;52;381;399; ; ; ; ;
33381;1675;387;406;0	603;0	671;559	780;3	237;0;371;388;0	369;0	668;565	826;3	290;0;52;381;399; ; ; ; ;
33401;1676;394;418;0	603;0	671;559	780;3	321;0;373;390;0	370;0	668;565	826;3	342;0;52;381;399; ; ; ; ;
33421;1677;394;415;0	604;0	671;559	780;3	220;0;374;381;0	370;0	668;565	826;3	324;0;52;381;399; ; ; ; ;
33441;1678;387;412;0	604;0	671;559	780;3	311;0;380;387;0	370;0	668;565	826;3	283;0;52;381;399; ; ; ; ;
33461;1679;391;417;0	604;0	671;560	477;3	278;0;381;386;0	370;0	667;565	490;3	302;0;52;381;399; ; ; ; ;
33481;1680;387;412;0	604;0	672;560	477;3	261;0;373;388;0	370;0	668;565	490;3	289;0;52;381;399; ; ; ; ;
33501;1681;387;414;0	604;0	672;560	477;3	179;0;369;384;0	370;0	668;565	490;3	267;0;52;381;399; ; ; ; ;
33521;1682;391;416;0	604;0	672;560	477;3	243;0;371;380;0	370;0	668;565	490;3	331;0;52;381;399; ; ; ; ;
33540;1683;387;408;0	604;0	672;560	477;3	211;0;374;370;0	370;0	668;565	490;3	324;0;52;381;399; ; ; ; ;
33561;1684;388;410;0	604;0	672;559	925;3	239;0;373;367;0	370;0	668;564	696;3	312;0;52;381;399; ; ; ; ;
33580;1685;385;414;0	604;0	672;559	925;3	254;0;380;375;0	370;0	668;564	696;3	278;0;52;381;399; ; ; ; ;
33600;1686;382;417;0	604;0	672;559	925;3	266;0;371;391;0	370;0	669;564	696;3	323;0;52;381;399; ; ; ; ;
33620;1687;393;413;0	604;0	673;559	925;3	239;0;373;389;0	370;0	669;564	696;3	323;0;52;381;399; ; ; ; ;
33640;1688;391;408;0	604;0	673;559	925;3	283;0;373;388;0	370;0	669;564	696;3	328;0;52;381;399; ; ; ; ;
33660;1689;393;409;0	604;0	673;559	621;3	278;0;373;388;0	370;0	669;564	662;3	330;0;52;381;399; ; ; ; ;
33680;1690;386;414;0	604;0	673;559	621;3	243;0;367;392;0	370;0	669;564	662;3	267;0;52;381;399; ; ; ; ;
33700;1691;394;422;0	604;0	673;559	621;3	228;0;372;383;0	371;0	669;564	662;3	254;0;52;381;399; ; ; ; ;
33720;1692;391;416;0	604;0	673;559	621;3	245;0;374;395;0	371;0	669;564	662;3	250;0;52;381;399; ; ; ; ;
33740;1693;384;414;0	605;0	673;559	621;3	251;0;378;382;0	371;0	669;564	662;3	222;0;52;381;399; ; ; ; ;
33760;1694;387;416;0	605;0	673;559	790;3	249;0;380;385;0	371;0	668;564	392;3	210;0;52;381;399; ; ; ; ;
33780;1695;383;407;0	605;0	673;559	790;3	227;0;373;391;0	371;0	669;564	392;3	264;0;52;381;399; ; ; ; ;
33800;1696;387;413;0	605;0	673;559	790;3	185;0;379;389;0	372;0	668;564	392;3	242;0;52;381;399; ; ; ; ;
33820;1697;385;408;0	606;0	673;559	790;3	224;0;374;397;0	372;0	668;564	392;3	259;0;52;381;399; ; ; ; ;
33839;1698;386;420;0	606;0	673;559	790;3	141;0;378;383;0	372;0	668;564	392;3	250;0;52;381;399; ; ; ; ;
33859;1699;386;421;0	606;0	672;559	219;3	135;0;376;381;0	372;0	667;565	670;3	265;0;52;381;399; ; ; ; ;
33879;1700;385;403;0	606;0	672;559	219;3	187;0;377;374;0	372;0	667;565	670;3	209;0;52;381;399; ; ; ; ;
33899;1701;397;405;0	606;0	672;559	219;3	146;0;376;386;0	372;0	667;565	670;3	256;0;52;381;399; ; ; ; ;
33919;1702;393;408;0	606;0	672;559	219;3	226;0;379;381;0	372;0	667;565	670;3	253;0;52;381;399; ; ; ; ;
33939;1703;396;410;0	605;0	672;559	219;3	153;0;382;382;0	372;0	666;565	670;3	271;0;52;381;399; ; ; ; ;
33959;1704;394;412;0	605;0	671;559	808;3	185;0;383;385;0	372;0	666;564	854;3	271;0;52;381;399; ; ; ; ;
33979;1705;389;415;0	605;0	671;559	808;3	140;0;382;380;0	371;0	666;564	854;3	233;0;52;381;399; ; ; ; ;
33999;1706;388;406;0	605;0	672;559	808;3	233;0;382;376;0	371;0	666;564	854;3	235;0;52;381;399; ; ; ; ;
34019;1707;389;407;0	605;0	672;559	808;3	223;0;375;380;0	371;0	666;564	854;3	226;0;52;381;399; ; ; ; ;
34039;1708;387;407;0	605;0	672;559	808;3	197;0;377;371;0	371;0	666;564	854;3	226;0;52;381;399; ; ; ; ;
34059;1709;387;407;0	604;0	671;559	774;3	181;0;375;369;0	371;0	666;566	226;3	233;0;52;381;399; ; ; ; ;
34079;1710;396;399;0	604;0	672;559	774;3	213;0;377;372;0	371;0	667;566	226;3	243;0;52;381;399; ; ; ; ;
34099;1711;391;404;0	604;0	672;559	774;3	222;0;380;380;0	371;0	667;566	226;3	247;0;52;381;399; ; ; ; ;
34119;1712;396;402;0	604;0	672;559	774;3	216;0;381;380;0	371;0	667;566	226;3	273;0;52;381;399; ; ; ; ;
34138;1713;405;407;0	604;0	672;559	774;3	262;0;378;380;0	371;0	667;566	226;3	285;0;52;381;399; ; ; ; ;
34158;1714;404;408;0	604;0	672;559	661;3	268;0;380;382;0	371;0	666;564	026;3	284;0;52;381;399; ; ; ; ;
34178;1715;394;411;0	605;0	672;559	661;3	281;0;382;388;0	371;0	667;564	026;3	277;0;52;381;399; ; ; ; ;
34198;1716;383;422;0	605;0	672;559	661;3	237;0;372;397;0	371;0	667;564	026;3	230;0;52;381;399; ; ; ; ;
34218;1717;381;425;0	605;0	672;559	661;3	206;0;367;402;0	371;0	667;564	026;3	253;0;52;381;399; ; ; ; ;
34238;1718;390;423;0	604;0	672;559	661;3	205;0;370;401;0	371;0	667;564	026;3	259;0;52;381;399; ; ; ; ;
34258;1719;383;422;0	604;0	671;561	188;3	213;0;368;398;0	371;0	666;565	922;3	251;0;52;381;399; ; ; ; ;
34278;1720;386;428;0	604;0	671;561	188;3	244;0;365;386;0	371;0	667;565	922;3	342;0;52;381;399; ; ; ; ;
34298;1721;385;422;0	604;0	671;561	188;3	281;0;367;389;0	370;0	667;565	922;3	308;0;52;381;399; ; ; ; ;
34318;1722;381;423;0	604;0	671;561	188;3	283;0;365;384;0	370;0	667;565	922;3	313;0;52;381;399; ; ; ; ;
34338;1723;380;416;0	604;0	671;561	188;3	309;0;367;395;0	370;0	667;565	922;3	315;0;52;381;399; ; ; ; ;
34358;1724;379;415;0	604;0	671;559	955;3	313;0;366;396;0	370;0	666;565	821;3	318;0;52;381;399; ; ; ; ;
34378;1725;381;413;0	604;0	671;559	955;3	260;0;365;390;0	370;0	667;565	821;3	280;0;52;381;399; ; ; ; ;
34398;1726;385;425;0	604;0	671;559	955;3	288;0;367;399;0	370;0	667;565	821;3	303;0;52;381;399; ; ; ; ;
34418;1727;386;423;0	604;0	671;559	955;3	277;0;367;390;0	370;0	667;565	821;3	248;0;52;381;399; ; ; ; ;
34437;1728;382;417;0	604;0	671;559	955;3	303;0;369;399;0	370;0	667;565	821;3	270;0;52;381;399; ; ; ; ;
34457;1729;385;423;0	604;0	670;559	862;3	303;0;370;396;0	370;0	666;565	891;3	268;0;52;381;399; ; ; ; ;
34477;1730;450;421;0	602;0	671;559	862;3	271;0;456;382;0	369;0	667;565	891;3	278;0; ; ; ; ; ; ; ;
34497;1731;510;423;0	601;0	671;559	862;3	266;0;499;405;0	368;0	667;565	891;3	194;0;53;506;418; ; ; ; ;
34517;1732;513;428;0	601;0	671;559	862;3	294;0;502;408;0	368;0	667;565	891;3	251;0;53;506;418; ; ; ; ;
34537;1733;511;431;0	601;0	671;559	862;3	266;0;497;403;0	368;0	667;565	891;3	254;0;53;506;418; ; ; ; ;
34557;1734;513;432;0	601;0	671;561	908;3	286;0;496;406;0	368;0	666;563	212;3	242;0;53;506;418; ; ; ; ;
34577;1735;516;429;0	601;0	671;561	908;3	295;0;499;403;0	368;0	667;563	212;3	233;0;53;506;418; ; ; ; ;
34597;1736;510;430;0	601;0	671;561	908;3	279;0;504;410;0	368;0	667;563	212;3	257;0;53;506;418; ; ; ; ;
34617;1737;511;431;0	601;0	671;561	908;3	196;0;506;402;0	368;0	667;563	212;3	262;0;53;506;418; ; ; ; ;
34637;1738;506;430;0	602;0	671;561	908;3	277;0;511;396;0	368;0	667;563	212;3	273;0;53;506;418; ; ; ; ;
34657;1739;505;430;0	602;0	671;561	959;3	250;0;514;397;0	368;0	666;563	735;3	283;0;53;506;418; ; ; ; ;
34677;1740;515;424;0	602;0	671;561	959;3	241;0;502;416;0	368;0	667;563	735;3	289;0;53;506;418; ; ; ; ;
34697;1741;516;434;0	602;0	672;561	959;3	314;0;505;400;0	368;0	667;563	735;3	253;0;53;506;418; ; ; ; ;
34717;1742;509;433;0	602;0	672;561	959;3	235;0;503;409;0	368;0	667;563	735;3	259;0;53;506;418; ; ; ; ;
34736;1743;506;430;0	602;0	672;561	959;3	197;0;500;410;0	369;0	667;563	735;3	254;0;53;506;418; ; ; ; ;
34756;1744;505;434;0	602;0	671;562	916;3	216;0;501;412;0	369;0	666;563	427;3	255;0;53;506;418; ; ; ; ;
34776;1745;510;419;0	602;0	672;562	916;3	206;0;499;413;0	369;0	667;563	427;3	189;0;53;506;418; ; ; ; ;
34796;1746;510;428;0	603;0	672;562	916;3	321;0;503;407;0	369;0	667;563	427;3	238;0;53;506;418; ; ; ; ;
34816;1747;516;430;0	603;0	672;562	916;3	227;0;499;402;0	369;0	667;563	427;3	254;0;53;506;418; ; ; ; ;
34836;1748;502;429;0	603;0	672;562	916;3	241;0;503;419;0	369;0	667;563	427;3	304;0;53;506;418; ; ; ; ;
34856;1749;502;431;0	603;0	671;561	153;3	269;0;501;416;0	369;0	666;562	904;3	329;0;53;506;418; ; ; ; ;
34876;1750;545;438;0	602;0	672;561	153;3	215;0;531;422;0	369;0	667;562	904;3	277;0;54;537;434; ; ; ; ;
34896;1751;543;435;0	602;0	672;561	153;3	254;0;526;426;0	369;0	667;562	904;3	269;0;54;537;434; ; ; ; ;
34916;1752;538;438;0	602;0	672;561	153;3	249;0;530;423;0	369;0	667;562	904;3	248;0;54;537;434; ; ; ; ;
34936;1753;535;451;0	603;0	672;561	153;3	322;0;525;426;0	369;0	667;562	904;3	244;0;54;537;434; ; ; ; ;
34956;1754;533;450;0	603;0	672;562	587;3	352;0;526;425;0	369;0	667;562	989;3	239;0;54;537;434; ; ; ; ;
34976;1755;535;442;0	603;0	673;562	587;3	336;0;525;423;0	369;0	667;562	989;3	288;0;54;537;434; ; ; ; ;
34996;1756;542;437;0	603;0	673;562	587;3	240;0;530;420;0	369;0	667;562	989;3	296;0;54;537;434; ; ; ; ;
35016;1757;542;441;0	603;0	673;562	587;3	291;0;527;422;0	369;0	667;562	989;3	248;0;54;537;434; ; ; ; ;
35035;1758;550;446;0	603;0	673;562	587;3	272;0;536;415;0	369;0	667;562	989;3	318;0;54;537;434; ; ; ; ;
35055;1759;553;444;0	603;0	672;563	049;3	302;0;538;413;0	369;0	667;563	960;3	317;0;54;537;434; ; ; ; ;
35075;1760;539;439;0	603;0	673;563	049;3	283;0;537;422;0	369;0	667;563	960;3	307;0;54;537;434; ; ; ; ;
35095;1761;541;440;0	603;0	673;563	049;3	288;0;538;425;0	369;0	667;563	960;3	304;0;54;537;434; ; ; ; ;
35115;1762;539;446;0	603;0	673;563	049;3	255;0;537;424;0	370;0	667;563	960;3	306;0;54;537;434; ; ; ; ;
35135;1763;540;459;0	603;0	673;563	049;3	309;0;534;421;0	370;0	667;563	960;3	339;0;54;537;434; ; ; ; ;
35155;1764;540;464;0	603;0	672;561	245;3	295;0;533;424;0	369;0	667;562	226;3	331;0;54;537;434; ; ; ; ;
35175;1765;547;436;0	603;0	673;561	245;3	190;0;536;428;0	369;0	667;562	226;3	256;0;54;537;434; ; ; ; ;
35195;1766;537;454;0	603;0	673;561	245;3	197;0;532;426;0	369;0	667;562	226;3	241;0;54;537;434; ; ; ; ;
35215;1767;533;451;0	603;0	673;561	245;3	271;0;533;427;0	369;0	667;562	226;3	283;0;54;537;434; ; ; ; ;
35235;1768;543;441;0	603;0	673;561	245;3	231;0;530;420;0	369;0	667;562	226;3	214;0;54;537;434; ; ; ; ;
35255;1769;537;447;0	603;0	672;563	555;3	269;0;530;417;0	369;0	666;563	486;3	226;0;54;537;434; ; ; ; ;
35275;1770;540;441;0	603;0	672;563	555;3	297;0;535;422;0	369;0	667;563	486;3	254;0;54;537;434; ; ; ; ;
35295;1771;547;444;0	603;0	672;563	555;3	235;0;537;426;0	369;0	667;563	486;3	278;0;54;537;434; ; ; ; ;
35314;1772;545;448;0	603;0	672;563	555;3	278;0;531;426;0	369;0	667;563	486;3	232;0;54;537;434; ; ; ; ;
35334;1773;543;437;0	602;0	672;563	555;3	285;0;536;425;0	369;0	667;563	486;3	237;0;54;537;434; ; ; ; ;
35354;1774;545;440;0	602;0	671;562	802;3	260;0;536;425;0	368;0	666;563	667;3	243;0;54;537;434; ; ; ; ;
35374;1775;546;445;0	602;0	672;562	802;3	287;0;538;418;0	368;0	667;563	667;3	265;0;54;537;434; ; ; ; ;
35394;1776;543;443;0	602;0	672;562	802;3	249;0;532;430;0	368;0	667;563	667;3	220;0;54;537;434; ; ; ; ;
35414;1777;540;451;0	602;0	672;562	802;3	380;0;536;424;0	368;0	667;563	667;3	200;0;54;537;434; ; ; ; ;
35434;1778;544;444;0	602;0	672;562	802;3	292;0;537;426;0	368;0	667;563	667;3	303;0;54;537;434; ; ; ; ;
35454;1779;543;445;0	602;0	671;562	153;3	302;0;535;428;0	368;0	666;562	539;3	272;0;54;537;434; ; ; ; ;
35474;1780;535;448;0	602;0	672;562	153;3	335;0;541;426;0	368;0	667;562	539;3	274;0;54;537;434; ; ; ; ;
35494;1781;546;440;0	602;0	672;562	153;3	221;0;532;428;0	368;0	667;562	539;3	213;0;54;537;434; ; ; ; ;
35514;1782;547;438;0	602;0	672;562	153;3	231;0;529;430;0	368;0	667;562	539;3	190;0;54;537;434; ; ; ; ;
35534;1783;485;376;0	602;0	670;562	153;3	215;0;492;336;0	369;0	666;562	539;3	159;0; ; ; ; ; ; ; ;
35554;1784;485;368;0	604;0	668;559	634;3	202;0;482;333;0	372;0	663;559	943;3	119;0; ; ; ; ; ; ; ;
35574;1785;322;180;0	605;0	668;559	634;3	118;0;324;158;0	373;0	663;559	943;3	149;0;55;321;170; ; ; ; ;
35594;1786;308;173;0	605;0	668;559	634;3	200;0;324;151;0	373;0	663;559	943;3	155;0;55;321;170; ; ; ; ;
35614;1787;315;177;0	605;0	669;559	634;3	134;0;326;156;0	373;0	663;559	943;3	111;0;55;321;170; ; ; ; ;
35633;1788;311;181;0	606;0	669;559	634;3	170;0;316;158;0	373;0	664;559	943;3	118;0;55;321;170; ; ; ; ;
35653;1789;316;184;0	606;0	668;556	540;3	121;0;316;158;0	373;0	663;558	759;3	118;0;55;321;170; ; ; ; ;
35673;1790;316;186;0	606;0	669;556	540;3	090;0;318;157;0	373;0	664;558	759;3	168;0;55;321;170; ; ; ; ;
35693;1791;316;187;0	606;0	669;556	540;3	054;0;325;157;0	373;0	664;558	759;3	097;0;55;321;170; ; ; ; ;
35713;1792;325;188;0	606;0	669;556	540;2	999;0;320;158;0	373;0	664;558	759;3	094;0;55;321;170; ; ; ; ;
35733;1793;305;196;0	606;0	669;556	540;3	040;0;329;163;0	373;0	664;558	759;3	035;0;55;321;170; ; ; ; ;
35753;1794;307;198;0	606;0	668;556	655;3	017;0;328;160;0	373;0	663;560	666;3	023;0;55;321;170; ; ; ; ;
35773;1795;319;179;0	606;0	669;556	655;3	054;0;325;152;0	373;0	664;560	666;3	059;0;55;321;170; ; ; ; ;
35793;1796;321;178;0	606;0	669;556	655;3	023;0;325;147;0	373;0	664;560	666;3	101;0;55;321;170; ; ; ; ;
35813;1797;318;184;0	606;0	669;556	655;3	098;0;317;145;0	373;0	664;560	666;3	084;0;55;321;170; ; ; ; ;
35833;1798;317;192;0	606;0	669;556	655;3	043;0;322;155;0	373;0	664;560	666;3	037;0;55;321;170; ; ; ; ;
35853;1799;317;196;0	606;0	668;555	693;3	041;0;320;153;0	373;0	663;560	241;3	049;0;55;321;170; ; ; ; ;
35873;1800;322;187;0	606;0	669;555	693;3	087;0;322;157;0	373;0	664;560	241;3	046;0;55;321;170; ; ; ; ;
35893;1801;318;196;0	606;0	669;555	693;2	940;0;323;156;0	373;0	664;560	241;3	073;0;55;321;170; ; ; ; ;
35913;1802;314;192;0	607;0	669;555	693;2	925;0;320;155;0	373;0	664;560	241;3	068;0;55;321;170; ; ; ; ;
35933;1803;330;194;0	607;0	669;555	693;3	008;0;318;146;0	373;0	664;560	241;3	042;0;55;321;170; ; ; ; ;
35952;1804;327;192;0	607;0	669;555	498;2	923;0;317;144;0	373;0	663;559	868;3	052;0;55;321;170; ; ; ; ;
35972;1805;323;187;0	607;0	669;555	498;2	970;0;328;159;0	373;0	664;559	868;2	988;0;55;321;170; ; ; ; ;
35992;1806;323;183;0	607;0	669;555	498;2	901;0;328;160;0	373;0	664;559	868;2	990;0;55;321;170; ; ; ; ;
36012;1807;328;188;0	607;0	669;555	498;2	950;0;322;156;0	373;0	664;559	868;2	996;0;55;321;170; ; ; ; ;
36032;1808;323;183;0	607;0	669;555	498;2	940;0;333;147;0	373;0	664;559	868;3	052;0;55;321;170; ; ; ; ;
36052;1809;325;184;0	607;0	669;555	744;2	932;0;332;144;0	373;0	664;560	720;3	065;0;55;321;170; ; ; ; ;
36072;1810;325;187;0	606;0	669;555	744;2	993;0;326;144;0	373;0	664;560	720;3	001;0;55;321;170; ; ; ; ;
36092;1811;328;191;0	606;0	669;555	744;2	916;0;330;150;0	373;0	665;560	720;3	046;0;55;321;170; ; ; ; ;
36112;1812;328;191;0	606;0	669;555	744;3	047;0;331;148;0	373;0	664;560	720;3	051;0;55;321;170; ; ; ; ;
36132;1813;325;197;0	606;0	669;555	744;2	990;0;325;150;0	373;0	664;560	720;3	024;0;55;321;170; ; ; ; ;
36152;1814;326;199;0	606;0	668;556	297;2	986;0;328;153;0	373;0	664;558	367;3	037;0;55;321;170; ; ; ; ;
36172;1815;316;184;0	606;0	669;556	297;3	004;0;331;151;0	373;0	664;558	367;2	993;0;55;321;170; ; ; ; ;
36192;1816;320;197;0	606;0	670;556	297;2	978;0;317;160;0	373;0	665;558	367;3	069;0;55;321;170; ; ; ; ;
36211;1817;295;361;0	606;0	672;556	297;3	085;0;269;342;0	374;0	667;558	367;3	095;0; ; ; ; ; ; ; ;
36232;1818;305;401;0	606;0	672;556	297;3	040;0;279;370;0	374;0	667;558	367;3	034;0;56;292;400; ; ; ; ;
36251;1819;298;437;0	606;0	672;560	148;3	077;0;287;391;0	374;0	667;564	323;3	113;0;56;292;400; ; ; ; ;
36271;1820;298;413;0	606;0	672;560	148;3	067;0;272;389;0	374;0	667;564	323;3	118;0;56;292;400; ; ; ; ;
36291;1821;300;414;0	606;0	672;560	148;3	012;0;282;381;0	373;0	667;564	323;3	133;0;56;292;400; ; ; ; ;
36311;1822;308;423;0	606;0	672;560	148;3	127;0;285;377;0	373;0	667;564	323;3	099;0;56;292;400; ; ; ; ;
36331;1823;297;414;0	606;0	672;560	148;3	115;0;282;385;0	373;0	667;564	323;3	120;0;56;292;400; ; ; ; ;
36351;1824;299;415;0	606;0	671;561	058;3	108;0;284;379;0	373;0	666;564	908;3	122;0;56;292;400; ; ; ; ;
36371;1825;295;413;0	606;0	672;561	058;3	160;0;282;389;0	373;0	667;564	908;3	149;0;56;292;400; ; ; ; ;
36391;1826;297;417;0	606;0	671;561	058;3	140;0;284;375;0	373;0	667;564	908;3	191;0;56;292;400; ; ; ; ;
36411;1827;304;414;0	606;0	671;561	058;3	138;0;288;389;0	373;0	667;564	908;3	187;0;56;292;400; ; ; ; ;
36431;1828;301;419;0	606;0	671;561	058;3	169;0;282;374;0	373;0	667;564	908;3	190;0;56;292;400; ; ; ; ;
36451;1829;305;419;0	606;0	671;561	048;3	159;0;284;378;0	372;0	666;564	990;3	189;0;56;292;400; ; ; ; ;
36471;1830;303;420;0	606;0	671;561	048;3	163;0;282;384;0	372;0	667;564	990;3	192;0;56;292;400; ; ; ; ;
36491;1831;304;423;0	606;0	671;561	048;3	191;0;285;382;0	372;0	667;564	990;3	179;0;56;292;400; ; ; ; ;
36511;1832;299;413;0	606;0	671;561	048;3	189;0;286;383;0	372;0	667;564	990;3	196;0;56;292;400; ; ; ; ;
36531;1833;300;418;0	606;0	671;561	048;3	142;0;287;377;0	373;0	667;564	990;3	235;0;56;292;400; ; ; ; ;
36550;1834;301;418;0	606;0	671;560	573;3	151;0;289;378;0	372;0	667;563	098;3	225;0;56;292;400; ; ; ; ;
36570;1835;294;407;0	606;0	672;560	573;3	216;0;289;392;0	373;0	667;563	098;3	222;0;56;292;400; ; ; ; ;
36590;1836;300;419;0	606;0	672;560	573;3	178;0;290;384;0	373;0	667;563	098;3	236;0;56;292;400; ; ; ; ;
36612;1837;302;419;0	607;0	672;560	573;3	264;0;286;387;0	373;0	667;563	098;3	278;0;56;292;400; ; ; ; ;
36630;1838;303;425;0	607;0	672;560	573;3	246;0;287;385;0	373;0	667;563	098;3	278;0;56;292;400; ; ; ; ;
36650;1839;304;426;0	607;0	672;560	925;3	253;0;286;386;0	373;0	667;563	911;3	283;0;56;292;400; ; ; ; ;
36670;1840;364;438;0	606;0	673;560	925;3	240;0;361;410;0	373;0	668;563	911;3	280;0; ; ; ; ; ; ; ;
36690;1841;404;435;0	605;0	673;560	925;3	347;0;401;399;0	372;0	668;563	911;3	337;0;57;392;419; ; ; ; ;
36710;1842;419;434;0	606;0	673;560	925;3	365;0;404;410;0	372;0	667;563	911;3	359;0;57;392;419; ; ; ; ;
36730;1843;413;427;0	606;0	673;560	925;3	338;0;401;406;0	372;0	667;563	911;3	304;0;57;392;419; ; ; ; ;
36750;1844;421;425;0	606;0	672;560	686;3	340;0;402;401;0	372;0	667;565	078;3	347;0;57;392;419; ; ; ; ;
36770;1845;414;432;0	606;0	673;560	686;3	313;0;404;405;0	372;0	667;565	078;3	372;0;57;392;419; ; ; ; ;
36790;1846;414;438;0	606;0	673;560	686;3	385;0;404;411;0	373;0	667;565	078;3	332;0;57;392;419; ; ; ; ;
36809;1847;411;433;0	606;0	673;560	686;3	344;0;402;410;0	373;0	667;565	078;3	312;0;57;392;419; ; ; ; ;
36829;1848;417;431;0	607;0	673;560	686;3	358;0;400;409;0	373;0	667;565	078;3	363;0;57;392;419; ; ; ; ;
36849;1849;416;433;0	607;0	672;559	660;3	329;0;400;408;0	373;0	667;565	608;3	340;0;57;392;419; ; ; ; ;
36869;1850;412;433;0	607;0	673;559	660;3	333;0;404;406;0	373;0	667;565	608;3	334;0;57;392;419; ; ; ; ;
36889;1851;411;431;0	607;0	673;559	660;3	334;0;407;413;0	373;0	667;565	608;3	291;0;57;392;419; ; ; ; ;
36909;1852;410;436;0	607;0	673;559	660;3	225;0;396;406;0	373;0	668;565	608;3	283;0;57;392;419; ; ; ; ;
36929;1853;412;429;0	607;0	673;559	660;3	282;0;400;402;0	373;0	668;565	608;3	302;0;57;392;419; ; ; ; ;
36949;1854;411;430;0	607;0	673;559	938;3	253;0;399;402;0	373;0	667;566	437;3	307;0;57;392;419; ; ; ; ;
36969;1855;410;437;0	607;0	673;559	938;3	286;0;400;406;0	373;0	668;566	437;3	300;0;57;392;419; ; ; ; ;
36989;1856;418;440;0	607;0	673;559	938;3	240;0;406;400;0	373;0	668;566	437;3	305;0;57;392;419; ; ; ; ;
37009;1857;413;437;0	607;0	674;559	938;3	322;0;402;412;0	373;0	668;566	437;3	329;0;57;392;419; ; ; ; ;
37029;1858;409;431;0	607;0	674;559	938;3	312;0;400;414;0	373;0	668;566	437;3	323;0;57;392;419; ; ; ; ;
37049;1859;412;430;0	607;0	673;560	540;3	315;0;402;417;0	373;0	667;564	679;3	308;0;57;392;419; ; ; ; ;
37069;1860;418;439;0	607;0	674;560	540;3	333;0;397;413;0	373;0	668;564	679;3	287;0;57;392;419; ; ; ; ;
37091;1861;410;434;0	607;0	674;560	540;3	267;0;400;409;0	373;0	668;564	679;3	297;0;57;392;419; ; ; ; ;
37109;1862;410;428;0	607;0	674;560	540;3	273;0;393;416;0	374;0	668;564	679;3	339;0;57;392;419; ; ; ; ;
37128;1863;414;434;0	607;0	674;560	540;3	357;0;396;416;0	374;0	668;564	679;3	331;0;57;392;419; ; ; ; ;
37148;1864;409;432;0	607;0	673;560	785;3	329;0;396;415;0	374;0	667;565	820;3	330;0;57;392;419; ; ; ; ;
37168;1865;415;442;0	607;0	673;560	785;3	340;0;401;407;0	374;0	668;565	820;3	366;0;57;392;419; ; ; ; ;
37188;1866;388;433;0	607;0	673;560	785;3	355;0;377;405;0	374;0	667;565	820;3	383;0;57;392;419; ; ; ; ;
37208;1867;383;432;0	607;0	673;560	785;3	399;0;368;408;0	374;0	667;565	820;3	405;0;57;392;419; ; ; ; ;
37228;1868;380;431;0	607;0	673;560	785;3	376;0;367;404;0	374;0	667;565	820;3	420;0;57;392;419; ; ; ; ;
37248;1869;377;429;0	607;0	672;562	916;3	410;0;366;405;0	374;0	667;564	952;3	431;0;57;392;419; ; ; ; ;
37268;1870;385;438;0	607;0	673;562	916;3	387;0;363;404;0	374;0	667;564	952;3	423;0;57;392;419; ; ; ; ;
37288;1871;381;427;0	607;0	673;562	916;3	431;0;369;408;0	374;0	667;564	952;3	415;0;57;392;419; ; ; ; ;
37308;1872;382;432;0	607;0	673;562	916;3	421;0;369;401;0	374;0	667;564	952;3	455;0;57;392;419; ; ; ; ;
37328;1873;381;435;0	607;0	673;562	916;3	405;0;373;403;0	373;0	667;564	952;3	449;0;57;392;419; ; ; ; ;
37348;1874;381;431;0	607;0	672;561	853;3	420;0;373;404;0	373;0	666;564	653;3	440;0;57;392;419; ; ; ; ;
37368;1875;378;431;0	607;0	672;561	853;3	356;0;367;405;0	373;0	667;564	653;3	450;0;57;392;419; ; ; ; ;
37388;1876;383;429;0	607;0	673;561	853;3	394;0;365;401;0	373;0	667;564	653;3	456;0;57;392;419; ; ; ; ;
37407;1877;383;427;0	607;0	673;561	853;3	363;0;370;411;0	373;0	667;564	653;3	385;0;57;392;419; ; ; ; ;
37427;1878;383;421;0	607;0	673;561	853;3	314;0;370;403;0	373;0	667;564	653;3	421;0;57;392;419; ; ; ; ;
37447;1879;383;418;0	607;0	672;562	751;3	326;0;370;404;0	373;0	666;564	832;3	405;0;57;392;419; ; ; ; ;
37467;1880;388;431;0	607;0	672;562	751;3	358;0;369;401;0	373;0	667;564	832;3	387;0;57;392;419; ; ; ; ;
37487;1881;382;426;0	607;0	672;562	751;3	355;0;362;408;0	373;0	667;564	832;3	390;0;57;392;419; ; ; ; ;
37507;1882;394;430;0	607;0	672;562	751;3	336;0;385;399;0	373;0	667;564	832;3	394;0;57;392;419; ; ; ; ;
37527;1883;387;427;0	606;0	672;562	751;3	378;0;380;407;0	373;0	667;564	832;3	404;0;57;392;419; ; ; ; ;
37547;1884;387;429;0	606;0	672;561	249;3	365;0;383;402;0	372;0	667;565	648;3	413;0;57;392;419; ; ; ; ;
37567;1885;393;432;0	606;0	672;561	249;3	285;0;381;404;0	372;0	668;565	648;3	382;0;57;392;419; ; ; ; ;
37587;1886;391;430;0	605;0	672;561	249;3	324;0;380;399;0	371;0	668;565	648;3	416;0;57;392;419; ; ; ; ;
37607;1887;392;434;0	605;0	672;561	249;3	375;0;386;403;0	371;0	668;565	648;3	409;0;57;392;419; ; ; ; ;
37627;1888;397;432;0	604;0	672;561	249;3	387;0;380;402;0	371;0	668;565	648;3	416;0;57;392;419; ; ; ; ;
37647;1889;396;431;0	604;0	672;561	164;3	398;0;382;401;0	371;0	668;565	053;3	410;0;57;392;419; ; ; ; ;
37667;1890;395;431;0	605;0	672;561	164;3	357;0;377;411;0	371;0	668;565	053;3	347;0;57;392;419; ; ; ; ;
37687;1891;391;437;0	605;0	672;561	164;3	322;0;373;410;0	371;0	668;565	053;3	347;0;57;392;419; ; ; ; ;
37707;1892;389;428;0	606;0	672;561	164;3	323;0;383;406;0	372;0	668;565	053;3	420;0;57;392;419; ; ; ; ;
37726;1893;304;429;0	607;0	673;561	164;3	371;0;306;413;0	374;0	668;565	053;3	348;0; ; ; ; ; ; ; ;
37746;1894;296;433;0	610;0	673;557	231;3	332;0;300;412;0	377;0	667;563	870;3	360;0; ; ; ; ; ; ; ;
37766;1895;203;449;0	611;0	674;557	231;3	326;0;192;422;0	379;0	667;563	870;3	345;0;58;181;429; ; ; ; ;
37786;1896;211;453;0	613;0	674;557	231;3	336;0;193;423;0	379;0	666;563	870;3	359;0;58;181;429; ; ; ; ;
37807;1897;211;457;0	614;0	674;557	231;3	278;0;192;423;0	380;0	666;563	870;3	367;0;58;181;429; ; ; ; ;
37826;1898;199;453;0	615;0	675;557	231;3	303;0;194;423;0	381;0	666;563	870;3	362;0;58;181;429; ; ; ; ;
37848;1899;203;454;0	616;0	674;557	640;3	294;0;194;422;0	382;0	665;565	086;3	373;0;58;181;429; ; ; ; ;
37866;1900;204;452;0	616;0	675;557	640;3	251;0;192;418;0	383;0	665;565	086;3	397;0;58;181;429; ; ; ; ;
37888;1901;203;455;0	617;0	675;557	640;3	251;0;198;422;0	383;0	665;565	086;3	368;0;58;181;429; ; ; ; ;
37906;1902;206;457;0	617;0	676;557	640;3	249;0;195;420;0	384;0	665;565	086;3	388;0;58;181;429; ; ; ; ;
37926;1903;196;451;0	618;0	676;557	640;3	233;0;194;426;0	384;0	665;565	086;3	376;0;58;181;429; ; ; ; ;
37946;1904;195;453;0	618;0	676;557	946;3	233;0;196;427;0	384;0	665;565	129;3	386;0;58;181;429; ; ; ; ;
37968;1905;208;453;0	618;0	677;557	946;3	231;0;196;429;0	385;0	666;565	129;3	300;0;58;181;429; ; ; ; ;
37986;1906;204;448;0	619;0	677;557	946;3	292;0;193;424;0	385;0	666;565	129;3	335;0;58;181;429; ; ; ; ;
38007;1907;205;455;0	619;0	678;557	946;3	294;0;196;424;0	385;0	667;565	129;3	361;0;58;181;429; ; ; ; ;
38025;1908;208;452;0	620;0	678;557	946;3	249;0;193;427;0	386;0	667;565	129;3	339;0;58;181;429; ; ; ; ;
38046;1909;206;451;0	620;0	678;557	618;3	279;0;195;424;0	386;0	667;564	883;3	348;0;58;181;429; ; ; ; ;
38065;1910;185;440;0	621;0	679;557	618;3	256;0;178;412;0	388;0	667;564	883;3	293;0;58;181;429; ; ; ; ;
38086;1911;193;445;0	622;0	679;557	618;3	275;0;178;410;0	389;0	667;564	883;3	310;0;58;181;429; ; ; ; ;
38105;1912;185;446;0	623;0	679;557	618;3	216;0;170;410;0	389;0	666;564	883;3	341;0;58;181;429; ; ; ; ;
38125;1913;184;446;0	624;0	680;557	618;3	256;0;172;412;0	390;0	665;564	883;3	374;0;58;181;429; ; ; ; ;
38145;1914;187;448;0	625;0	679;556	360;3	244;0;175;412;0	391;0	664;564	193;3	393;0;58;181;429; ; ; ; ;
38166;1915;191;442;0	625;0	680;556	360;3	180;0;175;412;0	392;0	664;564	193;3	284;0;58;181;429; ; ; ; ;
38185;1916;181;441;0	626;0	681;556	360;3	239;0;178;413;0	393;0	663;564	193;3	287;0;58;181;429; ; ; ; ;
38206;1917;182;439;0	627;0	682;556	360;3	231;0;172;417;0	394;0	663;564	193;3	288;0;58;181;429; ; ; ; ;
38225;1918;190;438;0	628;0	683;556	360;3	174;0;170;410;0	394;0	663;564	193;3	299;0;58;181;429; ; ; ; ;
38246;1919;186;438;0	628;0	683;555	838;3	198;0;168;410;0	395;0	662;565	357;3	308;0;58;181;429; ; ; ; ;
38265;1920;187;437;0	629;0	684;555	838;3	227;0;176;411;0	396;0	662;565	357;3	268;0;58;181;429; ; ; ; ;
38286;1921;170;443;0	630;0	685;555	838;3	206;0;163;406;0	397;0	662;565	357;3	242;0;58;181;429; ; ; ; ;
38305;1922;181;445;0	631;0	686;555	838;3	176;0;164;409;0	398;0	661;565	357;3	300;0;58;181;429; ; ; ; ;
38327;1923;185;448;0	631;0	686;555	838;3	190;0;166;408;0	398;0	661;565	357;3	292;0;58;181;429; ; ; ; ;
38344;1924;178;450;0	632;0	686;556	309;3	177;0;168;411;0	399;0	660;563	661;3	275;0;58;181;429; ; ; ; ;
38367;1925;176;435;0	633;0	687;556	309;3	185;0;159;402;0	400;0	660;563	661;3	268;0;58;181;429; ; ; ; ;
38384;1926;185;443;0	633;0	687;556	309;3	146;0;162;408;0	400;0	660;563	661;3	172;0;58;181;429; ; ; ; ;
38406;1927;176;452;0	634;0	687;556	309;3	148;0;167;407;0	401;0	660;563	661;3	191;0;58;181;429; ; ; ; ;
38424;1928;178;444;0	634;0	688;556	309;3	091;0;174;419;0	401;0	660;563	661;3	274;0;58;181;429; ; ; ; ;
38446;1929;180;447;0	634;0	687;557	232;3	078;0;178;423;0	401;0	660;563	753;3	232;0;58;181;429; ; ; ; ;
38464;1930;185;451;0	633;0	688;557	232;3	099;0;170;405;0	400;0	661;563	753;3	270;0;58;181;429; ; ; ; ;
38486;1931;179;443;0	633;0	689;557	232;3	126;0;167;413;0	400;0	661;563	753;3	179;0;58;181;429; ; ; ; ;
38504;1932;168;441;0	633;0	689;557	232;3	039;0;169;405;0	400;0	662;563	753;3	180;0;58;181;429; ; ; ; ;
38524;1933;183;445;0	633;0	689;557	232;3	114;0;163;412;0	400;0	662;563	753;3	214;0;58;181;429; ; ; ; ;
38544;1934;178;446;0	632;0	689;556	648;3	103;0;162;409;0	399;0	662;563	380;3	224;0;58;181;429; ; ; ; ;
38564;1935;175;438;0	632;0	689;556	648;3	094;0;164;404;0	399;0	663;563	380;3	160;0;58;181;429; ; ; ; ;
38583;1936;181;440;0	632;0	690;556	648;3	116;0;171;405;0	399;0	663;563	380;3	146;0;58;181;429; ; ; ; ;
38603;1937;182;440;0	632;0	690;556	648;3	101;0;166;399;0	399;0	663;563	380;3	168;0;58;181;429; ; ; ; ;
38623;1938;188;447;0	632;0	690;556	648;3	116;0;166;405;0	399;0	663;563	380;3	150;0;58;181;429; ; ; ; ;
38643;1939;191;450;0	632;0	689;555	184;3	103;0;166;401;0	399;0	662;565	026;3	168;0;58;181;429; ; ; ; ;
38663;1940;181;442;0	632;0	690;555	184;3	060;0;169;404;0	399;0	663;565	026;3	136;0;58;181;429; ; ; ; ;
38683;1941;180;444;0	632;0	690;555	184;3	073;0;172;417;0	399;0	662;565	026;3	156;0;58;181;429; ; ; ; ;
38703;1942;177;441;0	633;0	690;555	184;3	050;0;165;407;0	400;0	662;565	026;3	203;0;58;181;429; ; ; ; ;
38723;1943;176;443;0	633;0	690;555	184;3	100;0;162;411;0	400;0	662;565	026;3	226;0;58;181;429; ; ; ; ;
38743;1944;174;440;0	633;0	689;557	311;3	116;0;162;417;0	400;0	662;563	524;3	241;0;58;181;429; ; ; ; ;
38763;1945;183;439;0	633;0	690;557	311;3	128;0;173;412;0	400;0	662;563	524;3	177;0;58;181;429; ; ; ; ;
38783;1946;182;436;0	633;0	690;557	311;3	088;0;169;416;0	400;0	662;563	524;3	194;0;58;181;429; ; ; ; ;
38803;1947;185;439;0	633;0	690;557	311;3	111;0;173;416;0	400;0	662;563	524;3	186;0;58;181;429; ; ; ; ;
38823;1948;184;441;0	633;0	691;557	311;3	048;0;163;411;0	400;0	663;563	524;3	217;0;58;181;429; ; ; ; ;
38843;1949;185;442;0	633;0	689;555	953;3	035;0;162;415;0	401;0	661;561	967;3	214;0;58;181;429; ; ; ; ;
38863;1950;181;351;0	633;0	689;555	953;3	125;0;172;312;0	401;0	661;561	967;3	129;0;59;179;322; ; ; ; ;
38883;1951;191;338;0	633;0	689;555	953;3	030;0;161;296;0	401;0	661;561	967;3	149;0;59;179;322; ; ; ; ;
38903;1952;178;343;0	633;0	689;555	953;3	023;0;163;311;0	401;0	661;561	967;3	193;0;59;179;322; ; ; ; ;
38922;1953;177;335;0	633;0	689;555	953;3	069;0;163;301;0	401;0	661;561	967;3	154;0;59;179;322; ; ; ; ;
38942;1954;176;336;0	634;0	689;555	871;3	015;0;161;307;0	401;0	660;562	632;3	174;0;59;179;322; ; ; ; ;
38962;1955;185;346;0	634;0	690;555	871;3	060;0;168;304;0	401;0	661;562	632;3	154;0;59;179;322; ; ; ; ;
38982;1956;182;345;0	634;0	690;555	871;2	948;0;167;302;0	401;0	661;562	632;3	126;0;59;179;322; ; ; ; ;
39002;1957;183;339;0	634;0	690;555	871;3	073;0;168;314;0	402;0	661;562	632;3	120;0;59;179;322; ; ; ; ;
39022;1958;181;339;0	635;0	690;555	871;3	021;0;165;298;0	402;0	661;562	632;3	188;0;59;179;322; ; ; ; ;
39042;1959;181;339;0	635;0	690;555	679;2	992;0;166;302;0	402;0	661;561	037;3	166;0;59;179;322; ; ; ; ;
39062;1960;178;341;0	635;0	691;555	679;2	988;0;165;315;0	402;0	661;561	037;3	115;0;59;179;322; ; ; ; ;
39082;1961;185;346;0	635;0	691;555	679;3	000;0;164;306;0	402;0	661;561	037;3	124;0;59;179;322; ; ; ; ;
39102;1962;180;341;0	635;0	691;555	679;2	991;0;170;309;0	402;0	661;561	037;3	095;0;59;179;322; ; ; ; ;
39122;1963;186;344;0	635;0	691;555	679;3	041;0;166;318;0	402;0	661;561	037;3	114;0;59;179;322; ; ; ; ;
39142;1964;185;345;0	636;0	690;555	545;3	049;0;167;314;0	402;0	661;561	516;3	114;0;59;179;322; ; ; ; ;
39162;1965;181;344;0	636;0	691;555	545;3	009;0;168;310;0	402;0	661;561	516;3	110;0;59;179;322; ; ; ; ;
39182;1966;176;347;0	636;0	691;555	545;2	934;0;167;302;0	403;0	661;561	516;3	059;0;59;179;322; ; ; ; ;
39201;1967;184;337;0	636;0	691;555	545;2	986;0;170;308;0	403;0	661;561	516;3	068;0;59;179;322; ; ; ; ;
39221;1968;179;336;0	636;0	691;555	545;3	054;0;164;303;0	402;0	661;561	516;3	144;0;59;179;322; ; ; ; ;
39241;1969;177;334;0	636;0	690;556	004;3	036;0;163;305;0	402;0	661;561	553;3	124;0;59;179;322; ; ; ; ;
39261;1970;181;348;0	636;0	691;556	004;2	993;0;171;314;0	402;0	661;561	553;3	087;0;59;179;322; ; ; ; ;
39281;1971;188;340;0	636;0	691;556	004;3	036;0;166;312;0	402;0	662;561	553;3	100;0;59;179;322; ; ; ; ;
39301;1972;177;337;0	636;0	691;556	004;3	072;0;174;315;0	402;0	662;561	553;3	143;0;59;179;322; ; ; ; ;
39321;1973;181;346;0	636;0	691;556	004;2	971;0;165;308;0	402;0	661;561	553;3	143;0;59;179;322; ; ; ; ;
39341;1974;182;341;0	635;0	690;555	988;3	000;0;168;308;0	402;0	661;561	593;3	144;0;59;179;322; ; ; ; ;
39361;1975;194;331;0	635;0	691;555	988;3	082;0;182;300;0	402;0	661;561	593;3	173;0;59;179;322; ; ; ; ;
39381;1976;191;332;0	635;0	691;555	988;3	106;0;185;297;0	401;0	661;561	593;3	170;0;59;179;322; ; ; ; ;
39401;1977;198;327;0	635;0	691;555	988;3	094;0;187;305;0	401;0	661;561	593;3	135;0;59;179;322; ; ; ; ;
39421;1978;196;341;0	635;0	690;555	988;3	074;0;182;301;0	401;0	661;561	593;3	151;0;59;179;322; ; ; ; ;
39441;1979;196;341;0	634;0	690;556	195;3	083;0;184;302;0	401;0	661;561	837;3	141;0;59;179;322; ; ; ; ;
39461;1980;202;337;0	634;0	690;556	195;3	062;0;176;301;0	401;0	661;561	837;3	110;0;59;179;322; ; ; ; ;
39481;1981;188;333;0	634;0	690;556	195;3	013;0;186;299;0	401;0	661;561	837;3	092;0;59;179;322; ; ; ; ;
39500;1982;195;340;0	634;0	690;556	195;3	092;0;186;306;0	401;0	661;561	837;3	103;0;59;179;322; ; ; ; ;
39520;1983;189;337;0	634;0	690;556	195;3	019;0;172;302;0	401;0	661;561	837;3	138;0;59;179;322; ; ; ; ;
39540;1984;192;337;0	634;0	690;556	035;3	046;0;176;303;0	401;0	661;561	655;3	133;0;59;179;322; ; ; ; ;
[truncated: 6,861 more rows]
