# Supplementary material for: Perception of Individual and Joint Action in Infants and Adults
Source: PLoS One. 2014 Sep 9;9(9):e107450. doi: 10.1371/journal.pone.0107450 (PMC4174902; doi:10.1371/journal.pone.0107450)
Supplement: Data S1 — Raw files of eye tracking data of all participants. (ZIP) [file pone.0107450.s001.zip › Turmbau2012b_12_19.csv]

Data properties:
Recording date: 10.07.2012
Recording time : 14:50:25:906 (corresponds to time 0)
Study: Turmbau2012b
Subject: Turmbau2012b_12_19
Recording: Turmbau2012b_12_18
Screen resolution: 800 x 600
Coordinate unit: Pixels
Filter settings:
Eye: Average
Fixation radius: 30
Min duration: 100
Timestamp;Number;GazepointX (L);GazepointY (L);CamX (L);CamY (L);Distance (L);Pupil (L);Validity (L);GazepointX (R);GazepointY (R);CamX (R);CamY (R);Distance (R);Pupil (R);Validity (R);Fixation;GazepointX;GazepointY;Event;Event Key;Data 1;Data 2;Description
5;1;339;249;0	829;0	466;467	722;4	498;0;342;222;0	549;0	501;472	690;4	849;0; ; ; ; ; ; ; ;
25;2;394;247;0	829;0	467;467	722;4	685;0;389;227;0	549;0	501;472	690;4	683;0;1;384;239; ; ; ; ;
45;3;394;254;0	830;0	467;467	722;4	570;0;394;228;0	549;0	501;472	690;4	465;0;1;384;239; ; ; ; ;
65;4;377;248;0	830;0	467;467	722;4	912;0;370;217;0	550;0	501;472	690;4	264;0;1;384;239; ; ; ; ;
85;5;386;253;0	830;0	467;467	722;4	930;0;368;227;0	550;0	501;472	690;4	319;0;1;384;239; ; ; ; ;
105;6;380;251;0	830;0	468;467	564;4	946;0;373;225;0	549;0	501;472	642;4	374;0;1;384;239; ; ; ; ;
125;7;402;259;0	829;0	468;467	564;4	562;0;371;229;0	549;0	501;472	642;4	230;0;1;384;239; ; ; ; ;
145;8;383;248;0	829;0	468;467	564;4	673;0;395;234;0	548;0	501;472	642;4	243;0;1;384;239; ; ; ; ;
164;9;390;243;0	829;0	468;467	564;4	636;0;399;221;0	548;0	502;472	642;4	490;0;1;384;239; ; ; ; ;
184;10;392;255;0	829;0	468;467	564;4	729;0;387;234;0	548;0	502;472	642;4	110;0;1;384;239; ; ; ; ;
204;11;386;246;0	829;0	468;468	489;4	745;0;400;227;0	549;0	503;474	088;4	180;0;1;384;239; ; ; ; ;
224;12;372;250;0	830;0	468;468	489;4	679;0;379;233;0	549;0	503;474	088;4	534;0;1;384;239; ; ; ; ;
244;13;-800;-600;0	549;0	503;-1	000;-1	000;4;423;229;0	549;0	503;474	088;4	515;0; ; ; ; ; ; ; ;
264;14;406;267;0	829;0	470;468	489;4	588;0;-800;-600;0	829;0	470;-1	000;-1	000;4;2;413;278; ; ; ; ;
284;15;409;287;0	829;0	470;468	489;4	637;0;-800;-600;0	829;0	470;-1	000;-1	000;4;2;413;278; ; ; ; ;
304;16;409;284;0	830;0	471;470	262;4	654;0;-800;-600;0	549;0	504;-1	000;-1	000;4;2;413;278; ; ; ; ;
324;17;404;285;0	830;0	471;470	262;4	821;0;421;286;0	549;0	504;476	968;4	680;0;2;413;278; ; ; ; ;
344;18;398;280;0	830;0	471;470	262;4	522;0;424;274;0	550;0	504;476	968;4	587;0;2;413;278; ; ; ; ;
364;19;399;285;0	831;0	471;470	262;4	660;0;417;264;0	550;0	504;476	968;4	727;0;2;413;278; ; ; ; ;
384;20;422;273;0	831;0	471;470	262;4	623;0;424;283;0	551;0	504;476	968;4	454;0;2;413;278; ; ; ; ;
394; ; ; ; ; ; ; ;5; ; ; ; ; ; ;5; ; ; ;ShowAVI;8;0;0;atFish.avi
404;21;422;271;0	832;0	472;470	644;4	590;0;423;273;0	551;0	504;477	805;4	464;0;2;413;278; ; ; ; ;
424;22;397;280;0	832;0	472;470	644;4	750;0;414;271;0	551;0	504;477	805;4	608;0;2;413;278; ; ; ; ;
443;23;393;283;0	832;0	472;470	644;4	843;0;443;256;0	551;0	504;477	805;4	503;0;2;413;278; ; ; ; ;
463;24;402;318;0	832;0	472;470	644;4	567;0;-800;-600;0	832;0	472;-1	000;-1	000;4; ; ; ; ; ; ; ;
483;25;410;287;0	832;0	472;470	644;4	770;0;-800;-600;0	832;0	472;-1	000;-1	000;4;3;412;290; ; ; ; ;
503;26;411;300;0	832;0	472;470	996;4	752;0;-800;-600;0	551;0	504;-1	000;-1	000;4;3;412;290; ; ; ; ;
523;27;422;298;0	832;0	471;470	996;4	754;0;-800;-600;0	832;0	471;-1	000;-1	000;4;3;412;290; ; ; ; ;
543;28;404;305;0	832;0	472;470	996;4	764;0;417;281;0	551;0	504;478	149;4	596;0;3;412;290; ; ; ; ;
563;29;406;287;0	832;0	472;470	996;4	784;0;421;290;0	551;0	504;478	149;4	447;0;3;412;290; ; ; ; ;
583;30;408;297;0	831;0	472;470	996;4	455;0;406;267;0	550;0	505;478	149;4	433;0;3;412;290; ; ; ; ;
603;31;409;296;0	830;0	473;471	076;4	441;0;405;267;0	549;0	505;477	042;4	410;0;3;412;290; ; ; ; ;
623;32;421;307;0	829;0	473;471	076;4	673;0;435;280;0	549;0	506;477	042;4	562;0;3;412;290; ; ; ; ;
643;33;415;298;0	829;0	474;471	076;4	687;0;415;298;0	549;0	506;477	042;4	395;0;3;412;290; ; ; ; ;
663;34;424;276;0	829;0	474;471	076;4	600;0;417;304;0	548;0	507;477	042;4	481;0;3;412;290; ; ; ; ;
683;35;400;293;0	829;0	475;471	076;4	693;0;-800;-600;0	829;0	475;-1	000;-1	000;4;3;412;290; ; ; ; ;
703;36;400;282;0	829;0	475;472	022;4	675;0;-800;-600;0	548;0	509;-1	000;-1	000;4;3;412;290; ; ; ; ;
723;37;414;286;0	828;0	476;472	022;4	561;0;417;277;0	548;0	510;477	533;4	621;0;3;412;290; ; ; ; ;
743;38;-800;-600;0	548;0	510;-1	000;-1	000;4;407;313;0	548;0	510;477	533;4	392;0; ; ; ; ; ; ; ;
762;39;406;280;0	828;0	477;472	022;4	763;0;412;316;0	547;0	511;477	533;4	483;0; ; ; ; ; ; ; ;
782;40;403;291;0	828;0	477;472	022;4	651;0;417;272;0	547;0	512;477	533;4	418;0; ; ; ; ; ; ; ;
802;41;403;291;0	827;0	478;471	595;4	647;0;415;289;0	547;0	512;477	919;4	461;0; ; ; ; ; ; ; ;
822;42;397;305;0	828;0	478;471	595;4	708;0;406;293;0	547;0	512;477	919;4	232;0; ; ; ; ; ; ; ;
842;43;413;268;0	828;0	478;471	595;4	723;0;424;266;0	548;0	513;477	919;4	436;0;4;409;281; ; ; ; ;
862;44;410;275;0	828;0	478;471	595;4	513;0;-800;-600;0	828;0	478;-1	000;-1	000;4;4;409;281; ; ; ; ;
882;45;406;285;0	828;0	479;471	595;4	558;0;-800;-600;0	828;0	479;-1	000;-1	000;4;4;409;281; ; ; ; ;
902;46;413;266;0	828;0	479;471	993;4	607;0;-800;-600;0	548;0	513;-1	000;-1	000;4;4;409;281; ; ; ; ;
922;47;428;282;0	828;0	479;471	993;4	562;0;406;292;0	548;0	513;478	914;4	219;0;4;409;281; ; ; ; ;
942;48;410;302;0	829;0	479;471	993;4	471;0;423;278;0	549;0	513;478	914;4	429;0;4;409;281; ; ; ; ;
962;49;406;277;0	829;0	480;471	993;4	411;0;401;275;0	549;0	513;478	914;4	300;0;4;409;281; ; ; ; ;
982;50;407;292;0	829;0	480;471	993;4	508;0;412;285;0	549;0	513;478	914;4	379;0;4;409;281; ; ; ; ;
1002;51;408;295;0	829;0	480;472	095;4	444;0;416;278;0	550;0	513;478	304;4	315;0;4;409;281; ; ; ; ;
1022;52;400;303;0	829;0	480;472	095;4	673;0;421;271;0	550;0	514;478	304;4	443;0;4;409;281; ; ; ; ;
1041;53;403;302;0	829;0	480;472	095;4	268;0;421;271;0	550;0	514;478	304;4	413;0;4;409;281; ; ; ; ;
1061;54;390;275;0	829;0	480;472	095;4	416;0;414;278;0	549;0	514;478	304;4	326;0;4;409;281; ; ; ; ;
1081;55;398;265;0	829;0	481;472	095;4	507;0;424;286;0	549;0	514;478	304;4	372;0;4;409;281; ; ; ; ;
1101;56;395;255;0	829;0	481;471	975;4	326;0;422;289;0	549;0	515;479	036;4	335;0;4;409;281; ; ; ; ;
1121;57;390;277;0	829;0	481;471	975;4	546;0;411;276;0	549;0	515;479	036;4	119;0;4;409;281; ; ; ; ;
1141;58;417;271;0	828;0	481;471	975;4	470;0;404;269;0	549;0	515;479	036;4	268;0;4;409;281; ; ; ; ;
1161;59;409;312;0	828;0	481;471	975;4	498;0;399;250;0	549;0	516;479	036;4	344;0;4;409;281; ; ; ; ;
1181;60;409;295;0	828;0	482;471	975;4	414;0;-800;-600;0	828;0	482;-1	000;-1	000;4;4;409;281; ; ; ; ;
1201;61;402;305;0	827;0	482;471	870;4	404;0;-800;-600;0	548;0	517;-1	000;-1	000;4;4;409;281; ; ; ; ;
1221;62;415;289;0	826;0	482;471	870;4	321;0;-800;-600;0	826;0	482;-1	000;-1	000;4;4;409;281; ; ; ; ;
1241;63;405;295;0	826;0	482;471	870;4	538;0;407;267;0	546;0	517;478	511;4	392;0;4;409;281; ; ; ; ;
1261;64;399;287;0	826;0	483;471	870;4	518;0;435;249;0	546;0	518;478	511;4	498;0;4;409;281; ; ; ; ;
1281;65;418;288;0	826;0	483;471	870;4	326;0;419;268;0	546;0	518;478	511;4	283;0;4;409;281; ; ; ; ;
1301;66;412;289;0	825;0	483;471	577;4	428;0;413;263;0	546;0	518;478	435;4	281;0;4;409;281; ; ; ; ;
1321;67;432;269;0	825;0	482;471	577;4	378;0;455;276;0	546;0	518;478	435;4	119;0; ; ; ; ; ; ; ;
1340;68;497;257;0	823;0	482;471	577;4	328;0;490;230;0	545;0	518;478	435;3	838;0;5;504;274; ; ; ; ;
1360;69;490;258;0	823;0	481;471	577;4	426;0;524;253;0	545;0	518;478	435;4	140;0;5;504;274; ; ; ; ;
1380;70;495;257;0	824;0	481;471	577;4	329;0;514;240;0	545;0	518;478	435;4	150;0;5;504;274; ; ; ; ;
1400;71;494;256;0	825;0	482;472	318;4	368;0;528;255;0	546;0	518;476	054;4	140;0;5;504;274; ; ; ; ;
1420;72;512;262;0	827;0	483;472	318;4	387;0;506;257;0	548;0	519;476	054;4	113;0;5;504;274; ; ; ; ;
1440;73;492;285;0	829;0	485;472	318;4	232;0;504;272;0	551;0	521;476	054;4	058;0;5;504;274; ; ; ; ;
1460;74;505;251;0	833;0	487;472	318;4	288;0;518;263;0	554;0	522;476	054;4	208;0;5;504;274; ; ; ; ;
1480;75;507;252;0	836;0	488;472	318;4	416;0;494;270;0	558;0	522;476	054;4	083;0;5;504;274; ; ; ; ;
1500;76;499;253;0	841;0	490;472	414;4	355;0;495;266;0	562;0	523;475	895;4	090;0;5;504;274; ; ; ; ;
1520;77;493;265;0	845;0	491;472	414;4	368;0;517;266;0	566;0	523;475	895;4	328;0;5;504;274; ; ; ; ;
1540;78;519;281;0	849;0	491;472	414;4	512;0;499;264;0	570;0	523;475	895;4	481;0;5;504;274; ; ; ; ;
1560;79;497;306;0	853;0	492;472	414;4	498;0;527;270;0	573;0	523;475	895;4	335;0;5;504;274; ; ; ; ;
1580;80;508;301;0	857;0	492;472	414;4	431;0;518;275;0	577;0	522;475	895;4	278;0;5;504;274; ; ; ; ;
1600;81;496;299;0	860;0	493;472	002;4	501;0;514;277;0	581;0	522;475	627;4	312;0;5;504;274; ; ; ; ;
1620;82;488;278;0	864;0	493;472	002;4	656;0;512;271;0	584;0	522;475	627;4	261;0;5;504;274; ; ; ; ;
1639;83;497;285;0	867;0	493;472	002;4	529;0;511;274;0	587;0	522;475	627;4	343;0;5;504;274; ; ; ; ;
1659;84;486;268;0	870;0	494;472	002;4	738;0;515;281;0	590;0	522;475	627;4	360;0;5;504;274; ; ; ; ;
1679;85;494;293;0	872;0	495;472	002;4	599;0;509;281;0	592;0	522;475	627;4	565;0;5;504;274; ; ; ; ;
1699;86;495;287;0	874;0	496;473	288;4	595;0;509;278;0	594;0	522;476	889;4	647;0;5;504;274; ; ; ; ;
1719;87;494;291;0	876;0	496;473	288;4	591;0;516;278;0	596;0	522;476	889;4	283;0;5;504;274; ; ; ; ;
1739;88;510;287;0	877;0	497;473	288;4	626;0;504;279;0	598;0	522;476	889;4	521;0;5;504;274; ; ; ; ;
1759;89;487;306;0	879;0	497;473	288;4	602;0;512;280;0	599;0	522;476	889;4	519;0;5;504;274; ; ; ; ;
1779;90;491;279;0	880;0	497;473	288;4	818;0;504;274;0	600;0	522;476	889;4	487;0;5;504;274; ; ; ; ;
1799;91;492;280;0	881;0	497;473	842;4	854;0;506;274;0	601;0	521;477	549;4	481;0;5;504;274; ; ; ; ;
1819;92;473;302;0	881;0	497;473	842;4	771;0;529;273;0	602;0	521;477	549;4	472;0;5;504;274; ; ; ; ;
1839;93;498;287;0	882;0	496;473	842;4	815;0;513;291;0	602;0	521;477	549;4	510;0;5;504;274; ; ; ; ;
1859;94;-800;-600;-1	000;-1	000;-1	000;-1	000;4;-800;-600;-1	000;-1	000;-1	000;-1	000;4; ; ; ; ; ; ; ;
1879;95;478;291;0	882;0	494;473	842;4	837;0;498;262;0	603;0	519;477	549;4	643;0; ; ; ; ; ; ; ;
1899;96;488;289;0	882;0	494;475	045;4	860;0;495;264;0	603;0	518;478	015;4	698;0; ; ; ; ; ; ; ;
1919;97;524;429;0	881;0	495;475	045;4	870;0;-800;-600;0	881;0	495;-1	000;-1	000;4; ; ; ; ; ; ; ;
1938;98;540;374;0	881;0	495;475	045;4	800;0;554;381;0	602;0	520;478	015;4	583;0;6;547;381; ; ; ; ;
1958;99;536;396;0	882;0	495;475	045;4	698;0;564;356;0	602;0	521;478	015;4	707;0;6;547;381; ; ; ; ;
1978;100;539;383;0	882;0	495;475	045;4	994;0;571;370;0	602;0	522;478	015;4	681;0;6;547;381; ; ; ; ;
1998;101;538;390;0	882;0	495;478	070;4	974;0;578;352;0	602;0	523;482	744;4	699;0;6;547;381; ; ; ; ;
2018;102;530;369;0	882;0	496;478	070;5	107;0;561;410;0	602;0	523;482	744;4	608;0;6;547;381; ; ; ; ;
2038;103;533;392;0	882;0	497;478	070;4	770;0;548;376;0	602;0	525;482	744;4	782;0;6;547;381; ; ; ; ;
2058;104;537;379;0	882;0	498;478	070;4	796;0;564;389;0	602;0	526;482	744;4	730;0;6;547;381; ; ; ; ;
2078;105;526;408;0	881;0	499;478	070;4	962;0;554;363;0	601;0	528;482	744;4	698;0;6;547;381; ; ; ; ;
2098;106;527;409;0	880;0	501;477	167;4	779;0;550;369;0	600;0	530;478	271;4	737;0;6;547;381; ; ; ; ;
2118;107;547;363;0	879;0	501;477	167;4	890;0;559;362;0	599;0	531;478	271;4	524;0;7;569;338; ; ; ; ;
2138;108;554;340;0	877;0	501;477	167;5	038;0;558;342;0	597;0	532;478	271;4	608;0;7;569;338; ; ; ; ;
2158;109;568;337;0	875;0	501;477	167;4	975;0;578;337;0	595;0	534;478	271;4	558;0;7;569;338; ; ; ; ;
2178;110;578;345;0	873;0	502;477	167;4	676;0;580;339;0	593;0	535;478	271;4	411;0;7;569;338; ; ; ; ;
2198;111;587;349;0	871;0	502;474	567;4	691;0;579;342;0	591;0	537;474	785;4	400;0;7;569;338; ; ; ; ;
2218;112;568;348;0	869;0	502;474	567;4	784;0;561;343;0	589;0	538;474	785;4	544;0;7;569;338; ; ; ; ;
2237;113;554;336;0	867;0	503;474	567;4	750;0;562;340;0	587;0	540;474	785;4	590;0;7;569;338; ; ; ; ;
2257;114;561;320;0	865;0	504;474	567;4	864;0;573;333;0	586;0	543;474	785;4	486;0;7;569;338; ; ; ; ;
2277;115;566;323;0	863;0	505;474	567;4	715;0;574;336;0	584;0	545;474	785;4	632;0;7;569;338; ; ; ; ;
2297;116;561;328;0	861;0	507;473	809;4	734;0;577;332;0	582;0	548;475	555;4	619;0;7;569;338; ; ; ; ;
2317;117;550;343;0	860;0	508;473	809;4	804;0;561;340;0	580;0	550;475	555;4	536;0;7;569;338; ; ; ; ;
2337;118;578;336;0	858;0	509;473	809;4	564;0;586;353;0	578;0	552;475	555;4	651;0;7;569;338; ; ; ; ;
2357;119;558;340;0	856;0	510;473	809;4	612;0;579;326;0	576;0	554;475	555;4	513;0;7;569;338; ; ; ; ;
2377;120;558;331;0	853;0	512;473	809;4	592;0;577;339;0	574;0	556;475	555;4	415;0;7;569;338; ; ; ; ;
2397;121;559;330;0	851;0	513;473	611;4	615;0;575;340;0	572;0	558;475	422;4	427;0;7;569;338; ; ; ; ;
2417;122;563;354;0	848;0	515;473	611;4	629;0;589;354;0	569;0	560;475	422;4	592;0;7;569;338; ; ; ; ;
2437;123;570;318;0	845;0	516;473	611;4	669;0;-800;-600;0	845;0	516;-1	000;-1	000;4; ; ; ; ; ; ; ;
2457;124;560;353;0	842;0	517;473	611;4	802;0;-800;-600;0	842;0	517;-1	000;-1	000;4; ; ; ; ; ; ; ;
2477;125;569;325;0	839;0	517;473	611;4	574;0;573;344;0	560;0	564;475	422;4	643;0; ; ; ; ; ; ; ;
2497;126;566;341;0	836;0	518;472	539;4	613;0;574;342;0	558;0	566;477	116;4	659;0; ; ; ; ; ; ; ;
2517;127;575;339;0	834;0	519;472	539;4	824;0;590;341;0	556;0	567;477	116;4	819;0; ; ; ; ; ; ; ;
2536;128;559;359;0	832;0	520;472	539;4	721;0;-800;-600;0	832;0	520;-1	000;-1	000;4;8;570;335; ; ; ; ;
2556;129;557;385;0	831;0	521;472	539;4	595;0;569;331;0	553;0	570;477	116;4	579;0;8;570;335; ; ; ; ;
2576;130;556;341;0	831;0	522;472	539;4	596;0;579;351;0	553;0	571;477	116;4	514;0;8;570;335; ; ; ; ;
2596;131;555;355;0	831;0	523;473	476;4	606;0;579;352;0	553;0	572;476	551;4	508;0;8;570;335; ; ; ; ;
2616;132;582;337;0	832;0	523;473	476;4	306;0;574;340;0	554;0	572;476	551;4	587;0;8;570;335; ; ; ; ;
2636;133;578;351;0	833;0	523;473	476;4	648;0;582;337;0	555;0	573;476	551;4	446;0;8;570;335; ; ; ; ;
2656;134;551;361;0	835;0	523;473	476;4	915;0;569;334;0	558;0	572;476	551;4	381;0;8;570;335; ; ; ; ;
2676;135;570;332;0	838;0	524;473	476;4	672;0;582;337;0	560;0	573;476	551;4	520;0;8;570;335; ; ; ; ;
2687; ; ; ; ; ; ; ;5; ; ; ; ; ; ;5; ; ; ;Keyboard;3;39;0;Right
2696;136;561;338;0	841;0	525;475	143;4	785;0;578;335;0	563;0	573;476	950;4	431;0;8;570;335; ; ; ; ;
2716;137;569;325;0	843;0	524;475	143;4	858;0;569;335;0	566;0	573;476	950;4	648;0;8;570;335; ; ; ; ;
2736;138;556;334;0	845;0	523;475	143;4	866;0;573;332;0	568;0	571;476	950;4	545;0;8;570;335; ; ; ; ;
2756;139;581;328;0	847;0	521;475	143;4	579;0;575;328;0	569;0	570;476	950;4	658;0;8;570;335; ; ; ; ;
2776;140;583;320;0	847;0	519;475	143;4	747;0;563;322;0	570;0	568;476	950;4	626;0;8;570;335; ; ; ; ;
2796;141;583;323;0	847;0	517;474	829;4	666;0;567;319;0	570;0	566;477	163;4	603;0;8;570;335; ; ; ; ;
2815;142;562;335;0	846;0	516;474	829;4	828;0;542;335;0	569;0	565;477	163;4	278;0;8;570;335; ; ; ; ;
2835;143;578;319;0	845;0	516;474	829;4	440;0;552;321;0	568;0	565;477	163;4	215;0;8;570;335; ; ; ; ;
2855;144;550;353;0	844;0	516;474	829;4	522;0;569;337;0	566;0	566;477	163;4	349;0;8;570;335; ; ; ; ;
2875;145;588;314;0	842;0	517;474	829;4	312;0;571;350;0	565;0	567;477	163;4	340;0;8;570;335; ; ; ; ;
2895;146;580;324;0	840;0	518;474	692;4	296;0;574;351;0	562;0	569;476	112;4	322;0;8;570;335; ; ; ; ;
2915;147;582;282;0	837;0	519;474	692;4	522;0;578;335;0	560;0	570;476	112;4	441;0;8;570;335; ; ; ; ;
2935;148;551;336;0	834;0	519;474	692;4	658;0;574;331;0	557;0	571;476	112;4	455;0;9;562;311; ; ; ; ;
2955;149;567;334;0	832;0	518;474	692;4	310;0;551;312;0	555;0	572;476	112;4	354;0;9;562;311; ; ; ; ;
2975;150;564;323;0	830;0	517;474	692;4	845;0;563;305;0	553;0	572;476	112;4	545;0;9;562;311; ; ; ; ;
2995;151;559;321;0	828;0	515;473	394;4	779;0;554;298;0	551;0	570;476	654;4	540;0;9;562;311; ; ; ; ;
3015;152;568;307;0	827;0	512;473	394;4	647;0;-800;-600;0	827;0	512;-1	000;-1	000;4;9;562;311; ; ; ; ;
3035;153;566;315;0	827;0	510;473	394;4	770;0;-800;-600;0	827;0	510;-1	000;-1	000;4;9;562;311; ; ; ; ;
3055;154;564;297;0	827;0	508;473	394;4	713;0;-800;-600;0	827;0	508;-1	000;-1	000;4;9;562;311; ; ; ; ;
3075;155;557;343;0	829;0	506;473	394;4	646;0;551;325;0	552;0	562;476	654;4	651;0;10;559;331; ; ; ; ;
3095;156;555;345;0	832;0	505;473	302;4	693;0;551;326;0	555;0	559;476	046;4	645;0;10;559;331; ; ; ; ;
3115;157;580;350;0	835;0	503;473	302;4	702;0;559;324;0	557;0	556;476	046;4	558;0;10;559;331; ; ; ; ;
3134;158;554;310;0	838;0	502;473	302;5	001;0;556;324;0	561;0	553;476	046;4	447;0;10;559;331; ; ; ; ;
3155;159;561;338;0	842;0	501;473	302;4	854;0;550;312;0	564;0	551;476	046;4	576;0;10;559;331; ; ; ; ;
3174;160;582;317;0	846;0	500;473	302;4	825;0;563;335;0	568;0	548;476	046;4	527;0;10;559;331; ; ; ; ;
3178; ; ; ; ; ; ; ;5; ; ; ; ; ; ;5; ; ; ;ShowAVI;8;0;0;single.avi
3194;161;574;332;0	850;0	500;471	891;4	782;0;559;334;0	571;0	547;475	531;4	497;0;10;559;331; ; ; ; ;
3214;162;544;346;0	854;0	500;471	891;4	859;0;-800;-600;0	854;0	500;-1	000;-1	000;4;10;559;331; ; ; ; ;
3234;163;562;313;0	858;0	501;471	891;4	860;0;-800;-600;0	858;0	501;-1	000;-1	000;4;11;554;320; ; ; ; ;
3254;164;583;294;0	862;0	503;471	891;4	312;0;558;315;0	582;0	548;475	531;4	819;0;11;554;320; ; ; ; ;
3274;165;570;333;0	865;0	505;471	891;4	645;0;571;303;0	585;0	549;475	531;4	762;0;11;554;320; ; ; ; ;
3294;166;578;311;0	867;0	506;471	721;4	489;0;570;306;0	587;0	551;473	828;4	746;0;11;554;320; ; ; ; ;
3314;167;571;323;0	869;0	507;471	721;4	917;0;563;315;0	589;0	552;473	828;4	710;0;11;554;320; ; ; ; ;
3334;168;557;312;0	870;0	508;471	721;5	117;0;550;330;0	590;0	553;473	828;4	653;0;11;554;320; ; ; ; ;
3354;169;540;348;0	871;0	508;471	721;5	129;0;544;324;0	591;0	553;473	828;4	424;0;11;554;320; ; ; ; ;
3374;170;553;335;0	871;0	508;471	721;4	923;0;560;307;0	591;0	553;473	828;4	710;0;11;554;320; ; ; ; ;
3394;171;543;339;0	871;0	508;471	523;5	025;0;551;314;0	591;0	553;473	381;4	620;0;11;554;320; ; ; ; ;
3413;172;544;323;0	871;0	507;471	523;4	995;0;-800;-600;0	871;0	507;-1	000;-1	000;4;11;554;320; ; ; ; ;
3433;173;541;326;0	871;0	507;471	523;5	047;0;-800;-600;0	871;0	507;-1	000;-1	000;4;11;554;320; ; ; ; ;
3453;174;534;319;0	871;0	507;471	523;4	990;0;-800;-600;0	871;0	507;-1	000;-1	000;4;11;554;320; ; ; ; ;
3473;175;-800;-600;0	590;0	551;-1	000;-1	000;4;567;327;0	590;0	551;473	381;4	857;0;12;555;323; ; ; ; ;
3493;176;-800;-600;0	870;0	506;-1	000;-1	000;4;567;327;0	590;0	550;472	836;4	852;0;12;555;323; ; ; ; ;
3513;177;544;317;0	870;0	506;471	868;5	080;0;-800;-600;0	870;0	506;-1	000;-1	000;4;12;555;323; ; ; ; ;
3533;178;549;319;0	870;0	506;471	868;5	006;0;569;315;0	589;0	550;472	836;4	665;0;12;555;323; ; ; ; ;
3553;179;541;329;0	869;0	507;471	868;5	035;0;562;316;0	589;0	550;472	836;4	601;0;12;555;323; ; ; ; ;
3575;180;539;329;0	869;0	508;471	868;4	782;0;572;325;0	589;0	551;472	836;4	640;0;12;555;323; ; ; ; ;
3593;181;539;329;0	870;0	508;471	231;4	721;0;570;327;0	590;0	551;474	171;4	623;0;12;555;323; ; ; ; ;
3613;182;527;303;0	871;0	508;471	231;4	964;0;-800;-600;0	871;0	508;-1	000;-1	000;4;13;523;316; ; ; ; ;
3633;183;527;328;0	871;0	509;471	231;4	726;0;-800;-600;0	871;0	509;-1	000;-1	000;4;13;523;316; ; ; ; ;
3653;184;518;331;0	872;0	509;471	231;4	670;0;533;310;0	592;0	552;474	171;4	540;0;13;523;316; ; ; ; ;
3673;185;530;311;0	873;0	508;471	231;4	766;0;523;305;0	593;0	552;474	171;4	648;0;13;523;316; ; ; ; ;
3693;186;529;324;0	874;0	509;471	908;4	767;0;523;302;0	594;0	552;475	841;4	664;0;13;523;316; ; ; ; ;
3713;187;524;328;0	876;0	508;471	908;4	720;0;-800;-600;0	876;0	508;-1	000;-1	000;4;13;523;316; ; ; ; ;
3732;188;526;302;0	877;0	508;471	908;4	689;0;-800;-600;0	877;0	508;-1	000;-1	000;4;13;523;316; ; ; ; ;
3752;189;531;312;0	880;0	508;471	908;4	612;0;530;317;0	599;0	551;475	841;4	327;0;13;523;316; ; ; ; ;
3772;190;515;310;0	882;0	509;471	908;4	562;0;524;298;0	601;0	550;475	841;4	287;0;13;523;316; ; ; ; ;
3792;191;518;305;0	884;0	509;472	375;4	515;0;524;299;0	604;0	550;474	864;4	278;0;13;523;316; ; ; ; ;
3812;192;524;311;0	886;0	509;472	375;4	476;0;533;305;0	606;0	549;474	864;4	436;0;13;523;316; ; ; ; ;
3832;193;511;351;0	889;0	510;472	375;4	606;0;531;302;0	609;0	548;474	864;4	271;0;13;523;316; ; ; ; ;
3852;194;502;347;0	891;0	510;472	375;4	373;0;526;310;0	611;0	547;474	864;4	321;0;13;523;316; ; ; ; ;
3872;195;515;336;0	894;0	511;472	375;4	558;0;525;316;0	614;0	547;474	864;4	234;0;13;523;316; ; ; ; ;
3892;196;514;328;0	896;0	511;473	208;4	472;0;527;317;0	616;0	546;475	186;4	241;0;13;523;316; ; ; ; ;
3912;197;450;257;0	899;0	509;473	208;4	661;0;-800;-600;0	899;0	509;-1	000;-1	000;4; ; ; ; ; ; ; ;
3932;198;435;183;0	902;0	507;473	208;4	573;0;449;183;0	623;0	539;475	186;4	244;0; ; ; ; ; ; ; ;
3952;199;-800;-600;0	626;0	535;-1	000;-1	000;4;424;117;0	626;0	535;475	186;3	997;0;14;409;128; ; ; ; ;
3972;200;392;120;0	906;0	503;473	208;4	155;0;429;115;0	628;0	533;475	186;4	206;0;14;409;128; ; ; ; ;
3992;201;394;150;0	908;0	501;460	289;4	047;0;435;140;0	629;0	530;463	788;4	017;0;14;409;128; ; ; ; ;
4012;202;403;143;0	909;0	499;460	289;4	021;0;413;128;0	630;0	528;463	788;4	161;0;14;409;128; ; ; ; ;
4031;203;388;151;0	910;0	497;460	289;4	138;0;429;137;0	630;0	526;463	788;4	188;0;14;409;128; ; ; ; ;
4051;204;398;140;0	910;0	496;460	289;4	103;0;430;134;0	630;0	525;463	788;4	251;0;14;409;128; ; ; ; ;
4071;205;394;145;0	910;0	495;460	289;4	111;0;416;132;0	630;0	525;463	788;4	128;0;14;409;128; ; ; ; ;
4091;206;391;147;0	910;0	495;460	261;4	119;0;426;136;0	630;0	525;463	725;4	153;0;14;409;128; ; ; ; ;
4111;207;395;142;0	910;0	495;460	261;4	426;0;421;139;0	631;0	525;463	725;4	180;0;14;409;128; ; ; ; ;
4131;208;393;142;0	911;0	495;460	261;4	494;0;428;135;0	632;0	525;463	725;4	372;0;14;409;128; ; ; ; ;
4151;209;396;137;0	912;0	493;460	261;4	434;0;-800;-600;0	912;0	493;-1	000;-1	000;4;14;409;128; ; ; ; ;
4171;210;-800;-600;0	634;0	522;-1	000;-1	000;4;424;131;0	634;0	522;463	725;4	091;0;14;409;128; ; ; ; ;
4191;211;-800;-600;0	915;0	488;-1	000;-1	000;4;424;131;0	636;0	519;463	498;4	089;0;14;409;128; ; ; ; ;
4211;212;393;149;0	916;0	483;460	728;4	086;0;425;124;0	637;0	514;463	498;4	158;0;14;409;128; ; ; ; ;
4231;213;381;133;0	918;0	479;460	728;4	184;0;427;108;0	639;0	510;463	498;4	276;0;14;409;128; ; ; ; ;
4251;214;385;130;0	920;0	474;460	728;4	046;0;421;113;0	641;0	505;463	498;3	755;0;14;409;128; ; ; ; ;
4271;215;400;134;0	922;0	471;460	728;3	962;0;422;117;0	643;0	502;463	498;3	839;0;14;409;128; ; ; ; ;
4293;216;399;137;0	923;0	469;459	668;3	957;0;423;114;0	644;0	499;461	617;3	908;0;14;409;128; ; ; ; ;
4311;217;400;135;0	925;0	466;459	668;3	971;0;428;111;0	646;0	498;461	617;3	908;0;14;409;128; ; ; ; ;
4332;218;403;129;0	926;0	466;459	668;3	803;0;422;98;0	647;0	497;461	617;3	814;0;14;409;128; ; ; ; ;
4350;219;405;126;0	927;0	466;459	668;3	907;0;426;101;0	648;0	497;461	617;3	976;0;14;409;128; ; ; ; ;
4372;220;401;129;0	927;0	466;459	668;3	892;0;417;107;0	648;0	498;461	617;3	830;0;14;409;128; ; ; ; ;
4390;221;402;128;0	927;0	466;459	630;3	877;0;418;99;0	648;0	498;462	064;3	893;0;14;409;128; ; ; ; ;
4410;222;392;139;0	926;0	466;459	630;4	104;0;415;102;0	647;0	499;462	068;3	985;0;14;409;128; ; ; ; ;
4430;223;402;121;0	926;0	466;459	630;4	233;0;403;112;0	647;0	500;462	071;3	812;0;14;409;128; ; ; ; ;
4450;224;395;134;0	925;0	466;459	630;4	236;0;418;118;0	646;0	500;461	386;3	976;0;14;409;128; ; ; ; ;
4470;225;421;164;0	923;0	467;459	630;3	822;0;429;167;0	644;0	501;461	389;3	825;0; ; ; ; ; ; ; ;
4490;226;427;131;0	920;0	470;472	650;3	968;0;426;144;0	642;0	505;476	696;4	010;0; ; ; ; ; ; ; ;
4510;227;516;405;0	918;0	472;472	650;4	132;0;513;372;0	640;0	508;476	696;3	993;0;15;513;377; ; ; ; ;
4530;228;510;413;0	916;0	473;472	650;4	234;0;499;385;0	638;0	510;476	696;3	954;0;15;513;377; ; ; ; ;
4550;229;527;390;0	915;0	475;472	650;4	082;0;502;365;0	636;0	513;476	696;3	966;0;15;513;377; ; ; ; ;
4570;230;504;413;0	914;0	477;472	650;4	267;0;517;385;0	635;0	515;476	696;4	097;0;15;513;377; ; ; ; ;
4589;231;508;400;0	913;0	478;477	377;4	268;0;511;376;0	634;0	517;479	289;4	110;0;15;513;377; ; ; ; ;
4610;232;513;381;0	912;0	480;477	377;4	161;0;527;357;0	633;0	519;479	289;4	246;0;15;513;377; ; ; ; ;
4629;233;513;376;0	912;0	481;477	377;4	172;0;525;366;0	632;0	520;479	289;4	218;0;15;513;377; ; ; ; ;
4650;234;523;373;0	912;0	482;477	377;4	388;0;518;360;0	632;0	521;479	289;4	267;0;15;513;377; ; ; ; ;
4669;235;503;372;0	912;0	483;477	377;4	381;0;518;358;0	632;0	522;479	289;3	983;0;15;513;377; ; ; ; ;
4690;236;505;370;0	912;0	483;477	153;4	372;0;518;361;0	632;0	523;479	074;3	957;0;15;513;377; ; ; ; ;
4709;237;538;398;0	912;0	484;477	153;4	267;0;503;394;0	632;0	524;479	074;4	030;0;16;515;374; ; ; ; ;
4731;238;527;400;0	912;0	485;477	153;4	265;0;509;367;0	632;0	525;479	074;4	087;0;16;515;374; ; ; ; ;
4749;239;527;375;0	912;0	486;477	153;4	290;0;503;365;0	632;0	527;479	074;3	977;0;16;515;374; ; ; ; ;
4772;240;537;375;0	912;0	488;477	153;4	296;0;511;379;0	632;0	528;479	074;4	122;0;16;515;374; ; ; ; ;
4789;241;533;375;0	912;0	489;478	206;4	312;0;509;363;0	632;0	529;479	381;4	099;0;16;515;374; ; ; ; ;
4811;242;521;381;0	911;0	489;478	206;4	247;0;516;363;0	632;0	530;479	381;4	177;0;16;515;374; ; ; ; ;
4829;243;497;384;0	911;0	490;478	206;4	179;0;492;368;0	631;0	530;479	381;3	829;0;16;515;374; ; ; ; ;
4851;244;524;412;0	910;0	490;478	206;4	071;0;471;429;0	630;0	530;479	381;3	978;0; ; ; ; ; ; ; ;
4869;245;-800;-600;0	629;0	531;-1	000;-1	000;4;502;390;0	629;0	531;479	381;3	992;0;17;486;396; ; ; ; ;
4891;246;-800;-600;0	907;0	491;-1	000;-1	000;4;483;408;0	627;0	532;480	629;4	015;0;17;486;396; ; ; ; ;
4908;247;494;423;0	905;0	491;482	591;4	103;0;498;398;0	625;0	533;480	629;4	069;0;17;486;396; ; ; ; ;
4930;248;491;401;0	902;0	491;482	591;4	454;0;479;406;0	622;0	534;480	629;4	221;0;17;486;396; ; ; ; ;
4948;249;501;398;0	899;0	492;482	591;4	333;0;489;374;0	620;0	536;480	629;4	143;0;17;486;396; ; ; ; ;
4971;250;504;415;0	896;0	492;482	591;4	400;0;488;366;0	617;0	537;480	629;4	152;0;17;486;396; ; ; ; ;
4988;251;504;407;0	893;0	493;479	199;4	312;0;487;358;0	614;0	539;480	638;4	162;0;17;486;396; ; ; ; ;
5008;252;493;380;0	890;0	494;479	199;4	086;0;487;395;0	611;0	541;480	638;4	280;0;17;486;396; ; ; ; ;
5028;253;498;432;0	887;0	494;479	199;4	209;0;467;399;0	608;0	543;480	638;4	208;0;17;486;396; ; ; ; ;
5048;254;492;395;0	884;0	495;479	199;4	284;0;474;411;0	605;0	545;480	638;4	123;0;17;486;396; ; ; ; ;
5068;255;486;387;0	882;0	495;479	199;4	323;0;481;366;0	603;0	546;480	638;4	224;0;17;486;396; ; ; ; ;
5088;256;485;409;0	880;0	495;475	059;4	326;0;473;368;0	601;0	546;481	645;4	209;0;17;486;396; ; ; ; ;
5108;257;477;386;0	878;0	495;475	059;4	254;0;471;407;0	599;0	546;481	645;4	301;0;17;486;396; ; ; ; ;
5128;258;504;383;0	877;0	495;475	059;4	256;0;483;369;0	598;0	546;481	645;4	142;0;17;486;396; ; ; ; ;
5148;259;502;407;0	876;0	494;475	059;4	370;0;461;381;0	597;0	546;481	645;4	172;0;17;486;396; ; ; ; ;
5168;260;492;440;0	874;0	493;475	059;4	190;0;482;383;0	596;0	545;481	645;4	132;0;17;486;396; ; ; ; ;
5187;261;506;450;0	873;0	493;474	271;4	207;0;474;386;0	595;0	545;481	744;4	139;0;17;486;396; ; ; ; ;
5207;262;485;400;0	873;0	493;474	271;4	306;0;468;387;0	594;0	544;481	744;4	220;0;17;486;396; ; ; ; ;
5227;263;518;407;0	872;0	493;474	271;4	103;0;-800;-600;0	872;0	493;-1	000;-1	000;4; ; ; ; ; ; ; ;
5247;264;502;421;0	871;0	493;474	271;4	304;0;490;364;0	593;0	545;481	744;4	127;0; ; ; ; ; ; ; ;
5267;265;504;425;0	871;0	493;474	271;4	152;0;491;394;0	592;0	545;481	744;4	190;0; ; ; ; ; ; ; ;
5287;266;507;428;0	870;0	494;475	176;4	243;0;491;393;0	592;0	545;482	332;4	195;0; ; ; ; ; ; ; ;
5307;267;537;377;0	870;0	494;475	176;3	713;0;481;382;0	591;0	545;482	332;4	184;0; ; ; ; ; ; ; ;
5327;268;498;402;0	869;0	494;475	176;4	124;0;500;369;0	590;0	546;482	332;4	248;0; ; ; ; ; ; ; ;
5347;269;503;384;0	868;0	494;475	176;4	274;0;518;349;0	590;0	546;482	332;3	918;0; ; ; ; ; ; ; ;
5367;270;510;306;0	866;0	491;475	176;4	341;0;-800;-600;0	866;0	491;-1	000;-1	000;4; ; ; ; ; ; ; ;
5387;271;489;312;0	865;0	490;472	550;4	384;0;-800;-600;0	588;0	543;-1	000;-1	000;4; ; ; ; ; ; ; ;
5407;272;520;234;0	864;0	490;472	550;4	063;0;487;253;0	587;0	544;474	487;4	055;0;18;508;246; ; ; ; ;
5427;273;530;228;0	863;0	490;472	550;4	066;0;504;262;0	586;0	544;474	487;4	033;0;18;508;246; ; ; ; ;
5447;274;518;226;0	862;0	490;472	550;4	173;0;486;238;0	585;0	545;474	487;3	925;0;18;508;246; ; ; ; ;
5467;275;517;232;0	861;0	490;472	550;4	541;0;493;236;0	584;0	545;474	487;3	988;0;18;508;246; ; ; ; ;
5487;276;516;233;0	860;0	490;470	580;4	591;0;497;234;0	583;0	546;474	221;3	943;0;18;508;246; ; ; ; ;
5506;277;515;240;0	859;0	490;470	580;4	284;0;496;258;0	582;0	547;474	221;4	102;0;18;508;246; ; ; ; ;
5526;278;503;233;0	858;0	491;470	580;4	308;0;492;245;0	581;0	548;474	221;4	069;0;18;508;246; ; ; ; ;
5546;279;514;239;0	856;0	491;470	580;4	194;0;487;236;0	579;0	549;474	221;3	870;0;18;508;246; ; ; ; ;
5566;280;505;220;0	855;0	491;470	580;4	406;0;491;243;0	578;0	549;474	221;4	056;0;18;508;246; ; ; ; ;
5586;281;509;217;0	853;0	491;470	665;4	400;0;490;241;0	576;0	550;473	572;3	980;0;18;508;246; ; ; ; ;
5606;282;511;250;0	851;0	491;470	665;4	623;0;497;258;0	574;0	551;473	572;4	105;0;18;508;246; ; ; ; ;
5626;283;-800;-600;0	571;0	552;-1	000;-1	000;4;522;251;0	571;0	552;473	572;4	321;0;18;508;246; ; ; ; ;
5646;284;512;247;0	846;0	491;470	665;4	519;0;504;252;0	569;0	553;473	572;4	290;0;18;508;246; ; ; ; ;
5666;285;517;236;0	843;0	491;470	665;4	378;0;504;263;0	566;0	554;473	572;4	512;0;18;508;246; ; ; ; ;
5686;286;517;238;0	840;0	491;469	639;4	369;0;513;258;0	563;0	556;474	290;4	572;0;18;508;246; ; ; ; ;
5706;287;513;263;0	837;0	491;469	639;4	531;0;519;258;0	561;0	557;474	290;4	530;0;18;508;246; ; ; ; ;
5726;288;513;250;0	834;0	492;469	639;4	605;0;497;262;0	558;0	558;474	290;4	377;0;18;508;246; ; ; ; ;
5746;289;515;247;0	832;0	492;469	639;4	534;0;517;253;0	556;0	559;474	290;4	412;0;18;508;246; ; ; ; ;
5766;290;519;227;0	830;0	492;469	639;4	661;0;514;256;0	554;0	560;474	290;4	527;0;18;508;246; ; ; ; ;
5786;291;520;218;0	828;0	493;469	953;4	659;0;507;257;0	553;0	561;473	367;4	451;0;18;508;246; ; ; ; ;
5805;292;513;260;0	829;0	494;469	953;4	610;0;511;258;0	553;0	562;473	367;4	368;0;18;508;246; ; ; ; ;
5826;293;538;249;0	831;0	495;469	953;4	403;0;517;274;0	555;0	564;473	367;4	330;0;18;508;246; ; ; ; ;
5845;294;516;248;0	834;0	497;469	953;4	686;0;500;262;0	558;0	565;473	367;4	352;0;18;508;246; ; ; ; ;
5865;295;489;253;0	839;0	499;469	953;4	665;0;505;252;0	563;0	567;473	367;4	275;0;18;508;246; ; ; ; ;
5885;296;495;251;0	844;0	501;470	067;4	638;0;503;259;0	567;0	569;472	083;4	253;0;18;508;246; ; ; ; ;
5905;297;644;360;0	846;0	506;470	067;4	682;0;-800;-600;0	846;0	506;-1	000;-1	000;4; ; ; ; ; ; ; ;
5925;298;658;393;0	849;0	508;470	067;4	328;0;586;420;0	573;0	573;472	083;4	549;0;19;612;426; ; ; ; ;
5945;299;658;410;0	852;0	509;470	067;4	490;0;613;444;0	576;0	573;472	083;4	638;0;19;612;426; ; ; ; ;
5965;300;652;410;0	854;0	510;470	067;4	229;0;609;432;0	577;0	572;472	083;4	554;0;19;612;426; ; ; ; ;
5985;301;662;401;0	856;0	510;476	636;4	307;0;626;442;0	579;0	572;474	201;4	605;0;19;612;426; ; ; ; ;
6005;302;626;420;0	857;0	510;476	636;4	558;0;624;422;0	580;0	570;474	201;4	464;0;19;612;426; ; ; ; ;
6025;303;624;411;0	859;0	510;476	636;4	667;0;600;416;0	582;0	568;474	201;4	499;0;19;612;426; ; ; ; ;
6045;304;619;433;0	862;0	510;476	636;4	531;0;593;416;0	584;0	566;474	201;4	392;0;19;612;426; ; ; ; ;
6065;305;615;439;0	866;0	509;476	636;4	921;0;620;431;0	588;0	564;474	201;4	562;0;19;612;426; ; ; ; ;
6085;306;611;444;0	871;0	509;477	291;4	978;0;604;428;0	593;0	561;474	500;4	550;0;19;612;426; ; ; ; ;
6104;307;606;446;0	877;0	508;477	291;4	889;0;603;414;0	598;0	559;474	500;4	486;0;19;612;426; ; ; ; ;
6124;308;612;399;0	882;0	508;477	291;4	691;0;600;437;0	603;0	556;474	500;4	392;0;19;612;426; ; ; ; ;
6144;309;622;437;0	887;0	507;477	291;4	822;0;604;421;0	608;0	553;474	500;4	615;0;19;612;426; ; ; ; ;
6164;310;633;435;0	892;0	507;477	291;4	669;0;604;410;0	613;0	551;474	500;4	668;0;19;612;426; ; ; ; ;
6184;311;642;433;0	896;0	506;477	613;4	709;0;602;417;0	616;0	549;474	624;4	723;0;19;612;426; ; ; ; ;
6204;312;600;429;0	899;0	506;477	613;4	722;0;624;413;0	619;0	547;474	624;4	677;0;19;612;426; ; ; ; ;
6224;313;581;452;0	901;0	505;477	613;4	769;0;602;421;0	621;0	545;474	624;4	511;0;19;612;426; ; ; ; ;
6244;314;606;425;0	902;0	505;477	613;4	644;0;591;435;0	622;0	544;474	624;4	369;0;19;612;426; ; ; ; ;
6264;315;620;418;0	903;0	505;477	613;4	672;0;593;438;0	623;0	543;474	624;4	557;0;19;612;426; ; ; ; ;
6284;316;620;422;0	904;0	505;478	050;4	665;0;590;442;0	624;0	542;474	127;4	520;0;19;612;426; ; ; ; ;
6304;317;591;454;0	904;0	505;478	050;4	691;0;591;424;0	624;0	542;474	127;4	527;0;19;612;426; ; ; ; ;
6324;318;595;437;0	905;0	504;478	050;4	749;0;604;403;0	624;0	541;474	127;4	487;0;19;612;426; ; ; ; ;
6344;319;545;394;0	906;0	503;478	050;4	653;0;553;365;0	626;0	540;474	127;4	489;0; ; ; ; ; ; ; ;
6364;320;518;329;0	908;0	502;478	050;4	720;0;547;340;0	628;0	538;474	127;4	525;0; ; ; ; ; ; ; ;
6384;321;503;304;0	909;0	501;475	234;4	701;0;542;314;0	629;0	538;474	760;4	512;0; ; ; ; ; ; ; ;
6404;322;499;355;0	909;0	501;475	234;4	944;0;540;337;0	629;0	537;474	760;4	711;0;20;521;343; ; ; ; ;
6423;323;499;360;0	910;0	501;475	234;4	558;0;545;345;0	630;0	536;474	760;4	688;0;20;521;343; ; ; ; ;
6443;324;510;347;0	910;0	500;475	234;4	585;0;542;312;0	630;0	536;474	760;4	571;0;20;521;343; ; ; ; ;
6463;325;517;366;0	910;0	500;475	234;4	565;0;518;330;0	630;0	535;474	760;4	451;0;20;521;343; ; ; ; ;
6483;326;521;365;0	910;0	499;474	445;4	570;0;516;326;0	630;0	535;474	645;4	388;0;20;521;343; ; ; ; ;
6503;327;503;357;0	910;0	499;474	445;5	035;0;530;343;0	629;0	534;474	645;4	677;0;20;521;343; ; ; ; ;
6523;328;508;323;0	910;0	498;474	445;4	791;0;521;339;0	629;0	534;474	645;4	617;0;20;521;343; ; ; ; ;
6543;329;503;343;0	910;0	498;474	445;4	787;0;531;342;0	629;0	534;474	645;4	610;0;20;521;343; ; ; ; ;
6563;330;525;372;0	910;0	497;474	445;4	967;0;540;325;0	629;0	533;474	645;4	680;0;20;521;343; ; ; ; ;
6583;331;525;361;0	909;0	497;474	894;4	843;0;536;322;0	629;0	533;474	795;4	650;0;20;521;343; ; ; ; ;
6603;332;506;345;0	909;0	497;474	894;5	033;0;535;343;0	629;0	532;474	795;4	757;0;20;521;343; ; ; ; ;
6623;333;471;358;0	910;0	497;474	894;4	829;0;-800;-600;0	910;0	497;-1	000;-1	000;4; ; ; ; ; ; ; ;
6643;334;-800;-600;0	631;0	532;-1	000;-1	000;4;444;338;0	631;0	532;474	795;4	824;0; ; ; ; ; ; ; ;
6663;335;432;404;0	912;0	497;474	894;5	068;0;412;386;0	631;0	532;474	795;4	785;0; ; ; ; ; ; ; ;
6683;336;432;404;0	912;0	497;475	293;5	072;0;412;383;0	632;0	531;477	154;4	808;0; ; ; ; ; ; ; ;
6702;337;430;345;0	913;0	497;475	293;4	902;0;421;382;0	632;0	531;477	154;4	782;0;21;414;370; ; ; ; ;
6722;338;411;370;0	913;0	498;475	293;5	079;0;417;359;0	633;0	531;477	154;4	799;0;21;414;370; ; ; ; ;
6742;339;420;370;0	914;0	497;475	293;4	929;0;422;379;0	633;0	530;477	154;4	868;0;21;414;370; ; ; ; ;
6762;340;420;381;0	914;0	497;475	293;5	168;0;404;365;0	633;0	530;477	154;4	807;0;21;414;370; ; ; ; ;
6782;341;411;385;0	914;0	497;475	581;5	150;0;406;373;0	633;0	530;477	307;4	834;0;21;414;370; ; ; ; ;
6802;342;427;366;0	914;0	497;475	581;5	166;0;422;353;0	634;0	530;477	307;4	740;0;21;414;370; ; ; ; ;
6822;343;418;371;0	914;0	497;475	581;5	184;0;418;349;0	634;0	529;477	307;4	900;0;21;414;370; ; ; ; ;
6842;344;421;383;0	914;0	497;475	581;4	918;0;421;367;0	633;0	529;477	307;4	847;0;21;414;370; ; ; ; ;
6862;345;409;370;0	914;0	496;475	581;5	184;0;396;370;0	633;0	529;477	307;4	687;0;21;414;370; ; ; ; ;
6882;346;409;376;0	914;0	497;474	674;5	086;0;396;372;0	634;0	529;477	640;4	753;0;21;414;370; ; ; ; ;
6902;347;416;400;0	914;0	497;474	674;4	930;0;409;405;0	634;0	530;477	640;4	781;0; ; ; ; ; ; ; ;
6922;348;394;422;0	914;0	498;474	674;4	939;0;368;384;0	634;0	531;477	640;4	879;0; ; ; ; ; ; ; ;
6942;349;388;435;0	915;0	499;474	674;5	138;0;376;436;0	634;0	532;477	640;4	918;0;22;393;412; ; ; ; ;
6962;350;399;438;0	915;0	500;474	674;5	224;0;376;396;0	634;0	533;477	640;4	954;0;22;393;412; ; ; ; ;
6982;351;398;441;0	915;0	500;476	466;5	329;0;375;395;0	634;0	533;479	302;5	007;0;22;393;412; ; ; ; ;
7002;352;396;433;0	915;0	500;476	466;5	134;0;388;404;0	634;0	534;479	302;4	943;0;22;393;412; ; ; ; ;
7021;353;404;428;0	915;0	501;476	466;5	166;0;405;403;0	634;0	534;479	302;4	953;0;22;393;412; ; ; ; ;
7041;354;384;420;0	915;0	501;476	466;5	257;0;394;403;0	635;0	534;479	302;4	831;0;22;393;412; ; ; ; ;
7061;355;403;427;0	915;0	501;476	466;5	208;0;386;377;0	635;0	535;479	302;4	976;0;22;393;412; ; ; ; ;
7081;356;395;423;0	915;0	502;477	648;5	264;0;384;377;0	635;0	535;478	091;4	942;0;22;393;412; ; ; ; ;
7101;357;395;429;0	915;0	503;477	648;5	337;0;391;411;0	634;0	535;478	091;4	797;0;22;393;412; ; ; ; ;
7121;358;397;426;0	915;0	503;477	648;5	239;0;-800;-600;0	915;0	503;-1	000;-1	000;4;22;393;412; ; ; ; ;
7141;359;392;440;0	915;0	503;477	648;5	132;0;401;412;0	635;0	536;478	091;4	766;0;22;393;412; ; ; ; ;
7161;360;402;435;0	916;0	504;477	648;5	289;0;387;411;0	635;0	536;478	091;4	843;0;22;393;412; ; ; ; ;
7181;361;402;438;0	916;0	504;477	707;5	210;0;386;410;0	635;0	536;478	965;4	851;0;22;393;412; ; ; ; ;
7201;362;407;436;0	916;0	505;477	707;5	223;0;383;375;0	635;0	537;478	965;4	816;0;22;393;412; ; ; ; ;
7221;363;418;415;0	917;0	505;477	707;4	786;0;392;388;0	636;0	537;478	965;4	772;0;22;393;412; ; ; ; ;
7241;364;385;435;0	917;0	506;477	707;5	085;0;380;395;0	636;0	538;478	965;4	716;0;22;393;412; ; ; ; ;
7261;365;407;436;0	917;0	506;477	707;5	162;0;388;391;0	636;0	538;478	965;4	937;0;22;393;412; ; ; ; ;
7281;366;406;431;0	917;0	507;477	449;5	011;0;384;392;0	636;0	539;480	525;4	926;0;22;393;412; ; ; ; ;
7300;367;391;432;0	917;0	507;477	449;5	446;0;387;409;0	636;0	539;480	525;4	648;0;22;393;412; ; ; ; ;
7320;368;397;437;0	917;0	507;477	449;5	010;0;386;404;0	636;0	540;480	525;4	773;0;22;393;412; ; ; ; ;
7340;369;397;433;0	917;0	507;477	449;5	092;0;398;391;0	636;0	540;480	525;4	712;0;22;393;412; ; ; ; ;
7360;370;400;439;0	917;0	508;477	449;5	018;0;-800;-600;0	917;0	508;-1	000;-1	000;4;22;393;412; ; ; ; ;
7380;371;401;440;0	917;0	508;476	436;5	037;0;-800;-600;0	636;0	541;-1	000;-1	000;4;22;393;412; ; ; ; ;
7400;372;405;448;0	916;0	508;476	436;5	010;0;402;393;0	636;0	541;480	751;4	761;0;22;393;412; ; ; ; ;
7420;373;384;410;0	916;0	509;476	436;5	128;0;392;413;0	636;0	541;480	751;4	810;0;22;393;412; ; ; ; ;
7440;374;370;413;0	916;0	509;476	436;5	329;0;391;381;0	635;0	541;480	751;4	813;0;22;393;412; ; ; ; ;
7460;375;400;411;0	916;0	509;476	436;5	232;0;385;380;0	636;0	541;480	751;4	962;0;22;393;412; ; ; ; ;
7480;376;389;411;0	916;0	509;477	539;5	346;0;384;379;0	636;0	542;480	711;5	004;0;22;393;412; ; ; ; ;
7500;377;391;392;0	916;0	510;477	539;5	003;0;396;385;0	636;0	542;480	711;4	795;0;22;393;412; ; ; ; ;
7520;378;397;441;0	916;0	510;477	539;4	927;0;416;364;0	636;0	543;480	711;4	509;0;22;393;412; ; ; ; ;
7540;379;-800;-600;0	635;0	544;-1	000;-1	000;4;388;383;0	635;0	544;480	711;4	485;0;22;393;412; ; ; ; ;
7560;380;404;417;0	915;0	512;477	539;4	597;0;379;452;0	635;0	545;480	711;4	563;0; ; ; ; ; ; ; ;
7579;381;404;418;0	913;0	511;476	233;4	585;0;377;454;0	634;0	544;479	335;4	560;0; ; ; ; ; ; ; ;
7599;382;403;239;0	912;0	509;476	233;4	791;0;419;247;0	633;0	542;479	335;4	679;0; ; ; ; ; ; ; ;
7619;383;419;223;0	911;0	509;476	233;4	640;0;437;211;0	632;0	542;479	335;4	764;0;23;419;223; ; ; ; ;
7639;384;436;213;0	910;0	509;476	233;4	651;0;425;204;0	631;0	542;479	335;4	748;0;23;419;223; ; ; ; ;
7659;385;422;220;0	910;0	509;476	233;4	577;0;411;195;0	630;0	543;479	335;4	776;0;23;419;223; ; ; ; ;
7679;386;426;228;0	909;0	509;469	984;4	503;0;419;203;0	630;0	543;470	656;4	692;0;23;419;223; ; ; ; ;
7699;387;416;243;0	908;0	509;469	984;5	158;0;-800;-600;0	908;0	509;-1	000;-1	000;4;23;419;223; ; ; ; ;
7719;388;418;236;0	908;0	510;469	984;4	753;0;437;224;0	628;0	544;470	656;4	734;0;23;419;223; ; ; ; ;
7739;389;419;225;0	907;0	510;469	984;4	632;0;428;207;0	628;0	544;470	656;4	739;0;23;419;223; ; ; ; ;
7759;390;416;236;0	907;0	510;469	984;4	524;0;-800;-600;0	907;0	510;-1	000;-1	000;4;23;419;223; ; ; ; ;
7779;391;418;232;0	906;0	511;469	942;4	415;0;-800;-600;0	627;0	545;-1	000;-1	000;4;23;419;223; ; ; ; ;
7799;392;400;229;0	906;0	511;469	942;4	559;0;411;218;0	627;0	545;472	111;4	137;0;23;419;223; ; ; ; ;
7819;393;406;231;0	906;0	511;469	942;4	823;0;420;217;0	627;0	545;472	111;4	265;0;23;419;223; ; ; ; ;
7839;394;418;226;0	906;0	511;469	942;4	535;0;424;226;0	627;0	545;472	111;4	247;0;23;419;223; ; ; ; ;
7859;395;427;235;0	906;0	511;469	942;4	555;0;400;220;0	626;0	545;472	111;4	170;0;23;419;223; ; ; ; ;
7878;396;433;234;0	905;0	511;469	728;4	613;0;405;223;0	626;0	545;471	554;4	227;0;23;419;223; ; ; ; ;
7898;397;427;211;0	905;0	510;469	728;4	334;0;415;224;0	626;0	545;471	554;4	130;0;23;419;223; ; ; ; ;
7918;398;420;217;0	905;0	510;469	728;4	494;0;410;210;0	626;0	545;471	554;4	022;0;23;419;223; ; ; ; ;
7938;399;-800;-600;0	625;0	544;-1	000;-1	000;4;422;223;0	625;0	544;471	554;3	857;0;23;419;223; ; ; ; ;
7958;400;420;225;0	905;0	510;469	728;4	327;0;-800;-600;0	905;0	510;-1	000;-1	000;4;23;419;223; ; ; ; ;
7978;401;420;225;0	905;0	510;469	764;4	327;0;-800;-600;0	625;0	544;-1	000;-1	000;4;23;419;223; ; ; ; ;
7998;402;433;220;0	904;0	510;469	764;4	353;0;422;216;0	625;0	544;471	881;4	166;0;23;419;223; ; ; ; ;
8018;403;429;232;0	904;0	510;469	764;4	379;0;410;215;0	624;0	545;471	881;3	858;0;23;419;223; ; ; ; ;
8038;404;419;238;0	903;0	510;469	764;4	332;0;422;232;0	624;0	545;471	881;4	275;0;23;419;223; ; ; ; ;
8058;405;473;389;0	902;0	513;469	764;4	355;0;484;352;0	623;0	548;471	881;4	061;0; ; ; ; ; ; ; ;
8078;406;473;401;0	902;0	514;478	799;4	436;0;486;356;0	623;0	549;479	835;4	067;0; ; ; ; ; ; ; ;
8098;407;494;372;0	902;0	513;478	799;4	353;0;487;301;0	622;0	549;479	835;3	861;0; ; ; ; ; ; ; ;
8118;408;483;411;0	901;0	513;478	799;4	336;0;468;400;0	622;0	549;479	835;4	261;0; ; ; ; ; ; ; ;
8138;409;504;394;0	901;0	513;478	799;4	277;0;480;399;0	622;0	549;479	835;4	252;0; ; ; ; ; ; ; ;
8158;410;505;409;0	901;0	514;478	799;4	382;0;-800;-600;0	901;0	514;-1	000;-1	000;4; ; ; ; ; ; ; ;
8178;411;505;404;0	901;0	514;478	484;4	358;0;-800;-600;0	621;0	550;-1	000;-1	000;4; ; ; ; ; ; ; ;
8197;412;504;386;0	900;0	514;478	484;4	373;0;465;356;0	621;0	551;479	718;4	185;0;24;485;377; ; ; ; ;
8217;413;498;397;0	900;0	514;478	484;4	178;0;494;373;0	621;0	551;479	718;4	262;0;24;485;377; ; ; ; ;
8237;414;497;404;0	900;0	514;478	484;4	519;0;486;359;0	620;0	552;479	718;4	273;0;24;485;377; ; ; ; ;
8257;415;482;377;0	900;0	514;478	484;4	456;0;488;381;0	620;0	552;479	718;4	545;0;24;485;377; ; ; ; ;
8277;416;480;384;0	900;0	514;478	122;4	447;0;479;379;0	620;0	552;480	046;4	619;0;24;485;377; ; ; ; ;
8297;417;474;375;0	900;0	514;478	122;4	615;0;481;345;0	620;0	552;480	046;4	359;0;24;485;377; ; ; ; ;
8317;418;490;389;0	900;0	515;478	122;4	391;0;-800;-600;0	900;0	515;-1	000;-1	000;4;25;479;395; ; ; ; ;
8337;419;493;403;0	899;0	515;478	122;4	448;0;471;410;0	619;0	552;480	046;4	482;0;25;479;395; ; ; ; ;
8357;420;-800;-600;0	619;0	553;-1	000;-1	000;4;466;406;0	619;0	553;480	046;4	540;0;25;479;395; ; ; ; ;
8377;421;-800;-600;0	899;0	515;-1	000;-1	000;4;466;406;0	619;0	553;480	223;4	542;0;25;479;395; ; ; ; ;
8397;422;488;416;0	899;0	515;477	856;4	540;0;488;398;0	619;0	553;480	223;4	667;0;25;479;395; ; ; ; ;
8417;423;497;393;0	899;0	516;477	856;4	558;0;483;366;0	619;0	554;480	223;4	598;0;25;479;395; ; ; ; ;
8437;424;505;390;0	898;0	516;477	856;4	573;0;480;377;0	619;0	554;480	223;4	591;0;25;479;395; ; ; ; ;
8457;425;491;400;0	898;0	517;477	856;4	607;0;458;365;0	618;0	555;480	223;4	335;0;25;479;395; ; ; ; ;
8476;426;499;400;0	898;0	517;478	113;4	627;0;455;368;0	618;0	556;480	729;4	275;0;25;479;395; ; ; ; ;
8497;427;478;408;0	897;0	518;478	113;4	686;0;475;383;0	617;0	557;480	729;4	392;0;25;479;395; ; ; ; ;
8516;428;483;422;0	896;0	518;478	113;4	716;0;484;393;0	616;0	557;480	729;4	479;0;25;479;395; ; ; ; ;
8536;429;523;385;0	896;0	518;478	113;4	449;0;489;347;0	616;0	558;480	729;4	766;0; ; ; ; ; ; ; ;
8556;430;478;374;0	895;0	518;478	113;4	713;0;492;353;0	615;0	558;480	729;4	884;0; ; ; ; ; ; ; ;
8576;431;489;369;0	895;0	518;477	988;4	621;0;493;359;0	615;0	558;479	999;4	995;0; ; ; ; ; ; ; ;
8596;432;481;415;0	895;0	518;477	988;5	253;0;453;425;0	615;0	558;479	999;4	935;0; ; ; ; ; ; ; ;
8616;433;460;411;0	895;0	518;477	988;5	127;0;472;413;0	615;0	558;479	999;4	747;0; ; ; ; ; ; ; ;
8636;434;488;415;0	895;0	518;477	988;4	893;0;482;409;0	615;0	557;479	999;4	779;0; ; ; ; ; ; ; ;
8656;435;485;379;0	895;0	518;477	988;5	113;0;-800;-600;0	895;0	518;-1	000;-1	000;4; ; ; ; ; ; ; ;
8676;436;485;376;0	895;0	518;477	644;5	026;0;-800;-600;0	615;0	558;-1	000;-1	000;4; ; ; ; ; ; ; ;
8696;437;364;407;0	897;0	517;477	644;5	078;0;367;344;0	618;0	557;479	925;4	772;0; ; ; ; ; ; ; ;
8716;438;234;364;0	900;0	516;477	644;4	926;0;230;284;0	622;0	555;479	925;4	674;0; ; ; ; ; ; ; ;
8736;439;197;357;0	902;0	515;477	644;5	045;0;212;326;0	623;0	554;479	925;4	499;0;26;204;348; ; ; ; ;
8755;440;200;351;0	903;0	515;477	644;4	966;0;-800;-600;0	903;0	515;-1	000;-1	000;4;26;204;348; ; ; ; ;
8776;441;205;354;0	903;0	515;470	731;4	950;0;-800;-600;0	624;0	553;-1	000;-1	000;4;26;204;348; ; ; ; ;
8795;442;200;356;0	904;0	514;470	731;4	997;0;218;303;0	624;0	552;478	055;4	713;0;26;204;348; ; ; ; ;
8815;443;206;347;0	904;0	514;470	731;4	954;0;211;308;0	624;0	551;478	055;4	564;0;26;204;348; ; ; ; ;
8835;444;197;353;0	905;0	513;470	731;5	085;0;208;342;0	625;0	550;478	055;4	476;0;26;204;348; ; ; ; ;
8855;445;197;375;0	905;0	513;470	731;4	905;0;202;349;0	625;0	550;478	055;4	571;0;26;204;348; ; ; ; ;
8875;446;198;375;0	905;0	512;469	578;4	921;0;204;355;0	625;0	549;477	902;4	542;0;26;204;348; ; ; ; ;
8895;447;206;379;0	905;0	512;469	578;4	709;0;205;332;0	625;0	549;477	902;4	506;0;26;204;348; ; ; ; ;
8915;448;-800;-600;0	626;0	550;-1	000;-1	000;4;184;399;0	626;0	550;477	902;4	590;0;27;185;397; ; ; ; ;
8935;449;202;413;0	906;0	513;469	578;4	894;0;193;388;0	626;0	550;477	902;4	535;0;27;185;397; ; ; ; ;
8955;450;169;412;0	905;0	513;469	578;4	938;0;187;404;0	626;0	550;477	902;4	735;0;27;185;397; ; ; ; ;
8975;451;170;412;0	905;0	513;469	342;4	936;0;187;401;0	625;0	550;479	425;4	780;0;27;185;397; ; ; ; ;
8995;452;197;414;0	905;0	513;469	342;4	691;0;183;383;0	625;0	551;479	425;4	540;0;27;185;397; ; ; ; ;
9015;453;170;421;0	905;0	513;469	342;4	746;0;170;339;0	624;0	551;479	425;4	226;0;27;185;397; ; ; ; ;
9035;454;182;407;0	905;0	513;469	342;4	796;0;212;372;0	624;0	551;479	425;4	217;0;27;185;397; ; ; ; ;
9054;455;-800;-600;-1	000;-1	000;-1	000;-1	000;4;-800;-600;-1	000;-1	000;-1	000;-1	000;4; ; ; ; ; ; ; ;
9074;456;-800;-600;0	904;0	512;-1	000;-1	000;4;-800;-600;0	623;0	551;-1	000;-1	000;4; ; ; ; ; ; ; ;
9094;457;171;408;0	903;0	512;469	057;4	787;0;179;370;0	623;0	550;478	926;4	482;0; ; ; ; ; ; ; ;
9114;458;182;408;0	903;0	512;469	057;4	507;0;175;359;0	622;0	550;478	926;4	372;0; ; ; ; ; ; ; ;
9134;459;192;406;0	903;0	511;469	057;4	722;0;-800;-600;0	903;0	511;-1	000;-1	000;4; ; ; ; ; ; ; ;
9154;460;201;409;0	902;0	511;469	057;4	576;0;160;376;0	622;0	550;478	926;4	362;0; ; ; ; ; ; ; ;
9174;461;209;409;0	902;0	511;468	808;4	669;0;161;377;0	621;0	550;478	358;4	357;0; ; ; ; ; ; ; ;
9194;462;162;430;0	902;0	510;468	808;5	032;0;200;420;0	621;0	550;478	358;4	450;0; ; ; ; ; ; ; ;
9214;463;186;412;0	902;0	510;468	808;4	779;0;173;382;0	621;0	550;478	358;4	306;0; ; ; ; ; ; ; ;
9234;464;168;397;0	902;0	510;468	808;4	701;0;214;340;0	622;0	550;478	358;4	196;0;28;193;396; ; ; ; ;
9254;465;163;405;0	903;0	510;468	808;4	899;0;193;354;0	622;0	550;478	358;4	225;0;28;193;396; ; ; ; ;
9274;466;173;399;0	903;0	511;468	480;4	738;0;204;369;0	622;0	550;477	414;4	246;0;28;193;396; ; ; ; ;
9294;467;186;400;0	904;0	511;468	480;4	884;0;199;385;0	623;0	550;477	414;4	496;0;28;193;396; ; ; ; ;
9314;468;182;397;0	904;0	511;468	480;4	557;0;-800;-600;0	904;0	511;-1	000;-1	000;4;28;193;396; ; ; ; ;
9336;469;185;407;0	905;0	511;468	480;4	733;0;210;388;0	624;0	550;477	414;4	398;0;28;193;396; ; ; ; ;
9354;470;209;418;0	905;0	511;468	480;4	565;0;185;398;0	624;0	550;477	414;4	533;0;28;193;396; ; ; ; ;
9373;471;211;421;0	906;0	511;468	310;4	625;0;184;398;0	625;0	550;478	040;4	539;0;28;193;396; ; ; ; ;
9393;472;189;415;0	906;0	511;468	310;4	581;0;216;399;0	626;0	549;478	040;4	520;0;28;193;396; ; ; ; ;
9413;473;208;391;0	906;0	511;468	310;4	925;0;-800;-600;0	906;0	511;-1	000;-1	000;4;28;193;396; ; ; ; ;
9433;474;279;366;0	904;0	510;468	310;4	829;0;297;365;0	624;0	549;478	040;4	551;0; ; ; ; ; ; ; ;
9453;475;331;394;0	904;0	510;468	310;4	752;0;329;357;0	624;0	549;478	040;4	614;0; ; ; ; ; ; ; ;
9473;476;372;383;0	905;0	511;471	165;4	943;0;329;358;0	624;0	549;476	860;4	603;0; ; ; ; ; ; ; ;
9493;477;294;368;0	905;0	511;471	165;4	960;0;330;320;0	624;0	550;476	860;4	642;0;29;317;342; ; ; ; ;
9513;478;307;355;0	905;0	512;471	165;4	803;0;318;334;0	624;0	550;476	860;4	615;0;29;317;342; ; ; ; ;
9533;479;296;358;0	905;0	512;471	165;5	003;0;343;341;0	624;0	551;476	860;4	537;0;29;317;342; ; ; ; ;
9553;480;313;351;0	906;0	512;471	165;4	890;0;310;369;0	624;0	551;476	860;4	644;0;29;317;342; ; ; ; ;
9573;481;310;350;0	905;0	512;471	127;4	856;0;312;382;0	624;0	551;476	129;4	605;0;29;317;342; ; ; ; ;
9593;482;306;325;0	905;0	512;471	127;4	882;0;329;354;0	624;0	551;476	129;4	398;0;29;317;342; ; ; ; ;
9613;483;315;372;0	905;0	512;471	127;4	716;0;335;308;0	624;0	551;476	129;4	262;0;29;317;342; ; ; ; ;
9633;484;324;338;0	905;0	512;471	127;4	689;0;326;317;0	623;0	551;476	129;4	572;0;29;317;342; ; ; ; ;
9652;485;307;315;0	905;0	511;471	127;4	750;0;330;343;0	623;0	550;476	129;4	527;0;29;317;342; ; ; ; ;
9672;486;314;329;0	904;0	511;471	179;4	753;0;332;323;0	623;0	550;475	094;4	538;0;29;317;342; ; ; ; ;
9692;487;299;352;0	904;0	511;471	179;4	997;0;321;329;0	623;0	550;475	094;4	380;0;29;317;342; ; ; ; ;
9712;488;359;358;0	903;0	512;471	179;4	724;0;347;390;0	622;0	551;475	094;4	419;0; ; ; ; ; ; ; ;
9732;489;432;374;0	901;0	513;471	179;4	658;0;-800;-600;0	901;0	513;-1	000;-1	000;4; ; ; ; ; ; ; ;
9752;490;417;356;0	900;0	513;471	179;4	848;0;428;375;0	620;0	553;475	094;4	381;0; ; ; ; ; ; ; ;
9772;491;404;358;0	900;0	513;474	832;4	717;0;429;372;0	619;0	553;477	132;4	399;0; ; ; ; ; ; ; ;
9792;492;403;354;0	900;0	513;474	832;4	840;0;438;363;0	619;0	553;477	132;4	537;0; ; ; ; ; ; ; ;
9813;493;-800;-600;0	619;0	553;-1	000;-1	000;4;427;399;0	619;0	553;477	132;4	310;0; ; ; ; ; ; ; ;
9832;494;411;354;0	900;0	514;474	832;4	862;0;429;380;0	619;0	554;477	132;4	497;0;30;409;383; ; ; ; ;
9852;495;407;371;0	900;0	514;474	832;4	673;0;-800;-600;0	900;0	514;-1	000;-1	000;4;30;409;383; ; ; ; ;
9872;496;407;371;0	900;0	515;474	861;4	674;0;-800;-600;0	619;0	555;-1	000;-1	000;4;30;409;383; ; ; ; ;
9892;497;407;367;0	900;0	515;474	861;4	942;0;418;389;0	619;0	554;477	024;4	489;0;30;409;383; ; ; ; ;
9912;498;428;395;0	900;0	515;474	861;4	606;0;417;382;0	619;0	554;477	024;4	388;0;30;409;383; ; ; ; ;
9932;499;400;407;0	900;0	514;474	861;4	929;0;-800;-600;0	900;0	514;-1	000;-1	000;4;30;409;383; ; ; ; ;
9952;500;426;395;0	900;0	514;474	861;4	945;0;426;387;0	620;0	554;477	024;4	469;0;31;413;392; ; ; ; ;
9971;501;416;399;0	900;0	514;475	201;4	861;0;426;384;0	620;0	554;479	147;4	488;0;31;413;392; ; ; ; ;
9991;502;395;382;0	900;0	515;475	201;5	051;0;413;367;0	620;0	554;479	147;4	661;0;31;413;392; ; ; ; ;
10011;503;-800;-600;0	620;0	555;-1	000;-1	000;4;423;366;0	620;0	555;479	147;4	504;0;31;413;392; ; ; ; ;
10031;504;428;402;0	900;0	516;475	201;4	761;0;421;365;0	619;0	555;479	147;4	610;0;31;413;392; ; ; ; ;
10051;505;395;417;0	900;0	517;475	201;4	817;0;425;385;0	619;0	556;479	147;4	631;0;31;413;392; ; ; ; ;
10071;506;395;416;0	900;0	517;475	955;4	825;0;428;387;0	619;0	557;477	963;4	566;0;31;413;392; ; ; ; ;
10091;507;399;418;0	899;0	518;475	955;5	094;0;413;401;0	618;0	558;477	963;4	506;0;31;413;392; ; ; ; ;
10111;508;413;422;0	898;0	518;475	955;4	997;0;-800;-600;0	898;0	518;-1	000;-1	000;4;31;413;392; ; ; ; ;
10133;509;-800;-600;0	616;0	560;-1	000;-1	000;4;414;396;0	616;0	560;477	963;4	624;0;31;413;392; ; ; ; ;
10151;510;430;396;0	895;0	519;475	955;4	474;0;417;381;0	615;0	561;477	963;4	823;0;31;413;392; ; ; ; ;
10172;511;430;395;0	894;0	519;476	754;4	482;0;417;379;0	614;0	562;479	372;4	836;0;31;413;392; ; ; ; ;
10191;512;399;389;0	892;0	519;476	754;5	124;0;411;397;0	612;0	563;479	372;4	501;0;31;413;392; ; ; ; ;
10231;513;401;395;0	889;0	520;476	754;4	935;0;407;387;0	609;0	565;479	372;4	661;0;31;413;392; ; ; ; ;
10250;514;400;395;0	887;0	520;476	754;5	162;0;407;374;0	607;0	567;479	372;4	678;0;31;413;392; ; ; ; ;
10270;515;-800;-600;-1	000;-1	000;-1	000;-1	000;4;-800;-600;-1	000;-1	000;-1	000;-1	000;4; ; ; ; ; ; ; ;
10291;516;-800;-600;0	884;0	521;-1	000;-1	000;4;-800;-600;0	605;0	569;-1	000;-1	000;4; ; ; ; ; ; ; ;
10310;517;405;405;0	883;0	522;476	679;5	192;0;417;374;0	603;0	570;479	790;4	758;0;32;412;395; ; ; ; ;
10331;518;410;391;0	882;0	522;476	679;5	105;0;425;360;0	603;0	571;479	790;4	765;0;32;412;395; ; ; ; ;
10350;519;404;403;0	881;0	523;476	679;5	091;0;419;389;0	602;0	572;479	790;4	717;0;32;412;395; ; ; ; ;
10371;520;412;392;0	880;0	522;476	679;5	032;0;-800;-600;0	880;0	522;-1	000;-1	000;4;32;412;395; ; ; ; ;
10390;521;411;395;0	880;0	522;477	302;5	009;0;-800;-600;0	600;0	571;-1	000;-1	000;4;32;412;395; ; ; ; ;
10410;522;425;404;0	879;0	520;477	302;4	953;0;418;404;0	600;0	569;480	161;4	767;0;32;412;395; ; ; ; ;
10430;523;404;405;0	879;0	519;477	302;5	049;0;400;418;0	599;0	567;480	161;4	640;0;32;412;395; ; ; ; ;
10450;524;413;382;0	879;0	517;477	302;5	233;0;-800;-600;0	879;0	517;-1	000;-1	000;4; ; ; ; ; ; ; ;
10470;525;402;409;0	878;0	515;477	302;5	080;0;410;404;0	599;0	562;480	161;4	604;0; ; ; ; ; ; ; ;
10492;526;403;406;0	878;0	512;474	516;5	123;0;410;405;0	600;0	558;479	252;4	596;0; ; ; ; ; ; ; ;
10510;527;358;201;0	879;0	509;474	516;4	989;0;387;210;0	601;0	554;479	252;4	671;0;33;361;188; ; ; ; ;
10532;528;-800;-600;0	601;0	552;-1	000;-1	000;4;353;199;0	601;0	552;479	252;4	597;0;33;361;188; ; ; ; ;
10550;529;361;160;0	880;0	509;474	516;4	301;0;364;185;0	602;0	552;479	252;4	556;0;33;361;188; ; ; ; ;
10571;530;362;165;0	880;0	509;474	516;4	463;0;373;184;0	602;0	551;479	252;4	537;0;33;361;188; ; ; ; ;
10589;531;359;191;0	881;0	510;462	281;4	353;0;362;198;0	602;0	551;471	802;4	451;0;33;361;188; ; ; ; ;
10612;532;345;182;0	881;0	510;462	281;4	898;0;372;200;0	602;0	552;471	802;4	749;0;33;361;188; ; ; ; ;
10629;533;-800;-600;0	603;0	551;-1	000;-1	000;4;363;198;0	603;0	551;471	802;4	671;0;33;361;188; ; ; ; ;
10650;534;-800;-600;0	603;0	551;-1	000;-1	000;4;395;195;0	603;0	551;471	802;4	415;0; ; ; ; ; ; ; ;
10669;535;359;186;0	882;0	510;462	281;4	506;0;-800;-600;0	882;0	510;-1	000;-1	000;4; ; ; ; ; ; ; ;
10691;536;359;186;0	882;0	510;462	357;4	507;0;-800;-600;0	603;0	551;-1	000;-1	000;4; ; ; ; ; ; ; ;
10709;537;354;189;0	883;0	510;462	357;4	377;0;375;192;0	603;0	551;472	574;4	377;0; ; ; ; ; ; ; ;
10731;538;-800;-600;0	603;0	551;-1	000;-1	000;4;370;186;0	603;0	551;472	574;4	197;0; ; ; ; ; ; ; ;
10749;539;-800;-600;-1	000;-1	000;-1	000;-1	000;4;-800;-600;-1	000;-1	000;-1	000;-1	000;4; ; ; ; ; ; ; ;
10771;540;359;185;0	881;0	510;462	357;4	445;0;359;194;0	602;0	552;472	574;4	226;0; ; ; ; ; ; ; ;
10789;541;359;184;0	881;0	510;462	910;4	450;0;359;194;0	602;0	552;471	769;4	233;0; ; ; ; ; ; ; ;
10811;542;360;186;0	880;0	510;462	910;4	280;0;-800;-600;0	880;0	510;-1	000;-1	000;4; ; ; ; ; ; ; ;
10829;543;-800;-600;-1	000;-1	000;-1	000;-1	000;4;-800;-600;-1	000;-1	000;-1	000;-1	000;4; ; ; ; ; ; ; ;
10848;544;361;182;0	878;0	510;462	910;4	162;0;-800;-600;0	878;0	510;-1	000;-1	000;4; ; ; ; ; ; ; ;
10868;545;-800;-600;-1	000;-1	000;-1	000;-1	000;4;-800;-600;-1	000;-1	000;-1	000;-1	000;4; ; ; ; ; ; ; ;
10888;546;-800;-600;0	877;0	510;-1	000;-1	000;4;-800;-600;0	598;0	553;-1	000;-1	000;4; ; ; ; ; ; ; ;
10908;547;-800;-600;0	598;0	553;-1	000;-1	000;4;361;176;0	598;0	553;471	068;3	967;0; ; ; ; ; ; ; ;
10928;548;-800;-600;-1	000;-1	000;-1	000;-1	000;4;-800;-600;-1	000;-1	000;-1	000;-1	000;4; ; ; ; ; ; ; ;
10948;549;-800;-600;0	599;0	553;-1	000;-1	000;4;370;175;0	599;0	553;471	068;4	112;0;34;366;186; ; ; ; ;
10968;550;358;190;0	878;0	510;461	574;4	229;0;-800;-600;0	878;0	510;-1	000;-1	000;4;34;366;186; ; ; ; ;
10988;551;357;192;0	879;0	510;460	793;4	223;0;-800;-600;0	600;0	553;-1	000;-1	000;4;34;366;186; ; ; ; ;
11008;552;371;183;0	879;0	511;460	793;4	193;0;-800;-600;0	879;0	511;-1	000;-1	000;4;34;366;186; ; ; ; ;
11028;553;372;182;0	880;0	511;460	793;4	130;0;362;183;0	601;0	552;470	825;4	217;0;34;366;186; ; ; ; ;
11048;554;-800;-600;0	601;0	552;-1	000;-1	000;4;367;181;0	601;0	552;470	825;3	939;0;34;366;186; ; ; ; ;
11068;555;355;184;0	881;0	511;460	793;4	043;0;378;183;0	602;0	552;470	825;4	429;0;34;366;186; ; ; ; ;
11088;556;355;182;0	882;0	510;461	973;4	053;0;383;181;0	603;0	551;471	219;4	411;0;34;366;186; ; ; ; ;
11108;557;-800;-600;0	603;0	551;-1	000;-1	000;4;372;181;0	603;0	551;471	219;3	793;0;34;366;186; ; ; ; ;
11128;558;373;182;0	883;0	510;461	973;4	158;0;366;191;0	604;0	551;471	219;3	905;0;34;366;186; ; ; ; ;
11148;559;356;203;0	883;0	510;461	973;4	191;0;375;197;0	604;0	551;471	219;4	182;0;34;366;186; ; ; ; ;
11168;560;307;305;0	885;0	512;461	973;4	078;0;-800;-600;0	885;0	512;-1	000;-1	000;4; ; ; ; ; ; ; ;
11187;561;277;334;0	885;0	514;473	493;4	159;0;-800;-600;0	607;0	555;-1	000;-1	000;4; ; ; ; ; ; ; ;
11207;562;301;361;0	886;0	514;473	493;4	214;0;301;306;0	607;0	555;478	937;4	136;0; ; ; ; ; ; ; ;
11227;563;306;367;0	886;0	514;473	493;4	318;0;290;312;0	607;0	555;478	937;4	004;0; ; ; ; ; ; ; ;
11247;564;286;312;0	886;0	513;473	493;4	255;0;270;326;0	606;0	554;478	937;4	159;0; ; ; ; ; ; ; ;
11267;565;-800;-600;-1	000;-1	000;-1	000;-1	000;4;-800;-600;-1	000;-1	000;-1	000;-1	000;4; ; ; ; ; ; ; ;
11287;566;-800;-600;0	885;0	513;-1	000;-1	000;4;-800;-600;0	605;0	554;-1	000;-1	000;4; ; ; ; ; ; ; ;
11307;567;289;322;0	884;0	513;472	582;4	070;0;291;305;0	605;0	554;478	814;4	128;0;35;299;326; ; ; ; ;
11327;568;307;346;0	884;0	512;472	582;4	206;0;291;316;0	604;0	553;478	814;4	161;0;35;299;326; ; ; ; ;
11347;569;305;332;0	883;0	512;472	582;4	161;0;304;303;0	603;0	553;478	814;4	229;0;35;299;326; ; ; ; ;
11367;570;-800;-600;0	603;0	552;-1	000;-1	000;4;306;315;0	603;0	552;478	814;4	350;0;35;299;326; ; ; ; ;
11387;571;-800;-600;0	882;0	511;-1	000;-1	000;4;311;311;0	603;0	552;478	856;4	403;0;35;299;326; ; ; ; ;
11407;572;299;342;0	882;0	511;472	270;4	410;0;301;299;0	602;0	552;478	856;4	456;0;35;299;326; ; ; ; ;
11426;573;304;340;0	882;0	511;472	270;4	515;0;286;299;0	602;0	551;478	856;4	357;0;35;299;326; ; ; ; ;
11446;574;-800;-600;0	602;0	552;-1	000;-1	000;4;286;337;0	602;0	552;478	856;4	245;0;35;299;326; ; ; ; ;
11466;575;305;340;0	882;0	512;472	270;4	513;0;277;323;0	602;0	552;478	856;4	249;0;35;299;326; ; ; ; ;
11486;576;305;340;0	882;0	512;472	106;4	511;0;272;332;0	602;0	552;480	153;4	264;0;35;299;326; ; ; ; ;
11506;577;322;388;0	882;0	512;472	106;4	413;0;303;306;0	602;0	552;480	153;4	176;0;35;299;326; ; ; ; ;
11526;578;294;343;0	882;0	512;472	106;4	454;0;277;300;0	602;0	552;480	153;4	179;0; ; ; ; ; ; ; ;
11546;579;270;339;0	882;0	512;472	106;4	521;0;281;315;0	602;0	553;480	153;4	453;0; ; ; ; ; ; ; ;
11566;580;297;357;0	882;0	512;472	106;4	411;0;294;316;0	602;0	552;480	153;4	151;0; ; ; ; ; ; ; ;
11586;581;291;361;0	882;0	512;472	235;4	449;0;284;317;0	602;0	553;479	780;4	216;0; ; ; ; ; ; ; ;
11606;582;305;355;0	882;0	513;472	235;4	634;0;283;302;0	602;0	553;479	780;4	364;0; ; ; ; ; ; ; ;
11626;583;315;320;0	882;0	512;472	235;4	620;0;320;276;0	603;0	553;479	780;4	306;0;36;310;291; ; ; ; ;
11646;584;-800;-600;0	602;0	552;-1	000;-1	000;4;293;292;0	602;0	552;479	780;4	448;0;36;310;291; ; ; ; ;
11666;585;324;293;0	882;0	512;472	235;4	530;0;317;301;0	602;0	552;479	780;4	235;0;36;310;291; ; ; ; ;
11686;586;324;295;0	882;0	512;471	216;4	521;0;306;292;0	602;0	552;479	475;4	256;0;36;310;291; ; ; ; ;
11706;587;-800;-600;0	602;0	552;-1	000;-1	000;4;302;284;0	602;0	552;479	475;4	189;0;36;310;291; ; ; ; ;
11726;588;350;308;0	883;0	511;471	216;4	022;0;300;287;0	603;0	551;479	475;4	383;0;36;310;291; ; ; ; ;
11746;589;-800;-600;0	602;0	550;-1	000;-1	000;4;307;284;0	602;0	550;479	475;4	406;0;36;310;291; ; ; ; ;
11765;590;315;309;0	884;0	511;471	216;4	458;0;302;327;0	604;0	550;479	475;4	283;0; ; ; ; ; ; ; ;
11785;591;315;308;0	885;0	511;472	138;4	467;0;289;332;0	605;0	550;478	609;4	385;0; ; ; ; ; ; ; ;
11805;592;305;307;0	885;0	511;472	138;4	486;0;325;295;0	605;0	550;478	609;4	359;0; ; ; ; ; ; ; ;
11825;593;-800;-600;-1	000;-1	000;-1	000;-1	000;4;-800;-600;-1	000;-1	000;-1	000;-1	000;4; ; ; ; ; ; ; ;
11845;594;-800;-600;-1	000;-1	000;-1	000;-1	000;4;-800;-600;-1	000;-1	000;-1	000;-1	000;4; ; ; ; ; ; ; ;
11865;595;319;306;0	887;0	511;472	138;4	544;0;310;284;0	606;0	549;478	609;4	431;0; ; ; ; ; ; ; ;
11885;596;319;305;0	886;0	512;472	500;4	547;0;310;284;0	606;0	550;478	897;4	434;0; ; ; ; ; ; ; ;
11905;597;525;371;0	882;0	513;472	500;4	404;0;-800;-600;0	882;0	513;-1	000;-1	000;4; ; ; ; ; ; ; ;
11925;598;549;429;0	881;0	513;472	500;4	306;0;540;377;0	602;0	552;478	897;4	367;0; ; ; ; ; ; ; ;
11945;599;549;376;0	881;0	512;472	500;4	272;0;559;367;0	601;0	551;478	897;4	216;0; ; ; ; ; ; ; ;
11965;600;-800;-600;-1	000;-1	000;-1	000;-1	000;4;-800;-600;-1	000;-1	000;-1	000;-1	000;4; ; ; ; ; ; ; ;
11985;601;-800;-600;0	880;0	512;-1	000;-1	000;4;-800;-600;0	599;0	551;-1	000;-1	000;4; ; ; ; ; ; ; ;
12005;602;535;373;0	879;0	512;475	556;4	444;0;544;384;0	598;0	551;477	457;4	231;0;37;556;385; ; ; ; ;
12025;603;547;388;0	879;0	512;475	556;4	532;0;572;379;0	598;0	551;477	457;4	453;0;37;556;385; ; ; ; ;
12044;604;558;379;0	879;0	511;475	556;4	459;0;555;380;0	598;0	551;477	457;4	349;0;37;556;385; ; ; ; ;
12064;605;-800;-600;0	598;0	550;-1	000;-1	000;4;560;383;0	598;0	550;477	457;4	281;0;37;556;385; ; ; ; ;
12084;606;-800;-600;0	879;0	510;-1	000;-1	000;4;568;381;0	598;0	550;477	137;4	367;0;37;556;385; ; ; ; ;
12104;607;550;377;0	879;0	510;474	686;4	677;0;564;397;0	598;0	550;477	137;4	389;0;37;556;385; ; ; ; ;
12124;608;-800;-600;0	598;0	549;-1	000;-1	000;4;556;385;0	598;0	549;477	137;4	307;0;37;556;385; ; ; ; ;
12144;609;528;392;0	879;0	509;474	686;4	499;0;545;408;0	598;0	549;477	137;4	322;0;37;556;385; ; ; ; ;
12164;610;576;379;0	878;0	509;474	686;4	382;0;565;389;0	598;0	549;477	137;4	415;0;38;551;382; ; ; ; ;
12184;611;576;379;0	878;0	509;474	574;4	381;0;554;397;0	597;0	549;478	031;4	388;0;38;551;382; ; ; ; ;
12204;612;547;386;0	878;0	508;474	574;4	559;0;562;366;0	597;0	549;478	031;4	553;0;38;551;382; ; ; ; ;
12224;613;555;362;0	878;0	508;474	574;4	461;0;562;378;0	597;0	548;478	031;4	303;0;38;551;382; ; ; ; ;
12244;614;557;391;0	878;0	508;474	574;4	530;0;542;380;0	597;0	549;478	031;4	292;0;38;551;382; ; ; ; ;
12264;615;554;383;0	878;0	508;474	574;4	431;0;549;384;0	597;0	549;478	031;4	349;0;38;551;382; ; ; ; ;
12284;616;554;379;0	878;0	508;473	913;4	438;0;542;388;0	597;0	549;477	394;4	355;0;38;551;382; ; ; ; ;
12304;617;558;397;0	879;0	508;473	913;4	522;0;571;380;0	597;0	548;477	394;4	536;0;38;551;382; ; ; ; ;
12324;618;551;414;0	879;0	508;473	913;4	536;0;-800;-600;0	879;0	508;-1	000;-1	000;4;38;551;382; ; ; ; ;
12343;619;545;391;0	879;0	508;473	913;4	443;0;535;388;0	598;0	548;477	394;4	390;0;38;551;382; ; ; ; ;
12363;620;563;366;0	880;0	507;473	913;4	505;0;567;387;0	598;0	547;477	394;4	420;0;38;551;382; ; ; ; ;
12383;621;560;365;0	880;0	507;474	602;4	493;0;566;390;0	599;0	547;475	571;4	404;0;38;551;382; ; ; ; ;
12403;622;559;403;0	880;0	507;474	602;4	546;0;550;372;0	599;0	546;475	571;4	329;0;38;551;382; ; ; ; ;
12423;623;-800;-600;0	599;0	546;-1	000;-1	000;4;546;374;0	599;0	546;475	571;4	266;0;38;551;382; ; ; ; ;
12443;624;524;379;0	881;0	507;474	602;4	527;0;-800;-600;0	881;0	507;-1	000;-1	000;4;38;551;382; ; ; ; ;
12463;625;532;378;0	881;0	507;474	602;4	616;0;563;375;0	600;0	546;475	571;4	509;0;38;551;382; ; ; ; ;
12483;626;532;379;0	882;0	507;474	143;4	612;0;563;375;0	600;0	545;476	181;4	514;0;38;551;382; ; ; ; ;
12503;627;473;359;0	882;0	506;474	143;4	662;0;-800;-600;0	882;0	506;-1	000;-1	000;4; ; ; ; ; ; ; ;
12523;628;-800;-600;-1	000;-1	000;-1	000;-1	000;4;-800;-600;-1	000;-1	000;-1	000;-1	000;4; ; ; ; ; ; ; ;
12543;629;459;357;0	883;0	505;474	143;4	708;0;459;364;0	602;0	543;476	181;4	447;0;39;457;341; ; ; ; ;
12563;630;448;350;0	884;0	504;474	143;4	610;0;449;353;0	602;0	543;476	181;4	515;0;39;457;341; ; ; ; ;
12583;631;444;351;0	884;0	505;471	941;4	599;0;449;353;0	602;0	543;476	534;4	518;0;39;457;341; ; ; ; ;
12603;632;465;351;0	884;0	505;471	941;4	655;0;457;342;0	603;0	543;476	534;4	474;0;39;457;341; ; ; ; ;
12622;633;460;339;0	884;0	506;471	941;4	796;0;464;329;0	603;0	544;476	534;4	491;0;39;457;341; ; ; ; ;
12642;634;465;356;0	884;0	506;471	941;4	664;0;462;338;0	603;0	544;476	534;4	343;0;39;457;341; ; ; ; ;
12662;635;-800;-600;0	603;0	544;-1	000;-1	000;4;465;334;0	603;0	544;476	534;4	346;0;39;457;341; ; ; ; ;
12682;636;-800;-600;0	884;0	507;-1	000;-1	000;4;469;337;0	603;0	545;477	556;4	358;0;39;457;341; ; ; ; ;
12702;637;469;335;0	884;0	507;472	729;4	910;0;436;341;0	603;0	545;477	556;4	371;0;39;457;341; ; ; ; ;
12722;638;454;337;0	884;0	508;472	729;4	640;0;-800;-600;0	884;0	508;-1	000;-1	000;4;39;457;341; ; ; ; ;
12742;639;463;374;0	884;0	508;472	729;4	711;0;-800;-600;0	884;0	508;-1	000;-1	000;4; ; ; ; ; ; ; ;
12762;640;450;349;0	884;0	508;472	729;4	724;0;437;348;0	602;0	547;477	556;4	470;0; ; ; ; ; ; ; ;
12782;641;452;360;0	883;0	509;472	889;4	738;0;437;348;0	602;0	547;477	755;4	472;0; ; ; ; ; ; ; ;
12802;642;438;325;0	884;0	509;472	889;4	813;0;426;368;0	602;0	547;477	755;4	587;0; ; ; ; ; ; ; ;
12822;643;459;337;0	884;0	509;472	889;4	507;0;443;360;0	603;0	547;477	755;4	484;0; ; ; ; ; ; ; ;
12842;644;-800;-600;0	604;0	548;-1	000;-1	000;4;413;346;0	604;0	548;477	755;4	442;0; ; ; ; ; ; ; ;
12862;645;392;394;0	885;0	511;472	889;4	577;0;380;364;0	604;0	549;477	755;4	532;0;40;389;371; ; ; ; ;
12882;646;393;393;0	885;0	511;473	752;4	585;0;372;359;0	604;0	550;478	588;4	473;0;40;389;371; ; ; ; ;
12902;647;370;374;0	885;0	511;473	752;4	801;0;395;372;0	604;0	550;478	588;4	615;0;40;389;371; ; ; ; ;
12922;648;391;372;0	885;0	512;473	752;4	614;0;379;370;0	604;0	551;478	588;4	505;0;40;389;371; ; ; ; ;
12941;649;401;409;0	885;0	512;473	752;4	592;0;389;346;0	604;0	551;478	588;4	537;0;40;389;371; ; ; ; ;
12961;650;387;402;0	885;0	513;473	752;4	661;0;378;360;0	604;0	552;478	588;4	492;0;40;389;371; ; ; ; ;
12981;651;386;393;0	885;0	513;474	553;4	677;0;383;351;0	603;0	552;479	289;4	505;0;40;389;371; ; ; ; ;
13001;652;401;393;0	885;0	513;474	553;4	580;0;396;354;0	603;0	552;479	289;4	397;0;40;389;371; ; ; ; ;
13021;653;401;393;0	885;0	513;474	553;4	715;0;390;366;0	603;0	552;479	289;4	579;0;40;389;371; ; ; ; ;
13041;654;403;384;0	884;0	513;474	553;4	703;0;403;360;0	603;0	552;479	289;4	659;0;40;389;371; ; ; ; ;
13061;655;391;357;0	884;0	513;474	553;4	628;0;378;376;0	603;0	552;479	289;4	380;0;40;389;371; ; ; ; ;
13081;656;391;354;0	884;0	513;473	448;4	686;0;380;377;0	603;0	552;479	393;4	491;0;40;389;371; ; ; ; ;
13101;657;388;338;0	884;0	514;473	448;4	389;0;400;360;0	603;0	553;479	393;4	522;0;40;389;371; ; ; ; ;
13121;658;395;368;0	885;0	514;473	448;4	632;0;398;378;0	603;0	553;479	393;4	511;0;40;389;371; ; ; ; ;
13141;659;-800;-600;0	602;0	553;-1	000;-1	000;4;379;333;0	602;0	553;479	393;4	311;0; ; ; ; ; ; ; ;
13161;660;386;381;0	885;0	515;473	448;4	787;0;387;324;0	604;0	554;479	393;4	543;0; ; ; ; ; ; ; ;
13181;661;386;380;0	885;0	515;473	809;4	791;0;368;316;0	604;0	554;479	390;4	489;0; ; ; ; ; ; ; ;
13201;662;393;381;0	885;0	515;473	809;4	725;0;375;392;0	604;0	554;479	390;4	385;0; ; ; ; ; ; ; ;
13220;663;419;407;0	885;0	515;473	809;4	698;0;-800;-600;0	885;0	515;-1	000;-1	000;4; ; ; ; ; ; ; ;
13240;664;402;381;0	885;0	516;473	809;4	748;0;381;388;0	604;0	555;479	390;4	671;0;41;387;368; ; ; ; ;
13260;665;384;383;0	885;0	516;473	809;4	648;0;387;360;0	604;0	556;479	390;4	625;0;41;387;368; ; ; ; ;
13280;666;392;388;0	885;0	517;474	891;4	659;0;387;360;0	604;0	557;479	507;4	626;0;41;387;368; ; ; ; ;
13300;667;384;379;0	885;0	517;474	891;4	911;0;373;351;0	604;0	557;479	507;4	341;0;41;387;368; ; ; ; ;
13320;668;394;377;0	885;0	517;474	891;4	716;0;383;368;0	604;0	557;479	507;4	517;0;41;387;368; ; ; ; ;
13340;669;399;382;0	885;0	517;474	891;4	739;0;393;372;0	604;0	557;479	507;4	463;0;41;387;368; ; ; ; ;
13360;670;377;385;0	885;0	517;474	891;4	632;0;389;350;0	605;0	557;479	507;4	639;0;41;387;368; ; ; ; ;
13380;671;383;388;0	886;0	517;473	996;4	603;0;385;359;0	605;0	557;479	689;4	664;0;41;387;368; ; ; ; ;
13400;672;380;390;0	886;0	517;473	996;4	769;0;390;388;0	605;0	557;479	689;4	441;0;41;387;368; ; ; ; ;
13420;673;400;357;0	887;0	517;473	996;4	611;0;389;378;0	606;0	556;479	689;4	648;0;41;387;368; ; ; ; ;
13440;674;375;369;0	887;0	516;473	996;4	693;0;389;355;0	606;0	556;479	689;4	631;0;41;387;368; ; ; ; ;
13460;675;369;381;0	887;0	516;473	996;4	925;0;382;375;0	607;0	555;479	689;4	743;0;41;387;368; ; ; ; ;
13480;676;372;366;0	888;0	515;474	880;4	888;0;386;367;0	607;0	555;479	688;4	769;0;41;387;368; ; ; ; ;
13500;677;403;386;0	887;0	515;474	880;4	694;0;395;381;0	606;0	554;479	688;4	417;0;41;387;368; ; ; ; ;
13520;678;388;363;0	887;0	514;474	880;4	535;0;400;381;0	606;0	553;479	688;4	481;0;41;387;368; ; ; ; ;
13540;679;391;369;0	887;0	514;474	880;4	569;0;399;356;0	606;0	553;479	688;4	446;0;41;387;368; ; ; ; ;
13559;680;390;361;0	887;0	514;474	880;4	459;0;-800;-600;0	887;0	514;-1	000;-1	000;4;41;387;368; ; ; ; ;
13579;681;391;363;0	886;0	513;474	849;4	444;0;-800;-600;0	606;0	553;-1	000;-1	000;4;41;387;368; ; ; ; ;
13599;682;387;343;0	886;0	513;474	849;4	656;0;379;374;0	605;0	552;479	767;4	451;0;41;387;368; ; ; ; ;
13619;683;405;340;0	886;0	512;474	849;4	104;0;376;332;0	605;0	552;479	767;4	327;0;41;387;368; ; ; ; ;
13639;684;-800;-600;0	603;0	552;-1	000;-1	000;4;388;381;0	603;0	552;479	767;4	326;0; ; ; ; ; ; ; ;
13659;685;383;341;0	885;0	512;474	849;4	435;0;377;380;0	604;0	552;479	767;4	424;0; ; ; ; ; ; ; ;
13679;686;383;339;0	885;0	512;476	237;4	448;0;372;378;0	604;0	552;480	441;4	366;0; ; ; ; ; ; ; ;
13699;687;381;343;0	884;0	512;476	237;4	494;0;391;359;0	604;0	553;480	441;4	311;0; ; ; ; ; ; ; ;
13719;688;384;397;0	884;0	512;476	237;4	715;0;389;354;0	604;0	554;480	441;4	357;0; ; ; ; ; ; ; ;
13739;689;416;313;0	882;0	512;476	237;4	437;0;400;346;0	602;0	554;480	441;4	366;0; ; ; ; ; ; ; ;
13759;690;-800;-600;-1	000;-1	000;-1	000;-1	000;4;-800;-600;-1	000;-1	000;-1	000;-1	000;4; ; ; ; ; ; ; ;
13779;691;-800;-600;0	877;0	511;-1	000;-1	000;4;-800;-600;0	599;0	554;-1	000;-1	000;4; ; ; ; ; ; ; ;
13799;692;435;267;0	875;0	512;471	869;4	425;0;438;257;0	597;0	556;475	733;4	225;0; ; ; ; ; ; ; ;
13818;693;457;284;0	874;0	512;471	869;4	439;0;460;272;0	595;0	557;475	733;4	122;0; ; ; ; ; ; ; ;
13839;694;-800;-600;0	595;0	558;-1	000;-1	000;4;482;256;0	595;0	558;475	733;4	274;0;42;469;267; ; ; ; ;
13858;695;457;260;0	871;0	512;471	869;4	583;0;465;262;0	592;0	558;475	733;4	143;0;42;469;267; ; ; ; ;
13878;696;457;260;0	870;0	512;471	625;4	580;0;486;267;0	591;0	558;474	815;4	193;0;42;469;267; ; ; ; ;
13898;697;-800;-600;0	590;0	558;-1	000;-1	000;4;470;266;0	590;0	558;474	815;4	236;0;42;469;267; ; ; ; ;
13918;698;448;264;0	868;0	512;471	625;4	578;0;-800;-600;0	868;0	512;-1	000;-1	000;4;42;469;267; ; ; ; ;
13938;699;466;286;0	867;0	512;471	625;4	456;0;481;263;0	588;0	559;474	815;4	139;0;42;469;267; ; ; ; ;
13958;700;474;282;0	866;0	512;471	625;4	358;0;484;266;0	587;0	560;474	815;4	139;0;42;469;267; ; ; ; ;
13978;701;484;277;0	865;0	512;471	505;4	260;0;484;265;0	586;0	561;475	332;4	143;0;42;469;267; ; ; ; ;
13998;702;473;275;0	864;0	512;471	505;4	487;0;475;276;0	586;0	561;475	332;4	203;0;42;469;267; ; ; ; ;
14018;703;462;254;0	864;0	512;471	505;4	454;0;483;249;0	586;0	562;475	332;4	183;0;42;469;267; ; ; ; ;
14038;704;464;284;0	865;0	512;471	505;4	485;0;460;256;0	586;0	562;475	332;4	037;0;42;469;267; ; ; ; ;
14058;705;509;306;0	864;0	513;471	505;4	377;0;-800;-600;0	864;0	513;-1	000;-1	000;4;43;503;319; ; ; ; ;
14078;706;509;302;0	864;0	514;473	385;4	376;0;-800;-600;0	586;0	563;-1	000;-1	000;4;43;503;319; ; ; ; ;
14098;707;501;335;0	864;0	514;473	385;4	379;0;509;324;0	586;0	562;477	382;4	244;0;43;503;319; ; ; ; ;
14118;708;498;317;0	865;0	514;473	385;4	718;0;502;325;0	586;0	562;477	382;4	151;0;43;503;319; ; ; ; ;
14137;709;511;330;0	865;0	514;473	385;4	687;0;-800;-600;0	865;0	514;-1	000;-1	000;4;43;503;319; ; ; ; ;
14157;710;492;310;0	865;0	514;473	385;4	864;0;-800;-600;0	865;0	514;-1	000;-1	000;4;43;503;319; ; ; ; ;
14177;711;494;311;0	865;0	514;473	574;4	905;0;-800;-600;0	586;0	561;-1	000;-1	000;4;43;503;319; ; ; ; ;
14197;712;481;334;0	866;0	513;473	574;4	754;0;510;330;0	587;0	561;477	160;4	502;0;43;503;319; ; ; ; ;
14217;713;505;339;0	866;0	513;473	574;4	797;0;-800;-600;0	866;0	513;-1	000;-1	000;4;43;503;319; ; ; ; ;
14237;714;479;319;0	866;0	513;473	574;4	994;0;488;334;0	587;0	560;477	160;4	585;0;43;503;319; ; ; ; ;
14257;715;487;311;0	866;0	513;473	574;4	808;0;505;325;0	587;0	560;477	160;4	671;0;43;503;319; ; ; ; ;
14277;716;493;303;0	866;0	513;473	970;4	881;0;505;326;0	586;0	561;476	431;4	664;0;43;503;319; ; ; ; ;
14297;717;492;326;0	866;0	513;473	970;5	052;0;521;321;0	586;0	561;476	431;4	761;0;43;503;319; ; ; ; ;
14317;718;509;328;0	866;0	514;473	970;4	724;0;518;307;0	586;0	562;476	431;4	673;0;43;503;319; ; ; ; ;
14337;719;510;313;0	866;0	514;473	970;4	930;0;519;324;0	586;0	562;476	431;4	758;0;43;503;319; ; ; ; ;
14357;720;519;302;0	865;0	514;473	970;4	842;0;515;324;0	586;0	563;476	431;4	815;0;43;503;319; ; ; ; ;
14377;721;523;298;0	865;0	515;473	705;4	948;0;515;325;0	586;0	564;475	533;4	788;0;43;503;319; ; ; ; ;
14397;722;508;341;0	865;0	515;473	705;4	942;0;-800;-600;0	865;0	515;-1	000;-1	000;4;44;510;335; ; ; ; ;
14416;723;509;334;0	864;0	516;473	705;5	050;0;-800;-600;0	864;0	516;-1	000;-1	000;4;44;510;335; ; ; ; ;
14436;724;502;336;0	864;0	517;473	705;4	871;0;511;307;0	584;0	566;475	533;4	700;0;44;510;335; ; ; ; ;
14456;725;501;355;0	863;0	517;473	705;4	664;0;510;337;0	584;0	566;475	533;4	669;0;44;510;335; ; ; ; ;
14476;726;499;353;0	863;0	517;474	066;4	653;0;510;337;0	583;0	567;475	717;4	670;0;44;510;335; ; ; ; ;
14496;727;523;334;0	863;0	517;474	066;4	783;0;-800;-600;0	863;0	517;-1	000;-1	000;4;44;510;335; ; ; ; ;
14516;728;514;330;0	863;0	518;474	066;4	966;0;-800;-600;0	863;0	518;-1	000;-1	000;4;44;510;335; ; ; ; ;
14536;729;411;390;0	865;0	520;474	066;4	803;0;406;402;0	586;0	569;475	717;4	707;0; ; ; ; ; ; ; ;
14556;730;364;439;0	866;0	522;474	066;4	910;0;343;384;0	588;0	571;475	717;4	425;0;45;340;403; ; ; ; ;
14576;731;314;458;0	867;0	524;475	631;4	852;0;341;376;0	588;0	572;482	153;4	483;0;45;340;403; ; ; ; ;
14596;732;358;425;0	867;0	526;475	631;4	781;0;341;405;0	587;0	574;482	153;4	632;0;45;340;403; ; ; ; ;
14616;733;324;408;0	867;0	528;475	631;4	977;0;345;401;0	588;0	575;482	153;4	359;0;45;340;403; ; ; ; ;
14636;734;336;424;0	867;0	529;475	631;4	937;0;363;403;0	588;0	577;482	153;4	511;0;45;340;403; ; ; ; ;
14656;735;324;409;0	867;0	530;475	631;4	986;0;360;386;0	588;0	578;482	153;4	481;0;45;340;403; ; ; ; ;
14676;736;330;414;0	868;0	531;475	887;4	979;0;363;382;0	588;0	579;482	933;4	458;0;45;340;403; ; ; ; ;
14696;737;349;431;0	867;0	531;475	887;4	894;0;314;323;0	588;0	579;482	933;4	262;0;45;340;403; ; ; ; ;
14716;738;370;431;0	867;0	531;475	887;4	834;0;357;385;0	587;0	579;482	933;4	610;0; ; ; ; ; ; ; ;
14735;739;342;420;0	866;0	531;475	887;4	998;0;332;350;0	587;0	579;482	933;4	389;0; ; ; ; ; ; ; ;
14755;740;324;426;0	866;0	531;475	887;4	758;0;298;325;0	587;0	579;482	933;4	375;0; ; ; ; ; ; ; ;
14775;741;326;425;0	867;0	531;474	526;4	775;0;309;347;0	587;0	579;483	568;4	366;0; ; ; ; ; ; ; ;
14795;742;299;418;0	867;0	531;474	526;4	845;0;301;451;0	588;0	579;483	568;4	487;0;46;301;414; ; ; ; ;
14815;743;306;435;0	868;0	532;474	526;4	531;0;324;387;0	589;0	579;483	568;4	373;0;46;301;414; ; ; ; ;
14835;744;292;406;0	869;0	532;474	526;5	037;0;-800;-600;0	869;0	532;-1	000;-1	000;4;46;301;414; ; ; ; ;
14855;745;314;434;0	869;0	532;474	526;4	789;0;304;388;0	590;0	580;483	568;4	395;0;46;301;414; ; ; ; ;
14875;746;313;424;0	869;0	532;473	392;4	743;0;305;389;0	590;0	580;482	675;4	387;0;46;301;414; ; ; ; ;
14895;747;304;438;0	869;0	533;473	392;5	023;0;321;423;0	589;0	580;482	675;4	435;0;46;301;414; ; ; ; ;
14915;748;291;434;0	868;0	533;473	392;4	991;0;305;452;0	589;0	581;482	675;4	568;0;46;301;414; ; ; ; ;
14935;749;290;418;0	868;0	533;473	392;4	758;0;303;421;0	588;0	580;482	675;4	619;0;46;301;414; ; ; ; ;
14955;750;316;440;0	868;0	533;473	392;4	767;0;275;362;0	588;0	581;482	675;4	306;0;46;301;414; ; ; ; ;
14975;751;312;435;0	868;0	532;472	664;4	769;0;265;364;0	588;0	580;482	747;4	376;0;46;301;414; ; ; ; ;
14995;752;310;439;0	868;0	532;472	664;4	690;0;312;400;0	588;0	580;482	747;4	600;0;47;305;417; ; ; ; ;
15016;753;289;434;0	868;0	532;472	664;5	053;0;287;420;0	588;0	580;482	747;4	636;0;47;305;417; ; ; ; ;
15034;754;288;425;0	867;0	531;472	664;4	790;0;314;392;0	587;0	580;482	747;4	482;0;47;305;417; ; ; ; ;
15054;755;316;431;0	867;0	531;472	664;4	797;0;301;384;0	586;0	579;482	747;4	339;0;47;305;417; ; ; ; ;
15074;756;306;428;0	866;0	531;471	751;4	796;0;309;387;0	586;0	579;482	000;4	290;0;47;305;417; ; ; ; ;
15094;757;302;445;0	866;0	530;471	751;4	786;0;308;375;0	586;0	579;482	000;4	478;0;47;305;417; ; ; ; ;
15114;758;329;424;0	867;0	529;471	751;4	483;0;319;410;0	586;0	578;482	000;4	548;0;47;305;417; ; ; ; ;
15134;759;310;420;0	867;0	529;471	751;4	520;0;288;430;0	587;0	577;482	000;4	275;0;47;305;417; ; ; ; ;
15154;760;293;416;0	868;0	528;471	751;4	484;0;-800;-600;0	868;0	528;-1	000;-1	000;4;47;305;417; ; ; ; ;
15174;761;300;413;0	868;0	528;470	902;4	490;0;-800;-600;0	587;0	577;-1	000;-1	000;4;47;305;417; ; ; ; ;
15194;762;313;434;0	868;0	528;470	902;4	398;0;318;440;0	587;0	577;482	108;4	365;0;47;305;417; ; ; ; ;
15214;763;299;422;0	867;0	528;470	902;4	351;0;329;403;0	587;0	576;482	108;4	395;0;47;305;417; ; ; ; ;
15234;764;312;430;0	867;0	528;470	902;4	213;0;-800;-600;0	867;0	528;-1	000;-1	000;4;47;305;417; ; ; ; ;
15254;765;310;416;0	867;0	527;470	902;4	346;0;303;376;0	587;0	576;482	108;4	234;0;48;302;400; ; ; ; ;
15274;766;309;415;0	868;0	527;472	104;4	308;0;303;378;0	587;0	575;480	806;4	223;0;48;302;400; ; ; ; ;
15294;767;295;419;0	868;0	526;472	104;4	401;0;289;376;0	588;0	574;480	806;4	049;0;48;302;400; ; ; ; ;
15314;768;316;425;0	869;0	525;472	104;4	274;0;282;366;0	588;0	574;480	806;4	071;0;48;302;400; ; ; ; ;
15335;769;303;404;0	869;0	525;472	104;4	140;0;315;397;0	589;0	573;480	806;4	110;0;48;302;400; ; ; ; ;
15353;770;307;433;0	869;0	524;472	104;4	354;0;297;377;0	589;0	572;480	806;4	075;0;48;302;400; ; ; ; ;
15373;771;310;429;0	870;0	524;472	238;4	254;0;301;381;0	589;0	572;480	103;4	084;0;48;302;400; ; ; ; ;
15393;772;307;402;0	870;0	523;472	238;4	140;0;263;323;0	589;0	571;480	103;4	347;0;49;278;344; ; ; ; ;
15413;773;290;386;0	870;0	522;472	238;4	217;0;271;330;0	590;0	570;480	103;4	275;0;49;278;344; ; ; ; ;
15433;774;288;372;0	871;0	522;472	238;4	332;0;267;292;0	590;0	571;480	103;4	072;0;49;278;344; ; ; ; ;
15453;775;295;369;0	871;0	522;472	238;4	382;0;272;314;0	590;0	570;480	103;4	347;0;49;278;344; ; ; ; ;
15473;776;287;369;0	871;0	522;470	058;4	412;0;272;309;0	590;0	570;478	351;4	246;0;49;278;344; ; ; ; ;
15493;777;280;360;0	871;0	521;470	058;4	335;0;257;346;0	590;0	570;478	351;4	030;0;49;278;344; ; ; ; ;
15513;778;317;320;0	870;0	521;470	058;3	907;0;273;320;0	589;0	569;478	351;4	177;0; ; ; ; ; ; ; ;
15533;779;292;377;0	869;0	521;470	058;4	235;0;274;308;0	588;0	570;478	351;4	259;0; ; ; ; ; ; ; ;
15553;780;289;387;0	868;0	520;470	058;4	099;0;285;363;0	587;0	569;478	351;4	323;0; ; ; ; ; ; ; ;
15573;781;302;383;0	867;0	520;470	641;3	952;0;286;348;0	586;0	569;478	910;4	391;0; ; ; ; ; ; ; ;
15593;782;380;337;0	864;0	518;470	641;4	347;0;378;343;0	584;0	568;478	910;4	402;0;50;393;336; ; ; ; ;
15613;783;387;347;0	863;0	518;470	641;4	576;0;385;321;0	583;0	568;478	910;4	678;0;50;393;336; ; ; ; ;
15632;784;398;320;0	863;0	517;470	641;4	375;0;402;352;0	582;0	568;478	910;4	561;0;50;393;336; ; ; ; ;
15652;785;388;318;0	862;0	517;470	641;4	529;0;391;338;0	582;0	568;478	910;4	484;0;50;393;336; ; ; ; ;
15672;786;393;315;0	861;0	516;471	349;4	452;0;393;336;0	581;0	568;477	793;4	589;0;50;393;336; ; ; ; ;
15692;787;390;322;0	860;0	516;471	349;4	905;0;399;349;0	580;0	568;477	793;4	627;0;50;393;336; ; ; ; ;
15712;788;404;352;0	859;0	516;471	349;4	628;0;404;352;0	579;0	568;477	793;4	678;0;50;393;336; ; ; ; ;
15734;789;404;334;0	858;0	516;471	349;4	580;0;384;368;0	578;0	569;477	793;4	734;0;50;393;336; ; ; ; ;
15752;790;382;331;0	858;0	516;471	349;5	005;0;400;331;0	578;0	570;477	793;4	596;0;50;393;336; ; ; ; ;
15774;791;388;342;0	857;0	517;471	003;4	859;0;393;336;0	577;0	570;477	067;4	625;0;50;393;336; ; ; ; ;
15792;792;398;343;0	857;0	517;471	003;5	009;0;394;401;0	577;0	571;477	067;4	593;0; ; ; ; ; ; ; ;
15812;793;387;331;0	856;0	517;471	003;4	924;0;400;345;0	576;0	571;477	067;4	554;0; ; ; ; ; ; ; ;
15832;794;-800;-600;-1	000;-1	000;-1	000;-1	000;4;-800;-600;-1	000;-1	000;-1	000;-1	000;4; ; ; ; ; ; ; ;
15852;795;381;363;0	855;0	518;471	003;4	990;0;386;357;0	575;0	572;477	067;4	678;0;51;388;357; ; ; ; ;
15872;796;376;362;0	855;0	518;472	184;4	969;0;388;361;0	575;0	572;478	477;4	697;0;51;388;357; ; ; ; ;
15892;797;391;326;0	856;0	518;472	184;4	763;0;400;384;0	576;0	572;478	477;4	686;0;51;388;357; ; ; ; ;
15912;798;397;352;0	858;0	518;472	184;4	710;0;398;340;0	578;0	572;478	477;4	885;0;51;388;357; ; ; ; ;
15931;799;377;358;0	861;0	518;472	184;4	850;0;397;350;0	581;0	572;478	477;4	641;0;51;388;357; ; ; ; ;
15951;800;389;363;0	864;0	518;472	184;4	795;0;385;359;0	584;0	570;478	477;4	875;0;51;388;357; ; ; ; ;
15971;801;385;369;0	868;0	517;472	507;4	810;0;382;368;0	587;0	569;477	722;4	783;0;51;388;357; ; ; ; ;
15991;802;393;325;0	872;0	517;472	507;4	579;0;374;338;0	591;0	567;477	722;4	975;0;52;389;350; ; ; ; ;
16011;803;373;321;0	875;0	516;472	507;4	860;0;385;363;0	594;0	565;477	722;4	946;0;52;389;350; ; ; ; ;
16031;804;397;354;0	879;0	516;472	507;4	648;0;390;356;0	598;0	563;477	722;4	818;0;52;389;350; ; ; ; ;
16051;805;393;322;0	882;0	515;472	507;4	637;0;376;368;0	601;0	561;477	722;4	617;0;52;389;350; ; ; ; ;
16071;806;393;327;0	885;0	514;473	318;4	633;0;383;370;0	604;0	559;476	270;4	527;0;52;389;350; ; ; ; ;
16091;807;392;383;0	888;0	514;473	318;5	283;0;410;345;0	607;0	558;476	270;4	703;0;52;389;350; ; ; ; ;
16111;808;386;390;0	891;0	514;473	318;5	084;0;404;404;0	609;0	557;476	270;4	506;0; ; ; ; ; ; ; ;
16133;809;386;348;0	893;0	514;473	318;5	184;0;-800;-600;0	893;0	514;-1	000;-1	000;4; ; ; ; ; ; ; ;
16151;810;410;367;0	894;0	515;473	318;4	840;0;414;343;0	613;0	556;476	270;4	813;0; ; ; ; ; ; ; ;
16173;811;408;358;0	896;0	515;473	890;4	797;0;414;341;0	614;0	556;477	777;4	827;0; ; ; ; ; ; ; ;
16190;812;386;394;0	897;0	516;473	890;4	934;0;390;356;0	616;0	556;477	777;4	766;0; ; ; ; ; ; ; ;
16211;813;-800;-600;0	617;0	556;-1	000;-1	000;4;379;365;0	617;0	556;477	777;4	898;0; ; ; ; ; ; ; ;
16230;814;411;377;0	900;0	516;473	890;4	961;0;-800;-600;0	900;0	516;-1	000;-1	000;4;53;390;378; ; ; ; ;
16251;815;374;391;0	900;0	517;473	890;5	201;0;401;364;0	619;0	556;477	777;4	671;0;53;390;378; ; ; ; ;
16270;816;374;392;0	901;0	517;472	979;5	191;0;401;364;0	619;0	557;477	791;4	671;0;53;390;378; ; ; ; ;
16291;817;376;399;0	900;0	517;472	979;5	102;0;396;376;0	619;0	557;477	791;4	728;0;53;390;378; ; ; ; ;
16310;818;-800;-600;0	618;0	558;-1	000;-1	000;4;397;387;0	618;0	558;477	791;4	741;0;53;390;378; ; ; ; ;
16330;819;394;399;0	899;0	518;472	979;5	070;0;-800;-600;0	899;0	518;-1	000;-1	000;4;53;390;378; ; ; ; ;
16350;820;377;384;0	898;0	518;472	979;4	958;0;384;380;0	617;0	559;477	791;4	637;0;53;390;378; ; ; ; ;
16371;821;377;382;0	898;0	519;474	218;4	970;0;383;381;0	617;0	560;477	155;4	631;0;53;390;378; ; ; ; ;
16390;822;408;377;0	897;0	519;474	218;4	626;0;397;376;0	616;0	561;477	155;4	603;0;53;390;378; ; ; ; ;
16411;823;382;391;0	897;0	519;474	218;4	959;0;416;342;0	616;0	561;477	155;4	525;0;53;390;378; ; ; ; ;
16430;824;393;404;0	897;0	519;474	218;4	775;0;400;369;0	616;0	561;477	155;4	549;0;53;390;378; ; ; ; ;
16451;825;-800;-600;0	615;0	561;-1	000;-1	000;4;387;369;0	615;0	561;477	155;4	475;0;53;390;378; ; ; ; ;
16470;826;-800;-600;0	895;0	519;-1	000;-1	000;4;386;369;0	614;0	561;477	018;4	466;0;53;390;378; ; ; ; ;
16492;827;383;363;0	895;0	519;474	699;5	038;0;403;350;0	614;0	561;477	018;4	630;0;53;390;378; ; ; ; ;
16510;828;-800;-600;-1	000;-1	000;-1	000;-1	000;4;-800;-600;-1	000;-1	000;-1	000;-1	000;4; ; ; ; ; ; ; ;
16529;829;391;394;0	895;0	519;474	699;4	922;0;362;361;0	613;0	560;477	018;4	300;0; ; ; ; ; ; ; ;
16549;830;390;374;0	894;0	519;474	699;4	803;0;409;333;0	613;0	560;477	018;4	102;0;54;386;356; ; ; ; ;
16571;831;392;386;0	894;0	519;474	391;4	735;0;395;334;0	613;0	560;478	339;3	943;0;54;386;356; ; ; ; ;
16589;832;369;393;0	893;0	520;474	391;4	903;0;413;355;0	612;0	561;478	339;4	648;0;54;386;356; ; ; ; ;
16611;833;403;373;0	893;0	520;474	391;4	787;0;399;398;0	612;0	561;478	339;4	551;0;54;386;356; ; ; ; ;
16629;834;389;360;0	892;0	521;474	391;4	652;0;401;358;0	611;0	562;478	339;4	331;0;54;386;356; ; ; ; ;
16652;835;374;344;0	891;0	521;474	391;4	823;0;-800;-600;0	891;0	521;-1	000;-1	000;4;54;386;356; ; ; ; ;
16669;836;388;328;0	891;0	522;475	212;4	798;0;-800;-600;0	610;0	564;-1	000;-1	000;4;54;386;356; ; ; ; ;
16691;837;369;358;0	891;0	522;475	212;4	646;0;363;335;0	611;0	564;479	361;4	464;0;54;386;356; ; ; ; ;
16709;838;332;298;0	892;0	522;475	212;4	518;0;-800;-600;0	892;0	522;-1	000;-1	000;4;55;331;308; ; ; ; ;
16731;839;336;338;0	891;0	523;475	212;4	309;0;327;288;0	611;0	565;479	361;3	947;0;55;331;308; ; ; ; ;
16749;840;324;295;0	891;0	524;475	212;4	502;0;319;320;0	611;0	566;479	361;4	160;0;55;331;308; ; ; ; ;
16769;841;323;312;0	891;0	524;472	084;4	399;0;320;323;0	611;0	567;477	698;4	147;0;55;331;308; ; ; ; ;
16788;842;342;314;0	890;0	524;472	084;4	520;0;335;281;0	610;0	567;477	698;4	212;0;55;331;308; ; ; ; ;
16808;843;346;316;0	890;0	524;472	084;4	354;0;309;303;0	610;0	567;477	698;3	938;0;55;331;308; ; ; ; ;
16828;844;322;321;0	890;0	524;472	084;4	317;0;356;283;0	610;0	566;477	698;4	073;0;55;331;308; ; ; ; ;
16848;845;352;315;0	890;0	525;472	084;4	118;0;-800;-600;0	890;0	525;-1	000;-1	000;4;55;331;308; ; ; ; ;
16868;846;346;317;0	889;0	525;472	562;4	030;0;-800;-600;0	609;0	567;-1	000;-1	000;4;55;331;308; ; ; ; ;
16888;847;348;319;0	889;0	525;472	562;4	170;0;320;305;0	609;0	568;478	324;4	144;0;55;331;308; ; ; ; ;
16908;848;339;314;0	889;0	525;472	562;4	242;0;319;297;0	609;0	568;478	324;4	129;0;55;331;308; ; ; ; ;
16928;849;322;314;0	889;0	525;472	562;4	496;0;-800;-600;0	889;0	525;-1	000;-1	000;4;55;331;308; ; ; ; ;
16948;850;336;322;0	889;0	524;472	562;4	354;0;363;293;0	609;0	568;478	324;4	023;0;55;331;308; ; ; ; ;
16968;851;329;319;0	889;0	524;473	143;4	481;0;363;294;0	609;0	568;478	184;4	022;0;55;331;308; ; ; ; ;
16988;852;324;325;0	889;0	524;473	143;4	228;0;316;290;0	609;0	568;478	184;3	979;0;55;331;308; ; ; ; ;
17008;853;310;319;0	889;0	524;473	143;4	507;0;303;302;0	609;0	568;478	184;4	036;0;55;331;308; ; ; ; ;
17028;854;314;311;0	890;0	524;473	143;4	344;0;336;288;0	610;0	568;478	184;4	132;0;55;331;308; ; ; ; ;
17048;855;333;317;0	891;0	524;473	143;4	231;0;333;300;0	610;0	568;478	184;4	111;0;55;331;308; ; ; ; ;
17068;856;329;315;0	891;0	525;472	594;4	324;0;331;292;0	611;0	568;479	806;4	103;0;55;331;308; ; ; ; ;
17088;857;297;382;0	892;0	526;472	594;4	562;0;333;368;0	612;0	568;479	806;4	328;0; ; ; ; ; ; ; ;
17107;858;305;401;0	892;0	525;472	594;4	592;0;300;349;0	612;0	567;479	806;4	178;0; ; ; ; ; ; ; ;
17127;859;309;386;0	892;0	525;472	594;4	578;0;335;357;0	612;0	567;479	806;4	264;0; ; ; ; ; ; ; ;
17147;860;293;419;0	893;0	524;472	594;4	574;0;299;375;0	612;0	566;479	806;4	154;0;56;301;381; ; ; ; ;
17167;861;296;417;0	893;0	524;474	711;4	590;0;306;366;0	613;0	565;481	552;4	189;0;56;301;381; ; ; ; ;
17187;862;277;391;0	893;0	523;474	711;4	671;0;318;381;0	612;0	564;481	552;4	547;0;56;301;381; ; ; ; ;
17207;863;303;413;0	893;0	522;474	711;4	777;0;311;331;0	612;0	564;481	552;4	373;0;56;301;381; ; ; ; ;
17227;864;299;399;0	893;0	521;474	711;4	426;0;304;328;0	612;0	563;481	552;4	256;0;56;301;381; ; ; ; ;
17247;865;297;379;0	892;0	521;474	711;4	473;0;-800;-600;0	892;0	521;-1	000;-1	000;4;56;301;381; ; ; ; ;
17267;866;298;386;0	892;0	520;474	433;4	518;0;-800;-600;0	612;0	562;-1	000;-1	000;4;56;301;381; ; ; ; ;
17287;867;311;395;0	892;0	519;474	433;4	473;0;282;372;0	612;0	561;481	799;4	206;0;56;301;381; ; ; ; ;
17307;868;303;382;0	892;0	519;474	433;4	582;0;314;370;0	612;0	561;481	799;4	381;0;56;301;381; ; ; ; ;
17327;869;299;396;0	892;0	518;474	433;4	445;0;310;387;0	612;0	561;481	799;4	241;0;56;301;381; ; ; ; ;
17347;870;305;409;0	892;0	519;474	433;4	608;0;297;347;0	612;0	561;481	799;4	331;0;56;301;381; ; ; ; ;
17367;871;304;405;0	892;0	519;475	328;4	579;0;312;349;0	612;0	562;480	737;4	258;0;56;301;381; ; ; ; ;
17386;872;304;426;0	893;0	519;475	328;4	600;0;282;353;0	613;0	562;480	737;4	101;0;56;301;381; ; ; ; ;
17406;873;320;448;0	893;0	519;475	328;4	589;0;304;385;0	613;0	562;480	737;4	211;0; ; ; ; ; ; ; ;
17426;874;317;409;0	894;0	519;475	328;4	458;0;270;345;0	614;0	562;480	737;4	087;0; ; ; ; ; ; ; ;
17446;875;-800;-600;0	615;0	562;-1	000;-1	000;4;274;333;0	615;0	562;480	737;4	283;0; ; ; ; ; ; ; ;
17466;876;-800;-600;0	896;0	520;-1	000;-1	000;4;272;335;0	616;0	562;482	703;4	282;0; ; ; ; ; ; ; ;
17486;877;299;406;0	898;0	520;474	937;4	556;0;308;377;0	618;0	562;482	703;4	267;0;57;312;421; ; ; ; ;
17506;878;317;419;0	899;0	520;474	937;4	383;0;280;392;0	619;0	562;482	703;4	565;0;57;312;421; ; ; ; ;
17526;879;323;434;0	900;0	520;474	937;4	263;0;308;404;0	620;0	563;482	703;4	591;0;57;312;421; ; ; ; ;
17546;880;308;410;0	902;0	520;474	937;4	361;0;319;409;0	621;0	563;482	703;4	645;0;57;312;421; ; ; ; ;
17566;881;318;421;0	903;0	520;474	849;4	312;0;309;414;0	623;0	563;481	915;4	674;0;57;312;421; ; ; ; ;
17586;882;331;456;0	904;0	520;474	849;4	893;0;310;422;0	624;0	563;481	915;4	626;0;57;312;421; ; ; ; ;
17606;883;306;447;0	906;0	520;474	849;4	985;0;329;402;0	626;0	564;481	915;4	597;0;57;312;421; ; ; ; ;
17626;884;299;432;0	908;0	521;474	849;5	002;0;316;436;0	628;0	565;481	915;4	722;0;57;312;421; ; ; ; ;
17646;885;295;408;0	910;0	522;474	849;4	964;0;315;388;0	630;0	565;481	915;4	702;0; ; ; ; ; ; ; ;
17666;886;293;395;0	911;0	522;474	917;4	963;0;319;398;0	632;0	565;479	383;4	659;0; ; ; ; ; ; ; ;
17686;887;376;352;0	913;0	522;474	917;5	217;0;379;350;0	634;0	565;479	383;4	621;0; ; ; ; ; ; ; ;
17705;888;-800;-600;-1	000;-1	000;-1	000;-1	000;4;-800;-600;-1	000;-1	000;-1	000;-1	000;4; ; ; ; ; ; ; ;
17725;889;364;332;0	918;0	524;474	917;4	705;0;382;366;0	638;0	566;479	383;4	649;0; ; ; ; ; ; ; ;
17745;890;361;352;0	920;0	524;474	917;4	913;0;379;347;0	640;0	566;479	383;4	652;0; ; ; ; ; ; ; ;
17765;891;356;346;0	922;0	524;474	764;4	706;0;380;352;0	642;0	565;478	745;4	650;0; ; ; ; ; ; ; ;
17785;892;-800;-600;0	644;0	565;-1	000;-1	000;4;375;324;0	644;0	565;478	745;4	526;0; ; ; ; ; ; ; ;
17805;893;349;372;0	926;0	524;474	764;5	032;0;-800;-600;0	926;0	524;-1	000;-1	000;4; ; ; ; ; ; ; ;
17825;894;383;332;0	927;0	525;474	764;4	370;0;376;337;0	647;0	564;478	745;4	505;0;58;370;352; ; ; ; ;
17845;895;378;340;0	929;0	525;474	764;4	691;0;382;342;0	648;0	565;478	745;4	359;0;58;370;352; ; ; ; ;
17865;896;369;349;0	930;0	526;473	909;4	349;0;382;344;0	649;0	565;477	494;4	348;0;58;370;352; ; ; ; ;
17885;897;382;376;0	930;0	526;473	909;4	816;0;389;350;0	649;0	565;477	494;4	432;0;58;370;352; ; ; ; ;
17905;898;359;347;0	931;0	525;473	909;4	941;0;374;387;0	650;0	565;477	494;4	417;0;58;370;352; ; ; ; ;
17925;899;346;346;0	931;0	525;473	909;4	931;0;-800;-600;0	931;0	525;-1	000;-1	000;4;58;370;352; ; ; ; ;
17945;900;467;356;0	929;0	526;473	909;4	287;0;481;358;0	649;0	566;477	494;4	424;0; ; ; ; ; ; ; ;
17965;901;460;338;0	929;0	526;475	373;4	316;0;481;359;0	648;0	566;476	744;4	418;0; ; ; ; ; ; ; ;
17984;902;466;376;0	929;0	525;475	373;4	828;0;504;371;0	648;0	565;476	744;4	404;0; ; ; ; ; ; ; ;
18004;903;486;383;0	929;0	524;475	373;4	889;0;489;377;0	648;0	564;476	744;4	501;0; ; ; ; ; ; ; ;
18024;904;503;360;0	930;0	523;475	373;4	332;0;476;338;0	648;0	563;476	744;4	547;0; ; ; ; ; ; ; ;
18044;905;-800;-600;0	647;0	562;-1	000;-1	000;4;504;362;0	647;0	562;476	744;4	459;0; ; ; ; ; ; ; ;
18064;906;-800;-600;0	930;0	521;-1	000;-1	000;4;494;354;0	649;0	560;476	268;4	520;0; ; ; ; ; ; ; ;
18084;907;469;398;0	930;0	520;474	253;5	061;0;465;370;0	648;0	559;476	268;4	412;0; ; ; ; ; ; ; ;
18104;908;488;396;0	930;0	519;474	253;4	604;0;505;369;0	649;0	558;476	268;4	530;0; ; ; ; ; ; ; ;
18124;909;482;373;0	930;0	518;474	253;4	842;0;460;333;0	648;0	557;476	268;4	431;0; ; ; ; ; ; ; ;
18144;910;-800;-600;0	648;0	556;-1	000;-1	000;4;499;378;0	648;0	556;476	268;4	476;0; ; ; ; ; ; ; ;
18164;911;-800;-600;0	930;0	515;-1	000;-1	000;4;476;371;0	649;0	553;474	574;4	500;0; ; ; ; ; ; ; ;
18184;912;368;202;0	930;0	511;473	278;5	004;0;404;214;0	651;0	548;474	574;4	397;0; ; ; ; ; ; ; ;
18204;913;374;129;0	931;0	508;473	278;4	574;0;381;135;0	651;0	545;474	574;4	288;0; ; ; ; ; ; ; ;
18224;914;381;163;0	931;0	506;473	278;4	680;0;377;161;0	651;0	543;474	574;4	591;0;59;382;166; ; ; ; ;
18244;915;-800;-600;0	651;0	540;-1	000;-1	000;4;392;162;0	651;0	540;474	574;4	614;0;59;382;166; ; ; ; ;
18264;916;-800;-600;0	931;0	501;-1	000;-1	000;4;382;184;0	650;0	537;464	907;4	546;0;59;382;166; ; ; ; ;
18284;917;363;175;0	930;0	499;463	469;4	907;0;398;175;0	650;0	534;464	907;4	446;0;59;382;166; ; ; ; ;
18303;918;379;173;0	930;0	497;463	469;4	552;0;390;162;0	649;0	531;464	907;4	535;0;59;382;166; ; ; ; ;
18323;919;366;173;0	929;0	495;463	469;4	449;0;397;161;0	648;0	528;464	907;4	492;0;59;382;166; ; ; ; ;
18343;920;371;161;0	928;0	493;463	469;4	522;0;389;161;0	647;0	526;464	907;4	396;0;59;382;166; ; ; ; ;
18363;921;375;163;0	927;0	492;461	514;4	460;0;388;166;0	646;0	524;462	807;4	406;0;59;382;166; ; ; ; ;
18383;922;392;172;0	926;0	491;461	514;4	415;0;405;175;0	645;0	523;462	807;4	317;0;59;382;166; ; ; ; ;
18403;923;375;171;0	925;0	490;461	514;4	486;0;396;160;0	644;0	522;462	807;4	498;0;59;382;166; ; ; ; ;
18423;924;373;179;0	924;0	490;461	514;4	336;0;386;166;0	643;0	522;462	807;4	466;0;59;382;166; ; ; ; ;
18443;925;374;174;0	923;0	490;461	514;4	572;0;382;159;0	642;0	522;462	807;4	382;0;59;382;166; ; ; ; ;
18463;926;373;176;0	922;0	490;460	868;4	545;0;381;162;0	641;0	523;462	148;4	465;0;59;382;166; ; ; ; ;
18483;927;366;168;0	920;0	490;460	868;4	850;0;395;168;0	639;0	524;462	148;4	500;0;59;382;166; ; ; ; ;
18503;928;352;175;0	919;0	490;460	868;4	804;0;387;159;0	638;0	524;462	148;4	480;0;59;382;166; ; ; ; ;
18523;929;379;168;0	917;0	490;460	868;4	776;0;380;165;0	636;0	525;462	148;4	345;0;59;382;166; ; ; ; ;
18543;930;378;172;0	915;0	490;460	868;4	671;0;395;159;0	634;0	525;462	148;4	323;0;59;382;166; ; ; ; ;
18562;931;377;171;0	914;0	490;460	716;4	625;0;390;161;0	633;0	526;462	291;4	302;0;59;382;166; ; ; ; ;
18582;932;372;175;0	912;0	489;460	716;4	920;0;393;162;0	631;0	526;462	291;4	347;0;59;382;166; ; ; ; ;
18602;933;381;172;0	911;0	489;460	716;4	445;0;378;167;0	630;0	527;462	291;4	286;0;59;382;166; ; ; ; ;
18622;934;362;163;0	909;0	489;460	716;4	759;0;402;162;0	628;0	527;462	291;4	583;0;59;382;166; ; ; ; ;
18642;935;383;156;0	908;0	489;460	716;4	693;0;391;155;0	627;0	528;462	291;4	367;0;59;382;166; ; ; ; ;
18662;936;378;153;0	907;0	489;460	165;4	623;0;390;157;0	626;0	528;461	887;4	409;0;59;382;166; ; ; ; ;
18682;937;385;167;0	905;0	489;460	165;4	655;0;389;159;0	624;0	529;461	887;4	586;0;59;382;166; ; ; ; ;
18702;938;376;159;0	904;0	489;460	165;4	581;0;385;157;0	623;0	529;461	887;4	360;0;59;382;166; ; ; ; ;
18722;939;369;163;0	903;0	489;460	165;4	718;0;387;155;0	622;0	530;461	887;4	613;0;59;382;166; ; ; ; ;
18742;940;385;163;0	902;0	489;460	165;4	565;0;385;157;0	621;0	530;461	887;4	410;0;59;382;166; ; ; ; ;
18762;941;380;165;0	901;0	489;459	891;4	602;0;387;155;0	620;0	531;462	355;4	516;0;59;382;166; ; ; ; ;
18782;942;364;176;0	901;0	489;459	891;4	764;0;404;168;0	620;0	531;462	355;4	621;0;59;382;166; ; ; ; ;
18802;943;365;180;0	901;0	489;459	891;4	878;0;392;175;0	620;0	532;462	355;4	378;0;59;382;166; ; ; ; ;
18822;944;384;219;0	900;0	491;459	891;4	833;0;388;221;0	619;0	534;462	355;4	378;0; ; ; ; ; ; ; ;
18842;945;394;352;0	899;0	494;459	891;4	757;0;-800;-600;0	899;0	494;-1	000;-1	000;4;60;404;373; ; ; ; ;
18862;946;402;363;0	899;0	495;471	476;4	918;0;-800;-600;0	618;0	538;-1	000;-1	000;4;60;404;373; ; ; ; ;
18881;947;397;364;0	899;0	495;471	476;4	717;0;394;399;0	618;0	538;475	235;4	585;0;60;404;373; ; ; ; ;
18901;948;411;376;0	898;0	496;471	476;4	868;0;-800;-600;0	898;0	496;-1	000;-1	000;4;60;404;373; ; ; ; ;
18921;949;398;370;0	898;0	497;471	476;4	992;0;424;385;0	616;0	541;475	235;4	691;0;60;404;373; ; ; ; ;
18941;950;407;392;0	897;0	498;471	476;4	790;0;423;365;0	616;0	542;475	235;4	581;0;60;404;373; ; ; ; ;
18961;951;410;394;0	896;0	500;471	924;4	907;0;423;364;0	615;0	544;475	628;4	585;0;60;404;373; ; ; ; ;
18981;952;388;374;0	895;0	501;471	924;4	939;0;409;362;0	614;0	546;475	628;4	663;0;60;404;373; ; ; ; ;
19001;953;-800;-600;0	612;0	548;-1	000;-1	000;4;391;344;0	612;0	548;475	628;4	632;0;60;404;373; ; ; ; ;
19021;954;410;349;0	893;0	503;471	924;4	809;0;-800;-600;0	893;0	503;-1	000;-1	000;4;60;404;373; ; ; ; ;
19041;955;384;349;0	892;0	505;471	924;5	046;0;409;383;0	611;0	551;475	628;4	732;0;60;404;373; ; ; ; ;
19061;956;384;349;0	891;0	505;471	954;5	047;0;410;383;0	610;0	552;475	802;4	734;0;60;404;373; ; ; ; ;
19081;957;403;390;0	890;0	506;471	954;4	767;0;416;359;0	608;0	554;475	802;4	774;0;60;404;373; ; ; ; ;
19101;958;400;408;0	889;0	507;471	954;5	000;0;421;397;0	607;0	556;475	802;4	714;0;60;404;373; ; ; ; ;
19121;959;399;407;0	888;0	508;471	954;5	042;0;391;387;0	606;0	557;475	802;4	636;0;60;404;373; ; ; ; ;
19141;960;366;372;0	887;0	509;471	954;5	258;0;386;367;0	605;0	558;475	802;4	504;0; ; ; ; ; ; ; ;
19160;961;361;379;0	886;0	510;471	927;5	357;0;382;383;0	605;0	559;476	340;4	437;0; ; ; ; ; ; ; ;
19181;962;395;347;0	885;0	510;471	927;5	093;0;399;344;0	605;0	560;476	340;4	920;0; ; ; ; ; ; ; ;
19200;963;389;375;0	886;0	511;471	927;4	896;0;379;377;0	605;0	560;476	340;4	835;0;61;389;357; ; ; ; ;
19220;964;389;337;0	886;0	511;471	927;4	957;0;401;375;0	605;0	561;476	340;4	962;0;61;389;357; ; ; ; ;
19240;965;387;356;0	886;0	512;471	927;4	743;0;398;351;0	605;0	562;476	340;4	993;0;61;389;357; ; ; ; ;
19260;966;388;362;0	886;0	513;470	914;4	702;0;394;368;0	605;0	563;475	731;4	981;0;61;389;357; ; ; ; ;
19280;967;372;345;0	886;0	514;470	914;5	377;0;403;354;0	605;0	564;475	731;4	944;0;61;389;357; ; ; ; ;
19300;968;363;350;0	886;0	514;470	914;5	372;0;400;375;0	605;0	564;475	731;4	766;0;61;389;357; ; ; ; ;
19320;969;-800;-600;0	605;0	565;-1	000;-1	000;4;387;324;0	605;0	565;475	731;4	847;0; ; ; ; ; ; ; ;
19340;970;375;341;0	887;0	515;470	914;4	929;0;-800;-600;0	887;0	515;-1	000;-1	000;4; ; ; ; ; ; ; ;
19360;971;376;340;0	888;0	516;471	880;4	939;0;-800;-600;0	607;0	565;-1	000;-1	000;4; ; ; ; ; ; ; ;
19380;972;389;369;0	888;0	516;471	880;4	956;0;392;365;0	607;0	565;475	697;4	727;0;62;383;352; ; ; ; ;
19400;973;378;347;0	888;0	516;471	880;5	175;0;400;351;0	607;0	565;475	697;4	649;0;62;383;352; ; ; ; ;
19420;974;388;353;0	888;0	517;471	880;4	976;0;365;327;0	607;0	566;475	697;4	631;0;62;383;352; ; ; ; ;
19440;975;382;343;0	887;0	517;471	880;5	038;0;377;367;0	606;0	566;475	697;4	442;0;62;383;352; ; ; ; ;
19460;976;380;345;0	887;0	517;471	026;5	096;0;376;352;0	606;0	566;476	651;4	383;0;62;383;352; ; ; ; ;
19479;977;364;366;0	886;0	517;471	026;5	236;0;393;359;0	605;0	566;476	651;4	521;0;62;383;352; ; ; ; ;
19499;978;401;355;0	885;0	518;471	026;4	550;0;378;337;0	605;0	567;476	651;4	798;0;62;383;352; ; ; ; ;
19519;979;392;364;0	885;0	518;471	026;5	027;0;389;336;0	604;0	568;476	651;4	743;0;62;383;352; ; ; ; ;
19539;980;374;354;0	884;0	518;471	026;5	040;0;-800;-600;0	884;0	518;-1	000;-1	000;4;62;383;352; ; ; ; ;
19559;981;390;356;0	883;0	519;471	077;5	055;0;-800;-600;0	602;0	570;-1	000;-1	000;4;62;383;352; ; ; ; ;
19579;982;390;340;0	881;0	520;471	077;5	111;0;395;356;0	601;0	571;476	431;4	657;0;62;383;352; ; ; ; ;
19599;983;-800;-600;0	599;0	573;-1	000;-1	000;4;386;353;0	599;0	573;476	431;4	374;0;62;383;352; ; ; ; ;
19619;984;373;360;0	878;0	521;471	077;4	745;0;379;376;0	598;0	574;476	431;4	342;0;62;383;352; ; ; ; ;
19639;985;377;338;0	876;0	521;471	077;4	826;0;395;337;0	596;0	575;476	431;4	595;0; ; ; ; ; ; ; ;
19659;986;377;338;0	875;0	522;471	095;4	826;0;391;340;0	594;0	576;476	138;4	437;0; ; ; ; ; ; ; ;
19679;987;388;378;0	873;0	522;471	095;4	679;0;383;348;0	593;0	577;476	138;4	493;0; ; ; ; ; ; ; ;
19699;988;390;358;0	871;0	522;471	095;5	041;0;382;333;0	591;0	579;476	138;4	655;0; ; ; ; ; ; ; ;
19719;989;393;363;0	870;0	522;471	095;4	764;0;387;325;0	589;0	579;476	138;4	397;0; ; ; ; ; ; ; ;
19739;990;408;372;0	868;0	523;471	095;4	807;0;387;377;0	587;0	580;476	138;4	620;0;63;390;350; ; ; ; ;
19758;991;412;362;0	866;0	524;471	529;4	933;0;389;370;0	586;0	582;475	886;4	520;0;63;390;350; ; ; ; ;
19778;992;399;329;0	864;0	524;471	529;4	694;0;384;358;0	584;0	583;475	886;4	333;0;63;390;350; ; ; ; ;
19798;993;379;351;0	863;0	525;471	529;4	798;0;400;368;0	583;0	584;475	886;4	442;0;63;390;350; ; ; ; ;
19818;994;400;340;0	862;0	525;471	529;4	858;0;391;345;0	582;0	585;475	886;4	654;0;63;390;350; ; ; ; ;
19838;995;400;314;0	861;0	525;471	529;4	324;0;370;371;0	581;0	585;475	886;4	531;0;63;390;350; ; ; ; ;
19858;996;394;322;0	860;0	525;470	945;4	355;0;377;363;0	580;0	585;476	651;4	638;0;63;390;350; ; ; ; ;
19878;997;377;318;0	860;0	525;470	945;4	557;0;399;369;0	580;0	585;476	651;4	573;0;63;390;350; ; ; ; ;
19898;998;398;344;0	859;0	524;470	945;4	754;0;401;358;0	580;0	584;476	651;4	510;0;63;390;350; ; ; ; ;
19918;999;391;352;0	859;0	523;470	945;4	588;0;362;361;0	579;0	583;476	651;4	578;0;63;390;350; ; ; ; ;
19938;1000;392;338;0	860;0	522;470	945;4	741;0;390;375;0	580;0	582;476	651;4	721;0;63;390;350; ; ; ; ;
19958;1001;392;338;0	860;0	521;471	214;4	684;0;388;370;0	580;0	580;476	548;4	718;0;63;390;350; ; ; ; ;
19978;1002;401;343;0	861;0	519;471	214;4	688;0;385;349;0	581;0	577;476	548;4	479;0;63;390;350; ; ; ; ;
19998;1003;433;318;0	861;0	516;471	214;4	735;0;431;316;0	582;0	575;476	548;4	568;0; ; ; ; ; ; ; ;
20018;1004;465;286;0	861;0	514;471	214;4	593;0;-800;-600;0	861;0	514;-1	000;-1	000;4;64;492;272; ; ; ; ;
20038;1005;483;282;0	863;0	513;471	214;4	730;0;489;265;0	584;0	569;476	548;4	443;0;64;492;272; ; ; ; ;
20058;1006;503;282;0	865;0	512;469	322;4	663;0;489;275;0	586;0	567;470	794;4	392;0;64;492;272; ; ; ; ;
20077;1007;487;273;0	867;0	511;469	322;4	525;0;-800;-600;0	867;0	511;-1	000;-1	000;4;64;492;272; ; ; ; ;
20097;1008;482;261;0	870;0	511;469	322;4	417;0;498;278;0	590;0	564;470	794;4	583;0;64;492;272; ; ; ; ;
20117;1009;497;255;0	872;0	511;469	322;4	470;0;487;279;0	592;0	563;470	794;4	509;0;64;492;272; ; ; ; ;
20137;1010;482;282;0	874;0	512;469	322;4	496;0;512;272;0	594;0	563;470	794;4	715;0;64;492;272; ; ; ; ;
20157;1011;486;276;0	875;0	512;468	147;4	443;0;509;270;0	595;0	563;471	064;4	737;0;64;492;272; ; ; ; ;
20177;1012;484;295;0	877;0	512;468	147;4	660;0;-800;-600;0	877;0	512;-1	000;-1	000;4;64;492;272; ; ; ; ;
20197;1013;483;271;0	877;0	513;468	147;4	804;0;486;276;0	597;0	563;471	064;4	301;0;64;492;272; ; ; ; ;
20217;1014;-800;-600;0	598;0	564;-1	000;-1	000;4;498;274;0	598;0	564;471	064;4	513;0;64;492;272; ; ; ; ;
20237;1015;497;259;0	879;0	514;468	147;4	584;0;-800;-600;0	879;0	514;-1	000;-1	000;4;64;492;272; ; ; ; ;
20257;1016;497;258;0	879;0	515;468	892;4	591;0;-800;-600;0	599;0	565;-1	000;-1	000;4;64;492;272; ; ; ; ;
20277;1017;506;280;0	879;0	515;468	892;4	678;0;499;298;0	599;0	566;471	154;4	336;0; ; ; ; ; ; ; ;
20297;1018;507;311;0	878;0	516;468	892;4	810;0;512;328;0	598;0	567;471	154;4	354;0;65;504;323; ; ; ; ;
20317;1019;504;329;0	878;0	516;468	892;4	766;0;510;326;0	598;0	568;471	154;4	387;0;65;504;323; ; ; ; ;
20337;1020;499;318;0	877;0	517;468	892;4	669;0;-800;-600;0	877;0	517;-1	000;-1	000;4;65;504;323; ; ; ; ;
20356;1021;496;322;0	876;0	517;471	582;4	749;0;-800;-600;0	596;0	569;-1	000;-1	000;4;65;504;323; ; ; ; ;
20376;1022;503;327;0	875;0	517;471	582;4	617;0;516;325;0	595;0	570;474	455;4	485;0;65;504;323; ; ; ; ;
20396;1023;508;312;0	874;0	518;471	582;4	523;0;523;320;0	594;0	571;474	455;4	567;0;65;504;323; ; ; ; ;
20416;1024;504;319;0	874;0	519;471	582;4	932;0;555;300;0	594;0	573;474	455;4	794;0;65;504;323; ; ; ; ;
20436;1025;515;335;0	873;0	520;471	582;4	630;0;519;305;0	594;0	574;474	455;4	765;0;65;504;323; ; ; ; ;
20456;1026;514;330;0	874;0	522;471	513;4	686;0;528;308;0	594;0	576;474	479;4	736;0;65;504;323; ; ; ; ;
20476;1027;490;358;0	874;0	523;471	513;4	965;0;523;324;0	594;0	577;474	479;4	811;0;65;504;323; ; ; ; ;
20496;1028;503;324;0	874;0	524;471	513;5	047;0;516;319;0	594;0	579;474	479;4	413;0;65;504;323; ; ; ; ;
20516;1029;491;324;0	874;0	525;471	513;5	117;0;-800;-600;0	874;0	525;-1	000;-1	000;4;65;504;323; ; ; ; ;
20536;1030;486;324;0	873;0	526;471	513;4	949;0;-800;-600;0	873;0	526;-1	000;-1	000;4;65;504;323; ; ; ; ;
20556;1031;490;321;0	873;0	527;473	166;5	022;0;-800;-600;0	594;0	583;-1	000;-1	000;4;65;504;323; ; ; ; ;
20576;1032;489;334;0	873;0	528;473	166;5	065;0;526;325;0	594;0	583;474	375;4	842;0;65;504;323; ; ; ; ;
20596;1033;506;325;0	873;0	528;473	166;5	357;0;-800;-600;0	873;0	528;-1	000;-1	000;4;65;504;323; ; ; ; ;
20616;1034;475;318;0	873;0	528;473	166;5	283;0;518;334;0	594;0	584;474	375;4	735;0;65;504;323; ; ; ; ;
20636;1035;509;309;0	873;0	528;473	166;4	854;0;505;343;0	594;0	584;474	375;4	798;0;65;504;323; ; ; ; ;
20656;1036;499;304;0	873;0	528;472	482;4	957;0;505;345;0	594;0	584;472	521;4	780;0;65;504;323; ; ; ; ;
20675;1037;496;316;0	873;0	528;472	482;5	258;0;512;319;0	594;0	584;472	521;4	783;0;65;504;323; ; ; ; ;
20695;1038;469;334;0	873;0	528;472	482;5	370;0;526;347;0	594;0	583;472	521;4	929;0;65;504;323; ; ; ; ;
20715;1039;493;338;0	874;0	528;472	482;5	075;0;524;333;0	594;0	583;472	521;4	744;0;65;504;323; ; ; ; ;
20735;1040;502;325;0	874;0	528;472	482;5	028;0;-800;-600;0	874;0	528;-1	000;-1	000;4;65;504;323; ; ; ; ;
20755;1041;494;327;0	875;0	528;471	660;4	973;0;-800;-600;0	595;0	583;-1	000;-1	000;4;65;504;323; ; ; ; ;
20778;1042;498;317;0	875;0	527;471	660;5	215;0;515;322;0	596;0	583;474	065;4	606;0;65;504;323; ; ; ; ;
20795;1043;516;313;0	876;0	527;471	660;4	970;0;-800;-600;0	876;0	527;-1	000;-1	000;4;65;504;323; ; ; ; ;
20815;1044;495;301;0	877;0	527;471	660;4	498;0;-800;-600;0	877;0	527;-1	000;-1	000;4;65;504;323; ; ; ; ;
20835;1045;502;338;0	877;0	527;471	660;4	780;0;-800;-600;0	877;0	527;-1	000;-1	000;4; ; ; ; ; ; ; ;
20855;1046;506;336;0	878;0	526;471	056;4	554;0;-800;-600;0	598;0	580;-1	000;-1	000;4; ; ; ; ; ; ; ;
20875;1047;511;328;0	878;0	525;471	056;4	694;0;533;305;0	598;0	579;474	946;4	478;0; ; ; ; ; ; ; ;
20895;1048;477;323;0	879;0	524;471	056;4	749;0;-800;-600;0	879;0	524;-1	000;-1	000;4; ; ; ; ; ; ; ;
20915;1049;384;246;0	881;0	522;471	056;4	818;0;409;224;0	602;0	575;474	946;4	195;0; ; ; ; ; ; ; ;
20934;1050;394;172;0	882;0	520;471	056;4	450;0;391;183;0	603;0	573;474	946;4	196;0;66;391;195; ; ; ; ;
20954;1051;402;154;0	882;0	520;460	988;4	383;0;393;195;0	603;0	572;469	154;4	147;0;66;391;195; ; ; ; ;
20974;1052;392;191;0	882;0	519;460	988;4	249;0;383;202;0	603;0	571;469	154;4	170;0;66;391;195; ; ; ; ;
20994;1053;396;189;0	882;0	518;460	988;4	306;0;408;195;0	603;0	571;469	154;4	118;0;66;391;195; ; ; ; ;
21014;1054;387;191;0	882;0	517;460	988;4	304;0;389;209;0	603;0	570;469	154;4	309;0;66;391;195; ; ; ; ;
21034;1055;402;182;0	882;0	516;460	988;4	044;0;389;207;0	602;0	569;469	154;4	170;0;66;391;195; ; ; ; ;
21054;1056;402;182;0	881;0	515;460	349;4	050;0;395;209;0	602;0	568;467	725;4	180;0;66;391;195; ; ; ; ;
21074;1057;406;187;0	881;0	515;460	349;3	767;0;404;205;0	601;0	568;467	725;4	219;0;66;391;195; ; ; ; ;
21094;1058;374;196;0	881;0	514;460	349;4	409;0;385;205;0	601;0	567;467	725;4	227;0;66;391;195; ; ; ; ;
21114;1059;394;195;0	880;0	513;460	349;4	016;0;387;211;0	601;0	566;467	725;4	346;0;66;391;195; ; ; ; ;
21134;1060;385;182;0	880;0	512;460	349;4	344;0;391;196;0	600;0	566;467	725;4	173;0;66;391;195; ; ; ; ;
21154;1061;396;187;0	879;0	512;459	059;4	180;0;391;197;0	600;0	566;467	328;4	199;0;66;391;195; ; ; ; ;
21174;1062;-800;-600;0	599;0	565;-1	000;-1	000;4;375;207;0	599;0	565;467	328;4	152;0;66;391;195; ; ; ; ;
21194;1063;373;263;0	879;0	512;459	059;4	062;0;354;244;0	600;0	566;467	328;3	874;0; ; ; ; ; ; ; ;
21214;1064;359;317;0	879;0	514;459	059;4	144;0;-800;-600;0	879;0	514;-1	000;-1	000;4; ; ; ; ; ; ; ;
21234;1065;350;352;0	880;0	514;459	059;4	106;0;327;342;0	600;0	569;467	328;3	908;0; ; ; ; ; ; ; ;
21253;1066;337;375;0	880;0	514;468	321;4	228;0;330;331;0	600;0	569;475	215;3	971;0; ; ; ; ; ; ; ;
21273;1067;345;341;0	880;0	514;468	321;4	386;0;333;326;0	600;0	569;475	215;3	860;0; ; ; ; ; ; ; ;
21293;1068;-800;-600;-1	000;-1	000;-1	000;-1	000;4;-800;-600;-1	000;-1	000;-1	000;-1	000;4; ; ; ; ; ; ; ;
21313;1069;339;346;0	881;0	514;468	321;4	256;0;318;317;0	600;0	569;475	215;4	065;0; ; ; ; ; ; ; ;
21333;1070;349;350;0	881;0	513;468	321;4	086;0;333;379;0	600;0	569;475	215;4	190;0; ; ; ; ; ; ; ;
21353;1071;348;353;0	882;0	513;467	838;4	005;0;330;382;0	601;0	568;475	112;4	294;0; ; ; ; ; ; ; ;
21373;1072;339;356;0	882;0	512;467	838;4	116;0;320;355;0	601;0	567;475	112;4	061;0; ; ; ; ; ; ; ;
21393;1073;336;348;0	883;0	511;467	838;4	464;0;355;322;0	602;0	566;475	112;4	171;0; ; ; ; ; ; ; ;
21413;1074;-800;-600;0	602;0	565;-1	000;-1	000;4;326;301;0	602;0	565;475	112;4	049;0; ; ; ; ; ; ; ;
21433;1075;332;355;0	884;0	509;467	838;4	404;0;326;332;0	603;0	564;475	112;4	038;0; ; ; ; ; ; ; ;
21453;1076;332;355;0	885;0	508;467	901;4	405;0;336;330;0	604;0	563;474	512;4	056;0; ; ; ; ; ; ; ;
21473;1077;352;345;0	886;0	507;467	901;4	457;0;330;375;0	604;0	562;474	512;4	219;0; ; ; ; ; ; ; ;
21493;1078;336;362;0	886;0	507;467	901;4	493;0;357;343;0	605;0	561;474	512;4	296;0; ; ; ; ; ; ; ;
21513;1079;343;331;0	886;0	506;467	901;4	321;0;302;322;0	605;0	561;474	512;4	116;0;67;331;343; ; ; ; ;
21533;1080;310;358;0	887;0	506;467	901;4	847;0;329;344;0	605;0	561;474	512;4	160;0;67;331;343; ; ; ; ;
21553;1081;306;345;0	887;0	506;468	489;4	860;0;335;337;0	606;0	561;474	793;4	151;0;67;331;343; ; ; ; ;
21572;1082;320;358;0	887;0	506;468	489;4	647;0;349;338;0	606;0	561;474	793;4	612;0;67;331;343; ; ; ; ;
21592;1083;337;342;0	887;0	505;468	489;4	724;0;338;322;0	606;0	561;474	793;4	135;0;67;331;343; ; ; ; ;
21612;1084;335;364;0	887;0	505;468	489;4	814;0;333;339;0	606;0	560;474	793;4	372;0;67;331;343; ; ; ; ;
21632;1085;331;356;0	887;0	504;468	489;4	758;0;331;314;0	606;0	560;474	793;4	452;0;67;331;343; ; ; ; ;
21652;1086;330;353;0	887;0	504;468	095;4	795;0;330;319;0	605;0	560;473	266;4	246;0;67;331;343; ; ; ; ;
21672;1087;324;315;0	886;0	503;468	095;4	852;0;331;364;0	605;0	560;473	266;4	454;0;67;331;343; ; ; ; ;
21692;1088;348;382;0	886;0	502;468	095;4	653;0;350;338;0	604;0	560;473	266;4	530;0;67;331;343; ; ; ; ;
21712;1089;340;363;0	886;0	502;468	095;4	673;0;336;300;0	604;0	560;473	266;4	585;0;68;337;340; ; ; ; ;
21732;1090;345;365;0	885;0	502;468	095;4	726;0;332;318;0	604;0	560;473	266;4	672;0;68;337;340; ; ; ; ;
21752;1091;343;367;0	885;0	502;468	283;4	759;0;333;298;0	604;0	560;473	765;4	743;0;68;337;340; ; ; ; ;
21772;1092;335;352;0	885;0	502;468	283;4	995;0;334;339;0	604;0	560;473	765;4	718;0;68;337;340; ; ; ; ;
21792;1093;343;338;0	885;0	502;468	283;4	676;0;336;346;0	604;0	560;473	765;4	681;0;68;337;340; ; ; ; ;
21812;1094;341;345;0	885;0	502;468	283;4	891;0;352;363;0	604;0	560;473	765;4	708;0;68;337;340; ; ; ; ;
21832;1095;327;379;0	885;0	502;468	283;4	897;0;319;321;0	604;0	560;473	765;4	455;0;68;337;340; ; ; ; ;
21854;1096;329;375;0	885;0	503;468	626;4	906;0;323;326;0	604;0	561;474	864;4	431;0;68;337;340; ; ; ; ;
21871;1097;337;365;0	886;0	503;468	626;5	063;0;324;317;0	604;0	561;474	864;4	867;0;68;337;340; ; ; ; ;
21892;1098;345;342;0	886;0	503;468	626;4	944;0;342;310;0	604;0	561;474	864;4	649;0;68;337;340; ; ; ; ;
21911;1099;353;337;0	885;0	503;468	626;4	904;0;363;296;0	604;0	561;474	864;4	706;0;68;337;340; ; ; ; ;
21931;1100;392;304;0	885;0	503;468	626;4	766;0;-800;-600;0	885;0	503;-1	000;-1	000;4;69;383;305; ; ; ; ;
21951;1101;401;292;0	885;0	504;467	438;4	682;0;-800;-600;0	604;0	561;-1	000;-1	000;4;69;383;305; ; ; ; ;
21971;1102;383;306;0	885;0	504;467	438;4	751;0;-800;-600;0	885;0	504;-1	000;-1	000;4;69;383;305; ; ; ; ;
21991;1103;378;308;0	885;0	504;467	438;5	068;0;393;311;0	605;0	562;473	535;4	558;0;69;383;305; ; ; ; ;
22011;1104;400;315;0	886;0	505;467	438;4	912;0;374;308;0	605;0	562;473	535;4	426;0;69;383;305; ; ; ; ;
22031;1105;380;306;0	886;0	505;467	438;4	908;0;-800;-600;0	886;0	505;-1	000;-1	000;4;69;383;305; ; ; ; ;
22051;1106;381;308;0	886;0	506;467	998;4	910;0;-800;-600;0	605;0	563;-1	000;-1	000;4;69;383;305; ; ; ; ;
22071;1107;367;292;0	886;0	506;467	998;4	960;0;379;320;0	606;0	563;472	612;4	554;0;69;383;305; ; ; ; ;
22091;1108;371;289;0	886;0	506;467	998;5	177;0;379;311;0	606;0	563;472	612;4	493;0;69;383;305; ; ; ; ;
22111;1109;375;296;0	886;0	506;467	998;5	027;0;-800;-600;0	886;0	506;-1	000;-1	000;4;69;383;305; ; ; ; ;
22130;1110;-800;-600;0	605;0	563;-1	000;-1	000;4;389;312;0	605;0	563;472	612;4	743;0;69;383;305; ; ; ; ;
22150;1111;-800;-600;0	886;0	506;-1	000;-1	000;4;389;310;0	605;0	563;474	094;4	757;0;69;383;305; ; ; ; ;
22170;1112;369;323;0	886;0	506;468	757;5	047;0;378;359;0	606;0	563;474	094;4	973;0;70;384;348; ; ; ; ;
22190;1113;394;348;0	886;0	505;468	757;4	822;0;379;362;0	606;0	563;474	094;4	772;0;70;384;348; ; ; ; ;
22212;1114;390;349;0	887;0	504;468	757;5	055;0;-800;-600;0	887;0	504;-1	000;-1	000;4;70;384;348; ; ; ; ;
22230;1115;388;348;0	887;0	501;468	757;4	762;0;401;357;0	607;0	560;474	094;4	626;0;70;384;348; ; ; ; ;
22252;1116;390;347;0	888;0	498;470	077;4	832;0;402;356;0	608;0	557;475	208;4	636;0;70;384;348; ; ; ; ;
22270;1117;401;341;0	889;0	495;470	077;4	911;0;383;363;0	609;0	554;475	208;4	503;0;70;384;348; ; ; ; ;
22292;1118;390;334;0	890;0	493;470	077;4	881;0;376;359;0	610;0	552;475	208;4	720;0;70;384;348; ; ; ; ;
22310;1119;380;353;0	892;0	492;470	077;4	937;0;380;350;0	611;0	550;475	208;4	775;0;70;384;348; ; ; ; ;
22332;1120;367;344;0	893;0	492;470	077;5	140;0;394;342;0	613;0	550;475	208;4	648;0;70;384;348; ; ; ; ;
22350;1121;358;345;0	895;0	494;470	441;5	162;0;390;335;0	614;0	551;476	217;4	652;0;70;384;348; ; ; ; ;
22370;1122;377;355;0	896;0	495;470	441;4	871;0;393;333;0	615;0	552;476	217;4	833;0;70;384;348; ; ; ; ;
22390;1123;365;349;0	896;0	497;470	441;4	971;0;386;350;0	616;0	554;476	217;4	633;0;70;384;348; ; ; ; ;
22411;1124;378;339;0	897;0	498;470	441;5	055;0;-800;-600;0	897;0	498;-1	000;-1	000;4;70;384;348; ; ; ; ;
22430;1125;388;345;0	897;0	499;470	441;4	936;0;376;347;0	616;0	556;476	217;4	828;0;70;384;348; ; ; ; ;
22451;1126;387;340;0	896;0	500;470	928;4	957;0;376;346;0	616;0	557;476	736;4	833;0;70;384;348; ; ; ; ;
22469;1127;377;365;0	896;0	500;470	928;4	935;0;412;354;0	616;0	557;476	736;4	676;0;70;384;348; ; ; ; ;
22491;1128;394;323;0	895;0	501;470	928;4	829;0;404;314;0	614;0	557;476	736;4	759;0; ; ; ; ; ; ; ;
22509;1129;381;338;0	893;0	501;470	928;4	969;0;396;325;0	613;0	558;476	736;4	771;0; ; ; ; ; ; ; ;
22531;1130;382;344;0	891;0	501;470	928;4	891;0;357;349;0	611;0	558;476	736;4	545;0; ; ; ; ; ; ; ;
22549;1131;390;349;0	889;0	502;471	163;4	871;0;349;332;0	610;0	559;476	668;4	578;0; ; ; ; ; ; ; ;
22572;1132;382;340;0	887;0	504;471	163;5	222;0;381;373;0	607;0	562;476	668;4	826;0; ; ; ; ; ; ; ;
22589;1133;391;344;0	885;0	506;471	163;5	041;0;376;392;0	605;0	564;476	668;4	715;0; ; ; ; ; ; ; ;
22609;1134;396;335;0	882;0	508;471	163;5	089;0;-800;-600;0	882;0	508;-1	000;-1	000;4;71;388;349; ; ; ; ;
22629;1135;388;336;0	879;0	510;471	163;4	882;0;398;357;0	600;0	570;476	668;4	742;0;71;388;349; ; ; ; ;
22649;1136;389;335;0	877;0	512;471	493;4	848;0;398;357;0	597;0	573;477	051;4	746;0;71;388;349; ; ; ; ;
22669;1137;384;375;0	874;0	514;471	493;5	030;0;385;340;0	595;0	577;477	051;4	528;0;71;388;349; ; ; ; ;
22689;1138;394;347;0	872;0	516;471	493;4	959;0;393;368;0	593;0	579;477	051;4	523;0;71;388;349; ; ; ; ;
22709;1139;402;359;0	870;0	518;471	493;4	945;0;382;356;0	591;0	583;477	051;4	359;0;71;388;349; ; ; ; ;
22728;1140;401;336;0	867;0	519;471	493;4	784;0;379;343;0	589;0	585;477	051;4	427;0;71;388;349; ; ; ; ;
22748;1141;401;336;0	865;0	520;471	750;4	727;0;381;355;0	586;0	587;476	993;4	374;0;71;388;349; ; ; ; ;
22768;1142;378;335;0	863;0	520;471	750;4	812;0;393;356;0	584;0	588;476	993;4	599;0;71;388;349; ; ; ; ;
22788;1143;378;346;0	860;0	521;471	750;5	295;0;396;341;0	582;0	589;476	993;4	732;0;71;388;349; ; ; ; ;
22808;1144;386;335;0	858;0	521;471	750;5	299;0;391;341;0	580;0	590;476	993;4	656;0;71;388;349; ; ; ; ;
22828;1145;390;373;0	856;0	522;471	750;5	003;0;385;358;0	578;0	590;476	993;4	505;0;71;388;349; ; ; ; ;
22848;1146;390;379;0	855;0	522;471	435;5	258;0;384;350;0	577;0	591;477	287;4	547;0;71;388;349; ; ; ; ;
22868;1147;381;324;0	854;0	522;471	435;4	839;0;402;349;0	576;0	591;477	287;4	747;0;71;388;349; ; ; ; ;
22888;1148;388;359;0	854;0	522;471	435;5	086;0;388;353;0	576;0	590;477	287;4	856;0;71;388;349; ; ; ; ;
22908;1149;384;331;0	855;0	522;471	435;5	142;0;383;344;0	577;0	589;477	287;4	677;0;71;388;349; ; ; ; ;
22928;1150;374;342;0	856;0	522;471	435;4	945;0;400;356;0	577;0	588;477	287;4	739;0;71;388;349; ; ; ; ;
22948;1151;376;352;0	857;0	521;472	372;5	102;0;401;355;0	579;0	586;477	013;4	745;0;71;388;349; ; ; ; ;
22968;1152;391;342;0	859;0	520;472	372;4	226;0;381;360;0	580;0	584;477	013;4	829;0;71;388;349; ; ; ; ;
22988;1153;385;317;0	861;0	520;472	372;5	034;0;-800;-600;0	861;0	520;-1	000;-1	000;4; ; ; ; ; ; ; ;
23008;1154;365;352;0	862;0	519;472	372;4	961;0;389;348;0	584;0	582;477	013;4	634;0; ; ; ; ; ; ; ;
23028;1155;393;397;0	864;0	519;472	372;4	869;0;392;346;0	585;0	581;477	013;4	572;0; ; ; ; ; ; ; ;
23047;1156;386;397;0	865;0	519;472	475;4	791;0;393;348;0	586;0	581;475	705;4	560;0; ; ; ; ; ; ; ;
23067;1157;389;367;0	865;0	520;472	475;5	043;0;369;363;0	586;0	581;475	705;4	553;0; ; ; ; ; ; ; ;
23087;1158;366;336;0	864;0	520;472	475;5	002;0;371;337;0	585;0	583;475	705;4	976;0;72;389;335; ; ; ; ;
23107;1159;381;327;0	864;0	521;472	475;4	859;0;396;385;0	585;0	585;475	705;4	666;0;72;389;335; ; ; ; ;
23127;1160;387;337;0	863;0	522;472	475;5	105;0;-800;-600;0	863;0	522;-1	000;-1	000;4;72;389;335; ; ; ; ;
23147;1161;380;335;0	861;0	523;472	244;5	051;0;-800;-600;0	583;0	589;-1	000;-1	000;4;72;389;335; ; ; ; ;
23167;1162;387;366;0	859;0	524;472	244;4	972;0;394;301;0	581;0	591;476	199;4	585;0;72;389;335; ; ; ; ;
23187;1163;-800;-600;0	579;0	592;-1	000;-1	000;4;402;314;0	579;0	592;476	199;4	649;0;72;389;335; ; ; ; ;
23207;1164;379;314;0	855;0	525;472	244;4	622;0;392;372;0	577;0	593;476	199;4	735;0; ; ; ; ; ; ; ;
23227;1165;399;330;0	854;0	525;472	244;4	661;0;388;355;0	576;0	595;476	199;4	597;0; ; ; ; ; ; ; ;
23247;1166;399;331;0	852;0	526;471	818;4	657;0;387;337;0	574;0	597;476	036;4	650;0; ; ; ; ; ; ; ;
23267;1167;381;309;0	851;0	526;471	818;4	694;0;384;317;0	573;0	597;476	036;4	368;0; ; ; ; ; ; ; ;
23287;1168;389;367;0	851;0	527;471	818;4	555;0;387;337;0	573;0	598;476	036;4	649;0;73;391;339; ; ; ; ;
23307;1169;384;323;0	851;0	528;471	818;4	640;0;-800;-600;0	851;0	528;-1	000;-1	000;4;73;391;339; ; ; ; ;
23327;1170;403;331;0	852;0	528;471	818;4	579;0;403;355;0	574;0	598;476	036;4	539;0;73;391;339; ; ; ; ;
23346;1171;408;350;0	853;0	528;472	280;4	619;0;403;353;0	575;0	598;477	243;4	550;0;73;391;339; ; ; ; ;
23366;1172;383;308;0	855;0	528;472	280;4	223;0;395;370;0	577;0	598;477	243;4	793;0;73;391;339; ; ; ; ;
23386;1173;380;319;0	858;0	529;472	280;4	770;0;385;335;0	580;0	597;477	243;4	626;0;73;391;339; ; ; ; ;
23406;1174;378;329;0	861;0	529;472	280;4	697;0;397;342;0	583;0	597;477	243;4	575;0;73;391;339; ; ; ; ;
23426;1175;381;334;0	865;0	530;472	280;4	636;0;395;363;0	587;0	597;477	243;4	580;0;73;391;339; ; ; ; ;
23446;1176;379;338;0	869;0	531;473	657;4	588;0;394;346;0	591;0	597;477	332;4	586;0;73;391;339; ; ; ; ;
23466;1177;388;320;0	872;0	532;473	657;4	783;0;361;371;0	595;0	598;477	332;4	377;0;73;391;339; ; ; ; ;
23486;1178;391;344;0	876;0	533;473	657;4	959;0;405;354;0	598;0	599;477	332;4	530;0;73;391;339; ; ; ; ;
23506;1179;-800;-600;0	602;0	599;-1	000;-1	000;4;411;333;0	602;0	599;477	332;4	779;0;73;391;339; ; ; ; ;
23526;1180;374;342;0	884;0	535;473	657;4	863;0;-800;-600;0	884;0	535;-1	000;-1	000;4;74;384;341; ; ; ; ;
23546;1181;374;341;0	887;0	536;474	415;4	870;0;-800;-600;0	609;0	599;-1	000;-1	000;4;74;384;341; ; ; ; ;
23566;1182;372;347;0	890;0	537;474	415;4	636;0;374;325;0	612;0	598;477	169;4	549;0;74;384;341; ; ; ; ;
23586;1183;374;321;0	894;0	537;474	415;4	461;0;371;360;0	615;0	597;477	169;4	501;0;74;384;341; ; ; ; ;
23606;1184;403;337;0	897;0	537;474	415;4	401;0;394;326;0	619;0	596;477	169;4	617;0;74;384;341; ; ; ; ;
23626;1185;384;326;0	901;0	537;474	415;4	498;0;397;371;0	622;0	595;477	169;4	494;0;74;384;341; ; ; ; ;
23645;1186;394;335;0	905;0	538;473	539;4	483;0;402;362;0	627;0	593;478	368;4	542;0;74;384;341; ; ; ; ;
23665;1187;299;366;0	908;0	538;473	539;4	436;0;292;315;0	630;0	593;478	368;4	083;0; ; ; ; ; ; ; ;
23685;1188;313;326;0	911;0	538;473	539;4	459;0;294;300;0	632;0	592;478	368;4	183;0; ; ; ; ; ; ; ;
23705;1189;305;354;0	913;0	539;473	539;4	627;0;298;291;0	635;0	591;478	368;4	140;0; ; ; ; ; ; ; ;
23725;1190;315;376;0	916;0	539;473	539;4	393;0;-800;-600;0	916;0	539;-1	000;-1	000;4; ; ; ; ; ; ; ;
23745;1191;310;365;0	918;0	540;472	916;4	437;0;-800;-600;0	639;0	590;-1	000;-1	000;4; ; ; ; ; ; ; ;
23765;1192;294;349;0	920;0	540;472	916;4	427;0;298;305;0	641;0	590;477	775;4	375;0; ; ; ; ; ; ; ;
23785;1193;306;343;0	922;0	540;472	916;4	517;0;292;318;0	643;0	589;477	775;4	204;0; ; ; ; ; ; ; ;
23805;1194;296;323;0	923;0	540;472	916;4	628;0;314;303;0	644;0	589;477	775;4	355;0; ; ; ; ; ; ; ;
23825;1195;324;322;0	924;0	540;472	916;4	236;0;297;296;0	645;0	588;477	775;4	405;0; ; ; ; ; ; ; ;
23845;1196;327;320;0	925;0	540;474	057;4	302;0;306;297;0	646;0	588;478	189;4	364;0; ; ; ; ; ; ; ;
23865;1197;298;342;0	926;0	540;474	057;4	956;0;280;304;0	648;0	587;478	189;4	359;0; ; ; ; ; ; ; ;
23885;1198;301;353;0	927;0	540;474	057;4	810;0;-800;-600;0	927;0	540;-1	000;-1	000;4; ; ; ; ; ; ; ;
23905;1199;285;330;0	928;0	540;474	057;4	971;0;294;329;0	649;0	587;478	189;4	354;0; ; ; ; ; ; ; ;
23924;1200;-800;-600;0	650;0	587;-1	000;-1	000;4;298;315;0	650;0	587;478	189;4	511;0; ; ; ; ; ; ; ;
23944;1201;-800;-600;0	930;0	541;-1	000;-1	000;4;298;314;0	651;0	587;478	399;4	513;0; ; ; ; ; ; ; ;
23964;1202;281;335;0	930;0	541;474	117;4	924;0;288;364;0	651;0	587;478	399;4	437;0;75;301;327; ; ; ; ;
23984;1203;295;356;0	931;0	542;474	117;5	055;0;269;311;0	652;0	588;478	399;4	181;0;75;301;327; ; ; ; ;
24004;1204;292;344;0	931;0	542;474	117;4	854;0;303;276;0	652;0	588;478	399;4	373;0;75;301;327; ; ; ; ;
24024;1205;285;344;0	932;0	542;474	117;4	967;0;309;291;0	652;0	588;478	399;4	411;0;75;301;327; ; ; ; ;
24044;1206;290;344;0	932;0	542;473	927;4	984;0;313;273;0	653;0	588;477	844;4	324;0;75;301;327; ; ; ; ;
24064;1207;325;331;0	933;0	542;473	927;4	716;0;291;302;0	654;0	588;477	844;4	348;0;75;301;327; ; ; ; ;
24084;1208;311;346;0	934;0	542;473	927;4	683;0;298;302;0	655;0	588;477	844;4	533;0;75;301;327; ; ; ; ;
24104;1209;306;362;0	935;0	542;473	927;4	554;0;288;295;0	655;0	588;477	844;4	434;0;75;301;327; ; ; ; ;
24124;1210;300;357;0	935;0	542;473	927;4	762;0;322;352;0	655;0	588;477	844;4	617;0;75;301;327; ; ; ; ;
24144;1211;301;349;0	933;0	543;475	744;4	734;0;320;354;0	654;0	588;477	641;4	609;0;75;301;327; ; ; ; ;
24164;1212;392;397;0	934;0	543;475	744;4	804;0;394;405;0	654;0	588;477	641;4	643;0; ; ; ; ; ; ; ;
24184;1213;389;354;0	934;0	543;475	744;4	570;0;400;378;0	654;0	588;477	641;4	470;0;76;380;348; ; ; ; ;
24204;1214;394;361;0	934;0	542;475	744;4	673;0;383;337;0	654;0	588;477	641;4	579;0;76;380;348; ; ; ; ;
24224;1215;374;327;0	935;0	542;475	744;4	753;0;380;358;0	655;0	587;477	641;4	567;0;76;380;348; ; ; ; ;
24243;1216;374;323;0	935;0	542;473	915;4	640;0;374;336;0	655;0	587;478	111;4	560;0;76;380;348; ; ; ; ;
24263;1217;377;339;0	935;0	542;473	915;4	506;0;353;346;0	655;0	587;478	111;4	411;0;76;380;348; ; ; ; ;
24283;1218;376;346;0	935;0	541;473	915;4	648;0;-800;-600;0	935;0	541;-1	000;-1	000;4;76;380;348; ; ; ; ;
24303;1219;385;335;0	935;0	541;473	915;4	706;0;394;363;0	655;0	585;478	111;4	515;0;76;380;348; ; ; ; ;
24323;1220;401;353;0	935;0	540;473	915;4	601;0;396;367;0	655;0	585;478	111;4	474;0;76;380;348; ; ; ; ;
24343;1221;403;352;0	935;0	539;473	910;4	605;0;395;369;0	655;0	584;476	858;4	463;0;76;380;348; ; ; ; ;
24363;1222;386;358;0	935;0	539;473	910;5	058;0;-800;-600;0	935;0	539;-1	000;-1	000;4;76;380;348; ; ; ; ;
24383;1223;362;350;0	935;0	538;473	910;4	999;0;-800;-600;0	935;0	538;-1	000;-1	000;4;76;380;348; ; ; ; ;
24403;1224;374;334;0	935;0	537;473	910;5	052;0;364;357;0	655;0	582;476	858;4	294;0;76;380;348; ; ; ; ;
24423;1225;-800;-600;0	655;0	582;-1	000;-1	000;4;407;361;0	655;0	582;476	858;4	632;0; ; ; ; ; ; ; ;
24443;1226;-800;-600;0	935;0	536;-1	000;-1	000;4;406;362;0	655;0	582;475	908;4	623;0; ; ; ; ; ; ; ;
24463;1227;376;367;0	936;0	536;473	649;4	872;0;399;344;0	655;0	581;475	908;4	410;0; ; ; ; ; ; ; ;
24483;1228;392;329;0	936;0	535;473	649;4	735;0;380;348;0	655;0	580;475	908;4	513;0; ; ; ; ; ; ; ;
24502;1229;-800;-600;0	656;0	579;-1	000;-1	000;4;394;369;0	656;0	579;475	908;4	606;0;77;374;360; ; ; ; ;
24523;1230;388;360;0	937;0	534;473	649;4	611;0;388;379;0	656;0	579;475	908;4	359;0;77;374;360; ; ; ; ;
24543;1231;387;362;0	938;0	534;472	434;4	600;0;388;389;0	657;0	578;475	421;4	425;0;77;374;360; ; ; ; ;
24562;1232;369;366;0	938;0	533;472	434;4	972;0;-800;-600;0	938;0	533;-1	000;-1	000;4;77;374;360; ; ; ; ;
24582;1233;376;350;0	939;0	533;472	434;5	171;0;379;357;0	658;0	578;475	421;4	455;0;77;374;360; ; ; ; ;
24602;1234;-800;-600;0	658;0	577;-1	000;-1	000;4;376;360;0	658;0	577;475	421;4	672;0;77;374;360; ; ; ; ;
24622;1235;373;359;0	940;0	533;472	434;4	843;0;361;345;0	659;0	576;475	421;4	454;0;77;374;360; ; ; ; ;
24642;1236;373;359;0	940;0	532;472	790;4	847;0;358;343;0	659;0	576;474	893;4	521;0;77;374;360; ; ; ; ;
24662;1237;369;356;0	941;0	531;472	790;5	185;0;395;353;0	660;0	575;474	893;4	405;0;77;374;360; ; ; ; ;
24682;1238;-800;-600;0	660;0	574;-1	000;-1	000;4;357;365;0	660;0	574;474	893;4	494;0;77;374;360; ; ; ; ;
24702;1239;410;331;0	942;0	530;472	790;4	326;0;391;372;0	661;0	573;474	893;4	517;0; ; ; ; ; ; ; ;
24722;1240;-800;-600;-1	000;-1	000;-1	000;-1	000;4;-800;-600;-1	000;-1	000;-1	000;-1	000;4; ; ; ; ; ; ; ;
24742;1241;-800;-600;0	943;0	530;-1	000;-1	000;4;-800;-600;0	662;0	572;-1	000;-1	000;4; ; ; ; ; ; ; ;
24762;1242;381;346;0	944;0	530;472	866;5	033;0;370;375;0	662;0	572;475	380;4	447;0; ; ; ; ; ; ; ;
24782;1243;398;337;0	944;0	530;472	866;4	713;0;369;346;0	662;0	572;475	380;4	453;0; ; ; ; ; ; ; ;
24802;1244;396;352;0	944;0	530;472	866;4	630;0;375;314;0	662;0	572;475	380;4	534;0; ; ; ; ; ; ; ;
24821;1245;399;378;0	944;0	530;472	866;4	705;0;386;343;0	663;0	572;475	380;4	556;0; ; ; ; ; ; ; ;
24841;1246;397;382;0	945;0	530;471	805;4	665;0;387;332;0	663;0	572;475	434;4	578;0; ; ; ; ; ; ; ;
24861;1247;375;363;0	945;0	530;471	805;5	010;0;385;384;0	664;0	572;475	434;4	566;0; ; ; ; ; ; ; ;
24881;1248;356;336;0	945;0	530;471	805;5	174;0;-800;-600;0	945;0	530;-1	000;-1	000;4; ; ; ; ; ; ; ;
24901;1249;364;359;0	945;0	530;471	805;5	208;0;392;356;0	664;0	572;475	434;4	501;0; ; ; ; ; ; ; ;
24921;1250;359;376;0	945;0	530;471	805;5	052;0;374;346;0	663;0	571;475	434;4	624;0; ; ; ; ; ; ; ;
24941;1251;362;368;0	945;0	529;472	677;5	155;0;374;347;0	663;0	571;474	932;4	619;0; ; ; ; ; ; ; ;
24961;1252;372;369;0	945;0	529;472	677;5	155;0;358;301;0	663;0	571;474	932;4	073;0; ; ; ; ; ; ; ;
24981;1253;-800;-600;-1	000;-1	000;-1	000;-1	000;4;-800;-600;-1	000;-1	000;-1	000;-1	000;4; ; ; ; ; ; ; ;
25001;1254;389;379;0	946;0	530;472	677;5	051;0;374;384;0	665;0	571;474	932;4	452;0;78;377;362; ; ; ; ;
25021;1255;367;366;0	947;0	531;472	677;5	231;0;385;342;0	665;0	572;474	932;4	707;0;78;377;362; ; ; ; ;
25041;1256;372;369;0	947;0	531;472	613;5	204;0;390;374;0	666;0	572;474	937;4	904;0;78;377;362; ; ; ; ;
25061;1257;365;380;0	948;0	532;472	613;5	085;0;351;353;0	666;0	573;474	937;4	586;0;78;377;362; ; ; ; ;
25081;1258;-800;-600;0	666;0	574;-1	000;-1	000;4;375;359;0	666;0	574;474	937;4	764;0;78;377;362; ; ; ; ;
25101;1259;374;324;0	947;0	534;472	613;4	692;0;371;367;0	666;0	575;474	937;4	488;0;78;377;362; ; ; ; ;
25120;1260;384;363;0	948;0	535;472	613;4	847;0;384;318;0	666;0	575;474	937;4	390;0;78;377;362; ; ; ; ;
25140;1261;384;363;0	948;0	536;472	602;4	847;0;391;318;0	667;0	576;475	832;4	401;0;78;377;362; ; ; ; ;
25160;1262;387;365;0	948;0	536;472	602;5	043;0;383;346;0	667;0	576;475	832;4	428;0;78;377;362; ; ; ; ;
25180;1263;383;364;0	949;0	537;472	602;5	017;0;-800;-600;0	949;0	537;-1	000;-1	000;4;78;377;362; ; ; ; ;
25200;1264;366;343;0	948;0	537;472	602;4	835;0;378;386;0	667;0	577;475	832;4	653;0;78;377;362; ; ; ; ;
25220;1265;387;359;0	948;0	538;472	602;5	022;0;366;391;0	667;0	577;475	832;4	860;0;78;377;362; ; ; ; ;
25240;1266;381;352;0	948;0	538;473	573;4	973;0;365;389;0	667;0	577;476	759;4	869;0;78;377;362; ; ; ; ;
25260;1267;384;377;0	948;0	539;473	573;5	257;0;378;368;0	667;0	578;476	759;5	077;0;78;377;362; ; ; ; ;
25280;1268;389;414;0	948;0	540;473	573;5	005;0;379;378;0	667;0	578;476	759;4	952;0;78;377;362; ; ; ; ;
25300;1269;386;377;0	949;0	540;473	573;5	495;0;375;342;0	668;0	579;476	759;4	832;0;79;372;376; ; ; ; ;
25320;1270;381;361;0	949;0	541;473	573;5	299;0;384;401;0	668;0	579;476	759;4	763;0;79;372;376; ; ; ; ;
25340;1271;383;368;0	949;0	541;474	048;5	304;0;379;399;0	669;0	579;476	965;4	697;0;79;372;376; ; ; ; ;
25360;1272;369;403;0	949;0	542;474	048;5	471;0;377;355;0	669;0	580;476	965;4	696;0;79;372;376; ; ; ; ;
25380;1273;371;390;0	949;0	543;474	048;5	162;0;376;356;0	668;0	581;476	965;4	863;0;79;372;376; ; ; ; ;
25400;1274;362;372;0	949;0	544;474	048;5	386;0;386;355;0	668;0	582;476	965;4	781;0;79;372;376; ; ; ; ;
25419;1275;353;400;0	949;0	544;474	048;5	020;0;365;359;0	668;0	582;476	965;4	904;0;79;372;376; ; ; ; ;
25439;1276;351;388;0	950;0	546;474	323;5	050;0;372;357;0	669;0	583;478	406;4	904;0;79;372;376; ; ; ; ;
25459;1277;306;433;0	950;0	546;474	323;5	185;0;-800;-600;0	950;0	546;-1	000;-1	000;4; ; ; ; ; ; ; ;
25479;1278;332;441;0	950;0	546;474	323;5	397;0;332;409;0	669;0	583;478	406;4	990;0; ; ; ; ; ; ; ;
25499;1279;306;437;0	950;0	546;474	323;5	024;0;313;402;0	669;0	583;478	406;4	969;0; ; ; ; ; ; ; ;
25519;1280;317;447;0	949;0	546;474	323;5	363;0;307;402;0	669;0	584;478	406;4	897;0; ; ; ; ; ; ; ;
25539;1281;324;447;0	949;0	547;474	510;5	230;0;311;403;0	668;0	585;478	011;4	855;0; ; ; ; ; ; ; ;
25559;1282;332;456;0	949;0	548;474	510;4	991;0;-800;-600;0	949;0	548;-1	000;-1	000;4; ; ; ; ; ; ; ;
25579;1283;303;425;0	949;0	549;474	510;5	259;0;306;382;0	668;0	586;478	011;4	899;0;80;323;418; ; ; ; ;
25599;1284;323;435;0	949;0	549;474	510;5	211;0;315;402;0	668;0	587;478	011;4	914;0;80;323;418; ; ; ; ;
25619;1285;321;440;0	949;0	550;474	510;5	162;0;323;378;0	668;0	587;478	011;4	591;0;80;323;418; ; ; ; ;
25639;1286;320;444;0	949;0	550;475	835;5	127;0;324;383;0	669;0	588;478	275;4	496;0;80;323;418; ; ; ; ;
25659;1287;321;450;0	949;0	551;475	835;5	163;0;322;395;0	669;0	588;478	275;4	258;0;80;323;418; ; ; ; ;
25679;1288;330;431;0	949;0	551;475	835;5	151;0;-800;-600;0	949;0	551;-1	000;-1	000;4;80;323;418; ; ; ; ;
25699;1289;319;396;0	948;0	552;475	835;4	920;0;296;393;0	668;0	589;478	275;4	677;0; ; ; ; ; ; ; ;
25719;1290;300;414;0	948;0	552;475	835;5	036;0;301;351;0	667;0	590;478	275;4	715;0; ; ; ; ; ; ; ;
25738;1291;301;397;0	947;0	552;475	481;4	958;0;301;351;0	667;0	590;478	086;4	713;0; ; ; ; ; ; ; ;
25758;1292;294;429;0	947;0	552;475	481;5	467;0;320;386;0	666;0	590;478	086;4	482;0; ; ; ; ; ; ; ;
25778;1293;326;451;0	947;0	552;475	481;5	080;0;315;365;0	666;0	590;478	086;4	504;0; ; ; ; ; ; ; ;
25798;1294;301;437;0	946;0	553;475	481;5	104;0;303;391;0	666;0	591;478	086;4	553;0; ; ; ; ; ; ; ;
25818;1295;-800;-600;0	666;0	591;-1	000;-1	000;4;276;368;0	666;0	591;478	086;4	590;0; ; ; ; ; ; ; ;
25838;1296;-800;-600;0	946;0	554;-1	000;-1	000;4;271;377;0	665;0	592;479	333;4	634;0; ; ; ; ; ; ; ;
25858;1297;282;426;0	945;0	554;475	198;5	127;0;312;446;0	665;0	592;479	333;4	530;0; ; ; ; ; ; ; ;
25878;1298;303;406;0	945;0	554;475	198;4	629;0;-800;-600;0	945;0	554;-1	000;-1	000;4; ; ; ; ; ; ; ;
25898;1299;290;419;0	944;0	555;475	198;4	751;0;304;409;0	664;0	593;479	333;4	306;0; ; ; ; ; ; ; ;
25918;1300;301;395;0	944;0	555;475	198;4	752;0;313;452;0	664;0	593;479	333;4	594;0; ; ; ; ; ; ; ;
25938;1301;295;395;0	944;0	555;475	772;4	759;0;313;451;0	664;0	593;480	340;4	604;0; ; ; ; ; ; ; ;
25958;1302;314;416;0	944;0	555;475	772;4	479;0;329;385;0	664;0	593;480	340;4	453;0; ; ; ; ; ; ; ;
25978;1303;305;441;0	944;0	555;475	772;4	582;0;292;395;0	664;0	593;480	340;4	346;0; ; ; ; ; ; ; ;
25998;1304;315;427;0	944;0	555;475	772;4	599;0;300;377;0	664;0	593;480	340;4	391;0; ; ; ; ; ; ; ;
26017;1305;341;377;0	942;0	554;475	772;4	873;0;342;345;0	662;0	592;480	340;4	506;0; ; ; ; ; ; ; ;
26037;1306;342;382;0	941;0	553;476	225;4	966;0;328;345;0	661;0	592;477	959;4	447;0; ; ; ; ; ; ; ;
26057;1307;385;371;0	940;0	553;476	225;4	887;0;-800;-600;0	940;0	553;-1	000;-1	000;4; ; ; ; ; ; ; ;
26077;1308;362;374;0	941;0	552;476	225;5	150;0;391;375;0	661;0	591;477	959;4	723;0; ; ; ; ; ; ; ;
26097;1309;360;359;0	941;0	552;476	225;5	137;0;371;365;0	661;0	590;477	959;4	694;0; ; ; ; ; ; ; ;
26117;1310;-800;-600;-1	000;-1	000;-1	000;-1	000;4;-800;-600;-1	000;-1	000;-1	000;-1	000;4; ; ; ; ; ; ; ;
26137;1311;-800;-600;0	941;0	551;-1	000;-1	000;4;-800;-600;0	661;0	590;-1	000;-1	000;4; ; ; ; ; ; ; ;
26157;1312;390;369;0	941;0	551;476	269;4	663;0;384;374;0	661;0	589;477	145;5	020;0;81;372;358; ; ; ; ;
26177;1313;367;336;0	941;0	551;476	269;4	444;0;372;374;0	661;0	589;477	145;4	596;0;81;372;358; ; ; ; ;
26197;1314;359;355;0	941;0	551;476	269;4	934;0;380;367;0	661;0	589;477	145;4	509;0;81;372;358; ; ; ; ;
26217;1315;358;334;0	941;0	551;476	269;4	587;0;390;381;0	661;0	589;477	145;4	770;0;81;372;358; ; ; ; ;
26237;1316;360;340;0	941;0	551;475	579;4	588;0;384;378;0	662;0	589;478	774;4	529;0;81;372;358; ; ; ; ;
26257;1317;367;361;0	941;0	551;475	579;5	103;0;-800;-600;0	941;0	551;-1	000;-1	000;4;81;372;358; ; ; ; ;
26277;1318;374;360;0	942;0	551;475	579;5	016;0;357;387;0	662;0	590;478	774;4	504;0;81;372;358; ; ; ; ;
26297;1319;-800;-600;0	662;0	590;-1	000;-1	000;4;375;363;0	662;0	590;478	774;4	530;0;81;372;358; ; ; ; ;
26316;1320;383;381;0	941;0	552;475	579;4	585;0;369;332;0	661;0	591;478	774;4	643;0;81;372;358; ; ; ; ;
26336;1321;383;381;0	940;0	552;475	513;4	584;0;383;304;0	661;0	592;479	191;4	701;0;81;372;358; ; ; ; ;
26356;1322;358;373;0	940;0	552;475	513;4	472;0;401;382;0	660;0	592;479	191;4	545;0; ; ; ; ; ; ; ;
26376;1323;358;367;0	940;0	553;475	513;4	702;0;363;367;0	660;0	592;479	191;4	659;0; ; ; ; ; ; ; ;
26396;1324;386;365;0	940;0	553;475	513;4	712;0;387;321;0	660;0	593;479	191;4	616;0; ; ; ; ; ; ; ;
26416;1325;394;347;0	940;0	553;475	513;4	619;0;382;320;0	660;0	593;479	191;4	851;0; ; ; ; ; ; ; ;
26436;1326;403;341;0	940;0	554;474	975;4	589;0;386;321;0	661;0	593;478	188;4	891;0; ; ; ; ; ; ; ;
26456;1327;376;386;0	941;0	554;474	975;5	051;0;374;358;0	661;0	593;478	188;4	924;0;82;372;366; ; ; ; ;
26476;1328;-800;-600;0	661;0	593;-1	000;-1	000;4;386;358;0	661;0	593;478	188;4	921;0;82;372;366; ; ; ; ;
26496;1329;358;375;0	941;0	554;474	975;5	255;0;361;358;0	661;0	593;478	188;4	746;0;82;372;366; ; ; ; ;
26516;1330;369;339;0	941;0	555;474	975;4	748;0;378;376;0	661;0	593;478	188;4	842;0;82;372;366; ; ; ; ;
26536;1331;369;338;0	941;0	555;475	132;4	750;0;376;377;0	661;0	593;478	268;4	791;0;82;372;366; ; ; ; ;
26556;1332;354;386;0	941;0	555;475	132;5	242;0;396;365;0	662;0	593;478	268;4	952;0;82;372;366; ; ; ; ;
26576;1333;370;380;0	942;0	555;475	132;5	009;0;-800;-600;0	942;0	555;-1	000;-1	000;4;82;372;366; ; ; ; ;
26595;1334;362;366;0	942;0	555;475	132;5	090;0;361;337;0	662;0	594;478	268;4	447;0; ; ; ; ; ; ; ;
26615;1335;-800;-600;0	663;0	593;-1	000;-1	000;4;323;306;0	663;0	593;478	268;4	544;0; ; ; ; ; ; ; ;
26635;1336;-800;-600;0	942;0	555;-1	000;-1	000;4;323;306;0	663;0	593;478	574;4	547;0; ; ; ; ; ; ; ;
26657;1337;276;336;0	942;0	555;473	477;5	227;0;-800;-600;0	942;0	555;-1	000;-1	000;4; ; ; ; ; ; ; ;
26675;1338;-800;-600;0	663;0	594;-1	000;-1	000;4;291;322;0	663;0	594;478	574;4	619;0; ; ; ; ; ; ; ;
26695;1339;305;349;0	942;0	555;473	477;4	891;0;-800;-600;0	942;0	555;-1	000;-1	000;4; ; ; ; ; ; ; ;
26715;1340;299;321;0	942;0	556;473	477;4	737;0;305;308;0	662;0	595;478	574;4	328;0;83;297;321; ; ; ; ;
26735;1341;299;322;0	942;0	556;473	174;4	734;0;305;307;0	662;0	595;479	180;4	333;0;83;297;321; ; ; ; ;
26755;1342;303;373;0	942;0	556;473	174;5	041;0;289;304;0	662;0	595;479	180;4	341;0;83;297;321; ; ; ; ;
26775;1343;295;342;0	942;0	555;473	174;5	035;0;300;289;0	662;0	595;479	180;4	495;0;83;297;321; ; ; ; ;
26795;1344;292;353;0	942;0	555;473	174;4	900;0;281;292;0	662;0	595;479	180;4	587;0;83;297;321; ; ; ; ;
26815;1345;295;332;0	941;0	555;473	174;4	755;0;295;303;0	662;0	595;479	180;4	603;0;83;297;321; ; ; ; ;
26835;1346;294;333;0	941;0	555;473	177;4	695;0;296;297;0	661;0	595;478	435;4	612;0;83;297;321; ; ; ; ;
26855;1347;311;329;0	941;0	554;473	177;4	731;0;274;301;0	661;0	594;478	435;4	572;0;83;297;321; ; ; ; ;
26875;1348;309;363;0	941;0	554;473	177;4	573;0;294;296;0	661;0	594;478	435;4	366;0;83;297;321; ; ; ; ;
26895;1349;313;324;0	940;0	553;473	177;4	871;0;-800;-600;0	940;0	553;-1	000;-1	000;4;83;297;321; ; ; ; ;
26914;1350;-800;-600;-1	000;-1	000;-1	000;-1	000;4;-800;-600;-1	000;-1	000;-1	000;-1	000;4; ; ; ; ; ; ; ;
26934;1351;-800;-600;0	940;0	552;-1	000;-1	000;4;-800;-600;0	661;0	592;-1	000;-1	000;4; ; ; ; ; ; ; ;
26954;1352;318;312;0	940;0	551;472	213;4	362;0;316;274;0	661;0	592;476	221;4	166;0;84;312;290; ; ; ; ;
26974;1353;305;301;0	940;0	551;472	213;4	594;0;294;265;0	661;0	591;476	221;4	377;0;84;312;290; ; ; ; ;
26994;1354;339;306;0	940;0	551;472	213;4	504;0;295;265;0	661;0	591;476	221;4	308;0;84;312;290; ; ; ; ;
27014;1355;290;307;0	941;0	550;472	213;4	720;0;311;269;0	661;0	591;476	221;4	289;0;84;312;290; ; ; ; ;
27034;1356;296;308;0	941;0	550;471	302;4	723;0;304;269;0	661;0	591;476	474;4	271;0;84;312;290; ; ; ; ;
27054;1357;336;314;0	940;0	549;471	302;4	425;0;302;283;0	660;0	590;476	474;4	142;0;84;312;290; ; ; ; ;
27074;1358;317;295;0	940;0	549;471	302;4	311;0;305;282;0	660;0	590;476	474;4	321;0;84;312;290; ; ; ; ;
27094;1359;329;296;0	940;0	548;471	302;4	112;0;308;269;0	660;0	589;476	474;4	158;0;84;312;290; ; ; ; ;
27114;1360;322;299;0	939;0	547;471	302;4	013;0;-800;-600;0	939;0	547;-1	000;-1	000;4;84;312;290; ; ; ; ;
27134;1361;328;301;0	939;0	546;470	906;3	912;0;-800;-600;0	659;0	588;-1	000;-1	000;4;84;312;290; ; ; ; ;
27154;1362;306;290;0	939;0	546;470	906;4	498;0;297;264;0	659;0	587;475	996;3	980;0;85;303;293; ; ; ; ;
27174;1363;311;283;0	939;0	545;470	906;4	259;0;295;276;0	659;0	587;475	996;4	142;0;85;303;293; ; ; ; ;
27194;1364;-800;-600;0	658;0	586;-1	000;-1	000;4;293;273;0	658;0	586;475	996;4	242;0;85;303;293; ; ; ; ;
27213;1365;302;319;0	939;0	544;470	906;4	461;0;303;277;0	659;0	586;475	996;4	238;0;85;303;293; ; ; ; ;
27233;1366;302;320;0	939;0	544;469	956;4	453;0;289;278;0	659;0	586;475	228;4	228;0;85;303;293; ; ; ; ;
27253;1367;316;319;0	939;0	544;469	956;4	569;0;308;277;0	659;0	586;475	228;4	227;0;85;303;293; ; ; ; ;
27273;1368;310;309;0	939;0	543;469	956;4	885;0;299;282;0	658;0	585;475	228;4	076;0;85;303;293; ; ; ; ;
27293;1369;313;312;0	938;0	543;469	956;4	564;0;-800;-600;0	938;0	543;-1	000;-1	000;4;85;303;293; ; ; ; ;
27313;1370;352;308;0	938;0	543;469	956;4	448;0;344;311;0	657;0	584;475	228;4	296;0; ; ; ; ; ; ; ;
27333;1371;353;305;0	936;0	543;473	181;4	545;0;344;312;0	656;0	584;474	274;4	288;0; ; ; ; ; ; ; ;
27353;1372;400;320;0	935;0	542;473	181;5	117;0;-800;-600;0	935;0	542;-1	000;-1	000;4;86;413;308; ; ; ; ;
27373;1373;409;298;0	935;0	541;473	181;4	268;0;421;312;0	655;0	583;474	274;4	539;0;86;413;308; ; ; ; ;
27393;1374;409;315;0	935;0	540;473	181;4	366;0;443;300;0	655;0	582;474	274;4	406;0;86;413;308; ; ; ; ;
27413;1375;409;323;0	935;0	540;473	181;4	529;0;394;290;0	654;0	582;474	274;4	072;0;86;413;308; ; ; ; ;
27433;1376;408;318;0	935;0	540;472	482;4	641;0;393;279;0	654;0	581;473	894;3	870;0;86;413;308; ; ; ; ;
27453;1377;409;323;0	934;0	539;472	482;4	899;0;422;323;0	654;0	582;473	894;4	473;0;86;413;308; ; ; ; ;
27473;1378;436;315;0	934;0	539;472	482;4	166;0;411;298;0	653;0	582;473	894;3	999;0;86;413;308; ; ; ; ;
27493;1379;-800;-600;0	653;0	581;-1	000;-1	000;4;392;280;0	653;0	581;473	894;4	078;0; ; ; ; ; ; ; ;
27512;1380;420;310;0	934;0	539;472	482;4	367;0;-800;-600;0	934;0	539;-1	000;-1	000;4; ; ; ; ; ; ; ;
27532;1381;420;311;0	934;0	538;471	202;4	356;0;-800;-600;0	653;0	581;-1	000;-1	000;4; ; ; ; ; ; ; ;
27552;1382;-800;-600;-1	000;-1	000;-1	000;-1	000;4;-800;-600;-1	000;-1	000;-1	000;-1	000;4; ; ; ; ; ; ; ;
27572;1383;408;304;0	935;0	537;471	202;4	547;0;414;284;0	654;0	580;473	245;3	996;0; ; ; ; ; ; ; ;
27592;1384;399;303;0	935;0	537;471	202;4	392;0;423;271;0	654;0	579;473	245;4	018;0; ; ; ; ; ; ; ;
27612;1385;395;322;0	935;0	536;471	202;4	602;0;-800;-600;0	935;0	536;-1	000;-1	000;4; ; ; ; ; ; ; ;
27632;1386;389;326;0	935;0	536;471	844;4	575;0;-800;-600;0	654;0	579;-1	000;-1	000;4; ; ; ; ; ; ; ;
27652;1387;402;300;0	935;0	536;471	844;4	617;0;413;290;0	654;0	578;473	466;4	062;0; ; ; ; ; ; ; ;
27672;1388;369;297;0	935;0	535;471	844;4	459;0;-800;-600;0	935;0	535;-1	000;-1	000;4; ; ; ; ; ; ; ;
27692;1389;413;302;0	935;0	535;471	844;4	505;0;391;285;0	654;0	577;473	466;3	794;0; ; ; ; ; ; ; ;
27712;1390;392;300;0	935;0	535;471	844;4	492;0;435;296;0	654;0	577;473	466;4	040;0; ; ; ; ; ; ; ;
27734;1391;385;300;0	936;0	535;471	602;4	477;0;435;295;0	654;0	578;474	144;4	046;0; ; ; ; ; ; ; ;
27752;1392;409;317;0	936;0	535;471	602;4	560;0;-800;-600;0	936;0	535;-1	000;-1	000;4; ; ; ; ; ; ; ;
27772;1393;393;297;0	936;0	535;471	602;4	575;0;435;276;0	654;0	577;474	144;4	426;0;87;410;307; ; ; ; ;
27791;1394;421;304;0	935;0	534;471	602;4	552;0;-800;-600;0	935;0	534;-1	000;-1	000;4;87;410;307; ; ; ; ;
27811;1395;404;321;0	935;0	535;471	602;4	431;0;-800;-600;0	935;0	535;-1	000;-1	000;4;87;410;307; ; ; ; ;
27831;1396;402;314;0	935;0	535;471	651;4	422;0;-800;-600;0	653;0	578;-1	000;-1	000;4;87;410;307; ; ; ; ;
27851;1397;414;294;0	935;0	535;471	651;4	218;0;404;331;0	653;0	577;473	542;4	277;0;87;410;307; ; ; ; ;
27871;1398;409;288;0	935;0	535;471	651;4	401;0;-800;-600;0	935;0	535;-1	000;-1	000;4;87;410;307; ; ; ; ;
27891;1399;-800;-600;0	653;0	578;-1	000;-1	000;4;412;290;0	653;0	578;473	542;4	158;0;87;410;307; ; ; ; ;
27911;1400;412;315;0	934;0	535;471	651;4	458;0;404;313;0	653;0	579;473	542;4	162;0;87;410;307; ; ; ; ;
27931;1401;412;318;0	934;0	536;470	146;4	445;0;404;313;0	653;0	579;473	515;4	162;0;87;410;307; ; ; ; ;
27951;1402;408;295;0	934;0	536;470	146;4	745;0;415;298;0	652;0	580;473	515;4	347;0;87;410;307; ; ; ; ;
27971;1403;416;303;0	933;0	537;470	146;4	425;0;398;297;0	652;0	581;473	515;4	273;0;87;410;307; ; ; ; ;
27991;1404;424;322;0	933;0	538;470	146;4	595;0;410;298;0	652;0	582;473	515;4	724;0;87;410;307; ; ; ; ;
28011;1405;411;317;0	933;0	538;470	146;4	506;0;-800;-600;0	933;0	538;-1	000;-1	000;4;87;410;307; ; ; ; ;
28031;1406;415;308;0	934;0	539;471	653;4	604;0;-800;-600;0	652;0	582;-1	000;-1	000;4;87;410;307; ; ; ; ;
28051;1407;399;326;0	934;0	539;471	653;4	919;0;415;310;0	653;0	582;474	216;4	371;0;87;410;307; ; ; ; ;
28071;1408;419;319;0	934;0	540;471	653;4	390;0;425;288;0	653;0	583;474	216;4	435;0;87;410;307; ; ; ; ;
28093;1409;423;333;0	934;0	540;471	653;4	769;0;423;338;0	653;0	583;474	216;4	646;0; ; ; ; ; ; ; ;
28110;1410;426;359;0	934;0	542;471	653;4	520;0;410;357;0	653;0	585;474	216;4	488;0; ; ; ; ; ; ; ;
28132;1411;429;359;0	934;0	543;473	854;4	711;0;414;360;0	653;0	586;476	735;4	599;0; ; ; ; ; ; ; ;
28150;1412;395;378;0	934;0	543;473	854;5	276;0;381;385;0	653;0	586;476	735;4	441;0; ; ; ; ; ; ; ;
28170;1413;-800;-600;-1	000;-1	000;-1	000;-1	000;4;-800;-600;-1	000;-1	000;-1	000;-1	000;4; ; ; ; ; ; ; ;
28190;1414;405;374;0	935;0	544;473	854;5	106;0;414;382;0	654;0	586;476	735;4	669;0; ; ; ; ; ; ; ;
28212;1415;392;359;0	935;0	544;473	854;5	181;0;405;354;0	654;0	587;476	735;4	643;0; ; ; ; ; ; ; ;
28230;1416;396;356;0	935;0	545;474	040;5	116;0;418;348;0	654;0	587;477	951;4	627;0; ; ; ; ; ; ; ;
28252;1417;400;360;0	934;0	545;474	040;4	950;0;414;391;0	653;0	587;477	951;4	783;0; ; ; ; ; ; ; ;
28270;1418;390;398;0	934;0	546;474	040;5	115;0;401;352;0	653;0	588;477	951;4	817;0; ; ; ; ; ; ; ;
28292;1419;-800;-600;-1	000;-1	000;-1	000;-1	000;4;-800;-600;-1	000;-1	000;-1	000;-1	000;4; ; ; ; ; ; ; ;
28310;1420;396;371;0	934;0	546;474	040;5	093;0;411;372;0	653;0	588;477	951;4	813;0; ; ; ; ; ; ; ;
28332;1421;392;385;0	934;0	547;474	681;5	088;0;410;355;0	653;0	588;477	734;4	809;0; ; ; ; ; ; ; ;
28350;1422;419;366;0	934;0	547;474	681;4	570;0;412;334;0	653;0	589;477	734;4	799;0; ; ; ; ; ; ; ;
28371;1423;394;357;0	934;0	547;474	681;4	993;0;-800;-600;0	934;0	547;-1	000;-1	000;4; ; ; ; ; ; ; ;
28389;1424;-800;-600;0	653;0	589;-1	000;-1	000;4;420;384;0	653;0	589;477	734;4	522;0; ; ; ; ; ; ; ;
28411;1425;407;383;0	933;0	548;474	681;4	706;0;409;364;0	653;0	589;477	734;4	515;0; ; ; ; ; ; ; ;
28429;1426;408;382;0	933;0	548;475	583;4	715;0;409;365;0	652;0	589;477	566;4	513;0; ; ; ; ; ; ; ;
28451;1427;436;332;0	932;0	548;475	583;4	325;0;409;358;0	652;0	589;477	566;4	473;0; ; ; ; ; ; ; ;
28469;1428;401;379;0	932;0	548;475	583;4	694;0;414;359;0	651;0	590;477	566;4	688;0; ; ; ; ; ; ; ;
28489;1429;400;369;0	931;0	548;475	583;4	511;0;422;375;0	651;0	590;477	566;4	720;0; ; ; ; ; ; ; ;
28509;1430;481;414;0	930;0	549;475	583;4	534;0;462;346;0	650;0	592;477	566;4	760;0; ; ; ; ; ; ; ;
28529;1431;465;424;0	929;0	549;476	678;4	567;0;470;349;0	649;0	591;478	330;4	801;0; ; ; ; ; ; ; ;
28549;1432;484;414;0	928;0	550;476	678;4	884;0;485;426;0	648;0	592;478	330;4	930;0; ; ; ; ; ; ; ;
28569;1433;482;447;0	928;0	550;476	678;4	911;0;-800;-600;0	928;0	550;-1	000;-1	000;4; ; ; ; ; ; ; ;
28589;1434;480;444;0	927;0	551;476	678;4	932;0;479;363;0	647;0	593;478	330;4	412;0; ; ; ; ; ; ; ;
28609;1435;494;429;0	926;0	551;476	678;4	813;0;472;409;0	646;0	594;478	330;4	518;0; ; ; ; ; ; ; ;
28629;1436;494;447;0	926;0	551;476	533;4	824;0;472;410;0	645;0	595;478	018;4	516;0; ; ; ; ; ; ; ;
28649;1437;458;451;0	925;0	551;476	533;5	058;0;460;424;0	645;0	596;478	018;4	598;0; ; ; ; ; ; ; ;
28669;1438;469;447;0	925;0	551;476	533;4	821;0;454;465;0	644;0	597;478	018;4	599;0; ; ; ; ; ; ; ;
28688;1439;472;437;0	924;0	551;476	533;4	861;0;478;416;0	644;0	597;478	018;4	670;0; ; ; ; ; ; ; ;
28708;1440;482;442;0	923;0	551;476	533;4	837;0;498;402;0	643;0	598;478	018;4	538;0; ; ; ; ; ; ; ;
28728;1441;489;436;0	922;0	551;477	006;4	861;0;499;407;0	642;0	598;479	372;4	564;0; ; ; ; ; ; ; ;
28748;1442;496;412;0	921;0	551;477	006;4	943;0;484;425;0	641;0	598;479	372;4	708;0; ; ; ; ; ; ; ;
28768;1443;-800;-600;0	640;0	599;-1	000;-1	000;4;505;400;0	640;0	599;479	372;4	548;0; ; ; ; ; ; ; ;
28788;1444;461;440;0	919;0	552;477	006;4	827;0;464;423;0	639;0	599;479	372;4	526;0;88;475;429; ; ; ; ;
28808;1445;465;430;0	919;0	552;477	006;4	945;0;484;415;0	639;0	600;479	372;4	652;0;88;475;429; ; ; ; ;
28828;1446;465;429;0	919;0	553;477	376;4	949;0;474;411;0	639;0	601;477	108;4	541;0;88;475;429; ; ; ; ;
28848;1447;499;384;0	919;0	553;477	376;4	648;0;490;423;0	639;0	601;477	108;4	730;0;88;475;429; ; ; ; ;
28868;1448;504;426;0	918;0	553;477	376;4	783;0;465;438;0	638;0	601;477	108;4	451;0;88;475;429; ; ; ; ;
28888;1449;481;444;0	918;0	553;477	376;4	950;0;475;445;0	638;0	601;477	108;4	528;0;88;475;429; ; ; ; ;
28908;1450;470;444;0	918;0	553;477	376;4	877;0;-800;-600;0	918;0	553;-1	000;-1	000;4;88;475;429; ; ; ; ;
28928;1451;458;442;0	918;0	554;478	362;4	973;0;-800;-600;0	638;0	601;-1	000;-1	000;4;88;475;429; ; ; ; ;
28948;1452;511;414;0	918;0	554;478	362;4	911;0;485;421;0	638;0	602;480	541;4	443;0; ; ; ; ; ; ; ;
28968;1453;502;401;0	918;0	554;478	362;5	001;0;491;397;0	638;0	602;480	541;4	724;0; ; ; ; ; ; ; ;
28987;1454;512;438;0	919;0	555;478	362;4	531;0;465;434;0	639;0	603;480	541;4	372;0; ; ; ; ; ; ; ;
29007;1455;496;390;0	919;0	555;478	362;4	707;0;487;410;0	639;0	602;480	541;4	614;0;89;479;420; ; ; ; ;
29027;1456;499;398;0	919;0	555;479	093;4	624;0;473;407;0	639;0	602;479	584;4	451;0;89;479;420; ; ; ; ;
29047;1457;491;428;0	919;0	555;479	093;4	645;0;473;424;0	639;0	602;479	584;4	495;0;89;479;420; ; ; ; ;
29067;1458;472;426;0	919;0	556;479	093;4	934;0;476;420;0	639;0	602;479	584;4	634;0;89;479;420; ; ; ; ;
29087;1459;474;408;0	919;0	556;479	093;5	217;0;482;421;0	639;0	602;479	584;4	667;0;89;479;420; ; ; ; ;
29107;1460;478;433;0	919;0	556;479	093;4	988;0;491;410;0	639;0	602;479	584;4	613;0;89;479;420; ; ; ; ;
29127;1461;479;429;0	920;0	556;477	716;5	087;0;497;406;0	640;0	602;479	994;4	620;0;89;479;420; ; ; ; ;
29147;1462;478;425;0	920;0	556;477	716;4	753;0;476;452;0	640;0	602;479	994;4	585;0;89;479;420; ; ; ; ;
29167;1463;481;403;0	920;0	556;477	716;4	808;0;474;436;0	640;0	602;479	994;4	348;0;89;479;420; ; ; ; ;
29187;1464;483;408;0	920;0	557;477	716;4	864;0;467;426;0	640;0	602;479	994;4	601;0;89;479;420; ; ; ; ;
29207;1465;474;440;0	920;0	557;477	716;4	952;0;487;407;0	640;0	602;479	994;4	490;0;89;479;420; ; ; ; ;
29227;1466;476;431;0	920;0	557;477	818;5	011;0;487;393;0	640;0	602;480	246;4	430;0;89;479;420; ; ; ; ;
29247;1467;463;475;0	919;0	557;477	818;5	278;0;482;396;0	639;0	602;480	246;4	286;0;89;479;420; ; ; ; ;
29267;1468;462;393;0	919;0	555;477	818;5	045;0;-800;-600;0	919;0	555;-1	000;-1	000;4; ; ; ; ; ; ; ;
29287;1469;-800;-600;-1	000;-1	000;-1	000;-1	000;4;-800;-600;-1	000;-1	000;-1	000;-1	000;4; ; ; ; ; ; ; ;
29306;1470;-800;-600;-1	000;-1	000;-1	000;-1	000;4;-800;-600;-1	000;-1	000;-1	000;-1	000;4; ; ; ; ; ; ; ;
29326;1471;-800;-600;-1	000;-1	000;-1	000;-1	000;4;-800;-600;-1	000;-1	000;-1	000;-1	000;4; ; ; ; ; ; ; ;
29346;1472;-800;-600;-1	000;-1	000;-1	000;-1	000;4;-800;-600;-1	000;-1	000;-1	000;-1	000;4; ; ; ; ; ; ; ;
29366;1473;-800;-600;0	636;0	598;-1	000;-1	000;4;469;358;0	636;0	598;480	246;4	594;0;90;460;345; ; ; ; ;
29386;1474;-800;-600;0	915;0	552;-1	000;-1	000;4;469;361;0	635;0	599;478	261;4	576;0;90;460;345; ; ; ; ;
29406;1475;466;344;0	915;0	553;476	077;5	150;0;483;353;0	635;0	600;478	261;4	889;0;90;460;345; ; ; ; ;
29426;1476;463;353;0	915;0	553;476	077;4	942;0;458;348;0	635;0	600;478	261;4	887;0;90;460;345; ; ; ; ;
29446;1477;466;343;0	915;0	553;476	077;4	790;0;-800;-600;0	915;0	553;-1	000;-1	000;4;90;460;345; ; ; ; ;
29466;1478;457;356;0	916;0	553;476	077;4	950;0;452;332;0	636;0	600;478	261;4	703;0;90;460;345; ; ; ; ;
29486;1479;456;354;0	916;0	553;475	505;4	897;0;452;332;0	637;0	600;478	258;4	703;0;90;460;345; ; ; ; ;
29506;1480;441;342;0	917;0	553;475	505;5	113;0;448;312;0	637;0	600;478	258;4	506;0;90;460;345; ; ; ; ;
29526;1481;458;341;0	917;0	554;475	505;4	838;0;492;298;0	637;0	601;478	258;4	976;0; ; ; ; ; ; ; ;
29546;1482;471;331;0	917;0	554;475	505;4	914;0;-800;-600;0	917;0	554;-1	000;-1	000;4; ; ; ; ; ; ; ;
29566;1483;427;394;0	918;0	555;475	505;5	228;0;398;379;0	638;0	601;478	258;4	596;0; ; ; ; ; ; ; ;
29585;1484;438;393;0	919;0	554;477	317;5	138;0;397;377;0	639;0	601;479	929;4	612;0; ; ; ; ; ; ; ;
29605;1485;408;371;0	919;0	554;477	317;4	986;0;413;377;0	639;0	601;479	929;4	604;0; ; ; ; ; ; ; ;
29625;1486;407;376;0	919;0	554;477	317;4	793;0;392;374;0	639;0	600;479	929;4	499;0; ; ; ; ; ; ; ;
29645;1487;419;373;0	918;0	554;477	317;4	811;0;-800;-600;0	918;0	554;-1	000;-1	000;4; ; ; ; ; ; ; ;
29665;1488;418;425;0	918;0	554;477	317;4	778;0;391;393;0	638;0	600;479	929;4	466;0; ; ; ; ; ; ; ;
29685;1489;420;432;0	918;0	554;476	649;4	772;0;391;392;0	638;0	600;480	322;4	469;0; ; ; ; ; ; ; ;
29705;1490;413;395;0	918;0	553;476	649;4	752;0;419;366;0	638;0	600;480	322;4	408;0; ; ; ; ; ; ; ;
29725;1491;417;403;0	918;0	553;476	649;4	683;0;407;368;0	638;0	599;480	322;4	319;0; ; ; ; ; ; ; ;
29745;1492;422;380;0	918;0	552;476	649;4	474;0;-800;-600;0	918;0	552;-1	000;-1	000;4; ; ; ; ; ; ; ;
29765;1493;-800;-600;0	637;0	599;-1	000;-1	000;4;420;374;0	637;0	599;480	322;4	544;0; ; ; ; ; ; ; ;
29785;1494;-800;-600;0	917;0	551;-1	000;-1	000;4;420;375;0	637;0	598;479	802;4	539;0; ; ; ; ; ; ; ;
29805;1495;432;418;0	917;0	551;475	556;4	742;0;-800;-600;0	917;0	551;-1	000;-1	000;4; ; ; ; ; ; ; ;
29825;1496;430;396;0	916;0	550;475	556;4	636;0;414;381;0	636;0	598;479	802;4	843;0;91;402;368; ; ; ; ;
29845;1497;434;404;0	916;0	549;475	556;4	548;0;406;392;0	635;0	597;479	802;4	789;0;91;402;368; ; ; ; ;
29865;1498;415;403;0	915;0	549;475	556;4	741;0;431;361;0	635;0	597;479	802;4	886;0;91;402;368; ; ; ; ;
29884;1499;415;401;0	915;0	548;475	285;4	663;0;439;359;0	634;0	596;479	486;4	879;0;91;402;368; ; ; ; ;
29904;1500;399;374;0	915;0	547;475	285;5	033;0;413;369;0	634;0	595;479	486;4	800;0;91;402;368; ; ; ; ;
29924;1501;391;372;0	915;0	546;475	285;5	409;0;416;384;0	634;0	593;479	486;4	659;0;91;402;368; ; ; ; ;
29944;1502;409;363;0	915;0	545;475	285;5	084;0;397;342;0	634;0	592;479	486;4	556;0;91;402;368; ; ; ; ;
29964;1503;400;372;0	915;0	544;475	285;4	891;0;402;347;0	634;0	591;479	486;4	765;0;91;402;368; ; ; ; ;
29984;1504;401;370;0	915;0	543;474	880;4	982;0;394;355;0	634;0	590;477	710;4	650;0;91;402;368; ; ; ; ;
30004;1505;380;390;0	916;0	543;474	880;5	101;0;402;379;0	635;0	589;477	710;4	630;0;91;402;368; ; ; ; ;
30024;1506;376;357;0	916;0	542;474	880;5	140;0;410;353;0	636;0	588;477	710;4	555;0;91;402;368; ; ; ; ;
30044;1507;404;384;0	917;0	542;474	880;5	067;0;388;346;0	636;0	587;477	710;4	457;0;91;402;368; ; ; ; ;
30064;1508;376;382;0	918;0	541;474	880;5	012;0;396;350;0	637;0	587;477	710;4	626;0;91;402;368; ; ; ; ;
30084;1509;382;372;0	919;0	541;474	350;5	000;0;394;345;0	638;0	586;478	666;4	572;0;91;402;368; ; ; ; ;
30104;1510;399;372;0	919;0	541;474	350;4	598;0;395;381;0	638;0	586;478	666;4	550;0;91;402;368; ; ; ; ;
30124;1511;-800;-600;0	639;0	585;-1	000;-1	000;4;397;388;0	639;0	585;478	666;4	516;0;91;402;368; ; ; ; ;
30144;1512;413;366;0	919;0	539;474	350;4	234;0;-800;-600;0	919;0	539;-1	000;-1	000;4;91;402;368; ; ; ; ;
30163;1513;399;344;0	918;0	539;474	350;4	172;0;408;339;0	637;0	585;478	666;4	455;0;91;402;368; ; ; ; ;
30183;1514;399;343;0	919;0	539;474	414;4	173;0;407;342;0	638;0	585;477	093;4	441;0;91;402;368; ; ; ; ;
30203;1515;403;383;0	919;0	539;474	414;4	595;0;398;366;0	638;0	585;477	093;4	400;0; ; ; ; ; ; ; ;
30223;1516;-800;-600;0	639;0	586;-1	000;-1	000;4;400;370;0	639;0	586;477	093;4	287;0; ; ; ; ; ; ; ;
30243;1517;420;373;0	920;0	539;474	414;4	532;0;384;360;0	639;0	585;477	093;4	255;0; ; ; ; ; ; ; ;
30263;1518;419;353;0	921;0	538;474	414;4	642;0;392;312;0	640;0	586;477	093;4	381;0;92;401;348; ; ; ; ;
30283;1519;419;354;0	922;0	538;473	893;4	637;0;389;307;0	641;0	585;477	215;4	316;0;92;401;348; ; ; ; ;
30303;1520;409;358;0	922;0	537;473	893;4	377;0;418;347;0	641;0	584;477	215;4	197;0;92;401;348; ; ; ; ;
30323;1521;388;356;0	921;0	536;473	893;4	613;0;418;353;0	640;0	584;477	215;4	269;0;92;401;348; ; ; ; ;
30343;1522;-800;-600;0	640;0	584;-1	000;-1	000;4;394;328;0	640;0	584;477	215;4	153;0;92;401;348; ; ; ; ;
30363;1523;398;352;0	922;0	536;473	893;4	554;0;-800;-600;0	922;0	536;-1	000;-1	000;4;92;401;348; ; ; ; ;
30383;1524;398;352;0	922;0	535;473	202;4	548;0;-800;-600;0	641;0	584;-1	000;-1	000;4;92;401;348; ; ; ; ;
30403;1525;406;389;0	923;0	535;473	202;4	468;0;394;355;0	642;0	584;476	672;4	258;0;92;401;348; ; ; ; ;
30423;1526;-800;-600;0	641;0	584;-1	000;-1	000;4;394;327;0	641;0	584;476	672;4	196;0; ; ; ; ; ; ; ;
30443;1527;403;345;0	923;0	536;473	202;4	090;0;406;375;0	642;0	584;476	672;4	134;0;93;389;345; ; ; ; ;
30463;1528;378;354;0	922;0	536;473	202;4	244;0;396;331;0	641;0	584;476	672;4	015;0;93;389;345; ; ; ; ;
30482;1529;378;355;0	922;0	536;472	366;4	237;0;397;350;0	640;0	584;476	286;3	945;0;93;389;345; ; ; ; ;
30502;1530;389;394;0	921;0	535;472	366;4	414;0;381;348;0	640;0	584;476	286;4	257;0;93;389;345; ; ; ; ;
30522;1531;398;348;0	921;0	535;472	366;4	587;0;375;335;0	640;0	584;476	286;4	172;0;93;389;345; ; ; ; ;
30542;1532;384;340;0	921;0	535;472	366;4	458;0;409;317;0	640;0	584;476	286;3	995;0;93;389;345; ; ; ; ;
30562;1533;390;343;0	921;0	534;472	366;4	383;0;396;347;0	640;0	584;476	286;3	999;0;93;389;345; ; ; ; ;
30582;1534;384;339;0	921;0	535;472	413;4	435;0;398;336;0	640;0	585;476	535;4	004;0;93;389;345; ; ; ; ;
30602;1535;-800;-600;0	639;0	585;-1	000;-1	000;4;398;402;0	639;0	585;476	535;4	126;0; ; ; ; ; ; ; ;
30622;1536;394;354;0	919;0	536;472	413;4	700;0;-800;-600;0	919;0	536;-1	000;-1	000;4;94;392;362; ; ; ; ;
30642;1537;396;367;0	918;0	537;472	413;4	351;0;408;348;0	637;0	588;476	535;4	398;0;94;392;362; ; ; ; ;
30662;1538;400;363;0	917;0	538;472	413;4	292;0;387;356;0	636;0	589;476	535;4	049;0;94;392;362; ; ; ; ;
30682;1539;401;358;0	916;0	538;472	919;4	238;0;387;356;0	636;0	591;476	638;4	050;0;94;392;362; ; ; ; ;
30702;1540;388;353;0	916;0	539;472	919;4	112;0;383;329;0	635;0	592;476	638;3	986;0;94;392;362; ; ; ; ;
30722;1541;383;348;0	915;0	540;472	919;4	539;0;401;345;0	634;0	593;476	638;4	579;0;94;392;362; ; ; ; ;
30742;1542;400;363;0	915;0	541;472	919;5	019;0;406;368;0	634;0	594;476	638;4	668;0;94;392;362; ; ; ; ;
30761;1543;388;361;0	914;0	541;472	919;4	634;0;378;382;0	634;0	594;476	638;4	365;0;94;392;362; ; ; ; ;
30781;1544;391;363;0	914;0	542;472	597;4	822;0;385;395;0	633;0	594;477	469;4	330;0;94;392;362; ; ; ; ;
30801;1545;384;377;0	914;0	542;472	597;5	167;0;393;389;0	633;0	595;477	469;4	388;0;94;392;362; ; ; ; ;
30821;1546;-800;-600;0	633;0	595;-1	000;-1	000;4;380;351;0	633;0	595;477	469;4	545;0;95;389;364; ; ; ; ;
30841;1547;381;358;0	914;0	543;472	597;4	883;0;392;367;0	634;0	596;477	469;4	407;0;95;389;364; ; ; ; ;
30861;1548;375;344;0	915;0	544;472	597;4	764;0;410;373;0	634;0	597;477	469;4	498;0;95;389;364; ; ; ; ;
30881;1549;375;344;0	915;0	545;472	812;4	766;0;411;357;0	634;0	598;476	613;4	429;0;95;389;364; ; ; ; ;
30901;1550;403;395;0	915;0	546;472	812;4	749;0;383;350;0	634;0	599;476	613;4	623;0;95;389;364; ; ; ; ;
30921;1551;395;383;0	914;0	547;472	812;4	706;0;405;361;0	634;0	599;476	613;4	529;0;95;389;364; ; ; ; ;
30941;1552;381;359;0	914;0	547;472	812;5	036;0;363;383;0	633;0	599;476	613;4	180;0;95;389;364; ; ; ; ;
30961;1553;398;361;0	913;0	547;472	812;4	894;0;400;347;0	632;0	600;476	613;4	512;0;96;392;369; ; ; ; ;
30981;1554;391;364;0	913;0	548;473	430;4	973;0;400;358;0	632;0	600;477	324;4	397;0;96;392;369; ; ; ; ;
31001;1555;390;368;0	912;0	548;473	430;4	842;0;412;352;0	632;0	600;477	324;4	694;0;96;392;369; ; ; ; ;
31021;1556;393;361;0	912;0	548;473	430;5	055;0;397;344;0	632;0	601;477	324;4	541;0;96;392;369; ; ; ; ;
31041;1557;-800;-600;0	630;0	601;-1	000;-1	000;4;390;369;0	630;0	601;477	324;4	496;0;96;392;369; ; ; ; ;
31061;1558;384;331;0	911;0	549;473	430;4	262;0;404;388;0	631;0	601;477	324;4	627;0;96;392;369; ; ; ; ;
31080;1559;384;330;0	910;0	550;473	892;4	266;0;384;394;0	630;0	602;477	000;4	531;0;96;392;369; ; ; ; ;
31100;1560;405;360;0	910;0	550;473	892;4	562;0;385;401;0	630;0	603;477	000;4	571;0;96;392;369; ; ; ; ;
31120;1561;-800;-600;0	629;0	603;-1	000;-1	000;4;388;393;0	629;0	603;477	000;4	583;0;96;392;369; ; ; ; ;
31140;1562;393;392;0	909;0	550;473	892;5	118;0;-800;-600;0	909;0	550;-1	000;-1	000;4;96;392;369; ; ; ; ;
31160;1563;374;372;0	909;0	550;473	892;5	304;0;386;352;0	629;0	604;477	000;4	577;0;97;396;356; ; ; ; ;
31180;1564;374;372;0	909;0	551;474	109;5	306;0;387;350;0	629;0	604;478	554;4	591;0;97;396;356; ; ; ; ;
31200;1565;389;347;0	909;0	551;474	109;4	914;0;392;378;0	629;0	604;478	554;4	880;0;97;396;356; ; ; ; ;
31220;1566;406;368;0	908;0	551;474	109;4	583;0;389;389;0	628;0	604;478	554;4	833;0;97;396;356; ; ; ; ;
31240;1567;411;391;0	907;0	552;474	109;4	734;0;394;354;0	627;0	605;478	554;4	908;0;97;396;356; ; ; ; ;
31260;1568;388;368;0	907;0	552;474	109;4	643;0;404;323;0	627;0	606;478	554;5	093;0;97;396;356; ; ; ; ;
31280;1569;396;375;0	906;0	552;474	097;4	713;0;405;315;0	626;0	605;478	479;5	105;0;97;396;356; ; ; ; ;
31300;1570;386;333;0	905;0	551;474	097;5	460;0;427;317;0	626;0	604;478	479;5	135;0;97;396;356; ; ; ; ;
31320;1571;389;225;0	904;0	549;474	097;5	100;0;454;251;0	626;0	602;478	479;4	903;0; ; ; ; ; ; ; ;
31340;1572;410;162;0	903;0	548;474	097;4	993;0;-800;-600;0	903;0	548;-1	000;-1	000;4;98;421;201; ; ; ; ;
31359;1573;411;158;0	903;0	548;474	097;4	588;0;443;188;0	625;0	601;478	479;4	795;0;98;421;201; ; ; ; ;
31379;1574;410;178;0	902;0	548;463	540;4	288;0;444;208;0	624;0	601;468	711;4	702;0;98;421;201; ; ; ; ;
31399;1575;-800;-600;0	623;0	601;-1	000;-1	000;4;424;221;0	623;0	601;468	711;4	615;0;98;421;201; ; ; ; ;
31419;1576;407;197;0	901;0	547;463	540;4	833;0;-800;-600;0	901;0	547;-1	000;-1	000;4;98;421;201; ; ; ; ;
31439;1577;399;196;0	900;0	547;463	540;4	642;0;432;218;0	622;0	600;468	711;4	617;0;98;421;201; ; ; ; ;
31459;1578;415;193;0	900;0	546;463	540;4	781;0;422;223;0	622;0	600;468	711;4	569;0;98;421;201; ; ; ; ;
31479;1579;415;192;0	900;0	546;462	839;4	693;0;422;221;0	621;0	600;469	748;4	579;0;98;421;201; ; ; ; ;
31499;1580;418;198;0	900;0	546;462	839;4	546;0;441;220;0	621;0	599;469	748;4	598;0;98;421;201; ; ; ; ;
31519;1581;400;197;0	900;0	546;462	839;4	628;0;448;201;0	621;0	600;469	748;4	550;0;98;421;201; ; ; ; ;
31539;1582;414;190;0	899;0	546;462	839;4	270;0;426;217;0	621;0	599;469	748;4	616;0;98;421;201; ; ; ; ;
31559;1583;-800;-600;0	621;0	598;-1	000;-1	000;4;425;244;0	621;0	598;469	748;4	534;0; ; ; ; ; ; ; ;
31579;1584;-800;-600;0	899;0	546;-1	000;-1	000;4;425;240;0	620;0	599;470	064;4	553;0; ; ; ; ; ; ; ;
31599;1585;411;192;0	899;0	545;461	824;4	778;0;430;220;0	621;0	598;470	064;4	344;0; ; ; ; ; ; ; ;
31619;1586;396;190;0	900;0	545;461	824;4	782;0;430;213;0	621;0	597;470	064;4	661;0; ; ; ; ; ; ; ;
31639;1587;-800;-600;0	622;0	596;-1	000;-1	000;4;436;221;0	622;0	596;470	064;4	669;0;99;419;203; ; ; ; ;
31659;1588;413;195;0	901;0	543;461	824;4	430;0;430;211;0	623;0	595;470	064;4	553;0;99;419;203; ; ; ; ;
31678;1589;414;191;0	902;0	543;463	388;4	444;0;432;213;0	624;0	595;470	531;4	525;0;99;419;203; ; ; ; ;
31698;1590;420;197;0	903;0	542;463	388;4	631;0;432;209;0	625;0	593;470	531;4	576;0;99;419;203; ; ; ; ;
31718;1591;403;200;0	904;0	542;463	388;4	665;0;419;208;0	625;0	592;470	531;4	353;0;99;419;203; ; ; ; ;
31738;1592;422;193;0	905;0	541;463	388;4	388;0;419;205;0	627;0	591;470	531;4	550;0;99;419;203; ; ; ; ;
31758;1593;426;197;0	907;0	541;463	388;4	459;0;424;209;0	628;0	590;470	531;4	446;0;99;419;203; ; ; ; ;
31778;1594;422;197;0	908;0	540;463	270;4	391;0;426;209;0	629;0	589;470	183;4	370;0;99;419;203; ; ; ; ;
31798;1595;-800;-600;0	631;0	588;-1	000;-1	000;4;418;206;0	631;0	588;470	183;4	462;0;99;419;203; ; ; ; ;
31818;1596;409;203;0	911;0	540;463	270;4	641;0;431;211;0	632;0	587;470	183;4	474;0;99;419;203; ; ; ; ;
31838;1597;418;196;0	912;0	540;463	270;4	623;0;434;201;0	633;0	587;470	183;4	429;0;99;419;203; ; ; ; ;
31858;1598;384;200;0	913;0	540;463	270;4	705;0;424;217;0	634;0	587;470	183;4	472;0;99;419;203; ; ; ; ;
31878;1599;379;204;0	914;0	540;462	287;4	711;0;431;217;0	635;0	586;469	682;4	452;0;99;419;203; ; ; ; ;
31898;1600;412;197;0	915;0	540;462	287;4	584;0;426;220;0	636;0	586;469	682;4	483;0;99;419;203; ; ; ; ;
31918;1601;427;200;0	917;0	540;462	287;4	415;0;410;205;0	638;0	585;469	682;4	166;0;99;419;203; ; ; ; ;
31937;1602;436;203;0	918;0	540;462	287;4	498;0;411;211;0	639;0	585;469	682;4	287;0;99;419;203; ; ; ; ;
31958;1603;435;202;0	919;0	540;462	287;4	195;0;410;205;0	640;0	584;469	682;3	971;0;99;419;203; ; ; ; ;
31977;1604;436;201;0	920;0	539;463	447;4	159;0;410;206;0	640;0	583;470	066;3	949;0;99;419;203; ; ; ; ;
31997;1605;411;192;0	920;0	539;463	447;4	496;0;431;209;0	641;0	583;470	066;4	346;0;99;419;203; ; ; ; ;
32017;1606;410;198;0	920;0	539;463	447;4	393;0;429;205;0	641;0	583;470	066;4	019;0;99;419;203; ; ; ; ;
32037;1607;-800;-600;0	641;0	583;-1	000;-1	000;4;427;209;0	641;0	583;470	066;4	391;0;99;419;203; ; ; ; ;
32057;1608;404;200;0	920;0	539;463	447;4	534;0;434;207;0	641;0	583;470	066;4	134;0;99;419;203; ; ; ; ;
32077;1609;404;199;0	920;0	539;464	142;4	540;0;434;208;0	641;0	583;470	025;4	297;0;99;419;203; ; ; ; ;
32097;1610;414;188;0	919;0	539;464	142;4	581;0;425;210;0	640;0	584;470	025;4	310;0;99;419;203; ; ; ; ;
32117;1611;423;187;0	919;0	540;464	142;4	491;0;429;213;0	640;0	585;470	025;4	449;0;99;419;203; ; ; ; ;
32137;1612;417;197;0	918;0	540;464	142;4	402;0;434;209;0	639;0	586;470	025;4	459;0;99;419;203; ; ; ; ;
32157;1613;397;187;0	917;0	541;464	142;4	563;0;415;212;0	639;0	587;470	025;4	305;0;99;419;203; ; ; ; ;
32177;1614;399;191;0	917;0	541;463	448;4	488;0;417;212;0	638;0	588;469	432;4	371;0;99;419;203; ; ; ; ;
32197;1615;405;199;0	916;0	541;463	448;4	659;0;421;207;0	637;0	588;469	432;4	519;0;99;419;203; ; ; ; ;
32219;1616;375;240;0	916;0	542;463	448;4	789;0;423;223;0	637;0	589;469	432;4	394;0; ; ; ; ; ; ; ;
32237;1617;306;308;0	918;0	544;463	448;4	797;0;-800;-600;0	918;0	544;-1	000;-1	000;4; ; ; ; ; ; ; ;
32256;1618;312;325;0	919;0	544;463	448;4	639;0;297;306;0	640;0	593;469	432;4	808;0; ; ; ; ; ; ; ;
32276;1619;318;331;0	919;0	544;471	418;4	782;0;294;293;0	640;0	593;477	123;4	883;0; ; ; ; ; ; ; ;
32296;1620;283;339;0	919;0	544;471	418;5	318;0;-800;-600;0	919;0	544;-1	000;-1	000;4;100;291;328; ; ; ; ;
32316;1621;278;349;0	919;0	545;471	418;5	047;0;302;348;0	640;0	594;477	123;4	655;0;100;291;328; ; ; ; ;
32336;1622;293;355;0	919;0	545;471	418;5	004;0;296;319;0	639;0	595;477	123;4	815;0;100;291;328; ; ; ; ;
32356;1623;290;351;0	918;0	546;471	418;5	200;0;300;296;0	639;0	595;477	123;4	636;0;100;291;328; ; ; ; ;
32376;1624;289;355;0	918;0	546;471	245;5	043;0;298;271;0	639;0	595;478	141;4	693;0;100;291;328; ; ; ; ;
32396;1625;277;337;0	918;0	546;471	245;5	171;0;296;298;0	639;0	595;478	141;4	816;0;100;291;328; ; ; ; ;
32416;1626;279;352;0	918;0	546;471	245;5	113;0;-800;-600;0	918;0	546;-1	000;-1	000;4; ; ; ; ; ; ; ;
32436;1627;278;323;0	918;0	546;471	245;5	227;0;319;314;0	639;0	595;478	141;4	608;0; ; ; ; ; ; ; ;
32456;1628;268;344;0	918;0	546;471	245;5	180;0;297;349;0	639;0	595;478	141;4	763;0; ; ; ; ; ; ; ;
32476;1629;267;343;0	918;0	546;472	683;5	196;0;297;349;0	639;0	595;478	517;4	767;0; ; ; ; ; ; ; ;
32496;1630;302;343;0	918;0	546;472	683;4	778;0;315;310;0	639;0	596;478	517;5	321;0; ; ; ; ; ; ; ;
32516;1631;291;352;0	919;0	546;472	683;4	641;0;284;319;0	639;0	596;478	517;4	822;0; ; ; ; ; ; ; ;
32536;1632;284;333;0	919;0	547;472	683;4	944;0;296;352;0	640;0	596;478	517;5	089;0; ; ; ; ; ; ; ;
32555;1633;303;366;0	920;0	547;472	683;4	669;0;300;327;0	640;0	597;478	517;4	979;0; ; ; ; ; ; ; ;
32575;1634;296;363;0	920;0	547;472	986;4	781;0;302;342;0	641;0	597;477	238;5	107;0; ; ; ; ; ; ; ;
32595;1635;288;353;0	921;0	548;472	986;5	124;0;290;291;0	641;0	598;477	238;4	654;0; ; ; ; ; ; ; ;
32615;1636;270;366;0	921;0	548;472	986;5	215;0;-800;-600;0	921;0	548;-1	000;-1	000;4; ; ; ; ; ; ; ;
32635;1637;282;342;0	920;0	549;472	986;4	864;0;-800;-600;0	920;0	549;-1	000;-1	000;4; ; ; ; ; ; ; ;
32655;1638;283;350;0	920;0	549;472	986;4	748;0;293;291;0	641;0	599;477	238;4	387;0; ; ; ; ; ; ; ;
32675;1639;283;351;0	920;0	551;472	748;4	630;0;294;287;0	641;0	600;480	022;4	412;0; ; ; ; ; ; ; ;
32695;1640;300;392;0	919;0	552;472	748;4	827;0;296;346;0	640;0	601;480	022;4	264;0; ; ; ; ; ; ; ;
32715;1641;304;398;0	920;0	551;472	748;4	546;0;300;378;0	640;0	601;480	022;4	395;0; ; ; ; ; ; ; ;
32735;1642;-800;-600;0	640;0	601;-1	000;-1	000;4;316;368;0	640;0	601;480	022;4	343;0; ; ; ; ; ; ; ;
32755;1643;285;398;0	920;0	551;472	748;4	724;0;295;420;0	640;0	601;480	022;4	264;0; ; ; ; ; ; ; ;
32775;1644;285;396;0	920;0	551;474	883;4	744;0;303;431;0	640;0	601;480	029;4	316;0; ; ; ; ; ; ; ;
32795;1645;304;388;0	920;0	551;474	883;4	299;0;300;388;0	640;0	601;480	029;4	492;0; ; ; ; ; ; ; ;
32815;1646;-800;-600;0	641;0	600;-1	000;-1	000;4;306;406;0	641;0	600;480	029;4	446;0; ; ; ; ; ; ; ;
32835;1647;284;399;0	921;0	549;474	883;4	767;0;293;433;0	641;0	599;480	029;4	543;0; ; ; ; ; ; ; ;
32855;1648;303;413;0	921;0	548;474	883;4	640;0;322;375;0	641;0	597;480	029;4	407;0;101;305;395; ; ; ; ;
32874;1649;303;414;0	922;0	547;474	053;4	633;0;316;390;0	641;0	595;480	147;4	428;0;101;305;395; ; ; ; ;
32894;1650;312;428;0	922;0	546;474	053;4	560;0;301;365;0	641;0	594;480	147;4	478;0;101;305;395; ; ; ; ;
32914;1651;319;425;0	922;0	545;474	053;4	590;0;290;381;0	641;0	592;480	147;4	451;0;101;305;395; ; ; ; ;
32934;1652;306;418;0	921;0	544;474	053;4	557;0;306;356;0	640;0	591;480	147;4	416;0;101;305;395; ; ; ; ;
32954;1653;306;420;0	919;0	543;474	053;4	499;0;293;360;0	638;0	590;480	147;4	343;0;101;305;395; ; ; ; ;
32974;1654;306;422;0	918;0	543;474	491;4	505;0;301;363;0	637;0	589;478	777;4	298;0;101;305;395; ; ; ; ;
32994;1655;329;421;0	916;0	542;474	491;4	535;0;313;391;0	635;0	588;478	777;4	368;0;101;305;395; ; ; ; ;
33014;1656;291;402;0	914;0	541;474	491;4	433;0;321;414;0	633;0	588;478	777;4	459;0;101;305;395; ; ; ; ;
33034;1657;315;432;0	912;0	541;474	491;4	480;0;285;368;0	631;0	588;478	777;4	297;0;101;305;395; ; ; ; ;
33054;1658;293;390;0	910;0	540;474	491;4	818;0;311;367;0	629;0	588;478	777;4	405;0;101;305;395; ; ; ; ;
33074;1659;299;399;0	908;0	540;472	122;4	779;0;307;366;0	626;0	588;478	836;4	414;0;101;305;395; ; ; ; ;
33094;1660;307;422;0	905;0	540;472	122;4	524;0;313;409;0	624;0	588;478	836;4	593;0;102;309;391; ; ; ; ;
33114;1661;-800;-600;0	622;0	589;-1	000;-1	000;4;316;395;0	622;0	589;478	836;4	650;0;102;309;391; ; ; ; ;
33133;1662;309;417;0	901;0	539;472	122;4	640;0;323;383;0	620;0	589;478	836;4	531;0;102;309;391; ; ; ; ;
33153;1663;300;400;0	900;0	538;472	122;4	542;0;317;390;0	619;0	589;478	836;4	602;0;102;309;391; ; ; ; ;
33173;1664;300;401;0	899;0	538;471	428;4	536;0;319;383;0	618;0	590;479	445;4	608;0;102;309;391; ; ; ; ;
33193;1665;290;402;0	899;0	537;471	428;4	556;0;313;368;0	618;0	590;479	445;4	436;0;102;309;391; ; ; ; ;
33213;1666;299;416;0	900;0	537;471	428;4	599;0;306;379;0	619;0	590;479	445;4	232;0;102;309;391; ; ; ; ;
33233;1667;308;406;0	900;0	537;471	428;4	489;0;313;343;0	619;0	591;479	445;4	435;0;102;309;391; ; ; ; ;
33253;1668;393;386;0	899;0	536;471	428;4	479;0;384;382;0	618;0	588;479	445;4	563;0; ; ; ; ; ; ; ;
33273;1669;408;388;0	900;0	536;471	749;4	471;0;395;373;0	619;0	587;477	331;4	504;0; ; ; ; ; ; ; ;
33293;1670;411;386;0	902;0	535;471	749;4	812;0;409;368;0	621;0	586;477	331;4	610;0; ; ; ; ; ; ; ;
33313;1671;382;362;0	905;0	535;471	749;4	546;0;392;340;0	623;0	585;477	331;4	447;0; ; ; ; ; ; ; ;
33333;1672;376;346;0	909;0	534;471	749;4	738;0;377;376;0	628;0	584;477	331;4	428;0; ; ; ; ; ; ; ;
33353;1673;401;363;0	915;0	535;471	749;4	709;0;418;367;0	633;0	583;477	331;4	651;0; ; ; ; ; ; ; ;
33373;1674;385;361;0	921;0	535;470	579;4	669;0;407;363;0	639;0	581;476	545;4	562;0; ; ; ; ; ; ; ;
33393;1675;391;372;0	927;0	535;470	579;4	418;0;376;376;0	645;0	579;476	545;4	404;0; ; ; ; ; ; ; ;
33413;1676;381;329;0	933;0	535;470	579;4	568;0;381;355;0	651;0	577;476	545;4	357;0;103;388;351; ; ; ; ;
33433;1677;382;369;0	938;0	535;470	579;4	721;0;391;341;0	656;0	574;476	545;4	383;0;103;388;351; ; ; ; ;
33452;1678;405;390;0	943;0	534;470	579;4	366;0;386;311;0	660;0	570;476	545;4	161;0;103;388;351; ; ; ; ;
33472;1679;402;379;0	946;0	532;471	686;4	485;0;382;292;0	663;0	566;476	222;4	122;0;103;388;351; ; ; ; ;
33492;1680;409;315;0	950;0	530;471	686;4	204;0;390;381;0	667;0	562;476	222;4	283;0;103;388;351; ; ; ; ;
33512;1681;-800;-600;0	669;0	559;-1	000;-1	000;4;381;346;0	669;0	559;476	222;4	268;0;103;388;351; ; ; ; ;
33532;1682;374;370;0	955;0	527;471	686;4	712;0;377;374;0	671;0	557;476	222;4	365;0;103;388;351; ; ; ; ;
33552;1683;353;330;0	956;0	526;471	686;4	655;0;377;328;0	673;0	556;476	222;4	109;0; ; ; ; ; ; ; ;
33572;1684;353;330;0	958;0	527;472	039;4	658;0;372;332;0	675;0	556;475	930;4	109;0; ; ; ; ; ; ; ;
33592;1685;392;361;0	959;0	527;472	039;4	470;0;-800;-600;0	959;0	527;-1	000;-1	000;4; ; ; ; ; ; ; ;
33612;1686;390;385;0	961;0	529;472	039;4	610;0;369;325;0	678;0	560;475	930;4	194;0; ; ; ; ; ; ; ;
33632;1687;397;395;0	963;0	530;472	039;4	662;0;391;358;0	680;0	563;475	930;4	465;0; ; ; ; ; ; ; ;
33652;1688;398;332;0	967;0	532;472	039;4	577;0;390;360;0	684;0	565;475	930;4	321;0; ; ; ; ; ; ; ;
33672;1689;398;344;0	970;0	534;472	287;4	586;0;391;361;0	688;0	567;475	706;4	451;0; ; ; ; ; ; ; ;
33692;1690;381;331;0	974;0	535;472	287;4	665;0;393;374;0	691;0	568;475	706;4	153;0; ; ; ; ; ; ; ;
33712;1691;397;391;0	978;0	536;472	287;4	603;0;370;361;0	695;0	568;475	706;4	341;0; ; ; ; ; ; ; ;
33734;1692;366;364;0	982;0	537;472	287;4	569;0;380;355;0	699;0	567;475	706;4	334;0; ; ; ; ; ; ; ;
33751;1693;398;419;0	986;0	537;472	287;4	597;0;363;370;0	703;0	565;475	706;4	242;0; ; ; ; ; ; ; ;
33771;1694;389;418;0	989;0	537;473	876;4	599;0;364;362;0	706;0	563;475	857;4	344;0; ; ; ; ; ; ; ;
33791;1695;-800;-600;0	709;0	560;-1	000;-1	000;4;360;348;0	709;0	560;475	857;4	344;0; ; ; ; ; ; ; ;
33811;1696;-800;-600;-1	000;-1	000;-1	000;-1	000;4;-800;-600;-1	000;-1	000;-1	000;-1	000;4; ; ; ; ; ; ; ;
33831;1697;-800;-600;0	713;0	556;-1	000;-1	000;4;374;358;0	713;0	556;475	857;4	522;0; ; ; ; ; ; ; ;
33853;1698;-800;-600;0	713;0	555;-1	000;-1	000;4;380;358;0	713;0	555;475	857;4	423;0; ; ; ; ; ; ; ;
33871;1699;-800;-600;0	995;0	533;-1	000;-1	000;4;382;357;0	713;0	553;476	228;4	495;0; ; ; ; ; ; ; ;
33891;1700;-800;-600;0	711;0	553;-1	000;-1	000;4;387;368;0	711;0	553;476	228;4	363;0; ; ; ; ; ; ; ;
33911;1701;-800;-600;0	708;0	553;-1	000;-1	000;4;374;375;0	708;0	553;476	228;4	468;0; ; ; ; ; ; ; ;
33932;1702;420;425;0	987;0	532;477	253;4	709;0;399;359;0	704;0	553;476	228;4	583;0;104;387;387; ; ; ; ;
33951;1703;396;385;0	984;0	532;477	253;4	775;0;388;376;0	701;0	554;476	228;4	753;0;104;387;387; ; ; ; ;
33972;1704;395;391;0	980;0	532;473	068;4	735;0;385;373;0	698;0	556;475	675;4	862;0;104;387;387; ; ; ; ;
33991;1705;391;415;0	977;0	531;473	068;4	880;0;396;387;0	694;0	557;475	675;4	730;0;104;387;387; ; ; ; ;
34012;1706;-800;-600;0	690;0	558;-1	000;-1	000;4;381;383;0	690;0	558;475	675;4	778;0;104;387;387; ; ; ; ;
34031;1707;386;386;0	969;0	530;473	068;5	105;0;408;364;0	686;0	558;475	675;4	805;0;104;387;387; ; ; ; ;
34052;1708;367;392;0	965;0	530;473	068;5	404;0;394;406;0	682;0	559;475	675;4	505;0;104;387;387; ; ; ; ;
34070;1709;367;391;0	961;0	529;474	184;5	417;0;393;400;0	679;0	559;476	115;4	521;0;104;387;387; ; ; ; ;
34092;1710;383;393;0	958;0	529;474	184;5	010;0;384;364;0	676;0	560;476	115;4	752;0;104;387;387; ; ; ; ;
34110;1711;392;384;0	956;0	529;474	184;5	026;0;379;391;0	673;0	561;476	115;4	627;0;104;387;387; ; ; ; ;
34132;1712;-800;-600;0	671;0	562;-1	000;-1	000;4;405;343;0	671;0	562;476	115;4	787;0; ; ; ; ; ; ; ;
34150;1713;386;356;0	952;0	529;474	184;4	766;0;375;398;0	670;0	563;476	115;4	848;0; ; ; ; ; ; ; ;
34172;1714;385;358;0	951;0	529;472	962;4	755;0;377;383;0	668;0	563;477	340;4	845;0; ; ; ; ; ; ; ;
34190;1715;410;430;0	949;0	529;472	962;4	841;0;378;375;0	667;0	563;477	340;4	672;0;105;386;383; ; ; ; ;
34212;1716;383;420;0	948;0	529;472	962;5	199;0;411;372;0	666;0	563;477	340;4	723;0;105;386;383; ; ; ; ;
34230;1717;382;410;0	947;0	530;472	962;5	075;0;402;355;0	665;0	563;477	340;4	923;0;105;386;383; ; ; ; ;
34252;1718;382;418;0	947;0	530;472	962;5	071;0;399;342;0	664;0	563;477	340;4	567;0;105;386;383; ; ; ; ;
34270;1719;383;414;0	946;0	529;473	713;5	075;0;399;334;0	664;0	562;477	152;4	632;0;105;386;383; ; ; ; ;
34292;1720;374;395;0	946;0	529;473	713;5	112;0;374;362;0	663;0	562;477	152;4	910;0;105;386;383; ; ; ; ;
34310;1721;393;421;0	945;0	528;473	713;5	001;0;377;360;0	662;0	561;477	152;4	709;0;105;386;383; ; ; ; ;
34329;1722;367;397;0	944;0	527;473	713;5	293;0;380;359;0	661;0	560;477	152;4	839;0;105;386;383; ; ; ; ;
34349;1723;406;384;0	942;0	526;473	713;4	711;0;406;361;0	660;0	560;477	152;4	830;0; ; ; ; ; ; ; ;
34369;1724;405;392;0	938;0	525;472	479;4	683;0;410;362;0	656;0	560;475	318;4	803;0; ; ; ; ; ; ; ;
34389;1725;537;412;0	935;0	524;472	479;5	056;0;-800;-600;0	935;0	524;-1	000;-1	000;4; ; ; ; ; ; ; ;
34409;1726;515;378;0	933;0	524;472	479;4	917;0;537;375;0	652;0	560;475	318;4	881;0;106;519;392; ; ; ; ;
34429;1727;517;383;0	932;0	524;472	479;4	916;0;540;391;0	650;0	560;475	318;4	782;0;106;519;392; ; ; ; ;
34449;1728;522;384;0	930;0	524;472	479;4	821;0;515;379;0	648;0	561;475	318;4	734;0;106;519;392; ; ; ; ;
34469;1729;514;384;0	928;0	525;474	411;4	808;0;508;386;0	646;0	562;474	463;4	679;0;106;519;392; ; ; ; ;
34489;1730;526;403;0	926;0	525;474	411;5	167;0;534;369;0	644;0	563;474	463;4	918;0;106;519;392; ; ; ; ;
34509;1731;524;401;0	924;0	525;474	411;5	083;0;522;384;0	642;0	564;474	463;4	953;0;106;519;392; ; ; ; ;
34529;1732;511;409;0	921;0	526;474	411;5	176;0;501;419;0	640;0	565;474	463;4	735;0;106;519;392; ; ; ; ;
34549;1733;517;402;0	919;0	527;474	411;5	192;0;-800;-600;0	919;0	527;-1	000;-1	000;4;106;519;392; ; ; ; ;
34569;1734;514;403;0	916;0	527;475	522;5	186;0;-800;-600;0	635;0	568;-1	000;-1	000;4;106;519;392; ; ; ; ;
34589;1735;517;395;0	913;0	528;475	522;4	974;0;538;375;0	632;0	569;474	992;4	934;0;106;519;392; ; ; ; ;
34609;1736;538;451;0	910;0	529;475	522;4	970;0;577;377;0	629;0	571;474	992;4	802;0; ; ; ; ; ; ; ;
34629;1737;565;457;0	907;0	529;475	522;4	626;0;564;411;0	626;0	571;474	992;4	827;0; ; ; ; ; ; ; ;
34648;1738;565;417;0	904;0	529;475	522;4	793;0;-800;-600;0	904;0	529;-1	000;-1	000;4; ; ; ; ; ; ; ;
34668;1739;573;451;0	901;0	529;474	985;4	685;0;-800;-600;0	620;0	573;-1	000;-1	000;4;107;553;434; ; ; ; ;
34688;1740;557;430;0	899;0	529;474	985;4	884;0;562;431;0	618;0	574;476	220;4	627;0;107;553;434; ; ; ; ;
34708;1741;553;442;0	896;0	528;474	985;4	593;0;557;412;0	615;0	574;476	220;4	458;0;107;553;434; ; ; ; ;
34728;1742;549;459;0	894;0	526;474	985;4	508;0;546;441;0	613;0	573;476	220;4	285;0;107;553;434; ; ; ; ;
34748;1743;555;444;0	891;0	523;474	985;4	567;0;555;420;0	611;0	569;476	220;4	339;0;107;553;434; ; ; ; ;
34768;1744;552;451;0	889;0	519;475	054;4	530;0;550;416;0	608;0	565;476	696;4	396;0;107;553;434; ; ; ; ;
34788;1745;541;462;0	886;0	513;475	054;4	856;0;569;407;0	605;0	559;476	696;4	454;0;107;553;434; ; ; ; ;
34808;1746;555;385;0	883;0	509;475	054;4	743;0;553;423;0	602;0	554;476	696;4	353;0; ; ; ; ; ; ; ;
34828;1747;538;449;0	880;0	506;475	054;4	710;0;548;431;0	599;0	551;476	696;4	443;0; ; ; ; ; ; ; ;
34848;1748;554;445;0	876;0	505;475	054;4	732;0;542;427;0	596;0	550;476	696;4	566;0; ; ; ; ; ; ; ;
34868;1749;544;441;0	873;0	506;475	841;4	724;0;537;429;0	592;0	551;477	569;4	555;0; ; ; ; ; ; ; ;
34888;1750;552;433;0	870;0	508;475	841;4	537;0;544;423;0	589;0	554;477	569;4	456;0; ; ; ; ; ; ; ;
34908;1751;572;433;0	867;0	512;475	841;4	635;0;-800;-600;0	867;0	512;-1	000;-1	000;4; ; ; ; ; ; ; ;
34927;1752;-800;-600;-1	000;-1	000;-1	000;-1	000;4;-800;-600;-1	000;-1	000;-1	000;-1	000;4; ; ; ; ; ; ; ;
34947;1753;564;428;0	862;0	520;475	841;4	692;0;573;391;0	582;0	569;477	569;4	462;0; ; ; ; ; ; ; ;
34967;1754;573;427;0	861;0	525;475	878;4	720;0;573;390;0	581;0	576;477	820;4	465;0; ; ; ; ; ; ; ;
34987;1755;562;440;0	860;0	529;475	878;4	638;0;-800;-600;0	860;0	529;-1	000;-1	000;4;108;552;436; ; ; ; ;
35007;1756;542;448;0	859;0	533;475	878;4	581;0;562;411;0	580;0	589;477	820;4	535;0;108;552;436; ; ; ; ;
35027;1757;554;450;0	859;0	536;475	878;4	626;0;560;416;0	579;0	595;477	820;4	489;0;108;552;436; ; ; ; ;
35047;1758;549;431;0	858;0	538;475	878;4	613;0;-800;-600;0	858;0	538;-1	000;-1	000;4;108;552;436; ; ; ; ;
35067;1759;547;434;0	858;0	538;475	665;4	592;0;-800;-600;0	580;0	602;-1	000;-1	000;4;108;552;436; ; ; ; ;
35087;1760;542;453;0	859;0	538;475	665;4	854;0;555;429;0	580;0	605;476	475;4	420;0;108;552;436; ; ; ; ;
35107;1761;553;450;0	859;0	539;475	665;4	704;0;571;456;0	581;0	606;476	475;4	530;0;108;552;436; ; ; ; ;
35127;1762;551;449;0	859;0	540;475	665;4	471;0;546;410;0	581;0	609;476	475;4	430;0;108;552;436; ; ; ; ;
35147;1763;550;453;0	860;0	541;475	665;4	666;0;550;470;0	582;0	608;476	475;4	456;0; ; ; ; ; ; ; ;
35167;1764;549;452;0	860;0	541;475	316;4	572;0;549;457;0	582;0	608;479	117;4	512;0; ; ; ; ; ; ; ;
35187;1765;575;404;0	862;0	541;475	316;4	701;0;542;433;0	583;0	607;479	117;4	427;0; ; ; ; ; ; ; ;
35207;1766;559;449;0	864;0	541;475	316;4	580;0;-800;-600;0	864;0	541;-1	000;-1	000;4;109;555;435; ; ; ; ;
35226;1767;558;424;0	867;0	541;475	316;4	479;0;552;429;0	589;0	607;479	117;4	510;0;109;555;435; ; ; ; ;
35246;1768;565;453;0	871;0	541;475	316;4	573;0;530;442;0	592;0	606;479	117;4	725;0;109;555;435; ; ; ; ;
35266;1769;567;446;0	875;0	541;475	364;4	537;0;529;443;0	596;0	605;477	889;4	714;0;109;555;435; ; ; ; ;
35286;1770;565;445;0	879;0	542;475	364;4	477;0;540;437;0	600;0	605;477	889;4	428;0;109;555;435; ; ; ; ;
35306;1771;565;448;0	883;0	542;475	364;4	673;0;582;389;0	604;0	604;477	889;4	412;0;109;555;435; ; ; ; ;
35326;1772;547;440;0	886;0	542;475	364;4	568;0;541;428;0	607;0	603;477	889;4	529;0; ; ; ; ; ; ; ;
35346;1773;547;435;0	888;0	542;475	364;4	587;0;-800;-600;0	888;0	542;-1	000;-1	000;4; ; ; ; ; ; ; ;
35366;1774;547;432;0	891;0	541;476	543;4	617;0;-800;-600;0	611;0	600;-1	000;-1	000;4; ; ; ; ; ; ; ;
35386;1775;564;410;0	892;0	541;476	543;4	469;0;569;419;0	613;0	598;478	185;4	619;0; ; ; ; ; ; ; ;
35406;1776;523;456;0	894;0	540;476	543;4	682;0;586;419;0	614;0	597;478	185;4	513;0; ; ; ; ; ; ; ;
35426;1777;539;412;0	895;0	539;476	543;4	671;0;-800;-600;0	895;0	539;-1	000;-1	000;4; ; ; ; ; ; ; ;
35446;1778;535;322;0	896;0	538;476	543;4	567;0;537;343;0	618;0	593;478	185;4	653;0; ; ; ; ; ; ; ;
35466;1779;536;332;0	897;0	538;471	845;4	635;0;536;349;0	618;0	593;474	440;4	619;0; ; ; ; ; ; ; ;
35486;1780;493;305;0	897;0	538;471	845;5	017;0;-800;-600;0	897;0	538;-1	000;-1	000;4;110;507;309; ; ; ; ;
35505;1781;497;310;0	897;0	538;471	845;5	067;0;524;321;0	618;0	595;474	440;4	710;0;110;507;309; ; ; ; ;
35525;1782;505;305;0	897;0	538;471	845;4	876;0;515;313;0	619;0	595;474	440;4	387;0;110;507;309; ; ; ; ;
35545;1783;483;313;0	898;0	538;471	845;5	209;0;503;318;0	619;0	596;474	440;4	390;0;110;507;309; ; ; ; ;
35565;1784;486;313;0	898;0	538;471	369;5	197;0;495;316;0	619;0	596;473	772;4	387;0;110;507;309; ; ; ; ;
35585;1785;518;319;0	898;0	537;471	369;5	091;0;519;296;0	619;0	596;473	772;4	776;0;110;507;309; ; ; ; ;
35605;1786;500;324;0	898;0	536;471	369;5	001;0;-800;-600;0	898;0	536;-1	000;-1	000;4;110;507;309; ; ; ; ;
35625;1787;496;310;0	898;0	536;471	369;4	883;0;-800;-600;0	898;0	536;-1	000;-1	000;4;110;507;309; ; ; ; ;
35645;1788;492;302;0	897;0	535;471	369;5	082;0;517;325;0	618;0	594;473	772;4	777;0;110;507;309; ; ; ; ;
35665;1789;488;300;0	896;0	534;470	096;4	994;0;517;324;0	617;0	594;474	672;4	785;0;110;507;309; ; ; ; ;
35685;1790;504;294;0	895;0	533;470	096;5	187;0;520;296;0	616;0	593;474	672;4	817;0;110;507;309; ; ; ; ;
35705;1791;516;317;0	894;0	532;470	096;4	926;0;-800;-600;0	894;0	532;-1	000;-1	000;4;110;507;309; ; ; ; ;
35725;1792;508;315;0	893;0	532;470	096;4	994;0;515;318;0	614;0	593;474	672;4	800;0;110;507;309; ; ; ; ;
35745;1793;504;324;0	892;0	531;470	096;5	109;0;512;284;0	612;0	593;474	672;4	753;0;110;507;309; ; ; ; ;
35765;1794;506;326;0	890;0	531;469	755;4	985;0;512;289;0	611;0	594;471	322;4	721;0;110;507;309; ; ; ; ;
35785;1795;492;298;0	888;0	530;469	755;4	970;0;525;297;0	609;0	594;471	322;5	033;0;110;507;309; ; ; ; ;
35805;1796;510;309;0	886;0	529;469	755;5	132;0;538;299;0	607;0	594;471	322;4	724;0;110;507;309; ; ; ; ;
35824;1797;494;319;0	884;0	528;469	755;4	896;0;533;280;0	605;0	595;471	322;4	706;0;110;507;309; ; ; ; ;
35844;1798;427;224;0	882;0	526;469	755;4	983;0;454;222;0	605;0	593;471	322;4	809;0; ; ; ; ; ; ; ;
35864;1799;419;246;0	880;0	525;459	423;4	901;0;456;223;0	604;0	592;465	698;4	777;0; ; ; ; ; ; ; ;
35884;1800;411;165;0	878;0	524;459	423;4	696;0;-800;-600;0	878;0	524;-1	000;-1	000;4;111;409;177; ; ; ; ;
35904;1801;401;176;0	877;0	524;459	423;4	728;0;422;185;0	600;0	593;465	698;4	600;0;111;409;177; ; ; ; ;
35924;1802;386;161;0	875;0	524;459	423;4	984;0;429;158;0	598;0	595;465	698;4	442;0;111;409;177; ; ; ; ;
35944;1803;411;175;0	873;0	524;459	423;4	897;0;424;166;0	596;0	595;465	698;4	613;0;111;409;177; ; ; ; ;
35964;1804;402;172;0	872;0	524;458	487;4	984;0;422;174;0	595;0	594;465	726;4	565;0;111;409;177; ; ; ; ;
35984;1805;390;172;0	872;0	523;458	487;4	677;0;426;185;0	595;0	594;465	726;4	506;0;111;409;177; ; ; ; ;
36004;1806;397;169;0	872;0	523;458	487;4	750;0;426;177;0	595;0	594;465	726;4	738;0;111;409;177; ; ; ; ;
36024;1807;388;161;0	873;0	523;458	487;4	848;0;444;188;0	596;0	592;465	726;4	693;0;111;409;177; ; ; ; ;
36044;1808;417;174;0	874;0	523;458	487;4	920;0;425;188;0	597;0	591;465	726;4	794;0;111;409;177; ; ; ; ;
36064;1809;421;170;0	877;0	523;458	486;4	993;0;426;187;0	599;0	589;466	039;4	801;0;111;409;177; ; ; ; ;
36084;1810;409;170;0	879;0	522;458	486;4	453;0;433;184;0	601;0	587;466	039;4	752;0;111;409;177; ; ; ; ;
36103;1811;400;168;0	882;0	522;458	486;4	807;0;411;192;0	604;0	586;466	039;4	664;0;111;409;177; ; ; ; ;
36123;1812;416;172;0	885;0	523;458	486;4	486;0;429;191;0	607;0	584;466	039;4	735;0;111;409;177; ; ; ; ;
36143;1813;402;170;0	889;0	523;458	486;4	536;0;423;180;0	610;0	583;466	039;4	567;0;111;409;177; ; ; ; ;
36163;1814;402;166;0	893;0	523;459	570;4	650;0;415;183;0	614;0	582;466	256;4	560;0;111;409;177; ; ; ; ;
36183;1815;379;167;0	896;0	523;459	570;4	840;0;416;178;0	617;0	581;466	256;4	491;0;111;409;177; ; ; ; ;
36203;1816;411;166;0	900;0	524;459	570;4	443;0;414;211;0	620;0	579;466	256;4	579;0;111;409;177; ; ; ; ;
36223;1817;407;168;0	902;0	525;459	570;4	439;0;402;192;0	623;0	580;466	256;4	489;0;111;409;177; ; ; ; ;
36243;1818;380;196;0	905;0	526;459	570;4	568;0;388;195;0	626;0	580;466	256;4	517;0;111;409;177; ; ; ; ;
36263;1819;399;178;0	909;0	529;469	568;4	704;0;378;176;0	630;0	583;477	094;4	641;0;111;409;177; ; ; ; ;
36283;1820;265;469;0	911;0	533;469	568;4	923;0;253;483;0	633;0	585;477	094;4	791;0;112;271;480; ; ; ; ;
36303;1821;269;490;0	913;0	533;469	568;4	947;0;278;482;0	634;0	585;477	094;4	665;0;112;271;480; ; ; ; ;
36323;1822;279;484;0	915;0	533;469	568;5	143;0;266;462;0	635;0	585;477	094;4	671;0;112;271;480; ; ; ; ;
36343;1823;268;493;0	917;0	533;469	568;5	058;0;278;483;0	637;0	584;477	094;4	761;0;112;271;480; ; ; ; ;
36363;1824;271;489;0	918;0	534;473	494;5	171;0;275;475;0	638;0	584;480	037;4	724;0;112;271;480; ; ; ; ;
36383;1825;257;495;0	919;0	534;473	494;5	168;0;276;455;0	638;0	585;480	037;4	723;0;112;271;480; ; ; ; ;
36403;1826;269;488;0	919;0	534;473	494;4	985;0;-800;-600;0	919;0	534;-1	000;-1	000;4;112;271;480; ; ; ; ;
36422;1827;272;492;0	918;0	535;473	494;4	980;0;255;465;0	637;0	587;480	037;4	846;0;112;271;480; ; ; ; ;
36442;1828;271;481;0	917;0	535;473	494;5	084;0;257;468;0	636;0	589;480	037;4	699;0;112;271;480; ; ; ; ;
36462;1829;273;480;0	915;0	536;473	084;4	980;0;257;468;0	635;0	590;479	608;4	695;0;112;271;480; ; ; ; ;
36482;1830;280;509;0	913;0	536;473	084;4	893;0;276;454;0	633;0	592;479	608;4	783;0;112;271;480; ; ; ; ;
36502;1831;-800;-600;0	631;0	592;-1	000;-1	000;4;288;481;0	631;0	592;479	608;4	871;0;112;271;480; ; ; ; ;
36522;1832;283;433;0	908;0	535;473	084;5	090;0;308;387;0	628;0	592;479	608;4	898;0;113;315;422; ; ; ; ;
36542;1833;317;443;0	905;0	534;473	084;5	011;0;318;394;0	624;0	593;479	608;4	989;0;113;315;422; ; ; ; ;
36562;1834;317;443;0	901;0	534;472	453;5	005;0;324;402;0	621;0	594;477	516;5	016;0;113;315;422; ; ; ; ;
36582;1835;331;432;0	897;0	534;472	453;4	865;0;324;394;0	617;0	595;477	516;4	605;0;113;315;422; ; ; ; ;
36602;1836;321;440;0	893;0	534;472	453;4	969;0;326;418;0	613;0	596;477	516;4	812;0;113;315;422; ; ; ; ;
36622;1837;-800;-600;0	609;0	598;-1	000;-1	000;4;322;412;0	609;0	598;477	516;4	752;0;113;315;422; ; ; ; ;
36642;1838;309;435;0	886;0	536;472	453;5	032;0;-800;-600;0	886;0	536;-1	000;-1	000;4;113;315;422; ; ; ; ;
36662;1839;310;435;0	883;0	537;472	383;5	031;0;-800;-600;0	603;0	603;-1	000;-1	000;4;113;315;422; ; ; ; ;
36682;1840;309;432;0	881;0	538;472	383;4	892;0;301;400;0	601;0	605;478	346;4	814;0;113;315;422; ; ; ; ;
36701;1841;302;413;0	879;0	539;472	383;4	979;0;-800;-600;0	879;0	539;-1	000;-1	000;4;113;315;422; ; ; ; ;
36721;1842;308;435;0	877;0	540;472	383;4	785;0;319;430;0	598;0	608;478	346;4	763;0;113;315;422; ; ; ; ;
36741;1843;318;412;0	876;0	540;472	383;4	916;0;290;381;0	597;0	610;478	346;4	700;0; ; ; ; ; ; ; ;
36761;1844;317;420;0	876;0	541;471	494;4	904;0;290;381;0	597;0	611;477	891;4	696;0; ; ; ; ; ; ; ;
36781;1845;303;417;0	876;0	541;471	494;4	765;0;330;434;0	598;0	610;477	891;4	758;0; ; ; ; ; ; ; ;
36801;1846;332;427;0	877;0	541;471	494;4	785;0;-800;-600;0	877;0	541;-1	000;-1	000;4; ; ; ; ; ; ; ;
36821;1847;393;389;0	878;0	540;471	494;4	682;0;403;416;0	599;0	610;477	891;4	806;0; ; ; ; ; ; ; ;
36841;1848;417;445;0	880;0	540;471	494;4	730;0;401;389;0	602;0	609;477	891;4	788;0; ; ; ; ; ; ; ;
36861;1849;440;441;0	883;0	540;473	365;4	729;0;401;389;0	604;0	607;478	277;4	791;0; ; ; ; ; ; ; ;
36881;1850;394;394;0	886;0	539;473	365;5	096;0;398;378;0	607;0	605;478	277;4	849;0;114;412;390; ; ; ; ;
36901;1851;409;426;0	889;0	538;473	365;5	066;0;404;364;0	610;0	604;478	277;4	784;0;114;412;390; ; ; ; ;
36921;1852;-800;-600;0	613;0	602;-1	000;-1	000;4;409;378;0	613;0	602;478	277;4	788;0;114;412;390; ; ; ; ;
36941;1853;422;384;0	895;0	537;473	365;4	957;0;-800;-600;0	895;0	537;-1	000;-1	000;4;114;412;390; ; ; ; ;
36961;1854;422;383;0	899;0	537;474	086;4	964;0;-800;-600;0	620;0	599;-1	000;-1	000;4;114;412;390; ; ; ; ;
36981;1855;421;402;0	903;0	536;474	086;4	791;0;405;396;0	623;0	597;478	048;4	923;0;114;412;390; ; ; ; ;
37001;1856;401;401;0	907;0	536;474	086;5	148;0;406;402;0	627;0	596;478	048;4	723;0;114;412;390; ; ; ; ;
37020;1857;392;437;0	910;0	536;474	086;5	183;0;408;436;0	630;0	594;478	048;4	923;0;115;403;404; ; ; ; ;
37040;1858;396;410;0	912;0	535;474	086;5	107;0;-800;-600;0	912;0	535;-1	000;-1	000;4;115;403;404; ; ; ; ;
37060;1859;391;417;0	914;0	535;475	548;5	120;0;-800;-600;0	635;0	592;-1	000;-1	000;4;115;403;404; ; ; ; ;
37080;1860;398;428;0	916;0	535;475	548;5	059;0;394;386;0	636;0	590;479	424;4	759;0;115;403;404; ; ; ; ;
37100;1861;386;415;0	918;0	534;475	548;5	346;0;409;378;0	638;0	589;479	424;4	755;0;115;403;404; ; ; ; ;
37120;1862;398;410;0	919;0	534;475	548;5	244;0;413;389;0	639;0	588;479	424;4	833;0;115;403;404; ; ; ; ;
37140;1863;399;431;0	920;0	533;475	548;5	042;0;404;372;0	640;0	588;479	424;4	688;0;115;403;404; ; ; ; ;
37160;1864;396;422;0	920;0	533;476	598;5	170;0;408;373;0	641;0	587;480	100;4	706;0;115;403;404; ; ; ; ;
37180;1865;402;421;0	921;0	532;476	598;5	045;0;405;385;0	641;0	587;480	100;4	875;0;115;403;404; ; ; ; ;
37200;1866;417;407;0	920;0	531;476	598;5	109;0;402;409;0	641;0	586;480	100;4	898;0;115;403;404; ; ; ; ;
37220;1867;395;432;0	920;0	530;476	598;5	243;0;410;414;0	641;0	584;480	100;4	751;0;115;403;404; ; ; ; ;
37240;1868;405;409;0	919;0	528;476	598;5	202;0;-800;-600;0	919;0	528;-1	000;-1	000;4;115;403;404; ; ; ; ;
37260;1869;407;417;0	919;0	526;477	740;5	174;0;-800;-600;0	639;0	578;-1	000;-1	000;4;115;403;404; ; ; ; ;
37279;1870;380;417;0	918;0	524;477	740;5	372;0;402;394;0	639;0	575;482	316;4	904;0;115;403;404; ; ; ; ;
37299;1871;397;403;0	917;0	521;477	740;5	081;0;420;389;0	638;0	571;482	316;4	744;0;115;403;404; ; ; ; ;
37319;1872;417;424;0	917;0	519;477	740;5	277;0;415;404;0	637;0	567;482	316;4	817;0;115;403;404; ; ; ; ;
37339;1873;418;427;0	915;0	516;477	740;4	998;0;386;373;0	636;0	563;482	316;4	766;0;115;403;404; ; ; ; ;
37359;1874;418;428;0	914;0	513;478	837;5	047;0;393;373;0	634;0	559;482	178;4	797;0;115;403;404; ; ; ; ;
37379;1875;394;422;0	912;0	509;478	837;5	209;0;385;389;0	633;0	555;482	178;4	891;0;115;403;404; ; ; ; ;
37399;1876;408;416;0	910;0	506;478	837;5	126;0;411;406;0	631;0	550;482	178;4	905;0;115;403;404; ; ; ; ;
37419;1877;430;398;0	909;0	502;478	837;4	734;0;409;406;0	629;0	546;482	178;5	077;0;115;403;404; ; ; ; ;
37439;1878;419;355;0	907;0	500;478	837;4	893;0;397;421;0	627;0	542;482	178;5	013;0;115;403;404; ; ; ; ;
37459;1879;429;343;0	904;0	500;478	401;4	723;0;409;424;0	625;0	541;483	249;5	084;0;115;403;404; ; ; ; ;
37479;1880;404;430;0	902;0	500;478	401;5	286;0;397;421;0	622;0	540;483	249;4	989;0;116;404;416; ; ; ; ;
37499;1881;398;430;0	900;0	502;478	401;5	254;0;407;408;0	620;0	542;483	249;4	955;0;116;404;416; ; ; ; ;
37519;1882;395;428;0	897;0	505;478	401;5	421;0;-800;-600;0	897;0	505;-1	000;-1	000;4;116;404;416; ; ; ; ;
37539;1883;403;437;0	895;0	508;478	401;5	274;0;409;401;0	615;0	549;483	249;5	030;0;116;404;416; ; ; ; ;
37559;1884;405;436;0	892;0	512;479	380;5	309;0;409;403;0	612;0	554;482	322;5	021;0;116;404;416; ; ; ; ;
37579;1885;419;406;0	890;0	515;479	380;5	215;0;404;393;0	610;0	559;482	322;5	007;0;116;404;416; ; ; ; ;
37598;1886;399;430;0	887;0	519;479	380;5	301;0;-800;-600;0	887;0	519;-1	000;-1	000;4; ; ; ; ; ; ; ;
37618;1887;411;411;0	885;0	522;479	380;5	114;0;411;404;0	606;0	570;482	322;4	949;0; ; ; ; ; ; ; ;
37638;1888;431;301;0	881;0	523;479	380;5	166;0;450;323;0	604;0	573;482	322;4	971;0; ; ; ; ; ; ; ;
37658;1889;427;313;0	878;0	523;470	071;5	062;0;440;341;0	602;0	574;470	086;4	851;0; ; ; ; ; ; ; ;
37678;1890;424;154;0	876;0	523;470	071;4	910;0;453;201;0	600;0	576;470	086;4	994;0;117;425;185; ; ; ; ;
37698;1891;444;160;0	874;0	523;470	071;4	755;0;446;191;0	598;0	578;470	086;4	766;0;117;425;185; ; ; ; ;
37718;1892;420;181;0	873;0	522;470	071;5	083;0;438;175;0	597;0	578;470	086;4	889;0;117;425;185; ; ; ; ;
37738;1893;432;176;0	872;0	520;470	071;5	023;0;433;200;0	596;0	576;470	086;4	789;0;117;425;185; ; ; ; ;
37758;1894;434;176;0	872;0	517;468	254;5	018;0;432;191;0	596;0	573;470	405;4	840;0;117;425;185; ; ; ; ;
37778;1895;413;184;0	873;0	515;468	254;4	980;0;438;197;0	597;0	570;470	405;4	978;0;117;425;185; ; ; ; ;
37798;1896;404;183;0	874;0	513;468	254;4	999;0;452;201;0	598;0	568;470	405;4	833;0;117;425;185; ; ; ; ;
37818;1897;442;186;0	875;0	512;468	254;4	717;0;434;195;0	599;0	565;470	405;4	959;0;117;425;185; ; ; ; ;
37838;1898;-800;-600;0	600;0	563;-1	000;-1	000;4;424;190;0	600;0	563;470	405;4	825;0;117;425;185; ; ; ; ;
37858;1899;-800;-600;0	879;0	511;-1	000;-1	000;4;424;194;0	602;0	562;468	642;4	846;0;117;425;185; ; ; ; ;
37878;1900;397;190;0	881;0	512;467	165;5	375;0;429;199;0	604;0	563;468	642;4	797;0;117;425;185; ; ; ; ;
37897;1901;409;188;0	883;0	512;467	165;5	169;0;430;183;0	606;0	564;468	642;4	465;0;117;425;185; ; ; ; ;
37917;1902;422;181;0	885;0	514;467	165;4	738;0;440;191;0	608;0	566;468	642;4	559;0;117;425;185; ; ; ; ;
37937;1903;417;191;0	888;0	515;467	165;4	895;0;421;192;0	611;0	568;468	642;4	707;0;117;425;185; ; ; ; ;
37957;1904;422;190;0	891;0	517;466	619;4	655;0;423;192;0	614;0	569;469	310;4	563;0;117;425;185; ; ; ; ;
37977;1905;418;183;0	893;0	518;466	619;4	670;0;426;188;0	616;0	569;469	310;4	615;0;117;425;185; ; ; ; ;
37997;1906;414;193;0	895;0	518;466	619;4	795;0;424;185;0	618;0	568;469	310;4	513;0;117;425;185; ; ; ; ;
38017;1907;415;186;0	897;0	518;466	619;4	819;0;422;195;0	620;0	566;469	310;4	604;0;117;425;185; ; ; ; ;
38037;1908;420;184;0	900;0	518;466	619;4	642;0;440;179;0	622;0	564;469	310;4	438;0;117;425;185; ; ; ; ;
38057;1909;416;186;0	902;0	517;467	173;4	714;0;439;178;0	624;0	563;469	678;4	447;0;117;425;185; ; ; ; ;
38077;1910;420;185;0	904;0	517;467	173;4	855;0;418;184;0	626;0	561;469	678;4	575;0;117;425;185; ; ; ; ;
38097;1911;436;180;0	905;0	516;467	173;4	909;0;425;179;0	628;0	560;469	678;4	542;0;117;425;185; ; ; ; ;
38117;1912;405;180;0	907;0	516;467	173;4	834;0;413;174;0	629;0	558;469	678;4	372;0;117;425;185; ; ; ; ;
38137;1913;421;176;0	908;0	515;467	173;4	549;0;437;189;0	631;0	557;469	678;4	587;0;117;425;185; ; ; ; ;
38157;1914;421;172;0	910;0	514;468	099;4	540;0;438;184;0	632;0	555;470	487;4	537;0;117;425;185; ; ; ; ;
38177;1915;357;253;0	912;0	514;468	099;5	025;0;380;232;0	635;0	555;470	487;4	612;0; ; ; ; ; ; ; ;
38196;1916;342;368;0	915;0	515;468	099;4	738;0;-800;-600;0	915;0	515;-1	000;-1	000;4; ; ; ; ; ; ; ;
38216;1917;306;425;0	917;0	514;468	099;4	924;0;305;414;0	640;0	554;470	487;4	554;0; ; ; ; ; ; ; ;
38236;1918;286;447;0	919;0	512;468	099;4	910;0;301;425;0	642;0	552;470	487;4	532;0; ; ; ; ; ; ; ;
38256;1919;265;461;0	921;0	511;478	029;4	995;0;296;412;0	643;0	551;483	008;4	646;0; ; ; ; ; ; ; ;
38276;1920;301;425;0	923;0	510;478	029;4	965;0;305;394;0	645;0	549;483	008;4	584;0;118;290;396; ; ; ; ;
38296;1921;298;428;0	924;0	510;478	029;4	852;0;307;372;0	646;0	549;483	008;4	609;0;118;290;396; ; ; ; ;
38316;1922;279;421;0	925;0	510;478	029;5	041;0;309;348;0	647;0	548;483	008;4	364;0;118;290;396; ; ; ; ;
38336;1923;275;407;0	927;0	510;478	029;4	867;0;286;385;0	648;0	548;483	008;4	430;0;118;290;396; ; ; ; ;
38356;1924;273;405;0	928;0	511;478	268;4	938;0;287;367;0	649;0	548;483	436;4	372;0;118;290;396; ; ; ; ;
38376;1925;271;399;0	929;0	512;478	268;4	928;0;311;390;0	650;0	548;483	436;4	678;0;118;290;396; ; ; ; ;
38396;1926;294;417;0	930;0	513;478	268;4	823;0;-800;-600;0	930;0	513;-1	000;-1	000;4;118;290;396; ; ; ; ;
38416;1927;283;405;0	930;0	514;478	268;4	927;0;291;365;0	652;0	548;483	436;4	517;0;119;292;394; ; ; ; ;
38436;1928;295;446;0	931;0	515;478	268;4	945;0;282;348;0	652;0	549;483	436;4	498;0;119;292;394; ; ; ; ;
38456;1929;291;451;0	931;0	517;478	982;4	927;0;282;348;0	652;0	551;483	328;4	497;0;119;292;394; ; ; ; ;
38475;1930;291;423;0	932;0	518;478	982;4	903;0;300;399;0	653;0	552;483	328;4	573;0;119;292;394; ; ; ; ;
38495;1931;270;405;0	932;0	519;478	982;5	071;0;302;380;0	653;0	553;483	328;4	369;0;119;292;394; ; ; ; ;
38515;1932;286;427;0	932;0	520;478	982;5	036;0;289;344;0	653;0	554;483	328;4	403;0;119;292;394; ; ; ; ;
38535;1933;282;416;0	932;0	519;478	982;5	135;0;320;370;0	653;0	554;483	328;4	587;0;119;292;394; ; ; ; ;
38555;1934;275;412;0	932;0	519;478	233;5	138;0;319;356;0	653;0	554;482	667;4	488;0;119;292;394; ; ; ; ;
38575;1935;294;420;0	933;0	519;478	233;4	731;0;301;365;0	654;0	554;482	667;4	361;0;119;292;394; ; ; ; ;
38595;1936;280;466;0	932;0	518;478	233;4	903;0;-800;-600;0	932;0	518;-1	000;-1	000;4; ; ; ; ; ; ; ;
38615;1937;287;428;0	932;0	517;478	233;5	128;0;323;400;0	653;0	552;482	667;4	283;0; ; ; ; ; ; ; ;
38635;1938;326;441;0	932;0	516;478	233;4	843;0;325;369;0	653;0	550;482	667;4	679;0; ; ; ; ; ; ; ;
38655;1939;324;456;0	932;0	514;478	139;4	897;0;326;370;0	653;0	549;482	051;4	674;0; ; ; ; ; ; ; ;
38675;1940;323;457;0	932;0	513;478	139;5	044;0;323;427;0	653;0	548;482	051;4	666;0; ; ; ; ; ; ; ;
38695;1941;298;423;0	933;0	513;478	139;4	697;0;320;381;0	654;0	548;482	051;4	623;0; ; ; ; ; ; ; ;
38715;1942;321;452;0	933;0	513;478	139;4	907;0;318;403;0	654;0	549;482	051;4	650;0; ; ; ; ; ; ; ;
38735;1943;-800;-600;-1	000;-1	000;-1	000;-1	000;4;-800;-600;-1	000;-1	000;-1	000;-1	000;4; ; ; ; ; ; ; ;
38755;1944;-800;-600;0	933;0	516;-1	000;-1	000;4;-800;-600;0	654;0	554;-1	000;-1	000;4; ; ; ; ; ; ; ;
38777;1945;321;451;0	934;0	518;477	577;4	905;0;315;430;0	654;0	557;479	992;4	685;0; ; ; ; ; ; ; ;
38794;1946;-800;-600;-1	000;-1	000;-1	000;-1	000;4;-800;-600;-1	000;-1	000;-1	000;-1	000;4; ; ; ; ; ; ; ;
38814;1947;304;431;0	934;0	522;477	577;4	943;0;319;391;0	655;0	562;479	992;4	675;0; ; ; ; ; ; ; ;
38834;1948;298;427;0	934;0	522;477	577;5	046;0;287;373;0	655;0	563;479	992;4	293;0; ; ; ; ; ; ; ;
38854;1949;291;424;0	935;0	523;476	575;5	064;0;285;355;0	655;0	564;480	491;4	251;0; ; ; ; ; ; ; ;
38874;1950;304;444;0	935;0	523;476	575;4	802;0;295;398;0	655;0	563;480	491;4	699;0;120;318;415; ; ; ; ;
38894;1951;301;435;0	935;0	523;476	575;4	767;0;331;429;0	655;0	563;480	491;4	580;0;120;318;415; ; ; ; ;
38914;1952;312;419;0	934;0	522;476	575;4	850;0;308;401;0	654;0	562;480	491;4	455;0;120;318;415; ; ; ; ;
38934;1953;318;438;0	934;0	522;476	575;4	595;0;306;382;0	654;0	562;480	491;4	420;0;120;318;415; ; ; ; ;
38954;1954;319;435;0	933;0	521;475	956;4	575;0;308;389;0	653;0	561;480	159;4	383;0;120;318;415; ; ; ; ;
38974;1955;336;442;0	933;0	520;475	956;4	771;0;342;387;0	653;0	561;480	159;4	460;0;120;318;415; ; ; ; ;
38994;1956;372;407;0	931;0	519;475	956;4	756;0;376;407;0	652;0	560;480	159;4	480;0;121;384;408; ; ; ; ;
39014;1957;394;419;0	931;0	518;475	956;4	785;0;396;370;0	652;0	561;480	159;4	531;0;121;384;408; ; ; ; ;
39034;1958;396;427;0	932;0	518;475	956;4	672;0;383;395;0	652;0	561;480	159;4	552;0;121;384;408; ; ; ; ;
39054;1959;398;411;0	932;0	517;477	808;4	681;0;382;397;0	653;0	562;480	295;4	574;0;121;384;408; ; ; ; ;
39073;1960;380;425;0	933;0	517;477	808;4	866;0;385;385;0	654;0	563;480	295;4	729;0;121;384;408; ; ; ; ;
39093;1961;370;394;0	934;0	517;477	808;4	924;0;366;416;0	655;0	564;480	295;4	353;0;121;384;408; ; ; ; ;
39113;1962;386;412;0	936;0	517;477	808;4	671;0;376;405;0	657;0	565;480	295;4	461;0;121;384;408; ; ; ; ;
39133;1963;411;461;0	938;0	517;477	808;4	787;0;377;400;0	659;0	566;480	295;4	556;0;121;384;408; ; ; ; ;
39153;1964;411;454;0	941;0	517;477	075;4	740;0;370;395;0	662;0	566;480	440;4	382;0;121;384;408; ; ; ; ;
39173;1965;365;416;0	944;0	517;477	075;4	901;0;386;388;0	665;0	565;480	440;4	663;0;121;384;408; ; ; ; ;
39193;1966;380;417;0	947;0	518;477	075;4	843;0;370;412;0	667;0	565;480	440;4	246;0;121;384;408; ; ; ; ;
39213;1967;379;431;0	949;0	518;477	075;5	002;0;368;385;0	670;0	564;480	440;4	395;0;121;384;408; ; ; ; ;
39233;1968;404;408;0	952;0	519;477	075;4	804;0;371;389;0	672;0	564;480	440;4	283;0;121;384;408; ; ; ; ;
39255;1969;414;410;0	954;0	520;477	838;4	852;0;372;395;0	674;0	563;480	123;4	343;0;121;384;408; ; ; ; ;
39273;1970;378;295;0	955;0	519;477	838;4	912;0;-800;-600;0	955;0	519;-1	000;-1	000;4; ; ; ; ; ; ; ;
39295;1971;402;196;0	957;0	518;477	838;4	645;0;408;191;0	680;0	556;480	123;4	163;0; ; ; ; ; ; ; ;
39313;1972;395;155;0	960;0	519;477	838;4	833;0;406;150;0	683;0	554;480	123;4	316;0; ; ; ; ; ; ; ;
39333;1973;427;155;0	965;0	520;477	838;4	479;0;422;151;0	687;0	552;480	123;4	716;0; ; ; ; ; ; ; ;
39353;1974;436;184;0	969;0	521;466	437;4	384;0;428;183;0	691;0	549;466	137;4	814;0;122;405;170; ; ; ; ;
39373;1975;404;181;0	973;0	523;466	437;4	665;0;405;172;0	694;0	546;466	137;4	430;0;122;405;170; ; ; ; ;
39392;1976;416;193;0	977;0	524;466	437;4	518;0;416;167;0	699;0	544;466	137;4	499;0;122;405;170; ; ; ; ;
39412;1977;432;184;0	981;0	525;466	437;4	220;0;414;169;0	703;0	542;466	137;4	535;0;122;405;170; ; ; ; ;
39432;1978;420;178;0	986;0	526;466	437;4	348;0;421;170;0	707;0	540;466	137;4	416;0;122;405;170; ; ; ; ;
39452;1979;427;183;0	990;0	528;465	713;4	186;0;421;169;0	711;0	539;465	928;4	457;0;122;405;170; ; ; ; ;
39472;1980;447;189;0	994;0	529;465	713;3	917;0;410;165;0	715;0	538;465	928;4	202;0;122;405;170; ; ; ; ;
39492;1981;-800;-600;0	720;0	538;-1	000;-1	000;4;406;170;0	720;0	538;465	928;4	430;0;122;405;170; ; ; ; ;
39512;1982;-800;-600;0	724;0	537;-1	000;-1	000;4;404;178;0	724;0	537;465	928;4	736;0;122;405;170; ; ; ; ;
39532;1983;-800;-600;0	728;0	537;-1	000;-1	000;4;420;170;0	728;0	537;465	928;4	466;0;122;405;170; ; ; ; ;
39552;1984;-800;-600;0	732;0	537;-1	000;-1	000;4;419;172;0	732;0	537;466	145;4	583;0;122;405;170; ; ; ; ;
[truncated: 6,893 more rows]
