# Supplementary material for: Perception of Individual and Joint Action in Infants and Adults
Source: PLoS One. 2014 Sep 9;9(9):e107450. doi: 10.1371/journal.pone.0107450 (PMC4174902; doi:10.1371/journal.pone.0107450)
Supplement: Data S1 — Raw files of eye tracking data of all participants. (ZIP) [file pone.0107450.s001.zip › Turmbau2012b_12_20.csv]

Data properties:
Recording date: 10.07.2012
Recording time : 15:32:02:531 (corresponds to time 0)
Study: Turmbau2012b
Subject: Turmbau2012b_12_20
Recording: Turmbau2012b_12_20
Screen resolution: 800 x 600
Coordinate unit: Pixels
Filter settings:
Eye: Average
Fixation radius: 30
Min duration: 100
Timestamp;Number;GazepointX (L);GazepointY (L);CamX (L);CamY (L);Distance (L);Pupil (L);Validity (L);GazepointX (R);GazepointY (R);CamX (R);CamY (R);Distance (R);Pupil (R);Validity (R);Fixation;GazepointX;GazepointY;Event;Event Key;Data 1;Data 2;Description
11;1;422;234;0	571;0	418;697	536;3	362;0;419;213;0	390;0	460;707	026;3	232;0;1;427;234; ; ; ; ;
31;2;422;238;0	571;0	418;698	766;3	366;0;422;207;0	390;0	460;705	606;3	208;0;1;427;234; ; ; ; ;
51;3;433;246;0	571;0	418;698	766;3	334;0;-800;-600;0	571;0	418;-1	000;-1	000;4;1;427;234; ; ; ; ;
71;4;426;248;0	572;0	418;698	766;3	420;0;411;227;0	390;0	460;705	606;3	372;0;1;427;234; ; ; ; ;
93;5;421;244;0	572;0	418;698	766;3	316;0;409;217;0	390;0	460;705	606;3	289;0;1;427;234; ; ; ; ;
110;6;431;241;0	572;0	418;698	766;3	355;0;417;227;0	390;0	460;705	606;3	300;0;1;427;234; ; ; ; ;
130;7;427;242;0	572;0	418;697	762;3	368;0;419;224;0	390;0	460;705	979;3	313;0;1;427;234; ; ; ; ;
150;8;438;242;0	572;0	418;697	762;3	340;0;-800;-600;0	572;0	418;-1	000;-1	000;4;1;427;234; ; ; ; ;
172;9;424;237;0	572;0	418;697	762;3	285;0;407;244;0	391;0	460;705	979;3	248;0;1;427;234; ; ; ; ;
190;10;427;237;0	572;0	419;697	762;3	304;0;414;222;0	391;0	460;705	979;3	259;0;1;427;234; ; ; ; ;
210;11;432;239;0	572;0	419;697	762;3	331;0;416;208;0	390;0	461;705	979;3	182;0;1;427;234; ; ; ; ;
230;12;426;237;0	572;0	419;698	983;3	313;0;419;194;0	390;0	461;706	538;3	167;0;1;427;234; ; ; ; ;
250;13;433;230;0	571;0	419;698	983;3	315;0;-800;-600;0	571;0	419;-1	000;-1	000;4;1;427;234; ; ; ; ;
270;14;425;240;0	571;0	420;698	983;3	254;0;415;227;0	389;0	462;706	538;3	221;0;1;427;234; ; ; ; ;
290;15;437;238;0	570;0	420;698	983;3	239;0;425;208;0	389;0	462;706	538;3	190;0;1;427;234; ; ; ; ;
308; ; ; ; ; ; ; ;5; ; ; ; ; ; ;5; ; ; ;ShowAVI;8;0;0;atFish.avi
310;16;424;233;0	570;0	420;698	983;3	210;0;-800;-600;0	570;0	420;-1	000;-1	000;4;1;427;234; ; ; ; ;
330;17;427;237;0	570;0	420;699	927;3	195;0;-800;-600;0	389;0	462;-1	000;-1	000;4;1;427;234; ; ; ; ;
350;18;438;237;0	570;0	420;699	927;3	150;0;-800;-600;0	570;0	420;-1	000;-1	000;4;1;427;234; ; ; ; ;
370;19;436;229;0	571;0	420;699	927;3	123;0;-800;-600;0	571;0	420;-1	000;-1	000;4;1;427;234; ; ; ; ;
389;20;430;239;0	571;0	420;699	927;3	124;0;-800;-600;0	571;0	420;-1	000;-1	000;4;1;427;234; ; ; ; ;
410;21;428;236;0	571;0	420;699	927;3	192;0;-800;-600;0	571;0	420;-1	000;-1	000;4;1;427;234; ; ; ; ;
429;22;426;236;0	571;0	420;699	166;3	179;0;-800;-600;0	389;0	462;-1	000;-1	000;4;1;427;234; ; ; ; ;
449;23;432;250;0	571;0	420;699	166;3	129;0;-800;-600;0	571;0	420;-1	000;-1	000;4;1;427;234; ; ; ; ;
469;24;436;230;0	571;0	420;699	166;3	166;0;-800;-600;0	571;0	420;-1	000;-1	000;4;1;427;234; ; ; ; ;
489;25;431;241;0	571;0	420;699	166;3	046;0;422;237;0	390;0	462;707	951;2	995;0;1;427;234; ; ; ; ;
509;26;426;237;0	571;0	420;699	166;3	050;0;-800;-600;0	571;0	420;-1	000;-1	000;4;1;427;234; ; ; ; ;
529;27;427;245;0	571;0	421;697	505;3	047;0;-800;-600;0	390;0	462;-1	000;-1	000;4;1;427;234; ; ; ; ;
549;28;433;238;0	571;0	421;697	505;3	028;0;-800;-600;0	571;0	421;-1	000;-1	000;4;1;427;234; ; ; ; ;
569;29;419;238;0	571;0	421;697	505;3	023;0;-800;-600;0	571;0	421;-1	000;-1	000;4;1;427;234; ; ; ; ;
589;30;429;236;0	571;0	421;697	505;3	030;0;-800;-600;0	571;0	421;-1	000;-1	000;4;1;427;234; ; ; ; ;
609;31;428;240;0	571;0	421;697	505;3	002;0;-800;-600;0	571;0	421;-1	000;-1	000;4;1;427;234; ; ; ; ;
629;32;427;237;0	571;0	421;699	263;3	006;0;-800;-600;0	389;0	463;-1	000;-1	000;4;1;427;234; ; ; ; ;
651;33;422;236;0	571;0	421;699	263;3	038;0;-800;-600;0	571;0	421;-1	000;-1	000;4;1;427;234; ; ; ; ;
669;34;427;234;0	571;0	421;699	263;3	031;0;-800;-600;0	571;0	421;-1	000;-1	000;4;1;427;234; ; ; ; ;
689;35;431;231;0	571;0	421;699	263;2	989;0;-800;-600;0	571;0	421;-1	000;-1	000;4;1;427;234; ; ; ; ;
708;36;429;233;0	571;0	421;699	263;3	041;0;-800;-600;0	571;0	421;-1	000;-1	000;4;1;427;234; ; ; ; ;
728;37;431;232;0	571;0	422;699	205;3	027;0;-800;-600;0	389;0	464;-1	000;-1	000;4;1;427;234; ; ; ; ;
748;38;417;218;0	571;0	422;699	205;2	974;0;-800;-600;0	571;0	422;-1	000;-1	000;4;1;427;234; ; ; ; ;
769;39;423;229;0	571;0	422;699	205;3	039;0;-800;-600;0	571;0	422;-1	000;-1	000;4;1;427;234; ; ; ; ;
788;40;430;231;0	571;0	422;699	205;3	015;0;-800;-600;0	571;0	422;-1	000;-1	000;4;1;427;234; ; ; ; ;
808;41;443;244;0	571;0	422;699	205;3	019;0;-800;-600;0	571;0	422;-1	000;-1	000;4;1;427;234; ; ; ; ;
828;42;449;250;0	571;0	422;699	089;3	023;0;-800;-600;0	390;0	464;-1	000;-1	000;4;1;427;234; ; ; ; ;
848;43;425;229;0	571;0	422;699	089;2	960;0;-800;-600;0	571;0	422;-1	000;-1	000;4;2;422;224; ; ; ; ;
868;44;421;237;0	571;0	422;699	089;2	999;0;-800;-600;0	571;0	422;-1	000;-1	000;4;2;422;224; ; ; ; ;
888;45;425;235;0	571;0	422;699	089;2	940;0;-800;-600;0	571;0	422;-1	000;-1	000;4;2;422;224; ; ; ; ;
908;46;427;243;0	571;0	422;699	089;2	930;0;-800;-600;0	571;0	422;-1	000;-1	000;4;2;422;224; ; ; ; ;
928;47;426;244;0	571;0	422;699	396;2	933;0;-800;-600;0	389;0	464;-1	000;-1	000;4;2;422;224; ; ; ; ;
948;48;427;236;0	571;0	422;699	396;2	941;0;-800;-600;0	571;0	422;-1	000;-1	000;4;2;422;224; ; ; ; ;
968;49;426;219;0	571;0	422;699	396;2	918;0;-800;-600;0	571;0	422;-1	000;-1	000;4;2;422;224; ; ; ; ;
987;50;427;232;0	572;0	422;699	396;2	898;0;-800;-600;0	572;0	422;-1	000;-1	000;4;2;422;224; ; ; ; ;
1008;51;430;231;0	572;0	423;699	396;2	896;0;-800;-600;0	572;0	423;-1	000;-1	000;4;2;422;224; ; ; ; ;
1027;52;431;228;0	572;0	423;700	445;2	898;0;-800;-600;0	390;0	464;-1	000;-1	000;4;2;422;224; ; ; ; ;
1049;53;418;209;0	572;0	423;700	445;2	885;0;-800;-600;0	572;0	423;-1	000;-1	000;4;2;422;224; ; ; ; ;
1067;54;424;221;0	572;0	423;700	445;2	889;0;-800;-600;0	572;0	423;-1	000;-1	000;4;2;422;224; ; ; ; ;
1087;55;425;207;0	572;0	423;700	445;2	837;0;-800;-600;0	572;0	423;-1	000;-1	000;4;2;422;224; ; ; ; ;
1107;56;418;208;0	572;0	423;700	445;2	929;0;-800;-600;0	572;0	423;-1	000;-1	000;4;2;422;224; ; ; ; ;
1129;57;422;216;0	571;0	423;696	467;2	905;0;-800;-600;0	390;0	464;-1	000;-1	000;4;2;422;224; ; ; ; ;
1147;58;431;218;0	571;0	423;696	467;2	880;0;-800;-600;0	571;0	423;-1	000;-1	000;4;2;422;224; ; ; ; ;
1169;59;424;219;0	571;0	423;696	467;2	790;0;-800;-600;0	571;0	423;-1	000;-1	000;4;2;422;224; ; ; ; ;
1187;60;425;235;0	571;0	424;696	467;2	747;0;-800;-600;0	571;0	424;-1	000;-1	000;4;2;422;224; ; ; ; ;
1209;61;422;223;0	571;0	424;696	467;2	781;0;-800;-600;0	571;0	424;-1	000;-1	000;4;2;422;224; ; ; ; ;
1227;62;421;222;0	571;0	424;700	681;2	779;0;-800;-600;0	389;0	465;-1	000;-1	000;4;2;422;224; ; ; ; ;
1249;63;422;208;0	571;0	424;700	681;2	802;0;-800;-600;0	571;0	424;-1	000;-1	000;4;2;422;224; ; ; ; ;
1267;64;418;218;0	571;0	424;700	681;2	803;0;-800;-600;0	571;0	424;-1	000;-1	000;4;2;422;224; ; ; ; ;
1289;65;416;223;0	571;0	424;700	681;2	752;0;-800;-600;0	571;0	424;-1	000;-1	000;4;2;422;224; ; ; ; ;
1306;66;408;228;0	571;0	424;700	681;2	817;0;-800;-600;0	571;0	424;-1	000;-1	000;4;2;422;224; ; ; ; ;
1326;67;404;235;0	571;0	424;699	249;2	800;0;-800;-600;0	390;0	465;-1	000;-1	000;4;2;422;224; ; ; ; ;
1346;68;426;204;0	571;0	424;699	249;2	826;0;-800;-600;0	571;0	424;-1	000;-1	000;4; ; ; ; ; ; ; ;
1366;69;430;194;0	571;0	424;699	249;2	842;0;-800;-600;0	571;0	424;-1	000;-1	000;4; ; ; ; ; ; ; ;
1386;70;429;244;0	571;0	424;699	249;2	980;0;-800;-600;0	571;0	424;-1	000;-1	000;4; ; ; ; ; ; ; ;
1406;71;424;232;0	571;0	424;699	249;2	778;0;-800;-600;0	571;0	424;-1	000;-1	000;4; ; ; ; ; ; ; ;
1426;72;426;245;0	571;0	424;696	973;2	808;0;-800;-600;0	389;0	466;-1	000;-1	000;4; ; ; ; ; ; ; ;
1446;73;428;211;0	571;0	425;696	973;2	831;0;-800;-600;0	571;0	425;-1	000;-1	000;4;3;428;232; ; ; ; ;
1466;74;422;212;0	571;0	425;696	973;2	912;0;-800;-600;0	571;0	425;-1	000;-1	000;4;3;428;232; ; ; ; ;
1486;75;431;222;0	571;0	425;696	973;2	905;0;-800;-600;0	571;0	425;-1	000;-1	000;4;3;428;232; ; ; ; ;
1506;76;415;215;0	571;0	425;696	973;2	895;0;-800;-600;0	571;0	425;-1	000;-1	000;4;3;428;232; ; ; ; ;
1526;77;415;214;0	571;0	425;700	122;2	899;0;-800;-600;0	389;0	466;-1	000;-1	000;4;3;428;232; ; ; ; ;
1546;78;427;227;0	571;0	425;700	122;2	864;0;-800;-600;0	571;0	425;-1	000;-1	000;4;3;428;232; ; ; ; ;
1566;79;428;245;0	571;0	425;700	122;3	046;0;-800;-600;0	571;0	425;-1	000;-1	000;4;3;428;232; ; ; ; ;
1585;80;426;240;0	571;0	425;700	122;2	961;0;-800;-600;0	571;0	425;-1	000;-1	000;4;3;428;232; ; ; ; ;
1605;81;426;247;0	571;0	425;700	122;3	164;0;-800;-600;0	571;0	425;-1	000;-1	000;4;3;428;232; ; ; ; ;
1626;82;427;246;0	571;0	426;700	152;3	175;0;-800;-600;0	389;0	467;-1	000;-1	000;4;3;428;232; ; ; ; ;
1645;83;426;228;0	571;0	426;700	152;3	027;0;-800;-600;0	571;0	426;-1	000;-1	000;4;3;428;232; ; ; ; ;
1665;84;443;232;0	571;0	426;700	152;3	038;0;-800;-600;0	571;0	426;-1	000;-1	000;4;3;428;232; ; ; ; ;
1685;85;432;229;0	571;0	426;700	152;3	082;0;-800;-600;0	571;0	426;-1	000;-1	000;4;3;428;232; ; ; ; ;
1705;86;434;225;0	571;0	426;700	152;3	067;0;-800;-600;0	571;0	426;-1	000;-1	000;4;3;428;232; ; ; ; ;
1725;87;436;228;0	571;0	426;699	136;3	082;0;-800;-600;0	389;0	467;-1	000;-1	000;4;3;428;232; ; ; ; ;
1745;88;428;234;0	571;0	426;699	136;3	144;0;-800;-600;0	571;0	426;-1	000;-1	000;4;3;428;232; ; ; ; ;
1765;89;425;240;0	571;0	426;699	136;3	146;0;-800;-600;0	571;0	426;-1	000;-1	000;4;3;428;232; ; ; ; ;
1785;90;429;228;0	571;0	426;699	136;3	186;0;-800;-600;0	571;0	426;-1	000;-1	000;4;3;428;232; ; ; ; ;
1805;91;428;227;0	571;0	426;699	136;3	143;0;417;214;0	389;0	467;705	904;3	138;0;3;428;232; ; ; ; ;
1825;92;428;227;0	571;0	426;698	730;3	152;0;417;214;0	389;0	468;705	742;3	138;0;3;428;232; ; ; ; ;
1845;93;427;245;0	571;0	427;698	730;3	219;0;-800;-600;0	571;0	427;-1	000;-1	000;4;3;428;232; ; ; ; ;
1865;94;427;237;0	571;0	427;698	730;3	181;0;423;219;0	389;0	468;705	742;3	133;0;3;428;232; ; ; ; ;
1884;95;426;225;0	571;0	427;698	730;3	239;0;-800;-600;0	571;0	427;-1	000;-1	000;4;3;428;232; ; ; ; ;
1904;96;417;231;0	571;0	427;698	730;3	209;0;417;225;0	389;0	468;705	742;3	147;0;3;428;232; ; ; ; ;
1924;97;416;222;0	571;0	427;701	242;3	215;0;417;226;0	389;0	468;704	718;3	143;0;3;428;232; ; ; ; ;
1944;98;422;236;0	571;0	427;701	242;3	261;0;-800;-600;0	571;0	427;-1	000;-1	000;4;3;428;232; ; ; ; ;
1964;99;425;238;0	571;0	427;701	242;3	255;0;419;229;0	389;0	468;704	718;3	094;0;3;428;232; ; ; ; ;
1984;100;440;234;0	571;0	427;701	242;3	242;0;-800;-600;0	571;0	427;-1	000;-1	000;4;3;428;232; ; ; ; ;
2004;101;433;236;0	571;0	427;701	242;3	225;0;426;218;0	389;0	468;704	718;3	089;0;3;428;232; ; ; ; ;
2024;102;440;238;0	571;0	427;699	993;3	211;0;426;214;0	389;0	468;708	049;3	103;0;3;428;232; ; ; ; ;
2044;103;429;233;0	571;0	427;699	993;3	275;0;-800;-600;0	571;0	427;-1	000;-1	000;4;3;428;232; ; ; ; ;
2064;104;427;244;0	571;0	427;699	993;3	245;0;428;211;0	389;0	468;708	049;3	101;0;3;428;232; ; ; ; ;
2084;105;433;231;0	571;0	428;699	993;3	196;0;-800;-600;0	571;0	428;-1	000;-1	000;4;3;428;232; ; ; ; ;
2104;106;427;231;0	571;0	428;699	993;3	222;0;424;228;0	389;0	469;708	049;3	165;0;3;428;232; ; ; ; ;
2124;107;429;229;0	571;0	428;701	320;3	205;0;424;232;0	389;0	469;705	181;3	152;0;3;428;232; ; ; ; ;
2144;108;428;227;0	571;0	428;701	320;3	249;0;-800;-600;0	571;0	428;-1	000;-1	000;4;3;428;232; ; ; ; ;
2163;109;423;236;0	571;0	428;701	320;3	251;0;421;230;0	389;0	469;705	181;3	193;0;3;428;232; ; ; ; ;
2184;110;422;224;0	571;0	428;701	320;3	263;0;429;223;0	389;0	469;705	181;3	157;0;3;428;232; ; ; ; ;
2203;111;436;239;0	571;0	428;701	320;3	282;0;-800;-600;0	571;0	428;-1	000;-1	000;4;3;428;232; ; ; ; ;
2223;112;434;239;0	571;0	428;698	816;3	278;0;-800;-600;0	389;0	469;-1	000;-1	000;4;3;428;232; ; ; ; ;
2243;113;433;244;0	571;0	428;698	816;3	258;0;-800;-600;0	571;0	428;-1	000;-1	000;4;3;428;232; ; ; ; ;
2263;114;438;238;0	571;0	428;698	816;3	278;0;433;215;0	389;0	469;707	544;3	247;0;3;428;232; ; ; ; ;
2283;115;437;251;0	571;0	428;698	816;3	299;0;440;221;0	389;0	469;707	544;3	210;0;3;428;232; ; ; ; ;
2303;116;434;230;0	571;0	429;698	816;3	259;0;436;235;0	389;0	469;707	544;3	262;0;3;428;232; ; ; ; ;
2323;117;436;233;0	571;0	428;697	507;3	269;0;439;247;0	389;0	469;705	328;3	245;0;3;428;232; ; ; ; ;
2343;118;432;234;0	571;0	429;697	507;3	274;0;-800;-600;0	571;0	429;-1	000;-1	000;4;3;428;232; ; ; ; ;
2363;119;433;228;0	571;0	429;697	507;3	267;0;433;233;0	389;0	469;705	328;3	262;0;3;428;232; ; ; ; ;
2383;120;428;223;0	571;0	429;697	507;3	298;0;433;230;0	389;0	469;705	328;3	202;0;3;428;232; ; ; ; ;
2403;121;435;242;0	571;0	429;697	507;3	341;0;432;217;0	389;0	469;705	328;3	206;0;3;428;232; ; ; ; ;
2423;122;433;234;0	571;0	429;701	803;3	370;0;432;211;0	389;0	470;704	814;3	208;0;3;428;232; ; ; ; ;
2443;123;430;241;0	571;0	429;701	803;3	406;0;-800;-600;0	571;0	429;-1	000;-1	000;4;3;428;232; ; ; ; ;
2463;124;426;235;0	571;0	429;701	803;3	313;0;423;227;0	389;0	469;704	814;3	228;0;3;428;232; ; ; ; ;
2483;125;435;239;0	571;0	429;701	803;3	299;0;420;232;0	389;0	469;704	814;3	167;0;3;428;232; ; ; ; ;
2503;126;431;244;0	571;0	429;701	803;3	275;0;-800;-600;0	571;0	429;-1	000;-1	000;4;3;428;232; ; ; ; ;
2522;127;432;243;0	571;0	429;701	216;3	255;0;-800;-600;0	389;0	470;-1	000;-1	000;4;3;428;232; ; ; ; ;
2542;128;429;245;0	571;0	429;701	216;3	282;0;-800;-600;0	571;0	429;-1	000;-1	000;4;3;428;232; ; ; ; ;
2562;129;452;264;0	571;0	429;701	216;3	303;0;436;252;0	389;0	470;704	839;3	220;0;3;428;232; ; ; ; ;
2582;130;575;322;0	569;0	430;701	216;3	272;0;563;302;0	388;0	471;704	839;3	273;0;4;557;323; ; ; ; ;
2602;131;560;328;0	569;0	430;701	216;3	281;0;554;307;0	388;0	471;704	839;3	179;0;4;557;323; ; ; ; ;
2622;132;545;335;0	569;0	430;700	680;3	281;0;544;313;0	388;0	471;703	879;3	179;0;4;557;323; ; ; ; ;
2642;133;567;323;0	569;0	430;700	680;3	272;0;-800;-600;0	569;0	430;-1	000;-1	000;4;4;557;323; ; ; ; ;
2662;134;570;317;0	569;0	430;700	680;3	302;0;552;299;0	388;0	471;703	879;3	159;0;4;557;323; ; ; ; ;
2682;135;564;331;0	569;0	430;700	680;3	245;0;-800;-600;0	569;0	430;-1	000;-1	000;4;4;557;323; ; ; ; ;
2702;136;563;338;0	569;0	430;700	680;3	287;0;550;301;0	388;0	471;703	879;3	088;0;4;557;323; ; ; ; ;
2722;137;563;337;0	570;0	430;703	477;3	301;0;548;303;0	388;0	471;701	722;3	078;0;4;557;323; ; ; ; ;
2742;138;561;328;0	569;0	430;703	477;3	219;0;-800;-600;0	569;0	430;-1	000;-1	000;4;4;557;323; ; ; ; ;
2762;139;564;336;0	570;0	430;703	477;3	230;0;535;325;0	388;0	471;701	722;3	173;0;4;557;323; ; ; ; ;
2781;140;565;336;0	570;0	430;703	477;3	292;0;-800;-600;0	570;0	430;-1	000;-1	000;4;4;557;323; ; ; ; ;
2801;141;561;331;0	570;0	430;703	477;3	255;0;546;306;0	388;0	471;701	722;3	110;0;4;557;323; ; ; ; ;
2821;142;562;338;0	570;0	430;701	707;3	272;0;546;307;0	388;0	471;699	916;3	103;0;4;557;323; ; ; ; ;
2841;143;586;319;0	570;0	430;701	707;3	211;0;-800;-600;0	570;0	430;-1	000;-1	000;4; ; ; ; ; ; ; ;
2861;144;566;317;0	570;0	430;701	707;3	096;0;535;328;0	388;0	471;699	916;3	210;0;5;569;322; ; ; ; ;
2881;145;572;335;0	570;0	430;701	707;3	237;0;-800;-600;0	570;0	430;-1	000;-1	000;4;5;569;322; ; ; ; ;
2901;146;569;313;0	570;0	430;701	707;3	188;0;562;305;0	388;0	471;699	916;3	003;0;5;569;322; ; ; ; ;
2921;147;572;316;0	570;0	430;703	166;3	171;0;563;303;0	388;0	471;701	702;3	011;0;5;569;322; ; ; ; ;
2941;148;563;329;0	570;0	430;703	166;3	172;0;-800;-600;0	570;0	430;-1	000;-1	000;4;5;569;322; ; ; ; ;
2961;149;580;332;0	571;0	430;703	166;3	218;0;-800;-600;0	571;0	430;-1	000;-1	000;4;5;569;322; ; ; ; ;
2981;150;544;254;0	571;0	430;703	166;3	216;0;545;233;0	389;0	470;701	702;3	023;0;6;546;237; ; ; ; ;
3001;151;550;235;0	571;0	430;703	166;3	135;0;-800;-600;0	571;0	430;-1	000;-1	000;4;6;546;237; ; ; ; ;
3021;152;546;227;0	571;0	430;695	545;3	121;0;-800;-600;0	389;0	470;-1	000;-1	000;4;6;546;237; ; ; ; ;
3041;153;557;229;0	571;0	430;695	545;3	165;0;-800;-600;0	571;0	430;-1	000;-1	000;4;6;546;237; ; ; ; ;
3061;154;549;239;0	571;0	430;695	545;3	155;0;537;234;0	389;0	469;703	500;3	133;0;6;546;237; ; ; ; ;
3080;155;544;247;0	571;0	430;695	545;3	145;0;-800;-600;0	571;0	430;-1	000;-1	000;4;6;546;237; ; ; ; ;
3100;156;547;234;0	571;0	430;695	545;3	080;0;-800;-600;0	571;0	430;-1	000;-1	000;4;6;546;237; ; ; ; ;
3120;157;545;240;0	571;0	430;696	968;3	071;0;-800;-600;0	389;0	470;-1	000;-1	000;4;6;546;237; ; ; ; ;
3140;158;542;249;0	571;0	430;696	968;3	165;0;-800;-600;0	571;0	430;-1	000;-1	000;4;6;546;237; ; ; ; ;
3160;159;537;248;0	571;0	430;696	968;3	172;0;545;237;0	389;0	470;702	653;3	090;0;6;546;237; ; ; ; ;
3180;160;-800;-600;-1	000;-1	000;-1	000;-1	000;4;-800;-600;-1	000;-1	000;-1	000;-1	000;4; ; ; ; ; ; ; ;
3200;161;537;224;0	571;0	431;696	968;3	097;0;-800;-600;0	571;0	431;-1	000;-1	000;4;7;544;233; ; ; ; ;
3220;162;537;218;0	571;0	431;697	053;3	084;0;-800;-600;0	389;0	470;-1	000;-1	000;4;7;544;233; ; ; ; ;
3240;163;538;235;0	571;0	431;697	053;3	152;0;-800;-600;0	571;0	431;-1	000;-1	000;4;7;544;233; ; ; ; ;
3260;164;532;248;0	571;0	431;697	053;3	160;0;-800;-600;0	571;0	431;-1	000;-1	000;4;7;544;233; ; ; ; ;
3280;165;549;237;0	571;0	431;697	053;3	107;0;530;217;0	389;0	470;702	617;3	033;0;7;544;233; ; ; ; ;
3300;166;552;241;0	571;0	431;697	053;3	108;0;-800;-600;0	571;0	431;-1	000;-1	000;4;7;544;233; ; ; ; ;
3320;167;555;246;0	571;0	431;696	659;3	108;0;-800;-600;0	389;0	470;-1	000;-1	000;4;7;544;233; ; ; ; ;
3340;168;539;241;0	571;0	431;696	659;3	041;0;-800;-600;0	571;0	431;-1	000;-1	000;4;7;544;233; ; ; ; ;
3360;169;556;225;0	571;0	431;696	659;3	038;0;-800;-600;0	571;0	431;-1	000;-1	000;4;7;544;233; ; ; ; ;
3378; ; ; ; ; ; ; ;5; ; ; ; ; ; ;5; ; ; ;Keyboard;3;39;0;Right
3379;170;553;230;0	571;0	431;696	659;3	096;0;-800;-600;0	571;0	431;-1	000;-1	000;4;7;544;233; ; ; ; ;
3399;171;550;226;0	571;0	431;696	659;3	036;0;-800;-600;0	571;0	431;-1	000;-1	000;4;7;544;233; ; ; ; ;
3419;172;547;228;0	571;0	431;696	383;3	053;0;-800;-600;0	389;0	470;-1	000;-1	000;4;7;544;233; ; ; ; ;
3439;173;540;233;0	571;0	431;696	383;3	065;0;-800;-600;0	571;0	431;-1	000;-1	000;4;7;544;233; ; ; ; ;
3459;174;-800;-600;-1	000;-1	000;-1	000;-1	000;4;-800;-600;-1	000;-1	000;-1	000;-1	000;4; ; ; ; ; ; ; ;
3479;175;540;247;0	571;0	431;696	383;3	022;0;-800;-600;0	571;0	431;-1	000;-1	000;4;8;537;226; ; ; ; ;
3499;176;546;219;0	571;0	431;696	383;3	041;0;-800;-600;0	571;0	431;-1	000;-1	000;4;8;537;226; ; ; ; ;
3519;177;548;218;0	571;0	431;699	966;3	039;0;-800;-600;0	389;0	470;-1	000;-1	000;4;8;537;226; ; ; ; ;
3539;178;543;207;0	571;0	432;699	966;3	105;0;-800;-600;0	571;0	432;-1	000;-1	000;4;8;537;226; ; ; ; ;
3559;179;536;227;0	571;0	432;699	966;3	127;0;-800;-600;0	571;0	432;-1	000;-1	000;4;8;537;226; ; ; ; ;
3579;180;539;235;0	571;0	432;699	966;3	154;0;-800;-600;0	571;0	432;-1	000;-1	000;4;8;537;226; ; ; ; ;
3599;181;529;235;0	571;0	432;699	966;3	052;0;-800;-600;0	571;0	432;-1	000;-1	000;4;8;537;226; ; ; ; ;
3619;182;528;234;0	571;0	432;700	559;3	068;0;-800;-600;0	389;0	470;-1	000;-1	000;4;8;537;226; ; ; ; ;
3639;183;527;239;0	571;0	432;700	559;3	103;0;-800;-600;0	571;0	432;-1	000;-1	000;4;8;537;226; ; ; ; ;
3659;184;-800;-600;-1	000;-1	000;-1	000;-1	000;4;-800;-600;-1	000;-1	000;-1	000;-1	000;4; ; ; ; ; ; ; ;
3678;185;544;258;0	571;0	432;700	559;3	116;0;-800;-600;0	571;0	432;-1	000;-1	000;4;9;535;240; ; ; ; ;
3698;186;543;236;0	571;0	432;700	559;3	126;0;-800;-600;0	571;0	432;-1	000;-1	000;4;9;535;240; ; ; ; ;
3718;187;543;244;0	570;0	432;699	958;3	130;0;-800;-600;0	388;0	471;-1	000;-1	000;4;9;535;240; ; ; ; ;
3738;188;529;229;0	570;0	433;699	958;3	103;0;-800;-600;0	570;0	433;-1	000;-1	000;4;9;535;240; ; ; ; ;
3758;189;544;236;0	570;0	433;699	958;3	154;0;-800;-600;0	570;0	433;-1	000;-1	000;4;9;535;240; ; ; ; ;
3778;190;543;242;0	571;0	433;699	958;3	169;0;-800;-600;0	571;0	433;-1	000;-1	000;4;9;535;240; ; ; ; ;
3798;191;550;237;0	571;0	433;699	958;3	143;0;526;227;0	388;0	470;704	372;3	094;0;9;535;240; ; ; ; ;
3818;192;552;241;0	571;0	433;698	768;3	139;0;526;226;0	388;0	471;705	082;3	097;0;9;535;240; ; ; ; ;
3838;193;550;244;0	571;0	433;698	768;3	162;0;-800;-600;0	571;0	433;-1	000;-1	000;4;9;535;240; ; ; ; ;
3858;194;544;248;0	571;0	433;698	768;3	149;0;525;250;0	388;0	470;705	082;3	164;0;9;535;240; ; ; ; ;
3878;195;542;252;0	571;0	433;698	768;3	128;0;-800;-600;0	571;0	433;-1	000;-1	000;4;9;535;240; ; ; ; ;
3898;196;533;252;0	570;0	433;698	768;3	111;0;-800;-600;0	570;0	433;-1	000;-1	000;4;9;535;240; ; ; ; ;
3918;197;529;249;0	570;0	433;701	143;3	105;0;-800;-600;0	388;0	471;-1	000;-1	000;4;9;535;240; ; ; ; ;
3938;198;533;237;0	570;0	433;701	143;3	133;0;-800;-600;0	570;0	433;-1	000;-1	000;4;9;535;240; ; ; ; ;
3958;199;531;232;0	571;0	433;701	143;3	150;0;-800;-600;0	571;0	433;-1	000;-1	000;4;9;535;240; ; ; ; ;
3978;200;538;234;0	571;0	433;701	143;3	145;0;-800;-600;0	571;0	433;-1	000;-1	000;4;9;535;240; ; ; ; ;
3997;201;538;241;0	571;0	433;701	143;3	235;0;-800;-600;0	571;0	433;-1	000;-1	000;4;9;535;240; ; ; ; ;
4017;202;536;244;0	571;0	433;697	343;3	234;0;-800;-600;0	388;0	471;-1	000;-1	000;4;9;535;240; ; ; ; ;
4030; ; ; ; ; ; ; ;5; ; ; ; ; ; ;5; ; ; ;ShowAVI;8;0;0;Interactive.avi
4037;203;537;265;0	571;0	433;697	343;3	341;0;-800;-600;0	571;0	433;-1	000;-1	000;4;9;535;240; ; ; ; ;
4057;204;541;251;0	571;0	433;697	343;3	188;0;542;228;0	388;0	471;703	409;3	175;0;9;535;240; ; ; ; ;
4077;205;555;234;0	571;0	433;697	343;3	206;0;-800;-600;0	571;0	433;-1	000;-1	000;4;9;535;240; ; ; ; ;
4097;206;542;256;0	571;0	433;697	343;3	201;0;527;239;0	388;0	471;703	409;3	230;0;9;535;240; ; ; ; ;
4117;207;547;244;0	571;0	433;698	293;3	200;0;528;236;0	388;0	471;705	829;3	241;0;9;535;240; ; ; ; ;
4137;208;530;256;0	571;0	433;698	293;3	274;0;-800;-600;0	571;0	433;-1	000;-1	000;4;9;535;240; ; ; ; ;
4157;209;531;267;0	571;0	433;698	293;3	288;0;535;233;0	389;0	471;705	829;3	155;0;9;535;240; ; ; ; ;
4177;210;530;254;0	571;0	433;698	293;3	281;0;-800;-600;0	571;0	433;-1	000;-1	000;4;9;535;240; ; ; ; ;
4197;211;538;254;0	571;0	433;698	293;3	231;0;544;223;0	389;0	471;705	829;3	182;0;9;535;240; ; ; ; ;
4217;212;539;258;0	571;0	433;697	243;3	228;0;543;225;0	389;0	471;703	638;3	173;0;9;535;240; ; ; ; ;
4237;213;527;248;0	572;0	433;697	243;3	286;0;-800;-600;0	572;0	433;-1	000;-1	000;4;9;535;240; ; ; ; ;
4256;214;519;249;0	572;0	433;697	243;3	212;0;539;231;0	389;0	471;703	638;3	242;0;9;535;240; ; ; ; ;
4276;215;535;244;0	572;0	433;697	243;3	142;0;542;239;0	390;0	471;703	638;3	263;0;9;535;240; ; ; ; ;
4296;216;536;236;0	572;0	433;697	243;3	313;0;-800;-600;0	572;0	433;-1	000;-1	000;4;9;535;240; ; ; ; ;
4316;217;536;233;0	572;0	433;698	014;3	264;0;-800;-600;0	390;0	471;-1	000;-1	000;4;9;535;240; ; ; ; ;
4336;218;528;252;0	572;0	433;698	014;3	216;0;-800;-600;0	572;0	433;-1	000;-1	000;4;9;535;240; ; ; ; ;
4356;219;530;260;0	572;0	433;698	014;3	248;0;527;252;0	390;0	470;703	894;3	259;0;9;535;240; ; ; ; ;
4376;220;529;245;0	572;0	433;698	014;3	214;0;516;250;0	390;0	470;703	894;3	219;0;9;535;240; ; ; ; ;
4396;221;524;239;0	572;0	433;698	014;3	188;0;525;239;0	390;0	470;703	894;3	234;0;9;535;240; ; ; ; ;
4416;222;526;234;0	572;0	433;700	681;3	205;0;520;234;0	390;0	470;704	155;3	214;0;9;535;240; ; ; ; ;
4436;223;523;247;0	572;0	433;700	681;3	208;0;-800;-600;0	572;0	433;-1	000;-1	000;4;9;535;240; ; ; ; ;
4456;224;530;247;0	572;0	433;700	681;3	137;0;543;242;0	390;0	470;704	155;3	159;0;9;535;240; ; ; ; ;
4476;225;532;232;0	573;0	433;700	681;3	093;0;-800;-600;0	573;0	433;-1	000;-1	000;4;9;535;240; ; ; ; ;
4496;226;526;239;0	573;0	433;700	681;3	076;0;-800;-600;0	573;0	433;-1	000;-1	000;4;9;535;240; ; ; ; ;
4516;227;530;235;0	573;0	433;700	425;3	057;0;-800;-600;0	390;0	471;-1	000;-1	000;4;9;535;240; ; ; ; ;
4536;228;541;239;0	573;0	433;700	425;3	050;0;-800;-600;0	573;0	433;-1	000;-1	000;4;9;535;240; ; ; ; ;
4556;229;540;239;0	573;0	433;700	425;3	018;0;-800;-600;0	573;0	433;-1	000;-1	000;4;9;535;240; ; ; ; ;
4575;230;536;250;0	573;0	433;700	425;3	011;0;-800;-600;0	573;0	433;-1	000;-1	000;4;9;535;240; ; ; ; ;
4595;231;542;236;0	573;0	433;700	425;2	909;0;-800;-600;0	573;0	433;-1	000;-1	000;4;9;535;240; ; ; ; ;
4615;232;540;241;0	573;0	433;698	219;2	870;0;-800;-600;0	390;0	471;-1	000;-1	000;4;9;535;240; ; ; ; ;
4635;233;534;236;0	573;0	433;698	219;2	912;0;-800;-600;0	573;0	433;-1	000;-1	000;4;9;535;240; ; ; ; ;
4655;234;551;233;0	573;0	433;698	219;2	913;0;-800;-600;0	573;0	433;-1	000;-1	000;4;9;535;240; ; ; ; ;
4675;235;547;238;0	573;0	433;698	219;2	811;0;-800;-600;0	573;0	433;-1	000;-1	000;4;9;535;240; ; ; ; ;
4695;236;526;238;0	573;0	434;698	219;2	832;0;-800;-600;0	573;0	434;-1	000;-1	000;4;9;535;240; ; ; ; ;
4715;237;533;234;0	573;0	433;700	501;2	861;0;-800;-600;0	391;0	471;-1	000;-1	000;4;9;535;240; ; ; ; ;
4735;238;537;219;0	573;0	434;700	501;2	840;0;-800;-600;0	573;0	434;-1	000;-1	000;4;9;535;240; ; ; ; ;
4755;239;538;239;0	573;0	434;700	501;2	827;0;-800;-600;0	573;0	434;-1	000;-1	000;4;9;535;240; ; ; ; ;
4775;240;531;237;0	573;0	434;700	501;2	831;0;-800;-600;0	573;0	434;-1	000;-1	000;4;9;535;240; ; ; ; ;
4795;241;532;235;0	573;0	434;700	501;2	778;0;-800;-600;0	573;0	434;-1	000;-1	000;4;9;535;240; ; ; ; ;
4815;242;532;233;0	573;0	434;701	137;2	770;0;-800;-600;0	391;0	471;-1	000;-1	000;4;9;535;240; ; ; ; ;
4835;243;527;231;0	573;0	434;701	137;2	824;0;-800;-600;0	573;0	434;-1	000;-1	000;4;9;535;240; ; ; ; ;
4854;244;-800;-600;-1	000;-1	000;-1	000;-1	000;4;-800;-600;-1	000;-1	000;-1	000;-1	000;4; ; ; ; ; ; ; ;
4874;245;529;231;0	573;0	434;701	137;2	870;0;-800;-600;0	573;0	434;-1	000;-1	000;4; ; ; ; ; ; ; ;
4894;246;506;216;0	574;0	434;701	137;2	862;0;-800;-600;0	574;0	434;-1	000;-1	000;4; ; ; ; ; ; ; ;
4914;247;504;219;0	575;0	434;697	236;2	837;0;-800;-600;0	393;0	471;-1	000;-1	000;4; ; ; ; ; ; ; ;
4934;248;312;146;0	575;0	433;697	236;2	824;0;-800;-600;0	575;0	433;-1	000;-1	000;4;10;330;145; ; ; ; ;
4954;249;324;137;0	575;0	433;697	236;2	860;0;-800;-600;0	575;0	433;-1	000;-1	000;4;10;330;145; ; ; ; ;
4974;250;317;145;0	575;0	433;697	236;2	853;0;-800;-600;0	575;0	433;-1	000;-1	000;4;10;330;145; ; ; ; ;
4994;251;336;142;0	576;0	433;697	236;2	931;0;-800;-600;0	576;0	433;-1	000;-1	000;4;10;330;145; ; ; ; ;
5014;252;340;148;0	576;0	433;691	519;2	929;0;-800;-600;0	394;0	470;-1	000;-1	000;4;10;330;145; ; ; ; ;
5034;253;341;149;0	576;0	433;691	519;2	941;0;-800;-600;0	576;0	433;-1	000;-1	000;4;10;330;145; ; ; ; ;
5054;254;327;156;0	576;0	433;691	519;2	886;0;-800;-600;0	576;0	433;-1	000;-1	000;4;10;330;145; ; ; ; ;
5074;255;327;151;0	576;0	433;691	519;2	943;0;-800;-600;0	576;0	433;-1	000;-1	000;4;10;330;145; ; ; ; ;
5094;256;325;141;0	576;0	433;691	519;2	936;0;-800;-600;0	576;0	433;-1	000;-1	000;4;10;330;145; ; ; ; ;
5114;257;324;140;0	576;0	433;693	273;2	929;0;-800;-600;0	393;0	470;-1	000;-1	000;4;10;330;145; ; ; ; ;
5134;258;332;163;0	575;0	433;693	273;2	940;0;-800;-600;0	575;0	433;-1	000;-1	000;4;10;330;145; ; ; ; ;
5154;259;332;148;0	575;0	433;693	273;2	987;0;-800;-600;0	575;0	433;-1	000;-1	000;4;10;330;145; ; ; ; ;
5174;260;332;143;0	575;0	434;693	273;2	921;0;-800;-600;0	575;0	434;-1	000;-1	000;4;10;330;145; ; ; ; ;
5193;261;333;147;0	576;0	433;693	273;2	971;0;-800;-600;0	576;0	433;-1	000;-1	000;4;10;330;145; ; ; ; ;
5213;262;333;146;0	576;0	433;692	891;2	942;0;-800;-600;0	393;0	470;-1	000;-1	000;4;10;330;145; ; ; ; ;
5233;263;343;136;0	576;0	434;692	891;2	930;0;-800;-600;0	576;0	434;-1	000;-1	000;4;10;330;145; ; ; ; ;
5253;264;327;129;0	576;0	434;692	891;2	994;0;-800;-600;0	576;0	434;-1	000;-1	000;4;10;330;145; ; ; ; ;
5273;265;419;239;0	574;0	435;692	891;2	947;0;-800;-600;0	574;0	435;-1	000;-1	000;4; ; ; ; ; ; ; ;
5293;266;480;374;0	573;0	437;692	891;3	021;0;-800;-600;0	573;0	437;-1	000;-1	000;4; ; ; ; ; ; ; ;
5313;267;509;410;0	573;0	437;703	470;3	059;0;-800;-600;0	392;0	473;-1	000;-1	000;4; ; ; ; ; ; ; ;
5333;268;479;383;0	573;0	437;703	470;3	029;0;-800;-600;0	573;0	437;-1	000;-1	000;4;11;495;385; ; ; ; ;
5353;269;499;395;0	574;0	437;703	470;3	034;0;-800;-600;0	574;0	437;-1	000;-1	000;4;11;495;385; ; ; ; ;
5373;270;504;378;0	574;0	437;703	470;3	049;0;-800;-600;0	574;0	437;-1	000;-1	000;4;11;495;385; ; ; ; ;
5393;271;491;390;0	574;0	437;703	470;3	127;0;-800;-600;0	574;0	437;-1	000;-1	000;4;11;495;385; ; ; ; ;
5413;272;491;392;0	574;0	436;704	723;3	146;0;-800;-600;0	392;0	473;-1	000;-1	000;4;11;495;385; ; ; ; ;
5433;273;503;390;0	574;0	437;704	723;3	191;0;-800;-600;0	574;0	437;-1	000;-1	000;4;11;495;385; ; ; ; ;
5452;274;497;376;0	574;0	436;704	723;3	056;0;477;354;0	392;0	473;702	625;3	000;0;11;495;385; ; ; ; ;
5472;275;496;399;0	574;0	436;704	723;3	089;0;-800;-600;0	574;0	436;-1	000;-1	000;4; ; ; ; ; ; ; ;
5492;276;506;401;0	574;0	436;704	723;3	221;0;-800;-600;0	574;0	436;-1	000;-1	000;4; ; ; ; ; ; ; ;
5512;277;502;405;0	574;0	436;702	119;3	152;0;-800;-600;0	392;0	473;-1	000;-1	000;4; ; ; ; ; ; ; ;
5532;278;523;386;0	574;0	437;702	119;3	026;0;-800;-600;0	574;0	437;-1	000;-1	000;4; ; ; ; ; ; ; ;
5552;279;559;403;0	573;0	437;702	119;3	194;0;-800;-600;0	573;0	437;-1	000;-1	000;4;12;573;395; ; ; ; ;
5577;280;585;372;0	573;0	437;702	119;2	998;0;560;387;0	391;0	473;704	868;3	010;0;12;573;395; ; ; ; ;
5592;281;572;397;0	573;0	437;702	119;3	177;0;-800;-600;0	573;0	437;-1	000;-1	000;4;12;573;395; ; ; ; ;
5612;282;584;386;0	573;0	437;699	839;3	096;0;-800;-600;0	390;0	474;-1	000;-1	000;4;12;573;395; ; ; ; ;
5632;283;579;403;0	573;0	437;699	839;3	035;0;-800;-600;0	573;0	437;-1	000;-1	000;4;12;573;395; ; ; ; ;
5652;284;591;394;0	573;0	437;699	839;3	050;0;-800;-600;0	573;0	437;-1	000;-1	000;4;12;573;395; ; ; ; ;
5672;285;567;401;0	573;0	437;699	839;3	055;0;-800;-600;0	573;0	437;-1	000;-1	000;4;12;573;395; ; ; ; ;
5692;286;570;392;0	573;0	437;699	839;3	080;0;-800;-600;0	573;0	437;-1	000;-1	000;4;12;573;395; ; ; ; ;
5712;287;574;391;0	573;0	437;703	703;3	109;0;-800;-600;0	391;0	474;-1	000;-1	000;4;12;573;395; ; ; ; ;
5732;288;569;385;0	573;0	437;703	703;3	067;0;-800;-600;0	573;0	437;-1	000;-1	000;4;12;573;395; ; ; ; ;
5752;289;569;394;0	573;0	437;703	703;3	174;0;-800;-600;0	573;0	437;-1	000;-1	000;4;12;573;395; ; ; ; ;
5771;290;569;389;0	573;0	437;703	703;3	137;0;-800;-600;0	573;0	437;-1	000;-1	000;4;12;573;395; ; ; ; ;
5791;291;571;409;0	573;0	438;703	703;3	222;0;-800;-600;0	573;0	438;-1	000;-1	000;4;12;573;395; ; ; ; ;
5811;292;571;412;0	573;0	438;703	519;3	224;0;-800;-600;0	391;0	474;-1	000;-1	000;4;12;573;395; ; ; ; ;
5831;293;583;395;0	573;0	438;703	519;3	160;0;-800;-600;0	573;0	438;-1	000;-1	000;4;12;573;395; ; ; ; ;
5851;294;582;392;0	574;0	438;703	519;3	248;0;-800;-600;0	574;0	438;-1	000;-1	000;4;12;573;395; ; ; ; ;
5871;295;581;395;0	574;0	438;703	519;3	224;0;555;399;0	391;0	475;700	720;3	167;0;12;573;395; ; ; ; ;
5891;296;575;394;0	574;0	438;703	519;3	240;0;-800;-600;0	574;0	438;-1	000;-1	000;4;12;573;395; ; ; ; ;
5911;297;574;393;0	574;0	438;703	531;3	229;0;-800;-600;0	391;0	475;-1	000;-1	000;4;12;573;395; ; ; ; ;
5931;298;571;398;0	574;0	438;703	531;3	245;0;-800;-600;0	574;0	438;-1	000;-1	000;4;12;573;395; ; ; ; ;
5951;299;580;393;0	574;0	438;703	531;3	132;0;576;388;0	392;0	474;703	433;3	119;0;12;573;395; ; ; ; ;
5971;300;585;396;0	574;0	438;703	531;3	294;0;-800;-600;0	574;0	438;-1	000;-1	000;4;12;573;395; ; ; ; ;
5991;301;576;400;0	574;0	438;703	531;3	222;0;565;385;0	392;0	474;703	433;3	189;0;12;573;395; ; ; ; ;
6011;302;581;399;0	575;0	438;702	473;3	199;0;563;387;0	392;0	474;700	971;3	179;0;12;573;395; ; ; ; ;
6031;303;580;402;0	575;0	438;702	473;3	385;0;-800;-600;0	575;0	438;-1	000;-1	000;4;12;573;395; ; ; ; ;
6050;304;562;412;0	575;0	438;702	473;3	344;0;556;393;0	393;0	473;700	971;3	255;0;12;573;395; ; ; ; ;
6070;305;566;402;0	575;0	438;702	473;3	416;0;560;385;0	393;0	473;700	971;3	151;0;12;573;395; ; ; ; ;
6090;306;575;409;0	576;0	438;702	473;3	360;0;-800;-600;0	576;0	438;-1	000;-1	000;4;12;573;395; ; ; ; ;
6110;307;567;404;0	576;0	438;704	354;3	398;0;-800;-600;0	393;0	474;-1	000;-1	000;4;12;573;395; ; ; ; ;
6130;308;-800;-600;-1	000;-1	000;-1	000;-1	000;4;-800;-600;-1	000;-1	000;-1	000;-1	000;4; ; ; ; ; ; ; ;
6150;309;573;408;0	577;0	439;704	354;3	370;0;-800;-600;0	577;0	439;-1	000;-1	000;4;13;568;397; ; ; ; ;
6170;310;586;392;0	577;0	439;704	354;3	331;0;563;388;0	394;0	474;704	776;3	193;0;13;568;397; ; ; ; ;
6190;311;574;407;0	577;0	439;704	354;3	243;0;562;392;0	395;0	474;704	776;3	148;0;13;568;397; ; ; ; ;
6210;312;578;404;0	578;0	439;701	295;3	177;0;561;393;0	395;0	474;703	374;3	142;0;13;568;397; ; ; ; ;
6230;313;567;407;0	578;0	439;701	295;3	311;0;-800;-600;0	578;0	439;-1	000;-1	000;4;13;568;397; ; ; ; ;
6250;314;583;405;0	579;0	439;701	295;3	232;0;559;383;0	396;0	474;703	374;3	120;0;13;568;397; ; ; ; ;
6270;315;573;398;0	579;0	439;701	295;3	246;0;-800;-600;0	579;0	439;-1	000;-1	000;4;13;568;397; ; ; ; ;
6290;316;578;410;0	579;0	439;701	295;3	235;0;554;395;0	396;0	474;703	374;3	262;0;13;568;397; ; ; ; ;
6310;317;574;406;0	580;0	439;703	749;3	252;0;553;397;0	397;0	474;700	846;3	251;0;13;568;397; ; ; ; ;
6330;318;581;402;0	580;0	440;703	749;3	366;0;-800;-600;0	580;0	440;-1	000;-1	000;4;13;568;397; ; ; ; ;
6350;319;574;406;0	580;0	440;703	749;3	375;0;552;389;0	397;0	474;700	846;3	113;0;13;568;397; ; ; ; ;
6371;320;571;398;0	580;0	440;703	749;3	275;0;-800;-600;0	580;0	440;-1	000;-1	000;4;13;568;397; ; ; ; ;
6389;321;577;394;0	580;0	440;703	749;3	276;0;552;392;0	397;0	474;700	846;3	148;0;13;568;397; ; ; ; ;
6409;322;571;396;0	579;0	439;700	863;3	264;0;553;391;0	397;0	474;702	599;3	155;0;13;568;397; ; ; ; ;
6429;323;-800;-600;-1	000;-1	000;-1	000;-1	000;4;-800;-600;-1	000;-1	000;-1	000;-1	000;4; ; ; ; ; ; ; ;
6449;324;-800;-600;-1	000;-1	000;-1	000;-1	000;4;-800;-600;-1	000;-1	000;-1	000;-1	000;4; ; ; ; ; ; ; ;
6469;325;-800;-600;-1	000;-1	000;-1	000;-1	000;4;-800;-600;-1	000;-1	000;-1	000;-1	000;4; ; ; ; ; ; ; ;
6489;326;-800;-600;-1	000;-1	000;-1	000;-1	000;4;-800;-600;-1	000;-1	000;-1	000;-1	000;4; ; ; ; ; ; ; ;
6509;327;-800;-600;0	579;0	439;-1	000;-1	000;4;-800;-600;0	396;0	473;-1	000;-1	000;4; ; ; ; ; ; ; ;
6529;328;-800;-600;-1	000;-1	000;-1	000;-1	000;4;-800;-600;-1	000;-1	000;-1	000;-1	000;4; ; ; ; ; ; ; ;
6549;329;-800;-600;-1	000;-1	000;-1	000;-1	000;4;-800;-600;-1	000;-1	000;-1	000;-1	000;4; ; ; ; ; ; ; ;
6569;330;-800;-600;-1	000;-1	000;-1	000;-1	000;4;-800;-600;-1	000;-1	000;-1	000;-1	000;4; ; ; ; ; ; ; ;
6589;331;-800;-600;-1	000;-1	000;-1	000;-1	000;4;-800;-600;-1	000;-1	000;-1	000;-1	000;4; ; ; ; ; ; ; ;
6609;332;-800;-600;0	579;0	439;-1	000;-1	000;4;-800;-600;0	396;0	473;-1	000;-1	000;4; ; ; ; ; ; ; ;
6629;333;-800;-600;-1	000;-1	000;-1	000;-1	000;4;-800;-600;-1	000;-1	000;-1	000;-1	000;4; ; ; ; ; ; ; ;
6649;334;-800;-600;-1	000;-1	000;-1	000;-1	000;4;-800;-600;-1	000;-1	000;-1	000;-1	000;4; ; ; ; ; ; ; ;
6668;335;-800;-600;-1	000;-1	000;-1	000;-1	000;4;-800;-600;-1	000;-1	000;-1	000;-1	000;4; ; ; ; ; ; ; ;
6689;336;-800;-600;-1	000;-1	000;-1	000;-1	000;4;-800;-600;-1	000;-1	000;-1	000;-1	000;4; ; ; ; ; ; ; ;
6708;337;-800;-600;0	579;0	439;-1	000;-1	000;4;-800;-600;0	396;0	473;-1	000;-1	000;4; ; ; ; ; ; ; ;
6730;338;-800;-600;-1	000;-1	000;-1	000;-1	000;4;-800;-600;-1	000;-1	000;-1	000;-1	000;4; ; ; ; ; ; ; ;
6748;339;-800;-600;-1	000;-1	000;-1	000;-1	000;4;-800;-600;-1	000;-1	000;-1	000;-1	000;4; ; ; ; ; ; ; ;
6769;340;-800;-600;-1	000;-1	000;-1	000;-1	000;4;-800;-600;-1	000;-1	000;-1	000;-1	000;4; ; ; ; ; ; ; ;
6788;341;-800;-600;-1	000;-1	000;-1	000;-1	000;4;-800;-600;-1	000;-1	000;-1	000;-1	000;4; ; ; ; ; ; ; ;
6809;342;-800;-600;0	579;0	440;-1	000;-1	000;4;-800;-600;0	396;0	473;-1	000;-1	000;4; ; ; ; ; ; ; ;
6828;343;-800;-600;-1	000;-1	000;-1	000;-1	000;4;-800;-600;-1	000;-1	000;-1	000;-1	000;4; ; ; ; ; ; ; ;
6848;344;-800;-600;-1	000;-1	000;-1	000;-1	000;4;-800;-600;-1	000;-1	000;-1	000;-1	000;4; ; ; ; ; ; ; ;
6868;345;-800;-600;-1	000;-1	000;-1	000;-1	000;4;-800;-600;-1	000;-1	000;-1	000;-1	000;4; ; ; ; ; ; ; ;
6889;346;-800;-600;-1	000;-1	000;-1	000;-1	000;4;-800;-600;-1	000;-1	000;-1	000;-1	000;4; ; ; ; ; ; ; ;
6908;347;-800;-600;0	580;0	441;-1	000;-1	000;4;-800;-600;0	397;0	475;-1	000;-1	000;4; ; ; ; ; ; ; ;
6929;348;-800;-600;-1	000;-1	000;-1	000;-1	000;4;-800;-600;-1	000;-1	000;-1	000;-1	000;4; ; ; ; ; ; ; ;
6947;349;-800;-600;-1	000;-1	000;-1	000;-1	000;4;-800;-600;-1	000;-1	000;-1	000;-1	000;4; ; ; ; ; ; ; ;
6969;350;-800;-600;-1	000;-1	000;-1	000;-1	000;4;-800;-600;-1	000;-1	000;-1	000;-1	000;4; ; ; ; ; ; ; ;
6987;351;-800;-600;-1	000;-1	000;-1	000;-1	000;4;-800;-600;-1	000;-1	000;-1	000;-1	000;4; ; ; ; ; ; ; ;
7009;352;-800;-600;0	580;0	443;-1	000;-1	000;4;-800;-600;0	397;0	477;-1	000;-1	000;4; ; ; ; ; ; ; ;
7027;353;-800;-600;-1	000;-1	000;-1	000;-1	000;4;-800;-600;-1	000;-1	000;-1	000;-1	000;4; ; ; ; ; ; ; ;
7049;354;-800;-600;-1	000;-1	000;-1	000;-1	000;4;-800;-600;-1	000;-1	000;-1	000;-1	000;4; ; ; ; ; ; ; ;
7067;355;-800;-600;-1	000;-1	000;-1	000;-1	000;4;-800;-600;-1	000;-1	000;-1	000;-1	000;4; ; ; ; ; ; ; ;
7087;356;-800;-600;-1	000;-1	000;-1	000;-1	000;4;-800;-600;-1	000;-1	000;-1	000;-1	000;4; ; ; ; ; ; ; ;
7107;357;-800;-600;0	580;0	444;-1	000;-1	000;4;-800;-600;0	397;0	478;-1	000;-1	000;4; ; ; ; ; ; ; ;
7129;358;-800;-600;-1	000;-1	000;-1	000;-1	000;4;-800;-600;-1	000;-1	000;-1	000;-1	000;4; ; ; ; ; ; ; ;
7147;359;-800;-600;-1	000;-1	000;-1	000;-1	000;4;-800;-600;-1	000;-1	000;-1	000;-1	000;4; ; ; ; ; ; ; ;
7167;360;-800;-600;-1	000;-1	000;-1	000;-1	000;4;-800;-600;-1	000;-1	000;-1	000;-1	000;4; ; ; ; ; ; ; ;
7187;361;-800;-600;-1	000;-1	000;-1	000;-1	000;4;-800;-600;-1	000;-1	000;-1	000;-1	000;4; ; ; ; ; ; ; ;
7209;362;-800;-600;0	580;0	445;-1	000;-1	000;4;-800;-600;0	397;0	479;-1	000;-1	000;4; ; ; ; ; ; ; ;
7226;363;646;391;0	580;0	444;701	445;3	222;0;-800;-600;0	580;0	444;-1	000;-1	000;4; ; ; ; ; ; ; ;
7246;364;636;390;0	580;0	444;701	445;3	293;0;636;363;0	397;0	479;697	143;3	155;0; ; ; ; ; ; ; ;
7266;365;646;380;0	580;0	444;701	445;3	247;0;628;368;0	397;0	479;697	143;3	095;0; ; ; ; ; ; ; ;
7286;366;-800;-600;-1	000;-1	000;-1	000;-1	000;4;-800;-600;-1	000;-1	000;-1	000;-1	000;4; ; ; ; ; ; ; ;
7306;367;-800;-600;0	580;0	444;-1	000;-1	000;4;-800;-600;0	397;0	478;-1	000;-1	000;4; ; ; ; ; ; ; ;
7326;368;-800;-600;-1	000;-1	000;-1	000;-1	000;4;-800;-600;-1	000;-1	000;-1	000;-1	000;4; ; ; ; ; ; ; ;
7346;369;-800;-600;-1	000;-1	000;-1	000;-1	000;4;-800;-600;-1	000;-1	000;-1	000;-1	000;4; ; ; ; ; ; ; ;
7366;370;-800;-600;-1	000;-1	000;-1	000;-1	000;4;-800;-600;-1	000;-1	000;-1	000;-1	000;4; ; ; ; ; ; ; ;
7386;371;-800;-600;-1	000;-1	000;-1	000;-1	000;4;-800;-600;-1	000;-1	000;-1	000;-1	000;4; ; ; ; ; ; ; ;
7406;372;-800;-600;0	580;0	444;-1	000;-1	000;4;-800;-600;0	397;0	478;-1	000;-1	000;4; ; ; ; ; ; ; ;
7426;373;-800;-600;-1	000;-1	000;-1	000;-1	000;4;-800;-600;-1	000;-1	000;-1	000;-1	000;4; ; ; ; ; ; ; ;
7446;374;572;324;0	580;0	444;699	721;3	391;0;-800;-600;0	580;0	444;-1	000;-1	000;4; ; ; ; ; ; ; ;
7466;375;560;324;0	580;0	444;699	721;3	328;0;547;291;0	397;0	478;702	375;3	264;0; ; ; ; ; ; ; ;
7486;376;556;319;0	580;0	444;699	721;3	336;0;542;303;0	397;0	478;702	375;3	352;0; ; ; ; ; ; ; ;
7506;377;553;315;0	580;0	444;702	481;3	356;0;540;308;0	397;0	478;698	110;3	332;0; ; ; ; ; ; ; ;
7526;378;-800;-600;-1	000;-1	000;-1	000;-1	000;4;-800;-600;-1	000;-1	000;-1	000;-1	000;4; ; ; ; ; ; ; ;
7545;379;-800;-600;-1	000;-1	000;-1	000;-1	000;4;-800;-600;-1	000;-1	000;-1	000;-1	000;4; ; ; ; ; ; ; ;
7565;380;536;313;0	581;0	444;702	481;3	369;0;-800;-600;0	581;0	444;-1	000;-1	000;4; ; ; ; ; ; ; ;
7585;381;427;332;0	582;0	444;702	481;3	423;0;417;314;0	399;0	478;698	110;3	362;0;14;413;342; ; ; ; ;
7605;382;428;336;0	582;0	445;698	422;3	404;0;418;307;0	399;0	479;704	583;3	393;0;14;413;342; ; ; ; ;
7625;383;417;347;0	582;0	445;698	422;3	441;0;-800;-600;0	582;0	445;-1	000;-1	000;4;14;413;342; ; ; ; ;
7645;384;421;356;0	582;0	445;698	422;3	404;0;410;316;0	399;0	479;704	583;3	455;0;14;413;342; ; ; ; ;
7665;385;427;351;0	582;0	445;698	422;3	455;0;420;313;0	399;0	479;704	583;3	420;0;14;413;342; ; ; ; ;
7685;386;419;361;0	582;0	445;698	422;3	530;0;406;316;0	399;0	479;704	583;3	468;0;14;413;342; ; ; ; ;
7705;387;423;360;0	582;0	445;700	542;3	542;0;409;315;0	399;0	479;704	750;3	461;0;14;413;342; ; ; ; ;
7725;388;412;348;0	582;0	445;700	542;3	568;0;-800;-600;0	582;0	445;-1	000;-1	000;4;14;413;342; ; ; ; ;
7745;389;416;344;0	582;0	445;700	542;3	458;0;402;319;0	399;0	479;704	750;3	521;0;14;413;342; ; ; ; ;
7765;390;411;347;0	582;0	445;700	542;3	469;0;404;321;0	399;0	479;704	750;3	489;0;14;413;342; ; ; ; ;
7785;391;411;351;0	582;0	445;700	542;3	516;0;404;322;0	399;0	479;704	750;3	520;0;14;413;342; ; ; ; ;
7805;392;412;350;0	582;0	445;700	130;3	458;0;405;324;0	399;0	479;704	835;3	512;0;14;413;342; ; ; ; ;
7825;393;413;359;0	582;0	445;700	130;3	557;0;-800;-600;0	582;0	445;-1	000;-1	000;4;14;413;342; ; ; ; ;
7845;394;416;366;0	582;0	445;700	130;3	604;0;398;348;0	399;0	479;704	835;3	558;0;14;413;342; ; ; ; ;
7864;395;417;359;0	582;0	445;700	130;3	480;0;414;336;0	399;0	479;704	835;3	504;0;14;413;342; ; ; ; ;
7884;396;421;371;0	582;0	446;700	130;3	569;0;405;347;0	399;0	479;704	835;3	559;0;14;413;342; ; ; ; ;
7904;397;423;371;0	582;0	446;698	783;3	556;0;413;343;0	399;0	480;704	955;3	541;0;14;413;342; ; ; ; ;
7924;398;388;410;0	582;0	446;698	783;3	572;0;-800;-600;0	582;0	446;-1	000;-1	000;4;15;383;393; ; ; ; ;
7944;399;391;395;0	582;0	446;698	783;3	495;0;379;368;0	399;0	480;704	955;3	537;0;15;383;393; ; ; ; ;
7964;400;390;405;0	582;0	446;698	783;3	548;0;374;379;0	399;0	480;704	955;3	645;0;15;383;393; ; ; ; ;
7984;401;386;406;0	582;0	446;698	783;3	519;0;381;375;0	399;0	480;704	955;3	590;0;15;383;393; ; ; ; ;
8004;402;386;405;0	583;0	446;700	735;3	554;0;380;381;0	399;0	480;705	110;3	645;0;15;383;393; ; ; ; ;
8024;403;385;395;0	583;0	446;700	735;3	569;0;-800;-600;0	583;0	446;-1	000;-1	000;4;15;383;393; ; ; ; ;
8044;404;391;399;0	583;0	446;700	735;3	641;0;390;375;0	400;0	480;705	110;3	623;0;15;383;393; ; ; ; ;
8064;405;384;403;0	583;0	446;700	735;3	646;0;383;373;0	399;0	480;705	110;3	595;0;15;383;393; ; ; ; ;
8084;406;382;400;0	582;0	446;700	735;3	611;0;377;373;0	399;0	480;705	110;3	595;0;15;383;393; ; ; ; ;
8104;407;382;400;0	583;0	446;702	169;3	659;0;370;373;0	399;0	480;705	399;3	597;0;15;383;393; ; ; ; ;
8124;408;382;402;0	582;0	446;702	169;3	662;0;-800;-600;0	582;0	446;-1	000;-1	000;4;15;383;393; ; ; ; ;
8143;409;377;405;0	582;0	446;702	169;3	645;0;383;376;0	399;0	480;705	399;3	551;0;15;383;393; ; ; ; ;
8163;410;387;400;0	583;0	446;702	169;3	590;0;382;377;0	399;0	480;705	399;3	540;0;15;383;393; ; ; ; ;
8183;411;395;412;0	583;0	446;702	169;3	613;0;382;378;0	399;0	480;705	399;3	545;0;15;383;393; ; ; ; ;
8203;412;396;415;0	583;0	447;699	723;3	572;0;382;380;0	399;0	480;704	257;3	534;0;15;383;393; ; ; ; ;
8223;413;380;419;0	582;0	447;699	723;3	574;0;-800;-600;0	582;0	447;-1	000;-1	000;4;15;383;393; ; ; ; ;
8243;414;377;408;0	582;0	447;699	723;3	515;0;376;387;0	399;0	480;704	257;3	489;0;15;383;393; ; ; ; ;
8263;415;382;409;0	582;0	447;699	723;3	500;0;378;381;0	399;0	480;704	257;3	454;0;15;383;393; ; ; ; ;
8283;416;387;406;0	583;0	447;699	723;3	538;0;380;384;0	399;0	480;704	257;3	434;0;15;383;393; ; ; ; ;
8303;417;388;407;0	583;0	447;699	318;3	539;0;382;380;0	399;0	480;705	125;3	441;0;15;383;393; ; ; ; ;
8323;418;-800;-600;-1	000;-1	000;-1	000;-1	000;4;-800;-600;-1	000;-1	000;-1	000;-1	000;4; ; ; ; ; ; ; ;
8343;419;390;402;0	583;0	447;699	318;3	487;0;-800;-600;0	583;0	447;-1	000;-1	000;4;16;382;391; ; ; ; ;
8363;420;387;394;0	583;0	447;699	318;3	373;0;-800;-600;0	583;0	447;-1	000;-1	000;4;16;382;391; ; ; ; ;
8383;421;391;405;0	583;0	447;699	318;3	413;0;385;368;0	400;0	481;705	125;3	405;0;16;382;391; ; ; ; ;
8403;422;390;404;0	583;0	447;698	871;3	349;0;385;368;0	399;0	481;705	617;3	407;0;16;382;391; ; ; ; ;
8423;423;384;414;0	583;0	448;698	871;3	410;0;-800;-600;0	583;0	448;-1	000;-1	000;4;16;382;391; ; ; ; ;
8442;424;384;407;0	583;0	448;698	871;3	355;0;388;364;0	400;0	481;705	617;3	298;0;16;382;391; ; ; ; ;
8462;425;381;407;0	583;0	448;698	871;3	402;0;377;355;0	400;0	481;705	617;3	322;0;16;382;391; ; ; ; ;
8482;426;380;407;0	583;0	448;698	871;3	442;0;372;386;0	400;0	481;705	617;3	369;0;16;382;391; ; ; ; ;
8502;427;379;408;0	583;0	448;697	884;3	424;0;368;390;0	400;0	481;705	222;3	398;0;16;382;391; ; ; ; ;
8522;428;383;407;0	584;0	448;697	884;3	383;0;-800;-600;0	584;0	448;-1	000;-1	000;4;16;382;391; ; ; ; ;
8542;429;374;402;0	584;0	448;697	884;3	310;0;381;363;0	401;0	481;705	222;3	237;0;16;382;391; ; ; ; ;
8562;430;386;412;0	584;0	448;697	884;3	356;0;378;364;0	401;0	481;705	222;3	271;0;16;382;391; ; ; ; ;
8582;431;387;407;0	584;0	449;697	884;3	288;0;371;360;0	401;0	481;705	222;3	165;0;16;382;391; ; ; ; ;
8602;432;388;406;0	584;0	449;699	134;3	301;0;367;360;0	401;0	481;704	325;3	149;0;16;382;391; ; ; ; ;
8622;433;383;391;0	584;0	449;699	134;3	235;0;-800;-600;0	584;0	449;-1	000;-1	000;4;16;382;391; ; ; ; ;
8642;434;378;401;0	585;0	449;699	134;3	200;0;389;363;0	401;0	481;704	325;3	154;0;16;382;391; ; ; ; ;
8662;435;385;408;0	585;0	449;699	134;3	282;0;-800;-600;0	585;0	449;-1	000;-1	000;4;16;382;391; ; ; ; ;
8682;436;376;391;0	585;0	449;699	134;3	149;0;381;373;0	401;0	480;704	325;3	130;0;16;382;391; ; ; ; ;
8702;437;378;396;0	585;0	449;700	947;3	167;0;381;373;0	401;0	480;705	180;3	134;0;16;382;391; ; ; ; ;
8722;438;382;386;0	585;0	449;700	947;3	098;0;-800;-600;0	585;0	449;-1	000;-1	000;4;16;382;391; ; ; ; ;
8741;439;379;398;0	585;0	449;700	947;3	211;0;-800;-600;0	585;0	449;-1	000;-1	000;4;16;382;391; ; ; ; ;
8761;440;395;405;0	585;0	449;700	947;3	282;0;375;383;0	401;0	480;705	180;3	140;0;16;382;391; ; ; ; ;
8781;441;379;393;0	585;0	449;700	947;3	190;0;-800;-600;0	585;0	449;-1	000;-1	000;4;16;382;391; ; ; ; ;
8801;442;385;394;0	585;0	449;700	784;3	206;0;-800;-600;0	401;0	480;-1	000;-1	000;4;16;382;391; ; ; ; ;
8821;443;384;397;0	585;0	449;700	784;3	093;0;-800;-600;0	585;0	449;-1	000;-1	000;4;16;382;391; ; ; ; ;
8841;444;374;391;0	585;0	449;700	784;3	143;0;-800;-600;0	585;0	449;-1	000;-1	000;4;16;382;391; ; ; ; ;
8861;445;381;382;0	585;0	449;700	784;3	157;0;-800;-600;0	585;0	449;-1	000;-1	000;4;16;382;391; ; ; ; ;
8881;446;393;398;0	585;0	449;700	784;3	286;0;-800;-600;0	585;0	449;-1	000;-1	000;4;16;382;391; ; ; ; ;
8901;447;391;392;0	584;0	449;702	146;3	337;0;-800;-600;0	400;0	480;-1	000;-1	000;4;16;382;391; ; ; ; ;
8921;448;503;405;0	584;0	449;702	146;3	160;0;-800;-600;0	584;0	449;-1	000;-1	000;4;17;511;407; ; ; ; ;
8941;449;515;409;0	584;0	449;702	146;3	231;0;-800;-600;0	584;0	449;-1	000;-1	000;4;17;511;407; ; ; ; ;
8961;450;513;411;0	584;0	450;702	146;3	319;0;478;399;0	400;0	480;701	783;3	120;0;17;511;407; ; ; ; ;
8981;451;519;412;0	584;0	450;702	146;3	275;0;-800;-600;0	584;0	450;-1	000;-1	000;4;17;511;407; ; ; ; ;
9001;452;520;413;0	584;0	450;702	724;3	322;0;-800;-600;0	400;0	480;-1	000;-1	000;4;17;511;407; ; ; ; ;
9020;453;514;407;0	584;0	450;702	724;3	278;0;-800;-600;0	584;0	450;-1	000;-1	000;4;17;511;407; ; ; ; ;
9040;454;517;406;0	584;0	450;702	724;3	187;0;495;396;0	400;0	480;702	458;3	109;0;17;511;407; ; ; ; ;
9060;455;-800;-600;-1	000;-1	000;-1	000;-1	000;4;-800;-600;-1	000;-1	000;-1	000;-1	000;4; ; ; ; ; ; ; ;
9080;456;515;398;0	585;0	449;702	724;3	159;0;-800;-600;0	585;0	449;-1	000;-1	000;4; ; ; ; ; ; ; ;
9100;457;517;394;0	585;0	449;704	936;3	159;0;-800;-600;0	401;0	480;-1	000;-1	000;4; ; ; ; ; ; ; ;
9120;458;-800;-600;-1	000;-1	000;-1	000;-1	000;4;-800;-600;-1	000;-1	000;-1	000;-1	000;4; ; ; ; ; ; ; ;
9140;459;516;408;0	586;0	449;704	936;3	324;0;-800;-600;0	586;0	449;-1	000;-1	000;4; ; ; ; ; ; ; ;
9160;460;515;393;0	586;0	449;704	936;3	208;0;502;389;0	402;0	480;703	255;3	119;0; ; ; ; ; ; ; ;
9180;461;-800;-600;-1	000;-1	000;-1	000;-1	000;4;-800;-600;-1	000;-1	000;-1	000;-1	000;4; ; ; ; ; ; ; ;
9200;462;-800;-600;0	586;0	449;-1	000;-1	000;4;-800;-600;0	402;0	479;-1	000;-1	000;4; ; ; ; ; ; ; ;
9220;463;-800;-600;-1	000;-1	000;-1	000;-1	000;4;-800;-600;-1	000;-1	000;-1	000;-1	000;4; ; ; ; ; ; ; ;
9240;464;558;400;0	585;0	449;704	644;3	221;0;-800;-600;0	585;0	449;-1	000;-1	000;4; ; ; ; ; ; ; ;
9260;465;561;409;0	585;0	449;704	644;3	293;0;549;387;0	402;0	479;704	915;3	095;0; ; ; ; ; ; ; ;
9280;466;-800;-600;-1	000;-1	000;-1	000;-1	000;4;-800;-600;-1	000;-1	000;-1	000;-1	000;4; ; ; ; ; ; ; ;
9300;467;-800;-600;0	585;0	449;-1	000;-1	000;4;-800;-600;0	402;0	480;-1	000;-1	000;4; ; ; ; ; ; ; ;
9319;468;559;410;0	585;0	448;703	962;3	249;0;-800;-600;0	585;0	448;-1	000;-1	000;4; ; ; ; ; ; ; ;
9339;469;561;412;0	585;0	448;703	962;3	294;0;539;395;0	401;0	479;700	823;3	074;0; ; ; ; ; ; ; ;
9359;470;-800;-600;-1	000;-1	000;-1	000;-1	000;4;-800;-600;-1	000;-1	000;-1	000;-1	000;4; ; ; ; ; ; ; ;
9379;471;-800;-600;-1	000;-1	000;-1	000;-1	000;4;-800;-600;-1	000;-1	000;-1	000;-1	000;4; ; ; ; ; ; ; ;
9399;472;-800;-600;0	585;0	448;-1	000;-1	000;4;-800;-600;0	402;0	479;-1	000;-1	000;4; ; ; ; ; ; ; ;
9419;473;-800;-600;-1	000;-1	000;-1	000;-1	000;4;-800;-600;-1	000;-1	000;-1	000;-1	000;4; ; ; ; ; ; ; ;
9439;474;-800;-600;-1	000;-1	000;-1	000;-1	000;4;-800;-600;-1	000;-1	000;-1	000;-1	000;4; ; ; ; ; ; ; ;
9459;475;-800;-600;-1	000;-1	000;-1	000;-1	000;4;-800;-600;-1	000;-1	000;-1	000;-1	000;4; ; ; ; ; ; ; ;
9479;476;-800;-600;-1	000;-1	000;-1	000;-1	000;4;-800;-600;-1	000;-1	000;-1	000;-1	000;4; ; ; ; ; ; ; ;
9499;477;-800;-600;0	585;0	448;-1	000;-1	000;4;-800;-600;0	401;0	479;-1	000;-1	000;4; ; ; ; ; ; ; ;
9519;478;-800;-600;-1	000;-1	000;-1	000;-1	000;4;-800;-600;-1	000;-1	000;-1	000;-1	000;4; ; ; ; ; ; ; ;
9539;479;-800;-600;-1	000;-1	000;-1	000;-1	000;4;-800;-600;-1	000;-1	000;-1	000;-1	000;4; ; ; ; ; ; ; ;
9559;480;-800;-600;-1	000;-1	000;-1	000;-1	000;4;-800;-600;-1	000;-1	000;-1	000;-1	000;4; ; ; ; ; ; ; ;
9579;481;-800;-600;-1	000;-1	000;-1	000;-1	000;4;-800;-600;-1	000;-1	000;-1	000;-1	000;4; ; ; ; ; ; ; ;
9598;482;-800;-600;0	585;0	448;-1	000;-1	000;4;-800;-600;0	401;0	479;-1	000;-1	000;4; ; ; ; ; ; ; ;
9618;483;-800;-600;-1	000;-1	000;-1	000;-1	000;4;-800;-600;-1	000;-1	000;-1	000;-1	000;4; ; ; ; ; ; ; ;
9638;484;-800;-600;-1	000;-1	000;-1	000;-1	000;4;-800;-600;-1	000;-1	000;-1	000;-1	000;4; ; ; ; ; ; ; ;
9658;485;-800;-600;-1	000;-1	000;-1	000;-1	000;4;-800;-600;-1	000;-1	000;-1	000;-1	000;4; ; ; ; ; ; ; ;
9678;486;-800;-600;-1	000;-1	000;-1	000;-1	000;4;-800;-600;-1	000;-1	000;-1	000;-1	000;4; ; ; ; ; ; ; ;
9698;487;-800;-600;0	584;0	448;-1	000;-1	000;4;-800;-600;0	401;0	480;-1	000;-1	000;4; ; ; ; ; ; ; ;
9718;488;-800;-600;-1	000;-1	000;-1	000;-1	000;4;-800;-600;-1	000;-1	000;-1	000;-1	000;4; ; ; ; ; ; ; ;
9738;489;-800;-600;-1	000;-1	000;-1	000;-1	000;4;-800;-600;-1	000;-1	000;-1	000;-1	000;4; ; ; ; ; ; ; ;
9758;490;-800;-600;-1	000;-1	000;-1	000;-1	000;4;-800;-600;-1	000;-1	000;-1	000;-1	000;4; ; ; ; ; ; ; ;
9778;491;-800;-600;-1	000;-1	000;-1	000;-1	000;4;-800;-600;-1	000;-1	000;-1	000;-1	000;4; ; ; ; ; ; ; ;
9798;492;-800;-600;0	584;0	449;-1	000;-1	000;4;-800;-600;0	400;0	481;-1	000;-1	000;4; ; ; ; ; ; ; ;
9818;493;-800;-600;-1	000;-1	000;-1	000;-1	000;4;-800;-600;-1	000;-1	000;-1	000;-1	000;4; ; ; ; ; ; ; ;
9838;494;-800;-600;-1	000;-1	000;-1	000;-1	000;4;-800;-600;-1	000;-1	000;-1	000;-1	000;4; ; ; ; ; ; ; ;
9858;495;-800;-600;-1	000;-1	000;-1	000;-1	000;4;-800;-600;-1	000;-1	000;-1	000;-1	000;4; ; ; ; ; ; ; ;
9878;496;-800;-600;-1	000;-1	000;-1	000;-1	000;4;-800;-600;-1	000;-1	000;-1	000;-1	000;4; ; ; ; ; ; ; ;
9898;497;-800;-600;0	584;0	450;-1	000;-1	000;4;-800;-600;0	400;0	481;-1	000;-1	000;4; ; ; ; ; ; ; ;
9918;498;-800;-600;-1	000;-1	000;-1	000;-1	000;4;-800;-600;-1	000;-1	000;-1	000;-1	000;4; ; ; ; ; ; ; ;
9937;499;-800;-600;-1	000;-1	000;-1	000;-1	000;4;-800;-600;-1	000;-1	000;-1	000;-1	000;4; ; ; ; ; ; ; ;
9957;500;-800;-600;-1	000;-1	000;-1	000;-1	000;4;-800;-600;-1	000;-1	000;-1	000;-1	000;4; ; ; ; ; ; ; ;
9977;501;-800;-600;-1	000;-1	000;-1	000;-1	000;4;-800;-600;-1	000;-1	000;-1	000;-1	000;4; ; ; ; ; ; ; ;
9997;502;-800;-600;0	584;0	450;-1	000;-1	000;4;-800;-600;0	400;0	481;-1	000;-1	000;4; ; ; ; ; ; ; ;
10037;503;-800;-600;-1	000;-1	000;-1	000;-1	000;4;-800;-600;-1	000;-1	000;-1	000;-1	000;4; ; ; ; ; ; ; ;
10057;504;-800;-600;-1	000;-1	000;-1	000;-1	000;4;-800;-600;-1	000;-1	000;-1	000;-1	000;4; ; ; ; ; ; ; ;
10077;505;-800;-600;-1	000;-1	000;-1	000;-1	000;4;-800;-600;-1	000;-1	000;-1	000;-1	000;4; ; ; ; ; ; ; ;
10097;506;499;386;0	584;0	449;704	880;3	229;0;-800;-600;0	584;0	449;-1	000;-1	000;4; ; ; ; ; ; ; ;
10117;507;499;386;0	584;0	449;705	325;3	231;0;-800;-600;0	400;0	480;-1	000;-1	000;4; ; ; ; ; ; ; ;
10137;508;-800;-600;-1	000;-1	000;-1	000;-1	000;4;-800;-600;-1	000;-1	000;-1	000;-1	000;4; ; ; ; ; ; ; ;
10157;509;521;398;0	584;0	449;705	325;3	092;0;-800;-600;0	584;0	449;-1	000;-1	000;4; ; ; ; ; ; ; ;
10177;510;428;398;0	585;0	449;705	325;3	193;0;-800;-600;0	585;0	449;-1	000;-1	000;4; ; ; ; ; ; ; ;
10196;511;243;355;0	586;0	449;705	325;3	154;0;241;344;0	403;0	479;702	137;3	085;0; ; ; ; ; ; ; ;
10216;512;126;346;0	587;0	450;695	892;3	167;0;239;341;0	404;0	479;705	470;3	100;0; ; ; ; ; ; ; ;
10236;513;208;374;0	587;0	450;695	892;3	111;0;-800;-600;0	587;0	450;-1	000;-1	000;4;18;215;365; ; ; ; ;
10256;514;205;361;0	587;0	450;695	892;3	098;0;-800;-600;0	587;0	450;-1	000;-1	000;4;18;215;365; ; ; ; ;
10276;515;201;358;0	587;0	450;695	892;3	069;0;-800;-600;0	587;0	450;-1	000;-1	000;4;18;215;365; ; ; ; ;
10296;516;206;363;0	587;0	450;695	892;3	074;0;-800;-600;0	587;0	450;-1	000;-1	000;4;18;215;365; ; ; ; ;
10316;517;202;359;0	588;0	450;699	270;3	093;0;-800;-600;0	404;0	479;-1	000;-1	000;4;18;215;365; ; ; ; ;
10336;518;204;363;0	587;0	450;699	270;3	111;0;-800;-600;0	587;0	450;-1	000;-1	000;4;18;215;365; ; ; ; ;
10356;519;197;346;0	587;0	450;699	270;3	108;0;-800;-600;0	587;0	450;-1	000;-1	000;4;18;215;365; ; ; ; ;
10376;520;202;356;0	587;0	450;699	270;3	091;0;-800;-600;0	587;0	450;-1	000;-1	000;4;18;215;365; ; ; ; ;
10396;521;205;365;0	587;0	450;699	270;3	139;0;-800;-600;0	587;0	450;-1	000;-1	000;4;18;215;365; ; ; ; ;
10416;522;204;361;0	587;0	450;696	553;3	124;0;-800;-600;0	403;0	479;-1	000;-1	000;4;18;215;365; ; ; ; ;
10436;523;224;369;0	587;0	450;696	553;3	179;0;-800;-600;0	587;0	450;-1	000;-1	000;4;18;215;365; ; ; ; ;
10456;524;221;370;0	587;0	450;696	553;3	065;0;225;352;0	403;0	479;705	586;3	144;0;18;215;365; ; ; ; ;
10476;525;227;372;0	587;0	450;696	553;3	057;0;-800;-600;0	587;0	450;-1	000;-1	000;4;18;215;365; ; ; ; ;
10496;526;231;379;0	587;0	450;696	553;3	158;0;-800;-600;0	587;0	450;-1	000;-1	000;4;18;215;365; ; ; ; ;
10516;527;230;379;0	587;0	450;698	750;3	107;0;-800;-600;0	403;0	479;-1	000;-1	000;4;18;215;365; ; ; ; ;
10535;528;241;386;0	587;0	450;698	750;3	116;0;-800;-600;0	587;0	450;-1	000;-1	000;4;18;215;365; ; ; ; ;
10555;529;226;370;0	587;0	449;698	750;3	217;0;-800;-600;0	587;0	449;-1	000;-1	000;4;18;215;365; ; ; ; ;
10575;530;239;382;0	587;0	449;698	750;3	177;0;228;339;0	403;0	478;706	289;3	128;0;18;215;365; ; ; ; ;
10595;531;302;323;0	586;0	449;698	750;3	197;0;-800;-600;0	586;0	449;-1	000;-1	000;4; ; ; ; ; ; ; ;
10615;532;303;314;0	586;0	449;697	491;3	171;0;-800;-600;0	402;0	478;-1	000;-1	000;4; ; ; ; ; ; ; ;
10635;533;330;335;0	586;0	449;697	491;3	213;0;-800;-600;0	586;0	449;-1	000;-1	000;4;19;322;320; ; ; ; ;
10655;534;322;329;0	586;0	449;697	491;3	214;0;326;302;0	403;0	478;704	657;3	226;0;19;322;320; ; ; ; ;
10675;535;329;337;0	586;0	449;697	491;3	304;0;320;309;0	403;0	478;704	657;3	237;0;19;322;320; ; ; ; ;
10695;536;317;331;0	586;0	449;697	491;3	285;0;330;300;0	403;0	478;704	657;3	233;0;19;322;320; ; ; ; ;
10715;537;317;331;0	586;0	449;699	951;3	278;0;329;302;0	402;0	478;704	681;3	239;0;19;322;320; ; ; ; ;
10735;538;313;330;0	586;0	449;699	951;3	263;0;-800;-600;0	586;0	449;-1	000;-1	000;4;19;322;320; ; ; ; ;
10755;539;312;328;0	586;0	449;699	951;3	238;0;312;306;0	402;0	478;704	681;3	278;0;19;322;320; ; ; ; ;
10775;540;320;336;0	586;0	449;699	951;3	298;0;309;290;0	402;0	478;704	681;3	198;0;19;322;320; ; ; ; ;
10794;541;326;335;0	586;0	449;699	951;3	327;0;325;292;0	402;0	478;704	681;3	229;0;19;322;320; ; ; ; ;
10814;542;329;338;0	586;0	449;698	679;3	329;0;327;295;0	402;0	478;703	694;3	182;0;19;322;320; ; ; ; ;
10834;543;325;333;0	586;0	449;698	679;3	222;0;-800;-600;0	586;0	449;-1	000;-1	000;4;19;322;320; ; ; ; ;
10854;544;327;335;0	586;0	449;698	679;3	251;0;318;296;0	402;0	478;703	694;3	144;0;19;322;320; ; ; ; ;
10874;545;332;337;0	586;0	449;698	679;3	268;0;-800;-600;0	586;0	449;-1	000;-1	000;4;19;322;320; ; ; ; ;
10894;546;333;345;0	586;0	449;698	679;3	262;0;316;296;0	402;0	478;703	694;3	146;0;19;322;320; ; ; ; ;
10914;547;336;350;0	586;0	449;695	280;3	256;0;316;294;0	402;0	478;705	166;3	152;0;19;322;320; ; ; ; ;
10934;548;346;363;0	585;0	449;695	280;3	238;0;-800;-600;0	585;0	449;-1	000;-1	000;4; ; ; ; ; ; ; ;
10954;549;386;361;0	585;0	449;695	280;3	216;0;361;332;0	401;0	478;705	166;3	181;0; ; ; ; ; ; ; ;
10974;550;-800;-600;-1	000;-1	000;-1	000;-1	000;4;-800;-600;-1	000;-1	000;-1	000;-1	000;4; ; ; ; ; ; ; ;
10994;551;389;364;0	585;0	449;695	280;3	191;0;-800;-600;0	585;0	449;-1	000;-1	000;4;20;382;356; ; ; ; ;
11014;552;390;362;0	585;0	449;697	167;3	187;0;-800;-600;0	401;0	478;-1	000;-1	000;4;20;382;356; ; ; ; ;
11034;553;389;352;0	585;0	449;697	167;3	223;0;-800;-600;0	585;0	449;-1	000;-1	000;4;20;382;356; ; ; ; ;
11054;554;391;366;0	585;0	449;697	167;3	293;0;374;329;0	401;0	478;703	625;3	199;0;20;382;356; ; ; ; ;
11074;555;386;361;0	585;0	449;697	167;3	309;0;371;349;0	401;0	478;703	625;3	269;0;20;382;356; ; ; ; ;
11094;556;377;361;0	585;0	449;697	167;3	335;0;366;318;0	401;0	478;703	625;3	222;0;20;382;356; ; ; ; ;
11113;557;374;358;0	585;0	449;700	456;3	369;0;362;320;0	401;0	478;704	066;3	255;0;20;382;356; ; ; ; ;
11133;558;384;361;0	585;0	449;700	456;3	319;0;-800;-600;0	585;0	449;-1	000;-1	000;4;20;382;356; ; ; ; ;
11153;559;381;362;0	585;0	449;700	456;3	361;0;374;336;0	401;0	478;704	066;3	287;0;20;382;356; ; ; ; ;
11173;560;383;370;0	585;0	449;700	456;3	429;0;381;378;0	401;0	478;704	066;3	222;0;20;382;356; ; ; ; ;
11193;561;386;374;0	585;0	449;700	456;3	412;0;375;356;0	401;0	478;704	066;3	344;0;20;382;356; ; ; ; ;
11213;562;386;380;0	585;0	449;698	444;3	387;0;378;376;0	401;0	478;705	030;3	346;0;20;382;356; ; ; ; ;
11233;563;381;366;0	585;0	449;698	444;3	337;0;-800;-600;0	585;0	449;-1	000;-1	000;4;20;382;356; ; ; ; ;
11253;564;391;374;0	585;0	449;698	444;3	341;0;388;347;0	401;0	479;705	030;3	309;0;20;382;356; ; ; ; ;
11273;565;386;371;0	585;0	449;698	444;3	350;0;391;327;0	401;0	479;705	030;3	266;0;20;382;356; ; ; ; ;
11293;566;388;371;0	585;0	449;698	444;3	323;0;386;346;0	401;0	479;705	030;3	427;0;20;382;356; ; ; ; ;
11313;567;389;371;0	585;0	450;699	498;3	331;0;386;339;0	401;0	479;705	531;3	454;0;20;382;356; ; ; ; ;
11333;568;380;372;0	585;0	449;699	498;3	275;0;-800;-600;0	585;0	449;-1	000;-1	000;4;20;382;356; ; ; ; ;
11353;569;378;369;0	585;0	450;699	498;3	299;0;374;327;0	401;0	479;705	531;3	296;0;20;382;356; ; ; ; ;
11373;570;385;371;0	585;0	450;699	498;3	368;0;388;327;0	401;0	479;705	531;3	227;0;20;382;356; ; ; ; ;
11392;571;391;366;0	585;0	450;699	498;3	334;0;379;336;0	401;0	479;705	531;3	313;0;20;382;356; ; ; ; ;
11412;572;392;366;0	585;0	450;699	672;3	370;0;386;340;0	401;0	479;704	503;3	291;0;20;382;356; ; ; ; ;
11432;573;396;389;0	585;0	450;699	672;3	472;0;-800;-600;0	585;0	450;-1	000;-1	000;4; ; ; ; ; ; ; ;
11452;574;390;372;0	585;0	450;699	672;3	328;0;377;337;0	401;0	479;704	503;3	300;0;21;379;352; ; ; ; ;
11472;575;392;375;0	585;0	450;699	672;3	409;0;386;342;0	401;0	479;704	503;3	363;0;21;379;352; ; ; ; ;
11492;576;385;359;0	585;0	450;699	672;3	351;0;374;331;0	401;0	479;704	503;3	318;0;21;379;352; ; ; ; ;
11512;577;383;355;0	585;0	450;700	515;3	390;0;376;330;0	401;0	479;704	125;3	343;0;21;379;352; ; ; ; ;
11532;578;381;359;0	585;0	450;700	515;3	262;0;-800;-600;0	585;0	450;-1	000;-1	000;4;21;379;352; ; ; ; ;
11552;579;377;372;0	585;0	450;700	515;3	343;0;372;331;0	401;0	479;704	125;3	284;0;21;379;352; ; ; ; ;
11572;580;385;375;0	585;0	450;700	515;3	330;0;369;340;0	401;0	479;704	125;3	246;0;21;379;352; ; ; ; ;
11592;581;382;374;0	585;0	450;700	515;3	324;0;376;329;0	401;0	479;704	125;3	276;0;21;379;352; ; ; ; ;
11612;582;382;377;0	585;0	449;697	333;3	304;0;376;333;0	402;0	478;702	473;3	254;0;21;379;352; ; ; ; ;
11632;583;262;94;0	585;0	448;697	333;3	216;0;-800;-600;0	585;0	448;-1	000;-1	000;4; ; ; ; ; ; ; ;
11652;584;284;91;0	586;0	447;697	333;3	144;0;281;57;0	403;0	477;702	473;3	147;0; ; ; ; ; ; ; ;
11672;585;-800;-600;-1	000;-1	000;-1	000;-1	000;4;-800;-600;-1	000;-1	000;-1	000;-1	000;4; ; ; ; ; ; ; ;
11691;586;-800;-600;-1	000;-1	000;-1	000;-1	000;4;-800;-600;-1	000;-1	000;-1	000;-1	000;4; ; ; ; ; ; ; ;
11711;587;-800;-600;0	586;0	448;-1	000;-1	000;4;-800;-600;0	402;0	477;-1	000;-1	000;4; ; ; ; ; ; ; ;
11733;588;279;95;0	586;0	447;690	162;3	102;0;-800;-600;0	586;0	447;-1	000;-1	000;4; ; ; ; ; ; ; ;
11751;589;-800;-600;-1	000;-1	000;-1	000;-1	000;4;-800;-600;-1	000;-1	000;-1	000;-1	000;4; ; ; ; ; ; ; ;
11771;590;274;86;0	586;0	448;690	162;3	134;0;-800;-600;0	586;0	448;-1	000;-1	000;4;22;274;67; ; ; ; ;
11791;591;268;85;0	586;0	448;690	162;3	174;0;282;52;0	402;0	477;698	654;3	165;0;22;274;67; ; ; ; ;
11811;592;263;75;0	586;0	448;695	567;3	217;0;282;52;0	402;0	477;698	803;3	165;0;22;274;67; ; ; ; ;
11831;593;280;66;0	586;0	448;695	567;3	087;0;-800;-600;0	586;0	448;-1	000;-1	000;4;22;274;67; ; ; ; ;
11851;594;271;66;0	586;0	448;695	567;3	114;0;-800;-600;0	586;0	448;-1	000;-1	000;4;22;274;67; ; ; ; ;
11871;595;275;70;0	586;0	448;695	567;3	123;0;-800;-600;0	586;0	448;-1	000;-1	000;4;22;274;67; ; ; ; ;
11891;596;274;67;0	586;0	448;695	567;3	085;0;-800;-600;0	586;0	448;-1	000;-1	000;4;22;274;67; ; ; ; ;
11911;597;275;73;0	586;0	448;692	431;3	087;0;-800;-600;0	402;0	478;-1	000;-1	000;4;22;274;67; ; ; ; ;
11931;598;-800;-600;-1	000;-1	000;-1	000;-1	000;4;-800;-600;-1	000;-1	000;-1	000;-1	000;4; ; ; ; ; ; ; ;
11951;599;-800;-600;-1	000;-1	000;-1	000;-1	000;4;-800;-600;-1	000;-1	000;-1	000;-1	000;4; ; ; ; ; ; ; ;
11971;600;280;73;0	586;0	448;692	431;3	042;0;-800;-600;0	586;0	448;-1	000;-1	000;4; ; ; ; ; ; ; ;
11990;601;-800;-600;-1	000;-1	000;-1	000;-1	000;4;-800;-600;-1	000;-1	000;-1	000;-1	000;4; ; ; ; ; ; ; ;
12010;602;-800;-600;0	586;0	448;-1	000;-1	000;4;-800;-600;0	402;0	478;-1	000;-1	000;4; ; ; ; ; ; ; ;
12030;603;-800;-600;-1	000;-1	000;-1	000;-1	000;4;-800;-600;-1	000;-1	000;-1	000;-1	000;4; ; ; ; ; ; ; ;
12050;604;283;86;0	586;0	448;691	273;3	019;0;-800;-600;0	586;0	448;-1	000;-1	000;4; ; ; ; ; ; ; ;
12070;605;277;94;0	586;0	448;691	273;3	095;0;-800;-600;0	586;0	448;-1	000;-1	000;4; ; ; ; ; ; ; ;
12090;606;-800;-600;-1	000;-1	000;-1	000;-1	000;4;-800;-600;-1	000;-1	000;-1	000;-1	000;4; ; ; ; ; ; ; ;
12110;607;-800;-600;0	586;0	448;-1	000;-1	000;4;-800;-600;0	402;0	478;-1	000;-1	000;4; ; ; ; ; ; ; ;
12130;608;-800;-600;-1	000;-1	000;-1	000;-1	000;4;-800;-600;-1	000;-1	000;-1	000;-1	000;4; ; ; ; ; ; ; ;
12150;609;-800;-600;-1	000;-1	000;-1	000;-1	000;4;-800;-600;-1	000;-1	000;-1	000;-1	000;4; ; ; ; ; ; ; ;
12170;610;-800;-600;-1	000;-1	000;-1	000;-1	000;4;-800;-600;-1	000;-1	000;-1	000;-1	000;4; ; ; ; ; ; ; ;
12190;611;-800;-600;-1	000;-1	000;-1	000;-1	000;4;-800;-600;-1	000;-1	000;-1	000;-1	000;4; ; ; ; ; ; ; ;
12210;612;-800;-600;0	586;0	448;-1	000;-1	000;4;-800;-600;0	402;0	477;-1	000;-1	000;4; ; ; ; ; ; ; ;
12230;613;-800;-600;-1	000;-1	000;-1	000;-1	000;4;-800;-600;-1	000;-1	000;-1	000;-1	000;4; ; ; ; ; ; ; ;
12250;614;-800;-600;-1	000;-1	000;-1	000;-1	000;4;-800;-600;-1	000;-1	000;-1	000;-1	000;4; ; ; ; ; ; ; ;
12270;615;-800;-600;-1	000;-1	000;-1	000;-1	000;4;-800;-600;-1	000;-1	000;-1	000;-1	000;4; ; ; ; ; ; ; ;
12289;616;274;68;0	586;0	448;691	532;3	037;0;-800;-600;0	586;0	448;-1	000;-1	000;4; ; ; ; ; ; ; ;
12309;617;274;67;0	586;0	448;692	048;3	039;0;-800;-600;0	402;0	477;-1	000;-1	000;4; ; ; ; ; ; ; ;
12329;618;271;73;0	586;0	448;692	048;3	100;0;-800;-600;0	586;0	448;-1	000;-1	000;4; ; ; ; ; ; ; ;
12349;619;-800;-600;-1	000;-1	000;-1	000;-1	000;4;-800;-600;-1	000;-1	000;-1	000;-1	000;4; ; ; ; ; ; ; ;
12369;620;-800;-600;-1	000;-1	000;-1	000;-1	000;4;-800;-600;-1	000;-1	000;-1	000;-1	000;4; ; ; ; ; ; ; ;
12389;621;-800;-600;-1	000;-1	000;-1	000;-1	000;4;-800;-600;-1	000;-1	000;-1	000;-1	000;4; ; ; ; ; ; ; ;
12409;622;-800;-600;0	586;0	448;-1	000;-1	000;4;-800;-600;0	402;0	477;-1	000;-1	000;4; ; ; ; ; ; ; ;
12429;623;-800;-600;-1	000;-1	000;-1	000;-1	000;4;-800;-600;-1	000;-1	000;-1	000;-1	000;4; ; ; ; ; ; ; ;
12449;624;-800;-600;-1	000;-1	000;-1	000;-1	000;4;-800;-600;-1	000;-1	000;-1	000;-1	000;4; ; ; ; ; ; ; ;
12469;625;-800;-600;-1	000;-1	000;-1	000;-1	000;4;-800;-600;-1	000;-1	000;-1	000;-1	000;4; ; ; ; ; ; ; ;
12490;626;-800;-600;-1	000;-1	000;-1	000;-1	000;4;-800;-600;-1	000;-1	000;-1	000;-1	000;4; ; ; ; ; ; ; ;
12529;627;-800;-600;0	582;0	448;-1	000;-1	000;4;-800;-600;0	398;0	477;-1	000;-1	000;4; ; ; ; ; ; ; ;
12569;628;-800;-600;-1	000;-1	000;-1	000;-1	000;4;-800;-600;-1	000;-1	000;-1	000;-1	000;4; ; ; ; ; ; ; ;
12588;629;-800;-600;-1	000;-1	000;-1	000;-1	000;4;-800;-600;-1	000;-1	000;-1	000;-1	000;4; ; ; ; ; ; ; ;
12628;630;-800;-600;-1	000;-1	000;-1	000;-1	000;4;-800;-600;-1	000;-1	000;-1	000;-1	000;4; ; ; ; ; ; ; ;
12649;631;-800;-600;-1	000;-1	000;-1	000;-1	000;4;-800;-600;-1	000;-1	000;-1	000;-1	000;4; ; ; ; ; ; ; ;
12668;632;-800;-600;0	582;0	448;-1	000;-1	000;4;-800;-600;0	398;0	476;-1	000;-1	000;4; ; ; ; ; ; ; ;
12708;633;-800;-600;-1	000;-1	000;-1	000;-1	000;4;-800;-600;-1	000;-1	000;-1	000;-1	000;4; ; ; ; ; ; ; ;
12729;634;-800;-600;-1	000;-1	000;-1	000;-1	000;4;-800;-600;-1	000;-1	000;-1	000;-1	000;4; ; ; ; ; ; ; ;
12748;635;-800;-600;-1	000;-1	000;-1	000;-1	000;4;-800;-600;-1	000;-1	000;-1	000;-1	000;4; ; ; ; ; ; ; ;
12788;636;-800;-600;-1	000;-1	000;-1	000;-1	000;4;-800;-600;-1	000;-1	000;-1	000;-1	000;4; ; ; ; ; ; ; ;
12809;637;-800;-600;0	582;0	448;-1	000;-1	000;4;-800;-600;0	398;0	477;-1	000;-1	000;4; ; ; ; ; ; ; ;
12849;638;-800;-600;-1	000;-1	000;-1	000;-1	000;4;-800;-600;-1	000;-1	000;-1	000;-1	000;4; ; ; ; ; ; ; ;
12868;639;-800;-600;-1	000;-1	000;-1	000;-1	000;4;-800;-600;-1	000;-1	000;-1	000;-1	000;4; ; ; ; ; ; ; ;
12889;640;-800;-600;-1	000;-1	000;-1	000;-1	000;4;-800;-600;-1	000;-1	000;-1	000;-1	000;4; ; ; ; ; ; ; ;
12907;641;-800;-600;-1	000;-1	000;-1	000;-1	000;4;-800;-600;-1	000;-1	000;-1	000;-1	000;4; ; ; ; ; ; ; ;
12947;642;-800;-600;0	581;0	451;-1	000;-1	000;4;-800;-600;0	398;0	480;-1	000;-1	000;4; ; ; ; ; ; ; ;
12969;643;-800;-600;-1	000;-1	000;-1	000;-1	000;4;-800;-600;-1	000;-1	000;-1	000;-1	000;4; ; ; ; ; ; ; ;
12987;644;-800;-600;-1	000;-1	000;-1	000;-1	000;4;-800;-600;-1	000;-1	000;-1	000;-1	000;4; ; ; ; ; ; ; ;
13009;645;606;358;0	581;0	451;701	295;3	255;0;-800;-600;0	581;0	451;-1	000;-1	000;4;23;588;360; ; ; ; ;
13027;646;602;368;0	581;0	451;701	295;3	291;0;574;339;0	398;0	480;702	538;3	128;0;23;588;360; ; ; ; ;
13049;647;602;369;0	581;0	451;700	114;3	286;0;572;343;0	398;0	480;698	552;3	110;0;23;588;360; ; ; ; ;
13067;648;599;364;0	582;0	451;700	114;3	219;0;-800;-600;0	582;0	451;-1	000;-1	000;4;23;588;360; ; ; ; ;
13089;649;589;375;0	582;0	451;700	114;3	359;0;574;345;0	398;0	480;698	552;3	158;0;23;588;360; ; ; ; ;
13107;650;605;360;0	581;0	451;700	114;3	267;0;-800;-600;0	581;0	451;-1	000;-1	000;4;23;588;360; ; ; ; ;
13127;651;597;359;0	581;0	451;700	114;3	250;0;560;365;0	398;0	480;698	552;3	254;0;23;588;360; ; ; ; ;
13147;652;595;358;0	581;0	451;700	704;3	302;0;562;361;0	398;0	480;702	689;3	273;0;23;588;360; ; ; ; ;
13166;653;598;366;0	581;0	451;700	704;3	310;0;-800;-600;0	581;0	451;-1	000;-1	000;4;23;588;360; ; ; ; ;
13187;654;591;366;0	581;0	451;700	704;3	287;0;567;366;0	398;0	480;702	689;3	315;0;23;588;360; ; ; ; ;
13206;655;603;359;0	581;0	451;700	704;3	255;0;575;362;0	398;0	480;702	689;3	230;0;23;588;360; ; ; ; ;
13226;656;571;420;0	581;0	451;700	704;3	406;0;539;391;0	398;0	481;702	689;3	307;0; ; ; ; ; ; ; ;
13246;657;568;422;0	581;0	451;701	360;3	398;0;531;400;0	398;0	481;700	552;3	267;0; ; ; ; ; ; ; ;
13266;658;-800;-600;-1	000;-1	000;-1	000;-1	000;4;-800;-600;-1	000;-1	000;-1	000;-1	000;4; ; ; ; ; ; ; ;
13286;659;562;414;0	582;0	451;701	360;3	378;0;-800;-600;0	582;0	451;-1	000;-1	000;4; ; ; ; ; ; ; ;
13306;660;561;423;0	582;0	451;701	360;3	378;0;536;394;0	398;0	481;700	552;3	271;0; ; ; ; ; ; ; ;
13326;661;558;420;0	582;0	451;701	360;3	430;0;543;383;0	398;0	481;700	552;3	237;0; ; ; ; ; ; ; ;
13346;662;557;424;0	581;0	451;701	556;3	449;0;544;382;0	398;0	481;701	601;3	241;0; ; ; ; ; ; ; ;
13366;663;-800;-600;-1	000;-1	000;-1	000;-1	000;4;-800;-600;-1	000;-1	000;-1	000;-1	000;4; ; ; ; ; ; ; ;
13386;664;-800;-600;-1	000;-1	000;-1	000;-1	000;4;-800;-600;-1	000;-1	000;-1	000;-1	000;4; ; ; ; ; ; ; ;
13406;665;559;417;0	581;0	452;701	556;3	451;0;-800;-600;0	581;0	452;-1	000;-1	000;4;24;551;399; ; ; ; ;
13426;666;561;414;0	581;0	451;701	556;3	422;0;543;391;0	398;0	481;701	601;3	327;0;24;551;399; ; ; ; ;
13446;667;562;412;0	581;0	451;703	868;3	433;0;543;392;0	397;0	481;700	455;3	322;0;24;551;399; ; ; ; ;
13466;668;564;409;0	581;0	451;703	868;3	431;0;-800;-600;0	581;0	451;-1	000;-1	000;4;24;551;399; ; ; ; ;
13485;669;558;409;0	581;0	451;703	868;3	500;0;545;392;0	398;0	481;700	455;3	394;0;24;551;399; ; ; ; ;
13505;670;555;408;0	581;0	451;703	868;3	519;0;541;381;0	398;0	481;700	455;3	325;0;24;551;399; ; ; ; ;
13525;671;561;399;0	581;0	451;703	868;3	414;0;543;382;0	398;0	481;700	455;3	336;0;24;551;399; ; ; ; ;
13545;672;556;399;0	581;0	451;702	845;3	446;0;544;382;0	397;0	481;701	412;3	353;0;24;551;399; ; ; ; ;
13565;673;544;405;0	581;0	451;702	845;3	560;0;-800;-600;0	581;0	451;-1	000;-1	000;4;24;551;399; ; ; ; ;
13585;674;510;326;0	581;0	451;702	845;3	425;0;495;304;0	398;0	480;701	412;3	367;0;25;479;286; ; ; ; ;
13605;675;506;299;0	581;0	450;702	845;3	412;0;487;295;0	398;0	480;701	412;3	360;0;25;479;286; ; ; ; ;
13625;676;489;290;0	582;0	450;702	845;3	443;0;483;276;0	398;0	480;701	412;3	387;0;25;479;286; ; ; ; ;
13645;677;482;283;0	581;0	450;700	109;3	431;0;479;264;0	398;0	480;701	045;3	389;0;25;479;286; ; ; ; ;
13665;678;485;286;0	582;0	450;700	109;3	398;0;-800;-600;0	582;0	450;-1	000;-1	000;4;25;479;286; ; ; ; ;
13685;679;488;291;0	582;0	450;700	109;3	447;0;459;282;0	398;0	480;701	045;3	340;0;25;479;286; ; ; ; ;
13705;680;477;284;0	582;0	450;700	109;3	425;0;457;296;0	398;0	480;701	045;3	447;0;25;479;286; ; ; ; ;
13725;681;494;289;0	581;0	450;700	109;3	411;0;454;291;0	398;0	480;701	045;3	330;0;25;479;286; ; ; ; ;
13745;682;492;286;0	581;0	450;700	750;3	435;0;452;284;0	398;0	480;703	630;3	374;0;25;479;286; ; ; ; ;
13765;683;-800;-600;-1	000;-1	000;-1	000;-1	000;4;-800;-600;-1	000;-1	000;-1	000;-1	000;4; ; ; ; ; ; ; ;
13784;684;466;297;0	581;0	450;700	750;3	441;0;-800;-600;0	581;0	450;-1	000;-1	000;4;26;468;299; ; ; ; ;
13804;685;469;304;0	581;0	450;700	750;3	435;0;469;279;0	397;0	480;703	630;3	384;0;26;468;299; ; ; ; ;
13824;686;475;305;0	581;0	450;700	750;3	433;0;467;279;0	397;0	480;703	630;3	338;0;26;468;299; ; ; ; ;
13844;687;479;307;0	581;0	450;700	211;3	429;0;467;279;0	397;0	481;703	119;3	335;0;26;468;299; ; ; ; ;
13864;688;470;308;0	581;0	450;700	211;3	464;0;-800;-600;0	581;0	450;-1	000;-1	000;4;26;468;299; ; ; ; ;
13884;689;472;313;0	581;0	450;700	211;3	462;0;459;300;0	397;0	480;703	119;3	359;0;26;468;299; ; ; ; ;
13904;690;470;319;0	581;0	450;700	211;3	354;0;454;290;0	398;0	481;703	119;3	321;0;26;468;299; ; ; ; ;
13924;691;406;343;0	581;0	451;700	211;3	330;0;397;337;0	398;0	481;703	119;3	320;0;27;394;345; ; ; ; ;
13944;692;402;354;0	581;0	451;695	719;3	286;0;374;347;0	398;0	481;702	939;3	318;0;27;394;345; ; ; ; ;
13964;693;405;344;0	581;0	451;695	719;3	359;0;-800;-600;0	581;0	451;-1	000;-1	000;4;27;394;345; ; ; ; ;
13984;694;409;358;0	581;0	451;695	719;3	302;0;378;350;0	398;0	481;702	939;3	407;0;27;394;345; ; ; ; ;
14004;695;404;357;0	582;0	451;695	719;3	429;0;375;341;0	398;0	481;702	939;3	368;0;27;394;345; ; ; ; ;
14024;696;407;356;0	582;0	451;695	719;3	388;0;381;326;0	398;0	481;702	939;3	283;0;27;394;345; ; ; ; ;
14044;697;408;352;0	582;0	451;699	510;3	411;0;381;314;0	398;0	481;703	529;3	241;0;27;394;345; ; ; ; ;
14064;698;-800;-600;-1	000;-1	000;-1	000;-1	000;4;-800;-600;-1	000;-1	000;-1	000;-1	000;4; ; ; ; ; ; ; ;
14083;699;390;353;0	582;0	451;699	510;3	372;0;-800;-600;0	582;0	451;-1	000;-1	000;4;28;393;347; ; ; ; ;
14103;700;396;353;0	582;0	451;699	510;3	380;0;390;329;0	398;0	481;703	529;3	366;0;28;393;347; ; ; ; ;
14123;701;395;352;0	582;0	451;699	510;3	428;0;387;343;0	398;0	481;703	529;3	349;0;28;393;347; ; ; ; ;
14143;702;395;352;0	582;0	451;699	670;3	450;0;387;343;0	398;0	481;702	859;3	346;0;28;393;347; ; ; ; ;
14163;703;399;356;0	582;0	451;699	670;3	360;0;-800;-600;0	582;0	451;-1	000;-1	000;4;28;393;347; ; ; ; ;
14183;704;399;348;0	582;0	451;699	670;3	471;0;390;344;0	398;0	481;702	859;3	376;0;28;393;347; ; ; ; ;
14203;705;374;421;0	582;0	451;699	670;3	567;0;343;369;0	398;0	482;702	859;3	461;0; ; ; ; ; ; ; ;
14223;706;371;394;0	582;0	451;699	670;3	406;0;378;347;0	398;0	482;702	859;3	397;0; ; ; ; ; ; ; ;
14243;707;369;412;0	582;0	451;699	157;3	486;0;359;354;0	398;0	482;705	919;3	447;0; ; ; ; ; ; ; ;
14263;708;-800;-600;-1	000;-1	000;-1	000;-1	000;4;-800;-600;-1	000;-1	000;-1	000;-1	000;4; ; ; ; ; ; ; ;
14283;709;375;410;0	582;0	451;699	157;3	481;0;-800;-600;0	582;0	451;-1	000;-1	000;4; ; ; ; ; ; ; ;
14303;710;369;408;0	582;0	451;699	157;3	437;0;376;372;0	398;0	482;705	919;3	427;0; ; ; ; ; ; ; ;
14323;711;370;412;0	582;0	451;699	157;3	439;0;370;375;0	398;0	482;705	919;3	472;0; ; ; ; ; ; ; ;
14343;712;371;411;0	582;0	451;700	291;3	447;0;370;375;0	398;0	482;705	610;3	470;0; ; ; ; ; ; ; ;
14362;713;-800;-600;-1	000;-1	000;-1	000;-1	000;4;-800;-600;-1	000;-1	000;-1	000;-1	000;4; ; ; ; ; ; ; ;
14382;714;375;396;0	582;0	451;700	291;3	449;0;-800;-600;0	582;0	451;-1	000;-1	000;4;29;383;376; ; ; ; ;
14402;715;371;404;0	582;0	451;700	291;3	497;0;369;366;0	398;0	482;705	610;3	512;0;29;383;376; ; ; ; ;
14422;716;376;408;0	582;0	451;700	291;3	472;0;381;363;0	398;0	482;705	610;3	491;0;29;383;376; ; ; ; ;
14442;717;376;412;0	582;0	452;699	943;3	494;0;381;362;0	398;0	482;706	030;3	493;0;29;383;376; ; ; ; ;
14462;718;375;402;0	582;0	451;699	943;3	533;0;-800;-600;0	582;0	451;-1	000;-1	000;4;29;383;376; ; ; ; ;
14482;719;377;401;0	582;0	451;699	943;3	481;0;370;352;0	398;0	482;706	030;3	435;0;29;383;376; ; ; ; ;
14502;720;392;389;0	582;0	451;699	943;3	586;0;388;335;0	398;0	482;706	030;3	405;0;29;383;376; ; ; ; ;
14522;721;390;391;0	582;0	451;699	943;3	438;0;388;353;0	398;0	481;706	030;3	383;0;29;383;376; ; ; ; ;
14542;722;388;394;0	582;0	451;698	745;3	453;0;389;348;0	398;0	481;705	888;3	362;0;29;383;376; ; ; ; ;
14562;723;388;388;0	582;0	451;698	745;3	396;0;-800;-600;0	582;0	451;-1	000;-1	000;4;29;383;376; ; ; ; ;
14582;724;400;371;0	582;0	451;698	745;3	368;0;386;369;0	398;0	481;705	888;3	432;0;29;383;376; ; ; ; ;
14602;725;400;385;0	582;0	451;698	745;3	518;0;377;364;0	398;0	481;705	888;3	308;0;29;383;376; ; ; ; ;
14622;726;391;374;0	582;0	451;698	745;3	405;0;383;350;0	398;0	481;705	888;3	314;0;29;383;376; ; ; ; ;
14642;727;397;379;0	582;0	451;698	872;3	430;0;379;344;0	399;0	481;704	067;3	312;0;29;383;376; ; ; ; ;
14662;728;-800;-600;-1	000;-1	000;-1	000;-1	000;4;-800;-600;-1	000;-1	000;-1	000;-1	000;4; ; ; ; ; ; ; ;
14681;729;384;369;0	582;0	451;698	872;3	275;0;-800;-600;0	582;0	451;-1	000;-1	000;4;30;383;356; ; ; ; ;
14701;730;389;363;0	582;0	451;698	872;3	270;0;380;350;0	399;0	481;704	067;3	281;0;30;383;356; ; ; ; ;
14721;731;384;351;0	582;0	451;698	872;3	234;0;379;350;0	399;0	481;704	067;3	245;0;30;383;356; ; ; ; ;
14741;732;386;342;0	582;0	451;700	272;3	224;0;379;349;0	399;0	481;704	896;3	248;0;30;383;356; ; ; ; ;
14761;733;388;358;0	582;0	451;700	272;3	191;0;-800;-600;0	582;0	451;-1	000;-1	000;4;30;383;356; ; ; ; ;
14781;734;393;360;0	582;0	451;700	272;3	204;0;376;353;0	398;0	481;704	896;3	166;0;30;383;356; ; ; ; ;
14801;735;391;369;0	582;0	451;700	272;3	290;0;-800;-600;0	582;0	451;-1	000;-1	000;4;30;383;356; ; ; ; ;
14821;736;385;360;0	582;0	451;700	272;3	134;0;366;353;0	399;0	481;704	896;3	161;0;30;383;356; ; ; ; ;
14841;737;387;365;0	582;0	451;698	671;3	150;0;366;354;0	399;0	481;704	194;3	158;0;30;383;356; ; ; ; ;
14861;738;403;377;0	582;0	451;698	671;3	255;0;-800;-600;0	582;0	451;-1	000;-1	000;4; ; ; ; ; ; ; ;
14881;739;395;353;0	582;0	451;698	671;3	102;0;371;332;0	398;0	481;704	194;3	132;0; ; ; ; ; ; ; ;
14901;740;388;368;0	582;0	451;698	671;3	060;0;-800;-600;0	582;0	451;-1	000;-1	000;4; ; ; ; ; ; ; ;
14921;741;403;380;0	582;0	451;698	671;3	177;0;-800;-600;0	582;0	451;-1	000;-1	000;4; ; ; ; ; ; ; ;
14941;742;397;373;0	582;0	451;697	645;3	078;0;-800;-600;0	399;0	481;-1	000;-1	000;4; ; ; ; ; ; ; ;
14960;743;404;371;0	582;0	451;697	645;3	170;0;-800;-600;0	582;0	451;-1	000;-1	000;4; ; ; ; ; ; ; ;
14980;744;478;422;0	581;0	452;697	645;3	113;0;462;380;0	398;0	482;704	049;3	102;0; ; ; ; ; ; ; ;
15000;745;-800;-600;-1	000;-1	000;-1	000;-1	000;4;-800;-600;-1	000;-1	000;-1	000;-1	000;4; ; ; ; ; ; ; ;
15020;746;-800;-600;-1	000;-1	000;-1	000;-1	000;4;-800;-600;-1	000;-1	000;-1	000;-1	000;4; ; ; ; ; ; ; ;
15040;747;-800;-600;0	581;0	452;-1	000;-1	000;4;-800;-600;0	398;0	482;-1	000;-1	000;4; ; ; ; ; ; ; ;
15060;748;-800;-600;-1	000;-1	000;-1	000;-1	000;4;-800;-600;-1	000;-1	000;-1	000;-1	000;4; ; ; ; ; ; ; ;
15080;749;-800;-600;-1	000;-1	000;-1	000;-1	000;4;-800;-600;-1	000;-1	000;-1	000;-1	000;4; ; ; ; ; ; ; ;
15100;750;467;402;0	581;0	451;701	431;3	113;0;-800;-600;0	581;0	451;-1	000;-1	000;4; ; ; ; ; ; ; ;
15120;751;-800;-600;-1	000;-1	000;-1	000;-1	000;4;-800;-600;-1	000;-1	000;-1	000;-1	000;4; ; ; ; ; ; ; ;
15140;752;-800;-600;0	581;0	451;-1	000;-1	000;4;-800;-600;0	398;0	482;-1	000;-1	000;4; ; ; ; ; ; ; ;
15160;753;-800;-600;-1	000;-1	000;-1	000;-1	000;4;-800;-600;-1	000;-1	000;-1	000;-1	000;4; ; ; ; ; ; ; ;
15180;754;483;400;0	581;0	451;697	914;3	054;0;-800;-600;0	581;0	451;-1	000;-1	000;4;31;481;403; ; ; ; ;
15200;755;480;404;0	581;0	451;697	914;3	008;0;-800;-600;0	581;0	451;-1	000;-1	000;4;31;481;403; ; ; ; ;
15220;756;478;390;0	581;0	451;697	914;3	063;0;-800;-600;0	581;0	451;-1	000;-1	000;4;31;481;403; ; ; ; ;
15240;757;475;387;0	581;0	451;699	279;3	057;0;-800;-600;0	398;0	482;-1	000;-1	000;4;31;481;403; ; ; ; ;
15259;758;478;387;0	581;0	451;699	279;3	048;0;-800;-600;0	581;0	451;-1	000;-1	000;4;31;481;403; ; ; ; ;
15279;759;476;396;0	581;0	451;699	279;3	144;0;-800;-600;0	581;0	451;-1	000;-1	000;4;31;481;403; ; ; ; ;
15299;760;484;408;0	581;0	451;699	279;3	074;0;-800;-600;0	581;0	451;-1	000;-1	000;4;31;481;403; ; ; ; ;
15319;761;488;424;0	581;0	451;699	279;3	233;0;-800;-600;0	581;0	451;-1	000;-1	000;4;31;481;403; ; ; ; ;
15339;762;489;435;0	581;0	451;698	833;3	237;0;-800;-600;0	398;0	482;-1	000;-1	000;4;31;481;403; ; ; ; ;
15359;763;-800;-600;-1	000;-1	000;-1	000;-1	000;4;-800;-600;-1	000;-1	000;-1	000;-1	000;4; ; ; ; ; ; ; ;
15379;764;485;406;0	581;0	451;698	833;3	163;0;-800;-600;0	581;0	451;-1	000;-1	000;4; ; ; ; ; ; ; ;
15399;765;478;385;0	581;0	451;698	833;3	000;0;456;377;0	398;0	482;703	634;3	151;0; ; ; ; ; ; ; ;
15419;766;-800;-600;-1	000;-1	000;-1	000;-1	000;4;-800;-600;-1	000;-1	000;-1	000;-1	000;4; ; ; ; ; ; ; ;
15439;767;-800;-600;0	581;0	451;-1	000;-1	000;4;-800;-600;0	398;0	482;-1	000;-1	000;4; ; ; ; ; ; ; ;
15459;768;479;416;0	582;0	451;699	229;3	106;0;-800;-600;0	582;0	451;-1	000;-1	000;4; ; ; ; ; ; ; ;
15479;769;-800;-600;-1	000;-1	000;-1	000;-1	000;4;-800;-600;-1	000;-1	000;-1	000;-1	000;4; ; ; ; ; ; ; ;
15499;770;-800;-600;-1	000;-1	000;-1	000;-1	000;4;-800;-600;-1	000;-1	000;-1	000;-1	000;4; ; ; ; ; ; ; ;
15519;771;-800;-600;-1	000;-1	000;-1	000;-1	000;4;-800;-600;-1	000;-1	000;-1	000;-1	000;4; ; ; ; ; ; ; ;
15538;772;-800;-600;0	581;0	451;-1	000;-1	000;4;-800;-600;0	398;0	482;-1	000;-1	000;4; ; ; ; ; ; ; ;
15558;773;488;397;0	581;0	451;699	569;3	162;0;-800;-600;0	581;0	451;-1	000;-1	000;4; ; ; ; ; ; ; ;
15578;774;490;397;0	581;0	451;699	569;3	137;0;-800;-600;0	581;0	451;-1	000;-1	000;4; ; ; ; ; ; ; ;
15598;775;483;394;0	582;0	451;699	569;3	103;0;-800;-600;0	582;0	451;-1	000;-1	000;4; ; ; ; ; ; ; ;
15618;776;-800;-600;-1	000;-1	000;-1	000;-1	000;4;-800;-600;-1	000;-1	000;-1	000;-1	000;4; ; ; ; ; ; ; ;
15638;777;-800;-600;0	582;0	451;-1	000;-1	000;4;-800;-600;0	398;0	482;-1	000;-1	000;4; ; ; ; ; ; ; ;
15658;778;-800;-600;-1	000;-1	000;-1	000;-1	000;4;-800;-600;-1	000;-1	000;-1	000;-1	000;4; ; ; ; ; ; ; ;
15678;779;479;409;0	581;0	451;699	540;3	157;0;-800;-600;0	581;0	451;-1	000;-1	000;4; ; ; ; ; ; ; ;
15698;780;-800;-600;-1	000;-1	000;-1	000;-1	000;4;-800;-600;-1	000;-1	000;-1	000;-1	000;4; ; ; ; ; ; ; ;
15718;781;-800;-600;-1	000;-1	000;-1	000;-1	000;4;-800;-600;-1	000;-1	000;-1	000;-1	000;4; ; ; ; ; ; ; ;
15738;782;-800;-600;0	579;0	451;-1	000;-1	000;4;-800;-600;0	396;0	481;-1	000;-1	000;4; ; ; ; ; ; ; ;
15758;783;-800;-600;-1	000;-1	000;-1	000;-1	000;4;-800;-600;-1	000;-1	000;-1	000;-1	000;4; ; ; ; ; ; ; ;
15778;784;-800;-600;-1	000;-1	000;-1	000;-1	000;4;-800;-600;-1	000;-1	000;-1	000;-1	000;4; ; ; ; ; ; ; ;
15798;785;-800;-600;-1	000;-1	000;-1	000;-1	000;4;-800;-600;-1	000;-1	000;-1	000;-1	000;4; ; ; ; ; ; ; ;
15818;786;-800;-600;-1	000;-1	000;-1	000;-1	000;4;-800;-600;-1	000;-1	000;-1	000;-1	000;4; ; ; ; ; ; ; ;
15838;787;-800;-600;0	579;0	451;-1	000;-1	000;4;-800;-600;0	395;0	481;-1	000;-1	000;4; ; ; ; ; ; ; ;
15858;788;-800;-600;-1	000;-1	000;-1	000;-1	000;4;-800;-600;-1	000;-1	000;-1	000;-1	000;4; ; ; ; ; ; ; ;
15877;789;-800;-600;-1	000;-1	000;-1	000;-1	000;4;-800;-600;-1	000;-1	000;-1	000;-1	000;4; ; ; ; ; ; ; ;
15897;790;-800;-600;-1	000;-1	000;-1	000;-1	000;4;-800;-600;-1	000;-1	000;-1	000;-1	000;4; ; ; ; ; ; ; ;
15917;791;-800;-600;-1	000;-1	000;-1	000;-1	000;4;-800;-600;-1	000;-1	000;-1	000;-1	000;4; ; ; ; ; ; ; ;
15937;792;-800;-600;0	578;0	450;-1	000;-1	000;4;-800;-600;0	394;0	481;-1	000;-1	000;4; ; ; ; ; ; ; ;
15957;793;-800;-600;-1	000;-1	000;-1	000;-1	000;4;-800;-600;-1	000;-1	000;-1	000;-1	000;4; ; ; ; ; ; ; ;
15977;794;-800;-600;-1	000;-1	000;-1	000;-1	000;4;-800;-600;-1	000;-1	000;-1	000;-1	000;4; ; ; ; ; ; ; ;
15997;795;-800;-600;-1	000;-1	000;-1	000;-1	000;4;-800;-600;-1	000;-1	000;-1	000;-1	000;4; ; ; ; ; ; ; ;
16017;796;-800;-600;-1	000;-1	000;-1	000;-1	000;4;-800;-600;-1	000;-1	000;-1	000;-1	000;4; ; ; ; ; ; ; ;
16037;797;-800;-600;0	577;0	450;-1	000;-1	000;4;-800;-600;0	393;0	481;-1	000;-1	000;4; ; ; ; ; ; ; ;
16057;798;-800;-600;-1	000;-1	000;-1	000;-1	000;4;-800;-600;-1	000;-1	000;-1	000;-1	000;4; ; ; ; ; ; ; ;
16077;799;-800;-600;-1	000;-1	000;-1	000;-1	000;4;-800;-600;-1	000;-1	000;-1	000;-1	000;4; ; ; ; ; ; ; ;
16097;800;-800;-600;-1	000;-1	000;-1	000;-1	000;4;-800;-600;-1	000;-1	000;-1	000;-1	000;4; ; ; ; ; ; ; ;
16117;801;-800;-600;-1	000;-1	000;-1	000;-1	000;4;-800;-600;-1	000;-1	000;-1	000;-1	000;4; ; ; ; ; ; ; ;
16136;802;-800;-600;0	577;0	450;-1	000;-1	000;4;-800;-600;0	393;0	480;-1	000;-1	000;4; ; ; ; ; ; ; ;
16156;803;-800;-600;-1	000;-1	000;-1	000;-1	000;4;-800;-600;-1	000;-1	000;-1	000;-1	000;4; ; ; ; ; ; ; ;
16178;804;-800;-600;-1	000;-1	000;-1	000;-1	000;4;-800;-600;-1	000;-1	000;-1	000;-1	000;4; ; ; ; ; ; ; ;
16196;805;-800;-600;-1	000;-1	000;-1	000;-1	000;4;-800;-600;-1	000;-1	000;-1	000;-1	000;4; ; ; ; ; ; ; ;
16216;806;-800;-600;-1	000;-1	000;-1	000;-1	000;4;-800;-600;-1	000;-1	000;-1	000;-1	000;4; ; ; ; ; ; ; ;
16236;807;-800;-600;0	577;0	451;-1	000;-1	000;4;-800;-600;0	394;0	480;-1	000;-1	000;4; ; ; ; ; ; ; ;
16256;808;415;363;0	579;0	451;699	209;3	287;0;-800;-600;0	579;0	451;-1	000;-1	000;4; ; ; ; ; ; ; ;
16276;809;298;366;0	580;0	453;699	209;3	173;0;295;337;0	397;0	482;698	215;3	101;0; ; ; ; ; ; ; ;
16296;810;-800;-600;-1	000;-1	000;-1	000;-1	000;4;-800;-600;-1	000;-1	000;-1	000;-1	000;4; ; ; ; ; ; ; ;
16316;811;299;370;0	580;0	455;699	209;3	204;0;-800;-600;0	580;0	455;-1	000;-1	000;4;32;290;359; ; ; ; ;
16336;812;301;374;0	580;0	456;696	814;3	209;0;-800;-600;0	396;0	484;-1	000;-1	000;4;32;290;359; ; ; ; ;
16356;813;301;363;0	579;0	458;696	814;3	274;0;-800;-600;0	579;0	458;-1	000;-1	000;4;32;290;359; ; ; ; ;
16376;814;294;364;0	579;0	459;696	814;3	262;0;276;315;0	395;0	486;705	595;3	248;0;32;290;359; ; ; ; ;
16396;815;292;360;0	578;0	460;696	814;3	270;0;279;348;0	394;0	486;705	595;3	351;0;32;290;359; ; ; ; ;
16416;816;288;375;0	577;0	460;696	814;3	319;0;281;347;0	393;0	487;705	595;3	238;0;32;290;359; ; ; ; ;
16436;817;286;375;0	576;0	461;697	829;3	323;0;282;346;0	393;0	487;705	222;3	268;0;32;290;359; ; ; ; ;
16455;818;286;364;0	576;0	461;697	829;3	327;0;-800;-600;0	576;0	461;-1	000;-1	000;4;32;290;359; ; ; ; ;
16475;819;289;370;0	576;0	462;697	829;3	315;0;291;331;0	393;0	488;705	222;3	321;0;32;290;359; ; ; ; ;
16495;820;307;380;0	576;0	462;697	829;3	371;0;281;339;0	393;0	488;705	222;3	276;0;32;290;359; ; ; ; ;
16515;821;288;371;0	577;0	462;697	829;3	345;0;286;326;0	393;0	488;705	222;3	363;0;32;290;359; ; ; ; ;
16535;822;294;377;0	577;0	462;695	314;3	342;0;281;327;0	393;0	488;705	747;3	365;0;32;290;359; ; ; ; ;
16555;823;290;378;0	577;0	462;695	314;3	343;0;-800;-600;0	577;0	462;-1	000;-1	000;4;32;290;359; ; ; ; ;
16575;824;289;365;0	578;0	462;695	314;3	335;0;284;341;0	394;0	487;705	747;3	391;0;32;290;359; ; ; ; ;
16595;825;295;381;0	578;0	462;695	314;3	332;0;286;343;0	394;0	487;705	747;3	265;0;32;290;359; ; ; ; ;
16615;826;290;372;0	577;0	462;695	314;3	311;0;289;353;0	394;0	487;705	747;3	364;0;32;290;359; ; ; ; ;
16635;827;289;366;0	577;0	462;698	883;3	320;0;291;358;0	394;0	487;705	661;3	313;0;32;290;359; ; ; ; ;
16655;828;299;373;0	577;0	462;698	883;3	371;0;-800;-600;0	577;0	462;-1	000;-1	000;4;32;290;359; ; ; ; ;
16675;829;303;365;0	577;0	462;698	883;3	318;0;287;319;0	393;0	488;705	661;3	347;0; ; ; ; ; ; ; ;
16695;830;292;364;0	577;0	462;698	883;3	354;0;302;339;0	393;0	488;705	661;3	354;0; ; ; ; ; ; ; ;
16715;831;293;371;0	577;0	462;698	883;3	339;0;282;335;0	393;0	488;705	661;3	350;0; ; ; ; ; ; ; ;
16734;832;296;370;0	576;0	462;694	669;3	338;0;286;332;0	393;0	488;703	733;3	345;0; ; ; ; ; ; ; ;
16754;833;-800;-600;-1	000;-1	000;-1	000;-1	000;4;-800;-600;-1	000;-1	000;-1	000;-1	000;4; ; ; ; ; ; ; ;
16774;834;-800;-600;-1	000;-1	000;-1	000;-1	000;4;-800;-600;-1	000;-1	000;-1	000;-1	000;4; ; ; ; ; ; ; ;
16794;835;316;326;0	577;0	462;694	669;3	431;0;-800;-600;0	577;0	462;-1	000;-1	000;4;33;311;310; ; ; ; ;
16814;836;314;332;0	577;0	462;694	669;3	427;0;298;287;0	393;0	488;703	733;3	397;0;33;311;310; ; ; ; ;
16834;837;313;329;0	577;0	462;698	021;3	443;0;298;286;0	393;0	488;705	183;3	403;0;33;311;310; ; ; ; ;
16854;838;312;321;0	577;0	462;698	021;3	435;0;-800;-600;0	577;0	462;-1	000;-1	000;4;33;311;310; ; ; ; ;
16874;839;317;337;0	577;0	462;698	021;3	494;0;311;280;0	393;0	488;705	183;3	417;0;33;311;310; ; ; ; ;
16894;840;325;335;0	576;0	462;698	021;3	556;0;309;286;0	393;0	489;705	183;3	435;0;33;311;310; ; ; ; ;
16914;841;313;329;0	576;0	462;698	021;3	532;0;310;283;0	393;0	489;705	183;3	462;0;33;311;310; ; ; ; ;
16934;842;318;339;0	576;0	462;695	655;3	553;0;309;285;0	392;0	489;705	368;3	484;0;33;311;310; ; ; ; ;
16954;843;335;336;0	576;0	462;695	655;3	495;0;-800;-600;0	576;0	462;-1	000;-1	000;4; ; ; ; ; ; ; ;
16974;844;331;320;0	576;0	462;695	655;3	464;0;312;280;0	392;0	489;705	368;3	466;0; ; ; ; ; ; ; ;
16994;845;387;343;0	575;0	462;695	655;3	449;0;388;316;0	392;0	489;705	368;3	430;0;34;375;335; ; ; ; ;
17014;846;384;349;0	575;0	462;695	655;3	496;0;376;327;0	392;0	489;705	368;3	409;0;34;375;335; ; ; ; ;
17034;847;379;344;0	575;0	462;700	065;3	498;0;364;340;0	392;0	489;703	736;3	380;0;34;375;335; ; ; ; ;
17053;848;376;356;0	575;0	462;700	065;3	487;0;-800;-600;0	575;0	462;-1	000;-1	000;4;34;375;335; ; ; ; ;
17073;849;390;356;0	576;0	462;700	065;3	438;0;364;326;0	392;0	489;703	736;3	344;0;34;375;335; ; ; ; ;
17093;850;374;350;0	576;0	462;700	065;3	461;0;368;311;0	393;0	489;703	736;3	364;0;34;375;335; ; ; ; ;
17113;851;388;336;0	576;0	462;700	065;3	431;0;365;309;0	393;0	490;703	736;3	354;0;34;375;335; ; ; ; ;
17133;852;382;334;0	577;0	463;698	385;3	428;0;366;307;0	393;0	490;703	968;3	365;0;34;375;335; ; ; ; ;
17153;853;-800;-600;-1	000;-1	000;-1	000;-1	000;4;-800;-600;-1	000;-1	000;-1	000;-1	000;4; ; ; ; ; ; ; ;
17173;854;-800;-600;-1	000;-1	000;-1	000;-1	000;4;-800;-600;-1	000;-1	000;-1	000;-1	000;4; ; ; ; ; ; ; ;
17193;855;-800;-600;-1	000;-1	000;-1	000;-1	000;4;-800;-600;-1	000;-1	000;-1	000;-1	000;4; ; ; ; ; ; ; ;
17213;856;-800;-600;-1	000;-1	000;-1	000;-1	000;4;-800;-600;-1	000;-1	000;-1	000;-1	000;4; ; ; ; ; ; ; ;
17233;857;-800;-600;0	576;0	465;-1	000;-1	000;4;-800;-600;0	392;0	493;-1	000;-1	000;4; ; ; ; ; ; ; ;
17253;858;384;350;0	576;0	465;698	070;3	383;0;-800;-600;0	576;0	465;-1	000;-1	000;4; ; ; ; ; ; ; ;
17273;859;379;338;0	576;0	465;698	070;3	382;0;375;324;0	392;0	493;703	663;3	343;0; ; ; ; ; ; ; ;
17293;860;383;349;0	576;0	465;698	070;3	448;0;372;324;0	392;0	493;703	663;3	352;0; ; ; ; ; ; ; ;
17313;861;384;334;0	576;0	466;698	070;3	388;0;357;321;0	392;0	493;703	663;3	337;0; ; ; ; ; ; ; ;
17332;862;383;339;0	576;0	466;696	005;3	395;0;350;319;0	392;0	494;704	194;3	340;0; ; ; ; ; ; ; ;
17352;863;386;361;0	576;0	466;696	005;3	397;0;-800;-600;0	576;0	466;-1	000;-1	000;4; ; ; ; ; ; ; ;
17372;864;379;355;0	576;0	466;696	005;3	468;0;372;324;0	392;0	493;704	194;3	363;0; ; ; ; ; ; ; ;
17392;865;379;352;0	576;0	466;696	005;3	423;0;372;322;0	392;0	493;704	194;3	363;0; ; ; ; ; ; ; ;
17412;866;376;362;0	576;0	466;696	005;3	447;0;374;326;0	392;0	493;704	194;3	355;0; ; ; ; ; ; ; ;
17432;867;375;357;0	576;0	466;697	677;3	433;0;374;326;0	392;0	493;704	609;3	354;0; ; ; ; ; ; ; ;
17452;868;-800;-600;-1	000;-1	000;-1	000;-1	000;4;-800;-600;-1	000;-1	000;-1	000;-1	000;4; ; ; ; ; ; ; ;
17472;869;-800;-600;-1	000;-1	000;-1	000;-1	000;4;-800;-600;-1	000;-1	000;-1	000;-1	000;4; ; ; ; ; ; ; ;
17492;870;-800;-600;-1	000;-1	000;-1	000;-1	000;4;-800;-600;-1	000;-1	000;-1	000;-1	000;4; ; ; ; ; ; ; ;
17512;871;-800;-600;-1	000;-1	000;-1	000;-1	000;4;-800;-600;-1	000;-1	000;-1	000;-1	000;4; ; ; ; ; ; ; ;
17532;872;-800;-600;0	576;0	465;-1	000;-1	000;4;-800;-600;0	392;0	492;-1	000;-1	000;4; ; ; ; ; ; ; ;
17552;873;372;366;0	576;0	465;698	376;3	499;0;-800;-600;0	576;0	465;-1	000;-1	000;4; ; ; ; ; ; ; ;
17572;874;369;365;0	576;0	465;698	376;3	535;0;363;312;0	392;0	492;703	897;3	408;0; ; ; ; ; ; ; ;
17592;875;367;356;0	576;0	465;698	376;3	573;0;369;324;0	392;0	492;703	897;3	474;0; ; ; ; ; ; ; ;
17612;876;379;356;0	576;0	465;698	376;3	508;0;376;334;0	393;0	492;703	897;3	404;0; ; ; ; ; ; ; ;
17632;877;378;358;0	576;0	464;697	600;3	532;0;382;343;0	393;0	492;704	105;3	429;0; ; ; ; ; ; ; ;
17651;878;-800;-600;-1	000;-1	000;-1	000;-1	000;4;-800;-600;-1	000;-1	000;-1	000;-1	000;4; ; ; ; ; ; ; ;
17671;879;-800;-600;-1	000;-1	000;-1	000;-1	000;4;-800;-600;-1	000;-1	000;-1	000;-1	000;4; ; ; ; ; ; ; ;
17692;880;-800;-600;-1	000;-1	000;-1	000;-1	000;4;-800;-600;-1	000;-1	000;-1	000;-1	000;4; ; ; ; ; ; ; ;
17711;881;-800;-600;-1	000;-1	000;-1	000;-1	000;4;-800;-600;-1	000;-1	000;-1	000;-1	000;4; ; ; ; ; ; ; ;
17731;882;-800;-600;0	577;0	464;-1	000;-1	000;4;-800;-600;0	393;0	492;-1	000;-1	000;4; ; ; ; ; ; ; ;
17751;883;-800;-600;-1	000;-1	000;-1	000;-1	000;4;-800;-600;-1	000;-1	000;-1	000;-1	000;4; ; ; ; ; ; ; ;
17771;884;-800;-600;-1	000;-1	000;-1	000;-1	000;4;-800;-600;-1	000;-1	000;-1	000;-1	000;4; ; ; ; ; ; ; ;
17791;885;-800;-600;-1	000;-1	000;-1	000;-1	000;4;-800;-600;-1	000;-1	000;-1	000;-1	000;4; ; ; ; ; ; ; ;
17811;886;-800;-600;-1	000;-1	000;-1	000;-1	000;4;-800;-600;-1	000;-1	000;-1	000;-1	000;4; ; ; ; ; ; ; ;
17831;887;-800;-600;0	576;0	464;-1	000;-1	000;4;-800;-600;0	393;0	492;-1	000;-1	000;4; ; ; ; ; ; ; ;
17851;888;-800;-600;-1	000;-1	000;-1	000;-1	000;4;-800;-600;-1	000;-1	000;-1	000;-1	000;4; ; ; ; ; ; ; ;
17871;889;-800;-600;-1	000;-1	000;-1	000;-1	000;4;-800;-600;-1	000;-1	000;-1	000;-1	000;4; ; ; ; ; ; ; ;
17891;890;-800;-600;-1	000;-1	000;-1	000;-1	000;4;-800;-600;-1	000;-1	000;-1	000;-1	000;4; ; ; ; ; ; ; ;
17910;891;260;261;0	578;0	465;697	583;3	375;0;-800;-600;0	578;0	465;-1	000;-1	000;4; ; ; ; ; ; ; ;
17930;892;261;263;0	578;0	465;695	644;3	366;0;-800;-600;0	395;0	492;-1	000;-1	000;4; ; ; ; ; ; ; ;
17950;893;-800;-600;-1	000;-1	000;-1	000;-1	000;4;-800;-600;-1	000;-1	000;-1	000;-1	000;4; ; ; ; ; ; ; ;
17970;894;-800;-600;-1	000;-1	000;-1	000;-1	000;4;-800;-600;-1	000;-1	000;-1	000;-1	000;4; ; ; ; ; ; ; ;
17990;895;252;252;0	580;0	466;695	644;3	270;0;-800;-600;0	580;0	466;-1	000;-1	000;4; ; ; ; ; ; ; ;
18012;896;256;259;0	580;0	467;695	644;3	283;0;243;227;0	396;0	493;704	551;3	319;0; ; ; ; ; ; ; ;
18030;897;257;260;0	580;0	467;694	165;3	276;0;243;227;0	396;0	493;704	253;3	318;0; ; ; ; ; ; ; ;
18050;898;-800;-600;-1	000;-1	000;-1	000;-1	000;4;-800;-600;-1	000;-1	000;-1	000;-1	000;4; ; ; ; ; ; ; ;
18070;899;251;254;0	579;0	466;694	165;3	232;0;-800;-600;0	579;0	466;-1	000;-1	000;4; ; ; ; ; ; ; ;
18090;900;266;253;0	579;0	466;694	165;3	244;0;244;244;0	395;0	492;704	253;3	323;0; ; ; ; ; ; ; ;
18110;901;262;254;0	578;0	465;694	165;3	221;0;233;236;0	394;0	492;704	253;3	263;0; ; ; ; ; ; ; ;
18130;902;258;254;0	577;0	465;694	258;3	222;0;233;236;0	393;0	493;704	135;3	263;0; ; ; ; ; ; ; ;
18150;903;254;269;0	577;0	465;694	258;3	167;0;-800;-600;0	577;0	465;-1	000;-1	000;4; ; ; ; ; ; ; ;
18170;904;185;281;0	577;0	465;694	258;3	229;0;179;245;0	394;0	493;704	135;3	183;0;35;186;270; ; ; ; ;
18190;905;192;287;0	577;0	465;694	258;3	240;0;-800;-600;0	577;0	465;-1	000;-1	000;4;35;186;270; ; ; ; ;
18210;906;190;271;0	577;0	464;694	258;3	199;0;193;248;0	394;0	493;704	135;3	154;0;35;186;270; ; ; ; ;
18229;907;188;279;0	578;0	464;695	073;3	239;0;193;247;0	394;0	492;705	675;3	160;0;35;186;270; ; ; ; ;
18249;908;179;277;0	578;0	464;695	073;3	193;0;-800;-600;0	578;0	464;-1	000;-1	000;4;35;186;270; ; ; ; ;
18269;909;170;283;0	579;0	463;695	073;3	177;0;189;246;0	395;0	491;705	675;3	216;0;35;186;270; ; ; ; ;
18289;910;186;274;0	579;0	463;695	073;3	258;0;185;273;0	396;0	491;705	675;3	237;0;35;186;270; ; ; ; ;
18309;911;192;273;0	580;0	463;695	073;3	252;0;182;249;0	396;0	490;705	675;3	217;0;35;186;270; ; ; ; ;
18329;912;192;272;0	580;0	462;696	711;3	253;0;178;260;0	397;0	490;705	005;3	221;0;35;186;270; ; ; ; ;
18349;913;187;271;0	581;0	462;696	711;3	280;0;-800;-600;0	581;0	462;-1	000;-1	000;4;35;186;270; ; ; ; ;
18370;914;174;280;0	581;0	461;696	711;3	318;0;176;274;0	397;0	489;705	005;3	348;0;35;186;270; ; ; ; ;
18389;915;192;282;0	581;0	460;696	711;3	286;0;183;254;0	398;0	488;705	005;3	298;0;35;186;270; ; ; ; ;
18410;916;187;281;0	582;0	460;696	711;3	356;0;186;258;0	398;0	488;705	005;3	371;0;35;186;270; ; ; ; ;
18429;917;186;283;0	582;0	460;695	439;3	351;0;188;262;0	398;0	488;704	868;3	362;0;35;186;270; ; ; ; ;
18451;918;192;284;0	582;0	460;695	439;3	316;0;-800;-600;0	582;0	460;-1	000;-1	000;4;35;186;270; ; ; ; ;
18469;919;197;289;0	582;0	460;695	439;3	361;0;185;260;0	398;0	488;704	868;3	393;0;35;186;270; ; ; ; ;
18491;920;188;277;0	582;0	461;695	439;3	335;0;179;247;0	398;0	488;704	868;3	419;0;35;186;270; ; ; ; ;
18509;921;189;286;0	582;0	461;695	439;3	278;0;182;261;0	398;0	489;704	868;3	315;0;35;186;270; ; ; ; ;
18529;922;187;283;0	582;0	461;698	505;3	305;0;179;256;0	398;0	489;705	289;3	299;0;35;186;270; ; ; ; ;
18548;923;-800;-600;-1	000;-1	000;-1	000;-1	000;4;-800;-600;-1	000;-1	000;-1	000;-1	000;4; ; ; ; ; ; ; ;
18569;924;183;281;0	581;0	462;698	505;3	292;0;-800;-600;0	581;0	462;-1	000;-1	000;4;36;199;259; ; ; ; ;
18588;925;181;283;0	581;0	463;698	505;3	355;0;185;257;0	397;0	491;705	289;3	316;0;36;199;259; ; ; ; ;
18609;926;191;272;0	580;0	464;698	505;3	309;0;204;255;0	397;0	491;705	289;3	401;0;36;199;259; ; ; ; ;
18628;927;199;281;0	580;0	464;689	165;3	293;0;204;256;0	396;0	492;704	415;3	397;0;36;199;259; ; ; ; ;
18649;928;206;260;0	579;0	465;689	165;3	296;0;-800;-600;0	579;0	465;-1	000;-1	000;4;36;199;259; ; ; ; ;
18668;929;190;270;0	579;0	465;689	165;3	290;0;208;255;0	395;0	492;704	415;3	414;0;36;199;259; ; ; ; ;
18689;930;213;267;0	579;0	465;689	165;3	267;0;183;238;0	395;0	493;704	415;3	374;0;36;199;259; ; ; ; ;
18708;931;214;269;0	579;0	465;689	165;3	317;0;192;242;0	395;0	493;704	415;3	436;0;36;199;259; ; ; ; ;
18729;932;215;267;0	578;0	464;688	309;3	306;0;178;244;0	395;0	492;704	255;3	429;0;36;199;259; ; ; ; ;
18748;933;203;277;0	579;0	464;688	309;3	322;0;-800;-600;0	579;0	464;-1	000;-1	000;4;36;199;259; ; ; ; ;
18769;934;197;272;0	579;0	464;688	309;3	371;0;206;239;0	395;0	492;704	255;3	405;0;36;199;259; ; ; ; ;
18788;935;210;277;0	579;0	464;688	309;3	334;0;190;242;0	396;0	492;704	255;3	393;0;36;199;259; ; ; ; ;
18809;936;199;265;0	580;0	464;688	309;3	341;0;208;227;0	396;0	492;704	255;3	399;0;36;199;259; ; ; ; ;
18827;937;205;266;0	580;0	465;687	742;3	355;0;203;224;0	396;0	493;704	000;3	391;0;36;199;259; ; ; ; ;
18850;938;213;283;0	580;0	465;687	742;3	387;0;-800;-600;0	580;0	465;-1	000;-1	000;4; ; ; ; ; ; ; ;
18867;939;205;271;0	580;0	465;687	742;3	335;0;196;258;0	396;0	493;704	000;3	421;0; ; ; ; ; ; ; ;
18889;940;201;275;0	580;0	465;687	742;3	336;0;195;241;0	396;0	493;704	000;3	404;0; ; ; ; ; ; ; ;
18907;941;203;277;0	580;0	465;687	742;3	308;0;203;255;0	396;0	493;704	000;3	338;0; ; ; ; ; ; ; ;
18929;942;198;272;0	580;0	465;693	296;3	325;0;204;247;0	396;0	493;704	933;3	310;0; ; ; ; ; ; ; ;
18947;943;-800;-600;-1	000;-1	000;-1	000;-1	000;4;-800;-600;-1	000;-1	000;-1	000;-1	000;4; ; ; ; ; ; ; ;
18967;944;197;265;0	580;0	465;693	296;3	364;0;-800;-600;0	580;0	465;-1	000;-1	000;4; ; ; ; ; ; ; ;
18987;945;347;296;0	578;0	465;693	296;3	464;0;368;273;0	395;0	493;704	933;3	356;0; ; ; ; ; ; ; ;
19007;946;544;316;0	576;0	465;693	296;3	418;0;554;291;0	393;0	493;704	933;3	380;0; ; ; ; ; ; ; ;
19027;947;721;325;0	575;0	464;701	341;3	508;0;553;293;0	392;0	493;702	685;3	370;0; ; ; ; ; ; ; ;
19047;948;-800;-600;-1	000;-1	000;-1	000;-1	000;4;-800;-600;-1	000;-1	000;-1	000;-1	000;4; ; ; ; ; ; ; ;
19067;949;574;297;0	575;0	463;701	341;3	412;0;-800;-600;0	575;0	463;-1	000;-1	000;4;37;580;314; ; ; ; ;
19087;950;579;329;0	574;0	463;701	341;3	411;0;582;297;0	391;0	492;702	685;3	279;0;37;580;314; ; ; ; ;
19107;951;590;319;0	574;0	463;701	341;3	451;0;582;304;0	391;0	492;702	685;3	291;0;37;580;314; ; ; ; ;
19126;952;594;313;0	574;0	463;698	067;3	448;0;581;306;0	391;0	493;700	787;3	282;0;37;580;314; ; ; ; ;
19146;953;577;319;0	574;0	463;698	067;3	445;0;-800;-600;0	574;0	463;-1	000;-1	000;4;37;580;314; ; ; ; ;
19166;954;589;312;0	575;0	463;698	067;3	390;0;571;312;0	391;0	492;700	787;3	301;0;37;580;314; ; ; ; ;
19186;955;573;332;0	575;0	463;698	067;3	432;0;576;323;0	392;0	492;700	787;3	333;0;37;580;314; ; ; ; ;
19206;956;583;317;0	575;0	463;698	067;3	366;0;575;305;0	392;0	492;700	787;3	299;0;37;580;314; ; ; ; ;
19226;957;585;319;0	576;0	463;697	644;3	370;0;575;305;0	392;0	492;702	051;3	315;0;37;580;314; ; ; ; ;
19246;958;714;449;0	574;0	464;697	644;3	397;0;-800;-600;0	574;0	464;-1	000;-1	000;4; ; ; ; ; ; ; ;
19266;959;-800;-600;0	390;0	495;-1	000;-1	000;4;879;543;0	390;0	495;702	051;3	299;0; ; ; ; ; ; ; ;
19286;960;964;700;0	570;0	467;697	644;3	269;0;973;677;0	389;0	497;702	051;3	344;0; ; ; ; ; ; ; ;
19306;961;962;680;0	570;0	466;697	644;3	311;0;971;684;0	388;0	497;702	051;3	285;0; ; ; ; ; ; ; ;
19326;962;959;680;0	570;0	465;695	422;3	301;0;939;691;0	387;0	497;684	402;3	215;0; ; ; ; ; ; ; ;
19346;963;-800;-600;-1	000;-1	000;-1	000;-1	000;4;-800;-600;-1	000;-1	000;-1	000;-1	000;4; ; ; ; ; ; ; ;
19366;964;-800;-600;-1	000;-1	000;-1	000;-1	000;4;-800;-600;-1	000;-1	000;-1	000;-1	000;4; ; ; ; ; ; ; ;
19386;965;-800;-600;-1	000;-1	000;-1	000;-1	000;4;-800;-600;-1	000;-1	000;-1	000;-1	000;4; ; ; ; ; ; ; ;
19406;966;-800;-600;-1	000;-1	000;-1	000;-1	000;4;-800;-600;-1	000;-1	000;-1	000;-1	000;4; ; ; ; ; ; ; ;
19425;967;-800;-600;0	570;0	462;-1	000;-1	000;4;-800;-600;0	387;0	495;-1	000;-1	000;4; ; ; ; ; ; ; ;
19445;968;-800;-600;-1	000;-1	000;-1	000;-1	000;4;-800;-600;-1	000;-1	000;-1	000;-1	000;4; ; ; ; ; ; ; ;
19465;969;-800;-600;-1	000;-1	000;-1	000;-1	000;4;-800;-600;-1	000;-1	000;-1	000;-1	000;4; ; ; ; ; ; ; ;
19485;970;-800;-600;-1	000;-1	000;-1	000;-1	000;4;-800;-600;-1	000;-1	000;-1	000;-1	000;4; ; ; ; ; ; ; ;
19505;971;-800;-600;-1	000;-1	000;-1	000;-1	000;4;-800;-600;-1	000;-1	000;-1	000;-1	000;4; ; ; ; ; ; ; ;
19525;972;-800;-600;0	570;0	462;-1	000;-1	000;4;-800;-600;0	387;0	495;-1	000;-1	000;4; ; ; ; ; ; ; ;
19545;973;-800;-600;-1	000;-1	000;-1	000;-1	000;4;-800;-600;-1	000;-1	000;-1	000;-1	000;4; ; ; ; ; ; ; ;
19565;974;-800;-600;-1	000;-1	000;-1	000;-1	000;4;-800;-600;-1	000;-1	000;-1	000;-1	000;4; ; ; ; ; ; ; ;
19585;975;-800;-600;-1	000;-1	000;-1	000;-1	000;4;-800;-600;-1	000;-1	000;-1	000;-1	000;4; ; ; ; ; ; ; ;
19605;976;-800;-600;-1	000;-1	000;-1	000;-1	000;4;-800;-600;-1	000;-1	000;-1	000;-1	000;4; ; ; ; ; ; ; ;
19625;977;-800;-600;0	569;0	462;-1	000;-1	000;4;-800;-600;0	387;0	495;-1	000;-1	000;4; ; ; ; ; ; ; ;
19645;978;-800;-600;-1	000;-1	000;-1	000;-1	000;4;-800;-600;-1	000;-1	000;-1	000;-1	000;4; ; ; ; ; ; ; ;
19665;979;-800;-600;-1	000;-1	000;-1	000;-1	000;4;-800;-600;-1	000;-1	000;-1	000;-1	000;4; ; ; ; ; ; ; ;
19685;980;-800;-600;-1	000;-1	000;-1	000;-1	000;4;-800;-600;-1	000;-1	000;-1	000;-1	000;4; ; ; ; ; ; ; ;
19704;981;-800;-600;-1	000;-1	000;-1	000;-1	000;4;-800;-600;-1	000;-1	000;-1	000;-1	000;4; ; ; ; ; ; ; ;
19724;982;-800;-600;0	570;0	463;-1	000;-1	000;4;-800;-600;0	387;0	496;-1	000;-1	000;4; ; ; ; ; ; ; ;
19744;983;-800;-600;-1	000;-1	000;-1	000;-1	000;4;-800;-600;-1	000;-1	000;-1	000;-1	000;4; ; ; ; ; ; ; ;
19764;984;-800;-600;-1	000;-1	000;-1	000;-1	000;4;-800;-600;-1	000;-1	000;-1	000;-1	000;4; ; ; ; ; ; ; ;
19784;985;-800;-600;-1	000;-1	000;-1	000;-1	000;4;-800;-600;-1	000;-1	000;-1	000;-1	000;4; ; ; ; ; ; ; ;
19804;986;-800;-600;-1	000;-1	000;-1	000;-1	000;4;-800;-600;-1	000;-1	000;-1	000;-1	000;4; ; ; ; ; ; ; ;
19824;987;-800;-600;0	574;0	460;-1	000;-1	000;4;-800;-600;0	393;0	491;-1	000;-1	000;4; ; ; ; ; ; ; ;
19844;988;-800;-600;-1	000;-1	000;-1	000;-1	000;4;-800;-600;-1	000;-1	000;-1	000;-1	000;4; ; ; ; ; ; ; ;
19864;989;-800;-600;-1	000;-1	000;-1	000;-1	000;4;-800;-600;-1	000;-1	000;-1	000;-1	000;4; ; ; ; ; ; ; ;
19884;990;-800;-600;-1	000;-1	000;-1	000;-1	000;4;-800;-600;-1	000;-1	000;-1	000;-1	000;4; ; ; ; ; ; ; ;
19904;991;-800;-600;-1	000;-1	000;-1	000;-1	000;4;-800;-600;-1	000;-1	000;-1	000;-1	000;4; ; ; ; ; ; ; ;
19924;992;-800;-600;0	575;0	459;-1	000;-1	000;4;-800;-600;0	393;0	491;-1	000;-1	000;4; ; ; ; ; ; ; ;
19944;993;-800;-600;-1	000;-1	000;-1	000;-1	000;4;-800;-600;-1	000;-1	000;-1	000;-1	000;4; ; ; ; ; ; ; ;
19964;994;-800;-600;-1	000;-1	000;-1	000;-1	000;4;-800;-600;-1	000;-1	000;-1	000;-1	000;4; ; ; ; ; ; ; ;
19984;995;-800;-600;-1	000;-1	000;-1	000;-1	000;4;-800;-600;-1	000;-1	000;-1	000;-1	000;4; ; ; ; ; ; ; ;
20003;996;-800;-600;-1	000;-1	000;-1	000;-1	000;4;-800;-600;-1	000;-1	000;-1	000;-1	000;4; ; ; ; ; ; ; ;
20023;997;-800;-600;0	576;0	457;-1	000;-1	000;4;-800;-600;0	393;0	489;-1	000;-1	000;4; ; ; ; ; ; ; ;
20043;998;-800;-600;-1	000;-1	000;-1	000;-1	000;4;-800;-600;-1	000;-1	000;-1	000;-1	000;4; ; ; ; ; ; ; ;
20063;999;-800;-600;-1	000;-1	000;-1	000;-1	000;4;-800;-600;-1	000;-1	000;-1	000;-1	000;4; ; ; ; ; ; ; ;
20083;1000;-800;-600;-1	000;-1	000;-1	000;-1	000;4;-800;-600;-1	000;-1	000;-1	000;-1	000;4; ; ; ; ; ; ; ;
20103;1001;-800;-600;-1	000;-1	000;-1	000;-1	000;4;-800;-600;-1	000;-1	000;-1	000;-1	000;4; ; ; ; ; ; ; ;
20123;1002;-800;-600;0	576;0	456;-1	000;-1	000;4;-800;-600;0	393;0	487;-1	000;-1	000;4; ; ; ; ; ; ; ;
20143;1003;-800;-600;-1	000;-1	000;-1	000;-1	000;4;-800;-600;-1	000;-1	000;-1	000;-1	000;4; ; ; ; ; ; ; ;
20163;1004;-800;-600;-1	000;-1	000;-1	000;-1	000;4;-800;-600;-1	000;-1	000;-1	000;-1	000;4; ; ; ; ; ; ; ;
20183;1005;444;227;0	576;0	456;700	223;3	503;0;-800;-600;0	576;0	456;-1	000;-1	000;4; ; ; ; ; ; ; ;
20203;1006;443;213;0	577;0	457;700	223;3	486;0;429;201;0	393;0	488;705	135;3	369;0; ; ; ; ; ; ; ;
20223;1007;443;215;0	576;0	457;698	483;3	478;0;429;202;0	393;0	488;704	630;3	366;0; ; ; ; ; ; ; ;
20243;1008;-800;-600;-1	000;-1	000;-1	000;-1	000;4;-800;-600;-1	000;-1	000;-1	000;-1	000;4; ; ; ; ; ; ; ;
20263;1009;-800;-600;-1	000;-1	000;-1	000;-1	000;4;-800;-600;-1	000;-1	000;-1	000;-1	000;4; ; ; ; ; ; ; ;
20283;1010;-800;-600;-1	000;-1	000;-1	000;-1	000;4;-800;-600;-1	000;-1	000;-1	000;-1	000;4; ; ; ; ; ; ; ;
20303;1011;-800;-600;-1	000;-1	000;-1	000;-1	000;4;-800;-600;-1	000;-1	000;-1	000;-1	000;4; ; ; ; ; ; ; ;
20322;1012;-800;-600;0	576;0	457;-1	000;-1	000;4;-800;-600;0	393;0	489;-1	000;-1	000;4; ; ; ; ; ; ; ;
20342;1013;-800;-600;-1	000;-1	000;-1	000;-1	000;4;-800;-600;-1	000;-1	000;-1	000;-1	000;4; ; ; ; ; ; ; ;
20362;1014;-800;-600;-1	000;-1	000;-1	000;-1	000;4;-800;-600;-1	000;-1	000;-1	000;-1	000;4; ; ; ; ; ; ; ;
20382;1015;-800;-600;-1	000;-1	000;-1	000;-1	000;4;-800;-600;-1	000;-1	000;-1	000;-1	000;4; ; ; ; ; ; ; ;
20402;1016;-800;-600;-1	000;-1	000;-1	000;-1	000;4;-800;-600;-1	000;-1	000;-1	000;-1	000;4; ; ; ; ; ; ; ;
20422;1017;-800;-600;0	576;0	459;-1	000;-1	000;4;-800;-600;0	393;0	491;-1	000;-1	000;4; ; ; ; ; ; ; ;
20442;1018;-800;-600;-1	000;-1	000;-1	000;-1	000;4;-800;-600;-1	000;-1	000;-1	000;-1	000;4; ; ; ; ; ; ; ;
20462;1019;-800;-600;-1	000;-1	000;-1	000;-1	000;4;-800;-600;-1	000;-1	000;-1	000;-1	000;4; ; ; ; ; ; ; ;
20482;1020;-800;-600;-1	000;-1	000;-1	000;-1	000;4;-800;-600;-1	000;-1	000;-1	000;-1	000;4; ; ; ; ; ; ; ;
20522;1021;-800;-600;-1	000;-1	000;-1	000;-1	000;4;-800;-600;-1	000;-1	000;-1	000;-1	000;4; ; ; ; ; ; ; ;
20542;1022;-800;-600;0	576;0	459;-1	000;-1	000;4;-800;-600;0	393;0	491;-1	000;-1	000;4; ; ; ; ; ; ; ;
20582;1023;-800;-600;-1	000;-1	000;-1	000;-1	000;4;-800;-600;-1	000;-1	000;-1	000;-1	000;4; ; ; ; ; ; ; ;
20602;1024;-800;-600;-1	000;-1	000;-1	000;-1	000;4;-800;-600;-1	000;-1	000;-1	000;-1	000;4; ; ; ; ; ; ; ;
20621;1025;-800;-600;-1	000;-1	000;-1	000;-1	000;4;-800;-600;-1	000;-1	000;-1	000;-1	000;4; ; ; ; ; ; ; ;
20661;1026;-800;-600;-1	000;-1	000;-1	000;-1	000;4;-800;-600;-1	000;-1	000;-1	000;-1	000;4; ; ; ; ; ; ; ;
20681;1027;-800;-600;0	576;0	459;-1	000;-1	000;4;-800;-600;0	393;0	490;-1	000;-1	000;4; ; ; ; ; ; ; ;
20721;1028;-800;-600;-1	000;-1	000;-1	000;-1	000;4;-800;-600;-1	000;-1	000;-1	000;-1	000;4; ; ; ; ; ; ; ;
20741;1029;449;311;0	576;0	459;700	559;3	500;0;-800;-600;0	576;0	459;-1	000;-1	000;4; ; ; ; ; ; ; ;
20781;1030;454;317;0	576;0	459;700	559;3	475;0;434;288;0	392;0	490;705	495;3	522;0; ; ; ; ; ; ; ;
20801;1031;464;325;0	576;0	459;700	559;3	490;0;440;287;0	392;0	490;705	495;3	496;0; ; ; ; ; ; ; ;
20821;1032;471;332;0	576;0	459;701	270;3	482;0;440;290;0	392;0	490;702	782;3	483;0; ; ; ; ; ; ; ;
20841;1033;-800;-600;-1	000;-1	000;-1	000;-1	000;4;-800;-600;-1	000;-1	000;-1	000;-1	000;4; ; ; ; ; ; ; ;
20861;1034;-800;-600;-1	000;-1	000;-1	000;-1	000;4;-800;-600;-1	000;-1	000;-1	000;-1	000;4; ; ; ; ; ; ; ;
20881;1035;-800;-600;-1	000;-1	000;-1	000;-1	000;4;-800;-600;-1	000;-1	000;-1	000;-1	000;4; ; ; ; ; ; ; ;
20900;1036;456;304;0	575;0	460;701	270;3	368;0;-800;-600;0	575;0	460;-1	000;-1	000;4; ; ; ; ; ; ; ;
20940;1037;456;305;0	575;0	460;700	913;3	366;0;-800;-600;0	392;0	491;-1	000;-1	000;4; ; ; ; ; ; ; ;
20960;1038;-800;-600;-1	000;-1	000;-1	000;-1	000;4;-800;-600;-1	000;-1	000;-1	000;-1	000;4; ; ; ; ; ; ; ;
20980;1039;-800;-600;-1	000;-1	000;-1	000;-1	000;4;-800;-600;-1	000;-1	000;-1	000;-1	000;4; ; ; ; ; ; ; ;
21000;1040;-800;-600;-1	000;-1	000;-1	000;-1	000;4;-800;-600;-1	000;-1	000;-1	000;-1	000;4; ; ; ; ; ; ; ;
21020;1041;-800;-600;-1	000;-1	000;-1	000;-1	000;4;-800;-600;-1	000;-1	000;-1	000;-1	000;4; ; ; ; ; ; ; ;
21040;1042;-800;-600;0	574;0	460;-1	000;-1	000;4;-800;-600;0	391;0	491;-1	000;-1	000;4; ; ; ; ; ; ; ;
21080;1043;554;255;0	574;0	461;698	171;3	279;0;-800;-600;0	574;0	461;-1	000;-1	000;4;38;557;258; ; ; ; ;
21100;1044;554;270;0	574;0	460;698	171;3	360;0;549;254;0	391;0	491;704	601;3	280;0;38;557;258; ; ; ; ;
21120;1045;552;270;0	575;0	460;698	171;3	331;0;544;251;0	391;0	491;704	601;3	276;0;38;557;258; ; ; ; ;
21140;1046;563;264;0	575;0	460;698	171;3	309;0;544;260;0	391;0	491;704	601;3	263;0;38;557;258; ; ; ; ;
21160;1047;564;258;0	575;0	460;701	451;3	360;0;544;263;0	391;0	491;702	807;3	254;0;38;557;258; ; ; ; ;
21180;1048;561;265;0	574;0	460;701	451;3	393;0;-800;-600;0	574;0	460;-1	000;-1	000;4;38;557;258; ; ; ; ;
21200;1049;573;253;0	574;0	461;701	451;3	261;0;561;249;0	391;0	491;702	807;3	319;0;38;557;258; ; ; ; ;
21219;1050;578;249;0	574;0	461;701	451;3	341;0;559;250;0	391;0	491;702	807;3	265;0;38;557;258; ; ; ; ;
21239;1051;654;281;0	573;0	461;701	451;3	320;0;642;264;0	390;0	491;702	807;3	280;0; ; ; ; ; ; ; ;
21259;1052;669;274;0	573;0	461;701	701;3	300;0;669;270;0	390;0	492;701	705;3	289;0; ; ; ; ; ; ; ;
21279;1053;639;281;0	573;0	461;701	701;3	237;0;-800;-600;0	573;0	461;-1	000;-1	000;4; ; ; ; ; ; ; ;
21299;1054;642;275;0	573;0	461;701	701;3	273;0;639;261;0	390;0	491;701	705;3	199;0; ; ; ; ; ; ; ;
21319;1055;648;276;0	573;0	461;701	701;3	305;0;634;269;0	390;0	492;701	705;3	190;0; ; ; ; ; ; ; ;
21339;1056;656;274;0	573;0	461;701	701;3	265;0;647;271;0	390;0	492;701	705;3	227;0; ; ; ; ; ; ; ;
21359;1057;660;275;0	573;0	461;700	596;3	269;0;647;274;0	390;0	492;700	219;3	226;0; ; ; ; ; ; ; ;
21379;1058;-800;-600;-1	000;-1	000;-1	000;-1	000;4;-800;-600;-1	000;-1	000;-1	000;-1	000;4; ; ; ; ; ; ; ;
21399;1059;-800;-600;-1	000;-1	000;-1	000;-1	000;4;-800;-600;-1	000;-1	000;-1	000;-1	000;4; ; ; ; ; ; ; ;
21419;1060;-800;-600;-1	000;-1	000;-1	000;-1	000;4;-800;-600;-1	000;-1	000;-1	000;-1	000;4; ; ; ; ; ; ; ;
21439;1061;-800;-600;-1	000;-1	000;-1	000;-1	000;4;-800;-600;-1	000;-1	000;-1	000;-1	000;4; ; ; ; ; ; ; ;
21459;1062;-800;-600;0	573;0	461;-1	000;-1	000;4;-800;-600;0	390;0	492;-1	000;-1	000;4; ; ; ; ; ; ; ;
21479;1063;-800;-600;-1	000;-1	000;-1	000;-1	000;4;-800;-600;-1	000;-1	000;-1	000;-1	000;4; ; ; ; ; ; ; ;
21498;1064;-800;-600;-1	000;-1	000;-1	000;-1	000;4;-800;-600;-1	000;-1	000;-1	000;-1	000;4; ; ; ; ; ; ; ;
21518;1065;-800;-600;-1	000;-1	000;-1	000;-1	000;4;-800;-600;-1	000;-1	000;-1	000;-1	000;4; ; ; ; ; ; ; ;
21538;1066;-800;-600;-1	000;-1	000;-1	000;-1	000;4;-800;-600;-1	000;-1	000;-1	000;-1	000;4; ; ; ; ; ; ; ;
21558;1067;-800;-600;0	573;0	461;-1	000;-1	000;4;-800;-600;0	390;0	491;-1	000;-1	000;4; ; ; ; ; ; ; ;
21578;1068;-800;-600;-1	000;-1	000;-1	000;-1	000;4;-800;-600;-1	000;-1	000;-1	000;-1	000;4; ; ; ; ; ; ; ;
21598;1069;-800;-600;-1	000;-1	000;-1	000;-1	000;4;-800;-600;-1	000;-1	000;-1	000;-1	000;4; ; ; ; ; ; ; ;
21618;1070;-800;-600;-1	000;-1	000;-1	000;-1	000;4;-800;-600;-1	000;-1	000;-1	000;-1	000;4; ; ; ; ; ; ; ;
21638;1071;-800;-600;-1	000;-1	000;-1	000;-1	000;4;-800;-600;-1	000;-1	000;-1	000;-1	000;4; ; ; ; ; ; ; ;
21658;1072;-800;-600;0	573;0	461;-1	000;-1	000;4;-800;-600;0	390;0	491;-1	000;-1	000;4; ; ; ; ; ; ; ;
21678;1073;-800;-600;-1	000;-1	000;-1	000;-1	000;4;-800;-600;-1	000;-1	000;-1	000;-1	000;4; ; ; ; ; ; ; ;
21698;1074;-800;-600;-1	000;-1	000;-1	000;-1	000;4;-800;-600;-1	000;-1	000;-1	000;-1	000;4; ; ; ; ; ; ; ;
21718;1075;-800;-600;-1	000;-1	000;-1	000;-1	000;4;-800;-600;-1	000;-1	000;-1	000;-1	000;4; ; ; ; ; ; ; ;
21738;1076;-800;-600;-1	000;-1	000;-1	000;-1	000;4;-800;-600;-1	000;-1	000;-1	000;-1	000;4; ; ; ; ; ; ; ;
21758;1077;-800;-600;0	574;0	461;-1	000;-1	000;4;-800;-600;0	390;0	491;-1	000;-1	000;4; ; ; ; ; ; ; ;
21778;1078;-800;-600;-1	000;-1	000;-1	000;-1	000;4;-800;-600;-1	000;-1	000;-1	000;-1	000;4; ; ; ; ; ; ; ;
21797;1079;-800;-600;-1	000;-1	000;-1	000;-1	000;4;-800;-600;-1	000;-1	000;-1	000;-1	000;4; ; ; ; ; ; ; ;
21817;1080;-800;-600;-1	000;-1	000;-1	000;-1	000;4;-800;-600;-1	000;-1	000;-1	000;-1	000;4; ; ; ; ; ; ; ;
21837;1081;-800;-600;-1	000;-1	000;-1	000;-1	000;4;-800;-600;-1	000;-1	000;-1	000;-1	000;4; ; ; ; ; ; ; ;
21857;1082;-800;-600;0	574;0	461;-1	000;-1	000;4;-800;-600;0	391;0	491;-1	000;-1	000;4; ; ; ; ; ; ; ;
21877;1083;-800;-600;-1	000;-1	000;-1	000;-1	000;4;-800;-600;-1	000;-1	000;-1	000;-1	000;4; ; ; ; ; ; ; ;
21897;1084;-800;-600;-1	000;-1	000;-1	000;-1	000;4;-800;-600;-1	000;-1	000;-1	000;-1	000;4; ; ; ; ; ; ; ;
21917;1085;-800;-600;-1	000;-1	000;-1	000;-1	000;4;-800;-600;-1	000;-1	000;-1	000;-1	000;4; ; ; ; ; ; ; ;
21937;1086;-800;-600;-1	000;-1	000;-1	000;-1	000;4;-800;-600;-1	000;-1	000;-1	000;-1	000;4; ; ; ; ; ; ; ;
21957;1087;-800;-600;0	578;0	458;-1	000;-1	000;4;-800;-600;0	395;0	488;-1	000;-1	000;4; ; ; ; ; ; ; ;
21977;1088;-800;-600;-1	000;-1	000;-1	000;-1	000;4;-800;-600;-1	000;-1	000;-1	000;-1	000;4; ; ; ; ; ; ; ;
21997;1089;-800;-600;-1	000;-1	000;-1	000;-1	000;4;-800;-600;-1	000;-1	000;-1	000;-1	000;4; ; ; ; ; ; ; ;
22017;1090;-800;-600;-1	000;-1	000;-1	000;-1	000;4;-800;-600;-1	000;-1	000;-1	000;-1	000;4; ; ; ; ; ; ; ;
22037;1091;-800;-600;-1	000;-1	000;-1	000;-1	000;4;-800;-600;-1	000;-1	000;-1	000;-1	000;4; ; ; ; ; ; ; ;
22057;1092;-800;-600;0	580;0	458;-1	000;-1	000;4;-800;-600;0	396;0	487;-1	000;-1	000;4; ; ; ; ; ; ; ;
22077;1093;-800;-600;-1	000;-1	000;-1	000;-1	000;4;-800;-600;-1	000;-1	000;-1	000;-1	000;4; ; ; ; ; ; ; ;
22096;1094;-800;-600;-1	000;-1	000;-1	000;-1	000;4;-800;-600;-1	000;-1	000;-1	000;-1	000;4; ; ; ; ; ; ; ;
22116;1095;-800;-600;-1	000;-1	000;-1	000;-1	000;4;-800;-600;-1	000;-1	000;-1	000;-1	000;4; ; ; ; ; ; ; ;
22136;1096;-800;-600;-1	000;-1	000;-1	000;-1	000;4;-800;-600;-1	000;-1	000;-1	000;-1	000;4; ; ; ; ; ; ; ;
22156;1097;-800;-600;0	581;0	457;-1	000;-1	000;4;-800;-600;0	397;0	486;-1	000;-1	000;4; ; ; ; ; ; ; ;
22176;1098;-800;-600;-1	000;-1	000;-1	000;-1	000;4;-800;-600;-1	000;-1	000;-1	000;-1	000;4; ; ; ; ; ; ; ;
22196;1099;-800;-600;-1	000;-1	000;-1	000;-1	000;4;-800;-600;-1	000;-1	000;-1	000;-1	000;4; ; ; ; ; ; ; ;
22216;1100;-800;-600;-1	000;-1	000;-1	000;-1	000;4;-800;-600;-1	000;-1	000;-1	000;-1	000;4; ; ; ; ; ; ; ;
22236;1101;-800;-600;-1	000;-1	000;-1	000;-1	000;4;-800;-600;-1	000;-1	000;-1	000;-1	000;4; ; ; ; ; ; ; ;
22256;1102;-800;-600;0	581;0	456;-1	000;-1	000;4;-800;-600;0	397;0	485;-1	000;-1	000;4; ; ; ; ; ; ; ;
22276;1103;-800;-600;-1	000;-1	000;-1	000;-1	000;4;-800;-600;-1	000;-1	000;-1	000;-1	000;4; ; ; ; ; ; ; ;
22296;1104;-800;-600;-1	000;-1	000;-1	000;-1	000;4;-800;-600;-1	000;-1	000;-1	000;-1	000;4; ; ; ; ; ; ; ;
22316;1105;-800;-600;-1	000;-1	000;-1	000;-1	000;4;-800;-600;-1	000;-1	000;-1	000;-1	000;4; ; ; ; ; ; ; ;
22336;1106;-800;-600;-1	000;-1	000;-1	000;-1	000;4;-800;-600;-1	000;-1	000;-1	000;-1	000;4; ; ; ; ; ; ; ;
22356;1107;-800;-600;0	579;0	456;-1	000;-1	000;4;-800;-600;0	396;0	485;-1	000;-1	000;4; ; ; ; ; ; ; ;
22376;1108;-800;-600;-1	000;-1	000;-1	000;-1	000;4;-800;-600;-1	000;-1	000;-1	000;-1	000;4; ; ; ; ; ; ; ;
22395;1109;-800;-600;-1	000;-1	000;-1	000;-1	000;4;-800;-600;-1	000;-1	000;-1	000;-1	000;4; ; ; ; ; ; ; ;
22415;1110;341;65;0	580;0	455;692	544;3	113;0;-800;-600;0	580;0	455;-1	000;-1	000;4; ; ; ; ; ; ; ;
22435;1111;-800;-600;-1	000;-1	000;-1	000;-1	000;4;-800;-600;-1	000;-1	000;-1	000;-1	000;4; ; ; ; ; ; ; ;
22455;1112;-800;-600;0	580;0	455;-1	000;-1	000;4;-800;-600;0	396;0	484;-1	000;-1	000;4; ; ; ; ; ; ; ;
22475;1113;-800;-600;-1	000;-1	000;-1	000;-1	000;4;-800;-600;-1	000;-1	000;-1	000;-1	000;4; ; ; ; ; ; ; ;
22495;1114;-800;-600;-1	000;-1	000;-1	000;-1	000;4;-800;-600;-1	000;-1	000;-1	000;-1	000;4; ; ; ; ; ; ; ;
22515;1115;-800;-600;-1	000;-1	000;-1	000;-1	000;4;-800;-600;-1	000;-1	000;-1	000;-1	000;4; ; ; ; ; ; ; ;
22535;1116;-800;-600;-1	000;-1	000;-1	000;-1	000;4;-800;-600;-1	000;-1	000;-1	000;-1	000;4; ; ; ; ; ; ; ;
22555;1117;-800;-600;0	396;0	484;-1	000;-1	000;4;-800;-600;0	396;0	484;-1	000;-1	000;4; ; ; ; ; ; ; ;
22575;1118;-800;-600;-1	000;-1	000;-1	000;-1	000;4;-800;-600;-1	000;-1	000;-1	000;-1	000;4; ; ; ; ; ; ; ;
22595;1119;-800;-600;-1	000;-1	000;-1	000;-1	000;4;-800;-600;-1	000;-1	000;-1	000;-1	000;4; ; ; ; ; ; ; ;
22615;1120;-800;-600;-1	000;-1	000;-1	000;-1	000;4;-800;-600;-1	000;-1	000;-1	000;-1	000;4; ; ; ; ; ; ; ;
22635;1121;-800;-600;-1	000;-1	000;-1	000;-1	000;4;-800;-600;-1	000;-1	000;-1	000;-1	000;4; ; ; ; ; ; ; ;
22655;1122;-800;-600;-1	000;-1	000;-1	000;-1	000;4;-800;-600;-1	000;-1	000;-1	000;-1	000;4; ; ; ; ; ; ; ;
22675;1123;-800;-600;-1	000;-1	000;-1	000;-1	000;4;-800;-600;-1	000;-1	000;-1	000;-1	000;4; ; ; ; ; ; ; ;
22695;1124;-800;-600;-1	000;-1	000;-1	000;-1	000;4;-800;-600;-1	000;-1	000;-1	000;-1	000;4; ; ; ; ; ; ; ;
22714;1125;-800;-600;-1	000;-1	000;-1	000;-1	000;4;-800;-600;-1	000;-1	000;-1	000;-1	000;4; ; ; ; ; ; ; ;
22734;1126;-800;-600;-1	000;-1	000;-1	000;-1	000;4;-800;-600;-1	000;-1	000;-1	000;-1	000;4; ; ; ; ; ; ; ;
22754;1127;-800;-600;-1	000;-1	000;-1	000;-1	000;4;-800;-600;-1	000;-1	000;-1	000;-1	000;4; ; ; ; ; ; ; ;
22774;1128;-800;-600;-1	000;-1	000;-1	000;-1	000;4;-800;-600;-1	000;-1	000;-1	000;-1	000;4; ; ; ; ; ; ; ;
22794;1129;-800;-600;-1	000;-1	000;-1	000;-1	000;4;-800;-600;-1	000;-1	000;-1	000;-1	000;4; ; ; ; ; ; ; ;
22814;1130;-800;-600;-1	000;-1	000;-1	000;-1	000;4;-800;-600;-1	000;-1	000;-1	000;-1	000;4; ; ; ; ; ; ; ;
22834;1131;-800;-600;-1	000;-1	000;-1	000;-1	000;4;-800;-600;-1	000;-1	000;-1	000;-1	000;4; ; ; ; ; ; ; ;
22854;1132;-800;-600;-1	000;-1	000;-1	000;-1	000;4;-800;-600;-1	000;-1	000;-1	000;-1	000;4; ; ; ; ; ; ; ;
22874;1133;-800;-600;-1	000;-1	000;-1	000;-1	000;4;-800;-600;-1	000;-1	000;-1	000;-1	000;4; ; ; ; ; ; ; ;
22894;1134;-800;-600;-1	000;-1	000;-1	000;-1	000;4;-800;-600;-1	000;-1	000;-1	000;-1	000;4; ; ; ; ; ; ; ;
22914;1135;-800;-600;-1	000;-1	000;-1	000;-1	000;4;-800;-600;-1	000;-1	000;-1	000;-1	000;4; ; ; ; ; ; ; ;
22934;1136;-800;-600;-1	000;-1	000;-1	000;-1	000;4;-800;-600;-1	000;-1	000;-1	000;-1	000;4; ; ; ; ; ; ; ;
22954;1137;-800;-600;-1	000;-1	000;-1	000;-1	000;4;-800;-600;-1	000;-1	000;-1	000;-1	000;4; ; ; ; ; ; ; ;
22973;1138;-800;-600;-1	000;-1	000;-1	000;-1	000;4;-800;-600;-1	000;-1	000;-1	000;-1	000;4; ; ; ; ; ; ; ;
22993;1139;-800;-600;-1	000;-1	000;-1	000;-1	000;4;-800;-600;-1	000;-1	000;-1	000;-1	000;4; ; ; ; ; ; ; ;
23013;1140;-800;-600;0	399;0	483;-1	000;-1	000;4;-800;-600;0	399;0	483;-1	000;-1	000;4; ; ; ; ; ; ; ;
23033;1141;-800;-600;-1	000;-1	000;-1	000;-1	000;4;-800;-600;-1	000;-1	000;-1	000;-1	000;4; ; ; ; ; ; ; ;
23053;1142;-800;-600;-1	000;-1	000;-1	000;-1	000;4;-800;-600;-1	000;-1	000;-1	000;-1	000;4; ; ; ; ; ; ; ;
23073;1143;-800;-600;-1	000;-1	000;-1	000;-1	000;4;-800;-600;-1	000;-1	000;-1	000;-1	000;4; ; ; ; ; ; ; ;
23093;1144;-800;-600;-1	000;-1	000;-1	000;-1	000;4;-800;-600;-1	000;-1	000;-1	000;-1	000;4; ; ; ; ; ; ; ;
23113;1145;-800;-600;-1	000;-1	000;-1	000;-1	000;4;-800;-600;-1	000;-1	000;-1	000;-1	000;4; ; ; ; ; ; ; ;
23135;1146;-800;-600;-1	000;-1	000;-1	000;-1	000;4;-800;-600;-1	000;-1	000;-1	000;-1	000;4; ; ; ; ; ; ; ;
23153;1147;-800;-600;-1	000;-1	000;-1	000;-1	000;4;-800;-600;-1	000;-1	000;-1	000;-1	000;4; ; ; ; ; ; ; ;
23173;1148;-800;-600;-1	000;-1	000;-1	000;-1	000;4;-800;-600;-1	000;-1	000;-1	000;-1	000;4; ; ; ; ; ; ; ;
23193;1149;-800;-600;-1	000;-1	000;-1	000;-1	000;4;-800;-600;-1	000;-1	000;-1	000;-1	000;4; ; ; ; ; ; ; ;
23213;1150;540;305;0	401;0	472;702	674;3	278;2;391;294;0	401;0	472;702	674;3	278;2; ; ; ; ; ; ; ;
23233;1151;-800;-600;-1	000;-1	000;-1	000;-1	000;4;-800;-600;-1	000;-1	000;-1	000;-1	000;4; ; ; ; ; ; ; ;
23253;1152;-800;-600;-1	000;-1	000;-1	000;-1	000;4;-800;-600;-1	000;-1	000;-1	000;-1	000;4; ; ; ; ; ; ; ;
23273;1153;529;315;0	401;0	469;702	674;3	288;2;379;303;0	401;0	469;702	674;3	288;2; ; ; ; ; ; ; ;
23293;1154;529;313;0	402;0	469;703	905;3	294;2;379;302;0	402;0	469;703	905;3	294;2; ; ; ; ; ; ; ;
23312;1155;531;324;0	402;0	468;703	905;3	319;2;380;312;0	402;0	468;703	905;3	319;2; ; ; ; ; ; ; ;
23332;1156;522;320;0	402;0	467;703	905;3	316;2;373;308;0	402;0	467;703	905;3	316;2; ; ; ; ; ; ; ;
23352;1157;532;339;0	403;0	467;703	905;3	317;2;381;326;0	403;0	467;703	905;3	317;2; ; ; ; ; ; ; ;
23372;1158;529;333;0	402;0	466;703	905;3	400;2;379;320;0	402;0	466;703	905;3	400;2; ; ; ; ; ; ; ;
23392;1159;527;336;0	402;0	466;704	413;3	408;2;377;323;0	402;0	466;704	413;3	408;2; ; ; ; ; ; ; ;
23412;1160;-800;-600;-1	000;-1	000;-1	000;-1	000;4;-800;-600;-1	000;-1	000;-1	000;-1	000;4; ; ; ; ; ; ; ;
23432;1161;533;320;0	400;0	465;704	413;3	317;2;382;309;0	400;0	465;704	413;3	317;2; ; ; ; ; ; ; ;
23452;1162;536;321;0	400;0	465;704	413;3	342;2;386;309;0	400;0	465;704	413;3	342;2; ; ; ; ; ; ; ;
23472;1163;526;331;0	399;0	464;704	413;3	389;2;376;319;0	399;0	464;704	413;3	389;2; ; ; ; ; ; ; ;
23492;1164;526;333;0	399;0	463;706	620;3	431;2;375;321;0	399;0	463;706	620;3	431;2; ; ; ; ; ; ; ;
23512;1165;532;320;0	400;0	462;706	620;3	369;2;381;308;0	400;0	462;706	620;3	369;2; ; ; ; ; ; ; ;
23532;1166;521;329;0	400;0	461;706	620;3	373;2;370;316;0	400;0	461;706	620;3	373;2; ; ; ; ; ; ; ;
23552;1167;530;327;0	401;0	460;706	620;3	449;2;379;315;0	401;0	460;706	620;3	449;2; ; ; ; ; ; ; ;
23572;1168;534;317;0	402;0	458;706	620;3	385;2;383;305;0	402;0	458;706	620;3	385;2; ; ; ; ; ; ; ;
23591;1169;530;323;0	402;0	457;703	904;3	394;2;380;312;0	402;0	457;703	904;3	394;2; ; ; ; ; ; ; ;
23611;1170;-800;-600;-1	000;-1	000;-1	000;-1	000;4;-800;-600;-1	000;-1	000;-1	000;-1	000;4; ; ; ; ; ; ; ;
23631;1171;-800;-600;-1	000;-1	000;-1	000;-1	000;4;-800;-600;-1	000;-1	000;-1	000;-1	000;4; ; ; ; ; ; ; ;
23651;1172;-800;-600;-1	000;-1	000;-1	000;-1	000;4;-800;-600;-1	000;-1	000;-1	000;-1	000;4; ; ; ; ; ; ; ;
23671;1173;-800;-600;-1	000;-1	000;-1	000;-1	000;4;-800;-600;-1	000;-1	000;-1	000;-1	000;4; ; ; ; ; ; ; ;
23691;1174;-800;-600;0	405;0	451;-1	000;-1	000;4;-800;-600;0	405;0	451;-1	000;-1	000;4; ; ; ; ; ; ; ;
23711;1175;539;316;0	405;0	449;705	401;3	274;2;389;304;0	405;0	449;705	401;3	274;2; ; ; ; ; ; ; ;
23731;1176;530;331;0	406;0	446;705	401;3	240;2;379;319;0	406;0	446;705	401;3	240;2; ; ; ; ; ; ; ;
23751;1177;543;332;0	407;0	443;705	401;3	272;2;392;320;0	407;0	443;705	401;3	272;2; ; ; ; ; ; ; ;
23771;1178;393;340;0	592;0	413;705	401;3	491;0;381;313;0	408;0	439;705	401;3	252;0;39;385;325; ; ; ; ;
23791;1179;394;344;0	593;0	411;701	627;3	473;0;386;322;0	409;0	436;704	675;3	264;0;39;385;325; ; ; ; ;
23811;1180;381;329;0	595;0	409;701	627;3	348;0;-800;-600;0	595;0	409;-1	000;-1	000;4;39;385;325; ; ; ; ;
23831;1181;390;342;0	596;0	407;701	627;3	258;0;383;303;0	412;0	431;704	675;3	250;0;39;385;325; ; ; ; ;
23851;1182;382;338;0	598;0	405;701	627;3	251;0;384;320;0	414;0	428;704	675;3	273;0;39;385;325; ; ; ; ;
23871;1183;380;331;0	600;0	404;701	627;3	252;0;379;322;0	416;0	426;704	675;3	233;0;39;385;325; ; ; ; ;
23890;1184;382;335;0	601;0	403;703	341;3	261;0;378;324;0	417;0	425;705	326;3	238;0;39;385;325; ; ; ; ;
23910;1185;388;333;0	602;0	402;703	341;3	348;0;386;322;0	418;0	424;705	326;3	217;0;39;385;325; ; ; ; ;
23930;1186;392;345;0	604;0	401;703	341;3	286;0;387;332;0	419;0	422;705	326;3	302;0;39;385;325; ; ; ; ;
23950;1187;389;337;0	605;0	399;703	341;3	263;0;387;321;0	420;0	421;705	326;3	342;0;39;385;325; ; ; ; ;
23970;1188;384;332;0	605;0	399;703	341;3	229;0;379;321;0	421;0	420;705	326;3	231;0;39;385;325; ; ; ; ;
23990;1189;385;335;0	606;0	398;703	948;3	205;0;379;324;0	422;0	420;704	008;3	278;0;39;385;325; ; ; ; ;
24010;1190;384;342;0	607;0	398;703	948;3	196;0;-800;-600;0	607;0	398;-1	000;-1	000;4;39;385;325; ; ; ; ;
24030;1191;380;335;0	607;0	397;703	948;3	219;0;390;315;0	423;0	419;704	008;3	195;0;39;385;325; ; ; ; ;
24050;1192;381;326;0	607;0	397;703	948;3	181;0;392;317;0	423;0	418;704	008;3	147;0;39;385;325; ; ; ; ;
24070;1193;388;323;0	607;0	397;703	948;3	198;0;-800;-600;0	607;0	397;-1	000;-1	000;4;39;385;325; ; ; ; ;
24090;1194;387;319;0	606;0	397;704	072;3	200;0;-800;-600;0	422;0	419;-1	000;-1	000;4;39;385;325; ; ; ; ;
24110;1195;387;328;0	606;0	397;704	072;3	088;0;-800;-600;0	606;0	397;-1	000;-1	000;4;39;385;325; ; ; ; ;
24130;1196;386;318;0	605;0	397;704	072;3	121;0;392;305;0	421;0	419;704	741;3	217;0;39;385;325; ; ; ; ;
24150;1197;382;338;0	605;0	397;704	072;3	176;0;381;328;0	421;0	419;704	741;3	127;0;39;385;325; ; ; ; ;
24169;1198;390;318;0	604;0	397;704	072;3	107;0;383;307;0	420;0	420;704	741;3	054;0;39;385;325; ; ; ; ;
24189;1199;389;327;0	604;0	397;701	256;3	126;0;384;314;0	420;0	420;706	354;3	009;0;39;385;325; ; ; ; ;
24209;1200;390;325;0	604;0	397;701	256;3	014;0;390;299;0	420;0	420;706	354;3	152;0;39;385;325; ; ; ; ;
24229;1201;403;345;0	604;0	397;701	256;3	161;0;-800;-600;0	604;0	397;-1	000;-1	000;4; ; ; ; ; ; ; ;
24250;1202;399;327;0	604;0	397;701	256;3	052;0;-800;-600;0	604;0	397;-1	000;-1	000;4; ; ; ; ; ; ; ;
24269;1203;-800;-600;-1	000;-1	000;-1	000;-1	000;4;-800;-600;-1	000;-1	000;-1	000;-1	000;4; ; ; ; ; ; ; ;
24289;1204;-800;-600;0	604;0	397;-1	000;-1	000;4;-800;-600;0	420;0	420;-1	000;-1	000;4; ; ; ; ; ; ; ;
24309;1205;-800;-600;0	420;0	420;-1	000;-1	000;4;380;306;0	420;0	420;703	640;2	995;0; ; ; ; ; ; ; ;
24329;1206;389;308;0	604;0	397;700	252;3	023;0;385;313;0	420;0	420;703	640;3	049;0; ; ; ; ; ; ; ;
24349;1207;-800;-600;-1	000;-1	000;-1	000;-1	000;4;-800;-600;-1	000;-1	000;-1	000;-1	000;4; ; ; ; ; ; ; ;
24369;1208;-800;-600;-1	000;-1	000;-1	000;-1	000;4;-800;-600;-1	000;-1	000;-1	000;-1	000;4; ; ; ; ; ; ; ;
24389;1209;-800;-600;0	603;0	397;-1	000;-1	000;4;-800;-600;0	419;0	421;-1	000;-1	000;4; ; ; ; ; ; ; ;
24409;1210;-800;-600;-1	000;-1	000;-1	000;-1	000;4;-800;-600;-1	000;-1	000;-1	000;-1	000;4; ; ; ; ; ; ; ;
24429;1211;-800;-600;-1	000;-1	000;-1	000;-1	000;4;-800;-600;-1	000;-1	000;-1	000;-1	000;4; ; ; ; ; ; ; ;
24449;1212;-800;-600;-1	000;-1	000;-1	000;-1	000;4;-800;-600;-1	000;-1	000;-1	000;-1	000;4; ; ; ; ; ; ; ;
24468;1213;-800;-600;0	419;0	421;-1	000;-1	000;4;394;290;0	419;0	421;705	669;2	889;0; ; ; ; ; ; ; ;
24489;1214;-800;-600;0	603;0	397;-1	000;-1	000;4;394;289;0	419;0	421;706	877;2	894;0; ; ; ; ; ; ; ;
24508;1215;-800;-600;-1	000;-1	000;-1	000;-1	000;4;-800;-600;-1	000;-1	000;-1	000;-1	000;4; ; ; ; ; ; ; ;
24528;1216;388;326;0	603;0	397;703	382;2	986;0;-800;-600;0	603;0	397;-1	000;-1	000;4;40;387;328; ; ; ; ;
24548;1217;378;327;0	603;0	397;703	382;2	996;0;-800;-600;0	603;0	397;-1	000;-1	000;4;40;387;328; ; ; ; ;
24569;1218;394;341;0	603;0	398;703	382;3	010;0;-800;-600;0	603;0	398;-1	000;-1	000;4;40;387;328; ; ; ; ;
24588;1219;392;347;0	603;0	398;703	053;3	020;0;-800;-600;0	419;0	422;-1	000;-1	000;4;40;387;328; ; ; ; ;
24608;1220;400;319;0	602;0	398;703	053;3	053;0;-800;-600;0	602;0	398;-1	000;-1	000;4;40;387;328; ; ; ; ;
24628;1221;377;310;0	602;0	398;703	053;2	947;0;-800;-600;0	602;0	398;-1	000;-1	000;4;40;387;328; ; ; ; ;
24650;1222;383;326;0	602;0	399;703	053;2	955;0;-800;-600;0	602;0	399;-1	000;-1	000;4;40;387;328; ; ; ; ;
24668;1223;-800;-600;-1	000;-1	000;-1	000;-1	000;4;-800;-600;-1	000;-1	000;-1	000;-1	000;4; ; ; ; ; ; ; ;
24689;1224;-800;-600;0	603;0	400;-1	000;-1	000;4;-800;-600;0	419;0	424;-1	000;-1	000;4; ; ; ; ; ; ; ;
24708;1225;197;300;0	603;0	401;697	858;2	890;0;-800;-600;0	603;0	401;-1	000;-1	000;4; ; ; ; ; ; ; ;
24729;1226;-800;-600;-1	000;-1	000;-1	000;-1	000;4;-800;-600;-1	000;-1	000;-1	000;-1	000;4; ; ; ; ; ; ; ;
24748;1227;209;325;0	603;0	402;697	858;2	984;0;-800;-600;0	603;0	402;-1	000;-1	000;4; ; ; ; ; ; ; ;
24769;1228;-800;-600;-1	000;-1	000;-1	000;-1	000;4;-800;-600;-1	000;-1	000;-1	000;-1	000;4; ; ; ; ; ; ; ;
24787;1229;-800;-600;0	603;0	402;-1	000;-1	000;4;-800;-600;0	419;0	426;-1	000;-1	000;4; ; ; ; ; ; ; ;
24807;1230;203;308;0	603;0	403;697	553;2	983;0;-800;-600;0	603;0	403;-1	000;-1	000;4;41;196;310; ; ; ; ;
24827;1231;192;303;0	603;0	403;697	553;3	042;0;-800;-600;0	603;0	403;-1	000;-1	000;4;41;196;310; ; ; ; ;
24847;1232;192;309;0	603;0	403;697	553;3	039;0;-800;-600;0	603;0	403;-1	000;-1	000;4;41;196;310; ; ; ; ;
24867;1233;191;325;0	602;0	403;697	553;2	982;0;-800;-600;0	602;0	403;-1	000;-1	000;4;41;196;310; ; ; ; ;
24887;1234;190;326;0	602;0	404;697	699;3	011;0;-800;-600;0	418;0	428;-1	000;-1	000;4;41;196;310; ; ; ; ;
24907;1235;211;313;0	602;0	404;697	699;3	027;0;187;289;0	418;0	428;705	734;3	118;0;41;196;310; ; ; ; ;
24927;1236;183;311;0	602;0	404;697	699;2	979;0;-800;-600;0	602;0	404;-1	000;-1	000;4;41;196;310; ; ; ; ;
24947;1237;200;318;0	602;0	404;697	699;3	038;0;-800;-600;0	602;0	404;-1	000;-1	000;4;41;196;310; ; ; ; ;
24967;1238;200;307;0	602;0	405;697	699;3	003;0;-800;-600;0	602;0	405;-1	000;-1	000;4;41;196;310; ; ; ; ;
24987;1239;200;306;0	602;0	405;698	958;2	997;0;-800;-600;0	418;0	429;-1	000;-1	000;4;41;196;310; ; ; ; ;
25007;1240;180;304;0	602;0	405;698	958;3	055;0;-800;-600;0	602;0	405;-1	000;-1	000;4;41;196;310; ; ; ; ;
25027;1241;186;307;0	602;0	406;698	958;2	997;0;-800;-600;0	602;0	406;-1	000;-1	000;4;41;196;310; ; ; ; ;
25047;1242;204;302;0	602;0	406;698	958;3	076;0;-800;-600;0	602;0	406;-1	000;-1	000;4;41;196;310; ; ; ; ;
25067;1243;211;318;0	602;0	406;698	958;3	091;0;-800;-600;0	602;0	406;-1	000;-1	000;4;41;196;310; ; ; ; ;
25086;1244;218;320;0	602;0	407;698	249;3	082;0;-800;-600;0	418;0	431;-1	000;-1	000;4;41;196;310; ; ; ; ;
25106;1245;199;317;0	602;0	407;698	249;3	115;0;194;301;0	418;0	431;705	677;3	117;0;41;196;310; ; ; ; ;
25126;1246;196;310;0	602;0	407;698	249;3	084;0;193;282;0	418;0	431;705	677;3	160;0;41;196;310; ; ; ; ;
25146;1247;277;327;0	601;0	408;698	249;3	067;0;289;291;0	417;0	432;705	677;3	087;0; ; ; ; ; ; ; ;
25166;1248;-800;-600;-1	000;-1	000;-1	000;-1	000;4;-800;-600;-1	000;-1	000;-1	000;-1	000;4; ; ; ; ; ; ; ;
25186;1249;-800;-600;0	599;0	409;-1	000;-1	000;4;-800;-600;0	415;0	433;-1	000;-1	000;4; ; ; ; ; ; ; ;
25206;1250;403;344;0	598;0	409;700	999;3	165;0;379;346;0	415;0	433;705	115;3	182;0;42;405;341; ; ; ; ;
25226;1251;409;344;0	598;0	409;700	999;3	240;0;-800;-600;0	598;0	409;-1	000;-1	000;4;42;405;341; ; ; ; ;
25246;1252;405;353;0	598;0	409;700	999;3	185;0;399;336;0	414;0	433;705	115;3	132;0;42;405;341; ; ; ; ;
25266;1253;410;352;0	598;0	409;700	999;3	182;0;-800;-600;0	598;0	409;-1	000;-1	000;4;42;405;341; ; ; ; ;
25286;1254;409;350;0	598;0	409;701	675;3	181;0;-800;-600;0	414;0	434;-1	000;-1	000;4;42;405;341; ; ; ; ;
25306;1255;405;342;0	598;0	409;701	675;3	246;0;-800;-600;0	598;0	409;-1	000;-1	000;4;42;405;341; ; ; ; ;
25326;1256;417;351;0	598;0	409;701	675;3	187;0;398;315;0	414;0	434;705	637;3	120;0;42;405;341; ; ; ; ;
25346;1257;409;346;0	598;0	409;701	675;3	147;0;-800;-600;0	598;0	409;-1	000;-1	000;4;42;405;341; ; ; ; ;
25365;1258;416;348;0	598;0	409;701	675;3	192;0;381;316;0	414;0	434;705	637;3	144;0;42;405;341; ; ; ; ;
25385;1259;413;344;0	598;0	409;702	738;3	185;0;381;316;0	414;0	434;704	795;3	140;0;42;405;341; ; ; ; ;
25405;1260;414;355;0	598;0	409;702	738;3	234;0;-800;-600;0	598;0	409;-1	000;-1	000;4; ; ; ; ; ; ; ;
25425;1261;411;358;0	598;0	409;702	738;3	155;0;396;332;0	414;0	433;704	795;3	142;0; ; ; ; ; ; ; ;
25445;1262;406;332;0	598;0	409;702	738;3	177;0;411;330;0	414;0	433;704	795;3	145;0; ; ; ; ; ; ; ;
25465;1263;411;347;0	599;0	408;702	738;3	190;0;-800;-600;0	599;0	408;-1	000;-1	000;4; ; ; ; ; ; ; ;
25485;1264;410;342;0	599;0	409;702	136;3	200;0;-800;-600;0	415;0	433;-1	000;-1	000;4; ; ; ; ; ; ; ;
25505;1265;-800;-600;-1	000;-1	000;-1	000;-1	000;4;-800;-600;-1	000;-1	000;-1	000;-1	000;4; ; ; ; ; ; ; ;
25525;1266;-800;-600;-1	000;-1	000;-1	000;-1	000;4;-800;-600;-1	000;-1	000;-1	000;-1	000;4; ; ; ; ; ; ; ;
25545;1267;405;340;0	599;0	409;702	136;3	210;0;-800;-600;0	599;0	409;-1	000;-1	000;4;43;391;333; ; ; ; ;
25565;1268;386;330;0	599;0	410;702	136;3	216;0;390;313;0	415;0	434;705	292;3	084;0;43;391;333; ; ; ; ;
25585;1269;387;332;0	599;0	410;700	273;3	208;0;390;314;0	414;0	435;704	572;3	081;0;43;391;333; ; ; ; ;
25605;1270;391;347;0	598;0	411;700	273;3	219;0;-800;-600;0	598;0	411;-1	000;-1	000;4;43;391;333; ; ; ; ;
25625;1271;393;337;0	598;0	411;700	273;3	148;0;396;311;0	414;0	435;704	572;3	187;0;43;391;333; ; ; ; ;
25645;1272;393;349;0	598;0	411;700	273;3	272;0;-800;-600;0	598;0	411;-1	000;-1	000;4;43;391;333; ; ; ; ;
25665;1273;400;345;0	597;0	411;700	273;3	255;0;386;314;0	413;0	436;704	572;3	138;0;43;391;333; ; ; ; ;
25684;1274;402;342;0	597;0	411;701	103;3	258;0;386;313;0	413;0	436;705	189;3	141;0;43;391;333; ; ; ; ;
25704;1275;395;340;0	597;0	411;701	103;3	256;0;-800;-600;0	597;0	411;-1	000;-1	000;4;43;391;333; ; ; ; ;
25724;1276;389;342;0	597;0	412;701	103;3	294;0;386;312;0	413;0	437;705	189;3	198;0;43;391;333; ; ; ; ;
25744;1277;387;331;0	597;0	412;701	103;3	244;0;379;325;0	413;0	437;705	189;3	217;0;43;391;333; ; ; ; ;
25764;1278;392;348;0	597;0	412;701	103;3	298;0;389;329;0	413;0	437;705	189;3	189;0;43;391;333; ; ; ; ;
25784;1279;392;345;0	597;0	412;702	591;3	289;0;387;332;0	412;0	437;705	887;3	196;0;43;391;333; ; ; ; ;
25804;1280;392;336;0	597;0	412;702	591;3	174;0;-800;-600;0	597;0	412;-1	000;-1	000;4;43;391;333; ; ; ; ;
25824;1281;380;329;0	597;0	413;702	591;3	229;0;-800;-600;0	597;0	413;-1	000;-1	000;4;43;391;333; ; ; ; ;
25844;1282;397;354;0	597;0	413;702	591;3	252;0;381;321;0	413;0	438;705	887;3	149;0;43;391;333; ; ; ; ;
25864;1283;397;339;0	597;0	413;702	591;3	209;0;-800;-600;0	597;0	413;-1	000;-1	000;4;43;391;333; ; ; ; ;
25884;1284;399;344;0	597;0	413;700	133;3	199;0;-800;-600;0	413;0	438;-1	000;-1	000;4;43;391;333; ; ; ; ;
25904;1285;406;325;0	597;0	413;700	133;3	226;0;-800;-600;0	597;0	413;-1	000;-1	000;4;43;391;333; ; ; ; ;
25924;1286;394;338;0	597;0	413;700	133;3	157;0;391;310;0	413;0	438;705	768;3	050;0;43;391;333; ; ; ; ;
25943;1287;387;342;0	597;0	412;700	133;3	216;0;-800;-600;0	597;0	412;-1	000;-1	000;4;43;391;333; ; ; ; ;
25963;1288;398;329;0	598;0	412;700	133;3	129;0;380;317;0	413;0	437;705	768;3	123;0;43;391;333; ; ; ; ;
25983;1289;397;336;0	598;0	412;701	503;3	145;0;380;317;0	414;0	437;706	134;3	124;0;43;391;333; ; ; ; ;
26003;1290;389;336;0	598;0	412;701	503;3	209;0;-800;-600;0	598;0	412;-1	000;-1	000;4;43;391;333; ; ; ; ;
26023;1291;396;333;0	598;0	412;701	503;3	192;0;397;307;0	413;0	437;706	134;3	141;0;43;391;333; ; ; ; ;
26043;1292;384;337;0	597;0	412;701	503;3	218;0;-800;-600;0	597;0	412;-1	000;-1	000;4;43;391;333; ; ; ; ;
26063;1293;401;338;0	597;0	413;701	503;3	227;0;390;300;0	413;0	438;706	134;3	108;0;43;391;333; ; ; ; ;
26083;1294;399;339;0	597;0	413;700	331;3	221;0;390;303;0	413;0	438;703	142;3	096;0;43;391;333; ; ; ; ;
26103;1295;400;344;0	597;0	413;700	331;3	169;0;-800;-600;0	597;0	413;-1	000;-1	000;4;43;391;333; ; ; ; ;
26123;1296;388;329;0	597;0	413;700	331;3	137;0;383;317;0	413;0	439;703	142;3	164;0;43;391;333; ; ; ; ;
26143;1297;396;329;0	597;0	414;700	331;3	141;0;-800;-600;0	597;0	414;-1	000;-1	000;4;43;391;333; ; ; ; ;
26163;1298;403;344;0	597;0	414;700	331;3	252;0;-800;-600;0	597;0	414;-1	000;-1	000;4;43;391;333; ; ; ; ;
26183;1299;399;336;0	597;0	414;700	796;3	246;0;-800;-600;0	413;0	439;-1	000;-1	000;4;43;391;333; ; ; ; ;
26203;1300;384;329;0	597;0	414;700	796;3	162;0;-800;-600;0	597;0	414;-1	000;-1	000;4;43;391;333; ; ; ; ;
26223;1301;382;321;0	597;0	415;700	796;3	135;0;-800;-600;0	597;0	415;-1	000;-1	000;4;43;391;333; ; ; ; ;
26243;1302;398;322;0	597;0	415;700	796;3	197;0;-800;-600;0	597;0	415;-1	000;-1	000;4;43;391;333; ; ; ; ;
26262;1303;389;334;0	597;0	415;700	796;3	138;0;376;323;0	412;0	440;706	294;3	093;0;43;391;333; ; ; ; ;
26282;1304;393;333;0	597;0	415;698	393;3	149;0;376;324;0	412;0	440;704	635;3	086;0;43;391;333; ; ; ; ;
26302;1305;401;345;0	597;0	415;698	393;3	191;0;-800;-600;0	597;0	415;-1	000;-1	000;4;43;391;333; ; ; ; ;
26322;1306;401;355;0	597;0	415;698	393;3	172;0;377;329;0	412;0	440;704	635;3	088;0;43;391;333; ; ; ; ;
26342;1307;398;356;0	597;0	415;698	393;3	339;0;-800;-600;0	597;0	415;-1	000;-1	000;4;43;391;333; ; ; ; ;
26362;1308;403;354;0	597;0	415;698	393;3	294;0;383;311;0	413;0	440;704	635;3	189;0;43;391;333; ; ; ; ;
26382;1309;402;353;0	598;0	416;700	332;3	344;0;383;313;0	413;0	440;703	157;3	182;0;43;391;333; ; ; ; ;
26402;1310;401;345;0	598;0	416;700	332;3	232;0;-800;-600;0	598;0	416;-1	000;-1	000;4;43;391;333; ; ; ; ;
26422;1311;399;332;0	598;0	416;700	332;3	166;0;377;354;0	413;0	440;703	157;3	277;0;43;391;333; ; ; ; ;
26442;1312;394;337;0	598;0	416;700	332;3	275;0;-800;-600;0	598;0	416;-1	000;-1	000;4;43;391;333; ; ; ; ;
26462;1313;381;351;0	598;0	416;700	332;3	219;0;385;329;0	414;0	440;703	157;3	205;0;43;391;333; ; ; ; ;
26482;1314;377;348;0	599;0	416;698	252;3	202;0;385;328;0	415;0	441;704	378;3	211;0;43;391;333; ; ; ; ;
26502;1315;302;363;0	599;0	417;698	252;3	274;0;-800;-600;0	599;0	417;-1	000;-1	000;4;44;301;356; ; ; ; ;
26522;1316;295;353;0	599;0	417;698	252;3	229;0;297;328;0	415;0	441;704	378;3	150;0;44;301;356; ; ; ; ;
26542;1317;302;361;0	599;0	417;698	252;3	176;0;-800;-600;0	599;0	417;-1	000;-1	000;4;44;301;356; ; ; ; ;
26561;1318;310;352;0	599;0	417;698	252;3	262;0;286;349;0	414;0	441;704	378;3	287;0;44;301;356; ; ; ; ;
26581;1319;309;354;0	598;0	417;698	689;3	227;0;285;347;0	414;0	441;705	528;3	292;0;44;301;356; ; ; ; ;
26601;1320;310;370;0	598;0	417;698	689;3	308;0;-800;-600;0	598;0	417;-1	000;-1	000;4;44;301;356; ; ; ; ;
26621;1321;306;376;0	598;0	417;698	689;3	362;0;293;322;0	414;0	441;705	528;3	203;0;44;301;356; ; ; ; ;
26641;1322;299;363;0	598;0	417;698	689;3	282;0;298;329;0	414;0	441;705	528;3	184;0;44;301;356; ; ; ; ;
26661;1323;302;360;0	598;0	417;698	689;3	215;0;-800;-600;0	598;0	417;-1	000;-1	000;4;44;301;356; ; ; ; ;
26681;1324;299;359;0	598;0	417;697	311;3	208;0;-800;-600;0	414;0	442;-1	000;-1	000;4;44;301;356; ; ; ; ;
26701;1325;304;370;0	598;0	417;697	311;3	289;0;-800;-600;0	598;0	417;-1	000;-1	000;4;44;301;356; ; ; ; ;
26721;1326;302;364;0	598;0	418;697	311;3	199;0;294;320;0	414;0	442;703	706;3	303;0;44;301;356; ; ; ; ;
26741;1327;300;369;0	598;0	418;697	311;3	269;0;287;321;0	414;0	442;703	706;3	258;0;44;301;356; ; ; ; ;
26761;1328;311;379;0	598;0	418;697	311;3	254;0;288;345;0	413;0	443;703	706;3	205;0;44;301;356; ; ; ; ;
26781;1329;310;376;0	598;0	419;699	192;3	232;0;289;351;0	414;0	443;706	148;3	168;0;44;301;356; ; ; ; ;
26801;1330;313;380;0	598;0	419;699	192;3	243;0;-800;-600;0	598;0	419;-1	000;-1	000;4;44;301;356; ; ; ; ;
26821;1331;312;367;0	598;0	419;699	192;3	252;0;303;342;0	413;0	444;706	148;3	283;0;44;301;356; ; ; ; ;
26841;1332;305;369;0	598;0	420;699	192;3	321;0;299;343;0	413;0	444;706	148;3	233;0;44;301;356; ; ; ; ;
26860;1333;316;380;0	598;0	420;699	192;3	405;0;303;332;0	413;0	444;706	148;3	199;0;44;301;356; ; ; ; ;
26880;1334;313;373;0	598;0	421;700	028;3	445;0;302;331;0	413;0	445;703	171;3	151;0;44;301;356; ; ; ; ;
26900;1335;302;384;0	598;0	422;700	028;3	292;0;-800;-600;0	598;0	422;-1	000;-1	000;4;45;298;362; ; ; ; ;
26920;1336;294;374;0	598;0	422;700	028;3	380;0;299;355;0	413;0	447;703	171;3	272;0;45;298;362; ; ; ; ;
26940;1337;293;374;0	597;0	423;700	028;3	336;0;299;348;0	413;0	448;703	171;3	241;0;45;298;362; ; ; ; ;
26960;1338;298;378;0	597;0	424;700	028;3	398;0;288;336;0	413;0	448;703	171;3	280;0;45;298;362; ; ; ; ;
26980;1339;294;374;0	597;0	425;697	658;3	378;0;284;327;0	413;0	449;704	065;3	276;0;45;298;362; ; ; ; ;
27000;1340;297;368;0	597;0	426;697	658;3	324;0;-800;-600;0	597;0	426;-1	000;-1	000;4;45;298;362; ; ; ; ;
27020;1341;304;374;0	597;0	427;697	658;3	329;0;298;358;0	413;0	450;704	065;3	269;0;45;298;362; ; ; ; ;
27040;1342;309;379;0	597;0	427;697	658;3	420;0;303;346;0	413;0	451;704	065;3	250;0;45;298;362; ; ; ; ;
27060;1343;306;385;0	597;0	427;697	658;3	458;0;298;348;0	413;0	451;704	065;3	319;0;45;298;362; ; ; ; ;
27080;1344;308;389;0	597;0	428;699	494;3	505;0;300;349;0	413;0	452;705	701;3	337;0;45;298;362; ; ; ; ;
27100;1345;309;417;0	597;0	428;699	494;3	456;0;-800;-600;0	597;0	428;-1	000;-1	000;4;46;304;385; ; ; ; ;
27120;1346;302;415;0	597;0	428;699	494;3	417;0;312;376;0	413;0	452;705	701;3	411;0;46;304;385; ; ; ; ;
27139;1347;301;396;0	597;0	429;699	494;3	357;0;296;367;0	413;0	452;705	701;3	362;0;46;304;385; ; ; ; ;
27159;1348;303;404;0	597;0	429;699	494;3	433;0;309;360;0	413;0	452;705	701;3	371;0;46;304;385; ; ; ; ;
27179;1349;303;395;0	598;0	429;702	756;3	433;0;303;355;0	413;0	452;702	606;3	365;0;46;304;385; ; ; ; ;
27199;1350;321;397;0	598;0	429;702	756;3	430;0;-800;-600;0	598;0	429;-1	000;-1	000;4;46;304;385; ; ; ; ;
27219;1351;308;394;0	598;0	429;702	756;3	409;0;317;369;0	413;0	452;702	606;3	351;0;46;304;385; ; ; ; ;
27239;1352;295;414;0	598;0	428;702	756;3	393;0;296;368;0	414;0	451;702	606;3	355;0;46;304;385; ; ; ; ;
27259;1353;297;390;0	598;0	428;702	756;3	300;0;304;369;0	414;0	451;702	606;3	349;0;46;304;385; ; ; ; ;
27279;1354;300;399;0	599;0	427;698	666;3	257;0;293;368;0	414;0	450;703	580;3	354;0;46;304;385; ; ; ; ;
27299;1355;308;415;0	599;0	427;698	666;3	363;0;-800;-600;0	599;0	427;-1	000;-1	000;4;47;302;390; ; ; ; ;
27319;1356;303;406;0	599;0	427;698	666;3	289;0;308;371;0	415;0	450;703	580;3	229;0;47;302;390; ; ; ; ;
27339;1357;309;405;0	599;0	427;698	666;3	302;0;310;396;0	415;0	449;703	580;3	316;0;47;302;390; ; ; ; ;
27359;1358;304;418;0	600;0	426;698	666;3	332;0;305;373;0	415;0	449;703	580;3	181;0;47;302;390; ; ; ; ;
27379;1359;305;409;0	600;0	426;703	919;3	319;0;304;381;0	415;0	449;704	970;3	200;0;47;302;390; ; ; ; ;
27399;1360;296;398;0	600;0	426;703	919;3	290;0;-800;-600;0	600;0	426;-1	000;-1	000;4;47;302;390; ; ; ; ;
27419;1361;296;394;0	600;0	426;703	919;3	273;0;285;349;0	415;0	449;704	970;3	211;0;47;302;390; ; ; ; ;
27439;1362;295;397;0	600;0	426;703	919;3	281;0;-800;-600;0	600;0	426;-1	000;-1	000;4;47;302;390; ; ; ; ;
27458;1363;301;388;0	600;0	426;703	919;3	203;0;302;366;0	415;0	449;704	970;3	189;0;47;302;390; ; ; ; ;
27478;1364;302;389;0	600;0	426;702	045;3	181;0;302;366;0	415;0	449;705	218;3	190;0;47;302;390; ; ; ; ;
27498;1365;311;405;0	600;0	426;702	045;3	243;0;-800;-600;0	600;0	426;-1	000;-1	000;4;47;302;390; ; ; ; ;
27518;1366;286;391;0	600;0	426;702	045;3	151;0;297;367;0	415;0	449;705	218;3	103;0;48;307;396; ; ; ; ;
27538;1367;305;389;0	600;0	426;702	045;3	138;0;-800;-600;0	600;0	426;-1	000;-1	000;4;48;307;396; ; ; ; ;
27558;1368;301;397;0	600;0	426;702	045;3	147;0;-800;-600;0	600;0	426;-1	000;-1	000;4;48;307;396; ; ; ; ;
27578;1369;292;388;0	600;0	426;703	226;3	147;0;-800;-600;0	415;0	449;-1	000;-1	000;4;48;307;396; ; ; ; ;
27598;1370;289;401;0	600;0	426;703	226;3	120;0;-800;-600;0	600;0	426;-1	000;-1	000;4;48;307;396; ; ; ; ;
27618;1371;310;401;0	600;0	427;703	226;3	121;0;-800;-600;0	600;0	427;-1	000;-1	000;4;48;307;396; ; ; ; ;
27638;1372;313;388;0	599;0	427;703	226;3	152;0;-800;-600;0	599;0	427;-1	000;-1	000;4;48;307;396; ; ; ; ;
27658;1373;322;403;0	599;0	427;703	226;3	229;0;-800;-600;0	599;0	427;-1	000;-1	000;4;48;307;396; ; ; ; ;
27678;1374;328;402;0	599;0	427;700	721;3	235;0;-800;-600;0	415;0	450;-1	000;-1	000;4;48;307;396; ; ; ; ;
27698;1375;-800;-600;-1	000;-1	000;-1	000;-1	000;4;-800;-600;-1	000;-1	000;-1	000;-1	000;4; ; ; ; ; ; ; ;
27718;1376;-800;-600;-1	000;-1	000;-1	000;-1	000;4;-800;-600;-1	000;-1	000;-1	000;-1	000;4; ; ; ; ; ; ; ;
27737;1377;312;413;0	599;0	427;700	721;3	160;0;-800;-600;0	599;0	427;-1	000;-1	000;4; ; ; ; ; ; ; ;
27757;1378;289;373;0	599;0	427;700	721;3	075;0;-800;-600;0	599;0	427;-1	000;-1	000;4; ; ; ; ; ; ; ;
27777;1379;290;375;0	600;0	427;699	170;3	068;0;-800;-600;0	416;0	450;-1	000;-1	000;4; ; ; ; ; ; ; ;
27797;1380;198;265;0	600;0	427;699	170;3	032;0;-800;-600;0	600;0	427;-1	000;-1	000;4;49;204;275; ; ; ; ;
27817;1381;206;272;0	600;0	427;699	170;3	002;0;-800;-600;0	600;0	427;-1	000;-1	000;4;49;204;275; ; ; ; ;
27837;1382;193;266;0	600;0	427;699	170;3	018;0;-800;-600;0	600;0	427;-1	000;-1	000;4;49;204;275; ; ; ; ;
27857;1383;203;275;0	600;0	426;699	170;3	037;0;-800;-600;0	600;0	426;-1	000;-1	000;4;49;204;275; ; ; ; ;
27877;1384;199;276;0	600;0	426;697	338;3	019;0;-800;-600;0	416;0	449;-1	000;-1	000;4;49;204;275; ; ; ; ;
27897;1385;222;288;0	600;0	426;697	338;3	051;0;-800;-600;0	600;0	426;-1	000;-1	000;4;49;204;275; ; ; ; ;
27917;1386;175;279;0	600;0	426;697	338;3	034;0;-800;-600;0	600;0	426;-1	000;-1	000;4;50;199;275; ; ; ; ;
27937;1387;192;260;0	600;0	426;697	338;3	056;0;-800;-600;0	600;0	426;-1	000;-1	000;4;50;199;275; ; ; ; ;
27957;1388;184;277;0	600;0	426;697	338;3	025;0;-800;-600;0	600;0	426;-1	000;-1	000;4;50;199;275; ; ; ; ;
27977;1389;194;273;0	601;0	426;695	695;3	023;0;-800;-600;0	416;0	449;-1	000;-1	000;4;50;199;275; ; ; ; ;
27997;1390;202;272;0	601;0	426;695	695;3	061;0;-800;-600;0	601;0	426;-1	000;-1	000;4;50;199;275; ; ; ; ;
28017;1391;203;271;0	601;0	426;695	695;3	014;0;-800;-600;0	601;0	426;-1	000;-1	000;4;50;199;275; ; ; ; ;
28037;1392;200;264;0	601;0	426;695	695;3	005;0;-800;-600;0	601;0	426;-1	000;-1	000;4;50;199;275; ; ; ; ;
28056;1393;200;275;0	601;0	426;695	695;3	026;0;-800;-600;0	601;0	426;-1	000;-1	000;4;50;199;275; ; ; ; ;
28076;1394;201;275;0	601;0	426;693	224;3	017;0;-800;-600;0	416;0	449;-1	000;-1	000;4;50;199;275; ; ; ; ;
28096;1395;202;291;0	601;0	426;693	224;2	982;0;-800;-600;0	601;0	426;-1	000;-1	000;4;50;199;275; ; ; ; ;
28116;1396;203;285;0	601;0	426;693	224;2	957;0;-800;-600;0	601;0	426;-1	000;-1	000;4;50;199;275; ; ; ; ;
28136;1397;208;286;0	601;0	426;693	224;2	875;0;-800;-600;0	601;0	426;-1	000;-1	000;4;50;199;275; ; ; ; ;
28156;1398;282;325;0	600;0	427;693	224;3	015;0;-800;-600;0	600;0	427;-1	000;-1	000;4; ; ; ; ; ; ; ;
28176;1399;288;318;0	598;0	427;700	216;3	014;0;-800;-600;0	414;0	450;-1	000;-1	000;4; ; ; ; ; ; ; ;
28196;1400;369;359;0	598;0	427;700	216;3	028;0;-800;-600;0	598;0	427;-1	000;-1	000;4;51;369;362; ; ; ; ;
28216;1401;366;368;0	598;0	427;700	216;3	028;0;-800;-600;0	598;0	427;-1	000;-1	000;4;51;369;362; ; ; ; ;
28236;1402;371;364;0	598;0	427;700	216;3	043;0;-800;-600;0	598;0	427;-1	000;-1	000;4;51;369;362; ; ; ; ;
28256;1403;368;368;0	598;0	427;700	216;3	034;0;-800;-600;0	598;0	427;-1	000;-1	000;4;51;369;362; ; ; ; ;
28276;1404;369;366;0	598;0	428;700	096;3	038;0;-800;-600;0	413;0	451;-1	000;-1	000;4;51;369;362; ; ; ; ;
28296;1405;372;349;0	598;0	428;700	096;3	066;0;-800;-600;0	598;0	428;-1	000;-1	000;4;51;369;362; ; ; ; ;
28316;1406;371;353;0	598;0	428;700	096;3	029;0;-800;-600;0	598;0	428;-1	000;-1	000;4;51;369;362; ; ; ; ;
28335;1407;375;350;0	598;0	428;700	096;3	107;0;-800;-600;0	598;0	428;-1	000;-1	000;4;51;369;362; ; ; ; ;
28355;1408;360;365;0	598;0	428;700	096;3	091;0;-800;-600;0	598;0	428;-1	000;-1	000;4;51;369;362; ; ; ; ;
28375;1409;360;367;0	598;0	428;701	104;3	098;0;-800;-600;0	413;0	452;-1	000;-1	000;4;51;369;362; ; ; ; ;
28395;1410;358;354;0	597;0	428;701	104;3	085;0;-800;-600;0	597;0	428;-1	000;-1	000;4;51;369;362; ; ; ; ;
28415;1411;372;372;0	597;0	428;701	104;3	135;0;-800;-600;0	597;0	428;-1	000;-1	000;4;51;369;362; ; ; ; ;
28435;1412;368;365;0	597;0	429;701	104;3	139;0;-800;-600;0	597;0	429;-1	000;-1	000;4;51;369;362; ; ; ; ;
28455;1413;378;370;0	597;0	429;701	104;3	187;0;-800;-600;0	597;0	429;-1	000;-1	000;4;51;369;362; ; ; ; ;
28475;1414;379;367;0	597;0	429;701	392;3	208;0;-800;-600;0	412;0	452;-1	000;-1	000;4;51;369;362; ; ; ; ;
28495;1415;390;335;0	597;0	429;701	392;3	186;0;-800;-600;0	597;0	429;-1	000;-1	000;4;52;402;343; ; ; ; ;
28515;1416;404;332;0	597;0	429;701	392;3	077;0;390;323;0	413;0	452;702	474;3	179;0;52;402;343; ; ; ; ;
28535;1417;404;350;0	597;0	429;701	392;3	054;0;-800;-600;0	597;0	429;-1	000;-1	000;4;52;402;343; ; ; ; ;
28555;1418;403;327;0	597;0	429;701	392;3	044;0;-800;-600;0	597;0	429;-1	000;-1	000;4;52;402;343; ; ; ; ;
28575;1419;403;334;0	597;0	429;698	751;3	022;0;-800;-600;0	413;0	452;-1	000;-1	000;4;52;402;343; ; ; ; ;
28595;1420;413;344;0	597;0	429;698	751;3	150;0;-800;-600;0	597;0	429;-1	000;-1	000;4;52;402;343; ; ; ; ;
28615;1421;400;338;0	597;0	429;698	751;3	148;0;-800;-600;0	597;0	429;-1	000;-1	000;4;52;402;343; ; ; ; ;
28635;1422;405;343;0	597;0	429;698	751;3	139;0;-800;-600;0	597;0	429;-1	000;-1	000;4;52;402;343; ; ; ; ;
28654;1423;399;343;0	597;0	429;698	751;3	102;0;-800;-600;0	597;0	429;-1	000;-1	000;4;52;402;343; ; ; ; ;
28674;1424;400;344;0	597;0	429;698	817;3	095;0;-800;-600;0	412;0	453;-1	000;-1	000;4;52;402;343; ; ; ; ;
28694;1425;400;326;0	597;0	429;698	817;3	063;0;-800;-600;0	597;0	429;-1	000;-1	000;4;52;402;343; ; ; ; ;
28714;1426;402;346;0	597;0	429;698	817;3	089;0;-800;-600;0	597;0	429;-1	000;-1	000;4;52;402;343; ; ; ; ;
28734;1427;402;341;0	597;0	429;698	817;3	090;0;-800;-600;0	597;0	429;-1	000;-1	000;4;52;402;343; ; ; ; ;
28754;1428;398;337;0	597;0	429;698	817;3	127;0;-800;-600;0	597;0	429;-1	000;-1	000;4;52;402;343; ; ; ; ;
28774;1429;398;333;0	597;0	430;699	866;3	145;0;-800;-600;0	413;0	453;-1	000;-1	000;4;52;402;343; ; ; ; ;
28794;1430;392;345;0	597;0	430;699	866;3	177;0;-800;-600;0	597;0	430;-1	000;-1	000;4;52;402;343; ; ; ; ;
28814;1431;397;341;0	597;0	430;699	866;3	090;0;387;317;0	413;0	453;704	872;3	078;0;52;402;343; ; ; ; ;
28834;1432;395;329;0	597;0	430;699	866;3	085;0;-800;-600;0	597;0	430;-1	000;-1	000;4;52;402;343; ; ; ; ;
28854;1433;409;342;0	597;0	430;699	866;3	158;0;-800;-600;0	597;0	430;-1	000;-1	000;4;52;402;343; ; ; ; ;
28874;1434;413;341;0	597;0	430;696	845;3	098;0;-800;-600;0	413;0	453;-1	000;-1	000;4;52;402;343; ; ; ; ;
28894;1435;400;338;0	597;0	430;696	845;3	034;0;-800;-600;0	597;0	430;-1	000;-1	000;4;52;402;343; ; ; ; ;
28914;1436;397;343;0	597;0	430;696	845;3	059;0;-800;-600;0	597;0	430;-1	000;-1	000;4;52;402;343; ; ; ; ;
28935;1437;402;355;0	597;0	430;696	845;3	131;0;-800;-600;0	597;0	430;-1	000;-1	000;4;52;402;343; ; ; ; ;
28954;1438;391;343;0	597;0	430;696	845;3	112;0;-800;-600;0	597;0	430;-1	000;-1	000;4;52;402;343; ; ; ; ;
28973;1439;390;345;0	597;0	431;698	679;3	102;0;-800;-600;0	413;0	454;-1	000;-1	000;4;52;402;343; ; ; ; ;
28993;1440;409;349;0	597;0	431;698	679;3	105;0;-800;-600;0	597;0	431;-1	000;-1	000;4;52;402;343; ; ; ; ;
29013;1441;403;338;0	597;0	431;698	679;3	123;0;-800;-600;0	597;0	431;-1	000;-1	000;4;52;402;343; ; ; ; ;
29033;1442;395;330;0	597;0	431;698	679;3	117;0;-800;-600;0	597;0	431;-1	000;-1	000;4;52;402;343; ; ; ; ;
29053;1443;398;328;0	597;0	431;698	679;3	129;0;-800;-600;0	597;0	431;-1	000;-1	000;4;52;402;343; ; ; ; ;
29073;1444;394;324;0	598;0	431;701	357;3	141;0;-800;-600;0	413;0	454;-1	000;-1	000;4;52;402;343; ; ; ; ;
29093;1445;403;340;0	597;0	431;701	357;3	102;0;-800;-600;0	597;0	431;-1	000;-1	000;4;52;402;343; ; ; ; ;
29113;1446;406;346;0	597;0	431;701	357;3	095;0;-800;-600;0	597;0	431;-1	000;-1	000;4;52;402;343; ; ; ; ;
29133;1447;406;342;0	597;0	431;701	357;3	158;0;-800;-600;0	597;0	431;-1	000;-1	000;4;52;402;343; ; ; ; ;
29153;1448;407;339;0	597;0	431;701	357;3	136;0;-800;-600;0	597;0	431;-1	000;-1	000;4;52;402;343; ; ; ; ;
29173;1449;408;343;0	597;0	432;698	965;3	141;0;-800;-600;0	412;0	455;-1	000;-1	000;4;52;402;343; ; ; ; ;
29193;1450;407;338;0	597;0	432;698	965;3	144;0;-800;-600;0	597;0	432;-1	000;-1	000;4;52;402;343; ; ; ; ;
29213;1451;415;340;0	597;0	432;698	965;3	188;0;-800;-600;0	597;0	432;-1	000;-1	000;4;52;402;343; ; ; ; ;
29233;1452;411;343;0	597;0	432;698	965;3	194;0;390;309;0	412;0	455;702	978;3	116;0;52;402;343; ; ; ; ;
29252;1453;415;341;0	597;0	432;698	965;3	246;0;-800;-600;0	597;0	432;-1	000;-1	000;4;52;402;343; ; ; ; ;
29272;1454;415;343;0	597;0	432;698	033;3	263;0;-800;-600;0	412;0	455;-1	000;-1	000;4;52;402;343; ; ; ; ;
29292;1455;415;359;0	597;0	432;698	033;3	249;0;-800;-600;0	597;0	432;-1	000;-1	000;4;52;402;343; ; ; ; ;
29312;1456;410;363;0	597;0	432;698	033;3	168;0;395;329;0	412;0	455;702	073;3	147;0;52;402;343; ; ; ; ;
29332;1457;413;354;0	597;0	433;698	033;3	135;0;-800;-600;0	597;0	433;-1	000;-1	000;4;52;402;343; ; ; ; ;
29352;1458;409;374;0	597;0	433;698	033;3	210;0;-800;-600;0	597;0	433;-1	000;-1	000;4;52;402;343; ; ; ; ;
29372;1459;410;373;0	597;0	433;700	803;3	170;0;-800;-600;0	412;0	456;-1	000;-1	000;4;52;402;343; ; ; ; ;
29392;1460;406;353;0	597;0	434;700	803;3	176;0;-800;-600;0	597;0	434;-1	000;-1	000;4;52;402;343; ; ; ; ;
29412;1461;409;362;0	597;0	434;700	803;3	209;0;404;336;0	412;0	457;703	404;3	121;0;52;402;343; ; ; ; ;
29432;1462;400;366;0	597;0	434;700	803;3	218;0;-800;-600;0	597;0	434;-1	000;-1	000;4;52;402;343; ; ; ; ;
29452;1463;410;368;0	597;0	434;700	803;3	236;0;388;334;0	412;0	457;703	404;3	144;0;52;402;343; ; ; ; ;
29472;1464;407;372;0	597;0	434;700	166;3	246;0;388;334;0	412;0	457;703	708;3	145;0;52;402;343; ; ; ; ;
29492;1465;405;361;0	597;0	433;700	166;3	169;0;-800;-600;0	597;0	433;-1	000;-1	000;4;52;402;343; ; ; ; ;
29512;1466;403;380;0	597;0	432;700	166;3	242;0;392;350;0	412;0	456;703	708;3	302;0;52;402;343; ; ; ; ;
29531;1467;415;357;0	597;0	431;700	166;3	219;0;390;337;0	412;0	455;703	708;3	230;0;52;402;343; ; ; ; ;
29551;1468;408;367;0	597;0	430;700	166;3	214;0;393;345;0	412;0	455;703	708;3	203;0;52;402;343; ; ; ; ;
29571;1469;410;374;0	596;0	430;698	076;3	199;0;393;338;0	412;0	455;704	641;3	180;0;52;402;343; ; ; ; ;
29591;1470;456;404;0	596;0	430;698	076;3	366;0;-800;-600;0	596;0	430;-1	000;-1	000;4;53;471;395; ; ; ; ;
29611;1471;479;411;0	596;0	429;698	076;3	238;0;458;364;0	411;0	455;704	641;3	243;0;53;471;395; ; ; ; ;
29631;1472;479;396;0	596;0	429;698	076;3	267;0;453;380;0	411;0	455;704	641;3	335;0;53;471;395; ; ; ; ;
29651;1473;481;414;0	596;0	429;698	076;3	288;0;460;368;0	411;0	455;704	641;3	181;0;53;471;395; ; ; ; ;
29671;1474;482;405;0	596;0	428;703	383;3	334;0;459;374;0	411;0	454;704	351;3	189;0;53;471;395; ; ; ; ;
29691;1475;481;400;0	596;0	428;703	383;3	285;0;-800;-600;0	596;0	428;-1	000;-1	000;4;53;471;395; ; ; ; ;
29711;1476;487;410;0	596;0	428;703	383;3	289;0;454;370;0	411;0	454;704	351;3	208;0;53;471;395; ; ; ; ;
29734;1477;476;405;0	596;0	428;703	383;3	214;0;450;378;0	411;0	454;704	351;3	314;0;53;471;395; ; ; ; ;
29751;1478;473;407;0	596;0	428;703	383;3	256;0;458;373;0	412;0	454;704	351;3	298;0;53;471;395; ; ; ; ;
29771;1479;472;404;0	596;0	428;705	111;3	244;0;456;381;0	412;0	454;699	369;3	259;0;53;471;395; ; ; ; ;
29791;1480;478;400;0	596;0	428;705	111;3	298;0;-800;-600;0	596;0	428;-1	000;-1	000;4;53;471;395; ; ; ; ;
29811;1481;477;404;0	596;0	428;705	111;3	342;0;462;391;0	412;0	454;699	369;3	271;0;53;471;395; ; ; ; ;
29831;1482;478;387;0	596;0	428;705	111;3	249;0;470;387;0	412;0	454;699	369;3	154;0;53;471;395; ; ; ; ;
29850;1483;475;395;0	596;0	428;705	111;3	223;0;-800;-600;0	596;0	428;-1	000;-1	000;4;53;471;395; ; ; ; ;
29870;1484;475;394;0	596;0	428;702	900;3	206;0;-800;-600;0	412;0	455;-1	000;-1	000;4;53;471;395; ; ; ; ;
29890;1485;471;385;0	596;0	429;702	900;3	140;0;-800;-600;0	596;0	429;-1	000;-1	000;4;53;471;395; ; ; ; ;
29910;1486;479;400;0	596;0	429;702	900;3	335;0;-800;-600;0	596;0	429;-1	000;-1	000;4;53;471;395; ; ; ; ;
29930;1487;471;405;0	596;0	429;702	900;3	218;0;-800;-600;0	596;0	429;-1	000;-1	000;4;53;471;395; ; ; ; ;
29950;1488;478;408;0	596;0	429;702	900;3	352;0;461;403;0	412;0	455;702	860;3	248;0;53;471;395; ; ; ; ;
29970;1489;474;410;0	596;0	429;705	539;3	331;0;461;405;0	412;0	456;700	696;3	238;0;53;471;395; ; ; ; ;
29990;1490;479;399;0	596;0	430;705	539;3	209;0;-800;-600;0	596;0	430;-1	000;-1	000;4;53;471;395; ; ; ; ;
30010;1491;477;399;0	596;0	430;705	539;3	281;0;462;387;0	412;0	456;700	696;3	132;0;53;471;395; ; ; ; ;
30030;1492;479;407;0	596;0	430;705	539;3	296;0;-800;-600;0	596;0	430;-1	000;-1	000;4;53;471;395; ; ; ; ;
30050;1493;482;401;0	597;0	430;705	539;3	211;0;453;396;0	412;0	456;700	696;3	144;0;53;471;395; ; ; ; ;
30070;1494;481;407;0	597;0	431;702	128;3	235;0;453;395;0	412;0	456;703	187;3	155;0;53;471;395; ; ; ; ;
30090;1495;-800;-600;-1	000;-1	000;-1	000;-1	000;4;-800;-600;-1	000;-1	000;-1	000;-1	000;4; ; ; ; ; ; ; ;
30109;1496;477;401;0	597;0	431;702	128;3	207;0;-800;-600;0	597;0	431;-1	000;-1	000;4;54;476;399; ; ; ; ;
30132;1497;477;404;0	597;0	431;702	128;3	246;0;464;384;0	412;0	456;703	187;3	175;0;54;476;399; ; ; ; ;
30149;1498;476;412;0	597;0	431;702	128;3	286;0;-800;-600;0	597;0	431;-1	000;-1	000;4;54;476;399; ; ; ; ;
30171;1499;475;417;0	597;0	432;702	240;3	327;0;-800;-600;0	412;0	456;-1	000;-1	000;4;54;476;399; ; ; ; ;
30189;1500;487;393;0	597;0	432;702	240;3	204;0;-800;-600;0	597;0	432;-1	000;-1	000;4;54;476;399; ; ; ; ;
30211;1501;479;405;0	598;0	432;702	240;3	221;0;464;408;0	413;0	456;700	027;3	290;0;54;476;399; ; ; ; ;
30229;1502;-800;-600;0	413;0	456;-1	000;-1	000;4;466;399;0	413;0	456;700	027;3	263;0;54;476;399; ; ; ; ;
30249;1503;-800;-600;0	413;0	456;-1	000;-1	000;4;480;392;0	413;0	456;700	027;3	192;0;54;476;399; ; ; ; ;
30269;1504;-800;-600;0	598;0	433;-1	000;-1	000;4;486;385;0	413;0	456;700	264;3	164;0;54;476;399; ; ; ; ;
30290;1505;-800;-600;-1	000;-1	000;-1	000;-1	000;4;-800;-600;-1	000;-1	000;-1	000;-1	000;4; ; ; ; ; ; ; ;
30309;1506;489;395;0	598;0	433;701	929;3	178;0;-800;-600;0	598;0	433;-1	000;-1	000;4; ; ; ; ; ; ; ;
30330;1507;482;408;0	598;0	433;701	929;3	239;0;486;389;0	413;0	456;700	264;3	134;0; ; ; ; ; ; ; ;
30349;1508;-800;-600;-1	000;-1	000;-1	000;-1	000;4;-800;-600;-1	000;-1	000;-1	000;-1	000;4; ; ; ; ; ; ; ;
30370;1509;-800;-600;0	598;0	433;-1	000;-1	000;4;-800;-600;0	413;0	456;-1	000;-1	000;4; ; ; ; ; ; ; ;
30389;1510;485;405;0	598;0	433;703	847;3	364;0;-800;-600;0	598;0	433;-1	000;-1	000;4; ; ; ; ; ; ; ;
30410;1511;488;402;0	598;0	433;703	847;3	259;0;481;400;0	413;0	455;701	197;3	190;0; ; ; ; ; ; ; ;
30428;1512;-800;-600;0	413;0	455;-1	000;-1	000;4;477;395;0	413;0	455;701	197;3	162;0; ; ; ; ; ; ; ;
30448;1513;-800;-600;-1	000;-1	000;-1	000;-1	000;4;-800;-600;-1	000;-1	000;-1	000;-1	000;4; ; ; ; ; ; ; ;
30468;1514;-800;-600;0	598;0	432;-1	000;-1	000;4;-800;-600;0	414;0	455;-1	000;-1	000;4; ; ; ; ; ; ; ;
30490;1515;-800;-600;-1	000;-1	000;-1	000;-1	000;4;-800;-600;-1	000;-1	000;-1	000;-1	000;4; ; ; ; ; ; ; ;
30508;1516;-800;-600;-1	000;-1	000;-1	000;-1	000;4;-800;-600;-1	000;-1	000;-1	000;-1	000;4; ; ; ; ; ; ; ;
30530;1517;-800;-600;-1	000;-1	000;-1	000;-1	000;4;-800;-600;-1	000;-1	000;-1	000;-1	000;4; ; ; ; ; ; ; ;
30548;1518;496;396;0	599;0	432;706	447;3	159;0;-800;-600;0	599;0	432;-1	000;-1	000;4; ; ; ; ; ; ; ;
30570;1519;496;397;0	600;0	432;704	544;3	151;0;-800;-600;0	415;0	453;-1	000;-1	000;4; ; ; ; ; ; ; ;
30588;1520;490;402;0	600;0	432;704	544;3	233;0;-800;-600;0	600;0	432;-1	000;-1	000;4; ; ; ; ; ; ; ;
30610;1521;499;407;0	599;0	432;704	544;3	246;0;468;388;0	415;0	453;700	359;3	128;0; ; ; ; ; ; ; ;
30628;1522;498;398;0	599;0	432;704	544;3	207;0;-800;-600;0	599;0	432;-1	000;-1	000;4; ; ; ; ; ; ; ;
30650;1523;-800;-600;0	414;0	453;-1	000;-1	000;4;467;387;0	414;0	453;700	359;3	165;0; ; ; ; ; ; ; ;
30668;1524;-800;-600;0	599;0	432;-1	000;-1	000;4;468;385;0	414;0	453;702	882;3	176;0; ; ; ; ; ; ; ;
30690;1525;502;393;0	599;0	432;706	132;3	356;0;-800;-600;0	599;0	432;-1	000;-1	000;4; ; ; ; ; ; ; ;
30708;1526;511;232;0	598;0	431;706	132;3	218;0;516;231;0	414;0	452;702	882;3	162;0; ; ; ; ; ; ; ;
30727;1527;-800;-600;-1	000;-1	000;-1	000;-1	000;4;-800;-600;-1	000;-1	000;-1	000;-1	000;4; ; ; ; ; ; ; ;
30747;1528;-800;-600;-1	000;-1	000;-1	000;-1	000;4;-800;-600;-1	000;-1	000;-1	000;-1	000;4; ; ; ; ; ; ; ;
30767;1529;-800;-600;0	598;0	430;-1	000;-1	000;4;-800;-600;0	414;0	452;-1	000;-1	000;4; ; ; ; ; ; ; ;
30787;1530;-800;-600;-1	000;-1	000;-1	000;-1	000;4;-800;-600;-1	000;-1	000;-1	000;-1	000;4; ; ; ; ; ; ; ;
30807;1531;-800;-600;-1	000;-1	000;-1	000;-1	000;4;-800;-600;-1	000;-1	000;-1	000;-1	000;4; ; ; ; ; ; ; ;
30827;1532;533;182;0	598;0	430;700	941;3	152;0;-800;-600;0	598;0	430;-1	000;-1	000;4; ; ; ; ; ; ; ;
30847;1533;538;181;0	598;0	431;700	941;3	139;0;-800;-600;0	598;0	431;-1	000;-1	000;4; ; ; ; ; ; ; ;
30867;1534;538;183;0	598;0	431;698	947;3	130;0;-800;-600;0	413;0	452;-1	000;-1	000;4; ; ; ; ; ; ; ;
30887;1535;-800;-600;-1	000;-1	000;-1	000;-1	000;4;-800;-600;-1	000;-1	000;-1	000;-1	000;4; ; ; ; ; ; ; ;
30907;1536;539;188;0	598;0	431;698	947;3	154;0;-800;-600;0	598;0	431;-1	000;-1	000;4;55;543;181; ; ; ; ;
30927;1537;556;183;0	598;0	431;698	947;3	144;0;-800;-600;0	598;0	431;-1	000;-1	000;4;55;543;181; ; ; ; ;
30947;1538;551;180;0	598;0	431;698	947;3	159;0;-800;-600;0	598;0	431;-1	000;-1	000;4;55;543;181; ; ; ; ;
30967;1539;547;179;0	598;0	431;698	135;3	155;0;-800;-600;0	413;0	452;-1	000;-1	000;4;55;543;181; ; ; ; ;
30987;1540;533;180;0	598;0	431;698	135;3	149;0;-800;-600;0	598;0	431;-1	000;-1	000;4;55;543;181; ; ; ; ;
31007;1541;545;167;0	598;0	431;698	135;3	162;0;-800;-600;0	598;0	431;-1	000;-1	000;4;55;543;181; ; ; ; ;
31026;1542;542;188;0	598;0	431;698	135;3	091;0;542;182;0	413;0	452;698	192;3	073;0;55;543;181; ; ; ; ;
31046;1543;535;190;0	598;0	431;698	135;3	093;0;-800;-600;0	598;0	431;-1	000;-1	000;4;55;543;181; ; ; ; ;
31066;1544;540;189;0	598;0	431;700	071;3	102;0;-800;-600;0	413;0	453;-1	000;-1	000;4;55;543;181; ; ; ; ;
31086;1545;-800;-600;-1	000;-1	000;-1	000;-1	000;4;-800;-600;-1	000;-1	000;-1	000;-1	000;4; ; ; ; ; ; ; ;
31106;1546;-800;-600;-1	000;-1	000;-1	000;-1	000;4;-800;-600;-1	000;-1	000;-1	000;-1	000;4; ; ; ; ; ; ; ;
31126;1547;-800;-600;-1	000;-1	000;-1	000;-1	000;4;-800;-600;-1	000;-1	000;-1	000;-1	000;4; ; ; ; ; ; ; ;
31146;1548;-800;-600;-1	000;-1	000;-1	000;-1	000;4;-800;-600;-1	000;-1	000;-1	000;-1	000;4; ; ; ; ; ; ; ;
31166;1549;-800;-600;0	412;0	453;-1	000;-1	000;4;-800;-600;0	412;0	453;-1	000;-1	000;4; ; ; ; ; ; ; ;
31186;1550;548;171;0	597;0	431;700	395;3	129;0;-800;-600;0	597;0	431;-1	000;-1	000;4; ; ; ; ; ; ; ;
31206;1551;557;184;0	597;0	431;700	395;3	112;0;-800;-600;0	597;0	431;-1	000;-1	000;4; ; ; ; ; ; ; ;
31226;1552;540;209;0	596;0	431;700	395;3	128;0;-800;-600;0	596;0	431;-1	000;-1	000;4; ; ; ; ; ; ; ;
31246;1553;-800;-600;-1	000;-1	000;-1	000;-1	000;4;-800;-600;-1	000;-1	000;-1	000;-1	000;4; ; ; ; ; ; ; ;
31266;1554;-800;-600;0	596;0	431;-1	000;-1	000;4;-800;-600;0	411;0	454;-1	000;-1	000;4; ; ; ; ; ; ; ;
31286;1555;-800;-600;-1	000;-1	000;-1	000;-1	000;4;-800;-600;-1	000;-1	000;-1	000;-1	000;4; ; ; ; ; ; ; ;
31305;1556;-800;-600;-1	000;-1	000;-1	000;-1	000;4;-800;-600;-1	000;-1	000;-1	000;-1	000;4; ; ; ; ; ; ; ;
31325;1557;-800;-600;-1	000;-1	000;-1	000;-1	000;4;-800;-600;-1	000;-1	000;-1	000;-1	000;4; ; ; ; ; ; ; ;
31345;1558;-800;-600;-1	000;-1	000;-1	000;-1	000;4;-800;-600;-1	000;-1	000;-1	000;-1	000;4; ; ; ; ; ; ; ;
31365;1559;-800;-600;0	411;0	453;-1	000;-1	000;4;-800;-600;0	411;0	453;-1	000;-1	000;4; ; ; ; ; ; ; ;
31385;1560;-800;-600;-1	000;-1	000;-1	000;-1	000;4;-800;-600;-1	000;-1	000;-1	000;-1	000;4; ; ; ; ; ; ; ;
31405;1561;-800;-600;-1	000;-1	000;-1	000;-1	000;4;-800;-600;-1	000;-1	000;-1	000;-1	000;4; ; ; ; ; ; ; ;
31425;1562;-800;-600;-1	000;-1	000;-1	000;-1	000;4;-800;-600;-1	000;-1	000;-1	000;-1	000;4; ; ; ; ; ; ; ;
31445;1563;-800;-600;-1	000;-1	000;-1	000;-1	000;4;-800;-600;-1	000;-1	000;-1	000;-1	000;4; ; ; ; ; ; ; ;
31465;1564;-800;-600;0	417;0	454;-1	000;-1	000;4;-800;-600;0	417;0	454;-1	000;-1	000;4; ; ; ; ; ; ; ;
31485;1565;-800;-600;0	417;0	453;-1	000;-1	000;4;251;227;0	417;0	453;703	164;3	256;0; ; ; ; ; ; ; ;
31505;1566;-800;-600;0	417;0	453;-1	000;-1	000;4;235;233;0	417;0	453;703	164;3	180;0; ; ; ; ; ; ; ;
31525;1567;-800;-600;-1	000;-1	000;-1	000;-1	000;4;-800;-600;-1	000;-1	000;-1	000;-1	000;4; ; ; ; ; ; ; ;
31545;1568;255;245;0	603;0	432;703	164;3	214;0;-800;-600;0	603;0	432;-1	000;-1	000;4;56;266;244; ; ; ; ;
31565;1569;259;254;0	603;0	432;695	291;3	179;0;-800;-600;0	418;0	453;-1	000;-1	000;4;56;266;244; ; ; ; ;
31585;1570;266;249;0	603;0	432;695	291;3	112;0;-800;-600;0	603;0	432;-1	000;-1	000;4;56;266;244; ; ; ; ;
31605;1571;270;240;0	603;0	432;695	291;3	105;0;-800;-600;0	603;0	432;-1	000;-1	000;4;56;266;244; ; ; ; ;
31624;1572;259;239;0	603;0	432;695	291;3	114;0;-800;-600;0	603;0	432;-1	000;-1	000;4;56;266;244; ; ; ; ;
31644;1573;263;235;0	602;0	433;695	291;3	080;0;-800;-600;0	602;0	433;-1	000;-1	000;4;56;266;244; ; ; ; ;
31664;1574;262;235;0	602;0	433;694	046;3	071;0;-800;-600;0	417;0	454;-1	000;-1	000;4;56;266;244; ; ; ; ;
31684;1575;273;243;0	602;0	433;694	046;3	091;0;-800;-600;0	602;0	433;-1	000;-1	000;4;56;266;244; ; ; ; ;
31704;1576;268;247;0	602;0	433;694	046;3	021;0;-800;-600;0	602;0	433;-1	000;-1	000;4;56;266;244; ; ; ; ;
31724;1577;266;257;0	602;0	433;694	046;3	032;0;-800;-600;0	602;0	433;-1	000;-1	000;4;56;266;244; ; ; ; ;
31744;1578;266;235;0	602;0	433;694	046;3	058;0;-800;-600;0	602;0	433;-1	000;-1	000;4;56;266;244; ; ; ; ;
31764;1579;266;239;0	602;0	433;694	516;3	025;0;-800;-600;0	417;0	454;-1	000;-1	000;4;56;266;244; ; ; ; ;
31784;1580;259;235;0	602;0	433;694	516;3	000;0;-800;-600;0	602;0	433;-1	000;-1	000;4;56;266;244; ; ; ; ;
31804;1581;261;252;0	602;0	432;694	516;3	053;0;-800;-600;0	602;0	432;-1	000;-1	000;4;56;266;244; ; ; ; ;
31824;1582;267;242;0	602;0	432;694	516;3	054;0;-800;-600;0	602;0	432;-1	000;-1	000;4;56;266;244; ; ; ; ;
31844;1583;276;254;0	602;0	432;694	516;3	045;0;-800;-600;0	602;0	432;-1	000;-1	000;4;56;266;244; ; ; ; ;
31884;1584;279;248;0	602;0	432;696	253;3	050;0;-800;-600;0	417;0	454;-1	000;-1	000;4;56;266;244; ; ; ; ;
31903;1585;-800;-600;-1	000;-1	000;-1	000;-1	000;4;-800;-600;-1	000;-1	000;-1	000;-1	000;4; ; ; ; ; ; ; ;
31923;1586;-800;-600;-1	000;-1	000;-1	000;-1	000;4;-800;-600;-1	000;-1	000;-1	000;-1	000;4; ; ; ; ; ; ; ;
31963;1587;275;249;0	602;0	433;696	253;3	203;0;-800;-600;0	602;0	433;-1	000;-1	000;4; ; ; ; ; ; ; ;
31983;1588;268;244;0	602;0	433;696	253;3	230;0;256;220;0	417;0	454;704	313;3	289;0; ; ; ; ; ; ; ;
32003;1589;267;242;0	602;0	433;697	754;3	237;0;256;221;0	417;0	454;703	963;3	288;0; ; ; ; ; ; ; ;
32023;1590;-800;-600;-1	000;-1	000;-1	000;-1	000;4;-800;-600;-1	000;-1	000;-1	000;-1	000;4; ; ; ; ; ; ; ;
32043;1591;318;295;0	601;0	433;697	754;3	152;0;-800;-600;0	601;0	433;-1	000;-1	000;4; ; ; ; ; ; ; ;
32063;1592;412;354;0	600;0	434;697	754;3	344;0;-800;-600;0	600;0	434;-1	000;-1	000;4;57;412;356; ; ; ; ;
32083;1593;427;362;0	600;0	433;697	754;3	223;0;403;348;0	416;0	455;703	963;3	277;0;57;412;356; ; ; ; ;
32103;1594;442;367;0	600;0	433;700	683;3	324;0;403;349;0	415;0	455;702	436;3	270;0;57;412;356; ; ; ; ;
32123;1595;425;375;0	600;0	433;700	683;3	359;0;-800;-600;0	600;0	433;-1	000;-1	000;4;57;412;356; ; ; ; ;
32143;1596;414;374;0	600;0	433;700	683;3	263;0;409;341;0	415;0	455;702	436;3	319;0;57;412;356; ; ; ; ;
32163;1597;416;367;0	600;0	433;700	683;3	287;0;405;341;0	415;0	455;702	436;3	302;0;57;412;356; ; ; ; ;
32183;1598;427;368;0	600;0	433;700	683;3	316;0;405;339;0	415;0	455;702	436;3	240;0;57;412;356; ; ; ; ;
32202;1599;423;371;0	600;0	433;698	593;3	261;0;406;338;0	415;0	455;703	472;3	222;0;57;412;356; ; ; ; ;
32222;1600;408;362;0	600;0	433;698	593;3	278;0;-800;-600;0	600;0	433;-1	000;-1	000;4;57;412;356; ; ; ; ;
32242;1601;424;362;0	600;0	433;698	593;3	261;0;398;346;0	415;0	455;703	472;3	299;0;57;412;356; ; ; ; ;
32262;1602;418;379;0	600;0	433;698	593;3	265;0;389;349;0	415;0	455;703	472;3	309;0;57;412;356; ; ; ; ;
32282;1603;412;360;0	600;0	433;698	593;3	177;0;407;358;0	415;0	455;703	472;3	302;0;57;412;356; ; ; ; ;
32302;1604;419;362;0	600;0	434;701	444;3	181;0;406;363;0	415;0	456;703	644;3	307;0;57;412;356; ; ; ; ;
32322;1605;420;369;0	600;0	434;701	444;3	215;0;-800;-600;0	600;0	434;-1	000;-1	000;4;57;412;356; ; ; ; ;
32342;1606;422;369;0	599;0	434;701	444;3	284;0;402;329;0	415;0	456;703	644;3	194;0;57;412;356; ; ; ; ;
32362;1607;424;356;0	599;0	434;701	444;3	193;0;398;336;0	414;0	456;703	644;3	252;0;57;412;356; ; ; ; ;
32382;1608;416;353;0	599;0	434;701	444;3	240;0;399;346;0	414;0	456;703	644;3	293;0;57;412;356; ; ; ; ;
32402;1609;417;350;0	599;0	434;701	618;3	255;0;399;355;0	414;0	456;702	668;3	330;0;57;412;356; ; ; ; ;
32422;1610;416;362;0	599;0	434;701	618;3	307;0;-800;-600;0	599;0	434;-1	000;-1	000;4;57;412;356; ; ; ; ;
32442;1611;421;368;0	599;0	434;701	618;3	254;0;406;346;0	414;0	456;702	668;3	279;0;57;412;356; ; ; ; ;
32462;1612;410;359;0	599;0	434;701	618;3	229;0;404;344;0	414;0	456;702	668;3	298;0;57;412;356; ; ; ; ;
32481;1613;419;355;0	599;0	434;701	618;3	209;0;398;341;0	414;0	456;702	668;3	200;0;57;412;356; ; ; ; ;
32501;1614;415;358;0	599;0	434;698	384;3	176;0;395;338;0	414;0	456;703	787;3	186;0;57;412;356; ; ; ; ;
32521;1615;422;375;0	600;0	434;698	384;3	211;0;-800;-600;0	600;0	434;-1	000;-1	000;4; ; ; ; ; ; ; ;
32541;1616;419;370;0	599;0	434;698	384;3	265;0;395;349;0	414;0	456;703	787;3	265;0; ; ; ; ; ; ; ;
32561;1617;421;370;0	599;0	434;698	384;3	312;0;395;345;0	414;0	456;703	787;3	328;0; ; ; ; ; ; ; ;
32581;1618;422;363;0	599;0	433;698	384;3	251;0;404;334;0	414;0	456;703	787;3	333;0; ; ; ; ; ; ; ;
32601;1619;421;360;0	599;0	433;699	804;3	268;0;407;327;0	414;0	456;704	128;3	340;0; ; ; ; ; ; ; ;
32621;1620;417;379;0	599;0	433;699	804;3	398;0;-800;-600;0	599;0	433;-1	000;-1	000;4; ; ; ; ; ; ; ;
32641;1621;416;377;0	599;0	433;699	804;3	489;0;397;353;0	414;0	456;704	128;3	366;0; ; ; ; ; ; ; ;
32661;1622;411;370;0	599;0	433;699	804;3	377;0;390;341;0	414;0	456;704	128;3	386;0; ; ; ; ; ; ; ;
32681;1623;417;365;0	600;0	433;699	804;3	368;0;399;336;0	414;0	456;704	128;3	342;0; ; ; ; ; ; ; ;
32701;1624;416;360;0	599;0	433;700	569;3	363;0;397;330;0	414;0	456;705	078;3	345;0; ; ; ; ; ; ; ;
32721;1625;338;401;0	600;0	434;700	569;3	501;0;-800;-600;0	600;0	434;-1	000;-1	000;4; ; ; ; ; ; ; ;
32741;1626;240;377;0	600;0	434;700	569;3	452;0;248;310;0	416;0	456;705	078;3	402;0;58;236;357; ; ; ; ;
32761;1627;226;372;0	600;0	434;700	569;3	470;0;241;328;0	416;0	456;705	078;3	366;0;58;236;357; ; ; ; ;
32781;1628;229;372;0	600;0	434;700	569;3	437;0;234;336;0	416;0	456;705	078;3	405;0;58;236;357; ; ; ; ;
32800;1629;232;371;0	601;0	434;701	560;3	443;0;227;343;0	416;0	456;705	592;3	397;0;58;236;357; ; ; ; ;
32820;1630;234;369;0	600;0	434;701	560;3	437;0;-800;-600;0	600;0	434;-1	000;-1	000;4;58;236;357; ; ; ; ;
32840;1631;240;375;0	600;0	434;701	560;3	378;0;226;344;0	416;0	456;705	592;3	300;0;58;236;357; ; ; ; ;
32860;1632;233;369;0	600;0	434;701	560;3	345;0;222;342;0	416;0	456;705	592;3	203;0;58;236;357; ; ; ; ;
32880;1633;246;366;0	600;0	434;701	560;3	284;0;240;349;0	415;0	456;705	592;3	342;0;58;236;357; ; ; ; ;
32900;1634;245;367;0	600;0	434;701	383;3	240;0;244;350;0	415;0	457;704	885;3	320;0;58;236;357; ; ; ; ;
32920;1635;237;358;0	599;0	434;701	383;3	304;0;-800;-600;0	599;0	434;-1	000;-1	000;4;58;236;357; ; ; ; ;
32940;1636;230;360;0	599;0	435;701	383;3	274;0;229;335;0	414;0	457;704	885;3	258;0;58;236;357; ; ; ; ;
32960;1637;252;371;0	599;0	435;701	383;3	400;0;236;351;0	414;0	457;704	885;3	272;0;58;236;357; ; ; ; ;
32980;1638;240;355;0	599;0	434;701	383;3	286;0;224;333;0	414;0	457;704	885;3	215;0;58;236;357; ; ; ; ;
33000;1639;243;360;0	599;0	434;699	431;3	323;0;226;339;0	414;0	457;704	064;3	202;0;58;236;357; ; ; ; ;
33020;1640;237;357;0	598;0	434;699	431;3	200;0;-800;-600;0	598;0	434;-1	000;-1	000;4;58;236;357; ; ; ; ;
33040;1641;254;385;0	599;0	434;699	431;3	274;0;229;335;0	414;0	457;704	064;3	135;0;58;236;357; ; ; ; ;
33060;1642;245;365;0	599;0	435;699	431;3	227;0;-800;-600;0	599;0	435;-1	000;-1	000;4;58;236;357; ; ; ; ;
33080;1643;248;376;0	599;0	435;699	431;3	284;0;224;354;0	414;0	457;704	064;3	146;0;58;236;357; ; ; ; ;
33099;1644;252;369;0	600;0	435;696	800;3	259;0;223;354;0	415;0	457;704	573;3	148;0;58;236;357; ; ; ; ;
33119;1645;245;370;0	601;0	435;696	800;3	165;0;-800;-600;0	601;0	435;-1	000;-1	000;4;58;236;357; ; ; ; ;
33139;1646;240;368;0	602;0	436;696	800;3	195;0;229;339;0	417;0	457;704	573;3	156;0;58;236;357; ; ; ; ;
33159;1647;-800;-600;-1	000;-1	000;-1	000;-1	000;4;-800;-600;-1	000;-1	000;-1	000;-1	000;4; ; ; ; ; ; ; ;
33179;1648;245;360;0	602;0	436;696	800;3	149;0;-800;-600;0	602;0	436;-1	000;-1	000;4;59;242;362; ; ; ; ;
33199;1649;242;357;0	602;0	436;697	384;3	158;0;-800;-600;0	417;0	457;-1	000;-1	000;4;59;242;362; ; ; ; ;
33219;1650;257;374;0	601;0	436;697	384;3	135;0;-800;-600;0	601;0	436;-1	000;-1	000;4;59;242;362; ; ; ; ;
33239;1651;241;384;0	600;0	436;697	384;3	207;0;-800;-600;0	600;0	436;-1	000;-1	000;4;59;242;362; ; ; ; ;
33259;1652;249;367;0	600;0	436;697	384;3	208;0;235;353;0	415;0	458;704	955;3	196;0;59;242;362; ; ; ; ;
33279;1653;247;372;0	600;0	437;697	384;3	212;0;227;329;0	415;0	459;704	955;3	270;0;59;242;362; ; ; ; ;
33299;1654;245;373;0	600;0	436;697	908;3	216;0;227;328;0	415;0	458;705	831;3	274;0;59;242;362; ; ; ; ;
33319;1655;-800;-600;-1	000;-1	000;-1	000;-1	000;4;-800;-600;-1	000;-1	000;-1	000;-1	000;4; ; ; ; ; ; ; ;
33339;1656;250;406;0	601;0	436;697	908;3	279;0;-800;-600;0	601;0	436;-1	000;-1	000;4; ; ; ; ; ; ; ;
33359;1657;242;387;0	602;0	436;697	908;3	279;0;239;327;0	417;0	458;705	831;3	221;0; ; ; ; ; ; ; ;
33379;1658;248;376;0	602;0	436;697	908;3	257;0;244;333;0	417;0	458;705	831;3	217;0; ; ; ; ; ; ; ;
33398;1659;245;366;0	602;0	436;695	937;3	241;0;244;334;0	417;0	457;705	371;3	215;0; ; ; ; ; ; ; ;
33418;1660;269;383;0	602;0	436;695	937;3	305;0;-800;-600;0	602;0	436;-1	000;-1	000;4; ; ; ; ; ; ; ;
33438;1661;470;487;0	599;0	437;695	937;3	314;0;-800;-600;0	599;0	437;-1	000;-1	000;4; ; ; ; ; ; ; ;
33458;1662;658;550;0	596;0	438;695	937;3	397;0;690;534;0	412;0	461;705	371;3	269;0; ; ; ; ; ; ; ;
33478;1663;831;616;0	594;0	439;695	937;3	178;0;856;585;0	411;0	463;705	371;3	253;0; ; ; ; ; ; ; ;
33498;1664;1028;686;0	593;0	439;699	175;3	207;0;834;589;0	409;0	463;689	916;3	184;0; ; ; ; ; ; ; ;
33518;1665;-800;-600;-1	000;-1	000;-1	000;-1	000;4;-800;-600;-1	000;-1	000;-1	000;-1	000;4; ; ; ; ; ; ; ;
33538;1666;-800;-600;-1	000;-1	000;-1	000;-1	000;4;-800;-600;-1	000;-1	000;-1	000;-1	000;4; ; ; ; ; ; ; ;
33558;1667;-800;-600;-1	000;-1	000;-1	000;-1	000;4;-800;-600;-1	000;-1	000;-1	000;-1	000;4; ; ; ; ; ; ; ;
33578;1668;-800;-600;-1	000;-1	000;-1	000;-1	000;4;-800;-600;-1	000;-1	000;-1	000;-1	000;4; ; ; ; ; ; ; ;
33598;1669;-800;-600;0	591;0	439;-1	000;-1	000;4;-800;-600;0	408;0	465;-1	000;-1	000;4; ; ; ; ; ; ; ;
33618;1670;-800;-600;-1	000;-1	000;-1	000;-1	000;4;-800;-600;-1	000;-1	000;-1	000;-1	000;4; ; ; ; ; ; ; ;
33638;1671;-800;-600;-1	000;-1	000;-1	000;-1	000;4;-800;-600;-1	000;-1	000;-1	000;-1	000;4; ; ; ; ; ; ; ;
33658;1672;-800;-600;-1	000;-1	000;-1	000;-1	000;4;-800;-600;-1	000;-1	000;-1	000;-1	000;4; ; ; ; ; ; ; ;
33677;1673;-800;-600;-1	000;-1	000;-1	000;-1	000;4;-800;-600;-1	000;-1	000;-1	000;-1	000;4; ; ; ; ; ; ; ;
33697;1674;-800;-600;0	592;0	439;-1	000;-1	000;4;-800;-600;0	408;0	465;-1	000;-1	000;4; ; ; ; ; ; ; ;
33717;1675;-800;-600;-1	000;-1	000;-1	000;-1	000;4;-800;-600;-1	000;-1	000;-1	000;-1	000;4; ; ; ; ; ; ; ;
33737;1676;-800;-600;-1	000;-1	000;-1	000;-1	000;4;-800;-600;-1	000;-1	000;-1	000;-1	000;4; ; ; ; ; ; ; ;
33757;1677;-800;-600;-1	000;-1	000;-1	000;-1	000;4;-800;-600;-1	000;-1	000;-1	000;-1	000;4; ; ; ; ; ; ; ;
33777;1678;-800;-600;-1	000;-1	000;-1	000;-1	000;4;-800;-600;-1	000;-1	000;-1	000;-1	000;4; ; ; ; ; ; ; ;
33797;1679;-800;-600;0	592;0	439;-1	000;-1	000;4;-800;-600;0	408;0	465;-1	000;-1	000;4; ; ; ; ; ; ; ;
33817;1680;-800;-600;-1	000;-1	000;-1	000;-1	000;4;-800;-600;-1	000;-1	000;-1	000;-1	000;4; ; ; ; ; ; ; ;
33837;1681;-800;-600;-1	000;-1	000;-1	000;-1	000;4;-800;-600;-1	000;-1	000;-1	000;-1	000;4; ; ; ; ; ; ; ;
33857;1682;-800;-600;-1	000;-1	000;-1	000;-1	000;4;-800;-600;-1	000;-1	000;-1	000;-1	000;4; ; ; ; ; ; ; ;
33877;1683;-800;-600;-1	000;-1	000;-1	000;-1	000;4;-800;-600;-1	000;-1	000;-1	000;-1	000;4; ; ; ; ; ; ; ;
33897;1684;-800;-600;0	591;0	440;-1	000;-1	000;4;-800;-600;0	407;0	465;-1	000;-1	000;4; ; ; ; ; ; ; ;
33917;1685;-800;-600;-1	000;-1	000;-1	000;-1	000;4;-800;-600;-1	000;-1	000;-1	000;-1	000;4; ; ; ; ; ; ; ;
33937;1686;-800;-600;-1	000;-1	000;-1	000;-1	000;4;-800;-600;-1	000;-1	000;-1	000;-1	000;4; ; ; ; ; ; ; ;
33957;1687;-800;-600;-1	000;-1	000;-1	000;-1	000;4;-800;-600;-1	000;-1	000;-1	000;-1	000;4; ; ; ; ; ; ; ;
33976;1688;-800;-600;-1	000;-1	000;-1	000;-1	000;4;-800;-600;-1	000;-1	000;-1	000;-1	000;4; ; ; ; ; ; ; ;
33996;1689;-800;-600;0	591;0	440;-1	000;-1	000;4;-800;-600;0	407;0	466;-1	000;-1	000;4; ; ; ; ; ; ; ;
34016;1690;-800;-600;-1	000;-1	000;-1	000;-1	000;4;-800;-600;-1	000;-1	000;-1	000;-1	000;4; ; ; ; ; ; ; ;
34036;1691;-800;-600;-1	000;-1	000;-1	000;-1	000;4;-800;-600;-1	000;-1	000;-1	000;-1	000;4; ; ; ; ; ; ; ;
34056;1692;-800;-600;-1	000;-1	000;-1	000;-1	000;4;-800;-600;-1	000;-1	000;-1	000;-1	000;4; ; ; ; ; ; ; ;
34076;1693;-800;-600;-1	000;-1	000;-1	000;-1	000;4;-800;-600;-1	000;-1	000;-1	000;-1	000;4; ; ; ; ; ; ; ;
34096;1694;-800;-600;0	590;0	440;-1	000;-1	000;4;-800;-600;0	406;0	467;-1	000;-1	000;4; ; ; ; ; ; ; ;
34116;1695;-800;-600;-1	000;-1	000;-1	000;-1	000;4;-800;-600;-1	000;-1	000;-1	000;-1	000;4; ; ; ; ; ; ; ;
34136;1696;-800;-600;-1	000;-1	000;-1	000;-1	000;4;-800;-600;-1	000;-1	000;-1	000;-1	000;4; ; ; ; ; ; ; ;
34176;1697;-800;-600;-1	000;-1	000;-1	000;-1	000;4;-800;-600;-1	000;-1	000;-1	000;-1	000;4; ; ; ; ; ; ; ;
34216;1698;-800;-600;-1	000;-1	000;-1	000;-1	000;4;-800;-600;-1	000;-1	000;-1	000;-1	000;4; ; ; ; ; ; ; ;
34236;1699;-800;-600;0	590;0	442;-1	000;-1	000;4;-800;-600;0	406;0	468;-1	000;-1	000;4; ; ; ; ; ; ; ;
34256;1700;-800;-600;-1	000;-1	000;-1	000;-1	000;4;-800;-600;-1	000;-1	000;-1	000;-1	000;4; ; ; ; ; ; ; ;
34275;1701;-800;-600;-1	000;-1	000;-1	000;-1	000;4;-800;-600;-1	000;-1	000;-1	000;-1	000;4; ; ; ; ; ; ; ;
34295;1702;-800;-600;-1	000;-1	000;-1	000;-1	000;4;-800;-600;-1	000;-1	000;-1	000;-1	000;4; ; ; ; ; ; ; ;
34315;1703;-800;-600;-1	000;-1	000;-1	000;-1	000;4;-800;-600;-1	000;-1	000;-1	000;-1	000;4; ; ; ; ; ; ; ;
34335;1704;-800;-600;0	591;0	445;-1	000;-1	000;4;-800;-600;0	407;0	470;-1	000;-1	000;4; ; ; ; ; ; ; ;
34355;1705;-800;-600;-1	000;-1	000;-1	000;-1	000;4;-800;-600;-1	000;-1	000;-1	000;-1	000;4; ; ; ; ; ; ; ;
34375;1706;-800;-600;-1	000;-1	000;-1	000;-1	000;4;-800;-600;-1	000;-1	000;-1	000;-1	000;4; ; ; ; ; ; ; ;
34395;1707;-800;-600;-1	000;-1	000;-1	000;-1	000;4;-800;-600;-1	000;-1	000;-1	000;-1	000;4; ; ; ; ; ; ; ;
34415;1708;-800;-600;-1	000;-1	000;-1	000;-1	000;4;-800;-600;-1	000;-1	000;-1	000;-1	000;4; ; ; ; ; ; ; ;
34435;1709;-800;-600;-1	000;-1	000;-1	000;-1	000;4;-800;-600;-1	000;-1	000;-1	000;-1	000;4; ; ; ; ; ; ; ;
34455;1710;-800;-600;-1	000;-1	000;-1	000;-1	000;4;-800;-600;-1	000;-1	000;-1	000;-1	000;4; ; ; ; ; ; ; ;
34475;1711;-800;-600;-1	000;-1	000;-1	000;-1	000;4;-800;-600;-1	000;-1	000;-1	000;-1	000;4; ; ; ; ; ; ; ;
34495;1712;-800;-600;-1	000;-1	000;-1	000;-1	000;4;-800;-600;-1	000;-1	000;-1	000;-1	000;4; ; ; ; ; ; ; ;
34515;1713;-800;-600;-1	000;-1	000;-1	000;-1	000;4;-800;-600;-1	000;-1	000;-1	000;-1	000;4; ; ; ; ; ; ; ;
34535;1714;-800;-600;-1	000;-1	000;-1	000;-1	000;4;-800;-600;-1	000;-1	000;-1	000;-1	000;4; ; ; ; ; ; ; ;
34555;1715;-800;-600;-1	000;-1	000;-1	000;-1	000;4;-800;-600;-1	000;-1	000;-1	000;-1	000;4; ; ; ; ; ; ; ;
34574;1716;-800;-600;-1	000;-1	000;-1	000;-1	000;4;-800;-600;-1	000;-1	000;-1	000;-1	000;4; ; ; ; ; ; ; ;
34594;1717;-800;-600;-1	000;-1	000;-1	000;-1	000;4;-800;-600;-1	000;-1	000;-1	000;-1	000;4; ; ; ; ; ; ; ;
34614;1718;-800;-600;-1	000;-1	000;-1	000;-1	000;4;-800;-600;-1	000;-1	000;-1	000;-1	000;4; ; ; ; ; ; ; ;
34634;1719;-800;-600;-1	000;-1	000;-1	000;-1	000;4;-800;-600;-1	000;-1	000;-1	000;-1	000;4; ; ; ; ; ; ; ;
34654;1720;-800;-600;-1	000;-1	000;-1	000;-1	000;4;-800;-600;-1	000;-1	000;-1	000;-1	000;4; ; ; ; ; ; ; ;
34674;1721;-800;-600;-1	000;-1	000;-1	000;-1	000;4;-800;-600;-1	000;-1	000;-1	000;-1	000;4; ; ; ; ; ; ; ;
34694;1722;-800;-600;-1	000;-1	000;-1	000;-1	000;4;-800;-600;-1	000;-1	000;-1	000;-1	000;4; ; ; ; ; ; ; ;
34714;1723;-800;-600;-1	000;-1	000;-1	000;-1	000;4;-800;-600;-1	000;-1	000;-1	000;-1	000;4; ; ; ; ; ; ; ;
34734;1724;-800;-600;-1	000;-1	000;-1	000;-1	000;4;-800;-600;-1	000;-1	000;-1	000;-1	000;4; ; ; ; ; ; ; ;
34754;1725;-800;-600;-1	000;-1	000;-1	000;-1	000;4;-800;-600;-1	000;-1	000;-1	000;-1	000;4; ; ; ; ; ; ; ;
34774;1726;-800;-600;-1	000;-1	000;-1	000;-1	000;4;-800;-600;-1	000;-1	000;-1	000;-1	000;4; ; ; ; ; ; ; ;
34794;1727;-800;-600;-1	000;-1	000;-1	000;-1	000;4;-800;-600;-1	000;-1	000;-1	000;-1	000;4; ; ; ; ; ; ; ;
34814;1728;-800;-600;-1	000;-1	000;-1	000;-1	000;4;-800;-600;-1	000;-1	000;-1	000;-1	000;4; ; ; ; ; ; ; ;
34834;1729;-800;-600;-1	000;-1	000;-1	000;-1	000;4;-800;-600;-1	000;-1	000;-1	000;-1	000;4; ; ; ; ; ; ; ;
34854;1730;-800;-600;-1	000;-1	000;-1	000;-1	000;4;-800;-600;-1	000;-1	000;-1	000;-1	000;4; ; ; ; ; ; ; ;
34874;1731;-800;-600;-1	000;-1	000;-1	000;-1	000;4;-800;-600;-1	000;-1	000;-1	000;-1	000;4; ; ; ; ; ; ; ;
34893;1732;-800;-600;-1	000;-1	000;-1	000;-1	000;4;-800;-600;-1	000;-1	000;-1	000;-1	000;4; ; ; ; ; ; ; ;
34913;1733;-800;-600;-1	000;-1	000;-1	000;-1	000;4;-800;-600;-1	000;-1	000;-1	000;-1	000;4; ; ; ; ; ; ; ;
34933;1734;-800;-600;-1	000;-1	000;-1	000;-1	000;4;-800;-600;-1	000;-1	000;-1	000;-1	000;4; ; ; ; ; ; ; ;
34953;1735;-800;-600;-1	000;-1	000;-1	000;-1	000;4;-800;-600;-1	000;-1	000;-1	000;-1	000;4; ; ; ; ; ; ; ;
34973;1736;-800;-600;-1	000;-1	000;-1	000;-1	000;4;-800;-600;-1	000;-1	000;-1	000;-1	000;4; ; ; ; ; ; ; ;
34993;1737;-800;-600;-1	000;-1	000;-1	000;-1	000;4;-800;-600;-1	000;-1	000;-1	000;-1	000;4; ; ; ; ; ; ; ;
35013;1738;-800;-600;-1	000;-1	000;-1	000;-1	000;4;-800;-600;-1	000;-1	000;-1	000;-1	000;4; ; ; ; ; ; ; ;
35033;1739;-800;-600;-1	000;-1	000;-1	000;-1	000;4;-800;-600;-1	000;-1	000;-1	000;-1	000;4; ; ; ; ; ; ; ;
35053;1740;-800;-600;-1	000;-1	000;-1	000;-1	000;4;-800;-600;-1	000;-1	000;-1	000;-1	000;4; ; ; ; ; ; ; ;
35073;1741;-800;-600;-1	000;-1	000;-1	000;-1	000;4;-800;-600;-1	000;-1	000;-1	000;-1	000;4; ; ; ; ; ; ; ;
35093;1742;-800;-600;-1	000;-1	000;-1	000;-1	000;4;-800;-600;-1	000;-1	000;-1	000;-1	000;4; ; ; ; ; ; ; ;
35113;1743;-800;-600;-1	000;-1	000;-1	000;-1	000;4;-800;-600;-1	000;-1	000;-1	000;-1	000;4; ; ; ; ; ; ; ;
35133;1744;-800;-600;-1	000;-1	000;-1	000;-1	000;4;-800;-600;-1	000;-1	000;-1	000;-1	000;4; ; ; ; ; ; ; ;
35153;1745;-800;-600;-1	000;-1	000;-1	000;-1	000;4;-800;-600;-1	000;-1	000;-1	000;-1	000;4; ; ; ; ; ; ; ;
35172;1746;-800;-600;-1	000;-1	000;-1	000;-1	000;4;-800;-600;-1	000;-1	000;-1	000;-1	000;4; ; ; ; ; ; ; ;
35192;1747;-800;-600;-1	000;-1	000;-1	000;-1	000;4;-800;-600;-1	000;-1	000;-1	000;-1	000;4; ; ; ; ; ; ; ;
35212;1748;-800;-600;-1	000;-1	000;-1	000;-1	000;4;-800;-600;-1	000;-1	000;-1	000;-1	000;4; ; ; ; ; ; ; ;
35232;1749;-800;-600;-1	000;-1	000;-1	000;-1	000;4;-800;-600;-1	000;-1	000;-1	000;-1	000;4; ; ; ; ; ; ; ;
35252;1750;-800;-600;-1	000;-1	000;-1	000;-1	000;4;-800;-600;-1	000;-1	000;-1	000;-1	000;4; ; ; ; ; ; ; ;
35272;1751;-800;-600;-1	000;-1	000;-1	000;-1	000;4;-800;-600;-1	000;-1	000;-1	000;-1	000;4; ; ; ; ; ; ; ;
35292;1752;-800;-600;-1	000;-1	000;-1	000;-1	000;4;-800;-600;-1	000;-1	000;-1	000;-1	000;4; ; ; ; ; ; ; ;
35312;1753;-800;-600;-1	000;-1	000;-1	000;-1	000;4;-800;-600;-1	000;-1	000;-1	000;-1	000;4; ; ; ; ; ; ; ;
35332;1754;-800;-600;-1	000;-1	000;-1	000;-1	000;4;-800;-600;-1	000;-1	000;-1	000;-1	000;4; ; ; ; ; ; ; ;
35352;1755;-800;-600;-1	000;-1	000;-1	000;-1	000;4;-800;-600;-1	000;-1	000;-1	000;-1	000;4; ; ; ; ; ; ; ;
35372;1756;-800;-600;-1	000;-1	000;-1	000;-1	000;4;-800;-600;-1	000;-1	000;-1	000;-1	000;4; ; ; ; ; ; ; ;
35392;1757;-800;-600;-1	000;-1	000;-1	000;-1	000;4;-800;-600;-1	000;-1	000;-1	000;-1	000;4; ; ; ; ; ; ; ;
35412;1758;-800;-600;-1	000;-1	000;-1	000;-1	000;4;-800;-600;-1	000;-1	000;-1	000;-1	000;4; ; ; ; ; ; ; ;
35432;1759;-800;-600;-1	000;-1	000;-1	000;-1	000;4;-800;-600;-1	000;-1	000;-1	000;-1	000;4; ; ; ; ; ; ; ;
35452;1760;-800;-600;-1	000;-1	000;-1	000;-1	000;4;-800;-600;-1	000;-1	000;-1	000;-1	000;4; ; ; ; ; ; ; ;
35472;1761;-800;-600;-1	000;-1	000;-1	000;-1	000;4;-800;-600;-1	000;-1	000;-1	000;-1	000;4; ; ; ; ; ; ; ;
35491;1762;-800;-600;-1	000;-1	000;-1	000;-1	000;4;-800;-600;-1	000;-1	000;-1	000;-1	000;4; ; ; ; ; ; ; ;
35512;1763;-800;-600;-1	000;-1	000;-1	000;-1	000;4;-800;-600;-1	000;-1	000;-1	000;-1	000;4; ; ; ; ; ; ; ;
35531;1764;-800;-600;-1	000;-1	000;-1	000;-1	000;4;-800;-600;-1	000;-1	000;-1	000;-1	000;4; ; ; ; ; ; ; ;
35551;1765;-800;-600;-1	000;-1	000;-1	000;-1	000;4;-800;-600;-1	000;-1	000;-1	000;-1	000;4; ; ; ; ; ; ; ;
35571;1766;-800;-600;-1	000;-1	000;-1	000;-1	000;4;-800;-600;-1	000;-1	000;-1	000;-1	000;4; ; ; ; ; ; ; ;
35591;1767;-800;-600;-1	000;-1	000;-1	000;-1	000;4;-800;-600;-1	000;-1	000;-1	000;-1	000;4; ; ; ; ; ; ; ;
35611;1768;-800;-600;-1	000;-1	000;-1	000;-1	000;4;-800;-600;-1	000;-1	000;-1	000;-1	000;4; ; ; ; ; ; ; ;
35631;1769;-800;-600;-1	000;-1	000;-1	000;-1	000;4;-800;-600;-1	000;-1	000;-1	000;-1	000;4; ; ; ; ; ; ; ;
35651;1770;-800;-600;-1	000;-1	000;-1	000;-1	000;4;-800;-600;-1	000;-1	000;-1	000;-1	000;4; ; ; ; ; ; ; ;
35671;1771;-800;-600;-1	000;-1	000;-1	000;-1	000;4;-800;-600;-1	000;-1	000;-1	000;-1	000;4; ; ; ; ; ; ; ;
35691;1772;-800;-600;-1	000;-1	000;-1	000;-1	000;4;-800;-600;-1	000;-1	000;-1	000;-1	000;4; ; ; ; ; ; ; ;
35711;1773;-800;-600;-1	000;-1	000;-1	000;-1	000;4;-800;-600;-1	000;-1	000;-1	000;-1	000;4; ; ; ; ; ; ; ;
35733;1774;-800;-600;-1	000;-1	000;-1	000;-1	000;4;-800;-600;-1	000;-1	000;-1	000;-1	000;4; ; ; ; ; ; ; ;
35751;1775;-800;-600;-1	000;-1	000;-1	000;-1	000;4;-800;-600;-1	000;-1	000;-1	000;-1	000;4; ; ; ; ; ; ; ;
35770;1776;-800;-600;-1	000;-1	000;-1	000;-1	000;4;-800;-600;-1	000;-1	000;-1	000;-1	000;4; ; ; ; ; ; ; ;
35790;1777;-800;-600;-1	000;-1	000;-1	000;-1	000;4;-800;-600;-1	000;-1	000;-1	000;-1	000;4; ; ; ; ; ; ; ;
35810;1778;-800;-600;-1	000;-1	000;-1	000;-1	000;4;-800;-600;-1	000;-1	000;-1	000;-1	000;4; ; ; ; ; ; ; ;
35830;1779;-800;-600;-1	000;-1	000;-1	000;-1	000;4;-800;-600;-1	000;-1	000;-1	000;-1	000;4; ; ; ; ; ; ; ;
35850;1780;-800;-600;-1	000;-1	000;-1	000;-1	000;4;-800;-600;-1	000;-1	000;-1	000;-1	000;4; ; ; ; ; ; ; ;
35870;1781;-800;-600;-1	000;-1	000;-1	000;-1	000;4;-800;-600;-1	000;-1	000;-1	000;-1	000;4; ; ; ; ; ; ; ;
35890;1782;-800;-600;-1	000;-1	000;-1	000;-1	000;4;-800;-600;-1	000;-1	000;-1	000;-1	000;4; ; ; ; ; ; ; ;
35910;1783;-800;-600;-1	000;-1	000;-1	000;-1	000;4;-800;-600;-1	000;-1	000;-1	000;-1	000;4; ; ; ; ; ; ; ;
35930;1784;-800;-600;-1	000;-1	000;-1	000;-1	000;4;-800;-600;-1	000;-1	000;-1	000;-1	000;4; ; ; ; ; ; ; ;
35950;1785;-800;-600;-1	000;-1	000;-1	000;-1	000;4;-800;-600;-1	000;-1	000;-1	000;-1	000;4; ; ; ; ; ; ; ;
35970;1786;-800;-600;-1	000;-1	000;-1	000;-1	000;4;-800;-600;-1	000;-1	000;-1	000;-1	000;4; ; ; ; ; ; ; ;
35990;1787;-800;-600;-1	000;-1	000;-1	000;-1	000;4;-800;-600;-1	000;-1	000;-1	000;-1	000;4; ; ; ; ; ; ; ;
36010;1788;-800;-600;-1	000;-1	000;-1	000;-1	000;4;-800;-600;-1	000;-1	000;-1	000;-1	000;4; ; ; ; ; ; ; ;
36030;1789;-800;-600;-1	000;-1	000;-1	000;-1	000;4;-800;-600;-1	000;-1	000;-1	000;-1	000;4; ; ; ; ; ; ; ;
36050;1790;-800;-600;-1	000;-1	000;-1	000;-1	000;4;-800;-600;-1	000;-1	000;-1	000;-1	000;4; ; ; ; ; ; ; ;
36070;1791;-800;-600;-1	000;-1	000;-1	000;-1	000;4;-800;-600;-1	000;-1	000;-1	000;-1	000;4; ; ; ; ; ; ; ;
36091;1792;-800;-600;-1	000;-1	000;-1	000;-1	000;4;-800;-600;-1	000;-1	000;-1	000;-1	000;4; ; ; ; ; ; ; ;
36109;1793;-800;-600;-1	000;-1	000;-1	000;-1	000;4;-800;-600;-1	000;-1	000;-1	000;-1	000;4; ; ; ; ; ; ; ;
36131;1794;-800;-600;-1	000;-1	000;-1	000;-1	000;4;-800;-600;-1	000;-1	000;-1	000;-1	000;4; ; ; ; ; ; ; ;
36149;1795;-800;-600;-1	000;-1	000;-1	000;-1	000;4;-800;-600;-1	000;-1	000;-1	000;-1	000;4; ; ; ; ; ; ; ;
36171;1796;-800;-600;-1	000;-1	000;-1	000;-1	000;4;-800;-600;-1	000;-1	000;-1	000;-1	000;4; ; ; ; ; ; ; ;
36189;1797;-800;-600;-1	000;-1	000;-1	000;-1	000;4;-800;-600;-1	000;-1	000;-1	000;-1	000;4; ; ; ; ; ; ; ;
36211;1798;-800;-600;-1	000;-1	000;-1	000;-1	000;4;-800;-600;-1	000;-1	000;-1	000;-1	000;4; ; ; ; ; ; ; ;
36229;1799;-800;-600;-1	000;-1	000;-1	000;-1	000;4;-800;-600;-1	000;-1	000;-1	000;-1	000;4; ; ; ; ; ; ; ;
36249;1800;-800;-600;-1	000;-1	000;-1	000;-1	000;4;-800;-600;-1	000;-1	000;-1	000;-1	000;4; ; ; ; ; ; ; ;
36269;1801;-800;-600;-1	000;-1	000;-1	000;-1	000;4;-800;-600;-1	000;-1	000;-1	000;-1	000;4; ; ; ; ; ; ; ;
36290;1802;-800;-600;-1	000;-1	000;-1	000;-1	000;4;-800;-600;-1	000;-1	000;-1	000;-1	000;4; ; ; ; ; ; ; ;
36309;1803;-800;-600;-1	000;-1	000;-1	000;-1	000;4;-800;-600;-1	000;-1	000;-1	000;-1	000;4; ; ; ; ; ; ; ;
36330;1804;-800;-600;-1	000;-1	000;-1	000;-1	000;4;-800;-600;-1	000;-1	000;-1	000;-1	000;4; ; ; ; ; ; ; ;
36349;1805;-800;-600;-1	000;-1	000;-1	000;-1	000;4;-800;-600;-1	000;-1	000;-1	000;-1	000;4; ; ; ; ; ; ; ;
36370;1806;-800;-600;-1	000;-1	000;-1	000;-1	000;4;-800;-600;-1	000;-1	000;-1	000;-1	000;4; ; ; ; ; ; ; ;
36388;1807;-800;-600;-1	000;-1	000;-1	000;-1	000;4;-800;-600;-1	000;-1	000;-1	000;-1	000;4; ; ; ; ; ; ; ;
36411;1808;-800;-600;-1	000;-1	000;-1	000;-1	000;4;-800;-600;-1	000;-1	000;-1	000;-1	000;4; ; ; ; ; ; ; ;
36428;1809;-800;-600;-1	000;-1	000;-1	000;-1	000;4;-800;-600;-1	000;-1	000;-1	000;-1	000;4; ; ; ; ; ; ; ;
36450;1810;-800;-600;-1	000;-1	000;-1	000;-1	000;4;-800;-600;-1	000;-1	000;-1	000;-1	000;4; ; ; ; ; ; ; ;
36468;1811;-800;-600;-1	000;-1	000;-1	000;-1	000;4;-800;-600;-1	000;-1	000;-1	000;-1	000;4; ; ; ; ; ; ; ;
36490;1812;-800;-600;-1	000;-1	000;-1	000;-1	000;4;-800;-600;-1	000;-1	000;-1	000;-1	000;4; ; ; ; ; ; ; ;
36508;1813;-800;-600;-1	000;-1	000;-1	000;-1	000;4;-800;-600;-1	000;-1	000;-1	000;-1	000;4; ; ; ; ; ; ; ;
36530;1814;-800;-600;-1	000;-1	000;-1	000;-1	000;4;-800;-600;-1	000;-1	000;-1	000;-1	000;4; ; ; ; ; ; ; ;
36548;1815;-800;-600;-1	000;-1	000;-1	000;-1	000;4;-800;-600;-1	000;-1	000;-1	000;-1	000;4; ; ; ; ; ; ; ;
36568;1816;-800;-600;-1	000;-1	000;-1	000;-1	000;4;-800;-600;-1	000;-1	000;-1	000;-1	000;4; ; ; ; ; ; ; ;
36588;1817;-800;-600;-1	000;-1	000;-1	000;-1	000;4;-800;-600;-1	000;-1	000;-1	000;-1	000;4; ; ; ; ; ; ; ;
36608;1818;-800;-600;-1	000;-1	000;-1	000;-1	000;4;-800;-600;-1	000;-1	000;-1	000;-1	000;4; ; ; ; ; ; ; ;
36628;1819;-800;-600;-1	000;-1	000;-1	000;-1	000;4;-800;-600;-1	000;-1	000;-1	000;-1	000;4; ; ; ; ; ; ; ;
36648;1820;-800;-600;-1	000;-1	000;-1	000;-1	000;4;-800;-600;-1	000;-1	000;-1	000;-1	000;4; ; ; ; ; ; ; ;
36667;1821;-800;-600;-1	000;-1	000;-1	000;-1	000;4;-800;-600;-1	000;-1	000;-1	000;-1	000;4; ; ; ; ; ; ; ;
36687;1822;-800;-600;-1	000;-1	000;-1	000;-1	000;4;-800;-600;-1	000;-1	000;-1	000;-1	000;4; ; ; ; ; ; ; ;
36707;1823;-800;-600;-1	000;-1	000;-1	000;-1	000;4;-800;-600;-1	000;-1	000;-1	000;-1	000;4; ; ; ; ; ; ; ;
36727;1824;-800;-600;-1	000;-1	000;-1	000;-1	000;4;-800;-600;-1	000;-1	000;-1	000;-1	000;4; ; ; ; ; ; ; ;
36747;1825;-800;-600;-1	000;-1	000;-1	000;-1	000;4;-800;-600;-1	000;-1	000;-1	000;-1	000;4; ; ; ; ; ; ; ;
36767;1826;-800;-600;-1	000;-1	000;-1	000;-1	000;4;-800;-600;-1	000;-1	000;-1	000;-1	000;4; ; ; ; ; ; ; ;
36787;1827;-800;-600;-1	000;-1	000;-1	000;-1	000;4;-800;-600;-1	000;-1	000;-1	000;-1	000;4; ; ; ; ; ; ; ;
36807;1828;-800;-600;-1	000;-1	000;-1	000;-1	000;4;-800;-600;-1	000;-1	000;-1	000;-1	000;4; ; ; ; ; ; ; ;
36827;1829;-800;-600;-1	000;-1	000;-1	000;-1	000;4;-800;-600;-1	000;-1	000;-1	000;-1	000;4; ; ; ; ; ; ; ;
36847;1830;-800;-600;-1	000;-1	000;-1	000;-1	000;4;-800;-600;-1	000;-1	000;-1	000;-1	000;4; ; ; ; ; ; ; ;
36867;1831;-800;-600;-1	000;-1	000;-1	000;-1	000;4;-800;-600;-1	000;-1	000;-1	000;-1	000;4; ; ; ; ; ; ; ;
36887;1832;-800;-600;-1	000;-1	000;-1	000;-1	000;4;-800;-600;-1	000;-1	000;-1	000;-1	000;4; ; ; ; ; ; ; ;
36907;1833;-800;-600;-1	000;-1	000;-1	000;-1	000;4;-800;-600;-1	000;-1	000;-1	000;-1	000;4; ; ; ; ; ; ; ;
36927;1834;-800;-600;-1	000;-1	000;-1	000;-1	000;4;-800;-600;-1	000;-1	000;-1	000;-1	000;4; ; ; ; ; ; ; ;
36946;1835;-800;-600;-1	000;-1	000;-1	000;-1	000;4;-800;-600;-1	000;-1	000;-1	000;-1	000;4; ; ; ; ; ; ; ;
36966;1836;-800;-600;-1	000;-1	000;-1	000;-1	000;4;-800;-600;-1	000;-1	000;-1	000;-1	000;4; ; ; ; ; ; ; ;
36986;1837;-800;-600;-1	000;-1	000;-1	000;-1	000;4;-800;-600;-1	000;-1	000;-1	000;-1	000;4; ; ; ; ; ; ; ;
37006;1838;-800;-600;-1	000;-1	000;-1	000;-1	000;4;-800;-600;-1	000;-1	000;-1	000;-1	000;4; ; ; ; ; ; ; ;
37026;1839;-800;-600;-1	000;-1	000;-1	000;-1	000;4;-800;-600;-1	000;-1	000;-1	000;-1	000;4; ; ; ; ; ; ; ;
37046;1840;-800;-600;-1	000;-1	000;-1	000;-1	000;4;-800;-600;-1	000;-1	000;-1	000;-1	000;4; ; ; ; ; ; ; ;
37066;1841;-800;-600;-1	000;-1	000;-1	000;-1	000;4;-800;-600;-1	000;-1	000;-1	000;-1	000;4; ; ; ; ; ; ; ;
37086;1842;-800;-600;-1	000;-1	000;-1	000;-1	000;4;-800;-600;-1	000;-1	000;-1	000;-1	000;4; ; ; ; ; ; ; ;
37106;1843;-800;-600;-1	000;-1	000;-1	000;-1	000;4;-800;-600;-1	000;-1	000;-1	000;-1	000;4; ; ; ; ; ; ; ;
37126;1844;-800;-600;-1	000;-1	000;-1	000;-1	000;4;-800;-600;-1	000;-1	000;-1	000;-1	000;4; ; ; ; ; ; ; ;
37146;1845;-800;-600;-1	000;-1	000;-1	000;-1	000;4;-800;-600;-1	000;-1	000;-1	000;-1	000;4; ; ; ; ; ; ; ;
37166;1846;-800;-600;-1	000;-1	000;-1	000;-1	000;4;-800;-600;-1	000;-1	000;-1	000;-1	000;4; ; ; ; ; ; ; ;
37186;1847;-800;-600;-1	000;-1	000;-1	000;-1	000;4;-800;-600;-1	000;-1	000;-1	000;-1	000;4; ; ; ; ; ; ; ;
37206;1848;-800;-600;-1	000;-1	000;-1	000;-1	000;4;-800;-600;-1	000;-1	000;-1	000;-1	000;4; ; ; ; ; ; ; ;
37226;1849;-800;-600;-1	000;-1	000;-1	000;-1	000;4;-800;-600;-1	000;-1	000;-1	000;-1	000;4; ; ; ; ; ; ; ;
37246;1850;-800;-600;-1	000;-1	000;-1	000;-1	000;4;-800;-600;-1	000;-1	000;-1	000;-1	000;4; ; ; ; ; ; ; ;
37266;1851;-800;-600;-1	000;-1	000;-1	000;-1	000;4;-800;-600;-1	000;-1	000;-1	000;-1	000;4; ; ; ; ; ; ; ;
37285;1852;-800;-600;-1	000;-1	000;-1	000;-1	000;4;-800;-600;-1	000;-1	000;-1	000;-1	000;4; ; ; ; ; ; ; ;
37305;1853;-800;-600;-1	000;-1	000;-1	000;-1	000;4;-800;-600;-1	000;-1	000;-1	000;-1	000;4; ; ; ; ; ; ; ;
37325;1854;-800;-600;-1	000;-1	000;-1	000;-1	000;4;-800;-600;-1	000;-1	000;-1	000;-1	000;4; ; ; ; ; ; ; ;
37345;1855;-800;-600;-1	000;-1	000;-1	000;-1	000;4;-800;-600;-1	000;-1	000;-1	000;-1	000;4; ; ; ; ; ; ; ;
37365;1856;-800;-600;-1	000;-1	000;-1	000;-1	000;4;-800;-600;-1	000;-1	000;-1	000;-1	000;4; ; ; ; ; ; ; ;
37385;1857;-800;-600;-1	000;-1	000;-1	000;-1	000;4;-800;-600;-1	000;-1	000;-1	000;-1	000;4; ; ; ; ; ; ; ;
37405;1858;-800;-600;-1	000;-1	000;-1	000;-1	000;4;-800;-600;-1	000;-1	000;-1	000;-1	000;4; ; ; ; ; ; ; ;
37425;1859;-800;-600;-1	000;-1	000;-1	000;-1	000;4;-800;-600;-1	000;-1	000;-1	000;-1	000;4; ; ; ; ; ; ; ;
37445;1860;-800;-600;-1	000;-1	000;-1	000;-1	000;4;-800;-600;-1	000;-1	000;-1	000;-1	000;4; ; ; ; ; ; ; ;
37465;1861;-800;-600;-1	000;-1	000;-1	000;-1	000;4;-800;-600;-1	000;-1	000;-1	000;-1	000;4; ; ; ; ; ; ; ;
37485;1862;-800;-600;-1	000;-1	000;-1	000;-1	000;4;-800;-600;-1	000;-1	000;-1	000;-1	000;4; ; ; ; ; ; ; ;
37505;1863;-800;-600;-1	000;-1	000;-1	000;-1	000;4;-800;-600;-1	000;-1	000;-1	000;-1	000;4; ; ; ; ; ; ; ;
37525;1864;-800;-600;-1	000;-1	000;-1	000;-1	000;4;-800;-600;-1	000;-1	000;-1	000;-1	000;4; ; ; ; ; ; ; ;
37545;1865;-800;-600;-1	000;-1	000;-1	000;-1	000;4;-800;-600;-1	000;-1	000;-1	000;-1	000;4; ; ; ; ; ; ; ;
37564;1866;-800;-600;-1	000;-1	000;-1	000;-1	000;4;-800;-600;-1	000;-1	000;-1	000;-1	000;4; ; ; ; ; ; ; ;
37584;1867;-800;-600;-1	000;-1	000;-1	000;-1	000;4;-800;-600;-1	000;-1	000;-1	000;-1	000;4; ; ; ; ; ; ; ;
37604;1868;-800;-600;-1	000;-1	000;-1	000;-1	000;4;-800;-600;-1	000;-1	000;-1	000;-1	000;4; ; ; ; ; ; ; ;
37624;1869;-800;-600;-1	000;-1	000;-1	000;-1	000;4;-800;-600;-1	000;-1	000;-1	000;-1	000;4; ; ; ; ; ; ; ;
37644;1870;-800;-600;-1	000;-1	000;-1	000;-1	000;4;-800;-600;-1	000;-1	000;-1	000;-1	000;4; ; ; ; ; ; ; ;
37664;1871;-800;-600;-1	000;-1	000;-1	000;-1	000;4;-800;-600;-1	000;-1	000;-1	000;-1	000;4; ; ; ; ; ; ; ;
37684;1872;-800;-600;-1	000;-1	000;-1	000;-1	000;4;-800;-600;-1	000;-1	000;-1	000;-1	000;4; ; ; ; ; ; ; ;
37704;1873;-800;-600;-1	000;-1	000;-1	000;-1	000;4;-800;-600;-1	000;-1	000;-1	000;-1	000;4; ; ; ; ; ; ; ;
37724;1874;-800;-600;-1	000;-1	000;-1	000;-1	000;4;-800;-600;-1	000;-1	000;-1	000;-1	000;4; ; ; ; ; ; ; ;
37744;1875;-800;-600;-1	000;-1	000;-1	000;-1	000;4;-800;-600;-1	000;-1	000;-1	000;-1	000;4; ; ; ; ; ; ; ;
37764;1876;-800;-600;-1	000;-1	000;-1	000;-1	000;4;-800;-600;-1	000;-1	000;-1	000;-1	000;4; ; ; ; ; ; ; ;
37784;1877;-800;-600;-1	000;-1	000;-1	000;-1	000;4;-800;-600;-1	000;-1	000;-1	000;-1	000;4; ; ; ; ; ; ; ;
37804;1878;-800;-600;-1	000;-1	000;-1	000;-1	000;4;-800;-600;-1	000;-1	000;-1	000;-1	000;4; ; ; ; ; ; ; ;
37824;1879;-800;-600;-1	000;-1	000;-1	000;-1	000;4;-800;-600;-1	000;-1	000;-1	000;-1	000;4; ; ; ; ; ; ; ;
37844;1880;-800;-600;-1	000;-1	000;-1	000;-1	000;4;-800;-600;-1	000;-1	000;-1	000;-1	000;4; ; ; ; ; ; ; ;
37863;1881;-800;-600;-1	000;-1	000;-1	000;-1	000;4;-800;-600;-1	000;-1	000;-1	000;-1	000;4; ; ; ; ; ; ; ;
37883;1882;-800;-600;-1	000;-1	000;-1	000;-1	000;4;-800;-600;-1	000;-1	000;-1	000;-1	000;4; ; ; ; ; ; ; ;
37903;1883;-800;-600;-1	000;-1	000;-1	000;-1	000;4;-800;-600;-1	000;-1	000;-1	000;-1	000;4; ; ; ; ; ; ; ;
37923;1884;-800;-600;-1	000;-1	000;-1	000;-1	000;4;-800;-600;-1	000;-1	000;-1	000;-1	000;4; ; ; ; ; ; ; ;
37943;1885;-800;-600;-1	000;-1	000;-1	000;-1	000;4;-800;-600;-1	000;-1	000;-1	000;-1	000;4; ; ; ; ; ; ; ;
37963;1886;-800;-600;-1	000;-1	000;-1	000;-1	000;4;-800;-600;-1	000;-1	000;-1	000;-1	000;4; ; ; ; ; ; ; ;
37983;1887;-800;-600;-1	000;-1	000;-1	000;-1	000;4;-800;-600;-1	000;-1	000;-1	000;-1	000;4; ; ; ; ; ; ; ;
38003;1888;-800;-600;-1	000;-1	000;-1	000;-1	000;4;-800;-600;-1	000;-1	000;-1	000;-1	000;4; ; ; ; ; ; ; ;
38023;1889;-800;-600;-1	000;-1	000;-1	000;-1	000;4;-800;-600;-1	000;-1	000;-1	000;-1	000;4; ; ; ; ; ; ; ;
38043;1890;-800;-600;-1	000;-1	000;-1	000;-1	000;4;-800;-600;-1	000;-1	000;-1	000;-1	000;4; ; ; ; ; ; ; ;
38063;1891;-800;-600;-1	000;-1	000;-1	000;-1	000;4;-800;-600;-1	000;-1	000;-1	000;-1	000;4; ; ; ; ; ; ; ;
38083;1892;-800;-600;-1	000;-1	000;-1	000;-1	000;4;-800;-600;-1	000;-1	000;-1	000;-1	000;4; ; ; ; ; ; ; ;
38103;1893;-800;-600;-1	000;-1	000;-1	000;-1	000;4;-800;-600;-1	000;-1	000;-1	000;-1	000;4; ; ; ; ; ; ; ;
38123;1894;-800;-600;-1	000;-1	000;-1	000;-1	000;4;-800;-600;-1	000;-1	000;-1	000;-1	000;4; ; ; ; ; ; ; ;
38143;1895;-800;-600;-1	000;-1	000;-1	000;-1	000;4;-800;-600;-1	000;-1	000;-1	000;-1	000;4; ; ; ; ; ; ; ;
38162;1896;-800;-600;-1	000;-1	000;-1	000;-1	000;4;-800;-600;-1	000;-1	000;-1	000;-1	000;4; ; ; ; ; ; ; ;
38183;1897;-800;-600;-1	000;-1	000;-1	000;-1	000;4;-800;-600;-1	000;-1	000;-1	000;-1	000;4; ; ; ; ; ; ; ;
38202;1898;-800;-600;-1	000;-1	000;-1	000;-1	000;4;-800;-600;-1	000;-1	000;-1	000;-1	000;4; ; ; ; ; ; ; ;
38222;1899;-800;-600;-1	000;-1	000;-1	000;-1	000;4;-800;-600;-1	000;-1	000;-1	000;-1	000;4; ; ; ; ; ; ; ;
38242;1900;-800;-600;-1	000;-1	000;-1	000;-1	000;4;-800;-600;-1	000;-1	000;-1	000;-1	000;4; ; ; ; ; ; ; ;
38262;1901;-800;-600;-1	000;-1	000;-1	000;-1	000;4;-800;-600;-1	000;-1	000;-1	000;-1	000;4; ; ; ; ; ; ; ;
38282;1902;-800;-600;-1	000;-1	000;-1	000;-1	000;4;-800;-600;-1	000;-1	000;-1	000;-1	000;4; ; ; ; ; ; ; ;
38302;1903;-800;-600;-1	000;-1	000;-1	000;-1	000;4;-800;-600;-1	000;-1	000;-1	000;-1	000;4; ; ; ; ; ; ; ;
38322;1904;-800;-600;-1	000;-1	000;-1	000;-1	000;4;-800;-600;-1	000;-1	000;-1	000;-1	000;4; ; ; ; ; ; ; ;
38342;1905;-800;-600;-1	000;-1	000;-1	000;-1	000;4;-800;-600;-1	000;-1	000;-1	000;-1	000;4; ; ; ; ; ; ; ;
38362;1906;-800;-600;-1	000;-1	000;-1	000;-1	000;4;-800;-600;-1	000;-1	000;-1	000;-1	000;4; ; ; ; ; ; ; ;
38382;1907;-800;-600;-1	000;-1	000;-1	000;-1	000;4;-800;-600;-1	000;-1	000;-1	000;-1	000;4; ; ; ; ; ; ; ;
38402;1908;-800;-600;-1	000;-1	000;-1	000;-1	000;4;-800;-600;-1	000;-1	000;-1	000;-1	000;4; ; ; ; ; ; ; ;
38422;1909;-800;-600;-1	000;-1	000;-1	000;-1	000;4;-800;-600;-1	000;-1	000;-1	000;-1	000;4; ; ; ; ; ; ; ;
38441;1910;-800;-600;-1	000;-1	000;-1	000;-1	000;4;-800;-600;-1	000;-1	000;-1	000;-1	000;4; ; ; ; ; ; ; ;
38461;1911;-800;-600;-1	000;-1	000;-1	000;-1	000;4;-800;-600;-1	000;-1	000;-1	000;-1	000;4; ; ; ; ; ; ; ;
38481;1912;-800;-600;-1	000;-1	000;-1	000;-1	000;4;-800;-600;-1	000;-1	000;-1	000;-1	000;4; ; ; ; ; ; ; ;
38501;1913;-800;-600;-1	000;-1	000;-1	000;-1	000;4;-800;-600;-1	000;-1	000;-1	000;-1	000;4; ; ; ; ; ; ; ;
38521;1914;-800;-600;-1	000;-1	000;-1	000;-1	000;4;-800;-600;-1	000;-1	000;-1	000;-1	000;4; ; ; ; ; ; ; ;
38541;1915;-800;-600;-1	000;-1	000;-1	000;-1	000;4;-800;-600;-1	000;-1	000;-1	000;-1	000;4; ; ; ; ; ; ; ;
38561;1916;-800;-600;-1	000;-1	000;-1	000;-1	000;4;-800;-600;-1	000;-1	000;-1	000;-1	000;4; ; ; ; ; ; ; ;
38581;1917;-800;-600;-1	000;-1	000;-1	000;-1	000;4;-800;-600;-1	000;-1	000;-1	000;-1	000;4; ; ; ; ; ; ; ;
38601;1918;-800;-600;-1	000;-1	000;-1	000;-1	000;4;-800;-600;-1	000;-1	000;-1	000;-1	000;4; ; ; ; ; ; ; ;
38621;1919;-800;-600;-1	000;-1	000;-1	000;-1	000;4;-800;-600;-1	000;-1	000;-1	000;-1	000;4; ; ; ; ; ; ; ;
38641;1920;-800;-600;-1	000;-1	000;-1	000;-1	000;4;-800;-600;-1	000;-1	000;-1	000;-1	000;4; ; ; ; ; ; ; ;
38661;1921;-800;-600;-1	000;-1	000;-1	000;-1	000;4;-800;-600;-1	000;-1	000;-1	000;-1	000;4; ; ; ; ; ; ; ;
38681;1922;-800;-600;-1	000;-1	000;-1	000;-1	000;4;-800;-600;-1	000;-1	000;-1	000;-1	000;4; ; ; ; ; ; ; ;
38701;1923;-800;-600;-1	000;-1	000;-1	000;-1	000;4;-800;-600;-1	000;-1	000;-1	000;-1	000;4; ; ; ; ; ; ; ;
38721;1924;-800;-600;-1	000;-1	000;-1	000;-1	000;4;-800;-600;-1	000;-1	000;-1	000;-1	000;4; ; ; ; ; ; ; ;
38740;1925;-800;-600;-1	000;-1	000;-1	000;-1	000;4;-800;-600;-1	000;-1	000;-1	000;-1	000;4; ; ; ; ; ; ; ;
38760;1926;-800;-600;-1	000;-1	000;-1	000;-1	000;4;-800;-600;-1	000;-1	000;-1	000;-1	000;4; ; ; ; ; ; ; ;
38780;1927;-800;-600;-1	000;-1	000;-1	000;-1	000;4;-800;-600;-1	000;-1	000;-1	000;-1	000;4; ; ; ; ; ; ; ;
38800;1928;-800;-600;-1	000;-1	000;-1	000;-1	000;4;-800;-600;-1	000;-1	000;-1	000;-1	000;4; ; ; ; ; ; ; ;
38820;1929;-800;-600;-1	000;-1	000;-1	000;-1	000;4;-800;-600;-1	000;-1	000;-1	000;-1	000;4; ; ; ; ; ; ; ;
38840;1930;-800;-600;-1	000;-1	000;-1	000;-1	000;4;-800;-600;-1	000;-1	000;-1	000;-1	000;4; ; ; ; ; ; ; ;
38860;1931;-800;-600;-1	000;-1	000;-1	000;-1	000;4;-800;-600;-1	000;-1	000;-1	000;-1	000;4; ; ; ; ; ; ; ;
38880;1932;-800;-600;-1	000;-1	000;-1	000;-1	000;4;-800;-600;-1	000;-1	000;-1	000;-1	000;4; ; ; ; ; ; ; ;
38900;1933;-800;-600;-1	000;-1	000;-1	000;-1	000;4;-800;-600;-1	000;-1	000;-1	000;-1	000;4; ; ; ; ; ; ; ;
38920;1934;-800;-600;-1	000;-1	000;-1	000;-1	000;4;-800;-600;-1	000;-1	000;-1	000;-1	000;4; ; ; ; ; ; ; ;
38940;1935;-800;-600;-1	000;-1	000;-1	000;-1	000;4;-800;-600;-1	000;-1	000;-1	000;-1	000;4; ; ; ; ; ; ; ;
38960;1936;-800;-600;-1	000;-1	000;-1	000;-1	000;4;-800;-600;-1	000;-1	000;-1	000;-1	000;4; ; ; ; ; ; ; ;
38980;1937;-800;-600;-1	000;-1	000;-1	000;-1	000;4;-800;-600;-1	000;-1	000;-1	000;-1	000;4; ; ; ; ; ; ; ;
39000;1938;-800;-600;-1	000;-1	000;-1	000;-1	000;4;-800;-600;-1	000;-1	000;-1	000;-1	000;4; ; ; ; ; ; ; ;
39020;1939;-800;-600;-1	000;-1	000;-1	000;-1	000;4;-800;-600;-1	000;-1	000;-1	000;-1	000;4; ; ; ; ; ; ; ;
39039;1940;-800;-600;-1	000;-1	000;-1	000;-1	000;4;-800;-600;-1	000;-1	000;-1	000;-1	000;4; ; ; ; ; ; ; ;
39059;1941;-800;-600;-1	000;-1	000;-1	000;-1	000;4;-800;-600;-1	000;-1	000;-1	000;-1	000;4; ; ; ; ; ; ; ;
39079;1942;-800;-600;-1	000;-1	000;-1	000;-1	000;4;-800;-600;-1	000;-1	000;-1	000;-1	000;4; ; ; ; ; ; ; ;
39099;1943;-800;-600;-1	000;-1	000;-1	000;-1	000;4;-800;-600;-1	000;-1	000;-1	000;-1	000;4; ; ; ; ; ; ; ;
39119;1944;-800;-600;-1	000;-1	000;-1	000;-1	000;4;-800;-600;-1	000;-1	000;-1	000;-1	000;4; ; ; ; ; ; ; ;
39139;1945;-800;-600;-1	000;-1	000;-1	000;-1	000;4;-800;-600;-1	000;-1	000;-1	000;-1	000;4; ; ; ; ; ; ; ;
39159;1946;-800;-600;-1	000;-1	000;-1	000;-1	000;4;-800;-600;-1	000;-1	000;-1	000;-1	000;4; ; ; ; ; ; ; ;
39179;1947;-800;-600;-1	000;-1	000;-1	000;-1	000;4;-800;-600;-1	000;-1	000;-1	000;-1	000;4; ; ; ; ; ; ; ;
39199;1948;-800;-600;-1	000;-1	000;-1	000;-1	000;4;-800;-600;-1	000;-1	000;-1	000;-1	000;4; ; ; ; ; ; ; ;
39219;1949;-800;-600;-1	000;-1	000;-1	000;-1	000;4;-800;-600;-1	000;-1	000;-1	000;-1	000;4; ; ; ; ; ; ; ;
39239;1950;-800;-600;-1	000;-1	000;-1	000;-1	000;4;-800;-600;-1	000;-1	000;-1	000;-1	000;4; ; ; ; ; ; ; ;
39259;1951;-800;-600;-1	000;-1	000;-1	000;-1	000;4;-800;-600;-1	000;-1	000;-1	000;-1	000;4; ; ; ; ; ; ; ;
39279;1952;-800;-600;-1	000;-1	000;-1	000;-1	000;4;-800;-600;-1	000;-1	000;-1	000;-1	000;4; ; ; ; ; ; ; ;
39299;1953;-800;-600;-1	000;-1	000;-1	000;-1	000;4;-800;-600;-1	000;-1	000;-1	000;-1	000;4; ; ; ; ; ; ; ;
39318;1954;-800;-600;-1	000;-1	000;-1	000;-1	000;4;-800;-600;-1	000;-1	000;-1	000;-1	000;4; ; ; ; ; ; ; ;
39338;1955;-800;-600;-1	000;-1	000;-1	000;-1	000;4;-800;-600;-1	000;-1	000;-1	000;-1	000;4; ; ; ; ; ; ; ;
39358;1956;-800;-600;-1	000;-1	000;-1	000;-1	000;4;-800;-600;-1	000;-1	000;-1	000;-1	000;4; ; ; ; ; ; ; ;
39378;1957;-800;-600;-1	000;-1	000;-1	000;-1	000;4;-800;-600;-1	000;-1	000;-1	000;-1	000;4; ; ; ; ; ; ; ;
39398;1958;-800;-600;-1	000;-1	000;-1	000;-1	000;4;-800;-600;-1	000;-1	000;-1	000;-1	000;4; ; ; ; ; ; ; ;
39418;1959;-800;-600;-1	000;-1	000;-1	000;-1	000;4;-800;-600;-1	000;-1	000;-1	000;-1	000;4; ; ; ; ; ; ; ;
39438;1960;-800;-600;-1	000;-1	000;-1	000;-1	000;4;-800;-600;-1	000;-1	000;-1	000;-1	000;4; ; ; ; ; ; ; ;
39458;1961;-800;-600;-1	000;-1	000;-1	000;-1	000;4;-800;-600;-1	000;-1	000;-1	000;-1	000;4; ; ; ; ; ; ; ;
39478;1962;-800;-600;-1	000;-1	000;-1	000;-1	000;4;-800;-600;-1	000;-1	000;-1	000;-1	000;4; ; ; ; ; ; ; ;
39498;1963;-800;-600;-1	000;-1	000;-1	000;-1	000;4;-800;-600;-1	000;-1	000;-1	000;-1	000;4; ; ; ; ; ; ; ;
39518;1964;-800;-600;-1	000;-1	000;-1	000;-1	000;4;-800;-600;-1	000;-1	000;-1	000;-1	000;4; ; ; ; ; ; ; ;
39538;1965;-800;-600;-1	000;-1	000;-1	000;-1	000;4;-800;-600;-1	000;-1	000;-1	000;-1	000;4; ; ; ; ; ; ; ;
39558;1966;-800;-600;-1	000;-1	000;-1	000;-1	000;4;-800;-600;-1	000;-1	000;-1	000;-1	000;4; ; ; ; ; ; ; ;
39578;1967;-800;-600;-1	000;-1	000;-1	000;-1	000;4;-800;-600;-1	000;-1	000;-1	000;-1	000;4; ; ; ; ; ; ; ;
39598;1968;-800;-600;-1	000;-1	000;-1	000;-1	000;4;-800;-600;-1	000;-1	000;-1	000;-1	000;4; ; ; ; ; ; ; ;
39618;1969;-800;-600;-1	000;-1	000;-1	000;-1	000;4;-800;-600;-1	000;-1	000;-1	000;-1	000;4; ; ; ; ; ; ; ;
39638;1970;-800;-600;-1	000;-1	000;-1	000;-1	000;4;-800;-600;-1	000;-1	000;-1	000;-1	000;4; ; ; ; ; ; ; ;
39657;1971;-800;-600;-1	000;-1	000;-1	000;-1	000;4;-800;-600;-1	000;-1	000;-1	000;-1	000;4; ; ; ; ; ; ; ;
39677;1972;-800;-600;-1	000;-1	000;-1	000;-1	000;4;-800;-600;-1	000;-1	000;-1	000;-1	000;4; ; ; ; ; ; ; ;
39697;1973;-800;-600;-1	000;-1	000;-1	000;-1	000;4;-800;-600;-1	000;-1	000;-1	000;-1	000;4; ; ; ; ; ; ; ;
39717;1974;-800;-600;-1	000;-1	000;-1	000;-1	000;4;-800;-600;-1	000;-1	000;-1	000;-1	000;4; ; ; ; ; ; ; ;
39737;1975;-800;-600;-1	000;-1	000;-1	000;-1	000;4;-800;-600;-1	000;-1	000;-1	000;-1	000;4; ; ; ; ; ; ; ;
39757;1976;-800;-600;-1	000;-1	000;-1	000;-1	000;4;-800;-600;-1	000;-1	000;-1	000;-1	000;4; ; ; ; ; ; ; ;
39777;1977;-800;-600;-1	000;-1	000;-1	000;-1	000;4;-800;-600;-1	000;-1	000;-1	000;-1	000;4; ; ; ; ; ; ; ;
39797;1978;-800;-600;-1	000;-1	000;-1	000;-1	000;4;-800;-600;-1	000;-1	000;-1	000;-1	000;4; ; ; ; ; ; ; ;
39817;1979;-800;-600;-1	000;-1	000;-1	000;-1	000;4;-800;-600;-1	000;-1	000;-1	000;-1	000;4; ; ; ; ; ; ; ;
39837;1980;-800;-600;-1	000;-1	000;-1	000;-1	000;4;-800;-600;-1	000;-1	000;-1	000;-1	000;4; ; ; ; ; ; ; ;
39857;1981;-800;-600;-1	000;-1	000;-1	000;-1	000;4;-800;-600;-1	000;-1	000;-1	000;-1	000;4; ; ; ; ; ; ; ;
39877;1982;-800;-600;-1	000;-1	000;-1	000;-1	000;4;-800;-600;-1	000;-1	000;-1	000;-1	000;4; ; ; ; ; ; ; ;
39897;1983;-800;-600;-1	000;-1	000;-1	000;-1	000;4;-800;-600;-1	000;-1	000;-1	000;-1	000;4; ; ; ; ; ; ; ;
39917;1984;-800;-600;-1	000;-1	000;-1	000;-1	000;4;-800;-600;-1	000;-1	000;-1	000;-1	000;4; ; ; ; ; ; ; ;
[truncated: 7,105 more rows]
