# Supplementary material for: Perception of Individual and Joint Action in Infants and Adults
Source: PLoS One. 2014 Sep 9;9(9):e107450. doi: 10.1371/journal.pone.0107450 (PMC4174902; doi:10.1371/journal.pone.0107450)
Supplement: Data S1 — Raw files of eye tracking data of all participants. (ZIP) [file pone.0107450.s001.zip › Turmbau2012b_12_21.csv]

Data properties:
Recording date: 10.07.2012
Recording time : 16:57:11:687 (corresponds to time 0)
Study: Turmbau2012b
Subject: Turmbau2012b_12_21
Recording: Turmbau2012b_12_21
Screen resolution: 800 x 600
Coordinate unit: Pixels
Filter settings:
Eye: Average
Fixation radius: 30
Min duration: 100
Timestamp;Number;GazepointX (L);GazepointY (L);CamX (L);CamY (L);Distance (L);Pupil (L);Validity (L);GazepointX (R);GazepointY (R);CamX (R);CamY (R);Distance (R);Pupil (R);Validity (R);Fixation;GazepointX;GazepointY;Event;Event Key;Data 1;Data 2;Description
10;1;-800;-600;-1	000;-1	000;-1	000;-1	000;4;-800;-600;-1	000;-1	000;-1	000;-1	000;4; ; ; ; ; ; ; ;
30;2;-800;-600;-1	000;-1	000;-1	000;-1	000;4;-800;-600;-1	000;-1	000;-1	000;-1	000;4; ; ; ; ; ; ; ;
50;3;-800;-600;-1	000;-1	000;-1	000;-1	000;4;-800;-600;-1	000;-1	000;-1	000;-1	000;4; ; ; ; ; ; ; ;
70;4;-800;-600;-1	000;-1	000;-1	000;-1	000;4;-800;-600;-1	000;-1	000;-1	000;-1	000;4; ; ; ; ; ; ; ;
92;5;-800;-600;-1	000;-1	000;-1	000;-1	000;4;-800;-600;-1	000;-1	000;-1	000;-1	000;4; ; ; ; ; ; ; ;
110;6;-800;-600;-1	000;-1	000;-1	000;-1	000;4;-800;-600;-1	000;-1	000;-1	000;-1	000;4; ; ; ; ; ; ; ;
132;7;-800;-600;-1	000;-1	000;-1	000;-1	000;4;-800;-600;-1	000;-1	000;-1	000;-1	000;4; ; ; ; ; ; ; ;
149;8;-800;-600;-1	000;-1	000;-1	000;-1	000;4;-800;-600;-1	000;-1	000;-1	000;-1	000;4; ; ; ; ; ; ; ;
169;9;-800;-600;-1	000;-1	000;-1	000;-1	000;4;-800;-600;-1	000;-1	000;-1	000;-1	000;4; ; ; ; ; ; ; ;
189;10;-800;-600;-1	000;-1	000;-1	000;-1	000;4;-800;-600;-1	000;-1	000;-1	000;-1	000;4; ; ; ; ; ; ; ;
209;11;-800;-600;-1	000;-1	000;-1	000;-1	000;4;-800;-600;-1	000;-1	000;-1	000;-1	000;4; ; ; ; ; ; ; ;
229;12;-800;-600;-1	000;-1	000;-1	000;-1	000;4;-800;-600;-1	000;-1	000;-1	000;-1	000;4; ; ; ; ; ; ; ;
249;13;-800;-600;-1	000;-1	000;-1	000;-1	000;4;-800;-600;-1	000;-1	000;-1	000;-1	000;4; ; ; ; ; ; ; ;
269;14;-800;-600;-1	000;-1	000;-1	000;-1	000;4;-800;-600;-1	000;-1	000;-1	000;-1	000;4; ; ; ; ; ; ; ;
289;15;-800;-600;-1	000;-1	000;-1	000;-1	000;4;-800;-600;-1	000;-1	000;-1	000;-1	000;4; ; ; ; ; ; ; ;
309;16;-800;-600;-1	000;-1	000;-1	000;-1	000;4;-800;-600;-1	000;-1	000;-1	000;-1	000;4; ; ; ; ; ; ; ;
319; ; ; ; ; ; ; ;5; ; ; ; ; ; ;5; ; ; ;ShowAVI;8;0;0;atFish.avi
329;17;-800;-600;-1	000;-1	000;-1	000;-1	000;4;-800;-600;-1	000;-1	000;-1	000;-1	000;4; ; ; ; ; ; ; ;
349;18;-800;-600;-1	000;-1	000;-1	000;-1	000;4;-800;-600;-1	000;-1	000;-1	000;-1	000;4; ; ; ; ; ; ; ;
369;19;-800;-600;-1	000;-1	000;-1	000;-1	000;4;-800;-600;-1	000;-1	000;-1	000;-1	000;4; ; ; ; ; ; ; ;
389;20;-800;-600;-1	000;-1	000;-1	000;-1	000;4;-800;-600;-1	000;-1	000;-1	000;-1	000;4; ; ; ; ; ; ; ;
409;21;-800;-600;-1	000;-1	000;-1	000;-1	000;4;-800;-600;-1	000;-1	000;-1	000;-1	000;4; ; ; ; ; ; ; ;
428;22;-800;-600;-1	000;-1	000;-1	000;-1	000;4;-800;-600;-1	000;-1	000;-1	000;-1	000;4; ; ; ; ; ; ; ;
448;23;-800;-600;-1	000;-1	000;-1	000;-1	000;4;-800;-600;-1	000;-1	000;-1	000;-1	000;4; ; ; ; ; ; ; ;
468;24;-800;-600;-1	000;-1	000;-1	000;-1	000;4;-800;-600;-1	000;-1	000;-1	000;-1	000;4; ; ; ; ; ; ; ;
490;25;-800;-600;-1	000;-1	000;-1	000;-1	000;4;-800;-600;-1	000;-1	000;-1	000;-1	000;4; ; ; ; ; ; ; ;
508;26;-800;-600;-1	000;-1	000;-1	000;-1	000;4;-800;-600;-1	000;-1	000;-1	000;-1	000;4; ; ; ; ; ; ; ;
529;27;-800;-600;-1	000;-1	000;-1	000;-1	000;4;-800;-600;-1	000;-1	000;-1	000;-1	000;4; ; ; ; ; ; ; ;
548;28;-800;-600;-1	000;-1	000;-1	000;-1	000;4;-800;-600;-1	000;-1	000;-1	000;-1	000;4; ; ; ; ; ; ; ;
568;29;-800;-600;-1	000;-1	000;-1	000;-1	000;4;-800;-600;-1	000;-1	000;-1	000;-1	000;4; ; ; ; ; ; ; ;
588;30;-800;-600;-1	000;-1	000;-1	000;-1	000;4;-800;-600;-1	000;-1	000;-1	000;-1	000;4; ; ; ; ; ; ; ;
608;31;-800;-600;-1	000;-1	000;-1	000;-1	000;4;-800;-600;-1	000;-1	000;-1	000;-1	000;4; ; ; ; ; ; ; ;
628;32;-800;-600;-1	000;-1	000;-1	000;-1	000;4;-800;-600;-1	000;-1	000;-1	000;-1	000;4; ; ; ; ; ; ; ;
648;33;-800;-600;-1	000;-1	000;-1	000;-1	000;4;-800;-600;-1	000;-1	000;-1	000;-1	000;4; ; ; ; ; ; ; ;
668;34;-800;-600;-1	000;-1	000;-1	000;-1	000;4;-800;-600;-1	000;-1	000;-1	000;-1	000;4; ; ; ; ; ; ; ;
688;35;-800;-600;-1	000;-1	000;-1	000;-1	000;4;-800;-600;-1	000;-1	000;-1	000;-1	000;4; ; ; ; ; ; ; ;
708;36;-800;-600;-1	000;-1	000;-1	000;-1	000;4;-800;-600;-1	000;-1	000;-1	000;-1	000;4; ; ; ; ; ; ; ;
729;37;-800;-600;0	657;0	595;-1	000;-1	000;4;-800;-600;0	657;0	595;-1	000;-1	000;4; ; ; ; ; ; ; ;
747;38;371;321;0	651;0	589;666	415;3	941;3;83;290;0	651;0	589;666	415;3	941;1; ; ; ; ; ; ; ;
768;39;-800;-600;-1	000;-1	000;-1	000;-1	000;4;-800;-600;-1	000;-1	000;-1	000;-1	000;4; ; ; ; ; ; ; ;
787;40;405;396;0	633;0	579;666	415;4	393;3;110;364;0	633;0	579;666	415;4	393;1; ; ; ; ; ; ; ;
808;41;392;238;0	624;0	576;666	415;3	048;0;339;226;0	423;0	544;666	415;2	968;0; ; ; ; ; ; ; ;
827;42;331;318;0	615;0	573;666	415;4	102;0;-800;-600;0	615;0	573;-1	000;-1	000;4; ; ; ; ; ; ; ;
847;43;310;341;0	606;0	573;663	287;3	541;0;-800;-600;0	403;0	547;-1	000;-1	000;4; ; ; ; ; ; ; ;
867;44;375;238;0	597;0	573;663	287;3	001;0;350;229;0	394;0	550;656	740;2	829;0; ; ; ; ; ; ; ;
889;45;336;268;0	589;0	573;663	287;3	892;0;319;290;0	386;0	553;656	740;3	612;0; ; ; ; ; ; ; ;
907;46;384;264;0	583;0	574;663	287;2	901;0;359;209;0	379;0	555;656	740;3	143;0; ; ; ; ; ; ; ;
928;47;332;272;0	577;0	573;663	287;4	171;0;386;233;0	372;0	557;656	740;3	673;0; ; ; ; ; ; ; ;
947;48;353;292;0	573;0	573;662	663;3	930;0;384;224;0	367;0	559;657	432;3	541;0; ; ; ; ; ; ; ;
968;49;379;244;0	569;0	573;662	663;2	922;0;348;230;0	364;0	561;657	432;2	920;0; ; ; ; ; ; ; ;
987;50;323;320;0	568;0	573;662	663;4	104;0;344;267;0	362;0	562;657	432;3	808;0; ; ; ; ; ; ; ;
1008;51;377;247;0	567;0	574;662	663;2	982;0;349;229;0	362;0	563;657	432;2	907;0; ; ; ; ; ; ; ;
1027;52;333;294;0	568;0	575;662	663;4	044;0;331;312;0	362;0	564;657	432;4	013;0; ; ; ; ; ; ; ;
1048;53;357;295;0	569;0	576;665	010;3	827;0;331;307;0	363;0	565;658	263;3	786;0; ; ; ; ; ; ; ;
1066;54;323;314;0	571;0	577;665	010;4	379;0;393;249;0	365;0	566;658	263;3	961;0; ; ; ; ; ; ; ;
1088;55;371;240;0	572;0	577;665	010;3	602;0;337;266;0	366;0	566;658	263;3	723;0; ; ; ; ; ; ; ;
1106;56;358;263;0	573;0	578;665	010;3	901;0;337;244;0	367;0	566;658	263;3	478;0; ; ; ; ; ; ; ;
1128;57;380;379;0	574;0	578;665	010;4	379;0;343;252;0	368;0	567;658	263;3	441;0; ; ; ; ; ; ; ;
1146;58;374;360;0	574;0	579;657	066;4	018;0;345;261;0	368;0	567;654	197;3	384;0; ; ; ; ; ; ; ;
1168;59;351;265;0	574;0	579;657	066;3	966;0;352;223;0	368;0	567;654	197;3	811;0; ; ; ; ; ; ; ;
1186;60;386;271;0	573;0	580;657	066;3	928;0;350;256;0	368;0	568;654	197;3	742;0; ; ; ; ; ; ; ;
1208;61;351;260;0	573;0	580;657	066;3	762;0;323;267;0	367;0	569;654	197;3	683;0; ; ; ; ; ; ; ;
1226;62;376;289;0	572;0	580;657	066;3	632;0;-800;-600;0	572;0	580;-1	000;-1	000;4; ; ; ; ; ; ; ;
1248;63;361;288;0	571;0	580;660	806;3	564;0;-800;-600;0	365;0	569;-1	000;-1	000;4; ; ; ; ; ; ; ;
1266;64;366;289;0	570;0	580;660	806;3	936;0;353;224;0	364;0	570;654	183;3	642;0; ; ; ; ; ; ; ;
1286;65;363;352;0	569;0	580;660	806;4	062;0;-800;-600;0	569;0	580;-1	000;-1	000;4; ; ; ; ; ; ; ;
1306;66;362;307;0	569;0	580;660	806;4	081;0;354;241;0	362;0	571;654	183;3	870;0; ; ; ; ; ; ; ;
1325;67;395;237;0	568;0	581;660	806;3	934;0;368;296;0	362;0	571;654	183;4	160;0; ; ; ; ; ; ; ;
1345;68;394;259;0	568;0	581;656	458;3	976;0;368;297;0	362;0	571;653	456;4	155;0; ; ; ; ; ; ; ;
1365;69;378;303;0	568;0	581;656	458;3	764;0;373;265;0	362;0	572;653	456;3	823;0; ; ; ; ; ; ; ;
1385;70;360;246;0	568;0	581;656	458;3	635;0;365;258;0	362;0	572;653	456;4	079;0; ; ; ; ; ; ; ;
1405;71;352;244;0	569;0	581;656	458;3	255;0;350;288;0	362;0	572;653	456;4	138;0; ; ; ; ; ; ; ;
1425;72;369;292;0	569;0	581;656	458;3	306;0;346;280;0	363;0	571;653	456;3	682;0; ; ; ; ; ; ; ;
1445;73;358;253;0	569;0	581;664	018;3	393;0;337;283;0	363;0	571;655	113;3	823;0; ; ; ; ; ; ; ;
1465;74;382;304;0	569;0	581;664	018;3	537;0;389;261;0	363;0	571;655	113;3	907;0; ; ; ; ; ; ; ;
1485;75;347;264;0	569;0	581;664	018;3	693;0;346;266;0	363;0	572;655	113;3	749;0; ; ; ; ; ; ; ;
1505;76;364;262;0	569;0	582;664	018;3	415;0;360;238;0	363;0	572;655	113;3	592;0; ; ; ; ; ; ; ;
1525;77;368;255;0	569;0	582;664	018;3	483;0;344;263;0	363;0	572;655	113;3	472;0; ; ; ; ; ; ; ;
1545;78;368;260;0	569;0	582;656	731;3	450;0;349;258;0	363;0	572;656	457;3	358;0; ; ; ; ; ; ; ;
1565;79;383;332;0	569;0	582;656	731;3	604;0;405;216;0	362;0	573;656	457;3	779;0; ; ; ; ; ; ; ;
1585;80;366;246;0	568;0	583;656	731;3	152;0;413;263;0	362;0	573;656	457;4	050;0; ; ; ; ; ; ; ;
1605;81;392;280;0	568;0	583;656	731;3	343;0;366;279;0	362;0	573;656	457;3	849;0; ; ; ; ; ; ; ;
1624;82;314;295;0	568;0	583;656	731;3	595;0;358;250;0	362;0	573;656	457;3	697;0; ; ; ; ; ; ; ;
1644;83;309;258;0	568;0	584;655	869;3	411;0;349;250;0	362;0	574;657	024;3	778;0; ; ; ; ; ; ; ;
1664;84;355;297;0	568;0	584;655	869;3	707;0;401;311;0	362;0	574;657	024;4	075;0; ; ; ; ; ; ; ;
1684;85;386;343;0	567;0	585;655	869;2	992;0;393;332;0	362;0	575;657	024;3	747;0; ; ; ; ; ; ; ;
1704;86;369;419;0	568;0	585;655	869;3	332;0;353;367;0	362;0	575;657	024;3	834;0; ; ; ; ; ; ; ;
1724;87;371;318;0	568;0	586;655	869;3	314;0;370;367;0	362;0	575;657	024;3	783;0; ; ; ; ; ; ; ;
1744;88;377;353;0	568;0	586;664	694;3	339;0;354;368;0	362;0	575;656	974;3	824;0; ; ; ; ; ; ; ;
1764;89;382;400;0	568;0	586;664	694;3	715;0;337;367;0	362;0	576;656	974;3	548;0; ; ; ; ; ; ; ;
1784;90;345;248;0	568;0	586;664	694;3	466;0;401;344;0	362;0	576;656	974;3	642;0; ; ; ; ; ; ; ;
1804;91;411;394;0	569;0	586;664	694;3	823;0;398;310;0	362;0	576;656	974;3	665;0; ; ; ; ; ; ; ;
1824;92;376;384;0	569;0	586;664	694;3	587;0;372;347;0	363;0	576;656	974;3	944;0; ; ; ; ; ; ; ;
1844;93;375;348;0	569;0	586;660	047;3	517;0;406;335;0	363;0	576;658	641;4	039;0; ; ; ; ; ; ; ;
1864;94;390;411;0	569;0	586;660	047;3	932;0;402;317;0	362;0	576;658	641;3	683;0; ; ; ; ; ; ; ;
1884;95;384;396;0	569;0	586;660	047;3	799;0;390;337;0	362;0	576;658	641;3	746;0; ; ; ; ; ; ; ;
1903;96;359;362;0	568;0	586;660	047;3	690;0;364;329;0	362;0	576;658	641;3	420;0; ; ; ; ; ; ; ;
1923;97;374;348;0	568;0	586;660	047;3	518;0;354;203;0	362;0	576;658	641;2	878;0; ; ; ; ; ; ; ;
1943;98;364;333;0	568;0	586;661	936;3	399;0;338;201;0	361;0	576;658	893;2	761;0; ; ; ; ; ; ; ;
1963;99;358;374;0	567;0	586;661	936;3	761;0;355;293;0	361;0	576;658	893;3	524;0;1;379;327; ; ; ; ;
1983;100;359;374;0	567;0	586;661	936;3	791;0;392;312;0	361;0	576;658	893;3	853;0;1;379;327; ; ; ; ;
2003;101;362;318;0	567;0	586;661	936;3	307;0;400;347;0	361;0	576;658	893;3	872;0;1;379;327; ; ; ; ;
2023;102;363;361;0	567;0	587;661	936;3	086;0;396;286;0	361;0	576;658	893;3	682;0;1;379;327; ; ; ; ;
2043;103;365;347;0	568;0	587;660	621;2	861;0;400;304;0	361;0	576;658	101;3	860;0;1;379;327; ; ; ; ;
2063;104;381;289;0	568;0	587;660	621;3	284;0;381;336;0	362;0	576;658	101;3	811;0;1;379;327; ; ; ; ;
2083;105;367;374;0	569;0	587;660	621;3	829;0;410;327;0	362;0	577;658	101;4	048;0; ; ; ; ; ; ; ;
2103;106;381;218;0	569;0	587;660	621;3	292;0;373;336;0	363;0	577;658	101;4	269;0; ; ; ; ; ; ; ;
2123;107;417;237;0	569;0	587;660	621;3	296;0;406;350;0	363;0	577;658	101;4	154;0; ; ; ; ; ; ; ;
2143;108;417;237;0	569;0	587;659	748;3	430;0;391;347;0	362;0	577;658	968;4	268;0; ; ; ; ; ; ; ;
2163;109;375;399;0	568;0	587;659	748;3	728;0;357;367;0	362;0	577;658	968;4	009;0; ; ; ; ; ; ; ;
2183;110;368;355;0	567;0	586;659	748;3	774;0;389;298;0	361;0	576;658	968;3	756;0; ; ; ; ; ; ; ;
2203;111;358;351;0	566;0	586;659	748;3	884;0;339;343;0	360;0	576;658	968;4	321;0; ; ; ; ; ; ; ;
2222;112;384;374;0	565;0	586;659	748;3	918;0;342;353;0	359;0	576;658	968;3	795;0; ; ; ; ; ; ; ;
2242;113;379;344;0	565;0	586;664	664;3	980;0;344;330;0	358;0	576;657	554;3	988;0; ; ; ; ; ; ; ;
2262;114;367;365;0	565;0	586;664	664;3	933;0;-800;-600;0	565;0	586;-1	000;-1	000;4; ; ; ; ; ; ; ;
2283;115;398;317;0	565;0	586;664	664;3	714;0;408;322;0	358;0	576;657	554;4	152;0; ; ; ; ; ; ; ;
2302;116;393;310;0	565;0	586;664	664;3	915;0;356;331;0	358;0	576;657	554;3	765;0; ; ; ; ; ; ; ;
2322;117;-800;-600;0	359;0	576;-1	000;-1	000;4;391;323;0	359;0	576;657	554;3	992;0; ; ; ; ; ; ; ;
2342;118;-800;-600;0	566;0	586;-1	000;-1	000;4;366;326;0	359;0	576;657	985;3	812;0; ; ; ; ; ; ; ;
2362;119;355;370;0	566;0	586;658	435;3	789;0;346;300;0	359;0	576;657	985;4	143;0; ; ; ; ; ; ; ;
2382;120;368;396;0	567;0	586;658	435;4	030;0;387;286;0	360;0	576;657	985;4	045;0; ; ; ; ; ; ; ;
2402;121;353;320;0	567;0	586;658	435;3	163;0;352;329;0	360;0	576;657	985;3	774;0; ; ; ; ; ; ; ;
2422;122;367;415;0	567;0	586;658	435;4	035;0;374;331;0	359;0	577;657	985;4	017;0; ; ; ; ; ; ; ;
2442;123;362;394;0	566;0	587;661	226;3	763;0;358;331;0	359;0	577;657	872;3	917;0; ; ; ; ; ; ; ;
2462;124;401;375;0	566;0	587;661	226;3	738;0;376;409;0	358;0	577;657	872;4	060;0; ; ; ; ; ; ; ;
2482;125;400;387;0	565;0	587;661	226;3	616;0;347;349;0	358;0	578;657	872;3	795;0; ; ; ; ; ; ; ;
2501;126;-800;-600;0	357;0	578;-1	000;-1	000;4;362;315;0	357;0	578;657	872;3	718;0; ; ; ; ; ; ; ;
2521;127;352;399;0	564;0	587;661	226;4	048;0;385;355;0	357;0	578;657	872;3	835;0; ; ; ; ; ; ; ;
2541;128;352;398;0	564;0	587;661	472;4	049;0;373;344;0	357;0	577;659	762;3	833;0; ; ; ; ; ; ; ;
2561;129;395;362;0	565;0	587;661	472;3	735;0;374;323;0	358;0	578;659	762;4	042;0; ; ; ; ; ; ; ;
2581;130;402;439;0	565;0	587;661	472;3	913;0;392;301;0	358;0	578;659	762;3	948;0; ; ; ; ; ; ; ;
2601;131;403;409;0	566;0	588;661	472;3	865;0;359;367;0	358;0	578;659	762;4	015;0; ; ; ; ; ; ; ;
2621;132;354;333;0	566;0	588;661	472;3	950;0;-800;-600;0	566;0	588;-1	000;-1	000;4; ; ; ; ; ; ; ;
2641;133;354;362;0	566;0	588;660	103;3	938;0;-800;-600;0	359;0	578;-1	000;-1	000;4; ; ; ; ; ; ; ;
2661;134;336;379;0	566;0	588;660	103;3	926;0;425;330;0	359;0	578;657	155;4	242;0; ; ; ; ; ; ; ;
2681;135;349;355;0	566;0	588;660	103;3	766;0;374;328;0	359;0	578;657	155;3	826;0; ; ; ; ; ; ; ;
2701;136;339;366;0	566;0	588;660	103;3	809;0;363;351;0	359;0	579;657	155;3	787;0; ; ; ; ; ; ; ;
2721;137;363;426;0	566;0	588;660	103;4	047;0;375;344;0	358;0	578;657	155;3	834;0;2;374;365; ; ; ; ;
2741;138;362;418;0	565;0	588;664	634;4	014;0;370;345;0	358;0	578;661	809;3	849;0;2;374;365; ; ; ; ;
2761;139;402;396;0	565;0	588;664	634;3	678;0;365;322;0	357;0	578;661	809;3	782;0;2;374;365; ; ; ; ;
2781;140;368;383;0	564;0	588;664	634;3	622;0;357;305;0	357;0	578;661	809;3	596;0;2;374;365; ; ; ; ;
2801;141;373;365;0	564;0	588;664	634;3	916;0;391;350;0	357;0	578;661	809;4	070;0;2;374;365; ; ; ; ;
2820;142;380;338;0	564;0	588;664	634;3	932;0;386;393;0	357;0	578;661	809;4	023;0;2;374;365; ; ; ; ;
2840;143;384;326;0	565;0	588;660	560;3	925;0;384;404;0	357;0	578;658	679;3	957;0;2;374;365; ; ; ; ;
2860;144;363;380;0	565;0	589;660	560;3	734;0;-800;-600;0	565;0	589;-1	000;-1	000;4;2;374;365; ; ; ; ;
2880;145;343;368;0	565;0	589;660	560;3	531;0;363;362;0	358;0	579;658	679;4	028;0;2;374;365; ; ; ; ;
2900;146;373;391;0	566;0	589;660	560;3	776;0;370;346;0	358;0	579;658	679;3	736;0;2;374;365; ; ; ; ;
2920;147;406;421;0	566;0	589;660	560;3	838;0;369;323;0	359;0	579;658	679;3	702;0;2;374;365; ; ; ; ;
2940;148;409;420;0	566;0	589;664	959;3	831;0;368;299;0	358;0	579;663	907;3	697;0;2;374;365; ; ; ; ;
2960;149;344;365;0	565;0	589;664	959;3	741;0;369;315;0	358;0	579;663	907;3	824;0;3;368;345; ; ; ; ;
2980;150;376;333;0	565;0	589;664	959;3	935;0;380;327;0	358;0	579;663	907;4	006;0;3;368;345; ; ; ; ;
3000;151;361;320;0	565;0	588;664	959;3	629;0;364;352;0	357;0	579;663	907;3	864;0;3;368;345; ; ; ; ;
3020;152;359;389;0	565;0	588;664	959;4	095;0;378;308;0	357;0	579;663	907;3	925;0;3;368;345; ; ; ; ;
3040;153;359;374;0	564;0	588;662	716;4	033;0;373;321;0	357;0	579;662	423;3	981;0;3;368;345; ; ; ; ;
3060;154;396;361;0	564;0	589;662	716;3	566;0;340;366;0	357;0	579;662	423;3	921;0;3;368;345; ; ; ; ;
3079;155;379;333;0	564;0	589;662	716;3	593;0;403;310;0	357;0	579;662	423;4	095;0; ; ; ; ; ; ; ;
3099;156;377;410;0	564;0	589;662	716;4	043;0;387;384;0	357;0	579;662	423;3	976;0; ; ; ; ; ; ; ;
3119;157;355;297;0	564;0	589;662	716;3	596;0;371;362;0	357;0	579;662	423;3	615;0; ; ; ; ; ; ; ;
3139;158;348;309;0	564;0	589;664	226;3	755;0;401;352;0	357;0	580;662	417;3	647;0; ; ; ; ; ; ; ;
3159;159;356;367;0	565;0	589;664	226;3	670;0;340;375;0	357;0	580;662	417;3	922;0; ; ; ; ; ; ; ;
3179;160;394;401;0	565;0	589;664	226;3	766;0;403;280;0	358;0	580;662	417;3	666;0; ; ; ; ; ; ; ;
3199;161;367;379;0	565;0	589;664	226;3	774;0;345;348;0	358;0	579;662	417;3	588;0; ; ; ; ; ; ; ;
3219;162;351;355;0	565;0	589;664	226;3	729;0;334;343;0	358;0	579;662	417;3	632;0; ; ; ; ; ; ; ;
3239;163;361;370;0	566;0	589;658	717;3	690;0;347;346;0	359;0	579;654	442;3	553;0; ; ; ; ; ; ; ;
3259;164;316;390;0	566;0	589;658	717;3	968;0;243;257;0	359;0	579;654	442;3	863;0; ; ; ; ; ; ; ;
3279;165;276;317;0	565;0	589;658	717;3	537;0;251;325;0	359;0	579;654	442;3	531;0; ; ; ; ; ; ; ;
3299;166;270;321;0	565;0	590;658	717;3	564;0;289;264;0	359;0	580;654	442;3	716;0; ; ; ; ; ; ; ;
3319;167;247;311;0	565;0	590;658	717;3	437;0;312;259;0	359;0	580;654	442;3	904;0; ; ; ; ; ; ; ;
3339;168;237;313;0	565;0	590;655	966;3	400;0;333;270;0	359;0	580;661	116;3	825;0; ; ; ; ; ; ; ;
3359;169;273;366;0	565;0	591;655	966;3	695;0;300;276;0	358;0	580;661	116;3	885;0; ; ; ; ; ; ; ;
3379;170;221;319;0	565;0	591;655	966;3	713;0;275;197;0	358;0	581;661	116;3	587;0; ; ; ; ; ; ; ;
3398;171;216;314;0	565;0	591;655	966;3	530;0;287;202;0	358;0	581;661	116;3	720;0; ; ; ; ; ; ; ;
3418;172;288;366;0	565;0	591;655	966;3	695;0;297;259;0	358;0	581;661	116;3	434;0; ; ; ; ; ; ; ;
3438;173;262;342;0	565;0	591;655	355;3	656;0;288;222;0	358;0	581;659	551;3	419;0; ; ; ; ; ; ; ;
3458;174;247;331;0	565;0	591;655	355;3	769;0;264;334;0	358;0	582;659	551;3	736;0; ; ; ; ; ; ; ;
3478;175;266;394;0	565;0	592;655	355;4	237;0;254;240;0	358;0	582;659	551;3	411;0; ; ; ; ; ; ; ;
3498;176;258;324;0	565;0	592;655	355;3	715;0;286;222;0	358;0	582;659	551;3	611;0; ; ; ; ; ; ; ;
3518;177;294;377;0	565;0	592;655	355;3	608;0;285;224;0	358;0	582;659	551;3	926;0; ; ; ; ; ; ; ;
3538;178;300;349;0	565;0	592;654	558;3	694;0;284;233;0	357;0	582;655	194;3	805;0; ; ; ; ; ; ; ;
3558;179;261;319;0	564;0	592;654	558;3	659;0;271;228;0	357;0	582;655	194;3	983;0; ; ; ; ; ; ; ;
3578;180;305;375;0	564;0	592;654	558;3	773;0;278;289;0	357;0	582;655	194;3	834;0; ; ; ; ; ; ; ;
3598;181;289;328;0	564;0	592;654	558;3	788;0;276;264;0	357;0	582;655	194;3	656;0; ; ; ; ; ; ; ;
3618;182;253;231;0	564;0	593;654	558;3	650;0;243;234;0	357;0	582;655	194;3	570;0; ; ; ; ; ; ; ;
3638;183;269;240;0	564;0	593;654	692;3	710;0;245;259;0	357;0	583;654	383;3	479;0; ; ; ; ; ; ; ;
3658;184;336;392;0	564;0	593;654	692;3	964;0;273;282;0	357;0	583;654	383;3	767;0; ; ; ; ; ; ; ;
3678;185;251;315;0	564;0	593;654	692;3	711;0;281;263;0	357;0	583;654	383;4	239;0; ; ; ; ; ; ; ;
3697;186;249;288;0	564;0	593;654	692;3	879;0;253;177;0	357;0	583;654	383;3	609;0; ; ; ; ; ; ; ;
3717;187;240;368;0	564;0	593;654	692;4	201;0;268;220;0	357;0	583;654	383;3	791;0; ; ; ; ; ; ; ;
3737;188;234;319;0	564;0	593;656	128;4	145;0;265;182;0	357;0	583;655	504;3	878;0; ; ; ; ; ; ; ;
3757;189;288;329;0	564;0	593;656	128;3	712;0;275;300;0	357;0	583;655	504;3	824;0; ; ; ; ; ; ; ;
3777;190;297;342;0	564;0	593;656	128;4	095;0;313;290;0	357;0	584;655	504;3	878;0; ; ; ; ; ; ; ;
3797;191;413;297;0	562;0	593;656	128;3	797;0;406;279;0	355;0	584;655	504;3	602;0; ; ; ; ; ; ; ;
3817;192;405;315;0	562;0	593;656	128;3	669;0;424;217;0	355;0	584;655	504;3	358;0; ; ; ; ; ; ; ;
3837;193;402;304;0	561;0	593;660	504;3	807;0;435;200;0	354;0	584;655	656;3	278;0; ; ; ; ; ; ; ;
3857;194;405;267;0	561;0	593;660	504;3	677;0;400;280;0	354;0	584;655	656;3	798;0; ; ; ; ; ; ; ;
3877;195;396;367;0	561;0	594;660	504;4	031;0;415;353;0	354;0	584;655	656;4	028;0; ; ; ; ; ; ; ;
3897;196;403;277;0	561;0	594;660	504;3	524;0;434;291;0	354;0	584;655	656;3	800;0;4;406;317; ; ; ; ;
3904; ; ; ; ; ; ; ;5; ; ; ; ; ; ;5; ; ; ;Keyboard;3;39;0;Right
3917;197;413;311;0	561;0	594;660	504;3	681;0;438;285;0	354;0	585;655	656;4	023;0;4;406;317; ; ; ; ;
3937;198;408;344;0	561;0	594;658	042;3	718;0;444;306;0	354;0	585;655	807;3	946;0;4;406;317; ; ; ; ;
3957;199;398;348;0	561;0	594;658	042;3	821;0;410;295;0	354;0	585;655	807;3	823;0;4;406;317; ; ; ; ;
3977;200;388;298;0	561;0	594;658	042;3	673;0;387;336;0	354;0	585;655	807;3	645;0;4;406;317; ; ; ; ;
3997;201;387;285;0	561;0	594;658	042;3	440;0;387;342;0	354;0	585;655	807;3	746;0;4;406;317; ; ; ; ;
4016;202;401;335;0	561;0	594;658	042;3	761;0;421;312;0	354;0	585;655	807;3	676;0;4;406;317; ; ; ; ;
4036;203;397;305;0	561;0	594;658	817;3	628;0;412;336;0	354;0	585;655	351;3	717;0;4;406;317; ; ; ; ;
4056;204;362;352;0	561;0	594;658	817;3	960;0;408;396;0	354;0	585;655	351;4	436;0; ; ; ; ; ; ; ;
4076;205;404;332;0	561;0	594;658	817;3	759;0;385;354;0	353;0	585;655	351;3	876;0; ; ; ; ; ; ; ;
4096;206;371;267;0	560;0	594;658	817;3	634;0;423;311;0	353;0	585;655	351;3	767;0; ; ; ; ; ; ; ;
4116;207;392;312;0	560;0	594;658	817;3	452;0;437;311;0	353;0	585;655	351;4	195;0; ; ; ; ; ; ; ;
4136;208;378;280;0	560;0	594;661	245;3	321;0;436;305;0	353;0	585;660	627;3	898;0; ; ; ; ; ; ; ;
4156;209;378;341;0	560;0	594;661	245;3	901;0;384;326;0	353;0	585;660	627;3	717;0; ; ; ; ; ; ; ;
4176;210;415;307;0	560;0	594;661	245;3	449;0;422;327;0	352;0	585;660	627;3	758;0; ; ; ; ; ; ; ;
4196;211;425;288;0	560;0	594;661	245;3	907;0;409;336;0	353;0	585;660	627;3	953;0; ; ; ; ; ; ; ;
4216;212;369;213;0	560;0	594;661	245;3	506;0;457;282;0	353;0	585;660	627;3	877;0; ; ; ; ; ; ; ;
4236;213;388;184;0	560;0	594;659	035;3	667;0;462;287;0	353;0	586;654	372;3	923;0; ; ; ; ; ; ; ;
4256;214;384;283;0	561;0	594;659	035;3	351;0;420;291;0	353;0	585;654	372;3	913;0; ; ; ; ; ; ; ;
4275;215;400;313;0	561;0	594;659	035;3	748;0;435;303;0	353;0	585;654	372;4	235;0; ; ; ; ; ; ; ;
4295;216;411;334;0	561;0	594;659	035;3	749;0;442;326;0	353;0	585;654	372;3	733;0; ; ; ; ; ; ; ;
4296; ; ; ; ; ; ; ;5; ; ; ; ; ; ;5; ; ; ;ShowAVI;8;0;0;single.avi
4315;217;413;276;0	561;0	594;659	035;3	483;0;401;339;0	353;0	585;654	372;3	910;0; ; ; ; ; ; ; ;
4335;218;416;290;0	561;0	594;663	465;3	717;0;407;353;0	353;0	585;654	318;3	945;0; ; ; ; ; ; ; ;
4355;219;369;272;0	560;0	594;663	465;3	444;0;437;300;0	353;0	585;654	318;3	982;0; ; ; ; ; ; ; ;
4375;220;378;246;0	560;0	594;663	465;3	695;0;430;286;0	353;0	585;654	318;3	409;0; ; ; ; ; ; ; ;
4395;221;421;335;0	560;0	594;663	465;3	652;0;406;336;0	353;0	585;654	318;3	524;0; ; ; ; ; ; ; ;
4415;222;375;249;0	560;0	594;663	465;3	468;0;395;297;0	353;0	585;654	318;3	805;0; ; ; ; ; ; ; ;
4435;223;388;287;0	560;0	594;657	272;3	552;0;384;295;0	353;0	585;660	558;3	565;0; ; ; ; ; ; ; ;
4455;224;406;283;0	560;0	594;657	272;3	602;0;367;383;0	353;0	585;660	558;3	887;0; ; ; ; ; ; ; ;
4475;225;414;296;0	561;0	594;657	272;3	588;0;405;290;0	353;0	585;660	558;3	867;0; ; ; ; ; ; ; ;
4495;226;395;318;0	561;0	594;657	272;3	657;0;393;260;0	353;0	585;660	558;3	651;0; ; ; ; ; ; ; ;
4515;227;408;404;0	561;0	594;657	272;4	035;0;407;342;0	353;0	585;660	558;3	936;0; ; ; ; ; ; ; ;
4535;228;404;425;0	561;0	594;657	936;4	085;0;403;286;0	353;0	585;659	016;3	867;0; ; ; ; ; ; ; ;
4555;229;403;360;0	561;0	594;657	936;3	743;0;400;385;0	354;0	585;659	016;4	153;0; ; ; ; ; ; ; ;
4575;230;376;317;0	561;0	594;657	936;3	688;0;438;265;0	354;0	585;659	016;3	762;0; ; ; ; ; ; ; ;
4594;231;399;320;0	561;0	594;657	936;3	728;0;384;369;0	354;0	585;659	016;4	157;0; ; ; ; ; ; ; ;
4614;232;384;354;0	561;0	594;657	936;3	641;0;439;302;0	353;0	585;659	016;3	953;0; ; ; ; ; ; ; ;
4634;233;391;326;0	561;0	594;664	724;3	675;0;419;355;0	353;0	585;653	738;3	810;0; ; ; ; ; ; ; ;
4654;234;389;299;0	560;0	594;664	724;3	687;0;446;287;0	353;0	585;653	738;3	875;0; ; ; ; ; ; ; ;
4674;235;350;304;0	560;0	594;664	724;3	701;0;367;368;0	353;0	585;653	738;4	005;0; ; ; ; ; ; ; ;
4694;236;375;320;0	561;0	594;664	724;3	762;0;408;293;0	353;0	585;653	738;3	772;0; ; ; ; ; ; ; ;
4714;237;405;322;0	561;0	594;664	724;3	528;0;388;333;0	353;0	585;653	738;3	850;0; ; ; ; ; ; ; ;
4734;238;392;327;0	561;0	594;661	444;3	520;0;409;355;0	353;0	585;658	227;3	880;0; ; ; ; ; ; ; ;
4754;239;391;237;0	561;0	594;661	444;3	547;0;415;264;0	354;0	585;658	227;3	580;0; ; ; ; ; ; ; ;
4774;240;399;299;0	561;0	594;661	444;3	539;0;405;284;0	354;0	585;658	227;3	807;0; ; ; ; ; ; ; ;
4794;241;401;363;0	561;0	594;661	444;3	872;0;394;289;0	354;0	585;658	227;3	530;0; ; ; ; ; ; ; ;
4814;242;402;339;0	561;0	594;661	444;3	586;0;418;291;0	354;0	586;658	227;3	722;0; ; ; ; ; ; ; ;
4834;243;403;376;0	561;0	594;659	451;3	658;0;410;293;0	354;0	585;657	103;3	596;0; ; ; ; ; ; ; ;
4854;244;327;276;0	562;0	594;659	451;3	687;0;293;240;0	355;0	585;657	103;3	533;0; ; ; ; ; ; ; ;
4873;245;291;258;0	562;0	594;659	451;3	515;0;298;245;0	355;0	585;657	103;3	496;0; ; ; ; ; ; ; ;
4893;246;315;258;0	562;0	594;659	451;3	343;0;311;244;0	355;0	585;657	103;3	640;0; ; ; ; ; ; ; ;
4913;247;327;262;0	561;0	594;659	451;3	416;0;302;218;0	355;0	585;657	103;3	447;0; ; ; ; ; ; ; ;
4933;248;317;264;0	561;0	594;659	454;3	326;0;307;222;0	354;0	585;654	269;3	465;0; ; ; ; ; ; ; ;
4953;249;331;268;0	561;0	594;659	454;3	676;0;370;250;0	354;0	585;654	269;3	895;0; ; ; ; ; ; ; ;
4973;250;338;280;0	561;0	594;659	454;3	361;0;346;168;0	354;0	585;654	269;3	240;0; ; ; ; ; ; ; ;
4993;251;320;291;0	561;0	594;659	454;3	373;0;275;213;0	354;0	585;654	269;3	571;0; ; ; ; ; ; ; ;
5013;252;316;291;0	562;0	594;659	454;3	561;0;326;288;0	355;0	585;654	269;3	778;0; ; ; ; ; ; ; ;
5033;253;313;296;0	562;0	594;656	061;3	380;0;301;263;0	355;0	585;653	241;3	518;0; ; ; ; ; ; ; ;
5053;254;364;261;0	562;0	594;656	061;3	380;0;315;199;0	355;0	585;653	241;3	441;0; ; ; ; ; ; ; ;
5073;255;281;373;0	562;0	595;656	061;3	679;0;238;279;0	356;0	586;653	241;3	660;0; ; ; ; ; ; ; ;
5093;256;248;452;0	562;0	596;656	061;3	631;0;219;340;0	356;0	587;653	241;3	627;0; ; ; ; ; ; ; ;
5113;257;170;402;0	562;0	596;656	061;3	514;0;-800;-600;0	562;0	596;-1	000;-1	000;4; ; ; ; ; ; ; ;
5133;258;121;438;0	562;0	596;656	069;3	662;0;-800;-600;0	356;0	587;-1	000;-1	000;4; ; ; ; ; ; ; ;
5153;259;198;388;0	563;0	596;656	069;3	524;0;237;354;0	356;0	587;660	280;3	711;0; ; ; ; ; ; ; ;
5173;260;205;442;0	563;0	596;656	069;3	784;0;204;288;0	356;0	587;660	280;3	614;0; ; ; ; ; ; ; ;
5192;261;246;429;0	563;0	596;656	069;3	626;0;273;275;0	356;0	587;660	280;3	526;0; ; ; ; ; ; ; ;
5212;262;225;379;0	563;0	596;656	069;3	566;0;-800;-600;0	563;0	596;-1	000;-1	000;4; ; ; ; ; ; ; ;
5232;263;237;399;0	563;0	596;659	314;3	677;0;-800;-600;0	356;0	586;-1	000;-1	000;4; ; ; ; ; ; ; ;
5252;264;262;422;0	563;0	595;659	314;3	836;0;206;269;0	356;0	586;659	105;3	681;0; ; ; ; ; ; ; ;
5272;265;257;414;0	563;0	596;659	314;3	842;0;248;302;0	356;0	587;659	105;3	781;0; ; ; ; ; ; ; ;
5292;266;255;421;0	563;0	596;659	314;3	719;0;246;322;0	356;0	587;659	105;3	610;0; ; ; ; ; ; ; ;
5312;267;192;460;0	563;0	596;659	314;4	227;0;230;359;0	356;0	587;659	105;3	723;0; ; ; ; ; ; ; ;
5332;268;186;461;0	563;0	596;658	235;4	225;0;252;388;0	356;0	587;655	863;3	716;0; ; ; ; ; ; ; ;
5352;269;210;391;0	563;0	596;658	235;3	799;0;238;349;0	356;0	587;655	863;3	774;0; ; ; ; ; ; ; ;
5372;270;201;479;0	563;0	596;658	235;3	736;0;158;303;0	357;0	587;655	863;3	375;0; ; ; ; ; ; ; ;
5392;271;138;417;0	564;0	596;658	235;3	729;0;162;299;0	357;0	587;655	863;3	385;0; ; ; ; ; ; ; ;
5412;272;157;454;0	563;0	596;658	235;3	733;0;185;367;0	357;0	587;655	863;3	896;0; ; ; ; ; ; ; ;
5432;273;135;427;0	563;0	596;655	509;3	714;0;197;345;0	357;0	587;657	484;3	718;0; ; ; ; ; ; ; ;
5452;274;149;469;0	564;0	596;655	509;4	022;0;183;383;0	357;0	587;657	484;3	974;0; ; ; ; ; ; ; ;
5471;275;127;429;0	564;0	596;655	509;3	614;0;-800;-600;0	564;0	596;-1	000;-1	000;4; ; ; ; ; ; ; ;
5491;276;160;446;0	564;0	597;655	509;3	686;0;167;286;0	357;0	587;657	484;3	842;0; ; ; ; ; ; ; ;
5511;277;117;423;0	564;0	597;655	509;3	527;0;183;310;0	357;0	587;657	484;3	842;0; ; ; ; ; ; ; ;
5531;278;125;426;0	564;0	597;656	699;3	528;0;183;310;0	357;0	587;657	024;3	840;0; ; ; ; ; ; ; ;
5551;279;171;421;0	564;0	597;656	699;3	613;0;219;316;0	357;0	587;657	024;3	982;0; ; ; ; ; ; ; ;
5571;280;155;432;0	564;0	597;656	699;3	847;0;192;392;0	356;0	588;657	024;3	710;0; ; ; ; ; ; ; ;
5591;281;156;432;0	564;0	597;656	699;3	750;0;190;345;0	356;0	587;657	024;3	584;0; ; ; ; ; ; ; ;
5611;282;101;457;0	564;0	596;656	699;3	553;0;-800;-600;0	564;0	596;-1	000;-1	000;4; ; ; ; ; ; ; ;
5631;283;91;467;0	564;0	596;653	195;3	623;0;-800;-600;0	357;0	587;-1	000;-1	000;4; ; ; ; ; ; ; ;
5651;284;122;427;0	564;0	596;653	195;3	939;0;158;353;0	357;0	587;659	807;3	860;0; ; ; ; ; ; ; ;
5671;285;131;434;0	564;0	597;653	195;3	707;0;111;398;0	357;0	587;659	807;3	874;0; ; ; ; ; ; ; ;
5691;286;133;462;0	564;0	597;653	195;3	456;0;148;343;0	357;0	588;659	807;3	556;0; ; ; ; ; ; ; ;
5711;287;149;449;0	564;0	597;653	195;3	399;0;-800;-600;0	564;0	597;-1	000;-1	000;4; ; ; ; ; ; ; ;
5731;288;153;460;0	564;0	597;656	083;3	357;0;-800;-600;0	357;0	588;-1	000;-1	000;4; ; ; ; ; ; ; ;
5751;289;114;411;0	564;0	597;656	083;3	350;0;168;384;0	357;0	588;656	089;3	592;0; ; ; ; ; ; ; ;
5771;290;135;475;0	564;0	597;656	083;3	534;0;122;332;0	357;0	588;656	089;3	603;0; ; ; ; ; ; ; ;
5790;291;149;442;0	564;0	597;656	083;3	798;0;164;386;0	357;0	588;656	089;3	725;0; ; ; ; ; ; ; ;
5810;292;131;450;0	564;0	597;656	083;3	708;0;-800;-600;0	564;0	597;-1	000;-1	000;4; ; ; ; ; ; ; ;
5830;293;134;459;0	564;0	597;654	847;3	847;0;-800;-600;0	357;0	588;-1	000;-1	000;4; ; ; ; ; ; ; ;
5852;294;121;462;0	564;0	597;654	847;3	635;0;199;293;0	357;0	588;656	684;3	458;0; ; ; ; ; ; ; ;
5870;295;135;436;0	564;0	597;654	847;3	393;0;153;297;0	357;0	588;656	684;3	434;0; ; ; ; ; ; ; ;
5890;296;192;436;0	564;0	597;654	847;2	961;0;165;326;0	357;0	588;656	684;3	753;0; ; ; ; ; ; ; ;
5910;297;160;466;0	564;0	597;654	847;3	384;0;164;294;0	357;0	588;656	684;3	240;0; ; ; ; ; ; ; ;
5930;298;184;453;0	564;0	597;654	469;3	236;0;159;301;0	357;0	588;659	249;3	302;0; ; ; ; ; ; ; ;
5950;299;137;462;0	564;0	597;654	469;3	616;0;116;303;0	357;0	588;659	249;3	494;0; ; ; ; ; ; ; ;
5972;300;133;432;0	564;0	597;654	469;3	360;0;170;345;0	357;0	588;659	249;3	544;0; ; ; ; ; ; ; ;
5990;301;141;483;0	564;0	597;654	469;3	589;0;153;385;0	357;0	588;659	249;3	640;0; ; ; ; ; ; ; ;
6010;302;104;470;0	564;0	597;654	469;3	859;0;123;323;0	357;0	588;659	249;3	325;0; ; ; ; ; ; ; ;
6030;303;102;469;0	564;0	597;653	668;3	804;0;147;358;0	357;0	588;657	273;3	350;0; ; ; ; ; ; ; ;
6050;304;103;479;0	564;0	597;653	668;3	571;0;200;323;0	357;0	588;657	273;3	774;0; ; ; ; ; ; ; ;
6069;305;134;459;0	564;0	597;653	668;3	628;0;138;316;0	357;0	588;657	273;3	137;0; ; ; ; ; ; ; ;
6089;306;124;418;0	564;0	597;653	668;3	638;0;143;384;0	357;0	588;657	273;3	490;0; ; ; ; ; ; ; ;
6109;307;266;351;0	562;0	596;653	668;3	441;0;282;312;0	355;0	588;657	273;3	235;0; ; ; ; ; ; ; ;
6129;308;290;312;0	560;0	596;661	881;3	503;0;261;327;0	354;0	588;654	530;3	372;0; ; ; ; ; ; ; ;
6149;309;444;322;0	560;0	596;661	881;3	369;0;432;224;0	353;0	588;654	530;2	866;0; ; ; ; ; ; ; ;
6170;310;442;319;0	560;0	596;661	881;3	272;0;473;298;0	353;0	588;654	530;3	307;0; ; ; ; ; ; ; ;
6189;311;409;260;0	559;0	596;661	881;3	218;0;469;278;0	352;0	588;654	530;3	298;0; ; ; ; ; ; ; ;
6209;312;433;319;0	559;0	596;661	881;3	501;0;476;284;0	352;0	588;654	530;3	221;0; ; ; ; ; ; ; ;
6229;313;422;301;0	559;0	595;661	037;3	446;0;477;289;0	352;0	588;656	497;3	198;0; ; ; ; ; ; ; ;
6249;314;413;297;0	559;0	595;661	037;3	400;0;466;328;0	352;0	588;656	497;3	344;0; ; ; ; ; ; ; ;
6269;315;477;351;0	559;0	595;661	037;3	420;0;482;295;0	351;0	588;656	497;3	567;0; ; ; ; ; ; ; ;
6289;316;436;279;0	559;0	595;661	037;3	264;0;504;302;0	351;0	588;656	497;3	646;0; ; ; ; ; ; ; ;
6309;317;443;330;0	559;0	595;661	037;3	459;0;525;320;0	351;0	588;656	497;3	546;0; ; ; ; ; ; ; ;
6329;318;449;297;0	559;0	595;661	912;3	424;0;545;302;0	351;0	588;658	945;3	579;0; ; ; ; ; ; ; ;
6349;319;452;413;0	559;0	595;661	912;3	941;0;488;346;0	351;0	589;658	945;3	765;0; ; ; ; ; ; ; ;
6371;320;567;365;0	557;0	596;661	912;3	466;0;491;436;0	350;0	589;658	945;3	893;0; ; ; ; ; ; ; ;
6388;321;561;462;0	557;0	597;661	912;3	758;0;609;401;0	350;0	590;658	945;3	727;0; ; ; ; ; ; ; ;
6409;322;611;373;0	557;0	597;661	912;3	463;0;567;425;0	350;0	590;658	945;3	558;0; ; ; ; ; ; ; ;
6428;323;626;406;0	557;0	597;666	018;3	581;0;604;414;0	350;0	590;652	142;3	528;0; ; ; ; ; ; ; ;
6449;324;562;446;0	557;0	597;666	018;3	855;0;591;429;0	350;0	590;652	142;3	645;0; ; ; ; ; ; ; ;
6468;325;579;421;0	557;0	597;666	018;3	589;0;563;420;0	350;0	590;652	142;3	437;0; ; ; ; ; ; ; ;
6488;326;605;348;0	556;0	597;666	018;3	671;0;-800;-600;0	556;0	597;-1	000;-1	000;4; ; ; ; ; ; ; ;
6508;327;595;427;0	556;0	597;666	018;3	731;0;557;452;0	349;0	590;652	142;3	682;0; ; ; ; ; ; ; ;
6528;328;587;404;0	556;0	597;666	862;3	612;0;557;452;0	349;0	590;652	553;3	684;0; ; ; ; ; ; ; ;
6548;329;615;374;0	556;0	597;666	862;3	748;0;588;424;0	349;0	590;652	553;3	590;0;5;585;423; ; ; ; ;
6568;330;638;385;0	556;0	597;666	862;3	612;0;587;449;0	349;0	590;652	553;3	745;0;5;585;423; ; ; ; ;
6588;331;648;416;0	557;0	597;666	862;3	803;0;526;426;0	349;0	591;652	553;3	638;0;5;585;423; ; ; ; ;
6608;332;579;424;0	557;0	597;666	862;3	961;0;570;417;0	349;0	590;652	553;3	513;0;5;585;423; ; ; ; ;
6628;333;590;430;0	557;0	597;667	028;3	960;0;554;423;0	350;0	590;652	918;3	560;0;5;585;423; ; ; ; ;
6648;334;587;432;0	557;0	597;667	028;3	681;0;574;428;0	350;0	590;652	918;3	724;0;5;585;423; ; ; ; ;
6667;335;638;305;0	557;0	597;667	028;3	488;0;574;385;0	350;0	590;652	918;3	567;0; ; ; ; ; ; ; ;
6687;336;586;377;0	557;0	597;667	028;3	644;0;567;405;0	350;0	590;652	918;3	651;0; ; ; ; ; ; ; ;
6707;337;607;449;0	557;0	597;667	028;3	930;0;586;417;0	350;0	590;652	918;3	721;0; ; ; ; ; ; ; ;
6729;338;618;407;0	557;0	597;663	036;3	871;0;584;399;0	350;0	590;653	695;3	667;0; ; ; ; ; ; ; ;
6747;339;597;422;0	557;0	597;663	036;3	783;0;591;403;0	350;0	590;653	695;3	564;0; ; ; ; ; ; ; ;
6768;340;606;335;0	557;0	597;663	036;3	813;0;600;401;0	350;0	590;653	695;3	758;0; ; ; ; ; ; ; ;
6787;341;584;422;0	557;0	597;663	036;3	705;0;549;429;0	349;0	590;653	695;3	634;0; ; ; ; ; ; ; ;
6809;342;622;386;0	557;0	597;663	036;3	537;0;596;408;0	349;0	590;653	695;3	685;0; ; ; ; ; ; ; ;
6827;343;618;358;0	557;0	597;667	695;3	528;0;579;415;0	349;0	590;653	310;3	617;0; ; ; ; ; ; ; ;
6848;344;624;391;0	557;0	597;667	695;3	754;0;625;428;0	350;0	590;653	310;3	829;0; ; ; ; ; ; ; ;
6867;345;617;372;0	557;0	597;667	695;3	618;0;535;421;0	350;0	590;653	310;3	625;0; ; ; ; ; ; ; ;
6888;346;655;407;0	557;0	597;667	695;3	743;0;571;439;0	350;0	590;653	310;3	512;0; ; ; ; ; ; ; ;
6907;347;610;428;0	558;0	597;667	695;3	773;0;575;440;0	350;0	590;653	310;3	691;0; ; ; ; ; ; ; ;
6927;348;617;432;0	558;0	597;665	534;3	726;0;578;441;0	350;0	590;653	228;3	675;0; ; ; ; ; ; ; ;
6947;349;610;424;0	558;0	597;665	534;3	849;0;561;420;0	350;0	590;653	228;3	739;0; ; ; ; ; ; ; ;
6968;350;655;340;0	558;0	597;665	534;3	676;0;584;397;0	350;0	590;653	228;3	517;0; ; ; ; ; ; ; ;
6986;351;641;377;0	558;0	597;665	534;3	997;0;547;428;0	350;0	590;653	228;3	512;0; ; ; ; ; ; ; ;
7008;352;629;428;0	557;0	597;665	534;3	624;0;605;398;0	350;0	590;653	228;3	511;0; ; ; ; ; ; ; ;
7026;353;649;397;0	557;0	597;663	654;3	704;0;602;409;0	349;0	590;652	631;3	507;0; ; ; ; ; ; ; ;
7048;354;637;395;0	557;0	597;663	654;3	749;0;572;423;0	349;0	590;652	631;3	481;0; ; ; ; ; ; ; ;
7066;355;612;403;0	557;0	597;663	654;3	932;0;601;391;0	349;0	590;652	631;3	405;0; ; ; ; ; ; ; ;
7088;356;643;409;0	557;0	597;663	654;3	603;0;633;386;0	349;0	590;652	631;3	511;0; ; ; ; ; ; ; ;
7106;357;691;364;0	557;0	597;663	654;3	604;0;621;401;0	349;0	590;652	631;3	643;0; ; ; ; ; ; ; ;
7126;358;690;368;0	557;0	597;663	434;3	605;0;610;404;0	349;0	590;650	871;3	635;0; ; ; ; ; ; ; ;
7146;359;643;337;0	557;0	597;663	434;3	736;0;604;420;0	349;0	591;650	871;3	491;0; ; ; ; ; ; ; ;
7166;360;630;383;0	557;0	597;663	434;3	489;0;621;391;0	349;0	591;650	871;3	681;0; ; ; ; ; ; ; ;
7186;361;633;397;0	557;0	597;663	434;3	829;0;597;367;0	350;0	591;650	871;3	746;0; ; ; ; ; ; ; ;
7206;362;654;338;0	557;0	598;663	434;3	577;0;615;378;0	350;0	591;650	871;3	483;0; ; ; ; ; ; ; ;
7226;363;651;361;0	557;0	597;667	070;3	740;0;617;367;0	350;0	591;649	638;3	587;0; ; ; ; ; ; ; ;
7245;364;-800;-600;0	350;0	591;-1	000;-1	000;4;532;487;0	350;0	591;649	638;4	136;0; ; ; ; ; ; ; ;
7265;365;611;356;0	557;0	597;667	070;3	647;0;620;404;0	349;0	591;649	638;3	681;0; ; ; ; ; ; ; ;
7285;366;651;355;0	557;0	597;667	070;3	796;0;601;423;0	349;0	591;649	638;3	637;0; ; ; ; ; ; ; ;
7305;367;630;354;0	557;0	597;667	070;3	602;0;605;421;0	349;0	591;649	638;3	541;0; ; ; ; ; ; ; ;
7325;368;650;358;0	557;0	597;661	525;3	607;0;607;419;0	349;0	591;649	629;3	480;0; ; ; ; ; ; ; ;
7345;369;654;438;0	557;0	597;661	525;3	786;0;605;350;0	349;0	591;649	629;3	125;0; ; ; ; ; ; ; ;
7365;370;641;366;0	557;0	597;661	525;3	841;0;639;358;0	349;0	591;649	629;3	360;0; ; ; ; ; ; ; ;
7385;371;686;368;0	557;0	597;661	525;3	750;0;592;349;0	349;0	591;649	629;3	318;0; ; ; ; ; ; ; ;
7405;372;587;399;0	557;0	597;661	525;3	617;0;601;387;0	349;0	591;649	629;3	184;0; ; ; ; ; ; ; ;
7425;373;587;357;0	557;0	597;665	729;3	629;0;608;390;0	349;0	591;652	132;3	309;0; ; ; ; ; ; ; ;
7445;374;631;400;0	557;0	597;665	729;3	410;0;654;408;0	349;0	591;652	132;3	590;0; ; ; ; ; ; ; ;
7465;375;649;364;0	557;0	597;665	729;3	329;0;611;397;0	349;0	591;652	132;3	817;0; ; ; ; ; ; ; ;
7485;376;567;413;0	556;0	597;665	729;3	777;0;579;403;0	349;0	591;652	132;3	639;0; ; ; ; ; ; ; ;
7505;377;624;388;0	556;0	597;665	729;3	514;0;622;422;0	349;0	591;652	132;3	635;0; ; ; ; ; ; ; ;
7525;378;613;382;0	557;0	596;665	668;3	594;0;620;417;0	350;0	590;655	290;3	649;0; ; ; ; ; ; ; ;
7545;379;495;281;0	558;0	596;665	668;3	560;0;509;296;0	351;0	589;655	290;3	739;0; ; ; ; ; ; ; ;
7564;380;452;263;0	559;0	596;665	668;3	253;0;510;294;0	351;0	589;655	290;3	918;0; ; ; ; ; ; ; ;
7584;381;437;266;0	559;0	596;665	668;3	597;0;523;291;0	352;0	589;655	290;3	909;0; ; ; ; ; ; ; ;
7604;382;423;266;0	559;0	596;665	668;3	510;0;472;291;0	352;0	589;655	290;3	595;0; ; ; ; ; ; ; ;
7624;383;410;273;0	560;0	597;659	543;3	408;0;473;289;0	352;0	589;658	007;3	685;0; ; ; ; ; ; ; ;
7644;384;449;312;0	560;0	597;659	543;3	621;0;467;288;0	352;0	589;658	007;3	909;0; ; ; ; ; ; ; ;
7664;385;452;330;0	560;0	597;659	543;3	504;0;485;300;0	353;0	589;658	007;3	773;0; ; ; ; ; ; ; ;
7684;386;421;325;0	560;0	597;659	543;3	775;0;474;317;0	353;0	589;658	007;3	917;0; ; ; ; ; ; ; ;
7704;387;446;257;0	560;0	597;659	543;3	643;0;458;272;0	353;0	589;658	007;3	772;0; ; ; ; ; ; ; ;
7724;388;439;256;0	560;0	597;662	672;3	671;0;460;283;0	352;0	589;655	355;3	806;0; ; ; ; ; ; ; ;
7744;389;435;335;0	560;0	597;662	672;3	756;0;485;300;0	352;0	589;655	355;3	949;0; ; ; ; ; ; ; ;
7764;390;430;297;0	560;0	596;662	672;3	835;0;438;336;0	352;0	589;655	355;3	828;0; ; ; ; ; ; ; ;
7784;391;398;468;0	560;0	598;662	672;4	189;0;355;351;0	353;0	590;655	355;3	885;0; ; ; ; ; ; ; ;
7804;392;371;408;0	560;0	598;662	672;3	758;0;413;317;0	353;0	591;655	355;3	825;0; ; ; ; ; ; ; ;
7824;393;356;440;0	560;0	598;659	826;3	870;0;376;337;0	353;0	591;659	064;3	864;0; ; ; ; ; ; ; ;
7843;394;340;422;0	560;0	598;659	826;3	990;0;396;354;0	353;0	591;659	064;3	985;0; ; ; ; ; ; ; ;
7864;395;387;428;0	560;0	598;659	826;3	990;0;381;367;0	353;0	591;659	064;3	920;0; ; ; ; ; ; ; ;
7883;396;393;431;0	561;0	598;659	826;4	055;0;454;331;0	353;0	591;659	064;3	728;0; ; ; ; ; ; ; ;
7903;397;399;406;0	561;0	598;659	826;3	878;0;369;415;0	353;0	591;659	064;4	156;0; ; ; ; ; ; ; ;
7923;398;402;406;0	561;0	598;662	456;3	900;0;389;417;0	353;0	591;659	376;4	092;0; ; ; ; ; ; ; ;
7943;399;372;443;0	561;0	598;662	456;4	370;0;359;381;0	353;0	591;659	376;3	924;0; ; ; ; ; ; ; ;
7963;400;334;432;0	561;0	598;662	456;3	979;0;339;421;0	353;0	591;659	376;4	168;0; ; ; ; ; ; ; ;
7983;401;408;458;0	561;0	598;662	456;4	200;0;309;404;0	353;0	591;659	376;4	131;0; ; ; ; ; ; ; ;
8003;402;309;424;0	561;0	598;662	456;4	397;0;384;368;0	353;0	591;659	376;3	996;0; ; ; ; ; ; ; ;
8023;403;325;429;0	561;0	598;663	603;4	266;0;370;383;0	353;0	591;659	139;4	114;0; ; ; ; ; ; ; ;
8043;404;401;375;0	561;0	598;663	603;3	999;0;394;355;0	353;0	591;659	139;4	557;0; ; ; ; ; ; ; ;
8063;405;396;414;0	561;0	598;663	603;4	242;0;406;412;0	353;0	591;659	139;4	203;0; ; ; ; ; ; ; ;
8083;406;353;491;0	561;0	598;663	603;4	238;0;373;343;0	353;0	591;659	139;4	235;0; ; ; ; ; ; ; ;
8103;407;372;438;0	561;0	598;663	603;4	230;0;358;384;0	353;0	591;659	139;3	975;0; ; ; ; ; ; ; ;
8123;408;355;472;0	561;0	598;663	895;4	227;0;352;396;0	353;0	591;659	570;3	912;0; ; ; ; ; ; ; ;
8143;409;388;446;0	561;0	598;663	895;3	947;0;353;397;0	353;0	591;659	570;3	947;0; ; ; ; ; ; ; ;
8163;410;336;410;0	561;0	598;663	895;3	967;0;381;366;0	353;0	590;659	570;4	072;0; ; ; ; ; ; ; ;
8182;411;384;460;0	561;0	598;663	895;4	411;0;390;425;0	353;0	590;659	570;4	193;0; ; ; ; ; ; ; ;
8202;412;360;421;0	561;0	598;663	895;3	969;0;367;415;0	354;0	590;659	570;4	139;0; ; ; ; ; ; ; ;
8222;413;382;444;0	561;0	598;658	151;4	084;0;383;417;0	354;0	590;657	927;4	192;0; ; ; ; ; ; ; ;
8242;414;383;447;0	561;0	598;658	151;4	097;0;368;382;0	354;0	590;657	927;4	050;0; ; ; ; ; ; ; ;
8262;415;389;443;0	561;0	598;658	151;4	194;0;379;316;0	354;0	590;657	927;4	179;0; ; ; ; ; ; ; ;
8282;416;341;416;0	561;0	598;658	151;3	964;0;383;348;0	354;0	591;657	927;4	042;0; ; ; ; ; ; ; ;
8302;417;392;429;0	561;0	598;658	151;4	177;0;381;348;0	354;0	591;657	927;4	225;0; ; ; ; ; ; ; ;
8322;418;376;417;0	561;0	598;661	339;4	114;0;381;348;0	354;0	591;656	920;4	189;0; ; ; ; ; ; ; ;
8342;419;398;407;0	561;0	598;661	339;3	961;0;414;395;0	354;0	590;656	920;4	141;0; ; ; ; ; ; ; ;
8362;420;335;355;0	561;0	598;661	339;3	815;0;392;370;0	354;0	590;656	920;3	971;0; ; ; ; ; ; ; ;
8382;421;361;434;0	561;0	598;661	339;4	015;0;354;390;0	354;0	590;656	920;3	976;0; ; ; ; ; ; ; ;
8402;422;358;391;0	561;0	597;661	339;4	002;0;373;390;0	354;0	590;656	920;4	068;0; ; ; ; ; ; ; ;
8422;423;357;387;0	561;0	597;657	100;3	965;0;353;385;0	354;0	590;662	576;4	012;0; ; ; ; ; ; ; ;
8442;424;368;458;0	561;0	597;657	100;4	651;0;351;404;0	353;0	590;662	576;4	215;0;6;366;419; ; ; ; ;
8461;425;358;466;0	561;0	597;657	100;4	462;0;388;388;0	353;0	590;662	576;4	039;0;6;366;419; ; ; ; ;
8481;426;366;461;0	561;0	597;657	100;4	516;0;378;375;0	353;0	590;662	576;4	045;0;6;366;419; ; ; ; ;
8501;427;347;412;0	561;0	597;657	100;4	579;0;350;414;0	354;0	590;662	576;4	231;0;6;366;419; ; ; ; ;
8521;428;344;405;0	561;0	598;664	940;4	544;0;367;408;0	354;0	590;656	131;4	107;0;6;366;419; ; ; ; ;
8541;429;374;438;0	561;0	598;664	940;4	686;0;373;415;0	354;0	590;656	131;4	299;0;6;366;419; ; ; ; ;
8561;430;379;427;0	561;0	598;664	940;4	668;0;379;414;0	354;0	590;656	131;3	998;0;6;366;419; ; ; ; ;
8581;431;378;428;0	561;0	598;664	940;4	681;0;365;422;0	354;0	590;656	131;3	957;0;6;366;419; ; ; ; ;
8601;432;336;448;0	561;0	598;664	940;4	530;0;391;388;0	354;0	590;656	131;4	178;0;6;366;419; ; ; ; ;
8621;433;337;448;0	561;0	598;658	601;4	469;0;392;384;0	354;0	590;658	642;4	022;0;6;366;419; ; ; ; ;
8641;434;350;474;0	561;0	598;658	601;4	548;0;415;439;0	354;0	590;658	642;4	529;0; ; ; ; ; ; ; ;
8661;435;342;462;0	561;0	598;658	601;4	462;0;356;414;0	353;0	590;658	642;3	880;0; ; ; ; ; ; ; ;
8681;436;362;467;0	561;0	598;658	601;4	368;0;380;399;0	353;0	590;658	642;3	990;0; ; ; ; ; ; ; ;
8701;437;374;424;0	561;0	598;658	601;4	301;0;372;406;0	353;0	590;658	642;3	816;0; ; ; ; ; ; ; ;
8721;438;378;413;0	561;0	598;661	244;4	251;0;365;398;0	353;0	590;658	188;3	829;0; ; ; ; ; ; ; ;
8740;439;361;474;0	561;0	598;661	244;4	644;0;398;433;0	353;0	590;658	188;4	234;0; ; ; ; ; ; ; ;
8760;440;384;493;0	561;0	598;661	244;4	294;0;405;423;0	353;0	590;658	188;4	665;0; ; ; ; ; ; ; ;
8780;441;374;449;0	561;0	598;661	244;4	429;0;376;424;0	353;0	590;658	188;4	457;0; ; ; ; ; ; ; ;
8800;442;307;407;0	561;0	597;661	244;4	420;0;342;426;0	354;0	590;658	188;4	519;0; ; ; ; ; ; ; ;
8820;443;313;402;0	561;0	597;659	350;4	398;0;334;420;0	354;0	590;659	798;4	592;0; ; ; ; ; ; ; ;
8840;444;341;413;0	561;0	597;659	350;4	255;0;391;384;0	354;0	589;659	798;4	524;0; ; ; ; ; ; ; ;
8860;445;440;227;0	560;0	595;659	350;3	792;0;428;239;0	354;0	588;659	798;4	243;0; ; ; ; ; ; ; ;
8880;446;404;187;0	560;0	595;659	350;3	498;0;438;187;0	354;0	587;659	798;3	683;0; ; ; ; ; ; ; ;
8900;447;394;221;0	560;0	595;659	350;3	374;0;420;189;0	353;0	587;659	798;3	626;0; ; ; ; ; ; ; ;
8920;448;382;209;0	560;0	595;657	380;3	240;0;425;197;0	353;0	588;654	868;3	544;0; ; ; ; ; ; ; ;
8940;449;383;182;0	559;0	595;657	380;3	771;0;477;197;0	353;0	588;654	868;4	098;0; ; ; ; ; ; ; ;
8960;450;407;256;0	559;0	595;657	380;3	755;0;399;196;0	353;0	588;654	868;3	703;0; ; ; ; ; ; ; ;
8980;451;416;204;0	560;0	595;657	380;3	626;0;380;152;0	353;0	588;654	868;3	701;0; ; ; ; ; ; ; ;
9000;452;417;182;0	560;0	595;657	380;3	795;0;413;164;0	353;0	587;654	868;3	601;0; ; ; ; ; ; ; ;
9019;453;421;203;0	560;0	595;658	931;3	765;0;411;150;0	353;0	587;655	351;3	568;0; ; ; ; ; ; ; ;
9039;454;381;169;0	560;0	595;658	931;3	527;0;409;216;0	352;0	587;655	351;3	515;0; ; ; ; ; ; ; ;
9059;455;412;174;0	560;0	594;658	931;3	484;0;423;187;0	352;0	587;655	351;3	726;0; ; ; ; ; ; ; ;
9079;456;336;163;0	560;0	594;658	931;3	589;0;423;109;0	353;0	587;655	351;3	744;0; ; ; ; ; ; ; ;
9099;457;382;112;0	560;0	593;658	931;3	531;0;414;86;0	353;0	586;655	351;3	450;0; ; ; ; ; ; ; ;
9119;458;377;118;0	560;0	594;652	294;3	502;0;420;75;0	353;0	586;647	963;3	516;0; ; ; ; ; ; ; ;
9139;459;356;97;0	560;0	594;652	294;3	481;0;378;83;0	353;0	586;647	963;3	483;0;7;386;98; ; ; ; ;
9159;460;361;101;0	560;0	594;652	294;3	453;0;411;95;0	353;0	586;647	963;3	677;0;7;386;98; ; ; ; ;
9179;461;376;105;0	560;0	594;652	294;3	383;0;385;88;0	353;0	586;647	963;3	555;0;7;386;98; ; ; ; ;
9199;462;358;113;0	559;0	594;652	294;3	364;0;397;90;0	353;0	587;647	963;3	526;0;7;386;98; ; ; ; ;
9219;463;364;117;0	559;0	594;652	520;3	346;0;409;90;0	352;0	587;648	420;3	599;0;7;386;98; ; ; ; ;
9239;464;355;99;0	559;0	594;652	520;3	288;0;434;105;0	352;0	587;648	420;3	773;0;7;386;98; ; ; ; ;
9259;465;380;107;0	559;0	594;652	520;3	584;0;382;100;0	352;0	587;648	420;3	550;0;7;386;98; ; ; ; ;
9279;466;377;105;0	559;0	594;652	520;3	517;0;402;76;0	352;0	587;648	420;3	623;0;7;386;98; ; ; ; ;
9299;467;342;122;0	559;0	594;652	520;3	430;0;432;47;0	352;0	587;648	420;3	685;0;7;386;98; ; ; ; ;
9319;468;352;127;0	559;0	594;651	598;3	568;0;410;39;0	352;0	587;645	307;3	568;0;7;386;98; ; ; ; ;
9338;469;353;87;0	560;0	594;651	598;3	706;0;399;111;0	353;0	587;645	307;3	482;0;7;386;98; ; ; ; ;
9358;470;359;99;0	560;0	594;651	598;3	446;0;413;101;0	353;0	587;645	307;3	494;0;7;386;98; ; ; ; ;
9378;471;384;113;0	560;0	594;651	598;3	510;0;389;95;0	352;0	587;645	307;3	670;0;7;386;98; ; ; ; ;
9398;472;362;130;0	560;0	594;651	598;3	543;0;390;77;0	352;0	587;645	307;3	559;0;7;386;98; ; ; ; ;
9418;473;369;143;0	559;0	594;651	550;3	576;0;392;65;0	352;0	587;646	798;3	624;0;7;386;98; ; ; ; ;
9438;474;401;105;0	559;0	594;651	550;3	392;0;414;108;0	352;0	587;646	798;3	565;0;7;386;98; ; ; ; ;
9458;475;389;87;0	559;0	594;651	550;3	443;0;437;105;0	352;0	587;646	798;3	997;0;7;386;98; ; ; ; ;
9478;476;380;110;0	559;0	594;651	550;3	308;0;381;88;0	352;0	587;646	798;3	196;0; ; ; ; ; ; ; ;
9498;477;349;119;0	559;0	594;651	550;3	451;0;387;93;0	352;0	587;646	798;3	347;0; ; ; ; ; ; ; ;
9518;478;338;114;0	559;0	594;653	381;3	418;0;394;87;0	352;0	587;646	860;3	344;0; ; ; ; ; ; ; ;
9538;479;404;97;0	559;0	594;653	381;3	560;0;376;99;0	352;0	587;646	860;3	654;0; ; ; ; ; ; ; ;
9558;480;348;89;0	559;0	594;653	381;3	807;0;388;78;0	352;0	587;646	860;3	413;0; ; ; ; ; ; ; ;
9578;481;371;107;0	559;0	594;653	381;3	624;0;366;120;0	352;0	587;646	860;3	251;0; ; ; ; ; ; ; ;
9598;482;378;101;0	559;0	594;653	381;3	669;0;402;78;0	352;0	587;646	860;3	225;0;8;383;96; ; ; ; ;
9618;483;385;98;0	559;0	594;655	958;3	771;0;399;82;0	352;0	587;652	574;3	225;0;8;383;96; ; ; ; ;
9637;484;386;121;0	559;0	594;655	958;3	563;0;393;95;0	352;0	587;652	574;3	474;0;8;383;96; ; ; ; ;
9657;485;367;102;0	559;0	594;655	958;3	491;0;410;81;0	352;0	587;652	574;3	562;0;8;383;96; ; ; ; ;
9677;486;365;121;0	559;0	594;655	958;3	413;0;385;73;0	352;0	588;652	574;3	485;0;8;383;96; ; ; ; ;
9697;487;364;104;0	559;0	594;655	958;3	531;0;397;79;0	352;0	588;652	574;3	485;0;8;383;96; ; ; ; ;
9717;488;364;116;0	559;0	594;653	266;3	459;0;399;88;0	352;0	588;645	820;3	451;0;8;383;96; ; ; ; ;
9737;489;370;100;0	559;0	594;653	266;3	631;0;389;85;0	352;0	587;645	820;3	410;0;8;383;96; ; ; ; ;
9757;490;319;166;0	559;0	595;653	266;3	525;0;314;166;0	353;0	588;645	820;3	497;0; ; ; ; ; ; ; ;
9777;491;217;337;0	561;0	597;653	266;3	730;0;169;256;0	355;0	590;645	820;3	349;0; ; ; ; ; ; ; ;
9797;492;169;463;0	561;0	598;653	266;3	544;0;222;442;0	355;0	591;645	820;3	789;0; ; ; ; ; ; ; ;
9817;493;114;573;0	562;0	598;653	333;3	619;0;134;536;0	355;0	591;657	604;3	894;0; ; ; ; ; ; ; ;
9837;494;153;433;0	562;0	598;653	333;3	530;0;201;461;0	356;0	591;657	604;4	129;0; ; ; ; ; ; ; ;
9857;495;140;424;0	562;0	598;653	333;3	514;0;163;374;0	356;0	591;657	604;3	609;0; ; ; ; ; ; ; ;
9877;496;131;459;0	563;0	599;653	333;3	613;0;114;365;0	356;0	591;657	604;3	605;0; ; ; ; ; ; ; ;
9897;497;126;451;0	563;0	598;653	333;3	445;0;166;360;0	356;0	591;657	604;3	229;0; ; ; ; ; ; ; ;
9917;498;120;458;0	563;0	598;652	326;3	449;0;152;352;0	356;0	591;658	163;3	104;0; ; ; ; ; ; ; ;
9936;499;146;468;0	563;0	598;652	326;3	393;0;168;409;0	356;0	591;658	163;3	591;0; ; ; ; ; ; ; ;
9956;500;136;462;0	563;0	598;652	326;3	357;0;157;361;0	356;0	591;658	163;3	419;0; ; ; ; ; ; ; ;
9976;501;160;434;0	563;0	598;652	326;3	527;0;145;437;0	356;0	591;658	163;3	837;0; ; ; ; ; ; ; ;
9996;502;151;428;0	563;0	598;652	326;3	712;0;168;331;0	356;0	591;658	163;3	656;0; ; ; ; ; ; ; ;
10016;503;150;420;0	563;0	598;654	322;3	774;0;156;342;0	356;0	591;661	322;3	697;0; ; ; ; ; ; ; ;
10036;504;147;456;0	563;0	598;654	322;3	348;0;122;397;0	356;0	591;661	322;3	511;0; ; ; ; ; ; ; ;
10056;505;144;447;0	563;0	598;654	322;3	508;0;149;333;0	356;0	592;661	322;3	605;0; ; ; ; ; ; ; ;
10076;506;134;413;0	563;0	598;654	322;3	600;0;138;390;0	356;0	592;661	322;3	658;0; ; ; ; ; ; ; ;
10096;507;112;439;0	563;0	598;654	322;3	674;0;-800;-600;0	563;0	598;-1	000;-1	000;4; ; ; ; ; ; ; ;
10116;508;111;426;0	563;0	598;651	322;3	731;0;-800;-600;0	356;0	591;-1	000;-1	000;4; ; ; ; ; ; ; ;
10136;509;163;453;0	563;0	598;651	322;3	325;0;194;430;0	356;0	591;656	211;3	912;0; ; ; ; ; ; ; ;
10156;510;197;446;0	564;0	598;651	322;3	645;0;142;343;0	356;0	591;656	211;3	416;0; ; ; ; ; ; ; ;
10176;511;137;426;0	564;0	598;651	322;3	574;0;139;306;0	357;0	591;656	211;3	352;0; ; ; ; ; ; ; ;
10196;512;158;413;0	564;0	598;651	322;3	663;0;152;309;0	357;0	591;656	211;3	750;0; ; ; ; ; ; ; ;
10215;513;157;398;0	564;0	598;654	142;3	661;0;150;308;0	357;0	591;660	471;3	494;0; ; ; ; ; ; ; ;
10235;514;120;423;0	564;0	598;654	142;3	622;0;110;302;0	357;0	591;660	471;3	818;0; ; ; ; ; ; ; ;
10255;515;127;435;0	564;0	598;654	142;3	668;0;-800;-600;0	564;0	598;-1	000;-1	000;4; ; ; ; ; ; ; ;
10275;516;84;408;0	564;0	598;654	142;3	608;0;144;348;0	357;0	591;660	471;3	951;0; ; ; ; ; ; ; ;
10295;517;203;447;0	564;0	598;654	142;3	659;0;153;383;0	357;0	591;660	471;3	856;0; ; ; ; ; ; ; ;
10315;518;203;443;0	564;0	598;653	469;3	632;0;155;386;0	357;0	591;656	774;3	835;0; ; ; ; ; ; ; ;
10335;519;161;423;0	564;0	598;653	469;3	755;0;156;268;0	357;0	591;656	774;3	408;0; ; ; ; ; ; ; ;
10355;520;146;443;0	564;0	598;653	469;3	817;0;-800;-600;0	564;0	598;-1	000;-1	000;4; ; ; ; ; ; ; ;
10375;521;156;449;0	564;0	598;653	469;4	015;0;146;354;0	357;0	591;656	774;3	704;0; ; ; ; ; ; ; ;
10395;522;118;445;0	564;0	598;653	469;3	615;0;178;382;0	357;0	591;656	774;4	071;0; ; ; ; ; ; ; ;
10415;523;113;447;0	564;0	598;653	973;3	686;0;178;380;0	357;0	591;658	197;4	080;0; ; ; ; ; ; ; ;
10435;524;86;429;0	564;0	598;653	973;3	818;0;168;335;0	357;0	591;658	197;3	782;0; ; ; ; ; ; ; ;
10455;525;151;430;0	564;0	598;653	973;3	764;0;147;379;0	357;0	591;658	197;3	826;0; ; ; ; ; ; ; ;
10475;526;140;460;0	564;0	598;653	973;4	123;0;148;372;0	357;0	591;658	197;3	897;0; ; ; ; ; ; ; ;
10495;527;153;421;0	564;0	598;653	973;3	794;0;196;426;0	357;0	591;658	197;4	360;0; ; ; ; ; ; ; ;
10515;528;150;427;0	564;0	598;654	749;3	859;0;191;441;0	357;0	591;655	216;4	428;0; ; ; ; ; ; ; ;
10534;529;170;424;0	564;0	598;654	749;3	971;0;245;404;0	357;0	591;655	216;4	711;0; ; ; ; ; ; ; ;
10554;530;132;397;0	564;0	598;654	749;3	733;0;173;312;0	356;0	591;655	216;4	041;0; ; ; ; ; ; ; ;
10574;531;201;381;0	563;0	597;654	749;4	070;0;-800;-600;0	563;0	597;-1	000;-1	000;4; ; ; ; ; ; ; ;
10594;532;221;416;0	562;0	597;654	749;3	830;0;296;323;0	355;0	590;655	216;3	732;0; ; ; ; ; ; ; ;
10614;533;222;397;0	562;0	597;656	514;3	794;0;295;318;0	355;0	590;660	074;3	759;0; ; ; ; ; ; ; ;
10634;534;339;397;0	563;0	597;656	514;4	065;0;333;293;0	355;0	590;660	074;4	009;0; ; ; ; ; ; ; ;
10654;535;325;365;0	563;0	597;656	514;3	954;0;303;299;0	356;0	590;660	074;3	839;0; ; ; ; ; ; ; ;
10674;536;287;374;0	563;0	597;656	514;3	790;0;313;319;0	356;0	590;660	074;4	162;0; ; ; ; ; ; ; ;
10694;537;280;400;0	563;0	597;656	514;4	226;0;273;285;0	356;0	590;660	074;3	663;0; ; ; ; ; ; ; ;
10714;538;272;386;0	563;0	597;657	383;4	148;0;265;290;0	356;0	590;663	431;3	730;0; ; ; ; ; ; ; ;
10734;539;293;385;0	563;0	597;657	383;3	996;0;306;340;0	356;0	590;663	431;4	135;0; ; ; ; ; ; ; ;
10754;540;270;396;0	563;0	597;657	383;3	693;0;-800;-600;0	563;0	597;-1	000;-1	000;4; ; ; ; ; ; ; ;
10774;541;298;370;0	563;0	597;657	383;3	791;0;262;341;0	356;0	590;663	431;3	977;0; ; ; ; ; ; ; ;
10794;542;278;358;0	563;0	597;657	383;4	026;0;314;316;0	356;0	590;663	431;3	756;0; ; ; ; ; ; ; ;
10813;543;271;351;0	563;0	597;661	199;3	923;0;315;321;0	355;0	590;658	732;3	730;0; ; ; ; ; ; ; ;
10833;544;297;391;0	562;0	598;661	199;4	009;0;372;345;0	354;0	590;658	732;3	716;0; ; ; ; ; ; ; ;
10853;545;386;418;0	561;0	597;661	199;3	761;0;324;404;0	354;0	590;658	732;3	829;0; ; ; ; ; ; ; ;
10873;546;367;396;0	561;0	597;661	199;3	700;0;418;300;0	354;0	590;658	732;3	382;0; ; ; ; ; ; ; ;
10893;547;363;402;0	561;0	597;661	199;3	804;0;-800;-600;0	561;0	597;-1	000;-1	000;4; ; ; ; ; ; ; ;
10913;548;360;412;0	561;0	597;659	470;3	788;0;-800;-600;0	354;0	591;-1	000;-1	000;4; ; ; ; ; ; ; ;
10933;549;360;317;0	561;0	597;659	470;3	592;0;350;291;0	354;0	591;660	467;3	512;0; ; ; ; ; ; ; ;
10953;550;-800;-600;0	354;0	591;-1	000;-1	000;4;420;284;0	354;0	591;660	467;3	779;0; ; ; ; ; ; ; ;
10973;551;380;414;0	561;0	598;659	470;3	914;0;369;329;0	354;0	591;660	467;3	890;0; ; ; ; ; ; ; ;
10993;552;350;384;0	561;0	598;659	470;3	680;0;332;380;0	354;0	591;660	467;3	774;0; ; ; ; ; ; ; ;
11013;553;350;383;0	561;0	598;660	009;3	683;0;354;398;0	354;0	591;656	405;3	786;0; ; ; ; ; ; ; ;
11033;554;366;359;0	561;0	597;660	009;3	381;0;380;345;0	354;0	591;656	405;3	721;0; ; ; ; ; ; ; ;
11053;555;344;303;0	561;0	597;660	009;3	576;0;362;405;0	354;0	590;656	405;3	850;0; ; ; ; ; ; ; ;
11073;556;340;371;0	562;0	597;660	009;3	642;0;400;338;0	354;0	590;656	405;3	933;0; ; ; ; ; ; ; ;
11093;557;384;409;0	561;0	597;660	009;3	706;0;372;344;0	354;0	591;656	405;3	916;0; ; ; ; ; ; ; ;
11112;558;373;400;0	561;0	597;663	139;3	787;0;373;354;0	354;0	591;659	276;3	914;0; ; ; ; ; ; ; ;
11132;559;334;458;0	561;0	598;663	139;3	954;0;320;403;0	353;0	591;659	276;3	856;0; ; ; ; ; ; ; ;
11152;560;390;405;0	561;0	598;663	139;3	644;0;398;386;0	353;0	591;659	276;3	814;0; ; ; ; ; ; ; ;
11172;561;418;436;0	561;0	598;663	139;3	752;0;382;393;0	353;0	591;659	276;3	570;0; ; ; ; ; ; ; ;
11192;562;378;402;0	561;0	598;663	139;3	532;0;408;372;0	353;0	591;659	276;3	630;0; ; ; ; ; ; ; ;
11212;563;390;415;0	561;0	598;658	319;3	505;0;409;373;0	353;0	592;655	329;3	669;0; ; ; ; ; ; ; ;
11232;564;372;432;0	561;0	598;658	319;3	887;0;411;328;0	353;0	592;655	329;3	837;0; ; ; ; ; ; ; ;
11252;565;324;415;0	561;0	598;658	319;4	027;0;366;403;0	353;0	592;655	329;3	778;0; ; ; ; ; ; ; ;
11272;566;370;386;0	561;0	598;658	319;3	643;0;384;349;0	353;0	592;655	329;3	665;0; ; ; ; ; ; ; ;
11292;567;366;348;0	560;0	598;658	319;4	024;0;376;408;0	353;0	592;655	329;3	782;0; ; ; ; ; ; ; ;
11312;568;353;328;0	560;0	598;656	167;3	883;0;383;389;0	353;0	592;658	263;3	761;0; ; ; ; ; ; ; ;
11332;569;321;377;0	560;0	598;656	167;3	760;0;383;456;0	352;0	592;658	263;3	976;0; ; ; ; ; ; ; ;
11352;570;341;394;0	560;0	598;656	167;3	779;0;370;377;0	352;0	592;658	263;3	734;0; ; ; ; ; ; ; ;
11372;571;428;465;0	560;0	598;656	167;4	089;0;376;381;0	352;0	592;658	263;3	811;0; ; ; ; ; ; ; ;
11392;572;369;478;0	560;0	599;656	167;3	951;0;366;385;0	352;0	592;658	263;3	745;0; ; ; ; ; ; ; ;
11411;573;405;488;0	560;0	599;658	844;4	069;0;366;391;0	352;0	592;654	723;3	754;0; ; ; ; ; ; ; ;
11431;574;377;402;0	560;0	599;658	844;3	537;0;353;396;0	352;0	592;654	723;3	867;0; ; ; ; ; ; ; ;
11451;575;362;336;0	560;0	599;658	844;3	557;0;372;413;0	352;0	592;654	723;3	984;0; ; ; ; ; ; ; ;
11471;576;357;427;0	560;0	599;658	844;3	835;0;418;377;0	352;0	592;654	723;3	952;0;9;373;385; ; ; ; ;
11491;577;356;421;0	560;0	599;658	844;4	089;0;384;371;0	352;0	592;654	723;3	843;0;9;373;385; ; ; ; ;
11511;578;356;413;0	560;0	599;661	852;4	233;0;404;364;0	353;0	592;658	216;3	912;0;9;373;385; ; ; ; ;
11531;579;346;412;0	561;0	599;661	852;3	970;0;392;321;0	353;0	592;658	216;3	687;0;9;373;385; ; ; ; ;
11551;580;354;405;0	561;0	599;661	852;3	561;0;385;373;0	353;0	592;658	216;3	604;0;9;373;385; ; ; ; ;
11573;581;384;388;0	560;0	599;661	852;3	533;0;364;407;0	352;0	592;658	216;3	592;0;9;373;385; ; ; ; ;
11591;582;371;401;0	560;0	599;661	852;3	651;0;377;341;0	352;0	592;658	216;3	610;0;9;373;385; ; ; ; ;
11611;583;385;398;0	560;0	599;656	183;3	642;0;369;380;0	352;0	592;655	828;3	595;0;9;373;385; ; ; ; ;
11631;584;352;329;0	560;0	599;656	183;3	569;0;-800;-600;0	560;0	599;-1	000;-1	000;4; ; ; ; ; ; ; ;
11653;585;352;429;0	560;0	599;656	183;3	790;0;348;391;0	352;0	592;655	828;3	377;0; ; ; ; ; ; ; ;
11671;586;403;488;0	560;0	599;656	183;3	831;0;418;323;0	352;0	592;655	828;3	133;0; ; ; ; ; ; ; ;
11691;587;333;335;0	561;0	598;656	183;3	462;0;380;283;0	353;0	591;655	828;3	318;0; ; ; ; ; ; ; ;
11711;588;343;399;0	561;0	598;657	389;3	581;0;413;245;0	354;0	590;655	415;3	215;0; ; ; ; ; ; ; ;
11733;589;258;245;0	561;0	598;657	389;3	281;0;355;268;0	354;0	591;655	415;3	892;0; ; ; ; ; ; ; ;
11750;590;295;255;0	561;0	598;657	389;3	355;0;340;243;0	354;0	591;655	415;3	535;0; ; ; ; ; ; ; ;
11770;591;326;315;0	561;0	598;657	389;3	357;0;321;370;0	354;0	591;655	415;4	015;0; ; ; ; ; ; ; ;
11790;592;295;324;0	561;0	598;657	389;3	407;0;307;232;0	354;0	591;655	415;3	309;0; ; ; ; ; ; ; ;
11810;593;303;328;0	561;0	598;661	413;3	445;0;289;271;0	354;0	591;654	660;3	390;0; ; ; ; ; ; ; ;
11830;594;314;280;0	561;0	598;661	413;3	500;0;311;205;0	354;0	591;654	660;3	306;0; ; ; ; ; ; ; ;
11850;595;355;427;0	561;0	598;661	413;4	182;0;274;231;0	354;0	591;654	660;3	451;0; ; ; ; ; ; ; ;
11870;596;338;307;0	561;0	598;661	413;3	195;0;299;258;0	354;0	591;654	660;3	453;0; ; ; ; ; ; ; ;
11890;597;309;269;0	561;0	598;661	413;3	419;0;331;254;0	354;0	591;654	660;3	275;0; ; ; ; ; ; ; ;
11910;598;324;312;0	561;0	598;660	856;3	504;0;324;245;0	354;0	591;657	244;3	358;0; ; ; ; ; ; ; ;
11930;599;370;371;0	561;0	598;660	856;3	950;0;339;227;0	354;0	591;657	244;3	321;0; ; ; ; ; ; ; ;
11950;600;362;310;0	561;0	598;660	856;3	166;0;347;252;0	354;0	591;657	244;3	813;0; ; ; ; ; ; ; ;
11970;601;306;284;0	561;0	598;660	856;3	212;0;309;195;0	354;0	591;657	244;3	359;0; ; ; ; ; ; ; ;
11990;602;308;279;0	562;0	598;660	856;3	441;0;325;264;0	354;0	591;657	244;3	622;0; ; ; ; ; ; ; ;
12009;603;313;275;0	562;0	598;658	901;3	539;0;319;250;0	354;0	591;657	396;3	408;0; ; ; ; ; ; ; ;
12029;604;311;285;0	562;0	597;658	901;3	446;0;339;306;0	354;0	590;657	396;3	723;0; ; ; ; ; ; ; ;
12049;605;347;242;0	562;0	597;658	901;3	304;0;314;242;0	354;0	590;657	396;3	315;0; ; ; ; ; ; ; ;
12069;606;355;338;0	562;0	597;658	901;3	393;0;283;252;0	354;0	590;657	396;3	520;0; ; ; ; ; ; ; ;
12089;607;324;261;0	562;0	598;658	901;3	143;0;327;269;0	354;0	590;657	396;3	723;0; ; ; ; ; ; ; ;
12109;608;348;265;0	562;0	597;655	855;3	105;0;307;235;0	354;0	590;659	310;3	580;0; ; ; ; ; ; ; ;
12131;609;314;234;0	562;0	597;655	855;3	456;0;314;186;0	354;0	590;659	310;3	384;0; ; ; ; ; ; ; ;
12149;610;309;344;0	562;0	597;655	855;3	435;0;323;336;0	354;0	590;659	310;3	742;0; ; ; ; ; ; ; ;
12171;611;301;370;0	562;0	598;655	855;3	472;0;324;278;0	355;0	591;659	310;3	690;0; ; ; ; ; ; ; ;
12189;612;263;332;0	562;0	598;655	855;3	453;0;305;290;0	354;0	591;659	310;3	564;0; ; ; ; ; ; ; ;
12209;613;254;336;0	562;0	598;656	963;3	457;0;316;304;0	354;0	591;658	450;3	740;0; ; ; ; ; ; ; ;
12229;614;258;322;0	562;0	598;656	963;3	523;0;308;285;0	354;0	590;658	450;3	367;0; ; ; ; ; ; ; ;
12249;615;305;367;0	562;0	597;656	963;3	527;0;231;277;0	355;0	590;658	450;3	275;0; ; ; ; ; ; ; ;
12269;616;309;326;0	562;0	598;656	963;3	423;0;295;311;0	355;0	590;658	450;3	657;0; ; ; ; ; ; ; ;
12289;617;282;291;0	562;0	597;656	963;3	312;0;312;277;0	355;0	590;658	450;3	643;0; ; ; ; ; ; ; ;
12308;618;309;303;0	562;0	597;654	717;3	260;0;288;281;0	355;0	590;662	793;3	653;0; ; ; ; ; ; ; ;
12329;619;308;380;0	562;0	597;654	717;3	294;0;281;234;0	355;0	590;662	793;3	562;0; ; ; ; ; ; ; ;
12348;620;279;353;0	562;0	597;654	717;3	515;0;308;244;0	355;0	590;662	793;3	760;0; ; ; ; ; ; ; ;
12369;621;309;344;0	562;0	597;654	717;3	241;0;279;291;0	355;0	590;662	793;3	634;0; ; ; ; ; ; ; ;
12388;622;283;329;0	562;0	597;654	717;3	211;0;267;244;0	355;0	590;662	793;3	279;0; ; ; ; ; ; ; ;
12408;623;291;310;0	562;0	597;662	260;3	282;0;278;269;0	354;0	590;655	029;3	286;0; ; ; ; ; ; ; ;
12428;624;285;321;0	562;0	597;662	260;3	503;0;278;281;0	355;0	590;655	029;3	457;0; ; ; ; ; ; ; ;
12448;625;277;306;0	562;0	597;662	260;3	528;0;315;313;0	355;0	590;655	029;3	780;0; ; ; ; ; ; ; ;
12468;626;292;366;0	562;0	597;662	260;3	543;0;295;302;0	355;0	590;655	029;3	650;0; ; ; ; ; ; ; ;
12488;627;294;376;0	562;0	597;662	260;3	501;0;274;216;0	355;0	590;655	029;3	264;0; ; ; ; ; ; ; ;
12508;628;292;389;0	562;0	597;658	297;3	497;0;285;224;0	355;0	590;654	805;3	376;0; ; ; ; ; ; ; ;
12530;629;324;397;0	562;0	597;658	297;3	541;0;279;251;0	355;0	590;654	805;3	520;0; ; ; ; ; ; ; ;
12548;630;298;301;0	562;0	597;658	297;3	322;0;287;271;0	355;0	590;654	805;3	433;0; ; ; ; ; ; ; ;
12570;631;291;356;0	562;0	597;658	297;3	665;0;238;261;0	355;0	590;654	805;3	515;0; ; ; ; ; ; ; ;
12588;632;385;321;0	561;0	597;658	297;3	252;0;383;308;0	354;0	590;654	805;3	508;0; ; ; ; ; ; ; ;
12610;633;376;337;0	560;0	597;666	730;3	384;0;385;317;0	353;0	590;655	206;3	485;0; ; ; ; ; ; ; ;
12627;634;463;286;0	560;0	597;666	730;3	318;0;514;307;0	352;0	590;655	206;3	295;0;10;511;299; ; ; ; ;
12649;635;496;304;0	560;0	597;666	730;3	513;0;503;316;0	352;0	590;655	206;3	440;0;10;511;299; ; ; ; ;
12667;636;512;304;0	559;0	597;666	730;3	303;0;509;294;0	352;0	590;655	206;3	421;0;10;511;299; ; ; ; ;
12688;637;491;279;0	559;0	597;666	730;3	408;0;525;306;0	352;0	590;655	206;3	472;0;10;511;299; ; ; ; ;
12707;638;498;292;0	559;0	597;663	848;3	446;0;521;305;0	351;0	590;654	426;3	472;0;10;511;299; ; ; ; ;
12728;639;471;313;0	559;0	597;663	848;3	660;0;536;278;0	351;0	590;654	426;3	741;0;10;511;299; ; ; ; ;
12747;640;519;277;0	559;0	597;663	848;3	787;0;541;323;0	352;0	590;654	426;3	603;0;10;511;299; ; ; ; ;
12767;641;503;305;0	559;0	597;663	848;3	421;0;535;297;0	352;0	590;654	426;3	460;0;10;511;299; ; ; ; ;
12787;642;465;367;0	559;0	597;663	848;3	579;0;530;296;0	352;0	590;654	426;3	484;0; ; ; ; ; ; ; ;
12808;643;486;364;0	560;0	597;660	360;3	526;0;533;295;0	352;0	590;654	023;3	506;0; ; ; ; ; ; ; ;
12827;644;494;274;0	560;0	597;660	360;3	165;0;495;315;0	352;0	590;654	023;3	260;0; ; ; ; ; ; ; ;
12851;645;462;248;0	560;0	597;660	360;3	381;0;554;330;0	352;0	590;654	023;3	936;0; ; ; ; ; ; ; ;
12867;646;469;356;0	560;0	597;660	360;3	553;0;504;310;0	352;0	590;654	023;3	469;0; ; ; ; ; ; ; ;
12889;647;521;354;0	559;0	598;660	360;3	637;0;517;317;0	352;0	591;654	023;3	419;0; ; ; ; ; ; ; ;
12906;648;508;353;0	559;0	599;660	248;3	722;0;517;320;0	352;0	591;653	561;3	366;0; ; ; ; ; ; ; ;
12928;649;565;341;0	559;0	599;660	248;3	446;0;572;358;0	352;0	591;653	561;3	383;0; ; ; ; ; ; ; ;
12946;650;528;388;0	559;0	599;660	248;3	415;0;557;392;0	352;0	592;653	561;3	690;0; ; ; ; ; ; ; ;
12967;651;538;350;0	559;0	599;660	248;3	496;0;587;359;0	352;0	592;653	561;3	594;0; ; ; ; ; ; ; ;
12986;652;557;355;0	559;0	599;660	248;3	573;0;579;344;0	351;0	592;653	561;3	464;0; ; ; ; ; ; ; ;
13006;653;540;370;0	559;0	599;660	404;3	590;0;579;351;0	351;0	592;653	907;3	602;0; ; ; ; ; ; ; ;
13026;654;542;351;0	559;0	599;660	404;3	543;0;585;401;0	351;0	591;653	907;3	654;0; ; ; ; ; ; ; ;
13046;655;573;386;0	559;0	599;660	404;3	475;0;581;371;0	351;0	592;653	907;3	865;0; ; ; ; ; ; ; ;
13066;656;571;399;0	559;0	599;660	404;3	807;0;524;382;0	351;0	592;653	907;3	459;0; ; ; ; ; ; ; ;
13086;657;-800;-600;0	351;0	592;-1	000;-1	000;4;538;375;0	351;0	592;653	907;3	553;0; ; ; ; ; ; ; ;
13106;658;-800;-600;0	559;0	599;-1	000;-1	000;4;518;380;0	352;0	592;653	588;3	547;0; ; ; ; ; ; ; ;
13126;659;531;473;0	559;0	599;664	767;3	756;0;563;402;0	352;0	592;653	588;3	772;0; ; ; ; ; ; ; ;
13146;660;568;426;0	559;0	599;664	767;3	827;0;564;347;0	351;0	592;653	588;3	652;0; ; ; ; ; ; ; ;
13166;661;616;377;0	559;0	599;664	767;3	585;0;551;425;0	351;0	592;653	588;3	728;0; ; ; ; ; ; ; ;
13186;662;528;323;0	559;0	599;664	767;3	641;0;557;380;0	351;0	592;653	588;3	495;0; ; ; ; ; ; ; ;
13206;663;555;281;0	559;0	599;660	147;3	582;0;553;370;0	351;0	592;653	653;3	469;0; ; ; ; ; ; ; ;
13225;664;567;436;0	559;0	599;660	147;3	528;0;522;383;0	351;0	592;653	653;3	368;0; ; ; ; ; ; ; ;
13245;665;527;392;0	559;0	599;660	147;3	569;0;559;411;0	351;0	592;653	653;3	579;0; ; ; ; ; ; ; ;
13265;666;566;418;0	559;0	599;660	147;3	598;0;547;412;0	351;0	592;653	653;3	551;0; ; ; ; ; ; ; ;
13285;667;527;361;0	559;0	599;660	147;3	755;0;579;390;0	351;0	592;653	653;3	742;0; ; ; ; ; ; ; ;
13305;668;541;360;0	559;0	599;658	655;3	793;0;583;404;0	351;0	592;656	065;3	800;0; ; ; ; ; ; ; ;
13325;669;545;418;0	559;0	599;658	655;3	913;0;551;418;0	351;0	592;656	065;3	575;0;11;545;416; ; ; ; ;
13345;670;584;441;0	559;0	599;658	655;3	692;0;554;395;0	351;0	592;656	065;3	757;0;11;545;416; ; ; ; ;
13365;671;540;423;0	559;0	600;658	655;3	876;0;552;393;0	352;0	592;656	065;3	462;0;11;545;416; ; ; ; ;
13385;672;519;452;0	559;0	599;658	655;3	976;0;543;395;0	352;0	592;656	065;3	624;0;11;545;416; ; ; ; ;
13405;673;527;445;0	559;0	599;663	349;3	944;0;544;396;0	352;0	592;653	697;3	633;0;11;545;416; ; ; ; ;
13425;674;562;457;0	559;0	599;663	349;4	089;0;526;365;0	352;0	592;653	697;3	389;0;11;545;416; ; ; ; ;
13445;675;537;504;0	559;0	599;663	349;4	596;0;587;423;0	352;0	592;653	697;3	851;0; ; ; ; ; ; ; ;
13465;676;498;408;0	559;0	599;663	349;3	841;0;512;421;0	351;0	592;653	697;3	521;0; ; ; ; ; ; ; ;
13485;677;554;452;0	559;0	599;663	349;4	108;0;557;394;0	351;0	592;653	697;3	902;0; ; ; ; ; ; ; ;
13504;678;531;453;0	559;0	599;660	364;4	157;0;571;423;0	351;0	591;656	284;3	823;0; ; ; ; ; ; ; ;
13524;679;527;381;0	559;0	598;660	364;3	564;0;562;373;0	351;0	591;656	284;3	653;0; ; ; ; ; ; ; ;
13544;680;481;332;0	559;0	598;660	364;3	785;0;547;414;0	351;0	591;656	284;3	676;0; ; ; ; ; ; ; ;
13564;681;518;448;0	559;0	598;660	364;3	657;0;514;389;0	351;0	591;656	284;3	553;0; ; ; ; ; ; ; ;
13584;682;509;368;0	559;0	599;660	364;3	713;0;541;322;0	352;0	591;656	284;3	395;0; ; ; ; ; ; ; ;
13604;683;505;372;0	559;0	598;659	067;3	639;0;527;335;0	352;0	591;653	943;3	343;0; ; ; ; ; ; ; ;
13624;684;535;346;0	560;0	598;659	067;3	554;0;513;423;0	352;0	591;653	943;3	787;0; ; ; ; ; ; ; ;
13644;685;438;432;0	560;0	598;659	067;4	106;0;526;379;0	352;0	591;653	943;3	727;0; ; ; ; ; ; ; ;
13684;686;511;321;0	560;0	598;659	067;3	496;0;486;403;0	352;0	591;653	943;3	389;0; ; ; ; ; ; ; ;
13704;687;561;421;0	560;0	598;659	067;3	688;0;519;396;0	352;0	591;653	943;3	794;0; ; ; ; ; ; ; ;
13724;688;534;377;0	560;0	598;664	799;3	855;0;516;387;0	353;0	590;654	901;3	685;0; ; ; ; ; ; ; ;
13744;689;449;240;0	560;0	598;664	799;3	529;0;497;295;0	352;0	591;654	901;3	825;0; ; ; ; ; ; ; ;
13764;690;494;329;0	559;0	598;664	799;3	530;0;515;315;0	352;0	591;654	901;3	735;0; ; ; ; ; ; ; ;
13784;691;457;373;0	559;0	598;664	799;3	655;0;471;326;0	352;0	591;654	901;3	691;0; ; ; ; ; ; ; ;
13804;692;439;302;0	559;0	598;664	799;3	862;0;499;275;0	352;0	590;654	901;3	899;0; ; ; ; ; ; ; ;
13823;693;449;312;0	560;0	598;659	116;3	890;0;497;284;0	352;0	590;657	521;3	864;0; ; ; ; ; ; ; ;
13843;694;440;376;0	560;0	598;659	116;3	712;0;436;338;0	352;0	591;657	521;3	822;0; ; ; ; ; ; ; ;
13863;695;467;388;0	560;0	598;659	116;4	065;0;444;376;0	352;0	591;657	521;3	961;0; ; ; ; ; ; ; ;
13883;696;508;390;0	560;0	598;659	116;3	873;0;-800;-600;0	560;0	598;-1	000;-1	000;4; ; ; ; ; ; ; ;
13903;697;476;354;0	560;0	598;659	116;4	117;0;459;294;0	353;0	591;657	521;3	402;0; ; ; ; ; ; ; ;
13923;698;492;357;0	560;0	598;660	370;4	077;0;459;292;0	353;0	591;658	970;3	409;0; ; ; ; ; ; ; ;
13943;699;478;345;0	560;0	598;660	370;3	351;0;483;317;0	353;0	591;658	970;4	113;0; ; ; ; ; ; ; ;
13963;700;387;368;0	561;0	599;660	370;3	705;0;380;308;0	353;0	591;658	970;3	462;0; ; ; ; ; ; ; ;
13983;701;397;351;0	561;0	599;660	370;3	904;0;362;358;0	354;0	591;658	970;3	667;0; ; ; ; ; ; ; ;
14003;702;373;391;0	561;0	598;660	370;3	568;0;-800;-600;0	561;0	598;-1	000;-1	000;4;12;399;360; ; ; ; ;
14023;703;372;394;0	561;0	599;658	203;3	577;0;-800;-600;0	353;0	591;-1	000;-1	000;4;12;399;360; ; ; ; ;
14043;704;389;374;0	561;0	599;658	203;3	657;0;-800;-600;0	561;0	599;-1	000;-1	000;4;12;399;360; ; ; ; ;
14063;705;382;460;0	561;0	598;658	203;3	815;0;410;289;0	353;0	591;660	304;3	571;0;12;399;360; ; ; ; ;
14083;706;399;394;0	561;0	598;658	203;3	434;0;423;353;0	353;0	590;660	304;3	876;0;12;399;360; ; ; ; ;
14102;707;423;356;0	561;0	598;658	203;3	159;0;396;332;0	353;0	590;660	304;3	514;0;12;399;360; ; ; ; ;
14122;708;426;376;0	561;0	598;663	190;3	124;0;400;309;0	353;0	591;662	803;3	610;0;12;399;360; ; ; ; ;
14142;709;372;331;0	561;0	598;663	190;3	503;0;446;314;0	353;0	591;662	803;4	131;0;12;399;360; ; ; ; ;
14162;710;382;387;0	561;0	598;663	190;3	702;0;377;367;0	353;0	591;662	803;3	751;0; ; ; ; ; ; ; ;
14182;711;369;323;0	561;0	598;663	190;3	577;0;371;323;0	354;0	590;662	803;3	731;0; ; ; ; ; ; ; ;
14202;712;371;399;0	561;0	598;663	190;3	700;0;439;314;0	354;0	590;662	803;3	983;0; ; ; ; ; ; ; ;
14222;713;372;385;0	561;0	598;659	463;3	638;0;406;334;0	354;0	590;658	502;3	752;0; ; ; ; ; ; ; ;
14242;714;378;429;0	562;0	598;659	463;3	931;0;388;370;0	354;0	590;658	502;3	641;0; ; ; ; ; ; ; ;
14262;715;332;390;0	562;0	598;659	463;3	796;0;328;408;0	354;0	590;658	502;3	963;0; ; ; ; ; ; ; ;
14282;716;322;398;0	562;0	598;659	463;3	788;0;338;418;0	354;0	590;658	502;3	889;0; ; ; ; ; ; ; ;
14302;717;371;426;0	561;0	598;659	463;3	735;0;364;397;0	354;0	591;658	502;4	222;0; ; ; ; ; ; ; ;
14322;718;343;407;0	561;0	599;661	343;3	723;0;334;396;0	354;0	591;659	144;4	288;0; ; ; ; ; ; ; ;
14342;719;389;454;0	561;0	599;661	343;4	024;0;373;395;0	354;0	591;659	144;3	917;0; ; ; ; ; ; ; ;
14362;720;373;425;0	561;0	599;661	343;3	876;0;396;356;0	354;0	591;659	144;3	834;0; ; ; ; ; ; ; ;
14382;721;370;423;0	561;0	599;661	343;3	544;0;322;418;0	353;0	591;659	144;4	107;0; ; ; ; ; ; ; ;
14402;722;361;388;0	561;0	599;661	343;3	535;0;414;320;0	353;0	591;659	144;3	724;0; ; ; ; ; ; ; ;
14422;723;357;379;0	561;0	599;657	504;3	507;0;397;328;0	353;0	591;659	821;3	782;0; ; ; ; ; ; ; ;
14441;724;389;430;0	561;0	599;657	504;3	715;0;364;395;0	353;0	591;659	821;3	853;0; ; ; ; ; ; ; ;
14461;725;425;490;0	561;0	599;657	504;4	462;0;341;387;0	354;0	591;659	821;4	008;0; ; ; ; ; ; ; ;
14481;726;370;460;0	561;0	599;657	504;3	994;0;449;386;0	354;0	591;659	821;4	256;0; ; ; ; ; ; ; ;
14501;727;358;418;0	562;0	599;657	504;3	940;0;380;416;0	354;0	591;659	821;4	025;0; ; ; ; ; ; ; ;
14521;728;359;439;0	562;0	599;658	036;3	890;0;401;414;0	354;0	591;659	106;4	109;0; ; ; ; ; ; ; ;
14541;729;359;371;0	562;0	599;658	036;3	519;0;409;323;0	354;0	591;659	106;3	577;0; ; ; ; ; ; ; ;
14561;730;380;437;0	562;0	599;658	036;3	840;0;363;318;0	354;0	591;659	106;3	933;0; ; ; ; ; ; ; ;
14581;731;377;398;0	561;0	599;658	036;3	596;0;369;351;0	354;0	592;659	106;3	621;0; ; ; ; ; ; ; ;
14601;732;328;415;0	561;0	599;658	036;3	935;0;339;406;0	354;0	592;659	106;3	747;0; ; ; ; ; ; ; ;
14621;733;333;392;0	561;0	599;660	601;3	900;0;331;419;0	354;0	591;660	064;3	867;0; ; ; ; ; ; ; ;
14641;734;403;427;0	561;0	599;660	601;3	839;0;315;388;0	354;0	591;660	064;3	738;0; ; ; ; ; ; ; ;
14661;735;430;444;0	561;0	599;660	601;3	919;0;371;330;0	354;0	591;660	064;3	643;0; ; ; ; ; ; ; ;
14680;736;354;336;0	561;0	599;660	601;3	443;0;432;352;0	354;0	592;660	064;3	869;0; ; ; ; ; ; ; ;
14700;737;378;422;0	561;0	599;660	601;3	553;0;409;292;0	354;0	592;660	064;3	679;0; ; ; ; ; ; ; ;
14720;738;370;405;0	562;0	599;658	026;3	437;0;440;284;0	354;0	592;661	967;3	777;0; ; ; ; ; ; ; ;
14740;739;359;404;0	562;0	599;658	026;3	545;0;407;308;0	354;0	591;661	967;3	861;0; ; ; ; ; ; ; ;
14760;740;382;367;0	562;0	599;658	026;3	465;0;388;326;0	354;0	591;661	967;3	702;0; ; ; ; ; ; ; ;
14780;741;389;407;0	562;0	599;658	026;3	709;0;388;365;0	355;0	591;661	967;3	486;0; ; ; ; ; ; ; ;
14800;742;357;416;0	562;0	599;658	026;3	917;0;361;371;0	355;0	591;661	967;3	548;0; ; ; ; ; ; ; ;
14820;743;369;404;0	562;0	599;662	865;3	997;0;353;379;0	355;0	591;658	207;3	591;0; ; ; ; ; ; ; ;
14840;744;360;371;0	562;0	598;662	865;3	340;0;406;344;0	354;0	591;658	207;3	574;0; ; ; ; ; ; ; ;
14860;745;376;309;0	562;0	598;662	865;3	337;0;361;304;0	354;0	591;658	207;3	437;0; ; ; ; ; ; ; ;
14880;746;400;380;0	562;0	598;662	865;3	516;0;406;363;0	354;0	591;658	207;3	753;0; ; ; ; ; ; ; ;
14900;747;348;396;0	562;0	598;662	865;3	688;0;403;309;0	354;0	591;658	207;3	625;0; ; ; ; ; ; ; ;
14920;748;365;388;0	562;0	598;658	327;3	735;0;388;327;0	354;0	591;660	386;3	652;0; ; ; ; ; ; ; ;
14940;749;440;325;0	561;0	597;658	327;3	142;0;416;256;0	354;0	590;660	386;3	477;0; ; ; ; ; ; ; ;
14960;750;430;263;0	561;0	597;658	327;3	073;0;474;248;0	354;0	590;660	386;3	369;0;13;455;249; ; ; ; ;
14980;751;432;261;0	561;0	597;658	327;3	233;0;485;249;0	354;0	590;660	386;3	578;0;13;455;249; ; ; ; ;
14999;752;443;265;0	561;0	597;658	327;3	352;0;473;235;0	354;0	590;660	386;3	331;0;13;455;249; ; ; ; ;
15019;753;445;257;0	561;0	597;665	321;3	409;0;474;236;0	354;0	590;656	060;3	366;0;13;455;249; ; ; ; ;
15039;754;431;235;0	561;0	597;665	321;3	433;0;454;248;0	354;0	590;656	060;3	204;0;13;455;249; ; ; ; ;
15059;755;448;267;0	561;0	597;665	321;3	391;0;470;238;0	354;0	590;656	060;3	279;0;13;455;249; ; ; ; ;
15079;756;449;283;0	561;0	597;665	321;3	277;0;475;286;0	353;0	590;656	060;3	115;0; ; ; ; ; ; ; ;
15099;757;413;281;0	561;0	597;665	321;3	298;0;500;263;0	353;0	590;656	060;3	555;0; ; ; ; ; ; ; ;
15119;758;417;279;0	561;0	597;665	147;3	319;0;511;270;0	353;0	590;657	281;3	588;0; ; ; ; ; ; ; ;
15139;759;455;325;0	561;0	597;665	147;3	324;0;426;272;0	353;0	590;657	281;3	152;0; ; ; ; ; ; ; ;
15159;760;438;267;0	561;0	597;665	147;3	305;0;476;248;0	353;0	590;657	281;3	333;0; ; ; ; ; ; ; ;
15179;761;448;271;0	561;0	597;665	147;3	223;0;479;285;0	353;0	590;657	281;3	698;0; ; ; ; ; ; ; ;
15199;762;434;237;0	561;0	597;665	147;3	230;0;509;243;0	354;0	590;657	281;3	528;0; ; ; ; ; ; ; ;
15219;763;437;232;0	561;0	597;662	236;3	224;0;521;253;0	354;0	590;657	561;3	717;0; ; ; ; ; ; ; ;
15239;764;434;230;0	561;0	597;662	236;3	315;0;461;275;0	354;0	590;657	561;3	245;0; ; ; ; ; ; ; ;
15259;765;413;218;0	561;0	597;662	236;3	718;0;500;263;0	354;0	590;657	561;3	721;0; ; ; ; ; ; ; ;
15278;766;446;234;0	561;0	597;662	236;3	226;0;466;261;0	354;0	590;657	561;3	452;0; ; ; ; ; ; ; ;
15298;767;452;282;0	561;0	597;662	236;3	305;0;489;268;0	354;0	590;657	561;3	434;0;14;468;264; ; ; ; ;
15318;768;457;286;0	561;0	597;660	715;3	375;0;474;264;0	354;0	590;661	428;3	436;0;14;468;264; ; ; ; ;
15338;769;448;251;0	561;0	597;660	715;3	225;0;468;254;0	353;0	590;661	428;3	339;0;14;468;264; ; ; ; ;
15358;770;443;237;0	561;0	597;660	715;3	386;0;486;272;0	353;0	590;661	428;3	497;0;14;468;264; ; ; ; ;
15378;771;461;273;0	561;0	597;660	715;3	313;0;496;252;0	353;0	590;661	428;3	532;0;14;468;264; ; ; ; ;
15398;772;454;248;0	561;0	597;660	715;3	425;0;485;290;0	353;0	590;661	428;3	716;0;14;468;264; ; ; ; ;
15418;773;455;252;0	561;0	597;659	455;3	407;0;488;290;0	354;0	590;660	273;3	794;0;14;468;264; ; ; ; ;
15438;774;409;213;0	561;0	597;659	455;3	171;0;419;205;0	354;0	590;660	273;3	233;0; ; ; ; ; ; ; ;
15458;775;381;169;0	562;0	597;659	455;3	182;0;360;128;0	355;0	589;660	273;3	504;0; ; ; ; ; ; ; ;
15478;776;318;167;0	562;0	597;659	455;3	426;0;376;141;0	355;0	589;660	273;3	278;0; ; ; ; ; ; ; ;
15498;777;359;211;0	562;0	597;659	455;3	438;0;384;156;0	355;0	589;660	273;3	723;0; ; ; ; ; ; ; ;
15518;778;332;193;0	562;0	597;655	876;3	431;0;392;177;0	355;0	589;654	763;3	690;0; ; ; ; ; ; ; ;
15538;779;345;182;0	562;0	597;655	876;3	391;0;359;135;0	355;0	589;654	763;3	124;0; ; ; ; ; ; ; ;
15558;780;376;191;0	562;0	597;655	876;3	426;0;380;177;0	355;0	589;654	763;3	291;0; ; ; ; ; ; ; ;
15578;781;321;165;0	562;0	597;655	876;3	360;0;365;146;0	354;0	589;654	763;3	239;0;15;359;158; ; ; ; ;
15597;782;362;172;0	561;0	597;655	876;3	199;0;359;144;0	354;0	589;654	763;3	442;0;15;359;158; ; ; ; ;
15617;783;363;171;0	561;0	597;654	471;3	177;0;365;139;0	354;0	589;657	205;3	487;0;15;359;158; ; ; ; ;
15637;784;360;156;0	561;0	597;654	471;3	354;0;373;138;0	354;0	589;657	205;3	488;0;15;359;158; ; ; ; ;
15657;785;363;169;0	561;0	597;654	471;3	456;0;323;140;0	354;0	589;657	205;3	342;0;15;359;158; ; ; ; ;
15677;786;375;158;0	561;0	597;654	471;3	302;0;360;176;0	354;0	589;657	205;3	313;0;15;359;158; ; ; ; ;
15697;787;361;176;0	561;0	597;654	471;3	243;0;362;159;0	354;0	590;657	205;3	120;0;15;359;158; ; ; ; ;
15717;788;365;172;0	562;0	597;655	753;3	253;0;363;176;0	354;0	590;653	507;3	020;0;15;359;158; ; ; ; ;
15737;789;324;166;0	562;0	597;655	753;3	498;0;361;150;0	354;0	590;653	507;3	341;0;15;359;158; ; ; ; ;
15757;790;358;164;0	562;0	597;655	753;3	286;0;370;166;0	355;0	590;653	507;3	243;0;15;359;158; ; ; ; ;
15777;791;338;192;0	562;0	597;655	753;3	236;0;368;130;0	354;0	590;653	507;3	488;0;15;359;158; ; ; ; ;
15797;792;350;165;0	562;0	597;655	753;3	238;0;379;126;0	354;0	590;653	507;3	356;0;15;359;158; ; ; ; ;
15817;793;342;172;0	562;0	597;655	396;3	238;0;379;118;0	354;0	590;656	270;3	383;0;15;359;158; ; ; ; ;
15837;794;355;192;0	562;0	597;655	396;3	432;0;398;161;0	354;0	590;656	270;3	493;0; ; ; ; ; ; ; ;
15857;795;328;173;0	562;0	597;655	396;3	212;0;364;209;0	355;0	590;656	270;3	634;0; ; ; ; ; ; ; ;
15876;796;276;404;0	562;0	599;655	396;3	753;0;269;268;0	356;0	592;656	270;3	494;0; ; ; ; ; ; ; ;
15896;797;170;424;0	563;0	600;655	396;3	751;0;246;372;0	357;0	593;656	270;3	491;0; ; ; ; ; ; ; ;
15916;798;127;446;0	563;0	600;653	896;3	742;0;223;428;0	356;0	593;661	248;3	553;0; ; ; ; ; ; ; ;
15936;799;211;413;0	563;0	600;653	896;3	426;0;256;355;0	356;0	593;661	248;3	547;0; ; ; ; ; ; ; ;
15956;800;242;440;0	564;0	600;653	896;3	512;0;-800;-600;0	564;0	600;-1	000;-1	000;4; ; ; ; ; ; ; ;
15976;801;221;440;0	564;0	600;653	896;3	424;0;-800;-600;0	564;0	600;-1	000;-1	000;4; ; ; ; ; ; ; ;
15996;802;189;391;0	564;0	600;653	896;3	375;0;231;405;0	356;0	593;661	248;3	619;0; ; ; ; ; ; ; ;
16016;803;195;402;0	564;0	600;654	646;3	395;0;231;406;0	356;0	593;660	743;3	616;0; ; ; ; ; ; ; ;
16036;804;260;440;0	564;0	600;654	646;3	580;0;255;333;0	356;0	593;660	743;3	849;0; ; ; ; ; ; ; ;
16056;805;211;424;0	564;0	600;654	646;3	506;0;-800;-600;0	564;0	600;-1	000;-1	000;4; ; ; ; ; ; ; ;
16076;806;244;433;0	564;0	600;654	646;3	615;0;179;259;0	356;0	593;660	743;3	399;0; ; ; ; ; ; ; ;
16096;807;252;478;0	563;0	600;654	646;3	605;0;-800;-600;0	563;0	600;-1	000;-1	000;4; ; ; ; ; ; ; ;
16116;808;236;475;0	563;0	600;655	740;3	604;0;-800;-600;0	356;0	593;-1	000;-1	000;4; ; ; ; ; ; ; ;
16136;809;189;437;0	563;0	600;655	740;3	739;0;233;390;0	356;0	593;658	860;3	736;0; ; ; ; ; ; ; ;
16156;810;273;492;0	563;0	600;655	740;3	848;0;-800;-600;0	563;0	600;-1	000;-1	000;4; ; ; ; ; ; ; ;
16176;811;215;414;0	563;0	600;655	740;3	520;0;277;374;0	356;0	593;658	860;3	570;0; ; ; ; ; ; ; ;
16195;812;240;447;0	564;0	600;655	740;3	547;0;196;354;0	356;0	593;658	860;3	749;0; ; ; ; ; ; ; ;
16215;813;209;454;0	564;0	600;656	446;3	578;0;197;356;0	356;0	593;657	215;3	740;0; ; ; ; ; ; ; ;
16235;814;240;426;0	564;0	600;656	446;3	801;0;222;336;0	356;0	593;657	215;3	644;0; ; ; ; ; ; ; ;
16255;815;225;442;0	564;0	600;656	446;3	466;0;280;355;0	356;0	593;657	215;3	787;0; ; ; ; ; ; ; ;
16275;816;166;407;0	564;0	600;656	446;3	540;0;252;360;0	356;0	593;657	215;3	946;0; ; ; ; ; ; ; ;
16295;817;162;388;0	564;0	600;656	446;3	496;0;277;328;0	356;0	593;657	215;3	715;0; ; ; ; ; ; ; ;
16315;818;161;387;0	564;0	600;653	671;3	517;0;264;332;0	356;0	593;662	909;3	863;0; ; ; ; ; ; ; ;
16335;819;238;418;0	564;0	600;653	671;3	763;0;219;349;0	356;0	593;662	909;3	826;0; ; ; ; ; ; ; ;
16355;820;196;452;0	564;0	600;653	671;3	813;0;242;411;0	356;0	593;662	909;3	731;0; ; ; ; ; ; ; ;
16375;821;263;426;0	564;0	600;653	671;3	552;0;257;311;0	356;0	593;662	909;3	844;0; ; ; ; ; ; ; ;
16395;822;226;424;0	564;0	600;653	671;3	746;0;231;361;0	356;0	593;662	909;3	681;0; ; ; ; ; ; ; ;
16415;823;219;419;0	563;0	600;657	125;3	723;0;246;374;0	356;0	593;655	806;3	664;0; ; ; ; ; ; ; ;
16435;824;197;436;0	564;0	600;657	125;3	770;0;-800;-600;0	564;0	600;-1	000;-1	000;4; ; ; ; ; ; ; ;
16455;825;236;418;0	564;0	600;657	125;3	846;0;234;390;0	356;0	593;655	806;3	586;0; ; ; ; ; ; ; ;
16474;826;291;462;0	564;0	600;657	125;3	823;0;260;460;0	356;0	593;655	806;4	130;0; ; ; ; ; ; ; ;
16494;827;242;375;0	564;0	600;657	125;3	651;0;242;436;0	356;0	593;655	806;3	887;0; ; ; ; ; ; ; ;
16514;828;261;372;0	564;0	600;656	724;3	672;0;255;473;0	356;0	593;659	700;4	192;0; ; ; ; ; ; ; ;
16534;829;242;427;0	564;0	600;656	724;3	822;0;253;385;0	356;0	593;659	700;3	932;0; ; ; ; ; ; ; ;
16554;830;214;397;0	564;0	600;656	724;3	800;0;258;327;0	356;0	593;659	700;4	090;0; ; ; ; ; ; ; ;
16574;831;247;436;0	564;0	600;656	724;3	991;0;250;367;0	356;0	593;659	700;4	041;0; ; ; ; ; ; ; ;
16594;832;269;482;0	564;0	600;656	724;3	798;0;217;393;0	356;0	593;659	700;3	695;0; ; ; ; ; ; ; ;
16614;833;266;481;0	563;0	599;657	507;3	865;0;214;377;0	356;0	592;657	617;3	730;0; ; ; ; ; ; ; ;
16634;834;318;364;0	563;0	599;657	507;3	839;0;313;305;0	356;0	592;657	617;3	679;0; ; ; ; ; ; ; ;
16654;835;309;321;0	563;0	598;657	507;3	586;0;314;304;0	356;0	592;657	617;4	127;0; ; ; ; ; ; ; ;
16674;836;323;301;0	563;0	598;657	507;3	535;0;343;301;0	355;0	592;657	617;4	085;0; ; ; ; ; ; ; ;
16694;837;291;288;0	563;0	598;657	507;3	633;0;310;259;0	355;0	592;657	617;4	028;0; ; ; ; ; ; ; ;
16714;838;291;276;0	562;0	598;657	306;3	630;0;319;250;0	355;0	592;661	244;4	002;0; ; ; ; ; ; ; ;
16734;839;335;385;0	562;0	598;657	306;3	807;0;325;302;0	355;0	592;661	244;3	965;0; ; ; ; ; ; ; ;
16754;840;301;337;0	563;0	598;657	306;3	734;0;286;289;0	355;0	592;661	244;3	902;0; ; ; ; ; ; ; ;
16774;841;329;413;0	563;0	598;657	306;4	013;0;287;211;0	355;0	592;661	244;3	715;0; ; ; ; ; ; ; ;
16793;842;342;393;0	563;0	598;657	306;4	015;0;300;313;0	355;0	592;661	244;3	817;0; ; ; ; ; ; ; ;
16813;843;333;388;0	563;0	598;658	694;4	025;0;281;289;0	355;0	592;659	775;3	719;0; ; ; ; ; ; ; ;
16833;844;311;344;0	563;0	598;658	694;3	649;0;307;258;0	355;0	592;659	775;3	653;0; ; ; ; ; ; ; ;
16853;845;332;421;0	563;0	598;658	694;3	785;0;314;287;0	355;0	592;659	775;3	762;0; ; ; ; ; ; ; ;
16873;846;355;395;0	563;0	598;658	694;3	724;0;362;315;0	355;0	592;659	775;4	013;0;16;362;351; ; ; ; ;
16893;847;338;379;0	563;0	598;658	694;4	027;0;339;312;0	355;0	592;659	775;3	880;0;16;362;351; ; ; ; ;
16913;848;350;412;0	562;0	598;662	129;4	108;0;358;306;0	355;0	592;663	896;4	027;0;16;362;351; ; ; ; ;
16933;849;369;395;0	562;0	598;662	129;3	876;0;382;350;0	355;0	592;663	896;3	804;0;16;362;351; ; ; ; ;
16953;850;376;395;0	562;0	598;662	129;3	717;0;326;334;0	355;0	592;663	896;3	896;0;16;362;351; ; ; ; ;
16973;851;344;361;0	562;0	598;662	129;3	595;0;382;361;0	355;0	592;663	896;4	112;0;16;362;351; ; ; ; ;
16993;852;378;342;0	562;0	598;662	129;3	510;0;348;330;0	354;0	592;663	896;3	812;0;16;362;351; ; ; ; ;
17013;853;367;332;0	562;0	598;659	111;3	410;0;374;339;0	354;0	592;661	916;3	901;0;16;362;351; ; ; ; ;
17033;854;358;346;0	562;0	598;659	111;3	703;0;368;334;0	354;0	592;661	916;3	854;0;16;362;351; ; ; ; ;
17052;855;317;369;0	562;0	598;659	111;3	922;0;442;330;0	354;0	592;661	916;4	291;0;16;362;351; ; ; ; ;
17072;856;351;391;0	562;0	598;659	111;3	908;0;348;319;0	354;0	592;661	916;3	729;0; ; ; ; ; ; ; ;
17092;857;381;402;0	562;0	598;659	111;3	948;0;374;324;0	354;0	592;661	916;3	964;0; ; ; ; ; ; ; ;
17112;858;371;413;0	562;0	598;660	492;3	960;0;388;320;0	354;0	592;661	223;4	048;0; ; ; ; ; ; ; ;
17132;859;363;373;0	562;0	598;660	492;3	716;0;404;314;0	354;0	592;661	223;4	080;0; ; ; ; ; ; ; ;
17152;860;352;247;0	562;0	598;660	492;3	230;0;421;359;0	354;0	592;661	223;3	965;0; ; ; ; ; ; ; ;
17172;861;365;314;0	562;0	598;660	492;3	292;0;412;320;0	354;0	592;661	223;4	139;0; ; ; ; ; ; ; ;
17192;862;382;368;0	562;0	598;660	492;3	638;0;405;393;0	354;0	592;661	223;4	100;0; ; ; ; ; ; ; ;
17212;863;382;325;0	562;0	598;657	094;3	386;0;412;389;0	354;0	592;663	436;4	101;0; ; ; ; ; ; ; ;
17232;864;355;391;0	562;0	598;657	094;3	943;0;405;344;0	354;0	592;663	436;3	945;0; ; ; ; ; ; ; ;
17252;865;358;362;0	562;0	598;657	094;3	907;0;360;383;0	354;0	592;663	436;4	019;0; ; ; ; ; ; ; ;
17272;866;393;349;0	562;0	598;657	094;3	613;0;380;377;0	354;0	592;663	436;4	396;0; ; ; ; ; ; ; ;
17292;867;315;405;0	562;0	598;657	094;4	043;0;407;378;0	354;0	592;663	436;3	869;0; ; ; ; ; ; ; ;
17312;868;321;387;0	562;0	598;657	578;3	963;0;389;384;0	354;0	592;658	018;3	962;0; ; ; ; ; ; ; ;
17332;869;386;465;0	562;0	598;657	578;4	059;0;372;342;0	354;0	592;658	018;3	732;0; ; ; ; ; ; ; ;
17352;870;378;309;0	562;0	598;657	578;3	268;0;383;378;0	354;0	592;658	018;3	886;0; ; ; ; ; ; ; ;
17371;871;401;287;0	562;0	598;657	578;3	724;0;383;355;0	354;0	592;658	018;3	714;0; ; ; ; ; ; ; ;
17391;872;403;374;0	562;0	598;657	578;3	204;0;397;321;0	354;0	592;658	018;3	606;0; ; ; ; ; ; ; ;
17411;873;399;278;0	562;0	598;662	313;3	357;0;399;326;0	354;0	592;663	778;3	661;0; ; ; ; ; ; ; ;
17431;874;367;353;0	562;0	598;662	313;3	456;0;411;318;0	354;0	592;663	778;3	665;0; ; ; ; ; ; ; ;
17451;875;-800;-600;-1	000;-1	000;-1	000;-1	000;4;-800;-600;-1	000;-1	000;-1	000;-1	000;4; ; ; ; ; ; ; ;
17471;876;383;376;0	562;0	598;662	313;3	636;0;422;329;0	354;0	592;663	778;3	903;0; ; ; ; ; ; ; ;
17491;877;402;448;0	562;0	598;662	313;4	007;0;379;343;0	354;0	592;663	778;3	805;0; ; ; ; ; ; ; ;
17511;878;413;469;0	562;0	598;657	997;4	103;0;381;354;0	354;0	592;658	861;3	872;0; ; ; ; ; ; ; ;
17531;879;368;374;0	562;0	598;657	997;3	561;0;363;321;0	354;0	592;658	861;3	642;0; ; ; ; ; ; ; ;
17551;880;382;378;0	562;0	598;657	997;3	494;0;355;333;0	354;0	592;658	861;3	752;0; ; ; ; ; ; ; ;
17571;881;380;314;0	562;0	598;657	997;3	459;0;437;322;0	354;0	592;658	861;3	836;0; ; ; ; ; ; ; ;
17591;882;359;381;0	562;0	598;657	997;3	688;0;421;357;0	354;0	592;658	861;3	727;0; ; ; ; ; ; ; ;
17611;883;364;360;0	562;0	598;658	992;3	662;0;408;358;0	354;0	592;662	026;3	764;0; ; ; ; ; ; ; ;
17631;884;390;407;0	562;0	598;658	992;3	902;0;362;383;0	354;0	592;662	026;3	819;0; ; ; ; ; ; ; ;
17651;885;375;381;0	562;0	598;658	992;3	682;0;-800;-600;0	562;0	598;-1	000;-1	000;4; ; ; ; ; ; ; ;
17670;886;375;306;0	562;0	599;658	992;3	525;0;378;310;0	354;0	592;662	026;3	794;0; ; ; ; ; ; ; ;
17690;887;373;423;0	562;0	599;658	992;3	752;0;372;351;0	354;0	592;662	026;3	713;0; ; ; ; ; ; ; ;
17710;888;370;390;0	562;0	599;661	373;3	737;0;373;352;0	354;0	593;660	825;3	706;0; ; ; ; ; ; ; ;
17730;889;368;344;0	562;0	599;661	373;3	669;0;366;302;0	354;0	592;660	825;3	545;0; ; ; ; ; ; ; ;
17750;890;387;386;0	562;0	599;661	373;3	738;0;410;308;0	354;0	592;660	825;3	312;0; ; ; ; ; ; ; ;
17770;891;369;318;0	562;0	599;661	373;3	441;0;361;324;0	354;0	592;660	825;3	525;0; ; ; ; ; ; ; ;
17790;892;370;364;0	562;0	599;661	373;3	572;0;362;329;0	354;0	592;660	825;3	722;0; ; ; ; ; ; ; ;
17810;893;376;373;0	562;0	599;658	364;3	508;0;374;338;0	354;0	592;657	803;3	657;0; ; ; ; ; ; ; ;
17830;894;337;313;0	562;0	598;658	364;3	248;0;365;245;0	355;0	592;657	803;3	799;0; ; ; ; ; ; ; ;
17850;895;300;323;0	562;0	598;658	364;3	624;0;295;358;0	355;0	592;657	803;3	926;0; ; ; ; ; ; ; ;
17870;896;337;339;0	563;0	598;658	364;3	581;0;318;268;0	355;0	592;657	803;3	405;0; ; ; ; ; ; ; ;
17890;897;320;356;0	563;0	598;658	364;3	466;0;317;256;0	355;0	592;657	803;3	407;0; ; ; ; ; ; ; ;
17910;898;307;365;0	563;0	598;662	161;3	682;0;314;296;0	355;0	592;654	375;3	392;0; ; ; ; ; ; ; ;
17930;899;300;259;0	563;0	598;662	161;3	142;0;344;308;0	355;0	592;654	375;4	012;0; ; ; ; ; ; ; ;
17950;900;306;293;0	563;0	598;662	161;3	619;0;332;345;0	355;0	592;654	375;3	955;0; ; ; ; ; ; ; ;
17970;901;310;330;0	563;0	598;662	161;3	540;0;347;330;0	355;0	592;654	375;3	703;0; ; ; ; ; ; ; ;
17989;902;230;293;0	563;0	598;662	161;3	673;0;347;231;0	355;0	592;654	375;3	501;0; ; ; ; ; ; ; ;
18009;903;225;305;0	563;0	598;661	642;3	662;0;346;240;0	355;0	592;653	579;3	363;0; ; ; ; ; ; ; ;
18029;904;313;373;0	563;0	598;661	642;3	588;0;317;291;0	355;0	592;653	579;3	427;0; ; ; ; ; ; ; ;
18049;905;281;300;0	563;0	598;661	642;3	418;0;313;237;0	355;0	592;653	579;3	490;0; ; ; ; ; ; ; ;
18069;906;303;287;0	563;0	598;661	642;3	231;0;286;251;0	355;0	592;653	579;3	522;0; ; ; ; ; ; ; ;
18091;907;276;354;0	563;0	598;661	642;3	475;0;339;294;0	355;0	592;653	579;3	689;0; ; ; ; ; ; ; ;
18109;908;285;319;0	562;0	600;655	992;3	403;0;332;260;0	355;0	593;662	009;3	798;0; ; ; ; ; ; ; ;
18129;909;293;402;0	562;0	600;655	992;3	404;0;367;329;0	356;0	593;662	009;3	946;0; ; ; ; ; ; ; ;
18149;910;287;445;0	563;0	600;655	992;3	842;0;297;359;0	356;0	593;662	009;3	334;0; ; ; ; ; ; ; ;
18169;911;269;395;0	563;0	600;655	992;3	705;0;-800;-600;0	563;0	600;-1	000;-1	000;4; ; ; ; ; ; ; ;
18189;912;281;489;0	563;0	600;655	992;4	014;0;325;370;0	356;0	593;662	009;3	729;0; ; ; ; ; ; ; ;
18211;913;277;488;0	563;0	600;654	818;4	019;0;326;373;0	356;0	593;658	474;3	709;0; ; ; ; ; ; ; ;
18229;914;335;503;0	563;0	600;654	818;3	661;0;362;412;0	356;0	593;658	474;3	880;0; ; ; ; ; ; ; ;
18249;915;301;469;0	563;0	600;654	818;4	113;0;314;371;0	356;0	593;658	474;3	403;0; ; ; ; ; ; ; ;
18268;916;249;429;0	563;0	600;654	818;4	182;0;342;337;0	356;0	593;658	474;3	422;0; ; ; ; ; ; ; ;
18288;917;321;485;0	563;0	600;654	818;4	060;0;323;365;0	356;0	593;658	474;3	759;0; ; ; ; ; ; ; ;
18308;918;289;456;0	563;0	600;655	502;4	070;0;336;348;0	356;0	593;662	444;3	535;0; ; ; ; ; ; ; ;
18328;919;285;421;0	563;0	600;655	502;3	822;0;329;431;0	356;0	593;662	444;4	259;0; ; ; ; ; ; ; ;
18348;920;194;371;0	563;0	600;655	502;3	918;0;284;352;0	356;0	593;662	444;3	448;0; ; ; ; ; ; ; ;
18368;921;286;459;0	563;0	600;655	502;3	723;0;316;350;0	356;0	593;662	444;3	462;0; ; ; ; ; ; ; ;
18388;922;316;482;0	563;0	600;655	502;3	606;0;361;356;0	356;0	593;662	444;3	767;0; ; ; ; ; ; ; ;
18409;923;295;484;0	563;0	600;656	896;3	594;0;345;363;0	356;0	593;654	826;3	835;0; ; ; ; ; ; ; ;
18428;924;274;448;0	563;0	600;656	896;3	501;0;299;337;0	356;0	593;654	826;3	221;0; ; ; ; ; ; ; ;
18449;925;350;478;0	564;0	600;656	896;3	856;0;-800;-600;0	564;0	600;-1	000;-1	000;4; ; ; ; ; ; ; ;
18468;926;266;411;0	564;0	600;656	896;3	564;0;291;390;0	356;0	592;654	826;3	437;0; ; ; ; ; ; ; ;
18488;927;354;508;0	564;0	599;656	896;3	741;0;311;376;0	356;0	592;654	826;3	734;0; ; ; ; ; ; ; ;
18508;928;327;495;0	564;0	599;658	792;3	615;0;311;372;0	356;0	592;658	743;3	755;0; ; ; ; ; ; ; ;
18528;929;289;442;0	564;0	599;658	792;3	935;0;299;418;0	356;0	592;658	743;3	606;0; ; ; ; ; ; ; ;
18548;930;358;501;0	564;0	599;658	792;3	832;0;345;348;0	356;0	592;658	743;3	682;0; ; ; ; ; ; ; ;
18567;931;290;411;0	563;0	599;658	792;3	779;0;284;402;0	356;0	592;658	743;3	553;0; ; ; ; ; ; ; ;
18587;932;318;396;0	564;0	599;658	792;3	313;0;300;356;0	356;0	592;658	743;3	669;0; ; ; ; ; ; ; ;
18609;933;336;382;0	563;0	599;658	221;3	194;0;306;378;0	356;0	592;657	362;3	614;0; ; ; ; ; ; ; ;
18627;934;261;420;0	563;0	599;658	221;3	578;0;340;332;0	356;0	592;657	362;3	644;0; ; ; ; ; ; ; ;
18649;935;307;417;0	563;0	599;658	221;3	399;0;305;321;0	356;0	592;657	362;3	329;0; ; ; ; ; ; ; ;
18667;936;263;415;0	563;0	599;658	221;3	364;0;307;348;0	356;0	592;657	362;3	438;0; ; ; ; ; ; ; ;
18689;937;251;368;0	563;0	599;658	221;3	610;0;263;343;0	356;0	592;657	362;3	322;0; ; ; ; ; ; ; ;
18707;938;265;362;0	564;0	599;658	485;3	516;0;251;340;0	356;0	592;657	342;3	356;0; ; ; ; ; ; ; ;
18729;939;301;397;0	564;0	599;658	485;3	300;0;285;355;0	356;0	592;657	342;3	164;0; ; ; ; ; ; ; ;
18747;940;282;421;0	564;0	599;658	485;3	538;0;329;365;0	356;0	592;657	342;3	578;0; ; ; ; ; ; ; ;
18769;941;299;445;0	564;0	599;658	485;3	723;0;280;269;0	356;0	592;657	342;3	303;0; ; ; ; ; ; ; ;
18787;942;321;461;0	564;0	599;658	485;3	724;0;-800;-600;0	564;0	599;-1	000;-1	000;4; ; ; ; ; ; ; ;
18807;943;320;479;0	564;0	599;654	916;3	705;0;-800;-600;0	356;0	592;-1	000;-1	000;4; ; ; ; ; ; ; ;
18827;944;307;452;0	564;0	599;654	916;3	483;0;285;374;0	356;0	592;658	532;3	503;0; ; ; ; ; ; ; ;
18850;945;296;449;0	564;0	599;654	916;3	629;0;286;375;0	356;0	592;658	532;3	561;0; ; ; ; ; ; ; ;
18866;946;335;435;0	564;0	599;654	916;3	468;0;253;330;0	356;0	592;658	532;3	594;0; ; ; ; ; ; ; ;
18886;947;364;482;0	564;0	599;654	916;4	006;0;327;348;0	356;0	592;658	532;3	695;0; ; ; ; ; ; ; ;
18906;948;371;476;0	562;0	599;660	393;4	116;0;322;333;0	355;0	591;661	778;3	765;0; ; ; ; ; ; ; ;
18926;949;412;341;0	562;0	599;660	393;3	136;0;458;309;0	355;0	592;661	778;3	807;0; ; ; ; ; ; ; ;
18946;950;-800;-600;-1	000;-1	000;-1	000;-1	000;4;-800;-600;-1	000;-1	000;-1	000;-1	000;4; ; ; ; ; ; ; ;
18966;951;377;378;0	562;0	599;660	393;3	686;0;440;349;0	354;0	592;661	778;3	611;0; ; ; ; ; ; ; ;
18986;952;-800;-600;0	354;0	592;-1	000;-1	000;4;469;331;0	354;0	592;661	778;3	907;0; ; ; ; ; ; ; ;
19006;953;-800;-600;0	562;0	599;-1	000;-1	000;4;463;347;0	354;0	592;661	754;3	853;0; ; ; ; ; ; ; ;
19026;954;375;374;0	562;0	599;657	654;3	346;0;451;326;0	354;0	592;661	754;3	379;0; ; ; ; ; ; ; ;
19046;955;425;418;0	562;0	599;657	654;3	828;0;471;318;0	354;0	592;661	754;3	427;0;17;431;347; ; ; ; ;
19066;956;428;363;0	562;0	599;657	654;3	283;0;446;331;0	354;0	592;661	754;3	209;0;17;431;347; ; ; ; ;
19086;957;404;319;0	562;0	599;657	654;3	355;0;441;360;0	354;0	592;661	754;3	373;0;17;431;347; ; ; ; ;
19106;958;400;321;0	562;0	599;659	342;3	468;0;444;361;0	354;0	592;662	514;3	345;0;17;431;347; ; ; ; ;
19126;959;431;405;0	562;0	599;659	342;3	534;0;435;329;0	354;0	592;662	514;3	297;0;17;431;347; ; ; ; ;
19146;960;427;360;0	562;0	599;659	342;3	185;0;456;321;0	354;0	592;662	514;3	655;0;17;431;347; ; ; ; ;
19165;961;400;324;0	562;0	599;659	342;3	205;0;-800;-600;0	562;0	599;-1	000;-1	000;4; ; ; ; ; ; ; ;
19185;962;413;336;0	562;0	599;659	342;3	252;0;482;315;0	354;0	592;662	514;3	585;0; ; ; ; ; ; ; ;
19205;963;404;349;0	562;0	600;657	854;3	274;0;481;317;0	354;0	593;660	176;3	573;0; ; ; ; ; ; ; ;
19225;964;481;485;0	561;0	600;657	854;3	851;0;452;379;0	354;0	593;660	176;3	321;0; ; ; ; ; ; ; ;
19245;965;409;436;0	561;0	600;657	854;3	872;0;482;328;0	354;0	593;660	176;3	383;0; ; ; ; ; ; ; ;
19265;966;441;481;0	561;0	600;657	854;3	520;0;473;381;0	354;0	593;660	176;3	625;0; ; ; ; ; ; ; ;
19285;967;434;400;0	561;0	600;657	854;3	370;0;479;417;0	354;0	593;660	176;3	768;0; ; ; ; ; ; ; ;
19305;968;429;402;0	561;0	600;659	398;3	227;0;478;407;0	353;0	593;660	627;3	915;0; ; ; ; ; ; ; ;
19325;969;482;490;0	561;0	600;659	398;3	947;0;475;321;0	353;0	593;660	627;3	554;0; ; ; ; ; ; ; ;
19345;970;-800;-600;0	353;0	593;-1	000;-1	000;4;517;397;0	353;0	593;660	627;3	963;0; ; ; ; ; ; ; ;
19365;971;434;323;0	561;0	600;659	398;3	511;0;454;362;0	353;0	593;660	627;3	436;0; ; ; ; ; ; ; ;
19385;972;421;401;0	561;0	600;659	398;3	445;0;488;360;0	354;0	593;660	627;3	919;0; ; ; ; ; ; ; ;
19405;973;420;399;0	561;0	600;662	416;3	461;0;491;363;0	354;0	593;655	352;3	699;0; ; ; ; ; ; ; ;
19425;974;463;446;0	561;0	600;662	416;3	734;0;475;409;0	354;0	593;655	352;3	530;0; ; ; ; ; ; ; ;
19444;975;466;423;0	561;0	600;662	416;3	747;0;454;374;0	354;0	593;655	352;3	583;0; ; ; ; ; ; ; ;
19464;976;428;409;0	561;0	600;662	416;3	815;0;465;397;0	354;0	593;655	352;3	662;0; ; ; ; ; ; ; ;
19484;977;398;399;0	562;0	600;662	416;3	631;0;485;377;0	354;0	593;655	352;3	556;0; ; ; ; ; ; ; ;
19504;978;385;392;0	562;0	600;658	030;3	623;0;479;384;0	354;0	593;656	410;3	610;0; ; ; ; ; ; ; ;
19524;979;480;439;0	562;0	600;658	030;3	780;0;456;382;0	354;0	593;656	410;3	916;0; ; ; ; ; ; ; ;
19544;980;484;488;0	562;0	600;658	030;4	052;0;491;370;0	354;0	593;656	410;3	633;0; ; ; ; ; ; ; ;
19564;981;492;347;0	562;0	600;658	030;3	758;0;498;338;0	354;0	593;656	410;3	593;0; ; ; ; ; ; ; ;
19584;982;399;374;0	561;0	600;658	030;3	565;0;441;364;0	354;0	593;656	410;3	815;0; ; ; ; ; ; ; ;
19604;983;394;353;0	561;0	600;663	329;3	638;0;460;351;0	354;0	593;656	819;3	657;0; ; ; ; ; ; ; ;
19624;984;477;451;0	561;0	600;663	329;4	158;0;485;355;0	354;0	593;656	819;3	641;0; ; ; ; ; ; ; ;
19644;985;399;463;0	561;0	600;663	329;4	372;0;415;394;0	354;0	593;656	819;3	667;0; ; ; ; ; ; ; ;
19664;986;441;462;0	562;0	600;663	329;4	401;0;431;370;0	354;0	593;656	819;3	637;0; ; ; ; ; ; ; ;
19684;987;387;383;0	562;0	599;663	329;4	227;0;428;315;0	355;0	592;656	819;3	876;0; ; ; ; ; ; ; ;
19704;988;397;383;0	563;0	599;661	983;4	338;0;437;323;0	355;0	592;659	327;3	916;0; ; ; ; ; ; ; ;
19724;989;351;389;0	563;0	599;661	983;4	026;0;396;319;0	355;0	592;659	327;4	336;0; ; ; ; ; ; ; ;
19744;990;325;393;0	563;0	599;661	983;4	311;0;387;327;0	355;0	592;659	327;3	820;0; ; ; ; ; ; ; ;
19764;991;392;349;0	563;0	600;661	983;3	743;0;365;350;0	355;0	592;659	327;4	118;0; ; ; ; ; ; ; ;
19783;992;373;375;0	563;0	599;661	983;3	749;0;335;337;0	355;0	592;659	327;3	814;0; ; ; ; ; ; ; ;
19803;993;379;365;0	563;0	599;662	886;3	760;0;319;349;0	355;0	592;659	165;3	909;0; ; ; ; ; ; ; ;
19823;994;361;324;0	563;0	599;662	886;3	924;0;384;322;0	355;0	592;659	165;3	900;0;18;373;347; ; ; ; ;
19843;995;408;354;0	563;0	599;662	886;3	863;0;360;346;0	355;0	592;659	165;3	877;0;18;373;347; ; ; ; ;
19863;996;363;340;0	563;0	599;662	886;3	721;0;371;312;0	355;0	592;659	165;3	774;0;18;373;347; ; ; ; ;
19883;997;342;350;0	562;0	599;662	886;3	665;0;400;323;0	355;0	592;659	165;4	005;0;18;373;347; ; ; ; ;
19903;998;357;350;0	562;0	599;655	913;3	573;0;392;327;0	355;0	592;658	948;3	976;0;18;373;347; ; ; ; ;
19923;999;367;380;0	562;0	599;655	913;3	761;0;357;315;0	355;0	592;658	948;3	668;0;18;373;347; ; ; ; ;
19943;1000;385;387;0	563;0	599;655	913;3	781;0;366;348;0	355;0	592;658	948;3	741;0;18;373;347; ; ; ; ;
19963;1001;367;355;0	563;0	599;655	913;3	715;0;401;377;0	355;0	592;658	948;3	988;0;18;373;347; ; ; ; ;
19983;1002;344;399;0	563;0	599;655	913;4	256;0;370;292;0	355;0	592;658	948;3	922;0; ; ; ; ; ; ; ;
20003;1003;344;387;0	563;0	599;662	128;4	331;0;380;309;0	355;0	592;664	386;3	887;0; ; ; ; ; ; ; ;
20023;1004;343;375;0	563;0	599;662	128;4	132;0;368;383;0	355;0	592;664	386;4	425;0; ; ; ; ; ; ; ;
20042;1005;366;328;0	563;0	599;662	128;3	948;0;375;351;0	355;0	592;664	386;4	210;0; ; ; ; ; ; ; ;
20062;1006;391;426;0	563;0	599;662	128;4	266;0;345;376;0	355;0	592;664	386;4	208;0; ; ; ; ; ; ; ;
20082;1007;324;314;0	562;0	599;662	128;3	647;0;396;348;0	355;0	592;664	386;4	148;0; ; ; ; ; ; ; ;
20102;1008;343;348;0	562;0	599;656	126;3	621;0;396;360;0	355;0	592;659	071;4	095;0; ; ; ; ; ; ; ;
20122;1009;378;266;0	562;0	599;656	126;3	671;0;392;310;0	355;0	592;659	071;3	802;0; ; ; ; ; ; ; ;
20142;1010;346;320;0	562;0	599;656	126;3	447;0;410;282;0	355;0	592;659	071;3	806;0; ; ; ; ; ; ; ;
20162;1011;375;375;0	562;0	599;656	126;3	772;0;365;313;0	355;0	593;659	071;3	968;0; ; ; ; ; ; ; ;
20182;1012;373;371;0	562;0	600;656	126;3	549;0;347;378;0	355;0	593;659	071;3	998;0; ; ; ; ; ; ; ;
20202;1013;371;366;0	562;0	600;657	672;3	516;0;341;377;0	355;0	593;659	028;4	029;0; ; ; ; ; ; ; ;
20222;1014;367;340;0	562;0	600;657	672;3	893;0;347;357;0	355;0	593;659	028;3	927;0; ; ; ; ; ; ; ;
20242;1015;376;370;0	563;0	599;657	672;3	605;0;366;297;0	355;0	593;659	028;3	992;0; ; ; ; ; ; ; ;
20262;1016;405;302;0	563;0	599;657	672;3	689;0;389;315;0	355;0	593;659	028;3	922;0; ; ; ; ; ; ; ;
20282;1017;355;394;0	563;0	599;657	672;3	595;0;382;325;0	355;0	593;659	028;3	813;0; ; ; ; ; ; ; ;
20302;1018;366;378;0	563;0	599;659	225;3	628;0;393;332;0	355;0	593;662	272;3	837;0; ; ; ; ; ; ; ;
20322;1019;383;353;0	563;0	599;659	225;3	475;0;389;338;0	355;0	593;662	272;3	896;0; ; ; ; ; ; ; ;
20342;1020;432;426;0	563;0	599;659	225;4	283;0;387;356;0	355;0	593;662	272;3	834;0; ; ; ; ; ; ; ;
20361;1021;424;385;0	562;0	599;659	225;3	769;0;355;329;0	355;0	593;662	272;3	656;0; ; ; ; ; ; ; ;
20381;1022;368;357;0	562;0	599;659	225;3	610;0;342;327;0	355;0	593;662	272;3	638;0; ; ; ; ; ; ; ;
20401;1023;390;387;0	562;0	599;655	893;3	878;0;332;328;0	355;0	593;657	806;3	597;0; ; ; ; ; ; ; ;
20421;1024;368;360;0	562;0	599;655	893;3	467;0;400;368;0	355;0	593;657	806;4	068;0; ; ; ; ; ; ; ;
20441;1025;383;353;0	563;0	599;655	893;3	759;0;382;297;0	355;0	593;657	806;3	541;0; ; ; ; ; ; ; ;
20461;1026;387;361;0	563;0	599;655	893;3	821;0;415;326;0	355;0	593;657	806;3	590;0; ; ; ; ; ; ; ;
20481;1027;362;428;0	563;0	599;655	893;3	821;0;357;415;0	355;0	593;657	806;3	784;0; ; ; ; ; ; ; ;
20501;1028;370;430;0	563;0	599;658	948;3	838;0;362;387;0	355;0	593;661	449;3	529;0; ; ; ; ; ; ; ;
20521;1029;363;399;0	563;0	599;658	948;3	827;0;360;371;0	355;0	593;661	449;3	813;0; ; ; ; ; ; ; ;
20541;1030;347;365;0	563;0	599;658	948;3	547;0;371;351;0	355;0	593;661	449;3	753;0; ; ; ; ; ; ; ;
20561;1031;366;312;0	563;0	599;658	948;3	564;0;382;295;0	355;0	593;661	449;3	267;0; ; ; ; ; ; ; ;
20581;1032;422;350;0	563;0	599;658	948;3	521;0;417;321;0	355;0	593;661	449;3	882;0; ; ; ; ; ; ; ;
20601;1033;424;326;0	563;0	599;661	409;3	531;0;429;291;0	355;0	593;661	718;3	737;0; ; ; ; ; ; ; ;
20620;1034;376;373;0	563;0	599;661	409;3	690;0;394;316;0	355;0	593;661	718;3	764;0; ; ; ; ; ; ; ;
20640;1035;378;341;0	563;0	599;661	409;3	375;0;357;336;0	355;0	592;661	718;3	664;0; ; ; ; ; ; ; ;
20660;1036;381;397;0	562;0	599;661	409;3	622;0;346;315;0	355;0	592;661	718;3	655;0; ; ; ; ; ; ; ;
20680;1037;359;338;0	562;0	599;661	409;3	437;0;346;354;0	355;0	592;661	718;3	636;0; ; ; ; ; ; ; ;
20700;1038;360;359;0	562;0	599;658	190;3	524;0;342;356;0	355;0	592;658	624;3	607;0; ; ; ; ; ; ; ;
20720;1039;374;353;0	562;0	599;658	190;3	384;0;333;178;0	355;0	592;658	624;2	612;0; ; ; ; ; ; ; ;
20740;1040;429;382;0	562;0	599;658	190;3	689;0;422;234;0	355;0	592;658	624;3	327;0; ; ; ; ; ; ; ;
20760;1041;367;374;0	563;0	599;658	190;3	680;0;406;292;0	355;0	592;658	624;3	628;0; ; ; ; ; ; ; ;
20780;1042;411;348;0	563;0	599;658	190;3	380;0;372;350;0	355;0	592;658	624;3	727;0; ; ; ; ; ; ; ;
20800;1043;385;358;0	563;0	599;660	460;3	542;0;416;407;0	355;0	592;658	950;3	827;0; ; ; ; ; ; ; ;
20820;1044;350;342;0	563;0	599;660	460;3	444;0;379;320;0	355;0	593;658	950;3	481;0; ; ; ; ; ; ; ;
20840;1045;381;361;0	563;0	599;660	460;3	465;0;385;330;0	355;0	593;658	950;3	859;0; ; ; ; ; ; ; ;
20860;1046;381;323;0	562;0	599;660	460;3	244;0;402;315;0	355;0	593;658	950;3	599;0; ; ; ; ; ; ; ;
20880;1047;354;311;0	562;0	599;660	460;3	191;0;358;306;0	354;0	593;658	950;3	705;0; ; ; ; ; ; ; ;
20900;1048;368;303;0	562;0	598;664	946;3	159;0;366;311;0	355;0	592;654	364;3	822;0; ; ; ; ; ; ; ;
20920;1049;362;174;0	562;0	597;664	946;3	421;0;402;168;0	355;0	591;654	364;3	309;0; ; ; ; ; ; ; ;
20939;1050;337;177;0	562;0	597;664	946;3	890;0;399;189;0	355;0	591;654	364;3	641;0; ; ; ; ; ; ; ;
20959;1051;357;215;0	562;0	597;664	946;3	413;0;377;147;0	355;0	591;654	364;3	476;0; ; ; ; ; ; ; ;
20979;1052;339;201;0	562;0	597;664	946;3	601;0;375;240;0	355;0	591;654	364;3	743;0; ; ; ; ; ; ; ;
20999;1053;346;222;0	562;0	598;659	489;3	701;0;379;248;0	355;0	591;653	623;3	718;0; ; ; ; ; ; ; ;
21019;1054;380;185;0	562;0	597;659	489;3	391;0;362;197;0	355;0	591;653	623;3	419;0; ; ; ; ; ; ; ;
21039;1055;357;186;0	562;0	598;659	489;3	427;0;409;191;0	355;0	591;653	623;3	712;0; ; ; ; ; ; ; ;
21059;1056;388;228;0	562;0	598;659	489;3	484;0;365;204;0	355;0	591;653	623;3	438;0; ; ; ; ; ; ; ;
21079;1057;339;193;0	562;0	598;659	489;3	174;0;333;166;0	355;0	591;653	623;3	541;0; ; ; ; ; ; ; ;
21099;1058;344;207;0	562;0	598;657	426;3	178;0;343;164;0	355;0	591;653	505;3	628;0; ; ; ; ; ; ; ;
21119;1059;326;205;0	562;0	599;657	426;3	671;0;392;178;0	355;0	592;653	505;3	399;0; ; ; ; ; ; ; ;
21139;1060;353;181;0	562;0	599;657	426;3	455;0;414;178;0	354;0	592;653	505;3	631;0; ; ; ; ; ; ; ;
21159;1061;354;217;0	562;0	599;657	426;3	383;0;325;143;0	354;0	592;653	505;3	535;0; ; ; ; ; ; ; ;
21179;1062;375;248;0	561;0	599;657	426;3	401;0;388;249;0	354;0	592;653	505;3	749;0; ; ; ; ; ; ; ;
21199;1063;380;249;0	561;0	599;657	885;3	422;0;377;248;0	354;0	592;652	216;3	749;0; ; ; ; ; ; ; ;
21219;1064;394;217;0	561;0	599;657	885;3	532;0;366;199;0	354;0	593;652	216;3	748;0; ; ; ; ; ; ; ;
21239;1065;339;182;0	561;0	600;657	885;3	376;0;400;238;0	354;0	593;652	216;3	729;0; ; ; ; ; ; ; ;
21258;1066;366;357;0	561;0	601;657	885;3	555;0;330;263;0	355;0	595;652	216;3	656;0; ; ; ; ; ; ; ;
21278;1067;359;431;0	561;0	602;657	885;3	895;0;381;265;0	354;0	596;652	216;3	436;0; ; ; ; ; ; ; ;
21298;1068;352;476;0	561;0	602;659	331;3	900;0;387;255;0	354;0	596;661	180;3	428;0; ; ; ; ; ; ; ;
21318;1069;291;392;0	561;0	602;659	331;3	599;0;327;328;0	354;0	596;661	180;3	403;0; ; ; ; ; ; ; ;
21338;1070;292;416;0	562;0	602;659	331;3	555;0;386;401;0	354;0	596;661	180;3	939;0; ; ; ; ; ; ; ;
21358;1071;298;414;0	562;0	602;659	331;3	428;0;399;353;0	354;0	596;661	180;4	077;0; ; ; ; ; ; ; ;
21378;1072;323;427;0	562;0	602;659	331;3	824;0;378;302;0	354;0	596;661	180;3	599;0; ; ; ; ; ; ; ;
21398;1073;328;432;0	562;0	602;655	652;3	769;0;375;325;0	354;0	596;660	502;3	914;0; ; ; ; ; ; ; ;
21418;1074;319;393;0	561;0	602;655	652;3	482;0;334;343;0	354;0	596;660	502;3	651;0; ; ; ; ; ; ; ;
21438;1075;341;426;0	561;0	602;655	652;3	612;0;350;380;0	354;0	596;660	502;3	608;0; ; ; ; ; ; ; ;
21458;1076;333;317;0	561;0	602;655	652;3	301;0;416;270;0	354;0	596;660	502;3	676;0; ; ; ; ; ; ; ;
21478;1077;370;361;0	561;0	602;655	652;3	712;0;370;362;0	353;0	595;660	502;3	674;0;19;376;337; ; ; ; ;
21498;1078;376;345;0	561;0	602;659	333;3	662;0;396;355;0	353;0	596;660	574;3	673;0;19;376;337; ; ; ; ;
21518;1079;363;352;0	561;0	602;659	333;3	665;0;351;339;0	353;0	596;660	574;3	649;0;19;376;337; ; ; ; ;
21537;1080;355;386;0	561;0	602;659	333;3	578;0;402;299;0	353;0	596;660	574;3	610;0;19;376;337; ; ; ; ;
21557;1081;381;360;0	561;0	602;659	333;3	328;0;387;336;0	353;0	596;660	574;3	717;0;19;376;337; ; ; ; ;
21577;1082;354;336;0	561;0	602;659	333;3	751;0;402;315;0	353;0	596;660	574;3	318;0;19;376;337; ; ; ; ;
21597;1083;363;348;0	561;0	602;656	085;3	634;0;396;330;0	353;0	596;663	889;3	314;0;19;376;337; ; ; ; ;
21617;1084;326;325;0	561;0	602;656	085;3	332;0;425;301;0	353;0	596;663	889;3	925;0;19;376;337; ; ; ; ;
21637;1085;385;340;0	561;0	602;656	085;3	307;0;434;322;0	354;0	596;663	889;3	997;0; ; ; ; ; ; ; ;
21657;1086;360;320;0	561;0	602;656	085;3	812;0;434;284;0	354;0	596;663	889;3	653;0; ; ; ; ; ; ; ;
21677;1087;362;338;0	561;0	602;656	085;3	591;0;354;324;0	354;0	596;663	889;3	641;0; ; ; ; ; ; ; ;
21697;1088;364;326;0	561;0	602;660	707;3	751;0;355;316;0	354;0	596;660	592;3	612;0; ; ; ; ; ; ; ;
21717;1089;408;423;0	561;0	602;660	707;3	889;0;400;311;0	354;0	596;660	592;3	551;0; ; ; ; ; ; ; ;
21737;1090;352;338;0	561;0	602;660	707;3	540;0;392;289;0	354;0	596;660	592;3	636;0; ; ; ; ; ; ; ;
21757;1091;373;398;0	562;0	602;660	707;3	811;0;382;330;0	354;0	596;660	592;4	008;0; ; ; ; ; ; ; ;
21777;1092;387;335;0	562;0	602;660	707;3	591;0;371;384;0	354;0	596;660	592;4	000;0; ; ; ; ; ; ; ;
21797;1093;366;355;0	562;0	602;659	083;3	689;0;362;387;0	354;0	596;663	317;4	007;0; ; ; ; ; ; ; ;
21816;1094;368;363;0	562;0	602;659	083;3	549;0;403;366;0	354;0	595;663	317;3	840;0; ; ; ; ; ; ; ;
21836;1095;385;339;0	562;0	601;659	083;3	753;0;369;297;0	354;0	595;663	317;3	748;0; ; ; ; ; ; ; ;
21856;1096;375;351;0	562;0	601;659	083;3	646;0;433;306;0	354;0	595;663	317;3	627;0; ; ; ; ; ; ; ;
21876;1097;355;341;0	562;0	602;659	083;3	834;0;384;293;0	354;0	595;663	317;3	819;0; ; ; ; ; ; ; ;
21896;1098;359;342;0	562;0	602;663	384;3	850;0;410;294;0	354;0	595;663	257;3	740;0; ; ; ; ; ; ; ;
21916;1099;335;369;0	562;0	601;663	384;3	862;0;386;320;0	354;0	595;663	257;3	558;0; ; ; ; ; ; ; ;
21936;1100;373;357;0	562;0	601;663	384;3	479;0;406;283;0	354;0	595;663	257;3	462;0; ; ; ; ; ; ; ;
21956;1101;356;309;0	562;0	601;663	384;3	513;0;367;334;0	355;0	595;663	257;3	723;0; ; ; ; ; ; ; ;
21976;1102;-800;-600;-1	000;-1	000;-1	000;-1	000;4;-800;-600;-1	000;-1	000;-1	000;-1	000;4; ; ; ; ; ; ; ;
21996;1103;-800;-600;0	562;0	601;-1	000;-1	000;4;-800;-600;0	355;0	595;-1	000;-1	000;4; ; ; ; ; ; ; ;
22016;1104;379;430;0	562;0	601;660	249;3	793;0;390;419;0	354;0	595;658	467;3	834;0; ; ; ; ; ; ; ;
22036;1105;417;354;0	562;0	601;660	249;3	727;0;377;368;0	354;0	595;658	467;3	679;0; ; ; ; ; ; ; ;
22056;1106;353;377;0	562;0	601;660	249;3	738;0;415;353;0	354;0	595;658	467;4	025;0; ; ; ; ; ; ; ;
22076;1107;369;394;0	562;0	601;660	249;3	959;0;369;330;0	355;0	595;658	467;3	721;0; ; ; ; ; ; ; ;
22096;1108;373;362;0	562;0	602;657	818;3	929;0;378;309;0	355;0	595;661	318;3	866;0; ; ; ; ; ; ; ;
22116;1109;345;426;0	563;0	602;657	818;3	634;0;412;325;0	355;0	595;661	318;3	845;0; ; ; ; ; ; ; ;
22135;1110;293;402;0	564;0	602;657	818;3	863;0;331;329;0	356;0	596;661	318;3	860;0; ; ; ; ; ; ; ;
22155;1111;329;426;0	564;0	602;657	818;3	683;0;299;288;0	356;0	596;661	318;3	257;0; ; ; ; ; ; ; ;
22175;1112;193;364;0	564;0	602;657	818;3	633;0;322;308;0	356;0	596;661	318;3	914;0; ; ; ; ; ; ; ;
22195;1113;173;359;0	564;0	602;657	624;3	702;0;311;302;0	356;0	596;658	970;3	763;0; ; ; ; ; ; ; ;
22215;1114;301;395;0	564;0	602;657	624;3	847;0;288;303;0	356;0	595;658	970;3	549;0; ; ; ; ; ; ; ;
22235;1115;304;432;0	564;0	602;657	624;3	467;0;289;361;0	356;0	595;658	970;3	623;0; ; ; ; ; ; ; ;
22255;1116;320;330;0	564;0	602;657	624;3	094;0;267;354;0	356;0	595;658	970;3	524;0; ; ; ; ; ; ; ;
22275;1117;267;352;0	564;0	602;657	624;3	230;0;288;340;0	356;0	595;658	970;3	801;0; ; ; ; ; ; ; ;
22295;1118;269;341;0	564;0	602;657	781;3	027;0;285;330;0	356;0	595;659	799;3	839;0; ; ; ; ; ; ; ;
22315;1119;281;409;0	564;0	602;657	781;3	487;0;292;357;0	356;0	595;659	799;3	992;0; ; ; ; ; ; ; ;
22335;1120;350;438;0	564;0	602;657	781;3	699;0;300;359;0	356;0	595;659	799;3	387;0; ; ; ; ; ; ; ;
22355;1121;256;362;0	564;0	602;657	781;3	611;0;277;235;0	356;0	595;659	799;3	436;0; ; ; ; ; ; ; ;
22375;1122;316;445;0	564;0	602;657	781;3	964;0;325;331;0	356;0	595;659	799;3	351;0; ; ; ; ; ; ; ;
22395;1123;330;423;0	564;0	602;656	426;4	015;0;326;300;0	356;0	595;658	835;3	350;0; ; ; ; ; ; ; ;
22414;1124;307;396;0	564;0	602;656	426;3	568;0;293;316;0	356;0	595;658	835;3	790;0; ; ; ; ; ; ; ;
22435;1125;193;408;0	564;0	602;656	426;3	891;0;306;339;0	356;0	596;658	835;3	950;0; ; ; ; ; ; ; ;
22454;1126;286;397;0	564;0	602;656	426;3	678;0;310;369;0	356;0	596;658	835;3	546;0; ; ; ; ; ; ; ;
22474;1127;333;416;0	563;0	602;656	426;3	534;0;317;330;0	356;0	596;658	835;3	895;0; ; ; ; ; ; ; ;
22494;1128;302;415;0	563;0	602;654	701;3	630;0;319;348;0	356;0	596;661	012;3	753;0; ; ; ; ; ; ; ;
22514;1129;306;405;0	563;0	602;654	701;3	807;0;254;386;0	355;0	596;661	012;3	761;0; ; ; ; ; ; ; ;
22534;1130;242;388;0	563;0	602;654	701;3	612;0;297;436;0	355;0	596;661	012;4	079;0; ; ; ; ; ; ; ;
22554;1131;309;309;0	563;0	602;654	701;3	108;0;317;329;0	355;0	596;661	012;3	833;0; ; ; ; ; ; ; ;
22574;1132;283;397;0	563;0	602;654	701;3	358;0;325;322;0	355;0	596;661	012;3	620;0; ; ; ; ; ; ; ;
22594;1133;266;368;0	563;0	602;653	636;3	101;0;333;314;0	356;0	596;662	528;3	714;0; ; ; ; ; ; ; ;
22614;1134;299;447;0	563;0	602;653	636;3	797;0;302;333;0	355;0	596;662	528;3	486;0; ; ; ; ; ; ; ;
22634;1135;334;432;0	563;0	602;653	636;3	679;0;333;395;0	355;0	596;662	528;3	960;0; ; ; ; ; ; ; ;
22654;1136;321;414;0	563;0	602;653	636;3	941;0;295;391;0	355;0	596;662	528;3	869;0; ; ; ; ; ; ; ;
22674;1137;265;399;0	563;0	602;653	636;3	510;0;349;361;0	355;0	596;662	528;4	095;0; ; ; ; ; ; ; ;
22694;1138;272;375;0	562;0	601;662	809;3	589;0;339;395;0	355;0	595;660	437;4	097;0; ; ; ; ; ; ; ;
22713;1139;335;376;0	562;0	601;662	809;3	965;0;366;296;0	355;0	595;660	437;4	055;0; ; ; ; ; ; ; ;
22733;1140;387;399;0	562;0	601;662	809;3	921;0;365;277;0	354;0	595;660	437;3	782;0; ; ; ; ; ; ; ;
22753;1141;363;370;0	562;0	602;662	809;3	583;0;405;296;0	354;0	595;660	437;4	139;0; ; ; ; ; ; ; ;
22773;1142;356;346;0	562;0	602;662	809;3	441;0;346;311;0	354;0	595;660	437;3	885;0; ; ; ; ; ; ; ;
22793;1143;377;351;0	562;0	602;659	406;3	283;0;352;307;0	354;0	595;660	606;4	039;0; ; ; ; ; ; ; ;
22813;1144;353;373;0	562;0	601;659	406;3	655;0;406;296;0	354;0	595;660	606;4	185;0; ; ; ; ; ; ; ;
22833;1145;375;275;0	562;0	602;659	406;3	638;0;333;309;0	354;0	595;660	606;3	934;0; ; ; ; ; ; ; ;
22853;1146;348;378;0	562;0	602;659	406;3	912;0;383;322;0	354;0	595;660	606;3	866;0; ; ; ; ; ; ; ;
22873;1147;306;362;0	562;0	602;659	406;3	789;0;369;298;0	354;0	596;660	606;3	872;0; ; ; ; ; ; ; ;
22893;1148;307;335;0	562;0	602;662	182;3	875;0;344;310;0	355;0	596;658	363;3	864;0; ; ; ; ; ; ; ;
22913;1149;336;369;0	562;0	602;662	182;3	892;0;363;332;0	355;0	596;658	363;4	302;0; ; ; ; ; ; ; ;
22933;1150;349;391;0	562;0	602;662	182;4	179;0;320;318;0	354;0	595;658	363;3	826;0; ; ; ; ; ; ; ;
22953;1151;366;390;0	562;0	602;662	182;4	015;0;397;286;0	354;0	595;658	363;3	914;0; ; ; ; ; ; ; ;
22973;1152;353;362;0	562;0	602;662	182;3	916;0;-800;-600;0	562;0	602;-1	000;-1	000;4; ; ; ; ; ; ; ;
22992;1153;363;372;0	562;0	602;663	374;4	027;0;-800;-600;0	354;0	595;-1	000;-1	000;4; ; ; ; ; ; ; ;
23015;1154;351;386;0	562;0	601;663	374;3	737;0;370;294;0	354;0	595;664	325;3	943;0; ; ; ; ; ; ; ;
23032;1155;392;396;0	562;0	602;663	374;4	090;0;354;341;0	354;0	595;664	325;4	052;0; ; ; ; ; ; ; ;
23052;1156;351;385;0	562;0	602;663	374;4	084;0;369;313;0	354;0	595;664	325;4	040;0; ; ; ; ; ; ; ;
23072;1157;370;333;0	562;0	602;663	374;3	694;0;334;308;0	354;0	595;664	325;3	964;0; ; ; ; ; ; ; ;
23092;1158;381;332;0	562;0	602;661	100;3	852;0;333;306;0	354;0	595;662	119;4	005;0; ; ; ; ; ; ; ;
23112;1159;388;408;0	562;0	602;661	100;4	123;0;362;375;0	354;0	595;662	119;4	238;0; ; ; ; ; ; ; ;
23132;1160;369;348;0	562;0	602;661	100;3	752;0;399;305;0	354;0	595;662	119;4	114;0; ; ; ; ; ; ; ;
23152;1161;363;323;0	562;0	602;661	100;3	859;0;350;296;0	354;0	595;662	119;3	946;0; ; ; ; ; ; ; ;
23172;1162;361;401;0	562;0	602;661	100;3	867;0;377;303;0	354;0	595;662	119;4	105;0; ; ; ; ; ; ; ;
23192;1163;355;364;0	562;0	602;661	293;3	877;0;383;301;0	354;0	595;662	050;4	045;0; ; ; ; ; ; ; ;
23212;1164;373;424;0	562;0	602;661	293;3	753;0;359;377;0	354;0	595;662	050;3	991;0; ; ; ; ; ; ; ;
23232;1165;363;384;0	562;0	602;661	293;3	790;0;383;319;0	354;0	595;662	050;3	720;0; ; ; ; ; ; ; ;
23252;1166;360;389;0	562;0	602;661	293;3	631;0;351;368;0	354;0	595;662	050;3	914;0; ; ; ; ; ; ; ;
23272;1167;341;358;0	562;0	602;661	293;3	933;0;323;369;0	354;0	596;662	050;3	876;0; ; ; ; ; ; ; ;
23292;1168;333;355;0	562;0	602;657	049;3	902;0;325;374;0	354;0	596;657	597;3	814;0; ; ; ; ; ; ; ;
23311;1169;385;455;0	562;0	602;657	049;4	235;0;314;345;0	354;0	596;657	597;3	722;0; ; ; ; ; ; ; ;
23331;1170;361;405;0	562;0	602;657	049;3	963;0;349;340;0	354;0	596;657	597;3	599;0; ; ; ; ; ; ; ;
23351;1171;348;326;0	562;0	602;657	049;3	674;0;355;378;0	354;0	596;657	597;3	915;0; ; ; ; ; ; ; ;
23373;1172;369;429;0	562;0	602;657	049;4	398;0;389;341;0	354;0	596;657	597;3	941;0; ; ; ; ; ; ; ;
23391;1173;366;382;0	562;0	602;656	461;4	200;0;404;354;0	354;0	596;658	317;3	972;0; ; ; ; ; ; ; ;
23413;1174;342;364;0	562;0	602;656	461;4	005;0;347;346;0	354;0	596;658	317;3	723;0; ; ; ; ; ; ; ;
23431;1175;331;349;0	562;0	602;656	461;3	755;0;368;318;0	354;0	596;658	317;3	736;0; ; ; ; ; ; ; ;
23451;1176;372;351;0	562;0	602;656	461;3	871;0;347;356;0	354;0	596;658	317;3	724;0; ; ; ; ; ; ; ;
23471;1177;390;315;0	562;0	602;656	461;3	542;0;337;330;0	354;0	596;658	317;3	837;0; ; ; ; ; ; ; ;
23491;1178;400;305;0	562;0	602;655	403;3	504;0;342;325;0	354;0	596;657	529;3	845;0; ; ; ; ; ; ; ;
23511;1179;390;257;0	562;0	602;655	403;3	457;0;374;318;0	354;0	596;657	529;3	836;0; ; ; ; ; ; ; ;
23531;1180;383;308;0	562;0	602;655	403;3	507;0;398;307;0	354;0	596;657	529;3	888;0; ; ; ; ; ; ; ;
23551;1181;348;284;0	562;0	602;655	403;3	472;0;412;321;0	354;0	596;657	529;3	785;0; ; ; ; ; ; ; ;
23571;1182;356;415;0	562;0	602;655	403;4	151;0;404;306;0	354;0	596;657	529;3	650;0; ; ; ; ; ; ; ;
23591;1183;362;448;0	562;0	602;655	963;4	228;0;409;309;0	354;0	596;658	260;3	639;0; ; ; ; ; ; ; ;
23610;1184;366;375;0	562;0	602;655	963;3	695;0;450;310;0	354;0	596;658	260;3	986;0; ; ; ; ; ; ; ;
23630;1185;370;352;0	562;0	602;655	963;3	662;0;373;325;0	354;0	596;658	260;3	917;0;20;373;348; ; ; ; ;
23650;1186;360;348;0	562;0	602;655	963;3	418;0;385;352;0	354;0	596;658	260;3	748;0;20;373;348; ; ; ; ;
23670;1187;368;386;0	562;0	602;655	963;3	728;0;362;293;0	354;0	596;658	260;3	575;0;20;373;348; ; ; ; ;
23690;1188;367;375;0	562;0	602;656	079;3	654;0;362;304;0	354;0	596;660	236;3	474;0;20;373;348; ; ; ; ;
23710;1189;386;385;0	562;0	602;656	079;3	537;0;393;315;0	354;0	596;660	236;3	591;0;20;373;348; ; ; ; ;
23730;1190;369;373;0	562;0	602;656	079;3	728;0;416;319;0	354;0	596;660	236;3	800;0;20;373;348; ; ; ; ;
23750;1191;365;378;0	562;0	602;656	079;3	584;0;388;293;0	354;0	596;660	236;3	663;0;20;373;348; ; ; ; ;
23772;1192;381;367;0	562;0	602;656	079;3	507;0;356;327;0	354;0	596;660	236;3	848;0;20;373;348; ; ; ; ;
23790;1193;371;367;0	562;0	602;656	520;3	566;0;358;324;0	354;0	596;659	539;3	815;0;20;373;348; ; ; ; ;
23812;1194;371;375;0	562;0	602;656	520;3	518;0;365;338;0	354;0	596;659	539;3	649;0;20;373;348; ; ; ; ;
23830;1195;382;351;0	562;0	602;656	520;3	503;0;-800;-600;0	562;0	602;-1	000;-1	000;4;20;373;348; ; ; ; ;
23850;1196;392;406;0	562;0	602;656	520;3	869;0;348;342;0	354;0	596;659	539;3	515;0;20;373;348; ; ; ; ;
23870;1197;364;329;0	562;0	602;656	520;3	619;0;362;334;0	354;0	596;659	539;3	391;0; ; ; ; ; ; ; ;
23890;1198;371;339;0	562;0	602;658	401;3	722;0;362;334;0	354;0	596;659	283;3	390;0; ; ; ; ; ; ; ;
23909;1199;343;445;0	562;0	602;658	401;4	134;0;374;360;0	354;0	596;659	283;3	535;0; ; ; ; ; ; ; ;
23929;1200;408;392;0	562;0	602;658	401;3	703;0;399;309;0	354;0	596;659	283;3	443;0; ; ; ; ; ; ; ;
23949;1201;369;280;0	562;0	602;658	401;3	523;0;381;296;0	354;0	597;659	283;3	650;0; ; ; ; ; ; ; ;
23969;1202;363;354;0	562;0	603;658	401;3	712;0;396;337;0	354;0	597;659	283;3	374;0; ; ; ; ; ; ; ;
23989;1203;386;303;0	562;0	603;659	362;3	660;0;390;307;0	354;0	597;658	473;3	416;0; ; ; ; ; ; ; ;
24009;1204;386;431;0	562;0	602;659	362;3	820;0;405;335;0	354;0	597;658	473;3	824;0; ; ; ; ; ; ; ;
24029;1205;338;366;0	562;0	602;659	362;3	898;0;410;283;0	354;0	597;658	473;3	768;0; ; ; ; ; ; ; ;
24049;1206;345;296;0	562;0	603;659	362;3	654;0;385;320;0	354;0	596;658	473;3	718;0; ; ; ; ; ; ; ;
24069;1207;389;375;0	562;0	603;659	362;3	454;0;386;309;0	354;0	597;658	473;3	562;0; ; ; ; ; ; ; ;
24089;1208;370;356;0	562;0	603;659	109;3	400;0;386;290;0	354;0	597;658	285;3	499;0; ; ; ; ; ; ; ;
24109;1209;339;359;0	562;0	603;659	109;3	694;0;393;329;0	354;0	596;658	285;3	701;0; ; ; ; ; ; ; ;
24131;1210;379;334;0	562;0	603;659	109;3	490;0;351;346;0	354;0	596;658	285;3	741;0; ; ; ; ; ; ; ;
24149;1211;346;376;0	562;0	603;659	109;3	846;0;376;265;0	354;0	596;658	285;3	684;0; ; ; ; ; ; ; ;
24171;1212;397;301;0	562;0	602;659	109;3	426;0;383;309;0	354;0	596;658	285;3	369;0; ; ; ; ; ; ; ;
24189;1213;393;303;0	562;0	603;659	730;3	526;0;366;293;0	354;0	596;660	415;3	358;0; ; ; ; ; ; ; ;
24208;1214;379;320;0	562;0	602;659	730;3	254;0;363;338;0	354;0	596;660	415;3	735;0; ; ; ; ; ; ; ;
24228;1215;367;376;0	562;0	602;659	730;3	625;0;398;333;0	354;0	596;660	415;3	615;0; ; ; ; ; ; ; ;
24249;1216;371;363;0	562;0	602;659	730;3	389;0;416;293;0	354;0	596;660	415;3	783;0; ; ; ; ; ; ; ;
24268;1217;385;407;0	562;0	602;659	730;3	614;0;356;348;0	354;0	596;660	415;3	717;0; ; ; ; ; ; ; ;
24289;1218;380;414;0	562;0	602;658	735;3	526;0;378;338;0	354;0	596;658	512;3	687;0; ; ; ; ; ; ; ;
24308;1219;380;327;0	562;0	602;658	735;3	503;0;356;367;0	354;0	596;658	512;3	595;0;21;359;335; ; ; ; ;
24329;1220;381;377;0	562;0	602;658	735;3	553;0;359;332;0	354;0	596;658	512;3	361;0;21;359;335; ; ; ; ;
24348;1221;322;361;0	562;0	602;658	735;3	769;0;381;317;0	354;0	596;658	512;3	600;0;21;359;335; ; ; ; ;
24369;1222;367;348;0	562;0	602;658	735;3	653;0;364;330;0	354;0	596;658	512;3	548;0;21;359;335; ; ; ; ;
24388;1223;351;368;0	562;0	602;662	130;3	777;0;370;318;0	354;0	596;664	433;3	517;0;21;359;335; ; ; ; ;
24408;1224;353;308;0	562;0	602;662	130;3	628;0;348;350;0	354;0	596;664	433;3	598;0;21;359;335; ; ; ; ;
24428;1225;355;331;0	562;0	602;662	130;3	304;0;365;282;0	354;0	596;664	433;3	500;0;21;359;335; ; ; ; ;
24449;1226;378;395;0	563;0	600;662	130;3	682;0;282;283;0	355;0	595;664	433;3	316;0; ; ; ; ; ; ; ;
24468;1227;-800;-600;0	354;0	593;-1	000;-1	000;4;301;252;0	354;0	593;664	433;3	225;0; ; ; ; ; ; ; ;
24489;1228;-800;-600;-1	000;-1	000;-1	000;-1	000;4;-800;-600;-1	000;-1	000;-1	000;-1	000;4; ; ; ; ; ; ; ;
24507;1229;-800;-600;-1	000;-1	000;-1	000;-1	000;4;-800;-600;-1	000;-1	000;-1	000;-1	000;4; ; ; ; ; ; ; ;
24529;1230;302;277;0	563;0	599;662	130;3	869;0;-800;-600;0	563;0	599;-1	000;-1	000;4; ; ; ; ; ; ; ;
24547;1231;301;275;0	563;0	600;663	993;3	879;0;-800;-600;0	355;0	594;-1	000;-1	000;4; ; ; ; ; ; ; ;
24569;1232;305;381;0	563;0	600;663	993;3	598;0;284;342;0	355;0	594;659	528;3	602;0; ; ; ; ; ; ; ;
24587;1233;325;316;0	563;0	600;663	993;3	231;0;288;254;0	355;0	594;659	528;3	028;0;22;310;309; ; ; ; ;
24609;1234;304;313;0	563;0	600;663	993;3	393;0;292;275;0	355;0	594;659	528;3	452;0;22;310;309; ; ; ; ;
24627;1235;295;323;0	563;0	600;663	993;3	464;0;315;256;0	355;0	594;659	528;3	479;0;22;310;309; ; ; ; ;
24649;1236;299;326;0	563;0	600;661	761;3	298;0;317;269;0	355;0	594;655	773;3	487;0;22;310;309; ; ; ; ;
24667;1237;306;349;0	563;0	600;661	761;3	411;0;329;289;0	355;0	594;655	773;3	385;0;22;310;309; ; ; ; ;
24689;1238;345;444;0	563;0	600;661	761;4	312;0;303;247;0	355;0	594;655	773;3	591;0;22;310;309; ; ; ; ;
24707;1239;317;289;0	562;0	600;661	761;3	434;0;296;254;0	355;0	594;655	773;3	498;0; ; ; ; ; ; ; ;
24729;1240;277;302;0	562;0	600;661	761;3	574;0;297;234;0	355;0	595;655	773;3	271;0; ; ; ; ; ; ; ;
24747;1241;290;321;0	561;0	600;656	005;3	786;0;296;239;0	354;0	593;649	714;3	312;0; ; ; ; ; ; ; ;
24767;1242;432;133;0	560;0	599;656	005;3	231;0;444;137;0	353;0	593;649	714;3	332;0; ; ; ; ; ; ; ;
24786;1243;412;118;0	560;0	599;656	005;3	472;0;443;91;0	353;0	594;649	714;3	329;0; ; ; ; ; ; ; ;
24806;1244;419;102;0	560;0	600;656	005;3	307;0;473;102;0	353;0	594;649	714;3	583;0; ; ; ; ; ; ; ;
24826;1245;422;137;0	560;0	600;656	005;3	360;0;465;132;0	353;0	594;649	714;3	528;0; ; ; ; ; ; ; ;
24846;1246;423;131;0	560;0	600;652	473;3	432;0;460;114;0	353;0	594;648	364;3	467;0; ; ; ; ; ; ; ;
24866;1247;400;124;0	560;0	600;652	473;3	463;0;455;143;0	353;0	594;648	364;3	681;0; ; ; ; ; ; ; ;
24886;1248;431;142;0	560;0	600;652	473;3	403;0;426;148;0	353;0	594;648	364;3	481;0; ; ; ; ; ; ; ;
24906;1249;402;133;0	560;0	600;652	473;3	329;0;444;86;0	353;0	594;648	364;3	366;0;23;436;126; ; ; ; ;
24926;1250;379;133;0	560;0	600;652	473;3	552;0;428;130;0	353;0	594;648	364;3	060;0;23;436;126; ; ; ; ;
24946;1251;385;129;0	560;0	600;654	771;3	523;0;432;118;0	353;0	594;647	474;2	876;0;23;436;126; ; ; ; ;
24966;1252;416;125;0	560;0	600;654	771;3	297;0;447;129;0	353;0	594;647	474;3	354;0;23;436;126; ; ; ; ;
24986;1253;408;120;0	561;0	599;654	771;3	295;0;461;128;0	353;0	594;647	474;3	407;0;23;436;126; ; ; ; ;
25006;1254;416;105;0	561;0	599;654	771;3	280;0;481;177;0	353;0	594;647	474;3	768;0;23;436;126; ; ; ; ;
25026;1255;470;116;0	561;0	599;654	771;3	498;0;454;124;0	353;0	594;647	474;3	379;0;23;436;126; ; ; ; ;
25046;1256;472;106;0	561;0	600;657	350;3	524;0;465;135;0	353;0	594;647	057;3	495;0;23;436;126; ; ; ; ;
25066;1257;417;119;0	561;0	600;657	350;3	605;0;450;117;0	353;0	594;647	057;3	420;0;24;441;130; ; ; ; ;
25086;1258;424;125;0	561;0	600;657	350;3	531;0;446;121;0	353;0	594;647	057;3	263;0;24;441;130; ; ; ; ;
25106;1259;416;108;0	561;0	600;657	350;3	645;0;461;154;0	353;0	594;647	057;3	533;0;24;441;130; ; ; ; ;
25125;1260;435;123;0	561;0	599;657	350;3	644;0;448;136;0	353;0	594;647	057;3	439;0;24;441;130; ; ; ; ;
25145;1261;436;119;0	561;0	600;655	892;3	634;0;449;143;0	354;0	594;649	809;3	444;0;24;441;130; ; ; ; ;
25165;1262;444;133;0	561;0	600;655	892;3	418;0;458;139;0	354;0	594;649	809;3	741;0;24;441;130; ; ; ; ;
25185;1263;413;94;0	561;0	600;655	892;3	326;0;459;109;0	354;0	594;649	809;3	407;0; ; ; ; ; ; ; ;
25205;1264;455;111;0	561;0	600;655	892;3	369;0;470;161;0	354;0	594;649	809;3	680;0; ; ; ; ; ; ; ;
25225;1265;415;141;0	561;0	599;655	892;3	645;0;472;97;0	354;0	594;649	809;3	262;0; ; ; ; ; ; ; ;
25245;1266;428;127;0	561;0	599;655	068;3	625;0;470;109;0	354;0	594;651	006;3	311;0; ; ; ; ; ; ; ;
25265;1267;427;115;0	561;0	599;655	068;3	145;0;458;99;0	354;0	593;651	006;3	585;0; ; ; ; ; ; ; ;
25285;1268;362;107;0	561;0	599;655	068;3	223;0;397;39;0	355;0	593;651	006;3	507;0; ; ; ; ; ; ; ;
25305;1269;333;97;0	561;0	599;655	068;3	223;0;363;94;0	355;0	593;651	006;3	217;0;25;366;75; ; ; ; ;
25325;1270;342;76;0	561;0	599;655	068;3	203;0;390;81;0	355;0	593;651	006;3	565;0;25;366;75; ; ; ; ;
25345;1271;327;68;0	561;0	599;653	761;3	191;0;380;73;0	355;0	593;645	846;3	426;0;25;366;75; ; ; ; ;
25364;1272;377;74;0	561;0	599;653	761;3	435;0;361;86;0	354;0	593;645	846;3	043;0;25;366;75; ; ; ; ;
25385;1273;363;69;0	561;0	599;653	761;3	501;0;382;78;0	354;0	593;645	846;3	337;0;25;366;75; ; ; ; ;
25404;1274;366;74;0	561;0	599;653	761;3	246;0;385;77;0	354;0	593;645	846;3	662;0;25;366;75; ; ; ; ;
25424;1275;349;77;0	561;0	599;653	761;3	365;0;386;73;0	355;0	593;645	846;3	580;0;25;366;75; ; ; ; ;
25444;1276;346;78;0	561;0	599;652	439;3	322;0;386;73;0	355;0	593;644	549;3	492;0;25;366;75; ; ; ; ;
25464;1277;351;93;0	561;0	599;652	439;3	617;0;380;86;0	355;0	593;644	549;3	412;0;25;366;75; ; ; ; ;
25484;1278;349;73;0	561;0	599;652	439;3	426;0;377;53;0	355;0	593;644	549;3	345;0;25;366;75; ; ; ; ;
25504;1279;326;113;0	561;0	599;652	439;3	604;0;367;75;0	354;0	593;644	549;3	269;0;26;366;75; ; ; ; ;
25524;1280;358;83;0	561;0	599;652	439;3	310;0;366;89;0	354;0	593;644	549;3	283;0;26;366;75; ; ; ; ;
25544;1281;351;78;0	561;0	599;654	694;3	342;0;367;68;0	354;0	593;650	970;3	330;0;26;366;75; ; ; ; ;
25564;1282;339;72;0	561;0	599;654	694;3	353;0;379;64;0	354;0	593;650	970;3	312;0;26;366;75; ; ; ; ;
25584;1283;345;86;0	561;0	599;654	694;3	256;0;360;74;0	354;0	593;650	970;3	300;0;26;366;75; ; ; ; ;
25604;1284;358;71;0	561;0	599;654	694;3	308;0;382;61;0	354;0	593;650	970;3	522;0;26;366;75; ; ; ; ;
25624;1285;338;78;0	561;0	599;654	694;3	336;0;422;68;0	354;0	593;650	970;3	485;0;26;366;75; ; ; ; ;
25644;1286;344;83;0	561;0	599;654	227;3	297;0;421;75;0	354;0	593;648	026;3	433;0;26;366;75; ; ; ; ;
25664;1287;361;63;0	561;0	599;654	227;3	362;0;357;86;0	354;0	593;648	026;3	231;0;26;366;75; ; ; ; ;
25684;1288;349;78;0	561;0	599;654	227;3	553;0;375;83;0	354;0	593;648	026;3	437;0;26;366;75; ; ; ; ;
25703;1289;363;96;0	561;0	599;654	227;3	523;0;390;57;0	354;0	593;648	026;3	363;0;26;366;75; ; ; ; ;
25723;1290;351;173;0	561;0	600;654	227;3	381;0;342;168;0	355;0	594;648	026;3	469;0; ; ; ; ; ; ; ;
25743;1291;358;184;0	561;0	602;660	702;3	504;0;354;146;0	355;0	596;662	063;3	528;0; ; ; ; ; ; ; ;
25763;1292;401;474;0	561;0	602;660	702;3	906;0;367;451;0	355;0	597;662	063;3	731;0; ; ; ; ; ; ; ;
25783;1293;358;392;0	561;0	602;660	702;3	455;0;421;346;0	355;0	597;662	063;3	539;0; ; ; ; ; ; ; ;
25803;1294;329;350;0	561;0	602;660	702;3	353;0;325;408;0	354;0	597;662	063;3	841;0; ; ; ; ; ; ; ;
25823;1295;364;422;0	561;0	602;660	702;3	559;0;372;409;0	354;0	597;662	063;3	424;0; ; ; ; ; ; ; ;
25843;1296;355;417;0	561;0	602;661	577;3	564;0;372;413;0	354;0	596;655	483;3	453;0; ; ; ; ; ; ; ;
25863;1297;383;402;0	561;0	602;661	577;3	435;0;382;407;0	354;0	596;655	483;3	649;0; ; ; ; ; ; ; ;
25883;1298;391;414;0	561;0	602;661	577;3	595;0;421;439;0	354;0	597;655	483;3	762;0; ; ; ; ; ; ; ;
25903;1299;359;478;0	561;0	602;661	577;4	051;0;369;391;0	354;0	597;655	483;3	711;0; ; ; ; ; ; ; ;
25923;1300;397;434;0	562;0	602;661	577;3	727;0;-800;-600;0	562;0	602;-1	000;-1	000;4; ; ; ; ; ; ; ;
25943;1301;389;466;0	562;0	602;655	736;3	889;0;-800;-600;0	354;0	597;-1	000;-1	000;4; ; ; ; ; ; ; ;
25963;1302;359;395;0	562;0	602;655	736;3	338;0;440;378;0	354;0	597;656	001;4	061;0; ; ; ; ; ; ; ;
25982;1303;331;388;0	561;0	601;655	736;3	782;0;384;290;0	355;0	596;656	001;3	576;0;27;384;338; ; ; ; ;
26002;1304;375;348;0	561;0	601;655	736;3	869;0;370;311;0	355;0	595;656	001;3	703;0;27;384;338; ; ; ; ;
26022;1305;395;353;0	561;0	601;655	736;3	634;0;388;334;0	354;0	595;656	001;4	086;0;27;384;338; ; ; ; ;
26042;1306;394;354;0	561;0	601;658	984;3	631;0;389;288;0	354;0	595;660	295;3	902;0;27;384;338; ; ; ; ;
26062;1307;353;270;0	561;0	601;658	984;3	454;0;418;411;0	354;0	595;660	295;4	331;0;27;384;338; ; ; ; ;
26082;1308;389;345;0	562;0	601;658	984;3	595;0;419;372;0	354;0	595;660	295;4	233;0;27;384;338; ; ; ; ;
26102;1309;371;350;0	562;0	601;658	984;3	640;0;413;327;0	354;0	595;660	295;4	145;0;27;384;338; ; ; ; ;
26122;1310;341;355;0	562;0	601;658	984;3	841;0;398;317;0	354;0	595;660	295;3	886;0;27;384;338; ; ; ; ;
26142;1311;353;360;0	561;0	601;657	951;3	932;0;394;304;0	354;0	595;664	075;3	799;0;27;384;338; ; ; ; ;
26162;1312;385;368;0	562;0	601;657	951;3	961;0;372;323;0	354;0	595;664	075;3	637;0;27;384;338; ; ; ; ;
26182;1313;-800;-600;0	354;0	595;-1	000;-1	000;4;434;300;0	354;0	595;664	075;4	171;0; ; ; ; ; ; ; ;
26202;1314;365;363;0	562;0	601;657	951;3	578;0;367;368;0	354;0	595;664	075;3	835;0; ; ; ; ; ; ; ;
26222;1315;356;355;0	562;0	601;657	951;3	793;0;362;353;0	354;0	595;664	075;4	052;0; ; ; ; ; ; ; ;
26242;1316;357;356;0	562;0	601;657	501;3	790;0;376;364;0	354;0	595;660	469;3	880;0; ; ; ; ; ; ; ;
26262;1317;380;353;0	562;0	601;657	501;3	793;0;377;281;0	354;0	595;660	469;3	833;0; ; ; ; ; ; ; ;
26281;1318;378;351;0	562;0	601;657	501;3	967;0;372;329;0	354;0	595;660	469;3	936;0; ; ; ; ; ; ; ;
26301;1319;363;321;0	562;0	601;657	501;3	556;0;346;383;0	354;0	595;660	469;3	940;0; ; ; ; ; ; ; ;
26322;1320;346;345;0	562;0	601;657	501;3	791;0;380;316;0	354;0	595;660	469;3	857;0; ; ; ; ; ; ; ;
26341;1321;338;335;0	562;0	601;655	926;3	766;0;371;326;0	354;0	595;664	130;3	932;0; ; ; ; ; ; ; ;
26361;1322;389;425;0	562;0	601;655	926;4	065;0;357;319;0	354;0	595;664	130;4	114;0; ; ; ; ; ; ; ;
26381;1323;367;341;0	561;0	601;655	926;3	660;0;370;340;0	354;0	595;664	130;3	795;0; ; ; ; ; ; ; ;
26401;1324;378;385;0	561;0	601;655	926;4	102;0;375;319;0	354;0	595;664	130;3	714;0; ; ; ; ; ; ; ;
26421;1325;367;386;0	562;0	601;655	926;3	622;0;363;295;0	354;0	595;664	130;3	623;0; ; ; ; ; ; ; ;
26441;1326;369;386;0	562;0	601;658	240;3	770;0;371;299;0	354;0	595;663	288;3	534;0; ; ; ; ; ; ; ;
26461;1327;348;364;0	562;0	602;658	240;3	819;0;351;296;0	354;0	596;663	288;3	817;0; ; ; ; ; ; ; ;
26481;1328;309;376;0	562;0	602;658	240;3	673;0;326;302;0	355;0	596;663	288;4	139;0; ; ; ; ; ; ; ;
26501;1329;298;373;0	562;0	602;658	240;3	919;0;304;343;0	355;0	597;663	288;3	965;0; ; ; ; ; ; ; ;
26521;1330;333;368;0	563;0	602;658	240;3	943;0;290;360;0	355;0	596;663	288;4	077;0; ; ; ; ; ; ; ;
26541;1331;309;373;0	563;0	602;658	713;3	969;0;274;378;0	356;0	595;662	656;3	995;0; ; ; ; ; ; ; ;
26561;1332;299;368;0	563;0	601;658	713;3	750;0;363;311;0	356;0	595;662	656;4	456;0; ; ; ; ; ; ; ;
26580;1333;343;428;0	563;0	601;658	713;4	232;0;292;372;0	356;0	595;662	656;4	005;0; ; ; ; ; ; ; ;
26600;1334;296;393;0	564;0	601;658	713;3	883;0;328;305;0	356;0	595;662	656;4	043;0; ; ; ; ; ; ; ;
26620;1335;306;424;0	564;0	602;658	713;3	965;0;275;364;0	356;0	595;662	656;3	864;0; ; ; ; ; ; ; ;
26640;1336;315;410;0	564;0	602;658	970;4	138;0;279;341;0	356;0	596;660	804;3	819;0; ; ; ; ; ; ; ;
26660;1337;253;348;0	564;0	602;658	970;3	876;0;335;353;0	356;0	596;660	804;4	059;0; ; ; ; ; ; ; ;
26680;1338;294;392;0	564;0	602;658	970;3	913;0;289;353;0	356;0	596;660	804;3	719;0; ; ; ; ; ; ; ;
26700;1339;286;360;0	563;0	602;658	970;3	841;0;309;321;0	356;0	595;660	804;3	845;0; ; ; ; ; ; ; ;
26720;1340;280;410;0	563;0	602;658	970;3	908;0;282;406;0	356;0	595;660	804;3	809;0; ; ; ; ; ; ; ;
26740;1341;277;410;0	563;0	602;652	908;3	848;0;288;406;0	356;0	595;657	005;3	752;0; ; ; ; ; ; ; ;
26760;1342;275;456;0	563;0	602;652	908;3	893;0;270;393;0	356;0	594;657	005;3	736;0; ; ; ; ; ; ; ;
26780;1343;294;439;0	563;0	602;652	908;3	586;0;310;389;0	356;0	594;657	005;4	031;0; ; ; ; ; ; ; ;
26800;1344;283;435;0	564;0	601;652	908;3	802;0;295;399;0	356;0	593;657	005;3	890;0; ; ; ; ; ; ; ;
26820;1345;284;416;0	564;0	601;652	908;3	881;0;276;368;0	357;0	593;657	005;3	609;0; ; ; ; ; ; ; ;
26840;1346;284;403;0	564;0	601;657	851;3	808;0;293;364;0	357;0	592;660	175;3	728;0; ; ; ; ; ; ; ;
26860;1347;283;454;0	565;0	601;657	851;3	787;0;289;410;0	357;0	592;660	175;3	911;0; ; ; ; ; ; ; ;
26879;1348;328;436;0	565;0	601;657	851;3	730;0;331;413;0	358;0	592;660	175;4	144;0; ; ; ; ; ; ; ;
26899;1349;264;441;0	565;0	601;657	851;3	955;0;347;383;0	358;0	591;660	175;4	071;0; ; ; ; ; ; ; ;
26919;1350;306;463;0	565;0	601;657	851;3	935;0;296;376;0	358;0	591;660	175;3	882;0; ; ; ; ; ; ; ;
26939;1351;314;456;0	565;0	601;656	691;3	909;0;323;374;0	358;0	591;656	190;3	955;0; ; ; ; ; ; ; ;
26959;1352;290;446;0	565;0	601;656	691;3	741;0;308;413;0	358;0	591;656	190;4	297;0; ; ; ; ; ; ; ;
26979;1353;279;419;0	565;0	601;656	691;3	848;0;320;349;0	358;0	591;656	190;4	084;0; ; ; ; ; ; ; ;
26999;1354;292;442;0	565;0	600;656	691;3	628;0;271;361;0	358;0	591;656	190;3	905;0; ; ; ; ; ; ; ;
27019;1355;293;389;0	565;0	600;656	691;3	839;0;319;412;0	358;0	591;656	190;4	086;0; ; ; ; ; ; ; ;
27039;1356;290;384;0	565;0	600;659	615;3	778;0;305;383;0	357;0	591;657	323;4	033;0; ; ; ; ; ; ; ;
27059;1357;265;391;0	565;0	600;659	615;4	029;0;323;375;0	357;0	591;657	323;3	919;0; ; ; ; ; ; ; ;
27079;1358;279;425;0	565;0	600;659	615;3	767;0;-800;-600;0	565;0	600;-1	000;-1	000;4; ; ; ; ; ; ; ;
27099;1359;328;456;0	565;0	600;659	615;4	060;0;300;426;0	357;0	591;657	323;3	853;0; ; ; ; ; ; ; ;
27119;1360;297;398;0	565;0	600;659	615;3	503;0;288;327;0	357;0	591;657	323;3	904;0; ; ; ; ; ; ; ;
27138;1361;320;424;0	565;0	600;659	205;3	511;0;288;327;0	357;0	591;657	273;3	904;0; ; ; ; ; ; ; ;
27158;1362;289;433;0	565;0	600;659	205;4	192;0;299;423;0	358;0	591;657	273;3	987;0; ; ; ; ; ; ; ;
27178;1363;328;429;0	565;0	600;659	205;3	720;0;250;404;0	358;0	591;657	273;3	808;0; ; ; ; ; ; ; ;
27198;1364;289;420;0	565;0	600;659	205;3	783;0;319;340;0	358;0	591;657	273;3	964;0; ; ; ; ; ; ; ;
27218;1365;317;433;0	565;0	601;659	205;3	801;0;269;429;0	358;0	592;657	273;3	987;0; ; ; ; ; ; ; ;
27238;1366;300;430;0	565;0	601;657	853;3	811;0;297;405;0	358;0	592;658	065;3	941;0; ; ; ; ; ; ; ;
27258;1367;233;483;0	565;0	601;657	853;4	369;0;253;400;0	358;0	592;658	065;3	643;0; ; ; ; ; ; ; ;
27278;1368;289;419;0	565;0	600;657	853;3	777;0;305;417;0	357;0	592;658	065;4	012;0; ; ; ; ; ; ; ;
27298;1369;303;428;0	565;0	601;657	853;4	002;0;282;391;0	357;0	592;658	065;3	728;0; ; ; ; ; ; ; ;
27318;1370;243;408;0	565;0	601;657	853;3	735;0;297;337;0	357;0	592;658	065;3	908;0; ; ; ; ; ; ; ;
27338;1371;273;406;0	565;0	601;660	816;3	813;0;284;334;0	357;0	592;656	056;3	768;0; ; ; ; ; ; ; ;
27358;1372;299;466;0	565;0	601;660	816;3	885;0;281;370;0	357;0	592;656	056;3	944;0; ; ; ; ; ; ; ;
27378;1373;278;439;0	565;0	601;660	816;3	808;0;308;366;0	357;0	592;656	056;3	716;0; ; ; ; ; ; ; ;
27398;1374;319;447;0	565;0	601;660	816;3	808;0;293;375;0	357;0	592;656	056;3	780;0; ; ; ; ; ; ; ;
27418;1375;288;409;0	565;0	601;660	816;3	548;0;248;375;0	357;0	592;656	056;3	731;0; ; ; ; ; ; ; ;
27438;1376;302;404;0	565;0	601;657	066;3	462;0;255;378;0	357;0	592;656	455;3	760;0; ; ; ; ; ; ; ;
27458;1377;294;445;0	565;0	601;657	066;3	618;0;293;414;0	357;0	593;656	455;3	915;0; ; ; ; ; ; ; ;
27477;1378;310;418;0	565;0	601;657	066;3	860;0;288;402;0	357;0	593;656	455;3	660;0; ; ; ; ; ; ; ;
27497;1379;273;360;0	565;0	601;657	066;3	563;0;293;385;0	357;0	593;656	455;3	723;0; ; ; ; ; ; ; ;
27517;1380;349;392;0	564;0	601;657	066;3	584;0;361;413;0	357;0	592;656	455;4	254;0; ; ; ; ; ; ; ;
27537;1381;350;358;0	563;0	601;663	553;3	662;0;365;396;0	356;0	592;664	508;4	220;0; ; ; ; ; ; ; ;
27557;1382;342;334;0	564;0	601;663	553;3	344;0;331;329;0	356;0	592;664	508;3	473;0; ; ; ; ; ; ; ;
27577;1383;341;368;0	563;0	601;663	553;3	751;0;372;291;0	356;0	593;664	508;3	803;0; ; ; ; ; ; ; ;
27597;1384;384;365;0	563;0	601;663	553;3	691;0;375;331;0	356;0	593;664	508;3	787;0; ; ; ; ; ; ; ;
27617;1385;370;303;0	563;0	601;663	553;3	747;0;398;329;0	356;0	593;664	508;3	913;0; ; ; ; ; ; ; ;
27637;1386;380;323;0	563;0	601;657	048;3	690;0;409;321;0	356;0	593;663	038;3	937;0; ; ; ; ; ; ; ;
27657;1387;334;329;0	563;0	601;657	048;3	307;0;376;380;0	356;0	593;663	038;4	127;0; ; ; ; ; ; ; ;
27677;1388;355;338;0	563;0	601;657	048;3	370;0;-800;-600;0	563;0	601;-1	000;-1	000;4; ; ; ; ; ; ; ;
27697;1389;373;369;0	563;0	601;657	048;3	380;0;419;314;0	355;0	593;663	038;3	488;0; ; ; ; ; ; ; ;
27717;1390;375;348;0	563;0	601;657	048;3	357;0;385;290;0	355;0	593;663	038;3	692;0; ; ; ; ; ; ; ;
27737;1391;376;364;0	563;0	601;655	872;3	350;0;385;289;0	356;0	593;663	989;3	697;0; ; ; ; ; ; ; ;
27756;1392;320;403;0	563;0	601;655	872;4	081;0;374;289;0	356;0	593;663	989;3	584;0; ; ; ; ; ; ; ;
27777;1393;294;400;0	563;0	601;655	872;4	289;0;359;292;0	356;0	593;663	989;3	526;0; ; ; ; ; ; ; ;
27796;1394;330;343;0	563;0	601;655	872;4	049;0;382;306;0	356;0	593;663	989;3	376;0;28;375;327; ; ; ; ;
27816;1395;387;358;0	563;0	601;655	872;3	708;0;370;323;0	355;0	593;663	989;3	435;0;28;375;327; ; ; ; ;
27836;1396;389;340;0	563;0	601;655	206;3	717;0;368;335;0	355;0	593;660	056;3	336;0;28;375;327; ; ; ; ;
27856;1397;374;356;0	563;0	601;655	206;3	666;0;385;329;0	355;0	593;660	056;3	780;0;28;375;327; ; ; ; ;
27876;1398;348;346;0	563;0	601;655	206;3	426;0;399;309;0	355;0	593;660	056;3	389;0;28;375;327; ; ; ; ;
27896;1399;343;328;0	563;0	601;655	206;3	469;0;408;318;0	355;0	593;660	056;3	941;0;28;375;327; ; ; ; ;
27916;1400;367;330;0	563;0	601;655	206;3	620;0;378;292;0	355;0	593;660	056;3	411;0;28;375;327; ; ; ; ;
27936;1401;353;330;0	563;0	601;656	728;3	515;0;385;289;0	355;0	593;659	574;3	599;0;28;375;327; ; ; ; ;
27956;1402;368;368;0	563;0	601;656	728;3	442;0;360;352;0	355;0	593;659	574;3	554;0; ; ; ; ; ; ; ;
27976;1403;358;357;0	563;0	601;656	728;3	410;0;343;372;0	355;0	593;659	574;3	680;0; ; ; ; ; ; ; ;
27996;1404;379;375;0	563;0	601;656	728;3	724;0;381;339;0	355;0	593;659	574;3	901;0; ; ; ; ; ; ; ;
28016;1405;379;333;0	563;0	601;656	728;3	240;0;321;402;0	355;0	593;659	574;3	643;0; ; ; ; ; ; ; ;
28036;1406;381;326;0	563;0	601;659	878;3	301;0;324;399;0	356;0	593;662	571;3	720;0; ; ; ; ; ; ; ;
28055;1407;308;365;0	563;0	601;659	878;3	693;0;418;304;0	356;0	593;662	571;3	598;0; ; ; ; ; ; ; ;
28075;1408;374;375;0	563;0	602;659	878;3	798;0;371;382;0	356;0	593;662	571;3	826;0; ; ; ; ; ; ; ;
28095;1409;354;402;0	563;0	602;659	878;3	585;0;362;367;0	356;0	594;662	571;3	750;0; ; ; ; ; ; ; ;
28115;1410;369;419;0	563;0	602;659	878;3	807;0;385;254;0	356;0	594;662	571;2	941;0; ; ; ; ; ; ; ;
28135;1411;359;437;0	563;0	602;660	831;3	744;0;381;285;0	356;0	594;662	969;2	983;0; ; ; ; ; ; ; ;
28155;1412;379;384;0	563;0	602;660	831;3	747;0;374;321;0	355;0	594;662	969;3	766;0; ; ; ; ; ; ; ;
28175;1413;341;351;0	563;0	602;660	831;3	506;0;387;322;0	356;0	594;662	969;3	713;0; ; ; ; ; ; ; ;
28195;1414;372;377;0	563;0	602;660	831;3	619;0;439;285;0	356;0	594;662	969;3	667;0; ; ; ; ; ; ; ;
28215;1415;294;374;0	564;0	602;660	831;3	448;0;343;360;0	356;0	594;662	969;3	729;0; ; ; ; ; ; ; ;
28235;1416;291;373;0	564;0	603;658	968;3	456;0;360;358;0	357;0	594;659	746;3	701;0; ; ; ; ; ; ; ;
28255;1417;303;405;0	564;0	603;658	968;3	776;0;280;320;0	357;0	594;659	746;3	251;0; ; ; ; ; ; ; ;
28275;1418;281;400;0	564;0	603;658	968;3	513;0;289;338;0	357;0	594;659	746;3	562;0; ; ; ; ; ; ; ;
28295;1419;287;423;0	564;0	603;658	968;3	460;0;264;337;0	357;0	594;659	746;3	549;0; ; ; ; ; ; ; ;
28315;1420;258;402;0	565;0	603;658	968;3	693;0;296;348;0	357;0	594;659	746;3	663;0; ; ; ; ; ; ; ;
28335;1421;253;413;0	565;0	603;655	206;3	522;0;290;349;0	357;0	594;661	898;3	704;0; ; ; ; ; ; ; ;
28354;1422;271;431;0	565;0	603;655	206;3	545;0;322;396;0	357;0	594;661	898;4	093;0; ; ; ; ; ; ; ;
28374;1423;315;408;0	565;0	603;655	206;3	513;0;334;360;0	357;0	594;661	898;3	767;0; ; ; ; ; ; ; ;
28394;1424;301;386;0	565;0	602;655	206;3	431;0;306;357;0	357;0	594;661	898;3	677;0; ; ; ; ; ; ; ;
28414;1425;296;429;0	565;0	602;655	206;3	426;0;324;343;0	357;0	594;661	898;3	657;0; ; ; ; ; ; ; ;
28434;1426;294;413;0	565;0	602;654	235;3	417;0;321;340;0	357;0	594;659	417;3	623;0; ; ; ; ; ; ; ;
28454;1427;292;377;0	565;0	602;654	235;3	542;0;320;305;0	357;0	594;659	417;3	545;0; ; ; ; ; ; ; ;
28474;1428;342;414;0	564;0	602;654	235;3	608;0;349;342;0	357;0	594;659	417;3	440;0; ; ; ; ; ; ; ;
28494;1429;360;425;0	564;0	602;654	235;3	865;0;386;343;0	357;0	594;659	417;3	491;0; ; ; ; ; ; ; ;
28514;1430;371;421;0	564;0	602;654	235;3	478;0;323;386;0	357;0	594;659	417;3	627;0; ; ; ; ; ; ; ;
28534;1431;378;412;0	564;0	602;661	757;3	610;0;351;400;0	357;0	594;662	197;3	609;0; ; ; ; ; ; ; ;
28554;1432;389;419;0	564;0	601;661	757;3	861;0;396;309;0	356;0	594;662	197;3	850;0; ; ; ; ; ; ; ;
28574;1433;384;325;0	564;0	601;661	757;3	482;0;375;341;0	356;0	593;662	197;3	642;0; ; ; ; ; ; ; ;
28594;1434;381;444;0	564;0	601;661	757;3	933;0;403;325;0	356;0	593;662	197;3	963;0; ; ; ; ; ; ; ;
28614;1435;373;333;0	564;0	601;661	757;3	547;0;379;372;0	356;0	593;662	197;3	608;0; ; ; ; ; ; ; ;
28634;1436;369;374;0	564;0	601;662	490;3	722;0;391;379;0	357;0	593;659	906;3	692;0; ; ; ; ; ; ; ;
28654;1437;346;339;0	564;0	601;662	490;3	501;0;376;273;0	357;0	593;659	906;3	303;0; ; ; ; ; ; ; ;
28673;1438;376;336;0	564;0	601;662	490;3	698;0;420;291;0	357;0	593;659	906;3	863;0; ; ; ; ; ; ; ;
28693;1439;356;328;0	564;0	601;662	490;3	767;0;337;383;0	357;0	594;659	906;3	679;0; ; ; ; ; ; ; ;
28713;1440;389;325;0	564;0	601;662	490;3	593;0;413;319;0	357;0	594;659	906;3	773;0; ; ; ; ; ; ; ;
28733;1441;387;322;0	564;0	602;662	386;3	716;0;384;361;0	357;0	594;657	646;3	670;0; ; ; ; ; ; ; ;
28753;1442;362;348;0	564;0	601;662	386;3	550;0;308;433;0	357;0	594;657	646;4	326;0; ; ; ; ; ; ; ;
28773;1443;375;400;0	564;0	601;662	386;3	682;0;327;389;0	357;0	594;657	646;3	954;0; ; ; ; ; ; ; ;
28793;1444;371;352;0	564;0	601;662	386;3	558;0;-800;-600;0	564;0	601;-1	000;-1	000;4; ; ; ; ; ; ; ;
28813;1445;412;438;0	564;0	601;662	386;4	001;0;375;422;0	357;0	594;657	646;3	801;0; ; ; ; ; ; ; ;
28833;1446;420;434;0	564;0	601;662	677;4	075;0;375;421;0	357;0	594;658	886;3	808;0; ; ; ; ; ; ; ;
28853;1447;366;335;0	564;0	601;662	677;3	663;0;376;314;0	357;0	594;658	886;3	618;0; ; ; ; ; ; ; ;
28873;1448;334;324;0	564;0	601;662	677;3	524;0;380;321;0	357;0	594;658	886;3	650;0; ; ; ; ; ; ; ;
28893;1449;364;367;0	564;0	601;662	677;3	689;0;-800;-600;0	564;0	601;-1	000;-1	000;4; ; ; ; ; ; ; ;
28913;1450;390;307;0	564;0	601;662	677;3	205;0;359;329;0	356;0	594;658	886;3	778;0; ; ; ; ; ; ; ;
28935;1451;385;317;0	564;0	602;661	271;3	137;0;359;326;0	357;0	594;661	492;3	792;0; ; ; ; ; ; ; ;
28952;1452;372;326;0	564;0	601;661	271;3	583;0;382;325;0	357;0	594;661	492;3	649;0; ; ; ; ; ; ; ;
28972;1453;370;349;0	564;0	601;661	271;3	366;0;367;351;0	357;0	594;661	492;3	643;0; ; ; ; ; ; ; ;
28992;1454;345;345;0	564;0	601;661	271;3	721;0;360;323;0	357;0	594;661	492;3	776;0; ; ; ; ; ; ; ;
29012;1455;355;397;0	564;0	601;661	271;3	556;0;342;336;0	357;0	594;661	492;3	658;0; ; ; ; ; ; ; ;
29032;1456;346;413;0	564;0	601;660	697;3	530;0;328;340;0	356;0	594;664	007;3	702;0; ; ; ; ; ; ; ;
29052;1457;398;350;0	564;0	601;660	697;3	687;0;399;331;0	356;0	594;664	007;3	783;0; ; ; ; ; ; ; ;
29072;1458;342;390;0	564;0	601;660	697;3	712;0;389;363;0	356;0	594;664	007;3	614;0; ; ; ; ; ; ; ;
29092;1459;411;395;0	564;0	601;660	697;3	394;0;393;343;0	356;0	594;664	007;3	609;0; ; ; ; ; ; ; ;
29112;1460;407;369;0	564;0	601;660	697;3	578;0;-800;-600;0	564;0	601;-1	000;-1	000;4; ; ; ; ; ; ; ;
29132;1461;397;395;0	564;0	601;657	456;3	486;0;-800;-600;0	356;0	594;-1	000;-1	000;4; ; ; ; ; ; ; ;
29152;1462;344;353;0	564;0	601;657	456;3	513;0;425;348;0	356;0	594;660	095;3	673;0; ; ; ; ; ; ; ;
29172;1463;389;328;0	564;0	601;657	456;3	277;0;383;323;0	356;0	594;660	095;3	798;0; ; ; ; ; ; ; ;
29192;1464;396;413;0	564;0	602;657	456;3	959;0;354;351;0	356;0	594;660	095;3	532;0; ; ; ; ; ; ; ;
29212;1465;375;371;0	564;0	601;657	456;3	523;0;372;320;0	356;0	594;660	095;3	632;0; ; ; ; ; ; ; ;
29232;1466;371;381;0	564;0	601;657	949;3	578;0;359;329;0	356;0	594;659	305;3	621;0; ; ; ; ; ; ; ;
29251;1467;414;325;0	563;0	601;657	949;3	357;0;406;353;0	356;0	594;659	305;3	790;0; ; ; ; ; ; ; ;
29271;1468;423;355;0	563;0	601;657	949;3	333;0;467;321;0	356;0	594;659	305;3	705;0;29;442;313; ; ; ; ;
29291;1469;421;330;0	563;0	601;657	949;3	363;0;486;311;0	356;0	594;659	305;3	806;0;29;442;313; ; ; ; ;
29311;1470;406;326;0	563;0	601;657	949;3	515;0;461;287;0	356;0	594;659	305;3	564;0;29;442;313; ; ; ; ;
29331;1471;408;335;0	563;0	601;658	181;3	525;0;466;269;0	356;0	594;661	937;3	564;0;29;442;313; ; ; ; ;
29351;1472;417;336;0	563;0	601;658	181;3	686;0;494;305;0	355;0	594;661	937;3	642;0;29;442;313; ; ; ; ;
29371;1473;399;321;0	563;0	601;658	181;3	655;0;466;315;0	355;0	594;661	937;3	919;0;29;442;313; ; ; ; ;
29391;1474;416;375;0	563;0	601;658	181;3	854;0;415;374;0	355;0	594;661	937;3	779;0; ; ; ; ; ; ; ;
29411;1475;419;404;0	563;0	601;658	181;3	841;0;427;291;0	355;0	594;661	937;3	798;0; ; ; ; ; ; ; ;
29431;1476;414;414;0	563;0	601;660	936;3	844;0;432;315;0	355;0	594;657	776;3	793;0; ; ; ; ; ; ; ;
29451;1477;422;319;0	563;0	601;660	936;3	323;0;469;333;0	355;0	594;657	776;3	746;0; ; ; ; ; ; ; ;
29471;1478;425;362;0	563;0	602;660	936;3	897;0;449;332;0	355;0	594;657	776;3	712;0; ; ; ; ; ; ; ;
29491;1479;443;408;0	562;0	602;660	936;3	902;0;542;329;0	355;0	595;657	776;3	882;0; ; ; ; ; ; ; ;
29511;1480;488;332;0	562;0	602;660	936;3	764;0;491;371;0	355;0	595;657	776;3	858;0; ; ; ; ; ; ; ;
29531;1481;500;370;0	562;0	602;656	943;3	699;0;506;374;0	355;0	595;656	958;3	830;0; ; ; ; ; ; ; ;
29550;1482;483;449;0	562;0	602;656	943;4	435;0;515;373;0	355;0	595;656	958;3	790;0; ; ; ; ; ; ; ;
29570;1483;477;418;0	562;0	602;656	943;3	961;0;484;315;0	355;0	595;656	958;3	416;0; ; ; ; ; ; ; ;
29590;1484;518;447;0	562;0	602;656	943;3	885;0;499;344;0	355;0	595;656	958;3	504;0;30;493;377; ; ; ; ;
29610;1485;503;378;0	562;0	602;656	943;3	728;0;504;359;0	355;0	595;656	958;4	049;0;30;493;377; ; ; ; ;
29630;1486;513;374;0	562;0	602;657	393;3	628;0;492;336;0	355;0	595;656	992;3	906;0;30;493;377; ; ; ; ;
29652;1487;500;375;0	562;0	602;657	393;3	846;0;478;376;0	355;0	595;656	992;3	545;0;30;493;377; ; ; ; ;
29670;1488;492;362;0	562;0	602;657	393;3	538;0;480;401;0	355;0	595;656	992;4	023;0;30;493;377; ; ; ; ;
29690;1489;489;408;0	562;0	602;657	393;3	829;0;484;404;0	355;0	595;656	992;3	777;0;30;493;377; ; ; ; ;
29710;1490;530;365;0	562;0	602;657	393;3	687;0;541;357;0	355;0	595;656	992;3	667;0; ; ; ; ; ; ; ;
29730;1491;528;381;0	563;0	602;658	713;3	600;0;549;369;0	355;0	595;657	417;3	856;0; ; ; ; ; ; ; ;
29750;1492;506;358;0	563;0	602;658	713;3	529;0;523;386;0	355;0	595;657	417;3	647;0; ; ; ; ; ; ; ;
29770;1493;498;335;0	563;0	602;658	713;3	518;0;429;388;0	355;0	595;657	417;3	848;0;31;484;372; ; ; ; ;
29790;1494;499;361;0	563;0	602;658	713;3	479;0;475;390;0	355;0	595;657	417;3	884;0;31;484;372; ; ; ; ;
29810;1495;480;361;0	562;0	602;658	713;3	626;0;474;394;0	355;0	595;657	417;3	667;0;31;484;372; ; ; ; ;
29830;1496;473;362;0	562;0	603;658	326;3	617;0;478;396;0	355;0	595;658	320;3	783;0;31;484;372; ; ; ; ;
29849;1497;483;408;0	562;0	603;658	326;3	628;0;496;335;0	355;0	595;658	320;3	699;0;31;484;372; ; ; ; ;
29869;1498;503;377;0	562;0	603;658	326;3	790;0;488;335;0	355;0	595;658	320;3	467;0;31;484;372; ; ; ; ;
29890;1499;483;343;0	562;0	603;658	326;3	392;0;455;401;0	355;0	595;658	320;3	766;0; ; ; ; ; ; ; ;
29909;1500;493;366;0	562;0	603;658	326;3	510;0;481;356;0	355;0	595;658	320;3	784;0; ; ; ; ; ; ; ;
29929;1501;499;350;0	562;0	603;658	901;3	484;0;469;375;0	355;0	595;656	651;3	792;0; ; ; ; ; ; ; ;
29949;1502;465;437;0	562;0	603;658	901;4	284;0;453;429;0	355;0	595;656	651;3	972;0; ; ; ; ; ; ; ;
29969;1503;481;343;0	562;0	603;658	901;3	499;0;452;423;0	355;0	595;656	651;3	718;0; ; ; ; ; ; ; ;
29989;1504;479;414;0	562;0	603;658	901;4	048;0;459;354;0	355;0	595;656	651;3	593;0; ; ; ; ; ; ; ;
30009;1505;484;411;0	562;0	603;658	901;3	786;0;478;366;0	355;0	595;656	651;3	656;0; ; ; ; ; ; ; ;
30029;1506;483;410;0	562;0	603;656	198;4	049;0;481;377;0	355;0	595;657	998;3	600;0; ; ; ; ; ; ; ;
30049;1507;432;333;0	562;0	603;656	198;3	725;0;490;385;0	355;0	595;657	998;3	723;0; ; ; ; ; ; ; ;
30069;1508;456;382;0	562;0	603;656	198;3	934;0;510;379;0	355;0	595;657	998;3	766;0; ; ; ; ; ; ; ;
30089;1509;465;324;0	562;0	603;656	198;3	554;0;465;379;0	355;0	595;657	998;3	754;0; ; ; ; ; ; ; ;
30109;1510;481;347;0	562;0	603;656	198;3	557;0;433;382;0	355;0	595;657	998;3	775;0; ; ; ; ; ; ; ;
30129;1511;495;359;0	562;0	603;655	942;3	559;0;427;379;0	355;0	595;657	487;3	771;0; ; ; ; ; ; ; ;
30148;1512;446;307;0	562;0	603;655	942;3	411;0;477;261;0	355;0	595;657	487;3	386;0; ; ; ; ; ; ; ;
30169;1513;413;406;0	563;0	603;655	942;3	546;0;414;363;0	356;0	595;657	487;3	995;0; ; ; ; ; ; ; ;
30188;1514;409;411;0	563;0	603;655	942;3	851;0;422;330;0	356;0	595;657	487;4	051;0; ; ; ; ; ; ; ;
30208;1515;421;398;0	563;0	603;655	942;3	712;0;342;431;0	356;0	595;657	487;4	083;0; ; ; ; ; ; ; ;
30228;1516;423;393;0	563;0	603;661	069;3	898;0;321;441;0	356;0	595;659	554;4	127;0; ; ; ; ; ; ; ;
30249;1517;423;385;0	563;0	603;661	069;3	823;0;377;336;0	356;0	595;659	554;3	816;0; ; ; ; ; ; ; ;
30268;1518;402;295;0	563;0	603;661	069;3	525;0;445;303;0	356;0	595;659	554;3	709;0; ; ; ; ; ; ; ;
30288;1519;410;404;0	563;0	603;661	069;4	005;0;381;349;0	356;0	595;659	554;3	580;0; ; ; ; ; ; ; ;
30308;1520;438;427;0	563;0	602;661	069;3	826;0;367;398;0	356;0	595;659	554;3	944;0; ; ; ; ; ; ; ;
30329;1521;430;411;0	563;0	603;663	508;3	811;0;383;398;0	356;0	595;659	402;3	868;0; ; ; ; ; ; ; ;
30348;1522;375;330;0	564;0	602;663	508;3	455;0;376;323;0	356;0	595;659	402;3	729;0; ; ; ; ; ; ; ;
30371;1523;371;374;0	564;0	602;663	508;3	641;0;427;337;0	356;0	595;659	402;3	910;0; ; ; ; ; ; ; ;
30388;1524;407;397;0	564;0	602;663	508;3	907;0;443;361;0	356;0	595;659	402;3	996;0; ; ; ; ; ; ; ;
30410;1525;423;371;0	564;0	602;663	508;3	652;0;426;322;0	356;0	595;659	402;3	684;0; ; ; ; ; ; ; ;
30428;1526;433;379;0	564;0	602;662	576;3	740;0;430;335;0	356;0	595;658	756;3	788;0; ; ; ; ; ; ; ;
30450;1527;350;370;0	564;0	602;662	576;3	949;0;405;322;0	356;0	595;658	756;3	591;0; ; ; ; ; ; ; ;
30467;1528;397;353;0	564;0	602;662	576;3	485;0;381;346;0	356;0	595;658	756;3	833;0; ; ; ; ; ; ; ;
30489;1529;420;358;0	564;0	602;662	576;3	603;0;417;353;0	356;0	595;658	756;3	529;0; ; ; ; ; ; ; ;
30507;1530;364;344;0	564;0	603;662	576;3	465;0;390;338;0	356;0	595;658	756;3	531;0; ; ; ; ; ; ; ;
30529;1531;393;344;0	564;0	603;660	496;3	487;0;387;338;0	356;0	595;656	962;3	525;0; ; ; ; ; ; ; ;
30547;1532;420;413;0	564;0	603;660	496;3	613;0;380;259;0	356;0	595;656	962;2	793;0; ; ; ; ; ; ; ;
30569;1533;448;339;0	563;0	602;660	496;3	500;0;459;301;0	356;0	595;656	962;3	554;0; ; ; ; ; ; ; ;
30587;1534;457;260;0	562;0	602;660	496;3	549;0;501;291;0	355;0	594;656	962;3	150;0; ; ; ; ; ; ; ;
30607;1535;476;268;0	562;0	602;660	496;3	215;0;467;326;0	355;0	594;656	962;3	376;0; ; ; ; ; ; ; ;
30627;1536;493;272;0	562;0	602;664	253;3	155;0;482;334;0	355;0	594;654	411;3	170;0; ; ; ; ; ; ; ;
30647;1537;462;269;0	562;0	602;664	253;3	422;0;502;289;0	355;0	595;654	411;3	631;0; ; ; ; ; ; ; ;
30667;1538;461;319;0	562;0	602;664	253;3	550;0;528;311;0	355;0	595;654	411;3	445;0; ; ; ; ; ; ; ;
30687;1539;462;238;0	562;0	602;664	253;3	259;0;546;295;0	355;0	595;654	411;3	627;0; ; ; ; ; ; ; ;
30707;1540;480;315;0	562;0	602;664	253;3	323;0;521;319;0	355;0	595;654	411;3	334;0; ; ; ; ; ; ; ;
30726;1541;480;288;0	562;0	602;663	172;3	301;0;524;318;0	355;0	595;653	379;3	354;0; ; ; ; ; ; ; ;
30746;1542;494;261;0	562;0	602;663	172;3	179;0;530;284;0	355;0	595;653	379;3	306;0; ; ; ; ; ; ; ;
30766;1543;498;310;0	562;0	602;663	172;3	388;0;536;302;0	354;0	595;653	379;3	704;0; ; ; ; ; ; ; ;
30786;1544;631;171;0	560;0	602;663	172;3	050;0;678;314;0	353;0	595;653	379;3	686;0; ; ; ; ; ; ; ;
30806;1545;814;280;0	557;0	602;663	172;3	623;0;792;317;0	351;0	595;653	379;3	360;0; ; ; ; ; ; ; ;
30826;1546;876;226;0	554;0	602;660	547;3	575;0;823;350;0	349;0	596;624	570;3	408;0; ; ; ; ; ; ; ;
30846;1547;1055;308;0	552;0	602;660	547;3	523;0;994;329;0	348;0	597;624	570;3	091;0; ; ; ; ; ; ; ;
30866;1548;1080;320;0	550;0	601;660	547;3	432;0;1024;332;0	346;0	597;624	570;3	038;0; ; ; ; ; ; ; ;
30886;1549;1000;319;0	548;0	601;660	547;3	549;0;993;329;0	343;0	598;624	570;3	147;0; ; ; ; ; ; ; ;
30906;1550;1031;305;0	545;0	600;660	547;3	481;0;1000;327;0	340;0	599;624	570;3	183;0; ; ; ; ; ; ; ;
30926;1551;1017;317;0	542;0	600;654	885;3	432;0;843;426;0	338;0	598;525	323;2	703;0; ; ; ; ; ; ; ;
30946;1552;979;345;0	540;0	600;654	885;3	756;0;1055;295;0	335;0	600;656	532;3	196;0; ; ; ; ; ; ; ;
30966;1553;1019;340;0	538;0	600;654	885;3	425;0;796;449;0	332;0	601;493	297;2	712;0; ; ; ; ; ; ; ;
30986;1554;1029;321;0	536;0	600;654	885;3	482;0;793;457;0	330;0	602;493	271;2	513;0; ; ; ; ; ; ; ;
31006;1555;1027;303;0	534;0	600;654	885;3	442;0;781;459;0	328;0	602;495	303;2	693;0; ; ; ; ; ; ; ;
31025;1556;1025;294;0	533;0	600;655	722;3	470;0;777;459;0	327;0	603;493	924;2	610;0; ; ; ; ; ; ; ;
31045;1557;1051;315;0	532;0	600;655	722;3	473;0;1093;-312;0	325;0	619;594	675;3	579;0; ; ; ; ; ; ; ;
31065;1558;1024;286;0	532;0	600;643	013;3	249;0;-800;-600;0	532;0	600;-1	000;-1	000;4; ; ; ; ; ; ; ;
31085;1559;800;318;0	534;0	600;641	885;3	738;0;765;349;0	327;0	602;594	675;3	346;0; ; ; ; ; ; ; ;
31105;1560;537;280;0	539;0	600;643	012;3	522;0;563;326;0	331;0	601;594	675;3	316;0; ; ; ; ; ; ; ;
31125;1561;370;318;0	543;0	601;646	456;3	501;0;388;365;0	336;0	601;545	735;3	160;0; ; ; ; ; ; ; ;
31145;1562;194;294;0	546;0	603;660	317;3	533;0;191;213;0	338;0	600;655	957;3	793;0; ; ; ; ; ; ; ;
31165;1563;342;315;0	549;0	604;660	317;3	674;0;371;252;0	342;0	599;655	957;3	669;0; ; ; ; ; ; ; ;
31185;1564;364;255;0	553;0	605;660	317;3	520;0;399;268;0	345;0	598;655	957;3	834;0;32;367;245; ; ; ; ;
31205;1565;364;281;0	556;0	606;660	317;3	500;0;404;194;0	349;0	597;655	957;3	700;0;32;367;245; ; ; ; ;
31225;1566;355;313;0	559;0	607;660	317;3	519;0;373;196;0	352;0	596;655	957;3	244;0;32;367;245; ; ; ; ;
31245;1567;350;290;0	562;0	608;659	983;3	511;0;386;197;0	355;0	595;657	211;3	264;0;32;367;245; ; ; ; ;
31265;1568;366;278;0	564;0	608;659	983;3	710;0;388;212;0	357;0	595;657	211;3	464;0;32;367;245; ; ; ; ;
31285;1569;351;258;0	566;0	609;659	983;3	460;0;-800;-600;0	566;0	609;-1	000;-1	000;4;32;367;245; ; ; ; ;
31305;1570;355;232;0	568;0	610;659	983;3	437;0;364;244;0	361;0	594;657	211;3	589;0;32;367;245; ; ; ; ;
31325;1571;391;306;0	569;0	611;659	983;3	524;0;374;262;0	363;0	594;657	211;3	667;0; ; ; ; ; ; ; ;
31345;1572;387;289;0	570;0	611;661	822;3	547;0;374;264;0	363;0	594;655	053;3	656;0; ; ; ; ; ; ; ;
31364;1573;380;335;0	570;0	612;661	822;3	705;0;349;240;0	364;0	593;655	053;3	484;0; ; ; ; ; ; ; ;
31384;1574;378;319;0	570;0	612;661	822;3	484;0;426;244;0	364;0	593;655	053;3	996;0;33;388;272; ; ; ; ;
31404;1575;401;259;0	570;0	612;661	822;3	440;0;407;264;0	364;0	593;655	053;3	559;0;33;388;272; ; ; ; ;
31424;1576;386;280;0	570;0	613;661	822;3	629;0;371;257;0	364;0	593;655	053;3	648;0;33;388;272; ; ; ; ;
31444;1577;391;254;0	570;0	613;660	131;3	492;0;406;262;0	364;0	594;657	936;3	825;0;33;388;272; ; ; ; ;
31464;1578;376;261;0	570;0	613;660	131;3	394;0;430;281;0	364;0	594;657	936;4	002;0;33;388;272; ; ; ; ;
31484;1579;376;316;0	570;0	614;660	131;3	580;0;390;238;0	364;0	594;657	936;3	782;0;33;388;272; ; ; ; ;
31504;1580;350;333;0	570;0	614;660	131;3	732;0;379;268;0	365;0	594;657	936;3	707;0;33;388;272; ; ; ; ;
31524;1581;-800;-600;0	365;0	594;-1	000;-1	000;4;374;267;0	365;0	594;657	936;3	777;0; ; ; ; ; ; ; ;
31544;1582;-800;-600;0	571;0	614;-1	000;-1	000;4;367;268;0	365;0	594;655	164;3	735;0; ; ; ; ; ; ; ;
31564;1583;362;266;0	571;0	614;664	325;3	623;0;419;237;0	365;0	594;655	164;3	946;0; ; ; ; ; ; ; ;
31584;1584;400;286;0	571;0	614;664	325;3	462;0;424;232;0	365;0	594;655	164;3	630;0; ; ; ; ; ; ; ;
31604;1585;375;309;0	572;0	615;664	325;3	724;0;342;277;0	366;0	594;655	164;3	702;0; ; ; ; ; ; ; ;
31624;1586;402;292;0	572;0	615;664	325;3	601;0;363;262;0	366;0	594;655	164;3	669;0; ; ; ; ; ; ; ;
31643;1587;398;301;0	572;0	615;664	131;3	584;0;340;264;0	367;0	594;662	382;3	745;0; ; ; ; ; ; ; ;
31663;1588;317;383;0	572;0	617;664	131;3	931;0;364;338;0	367;0	595;662	382;4	006;0; ; ; ; ; ; ; ;
31683;1589;385;450;0	572;0	618;664	131;3	950;0;-800;-600;0	572;0	618;-1	000;-1	000;4; ; ; ; ; ; ; ;
31703;1590;359;463;0	573;0	618;664	131;3	903;0;356;312;0	367;0	595;662	382;3	685;0; ; ; ; ; ; ; ;
31723;1591;347;422;0	573;0	618;664	131;3	806;0;382;351;0	367;0	595;662	382;3	799;0; ; ; ; ; ; ; ;
31743;1592;375;464;0	573;0	617;660	428;3	773;0;382;351;0	367;0	595;662	436;3	799;0; ; ; ; ; ; ; ;
31763;1593;340;421;0	573;0	617;660	428;3	827;0;375;359;0	367;0	595;662	436;4	035;0; ; ; ; ; ; ; ;
31783;1594;356;352;0	573;0	617;660	428;3	724;0;392;303;0	367;0	595;662	436;3	667;0; ; ; ; ; ; ; ;
31803;1595;346;402;0	573;0	617;660	428;3	778;0;374;393;0	367;0	595;662	436;3	833;0; ; ; ; ; ; ; ;
31823;1596;350;385;0	572;0	617;660	428;3	873;0;389;353;0	367;0	595;662	436;3	759;0; ; ; ; ; ; ; ;
31843;1597;345;362;0	572;0	617;657	934;3	825;0;387;350;0	367;0	595;659	495;3	828;0; ; ; ; ; ; ; ;
31863;1598;339;363;0	572;0	617;657	934;3	777;0;390;378;0	366;0	595;659	495;3	772;0; ; ; ; ; ; ; ;
31883;1599;370;466;0	572;0	616;657	934;4	260;0;367;356;0	366;0	595;659	495;3	810;0; ; ; ; ; ; ; ;
31903;1600;344;406;0	572;0	616;657	934;3	836;0;-800;-600;0	572;0	616;-1	000;-1	000;4; ; ; ; ; ; ; ;
31923;1601;-800;-600;0	366;0	595;-1	000;-1	000;4;365;338;0	366;0	595;659	495;3	723;0;34;380;362; ; ; ; ;
31942;1602;-800;-600;0	572;0	616;-1	000;-1	000;4;365;341;0	366;0	595;656	615;3	708;0;34;380;362; ; ; ; ;
31962;1603;369;394;0	572;0	616;659	746;3	967;0;398;328;0	366;0	595;656	615;3	944;0;34;380;362; ; ; ; ;
31982;1604;359;331;0	572;0	616;659	746;3	794;0;378;404;0	366;0	595;656	615;3	998;0;34;380;362; ; ; ; ;
32002;1605;364;418;0	572;0	615;659	746;4	109;0;415;317;0	366;0	595;656	615;3	998;0;34;380;362; ; ; ; ;
32022;1606;383;332;0	572;0	615;659	746;3	796;0;378;410;0	366;0	594;656	615;3	891;0;34;380;362; ; ; ; ;
32042;1607;381;364;0	572;0	615;657	249;3	888;0;389;381;0	365;0	594;658	883;3	926;0;34;380;362; ; ; ; ;
32062;1608;361;390;0	572;0	615;657	249;3	853;0;424;318;0	365;0	594;658	883;3	987;0;34;380;362; ; ; ; ;
32082;1609;346;393;0	572;0	615;657	249;3	974;0;343;350;0	365;0	594;658	883;4	030;0; ; ; ; ; ; ; ;
32102;1610;389;375;0	572;0	614;657	249;3	672;0;351;303;0	366;0	594;658	883;3	688;0; ; ; ; ; ; ; ;
32122;1611;348;376;0	572;0	614;657	249;3	654;0;348;317;0	366;0	594;658	883;3	815;0; ; ; ; ; ; ; ;
32142;1612;363;377;0	572;0	614;657	401;3	636;0;346;317;0	366;0	594;664	086;3	765;0; ; ; ; ; ; ; ;
32162;1613;357;355;0	572;0	613;657	401;4	037;0;386;264;0	366;0	594;664	086;3	758;0; ; ; ; ; ; ; ;
32182;1614;351;346;0	572;0	613;657	401;3	973;0;381;323;0	366;0	594;664	086;4	029;0; ; ; ; ; ; ; ;
32202;1615;332;388;0	572;0	613;657	401;3	720;0;380;292;0	365;0	593;664	086;3	683;0; ; ; ; ; ; ; ;
32221;1616;384;312;0	572;0	613;657	401;3	677;0;349;312;0	365;0	594;664	086;3	883;0; ; ; ; ; ; ; ;
32241;1617;378;308;0	571;0	613;663	340;3	666;0;350;303;0	365;0	594;658	351;3	910;0; ; ; ; ; ; ; ;
32261;1618;352;368;0	571;0	613;663	340;3	697;0;370;304;0	365;0	594;658	351;3	785;0; ; ; ; ; ; ; ;
32281;1619;332;294;0	571;0	613;663	340;3	301;0;423;338;0	365;0	594;658	351;3	779;0; ; ; ; ; ; ; ;
32301;1620;411;416;0	571;0	613;663	340;3	692;0;349;333;0	365;0	594;658	351;3	789;0; ; ; ; ; ; ; ;
32321;1621;340;338;0	571;0	613;663	340;3	352;0;376;322;0	365;0	594;658	351;3	759;0; ; ; ; ; ; ; ;
32341;1622;369;332;0	571;0	613;660	954;3	487;0;382;337;0	365;0	594;660	364;3	768;0; ; ; ; ; ; ; ;
32361;1623;301;368;0	571;0	613;660	954;3	857;0;362;298;0	365;0	594;660	364;3	865;0; ; ; ; ; ; ; ;
32381;1624;367;406;0	571;0	613;660	954;3	805;0;389;237;0	365;0	594;660	364;3	567;0; ; ; ; ; ; ; ;
32401;1625;375;358;0	571;0	613;660	954;3	505;0;337;355;0	365;0	594;660	364;4	004;0;35;358;336; ; ; ; ;
32421;1626;320;340;0	571;0	613;660	954;3	777;0;366;347;0	365;0	594;660	364;3	687;0;35;358;336; ; ; ; ;
32441;1627;356;345;0	571;0	613;660	504;3	666;0;368;339;0	364;0	594;660	068;3	631;0;35;358;336; ; ; ; ;
32461;1628;348;361;0	571;0	613;660	504;3	665;0;376;313;0	365;0	594;660	068;3	607;0;35;358;336; ; ; ; ;
32481;1629;349;363;0	571;0	613;660	504;3	591;0;399;291;0	365;0	594;660	068;3	859;0;35;358;336; ; ; ; ;
32501;1630;334;377;0	571;0	613;660	504;3	532;0;372;290;0	365;0	594;660	068;3	572;0;35;358;336; ; ; ; ;
32521;1631;398;428;0	571;0	613;660	504;4	183;0;353;337;0	365;0	594;660	068;3	835;0; ; ; ; ; ; ; ;
32540;1632;400;439;0	571;0	614;659	690;4	169;0;355;327;0	365;0	594;660	560;3	734;0; ; ; ; ; ; ; ;
32560;1633;270;453;0	572;0	614;659	690;3	826;0;220;311;0	366;0	595;660	560;3	890;0; ; ; ; ; ; ; ;
32580;1634;230;416;0	573;0	614;659	690;3	727;0;230;354;0	366;0	595;660	560;3	723;0; ; ; ; ; ; ; ;
32600;1635;193;445;0	573;0	614;659	690;3	766;0;264;331;0	366;0	595;660	560;4	146;0; ; ; ; ; ; ; ;
32620;1636;253;428;0	573;0	614;659	690;4	005;0;260;402;0	366;0	595;660	560;4	074;0; ; ; ; ; ; ; ;
32640;1637;224;444;0	573;0	614;655	951;3	958;0;260;410;0	366;0	595;659	775;4	107;0; ; ; ; ; ; ; ;
32660;1638;242;451;0	573;0	614;655	951;3	924;0;230;345;0	366;0	595;659	775;3	742;0; ; ; ; ; ; ; ;
32680;1639;250;427;0	573;0	614;655	951;3	883;0;220;353;0	366;0	595;659	775;3	740;0; ; ; ; ; ; ; ;
32700;1640;201;381;0	572;0	614;655	951;3	747;0;-800;-600;0	572;0	614;-1	000;-1	000;4; ; ; ; ; ; ; ;
32720;1641;184;413;0	572;0	614;655	951;3	410;0;231;329;0	366;0	595;659	775;3	588;0; ; ; ; ; ; ; ;
32740;1642;164;392;0	572;0	613;657	475;3	320;0;231;329;0	365;0	595;660	137;3	590;0; ; ; ; ; ; ; ;
32760;1643;195;454;0	572;0	613;657	475;3	966;0;262;346;0	365;0	595;660	137;3	812;0; ; ; ; ; ; ; ;
32780;1644;231;403;0	572;0	613;657	475;3	726;0;265;304;0	365;0	595;660	137;3	869;0; ; ; ; ; ; ; ;
32799;1645;-800;-600;0	365;0	595;-1	000;-1	000;4;255;391;0	365;0	595;660	137;3	792;0; ; ; ; ; ; ; ;
32819;1646;260;418;0	572;0	613;657	475;3	600;0;314;295;0	365;0	595;660	137;3	710;0; ; ; ; ; ; ; ;
32839;1647;256;413;0	570;0	612;663	667;3	633;0;316;321;0	364;0	594;659	977;3	709;0; ; ; ; ; ; ; ;
32859;1648;427;355;0	570;0	612;663	667;3	764;0;395;337;0	363;0	594;659	977;4	017;0; ; ; ; ; ; ; ;
32879;1649;394;280;0	570;0	612;663	667;3	375;0;393;351;0	363;0	594;659	977;3	540;0; ; ; ; ; ; ; ;
32899;1650;428;420;0	570;0	612;663	667;3	785;0;375;315;0	363;0	595;659	977;3	131;0; ; ; ; ; ; ; ;
32919;1651;359;354;0	569;0	612;663	667;3	610;0;414;198;0	363;0	595;659	977;3	082;0; ; ; ; ; ; ; ;
32939;1652;357;351;0	569;0	612;663	715;3	506;0;413;182;0	363;0	595;661	729;3	041;0; ; ; ; ; ; ; ;
32959;1653;395;401;0	569;0	612;663	715;3	637;0;385;351;0	362;0	595;661	729;3	801;0; ; ; ; ; ; ; ;
32979;1654;376;371;0	569;0	612;663	715;3	984;0;417;303;0	362;0	595;661	729;3	786;0; ; ; ; ; ; ; ;
32999;1655;374;366;0	569;0	612;663	715;3	890;0;-800;-600;0	569;0	612;-1	000;-1	000;4; ; ; ; ; ; ; ;
33019;1656;395;303;0	569;0	612;663	715;3	790;0;460;263;0	362;0	595;661	729;3	942;0; ; ; ; ; ; ; ;
33039;1657;384;286;0	569;0	612;657	810;3	919;0;461;261;0	362;0	595;663	028;3	950;0; ; ; ; ; ; ; ;
33059;1658;344;267;0	569;0	612;657	810;3	541;0;435;310;0	362;0	595;663	028;3	815;0; ; ; ; ; ; ; ;
33079;1659;387;351;0	569;0	612;657	810;3	618;0;417;293;0	362;0	595;663	028;3	851;0; ; ; ; ; ; ; ;
33099;1660;394;413;0	569;0	612;657	810;3	734;0;374;321;0	362;0	595;663	028;3	910;0; ; ; ; ; ; ; ;
33119;1661;397;312;0	569;0	611;657	810;3	512;0;459;294;0	362;0	594;663	028;4	078;0; ; ; ; ; ; ; ;
33138;1662;404;370;0	566;0	609;661	259;3	596;0;441;320;0	361;0	593;647	494;4	039;0; ; ; ; ; ; ; ;
33158;1663;523;76;0	566;0	609;661	259;3	477;0;578;82;0	361;0	592;647	494;3	666;0; ; ; ; ; ; ; ;
33178;1664;524;48;0	566;0	609;661	259;3	509;0;575;83;0	361;0	592;647	494;3	876;0; ; ; ; ; ; ; ;
33198;1665;-800;-600;0	360;0	592;-1	000;-1	000;4;557;96;0	360;0	592;647	494;3	792;0; ; ; ; ; ; ; ;
33218;1666;557;40;0	566;0	608;661	259;3	754;0;539;95;0	360;0	592;647	494;3	607;0; ; ; ; ; ; ; ;
33238;1667;556;49;0	565;0	608;656	433;3	727;0;530;104;0	360;0	592;642	137;3	656;0; ; ; ; ; ; ; ;
33258;1668;555;45;0	565;0	608;656	433;3	449;0;563;71;0	360;0	592;642	137;3	379;0; ; ; ; ; ; ; ;
33278;1669;520;48;0	565;0	608;656	433;3	684;0;565;102;0	360;0	593;642	137;3	864;0; ; ; ; ; ; ; ;
33298;1670;580;68;0	565;0	608;656	433;3	679;0;580;83;0	360;0	593;642	137;3	736;0; ; ; ; ; ; ; ;
33318;1671;537;56;0	565;0	608;656	433;3	612;0;544;92;0	360;0	593;642	137;3	619;0; ; ; ; ; ; ; ;
33338;1672;558;72;0	565;0	608;650	665;3	556;0;547;94;0	359;0	593;635	668;3	812;0; ; ; ; ; ; ; ;
33358;1673;650;4;0	563;0	607;650	665;3	546;0;673;-29;0	359;0	592;635	668;3	379;0;36;681;-23; ; ; ; ;
33378;1674;673;-4;0	563;0	607;650	665;3	720;0;694;-41;0	359;0	593;635	668;3	367;0;36;681;-23; ; ; ; ;
33398;1675;-800;-600;0	359;0	593;-1	000;-1	000;4;709;-34;0	359;0	593;635	668;3	761;0;36;681;-23; ; ; ; ;
33417;1676;674;-26;0	563;0	607;650	665;3	506;0;708;-37;0	358;0	593;635	668;3	546;0;36;681;-23; ; ; ; ;
33437;1677;674;-20;0	563;0	606;647	591;3	490;0;697;-22;0	358;0	593;627	379;3	607;0;36;681;-23; ; ; ; ;
33457;1678;639;-6;0	563;0	606;647	591;3	760;0;676;-21;0	358;0	593;627	379;3	506;0;36;681;-23; ; ; ; ;
33477;1679;647;-16;0	563;0	606;647	591;3	400;0;703;-18;0	358;0	593;627	379;3	321;0;36;681;-23; ; ; ; ;
33497;1680;685;-16;0	563;0	606;647	591;3	508;0;700;-30;0	357;0	593;627	379;3	478;0;36;681;-23; ; ; ; ;
33517;1681;651;-15;0	562;0	606;647	591;3	658;0;693;-40;0	357;0	593;627	379;3	376;0;36;681;-23; ; ; ; ;
33537;1682;665;-12;0	562;0	606;646	584;3	491;0;683;-25;0	357;0	593;619	662;3	406;0;36;681;-23; ; ; ; ;
33557;1683;668;-27;0	562;0	606;646	584;3	336;0;705;-39;0	357;0	593;619	662;3	462;0;36;681;-23; ; ; ; ;
33577;1684;677;-4;0	562;0	606;646	584;3	604;0;669;-36;0	357;0	594;619	662;3	478;0;36;681;-23; ; ; ; ;
33597;1685;-800;-600;0	357;0	594;-1	000;-1	000;4;705;-16;0	357;0	594;619	662;3	405;0; ; ; ; ; ; ; ;
33617;1686;665;-10;0	561;0	606;646	584;3	621;0;672;-19;0	356;0	594;619	662;3	292;0;37;700;-36; ; ; ; ;
33637;1687;665;-6;0	561;0	606;644	574;3	610;0;691;-29;0	356;0	594;621	999;3	279;0;37;700;-36; ; ; ; ;
33657;1688;668;-49;0	560;0	605;644	574;3	490;0;715;-24;0	355;0	594;621	999;3	629;0;37;700;-36; ; ; ; ;
33677;1689;715;-53;0	559;0	605;644	574;3	345;0;721;-32;0	354;0	594;621	999;3	605;0;37;700;-36; ; ; ; ;
33697;1690;689;-31;0	558;0	605;644	574;3	623;0;728;-42;0	353;0	594;621	999;3	322;0;37;700;-36; ; ; ; ;
33716;1691;688;-54;0	557;0	605;644	574;3	590;0;704;-50;0	352;0	595;621	999;3	216;0;37;700;-36; ; ; ; ;
33736;1692;685;-37;0	555;0	604;639	503;3	531;0;716;-55;0	350;0	595;620	050;3	101;0;37;700;-36; ; ; ; ;
33756;1693;698;-46;0	554;0	604;639	503;3	366;0;722;-32;0	349;0	595;620	050;3	359;0;37;700;-36; ; ; ; ;
33776;1694;702;-22;0	553;0	604;639	503;3	450;0;735;-36;0	348;0	596;620	050;3	243;0;37;700;-36; ; ; ; ;
33796;1695;712;-32;0	552;0	604;639	503;3	527;0;707;-21;0	346;0	596;620	050;3	192;0;37;700;-36; ; ; ; ;
33816;1696;661;-44;0	551;0	603;639	503;3	709;0;711;-33;0	345;0	596;620	050;3	196;0;37;700;-36; ; ; ; ;
33836;1697;664;-41;0	550;0	603;642	497;3	816;0;708;-32;0	344;0	596;621	808;3	208;0;37;700;-36; ; ; ; ;
33856;1698;701;-56;0	549;0	603;642	497;3	337;0;745;-30;0	344;0	596;621	808;3	384;0; ; ; ; ; ; ; ;
33876;1699;686;-49;0	548;0	603;642	497;3	532;0;744;-47;0	343;0	597;621	808;3	280;0; ; ; ; ; ; ; ;
33896;1700;-800;-600;0	342;0	597;-1	000;-1	000;4;723;-38;0	342;0	597;621	808;3	362;0; ; ; ; ; ; ; ;
33916;1701;734;-36;0	547;0	603;642	497;3	253;0;737;-45;0	341;0	597;621	808;3	337;0; ; ; ; ; ; ; ;
33936;1702;734;-36;0	546;0	602;642	305;3	252;0;728;-35;0	340;0	597;619	058;3	287;0; ; ; ; ; ; ; ;
33956;1703;662;-38;0	546;0	602;642	305;3	528;0;716;-40;0	340;0	597;619	058;3	082;0; ; ; ; ; ; ; ;
33976;1704;706;-49;0	545;0	602;642	305;3	428;0;733;-58;0	339;0	597;619	058;3	198;0; ; ; ; ; ; ; ;
33995;1705;673;-45;0	544;0	602;642	305;3	716;0;704;-34;0	338;0	597;619	058;3	123;0;38;708;-41; ; ; ; ;
34015;1706;677;-33;0	544;0	602;642	305;3	457;0;731;-44;0	338;0	597;619	058;3	053;0;38;708;-41; ; ; ; ;
34035;1707;693;-42;0	543;0	602;644	483;3	574;0;724;-51;0	337;0	597;620	803;3	098;0;38;708;-41; ; ; ; ;
34055;1708;712;-32;0	543;0	602;644	483;3	636;0;731;-38;0	337;0	597;620	803;3	353;0;38;708;-41; ; ; ; ;
34075;1709;690;-54;0	543;0	602;644	483;3	527;0;737;-41;0	337;0	597;620	803;3	513;0;38;708;-41; ; ; ; ;
34095;1710;705;-63;0	542;0	602;644	483;3	275;0;741;-60;0	336;0	597;620	803;3	109;0;38;708;-41; ; ; ; ;
34115;1711;680;-45;0	542;0	602;644	483;3	492;0;720;-61;0	336;0	597;620	803;2	941;0;38;708;-41; ; ; ; ;
34135;1712;682;-45;0	542;0	602;644	629;3	397;0;716;-55;0	335;0	597;617	066;2	869;0;38;708;-41; ; ; ; ;
34155;1713;666;-40;0	542;0	602;644	629;3	421;0;716;-43;0	336;0	597;617	066;3	165;0;38;708;-41; ; ; ; ;
34175;1714;701;-49;0	542;0	602;644	629;3	523;0;708;-26;0	336;0	597;617	066;3	264;0;38;708;-41; ; ; ; ;
34195;1715;653;-35;0	542;0	602;644	629;3	331;0;732;-29;0	336;0	597;617	066;3	216;0;38;708;-41; ; ; ; ;
34215;1716;700;-27;0	542;0	602;644	629;3	411;0;728;-24;0	336;0	597;617	066;3	141;0;38;708;-41; ; ; ; ;
34235;1717;682;-14;0	542;0	602;639	559;3	387;0;729;-29;0	335;0	597;619	670;3	190;0;38;708;-41; ; ; ; ;
34255;1718;690;-36;0	543;0	603;639	559;3	577;0;742;-47;0	336;0	596;619	670;3	221;0;38;708;-41; ; ; ; ;
34275;1719;700;-51;0	543;0	603;639	559;3	620;0;745;-33;0	337;0	596;619	670;3	420;0;38;708;-41; ; ; ; ;
34295;1720;554;-1;0	544;0	604;639	559;3	480;0;632;16;0	337;0	596;619	670;3	273;0; ; ; ; ; ; ; ;
34315;1721;478;151;0	547;0	606;639	559;3	593;0;479;140;0	340;0	596;619	670;3	570;0; ; ; ; ; ; ; ;
34335;1722;429;146;0	548;0	606;653	630;3	657;0;420;118;0	342;0	596;652	744;3	755;0; ; ; ; ; ; ; ;
34354;1723;355;229;0	550;0	606;653	630;3	409;0;343;230;0	343;0	594;652	744;3	215;0; ; ; ; ; ; ; ;
34374;1724;355;249;0	552;0	606;653	630;3	470;0;410;200;0	344;0	594;652	744;3	461;0;39;382;203; ; ; ; ;
34394;1725;366;206;0	553;0	607;653	630;3	467;0;409;219;0	345;0	594;652	744;3	588;0;39;382;203; ; ; ; ;
34414;1726;330;195;0	554;0	607;653	630;3	577;0;394;245;0	346;0	593;652	744;3	700;0;39;382;203; ; ; ; ;
34434;1727;329;178;0	555;0	608;657	616;3	632;0;391;230;0	347;0	593;656	078;3	831;0;39;382;203; ; ; ; ;
34454;1728;389;174;0	555;0	608;657	616;3	597;0;370;236;0	347;0	593;656	078;3	617;0;39;382;203; ; ; ; ;
34474;1729;377;190;0	556;0	608;657	616;3	293;0;377;179;0	348;0	593;656	078;3	563;0;39;382;203; ; ; ; ;
34494;1730;370;214;0	556;0	608;657	616;3	392;0;394;199;0	348;0	593;656	078;3	641;0;39;382;203; ; ; ; ;
34514;1731;378;173;0	556;0	608;657	616;3	452;0;429;210;0	348;0	593;656	078;3	946;0;39;382;203; ; ; ; ;
34534;1732;375;186;0	556;0	609;658	317;3	316;0;439;221;0	347;0	593;654	291;3	955;0;39;382;203; ; ; ; ;
34554;1733;347;179;0	555;0	609;658	317;3	562;0;419;220;0	347;0	593;654	291;4	171;0;39;382;203; ; ; ; ;
34574;1734;367;415;0	555;0	611;658	317;3	905;0;365;300;0	348;0	595;654	291;3	490;0; ; ; ; ; ; ; ;
34593;1735;361;360;0	555;0	611;658	317;3	319;0;357;374;0	348;0	596;654	291;3	779;0; ; ; ; ; ; ; ;
34613;1736;366;462;0	555;0	611;658	317;3	866;0;435;328;0	347;0	596;654	291;3	999;0; ; ; ; ; ; ; ;
34633;1737;364;461;0	555;0	611;655	004;3	640;0;411;358;0	347;0	596;658	102;3	738;0; ; ; ; ; ; ; ;
34653;1738;304;371;0	555;0	611;655	004;3	897;0;358;378;0	348;0	596;658	102;3	889;0; ; ; ; ; ; ; ;
34673;1739;344;408;0	556;0	611;655	004;3	873;0;320;432;0	348;0	596;658	102;4	040;0; ; ; ; ; ; ; ;
34693;1740;383;383;0	556;0	611;655	004;3	662;0;376;315;0	348;0	596;658	102;3	781;0; ; ; ; ; ; ; ;
34713;1741;337;378;0	556;0	611;655	004;3	848;0;352;366;0	348;0	596;658	102;3	881;0; ; ; ; ; ; ; ;
34734;1742;346;387;0	556;0	611;659	832;3	796;0;347;361;0	348;0	596;659	831;3	901;0; ; ; ; ; ; ; ;
34753;1743;354;373;0	556;0	612;659	832;3	998;0;340;442;0	348;0	596;659	831;4	025;0; ; ; ; ; ; ; ;
34773;1744;370;422;0	556;0	612;659	832;4	085;0;381;347;0	348;0	596;659	831;3	816;0; ; ; ; ; ; ; ;
34793;1745;365;357;0	556;0	612;659	832;3	958;0;396;314;0	348;0	596;659	831;3	844;0; ; ; ; ; ; ; ;
34813;1746;338;344;0	556;0	612;659	832;3	679;0;358;367;0	348;0	596;659	831;3	922;0; ; ; ; ; ; ; ;
34833;1747;344;356;0	556;0	612;653	699;3	631;0;381;363;0	348;0	596;659	926;3	817;0; ; ; ; ; ; ; ;
34853;1748;398;438;0	556;0	612;653	699;4	185;0;358;378;0	348;0	596;659	926;4	048;0; ; ; ; ; ; ; ;
34873;1749;362;404;0	556;0	611;653	699;3	880;0;357;335;0	348;0	596;659	926;3	946;0; ; ; ; ; ; ; ;
34893;1750;312;385;0	556;0	611;653	699;4	043;0;409;358;0	348;0	596;659	926;4	202;0; ; ; ; ; ; ; ;
34912;1751;392;412;0	556;0	611;653	699;3	858;0;355;314;0	348;0	596;659	926;3	569;0; ; ; ; ; ; ; ;
34932;1752;361;408;0	556;0	612;654	694;3	910;0;373;315;0	348;0	596;659	228;3	539;0; ; ; ; ; ; ; ;
34952;1753;365;415;0	556;0	612;654	694;3	744;0;-800;-600;0	556;0	612;-1	000;-1	000;4; ; ; ; ; ; ; ;
34972;1754;302;426;0	556;0	612;654	694;4	104;0;359;425;0	348;0	596;659	228;4	393;0; ; ; ; ; ; ; ;
34992;1755;343;381;0	556;0	612;654	694;3	774;0;340;404;0	348;0	596;659	228;4	080;0; ; ; ; ; ; ; ;
35012;1756;370;431;0	556;0	612;654	694;4	006;0;380;389;0	348;0	596;659	228;3	943;0; ; ; ; ; ; ; ;
35032;1757;346;415;0	556;0	612;658	701;3	886;0;378;371;0	348;0	596;662	874;3	827;0; ; ; ; ; ; ; ;
35052;1758;370;437;0	556;0	611;658	701;3	920;0;402;419;0	348;0	596;662	874;4	276;0; ; ; ; ; ; ; ;
35072;1759;369;406;0	556;0	611;658	701;3	904;0;-800;-600;0	556;0	611;-1	000;-1	000;4; ; ; ; ; ; ; ;
35092;1760;364;405;0	556;0	611;658	701;4	092;0;369;395;0	348;0	596;662	874;4	157;0; ; ; ; ; ; ; ;
35112;1761;378;423;0	556;0	612;658	701;4	251;0;394;312;0	348;0	596;662	874;3	836;0; ; ; ; ; ; ; ;
35132;1762;378;405;0	556;0	612;659	406;4	322;0;395;316;0	348;0	596;658	535;3	812;0; ; ; ; ; ; ; ;
35152;1763;386;380;0	556;0	612;659	406;4	005;0;366;403;0	348;0	596;658	535;3	912;0; ; ; ; ; ; ; ;
35172;1764;385;338;0	556;0	612;659	406;3	441;0;348;357;0	348;0	596;658	535;3	823;0; ; ; ; ; ; ; ;
35191;1765;348;344;0	556;0	612;659	406;3	918;0;401;343;0	348;0	596;658	535;3	653;0; ; ; ; ; ; ; ;
35211;1766;377;430;0	556;0	612;659	406;4	223;0;436;310;0	348;0	596;658	535;3	921;0; ; ; ; ; ; ; ;
35231;1767;367;417;0	556;0	612;656	317;4	061;0;445;285;0	348;0	596;662	170;3	855;0; ; ; ; ; ; ; ;
35251;1768;340;387;0	556;0	612;656	317;3	717;0;392;334;0	348;0	596;662	170;4	042;0; ; ; ; ; ; ; ;
35271;1769;317;374;0	556;0	612;656	317;3	838;0;364;340;0	348;0	596;662	170;3	754;0; ; ; ; ; ; ; ;
35291;1770;388;420;0	556;0	612;656	317;3	892;0;407;381;0	348;0	596;662	170;3	910;0; ; ; ; ; ; ; ;
35311;1771;387;359;0	556;0	612;656	317;3	661;0;396;369;0	348;0	596;662	170;3	977;0; ; ; ; ; ; ; ;
35331;1772;386;367;0	556;0	611;660	274;3	753;0;395;360;0	348;0	596;659	872;3	854;0; ; ; ; ; ; ; ;
35351;1773;354;440;0	556;0	611;660	274;3	575;0;381;373;0	348;0	596;659	872;3	451;0; ; ; ; ; ; ; ;
35371;1774;426;324;0	555;0	611;660	274;3	430;0;497;309;0	347;0	596;659	872;3	697;0; ; ; ; ; ; ; ;
35391;1775;461;325;0	555;0	611;660	274;3	498;0;478;341;0	347;0	596;659	872;3	570;0; ; ; ; ; ; ; ;
35413;1776;468;342;0	555;0	611;660	274;3	557;0;548;322;0	347;0	596;659	872;3	809;0; ; ; ; ; ; ; ;
35431;1777;475;348;0	555;0	611;660	697;3	502;0;560;340;0	347;0	596;656	471;3	785;0; ; ; ; ; ; ; ;
35451;1778;408;297;0	555;0	611;660	697;3	693;0;517;275;0	347;0	596;656	471;3	586;0; ; ; ; ; ; ; ;
35471;1779;482;352;0	555;0	611;660	697;3	504;0;540;323;0	347;0	596;656	471;3	803;0; ; ; ; ; ; ; ;
35493;1780;466;275;0	555;0	610;660	697;2	882;0;540;314;0	347;0	596;656	471;3	518;0; ; ; ; ; ; ; ;
35510;1781;442;314;0	555;0	610;660	697;3	245;0;496;271;0	347;0	596;656	471;3	392;0; ; ; ; ; ; ; ;
35531;1782;476;324;0	555;0	610;660	218;2	949;0;506;291;0	347;0	596;658	305;3	422;0; ; ; ; ; ; ; ;
35550;1783;512;328;0	555;0	610;660	218;3	572;0;516;338;0	347;0	596;658	305;3	450;0; ; ; ; ; ; ; ;
35570;1784;436;265;0	555;0	610;660	218;3	292;0;522;286;0	347;0	596;658	305;3	541;0; ; ; ; ; ; ; ;
35590;1785;464;276;0	555;0	610;660	218;3	412;0;497;294;0	347;0	596;658	305;3	438;0; ; ; ; ; ; ; ;
35610;1786;548;379;0	554;0	610;660	218;3	575;0;529;401;0	347;0	597;658	305;3	786;0;40;557;375; ; ; ; ;
35630;1787;519;356;0	554;0	611;658	304;3	455;0;525;385;0	346;0	597;653	881;3	808;0;40;557;375; ; ; ; ;
35650;1788;516;378;0	554;0	611;658	304;3	735;0;552;350;0	346;0	597;653	881;3	654;0;40;557;375; ; ; ; ;
35670;1789;541;339;0	554;0	611;658	304;3	492;0;537;387;0	346;0	597;653	881;3	751;0;40;557;375; ; ; ; ;
35690;1790;547;403;0	554;0	611;658	304;3	743;0;555;373;0	346;0	597;653	881;3	387;0;40;557;375; ; ; ; ;
35710;1791;566;380;0	554;0	611;658	304;3	572;0;572;380;0	346;0	597;653	881;3	747;0;40;557;375; ; ; ; ;
35730;1792;578;373;0	554;0	611;662	325;3	705;0;572;372;0	346;0	597;655	160;3	632;0;40;557;375; ; ; ; ;
35750;1793;-800;-600;0	346;0	597;-1	000;-1	000;4;589;393;0	346;0	597;655	160;3	836;0;40;557;375; ; ; ; ;
35770;1794;544;355;0	554;0	611;662	325;3	752;0;618;397;0	346;0	597;655	160;3	887;0;40;557;375; ; ; ; ;
35790;1795;526;281;0	554;0	611;662	325;3	186;0;580;379;0	346;0	597;655	160;3	578;0; ; ; ; ; ; ; ;
35810;1796;564;376;0	554;0	611;662	325;3	909;0;549;398;0	346;0	597;655	160;3	628;0; ; ; ; ; ; ; ;
35829;1797;564;359;0	554;0	611;662	067;3	772;0;550;392;0	346;0	597;655	925;3	683;0; ; ; ; ; ; ; ;
35849;1798;577;373;0	554;0	611;662	067;3	453;0;557;416;0	346;0	597;655	925;3	560;0; ; ; ; ; ; ; ;
35869;1799;555;425;0	554;0	611;662	067;3	895;0;540;392;0	346;0	597;655	925;3	617;0; ; ; ; ; ; ; ;
35890;1800;565;343;0	554;0	611;662	067;3	705;0;575;361;0	346;0	597;655	925;3	413;0; ; ; ; ; ; ; ;
35909;1801;545;380;0	554;0	611;662	067;3	833;0;561;387;0	346;0	597;655	925;3	813;0; ; ; ; ; ; ; ;
35929;1802;549;391;0	554;0	611;656	032;3	716;0;561;375;0	346;0	597;655	205;3	807;0; ; ; ; ; ; ; ;
35949;1803;553;390;0	555;0	611;656	032;3	478;0;568;383;0	346;0	597;655	205;3	706;0; ; ; ; ; ; ; ;
35970;1804;545;448;0	555;0	611;656	032;3	979;0;564;434;0	347;0	597;655	205;3	874;0; ; ; ; ; ; ; ;
35989;1805;525;375;0	555;0	611;656	032;3	482;0;570;405;0	347;0	597;655	205;3	604;0; ; ; ; ; ; ; ;
36009;1806;532;376;0	555;0	611;656	032;3	704;0;562;388;0	347;0	597;655	205;3	723;0; ; ; ; ; ; ; ;
36029;1807;538;373;0	555;0	611;661	094;3	878;0;561;410;0	347;0	597;651	913;3	722;0; ; ; ; ; ; ; ;
36049;1808;589;430;0	555;0	611;661	094;3	539;0;586;408;0	347;0	597;651	913;3	904;0; ; ; ; ; ; ; ;
36069;1809;506;336;0	555;0	611;661	094;3	732;0;547;393;0	347;0	597;651	913;3	547;0; ; ; ; ; ; ; ;
36089;1810;521;418;0	555;0	611;661	094;3	859;0;568;401;0	347;0	597;651	913;3	687;0; ; ; ; ; ; ; ;
36108;1811;571;419;0	555;0	611;661	094;3	604;0;585;370;0	347;0	597;651	913;3	635;0;41;554;380; ; ; ; ;
36128;1812;534;424;0	555;0	611;659	747;3	730;0;571;366;0	347;0	597;652	038;3	712;0;41;554;380; ; ; ; ;
36148;1813;557;351;0	555;0	611;659	747;3	573;0;568;388;0	347;0	598;652	038;3	485;0;41;554;380; ; ; ; ;
36169;1814;540;353;0	555;0	611;659	747;3	796;0;535;377;0	347;0	598;652	038;3	499;0;41;554;380; ; ; ; ;
36188;1815;533;393;0	555;0	611;659	747;3	731;0;587;372;0	347;0	597;652	038;3	808;0;41;554;380; ; ; ; ;
36210;1816;539;394;0	555;0	611;659	747;3	861;0;552;367;0	347;0	597;652	038;3	509;0;41;554;380; ; ; ; ;
36228;1817;534;395;0	555;0	611;660	048;3	863;0;548;362;0	347;0	597;652	189;3	616;0;41;554;380; ; ; ; ;
36249;1818;563;388;0	555;0	611;660	048;3	606;0;561;381;0	347;0	597;652	189;3	747;0;41;554;380; ; ; ; ;
36268;1819;543;330;0	555;0	611;660	048;3	298;0;548;407;0	347;0	597;652	189;3	722;0;41;554;380; ; ; ; ;
36289;1820;557;400;0	555;0	611;660	048;3	743;0;558;375;0	346;0	597;652	189;3	523;0;41;554;380; ; ; ; ;
36308;1821;572;411;0	555;0	611;660	048;3	637;0;566;362;0	346;0	597;652	189;3	700;0;41;554;380; ; ; ; ;
36329;1822;567;402;0	555;0	611;658	884;3	590;0;562;365;0	346;0	597;652	951;3	630;0;41;554;380; ; ; ; ;
36348;1823;504;446;0	555;0	611;658	884;3	990;0;584;384;0	347;0	598;652	951;3	682;0; ; ; ; ; ; ; ;
36370;1824;557;370;0	555;0	611;658	884;3	606;0;566;359;0	346;0	597;652	951;3	475;0; ; ; ; ; ; ; ;
36387;1825;544;359;0	555;0	611;658	884;3	806;0;551;403;0	346;0	597;652	951;3	658;0; ; ; ; ; ; ; ;
36409;1826;522;359;0	555;0	611;658	884;3	551;0;564;387;0	346;0	597;652	951;3	600;0; ; ; ; ; ; ; ;
36427;1827;549;359;0	555;0	611;658	085;3	595;0;559;385;0	346;0	597;653	201;3	537;0; ; ; ; ; ; ; ;
36447;1828;568;328;0	555;0	611;658	085;3	724;0;566;413;0	346;0	597;653	201;3	880;0; ; ; ; ; ; ; ;
36467;1829;514;441;0	555;0	611;658	085;3	868;0;545;406;0	346;0	597;653	201;3	412;0; ; ; ; ; ; ; ;
36487;1830;545;392;0	555;0	611;658	085;3	395;0;574;410;0	346;0	597;653	201;3	681;0; ; ; ; ; ; ; ;
36507;1831;554;377;0	555;0	611;658	085;3	581;0;573;415;0	346;0	597;653	201;3	613;0; ; ; ; ; ; ; ;
36527;1832;531;363;0	554;0	611;657	978;3	522;0;572;413;0	346;0	597;652	815;3	542;0; ; ; ; ; ; ; ;
36547;1833;507;367;0	554;0	611;657	978;3	633;0;567;429;0	346;0	597;652	815;3	721;0; ; ; ; ; ; ; ;
36567;1834;524;369;0	554;0	611;657	978;3	694;0;587;380;0	346;0	598;652	815;3	563;0; ; ; ; ; ; ; ;
36587;1835;532;430;0	554;0	611;657	978;3	609;0;528;364;0	346;0	598;652	815;3	218;0; ; ; ; ; ; ; ;
36607;1836;557;452;0	554;0	611;657	978;3	739;0;507;407;0	346;0	598;652	815;3	499;0; ; ; ; ; ; ; ;
36627;1837;571;475;0	554;0	612;657	996;3	726;0;490;376;0	346;0	598;654	224;3	369;0; ; ; ; ; ; ; ;
36647;1838;545;450;0	554;0	612;657	996;3	888;0;519;405;0	346;0	598;654	224;3	572;0; ; ; ; ; ; ; ;
36667;1839;553;356;0	554;0	612;657	996;3	722;0;545;417;0	346;0	598;654	224;3	616;0; ; ; ; ; ; ; ;
36686;1840;543;432;0	554;0	612;657	996;3	954;0;545;375;0	346;0	598;654	224;3	483;0; ; ; ; ; ; ; ;
36706;1841;502;457;0	554;0	612;657	996;4	036;0;546;430;0	346;0	598;654	224;3	530;0; ; ; ; ; ; ; ;
36726;1842;500;431;0	554;0	612;657	222;4	019;0;546;420;0	346;0	598;653	841;3	513;0; ; ; ; ; ; ; ;
36746;1843;542;447;0	554;0	612;657	222;4	070;0;549;409;0	346;0	598;653	841;3	308;0; ; ; ; ; ; ; ;
36766;1844;515;369;0	554;0	612;657	222;3	509;0;563;380;0	346;0	598;653	841;3	459;0; ; ; ; ; ; ; ;
36786;1845;534;497;0	554;0	612;657	222;3	839;0;530;415;0	346;0	598;653	841;3	437;0; ; ; ; ; ; ; ;
36806;1846;550;418;0	555;0	612;657	222;4	063;0;537;415;0	347;0	598;653	841;3	618;0; ; ; ; ; ; ; ;
36826;1847;542;406;0	555;0	612;660	320;3	882;0;540;410;0	348;0	597;660	269;3	698;0; ; ; ; ; ; ; ;
36846;1848;351;416;0	556;0	612;660	320;3	724;0;400;356;0	349;0	597;660	269;4	312;0; ; ; ; ; ; ; ;
36866;1849;377;379;0	556;0	612;660	320;3	501;0;407;452;0	348;0	597;660	269;4	477;0; ; ; ; ; ; ; ;
36886;1850;373;331;0	556;0	612;660	320;3	396;0;401;339;0	349;0	597;660	269;3	441;0; ; ; ; ; ; ; ;
36906;1851;344;310;0	556;0	612;660	320;3	438;0;413;342;0	349;0	597;660	269;3	807;0; ; ; ; ; ; ; ;
36926;1852;357;295;0	557;0	612;654	648;3	354;0;409;345;0	349;0	597;659	018;3	582;0; ; ; ; ; ; ; ;
36946;1853;391;425;0	557;0	612;654	648;3	619;0;407;335;0	349;0	598;659	018;3	393;0; ; ; ; ; ; ; ;
36965;1854;360;405;0	557;0	612;654	648;3	803;0;438;347;0	349;0	598;659	018;3	462;0; ; ; ; ; ; ; ;
36985;1855;376;364;0	557;0	612;654	648;3	278;0;420;394;0	349;0	597;659	018;3	918;0; ; ; ; ; ; ; ;
37005;1856;392;355;0	557;0	612;654	648;3	613;0;419;331;0	349;0	597;659	018;3	321;0; ; ; ; ; ; ; ;
37025;1857;382;347;0	557;0	612;653	440;3	566;0;415;348;0	349;0	598;659	737;3	467;0; ; ; ; ; ; ; ;
37045;1858;367;402;0	557;0	612;653	440;3	382;0;395;354;0	349;0	598;659	737;3	473;0; ; ; ; ; ; ; ;
37065;1859;389;327;0	556;0	611;653	440;3	520;0;450;322;0	348;0	597;659	737;3	527;0; ; ; ; ; ; ; ;
37085;1860;468;347;0	555;0	610;653	440;3	421;0;541;268;0	348;0	597;659	737;3	686;0; ; ; ; ; ; ; ;
37105;1861;470;303;0	555;0	610;653	440;3	259;0;582;270;0	348;0	597;659	737;3	820;0; ; ; ; ; ; ; ;
37125;1862;474;293;0	555;0	610;661	413;3	332;0;623;273;0	348;0	597;659	687;3	915;0; ; ; ; ; ; ; ;
37145;1863;471;297;0	555;0	610;661	413;3	482;0;504;301;0	348;0	597;659	687;3	294;0; ; ; ; ; ; ; ;
37165;1864;442;275;0	556;0	610;661	413;3	471;0;527;283;0	348;0	597;659	687;3	621;0; ; ; ; ; ; ; ;
37185;1865;473;304;0	556;0	610;661	413;3	521;0;508;291;0	348;0	597;659	687;3	482;0; ; ; ; ; ; ; ;
37205;1866;467;301;0	556;0	610;661	413;3	444;0;518;295;0	348;0	597;659	687;3	681;0; ; ; ; ; ; ; ;
37225;1867;462;293;0	556;0	610;664	862;3	465;0;511;289;0	348;0	597;657	981;3	645;0; ; ; ; ; ; ; ;
37245;1868;419;283;0	556;0	610;664	862;3	759;0;501;264;0	348;0	597;657	981;3	475;0; ; ; ; ; ; ; ;
37265;1869;443;260;0	556;0	610;664	862;3	607;0;505;303;0	348;0	597;657	981;3	575;0; ; ; ; ; ; ; ;
37285;1870;470;247;0	556;0	610;664	862;3	536;0;492;282;0	348;0	597;657	981;3	518;0; ; ; ; ; ; ; ;
37304;1871;465;301;0	556;0	610;664	862;3	502;0;484;307;0	348;0	597;657	981;3	636;0; ; ; ; ; ; ; ;
37324;1872;458;291;0	556;0	610;662	936;3	458;0;482;302;0	348;0	597;657	561;3	635;0; ; ; ; ; ; ; ;
37344;1873;434;259;0	556;0	610;662	936;3	651;0;499;263;0	348;0	597;657	561;3	704;0; ; ; ; ; ; ; ;
37364;1874;478;329;0	556;0	610;662	936;3	638;0;534;298;0	348;0	597;657	561;4	000;0; ; ; ; ; ; ; ;
37384;1875;457;292;0	556;0	610;662	936;3	468;0;472;277;0	348;0	597;657	561;3	451;0; ; ; ; ; ; ; ;
37404;1876;466;221;0	556;0	610;662	936;3	328;0;451;244;0	348;0	597;657	561;3	422;0; ; ; ; ; ; ; ;
37424;1877;456;257;0	557;0	609;653	085;3	206;0;446;263;0	350;0	596;651	158;3	362;0; ; ; ; ; ; ; ;
37444;1878;350;170;0	557;0	609;653	085;3	588;0;346;158;0	350;0	596;651	158;3	299;0;42;368;157; ; ; ; ;
37464;1879;354;140;0	557;0	609;653	085;3	307;0;375;177;0	349;0	596;651	158;3	353;0;42;368;157; ; ; ; ;
37484;1880;364;162;0	557;0	609;653	085;3	309;0;351;141;0	349;0	596;651	158;3	317;0;42;368;157; ; ; ; ;
37504;1881;357;157;0	557;0	609;653	085;3	618;0;377;160;0	349;0	596;651	158;3	548;0;42;368;157; ; ; ; ;
37524;1882;360;143;0	557;0	609;655	150;3	491;0;368;159;0	349;0	596;652	008;3	591;0;42;368;157; ; ; ; ;
37544;1883;346;173;0	557;0	609;655	150;3	404;0;430;163;0	349;0	596;652	008;3	721;0;42;368;157; ; ; ; ;
37563;1884;338;149;0	557;0	609;655	150;3	484;0;389;128;0	349;0	596;652	008;3	383;0; ; ; ; ; ; ; ;
37583;1885;335;140;0	557;0	609;655	150;3	615;0;395;157;0	349;0	596;652	008;3	805;0; ; ; ; ; ; ; ;
37603;1886;335;117;0	557;0	609;655	150;3	390;0;359;129;0	349;0	596;652	008;3	301;0;43;359;148; ; ; ; ;
37623;1887;335;109;0	557;0	609;651	950;3	445;0;352;142;0	349;0	596;650	057;3	405;0;43;359;148; ; ; ; ;
37643;1888;362;149;0	557;0	609;651	950;3	613;0;347;122;0	349;0	596;650	057;3	208;0;43;359;148; ; ; ; ;
37663;1889;345;168;0	557;0	609;651	950;3	484;0;378;145;0	349;0	596;650	057;3	251;0;43;359;148; ; ; ; ;
37683;1890;356;169;0	557;0	609;651	950;3	420;0;369;143;0	349;0	596;650	057;3	625;0;43;359;148; ; ; ; ;
37703;1891;358;174;0	557;0	609;651	950;3	504;0;381;119;0	349;0	596;650	057;3	502;0;43;359;148; ; ; ; ;
37723;1892;353;174;0	557;0	609;653	808;3	498;0;378;127;0	349;0	596;651	030;3	646;0;43;359;148; ; ; ; ;
37743;1893;372;159;0	557;0	609;653	808;3	240;0;343;145;0	349;0	596;651	030;3	023;0;43;359;148; ; ; ; ;
37763;1894;358;159;0	557;0	609;653	808;3	274;0;364;132;0	349;0	596;651	030;3	467;0;43;359;148; ; ; ; ;
37783;1895;341;186;0	557;0	609;653	808;3	302;0;384;145;0	349;0	596;651	030;3	411;0;43;359;148; ; ; ; ;
37803;1896;397;306;0	556;0	610;653	808;3	328;0;394;261;0	349;0	597;651	030;3	441;0; ; ; ; ; ; ; ;
37823;1897;386;322;0	555;0	612;656	645;3	368;0;409;259;0	349;0	599;657	909;3	449;0; ; ; ; ; ; ; ;
37843;1898;431;440;0	556;0	612;656	645;3	592;0;401;448;0	349;0	599;657	909;3	804;0; ; ; ; ; ; ; ;
37863;1899;423;418;0	556;0	612;656	645;3	564;0;416;399;0	348;0	599;657	909;3	395;0; ; ; ; ; ; ; ;
37882;1900;366;348;0	556;0	612;656	645;3	243;0;410;355;0	348;0	599;657	909;3	504;0; ; ; ; ; ; ; ;
37902;1901;394;448;0	555;0	612;656	645;3	531;0;417;395;0	348;0	599;657	909;3	689;0; ; ; ; ; ; ; ;
37922;1902;372;417;0	555;0	612;661	031;3	435;0;417;376;0	348;0	599;660	805;3	517;0; ; ; ; ; ; ; ;
37942;1903;410;419;0	555;0	612;661	031;3	635;0;332;419;0	348;0	599;660	805;3	725;0; ; ; ; ; ; ; ;
37962;1904;398;436;0	556;0	612;661	031;3	911;0;452;336;0	348;0	599;660	805;3	570;0; ; ; ; ; ; ; ;
37982;1905;409;415;0	556;0	612;661	031;3	745;0;425;351;0	348;0	599;660	805;3	772;0; ; ; ; ; ; ; ;
38002;1906;402;421;0	556;0	612;661	031;3	644;0;400;388;0	348;0	599;660	805;3	828;0; ; ; ; ; ; ; ;
38022;1907;402;427;0	556;0	612;656	909;3	718;0;380;351;0	348;0	599;655	994;3	783;0; ; ; ; ; ; ; ;
38042;1908;423;469;0	556;0	613;656	909;3	877;0;449;305;0	348;0	599;655	994;3	796;0; ; ; ; ; ; ; ;
38062;1909;415;424;0	556;0	613;656	909;3	670;0;394;437;0	348;0	599;655	994;3	733;0; ; ; ; ; ; ; ;
38082;1910;397;378;0	556;0	613;656	909;3	367;0;390;384;0	348;0	599;655	994;3	912;0; ; ; ; ; ; ; ;
38102;1911;438;438;0	556;0	613;656	909;3	868;0;362;441;0	348;0	599;655	994;4	105;0; ; ; ; ; ; ; ;
38122;1912;432;428;0	556;0	613;654	950;3	677;0;350;425;0	348;0	599;655	375;4	140;0; ; ; ; ; ; ; ;
38142;1913;464;455;0	556;0	613;654	950;3	803;0;444;390;0	348;0	599;655	375;3	849;0; ; ; ; ; ; ; ;
38161;1914;412;499;0	556;0	613;654	950;3	996;0;394;417;0	348;0	599;655	375;3	754;0; ; ; ; ; ; ; ;
38181;1915;385;446;0	556;0	612;654	950;4	008;0;397;353;0	348;0	599;655	375;3	603;0; ; ; ; ; ; ; ;
38201;1916;430;471;0	556;0	612;654	950;3	897;0;375;369;0	348;0	599;655	375;3	843;0; ; ; ; ; ; ; ;
38221;1917;426;477;0	556;0	612;660	136;4	035;0;369;362;0	348;0	599;659	856;3	782;0; ; ; ; ; ; ; ;
38241;1918;400;405;0	556;0	612;660	136;3	670;0;339;347;0	348;0	599;659	856;3	955;0;44;373;393; ; ; ; ;
38261;1919;408;435;0	556;0	612;660	136;4	014;0;384;323;0	348;0	599;659	856;3	760;0;44;373;393; ; ; ; ;
38281;1920;389;439;0	556;0	612;660	136;3	754;0;403;336;0	349;0	599;659	856;3	735;0;44;373;393; ; ; ; ;
38301;1921;356;387;0	557;0	612;660	136;3	798;0;402;404;0	349;0	599;659	856;3	787;0;44;373;393; ; ; ; ;
38321;1922;348;404;0	557;0	612;656	348;3	894;0;405;397;0	349;0	598;661	779;3	798;0;44;373;393; ; ; ; ;
38341;1923;383;408;0	556;0	612;656	348;3	639;0;332;408;0	348;0	599;661	779;3	822;0;44;373;393; ; ; ; ;
38361;1924;336;358;0	556;0	612;656	348;3	734;0;349;424;0	348;0	599;661	779;3	858;0;44;373;393; ; ; ; ;
38381;1925;378;381;0	556;0	613;656	348;3	778;0;352;400;0	348;0	599;661	779;4	022;0;44;373;393; ; ; ; ;
38401;1926;381;434;0	556;0	612;656	348;3	876;0;382;411;0	348;0	599;661	779;4	157;0;45;368;377; ; ; ; ;
38421;1927;369;414;0	556;0	612;660	338;3	961;0;395;414;0	348;0	599;659	427;4	229;0;45;368;377; ; ; ; ;
38441;1928;352;417;0	556;0	612;660	338;3	701;0;384;362;0	348;0	599;659	427;3	748;0;45;368;377; ; ; ; ;
38461;1929;314;384;0	556;0	612;660	338;3	970;0;398;375;0	348;0	599;659	427;3	945;0;45;368;377; ; ; ; ;
38480;1930;362;390;0	556;0	612;660	338;3	549;0;363;360;0	348;0	599;659	427;3	969;0;45;368;377; ; ; ; ;
38500;1931;369;403;0	556;0	612;660	338;3	741;0;369;313;0	348;0	599;659	427;3	680;0;45;368;377; ; ; ; ;
38520;1932;372;388;0	556;0	613;658	868;3	766;0;374;312;0	348;0	599;659	516;3	780;0;45;368;377; ; ; ; ;
38540;1933;370;382;0	556;0	613;658	868;3	803;0;359;380;0	348;0	599;659	516;3	913;0; ; ; ; ; ; ; ;
38560;1934;364;338;0	557;0	613;658	868;3	495;0;365;389;0	348;0	599;659	516;3	914;0; ; ; ; ; ; ; ;
38580;1935;372;444;0	557;0	613;658	868;3	795;0;387;372;0	349;0	599;659	516;3	791;0; ; ; ; ; ; ; ;
38600;1936;314;375;0	557;0	612;658	868;3	652;0;401;365;0	349;0	599;659	516;3	759;0; ; ; ; ; ; ; ;
38620;1937;310;381;0	557;0	612;656	832;3	550;0;412;365;0	349;0	598;658	400;3	720;0; ; ; ; ; ; ; ;
38640;1938;412;521;0	557;0	612;656	832;4	714;0;338;392;0	349;0	598;658	400;3	839;0; ; ; ; ; ; ; ;
38660;1939;321;358;0	557;0	612;656	832;3	643;0;305;371;0	349;0	598;658	400;4	101;0; ; ; ; ; ; ; ;
38680;1940;201;335;0	558;0	612;656	832;3	648;0;245;277;0	351;0	597;658	400;3	576;0; ; ; ; ; ; ; ;
38700;1941;210;315;0	559;0	612;656	832;3	581;0;-800;-600;0	559;0	612;-1	000;-1	000;4; ; ; ; ; ; ; ;
38720;1942;222;299;0	559;0	612;653	832;3	547;0;-800;-600;0	351;0	598;-1	000;-1	000;4; ; ; ; ; ; ; ;
38740;1943;263;423;0	559;0	612;653	832;3	976;0;252;310;0	351;0	598;658	327;3	527;0; ; ; ; ; ; ; ;
38759;1944;191;389;0	559;0	612;653	832;3	712;0;224;301;0	351;0	598;658	327;3	707;0; ; ; ; ; ; ; ;
38779;1945;199;401;0	559;0	612;653	832;3	666;0;239;253;0	352;0	598;658	327;3	555;0; ; ; ; ; ; ; ;
38799;1946;206;348;0	560;0	612;653	832;3	579;0;239;297;0	352;0	598;658	327;3	759;0; ; ; ; ; ; ; ;
38819;1947;211;335;0	560;0	612;656	751;3	535;0;244;282;0	352;0	597;656	177;3	714;0; ; ; ; ; ; ; ;
38839;1948;179;397;0	560;0	612;656	751;4	017;0;202;284;0	352;0	598;656	177;3	846;0; ; ; ; ; ; ; ;
38859;1949;234;428;0	560;0	612;656	751;3	915;0;211;324;0	352;0	598;656	177;3	702;0; ; ; ; ; ; ; ;
38879;1950;222;397;0	560;0	612;656	751;3	468;0;234;307;0	352;0	598;656	177;3	797;0; ; ; ; ; ; ; ;
38899;1951;162;414;0	560;0	613;656	751;3	905;0;147;237;0	353;0	598;656	177;3	070;0; ; ; ; ; ; ; ;
38919;1952;189;425;0	561;0	613;653	670;3	736;0;151;241;0	353;0	598;663	337;2	988;0; ; ; ; ; ; ; ;
38939;1953;148;362;0	560;0	613;653	670;3	689;0;184;309;0	353;0	598;663	337;3	788;0; ; ; ; ; ; ; ;
38959;1954;156;386;0	560;0	613;653	670;3	563;0;-800;-600;0	560;0	613;-1	000;-1	000;4; ; ; ; ; ; ; ;
38979;1955;137;379;0	560;0	613;653	670;3	446;0;170;314;0	352;0	599;663	337;4	005;0; ; ; ; ; ; ; ;
38999;1956;144;393;0	560;0	613;653	670;3	560;0;144;279;0	352;0	599;663	337;3	415;0; ; ; ; ; ; ; ;
39019;1957;149;397;0	560;0	613;649	643;3	498;0;146;286;0	352;0	598;656	703;3	382;0; ; ; ; ; ; ; ;
39039;1958;149;347;0	560;0	613;649	643;3	625;0;206;344;0	352;0	598;656	703;4	311;0; ; ; ; ; ; ; ;
39059;1959;174;383;0	561;0	613;649	643;3	985;0;186;331;0	353;0	598;656	703;4	031;0; ; ; ; ; ; ; ;
39078;1960;145;413;0	561;0	613;649	643;4	080;0;189;286;0	353;0	598;656	703;3	817;0; ; ; ; ; ; ; ;
39098;1961;114;407;0	561;0	613;649	643;4	120;0;152;315;0	353;0	598;656	703;3	506;0; ; ; ; ; ; ; ;
39118;1962;116;401;0	561;0	613;650	959;4	168;0;140;293;0	353;0	598;658	094;3	266;0; ; ; ; ; ; ; ;
39138;1963;66;410;0	561;0	613;650	959;4	259;0;210;348;0	353;0	599;658	094;4	396;0; ; ; ; ; ; ; ;
39158;1964;100;482;0	561;0	613;650	959;4	150;0;99;340;0	354;0	599;658	094;3	778;0; ; ; ; ; ; ; ;
39178;1965;85;443;0	561;0	613;650	959;4	097;0;146;325;0	353;0	599;658	094;3	394;0; ; ; ; ; ; ; ;
39198;1966;130;430;0	561;0	613;650	959;3	480;0;153;287;0	353;0	599;658	094;3	489;0; ; ; ; ; ; ; ;
39218;1967;134;457;0	561;0	613;650	325;3	344;0;156;274;0	353;0	599;660	403;3	595;0; ; ; ; ; ; ; ;
39238;1968;97;449;0	561;0	613;650	325;3	626;0;133;290;0	353;0	599;660	403;3	860;0; ; ; ; ; ; ; ;
39258;1969;123;463;0	561;0	613;650	325;3	814;0;103;349;0	353;0	599;660	403;3	634;0; ; ; ; ; ; ; ;
39278;1970;115;412;0	561;0	613;650	325;3	376;0;149;299;0	353;0	599;660	403;3	899;0; ; ; ; ; ; ; ;
39298;1971;104;442;0	561;0	613;650	325;3	570;0;-800;-600;0	561;0	613;-1	000;-1	000;4; ; ; ; ; ; ; ;
39318;1972;116;435;0	561;0	613;650	182;3	549;0;-800;-600;0	353;0	599;-1	000;-1	000;4; ; ; ; ; ; ; ;
39337;1973;125;453;0	561;0	613;650	182;3	532;0;137;326;0	353;0	599;656	193;3	557;0; ; ; ; ; ; ; ;
39357;1974;110;450;0	561;0	613;650	182;3	749;0;129;310;0	353;0	599;656	193;3	504;0; ; ; ; ; ; ; ;
39377;1975;155;412;0	561;0	613;650	182;3	664;0;161;381;0	353;0	599;656	193;3	730;0;46;152;412; ; ; ; ;
39397;1976;148;463;0	561;0	613;650	182;3	597;0;153;349;0	354;0	598;656	193;3	929;0;46;152;412; ; ; ; ;
39417;1977;143;453;0	561;0	613;649	884;3	687;0;158;359;0	354;0	598;659	190;4	007;0;46;152;412; ; ; ; ;
39437;1978;135;442;0	561;0	613;649	884;3	677;0;163;368;0	354;0	598;659	190;4	463;0;46;152;412; ; ; ; ;
39457;1979;128;446;0	561;0	613;649	884;3	745;0;174;411;0	354;0	598;659	190;4	290;0;46;152;412; ; ; ; ;
39477;1980;114;417;0	561;0	613;649	884;3	556;0;210;419;0	354;0	598;659	190;3	998;0;46;152;412; ; ; ; ;
39497;1981;155;414;0	561;0	613;649	884;4	021;0;180;312;0	354;0	598;659	190;3	895;0; ; ; ; ; ; ; ;
39517;1982;151;411;0	561;0	613;648	219;4	026;0;190;329;0	353;0	598;660	805;3	802;0; ; ; ; ; ; ; ;
39537;1983;149;395;0	561;0	613;648	219;3	663;0;188;377;0	353;0	598;660	805;3	848;0; ; ; ; ; ; ; ;
39557;1984;123;416;0	561;0	613;648	219;3	661;0;145;308;0	353;0	598;660	805;3	937;0; ; ; ; ; ; ; ;
[truncated: 7,163 more rows]
