# Supplementary material for: Perception of Individual and Joint Action in Infants and Adults
Source: PLoS One. 2014 Sep 9;9(9):e107450. doi: 10.1371/journal.pone.0107450 (PMC4174902; doi:10.1371/journal.pone.0107450)
Supplement: Data S1 — Raw files of eye tracking data of all participants. (ZIP) [file pone.0107450.s001.zip › Turmbau2012b_12_22.csv]

Data properties:
Recording date: 11.07.2012
Recording time : 9:15:48:781 (corresponds to time 0)
Study: Turmbau2012b
Subject: Turmbau2012b_12_22
Recording: Turmbau2012b_12_22
Screen resolution: 800 x 600
Coordinate unit: Pixels
Filter settings:
Eye: Average
Fixation radius: 30
Min duration: 100
Timestamp	Number	GazepointX (L)	GazepointY (L)	CamX (L)	CamY (L)	Distance (L)	Pupil (L)	Validity (L)	GazepointX (R)	GazepointY (R)	CamX (R)	CamY (R)	Distance (R)	Pupil (R)	Validity (R)	Fixation	GazepointX	GazepointY	Event	Event Key	Data 1	Data 2	Description
20	1	391	207	0,783	0,328	589,233	2,771	0	366	202	0,565	0,277	585,921	2,837	0	1	377	202
40	2	393	205	0,782	0,328	589,233	2,845	0	368	209	0,564	0,277	585,921	2,928	0	1	377	202
60	3	395	197	0,782	0,329	589,233	2,851	0	371	201	0,564	0,278	585,921	2,962	0	1	377	202
80	4	395	196	0,782	0,329	589,233	2,925	0	372	201	0,564	0,278	585,921	3,037	0	1	377	202
100	5	395	192	0,782	0,329	591,353	2,964	0	374	197	0,564	0,278	588,065	3,096	0	1	377	202
120	6	397	184	0,782	0,33	591,353	2,831	0	371	200	0,564	0,279	588,065	3,029	0	1	377	202
140	7	379	189	0,782	0,33	591,353	2,792	0	374	201	0,564	0,279	588,065	2,923	0	1	377	202
159	8	-800	-600	0,564	0,28	-1	-1	4	366	201	0,564	0,28	588,065	2,906	0	1	377	202
179	9	373	211	0,782	0,331	591,353	2,798	0	372	211	0,565	0,281	588,065	2,952	0	1	377	202
199	10	374	215	0,783	0,332	589,02	2,788	0	372	213	0,565	0,281	587,914	2,955	0	1	377	202
219	11	-800	-600	0,565	0,282	-1	-1	4	366	200	0,565	0,282	587,914	2,936	0	1	377	202
239	12	400	216	0,783	0,335	589,02	2,775	0	379	200	0,566	0,284	587,914	2,93	0	1	377	202
259	13	375	214	0,784	0,336	589,02	2,899	0	367	200	0,566	0,285	587,914	2,951	0	1	377	202
279	14	384	204	0,784	0,337	589,02	2,842	0	375	208	0,566	0,286	587,914	2,986	0	1	377	202
299	15	370	200	0,784	0,338	588,683	2,904	0	370	210	0,567	0,286	586,898	2,987	0	1	377	202
319	16	-800	-600	0,567	0,288	-1	-1	4	368	297	0,567	0,288	586,898	2,908	0	2	395	294
339	17	402	296	0,785	0,34	588,683	2,821	0	380	297	0,567	0,288	586,898	2,922	0	2	395	294
359	18	399	293	0,785	0,34	588,683	2,854	0	374	303	0,567	0,288	586,898	3,01	0	2	395	294
379	19	388	289	0,785	0,34	588,683	2,84	0	381	302	0,568	0,288	586,898	2,981	0	2	395	294
399	20	382	285	0,786	0,34	588,681	2,857	0	379	298	0,568	0,288	589,104	3,027	0	2	395	294
419	21	-800	-600	0,569	0,288	-1	-1	4	371	286	0,569	0,288	589,104	2,98	0	2	395	294
439	22	399	301	0,787	0,34	588,681	2,867	0	371	289	0,569	0,288	589,104	3,016	0	2	395	294
458	23	392	290	0,787	0,341	588,681	2,99	0	377	282	0,57	0,288	589,104	2,977	0	2	395	294
478	24	395	295	0,788	0,341	588,681	2,894	0	369	295	0,571	0,287	589,104	3,085	0	2	395	294
498	25	391	286	0,789	0,34	590,966	2,955	0	370	294	0,572	0,286	589,723	3,098	0	2	395	294
518	26	394	298	0,79	0,341	590,966	2,994	0	371	286	0,573	0,286	589,723	3,05	0	2	395	294
538	27	403	303	0,791	0,341	590,966	2,95	0	378	295	0,574	0,286	589,723	3,018	0	2	395	294
558	28	398	308	0,792	0,341	590,966	2,948	0	376	286	0,575	0,286	589,723	2,981	0	2	395	294
578	29	402	309	0,793	0,341	590,966	2,938	0	374	284	0,577	0,285	589,723	3,008	0	2	395	294
598	30	400	306	0,794	0,34	593,217	2,945	0	377	285	0,578	0,284	589,951	2,993	0	2	395	294
618	31	403	291	0,795	0,34	593,217	3,021	0	381	301	0,579	0,284	589,951	3,085	0	2	395	294
638	32	417	310	0,796	0,34	593,217	2,945	0	393	287	0,58	0,284	589,951	3,068	0	2	395	294
658	33	411	305	0,797	0,341	593,217	2,994	0	384	289	0,581	0,283	589,951	3,015	0	2	395	294
678	34	407	306	0,798	0,341	593,217	2,961	0	390	305	0,582	0,283	589,951	3,025	0	2	395	294
698	35	412	307	0,799	0,34	592,959	2,981	0	386	299	0,582	0,282	589,855	3,034	0	2	395	294
718	36	407	299	0,799	0,34	592,959	3,024	0	381	296	0,583	0,282	589,855	3,028	0	2	395	294
738	37	408	303	0,799	0,34	592,959	3,012	0	386	308	0,583	0,282	589,855	3,022	0	2	395	294
757	38	401	312	0,799	0,34	592,959	2,957	0	393	291	0,583	0,282	589,855	3,02	0	2	395	294
777	39	409	300	0,799	0,339	592,959	2,949	0	391	300	0,583	0,281	589,855	2,967	0	2	395	294
797	40	407	306	0,799	0,339	591,603	2,934	0	389	302	0,583	0,281	590,26	2,96	0	2	395	294
817	41	411	299	0,798	0,339	591,603	2,97	0	377	309	0,582	0,281	590,26	3,073	0	2	395	294
837	42	406	303	0,797	0,339	591,603	2,919	0	388	303	0,58	0,282	590,26	2,956	0	2	395	294
857	43	408	314	0,795	0,339	591,603	2,951	0	384	298	0,579	0,282	590,26	3,042	0	2	395	294
871								5							5				ShowAVI	8	0	0	atFish.avi
877	44	408	314	0,794	0,339	591,603	3,043	0	390	299	0,578	0,282	590,26	3,101	0	2	395	294
897	45	409	314	0,793	0,339	592,566	3,036	0	390	299	0,576	0,282	590,051	3,065	0	2	395	294
917	46	408	299	0,791	0,339	592,566	2,955	0	385	301	0,575	0,283	590,051	3,079	0	2	395	294
937	47	412	301	0,79	0,339	592,566	2,937	0	381	301	0,573	0,284	590,051	2,956	0	2	395	294
957	48	414	297	0,788	0,339	592,566	3	0	388	298	0,572	0,284	590,051	2,948	0	2	395	294
977	49	413	299	0,787	0,339	592,566	2,938	0	373	296	0,57	0,285	590,051	2,954	0	2	395	294
997	50	414	301	0,786	0,339	591,384	2,954	0	371	295	0,569	0,285	589,341	2,948	0	2	395	294
1017	51	421	293	0,785	0,339	591,384	2,911	0	381	303	0,568	0,286	589,341	3,004	0	2	395	294
1037	52	406	301	0,783	0,34	591,384	2,955	0	385	301	0,566	0,286	589,341	3,008	0	2	395	294
1056	53	414	305	0,782	0,34	591,384	2,986	0	394	291	0,565	0,287	589,341	3,024	0	2	395	294
1076	54	413	300	0,781	0,34	591,384	2,988	0	390	294	0,564	0,287	589,341	2,958	0	2	395	294
1096	55	412	301	0,78	0,339	592,17	2,994	0	394	297	0,563	0,287	589,218	2,96	0	2	395	294
1116	56	-800	-600	0,562	0,288	-1	-1	4	386	295	0,562	0,288	589,218	2,93	0	2	395	294
1136	57	412	300	0,778	0,341	592,17	2,941	0	387	294	0,561	0,289	589,218	2,976	0	2	395	294
1156	58	412	297	0,778	0,341	592,17	2,919	0	383	291	0,56	0,289	589,218	2,929	0	2	395	294
1176	59	411	290	0,777	0,341	592,17	2,926	0	393	293	0,56	0,29	589,218	2,969	0	2	395	294
1196	60	411	289	0,777	0,341	589,579	2,92	0	394	293	0,56	0,289	588,566	2,948	0	2	395	294
1216	61	-800	-600	0,559	0,289	-1	-1	4	390	292	0,559	0,289	588,566	2,988	0	2	395	294
1236	62	420	297	0,777	0,34	589,579	2,933	0	391	288	0,559	0,289	588,566	3	0	2	395	294
1256	63	413	303	0,777	0,34	589,579	2,976	0	387	302	0,559	0,288	588,566	2,979	0	2	395	294
1276	64	413	304	0,777	0,339	589,579	2,995	0	388	283	0,56	0,288	588,566	3,017	0	2	395	294
1296	65	413	302	0,778	0,338	592,094	3,026	0	387	285	0,56	0,286	589,905	3,022	0	2	395	294
1316	66	-800	-600	0,561	0,286	-1	-1	4	388	296	0,561	0,286	589,905	3,104	0	2	395	294
1335	67	410	292	0,779	0,338	592,094	2,946	0	398	287	0,562	0,286	589,905	3,015	0	2	395	294
1355	68	412	305	0,78	0,337	592,094	2,92	0	383	296	0,563	0,285	589,905	3,019	0	2	395	294
1375	69	417	297	0,78	0,337	592,094	3,011	0	401	290	0,563	0,285	589,905	3,057	0	2	395	294
1395	70	420	305	0,781	0,337	591,196	3,02	0	397	294	0,564	0,284	589,783	3,009	0	2	395	294
1415	71	-800	-600	0,564	0,285	-1	-1	4	397	285	0,564	0,285	589,783	3,05	0	2	395	294
1435	72	405	298	0,781	0,337	591,196	2,991	0	394	289	0,564	0,284	589,783	3,009	0	2	395	294
1455	73	411	311	0,781	0,337	591,196	3,063	0	394	296	0,564	0,284	589,783	3,073	0	2	395	294
1475	74	397	298	0,781	0,337	591,196	2,991	0	383	293	0,564	0,284	589,783	3,099	0	2	395	294
1495	75	397	303	0,781	0,336	590,787	3,013	0	380	295	0,564	0,284	590,588	3,103	0	2	395	294
1515	76	-800	-600	0,563	0,284	-1	-1	4	386	293	0,563	0,284	590,588	3,098	0	2	395	294
1535	77	412	303	0,78	0,336	590,787	3,058	0	388	288	0,563	0,284	590,588	3,086	0	2	395	294
1555	78	402	298	0,779	0,336	590,787	3,017	0	376	287	0,562	0,284	590,588	3,068	0	2	395	294
1575	79	413	312	0,779	0,336	590,787	2,995	0	390	285	0,562	0,285	590,588	3,071	0	2	395	294
1595	80	409	313	0,778	0,336	591,063	2,994	0	387	284	0,562	0,285	590,525	3,073	0	2	395	294
1615	81	-800	-600	0,561	0,286	-1	-1	4	384	280	0,561	0,286	590,525	3,072	0	2	395	294
1635	82	406	292	0,778	0,337	591,063	3,012	0	388	282	0,561	0,286	590,525	3,084	0	2	395	294
1654	83	410	289	0,777	0,337	591,063	3,016	0	386	286	0,56	0,286	590,525	3,115	0	2	395	294
1674	84	410	292	0,777	0,336	591,063	3,125	0	391	287	0,56	0,286	590,525	3,123	0	2	395	294
1694	85	409	291	0,776	0,336	591,136	3,164	0	392	289	0,559	0,285	589,9	3,127	0	2	395	294
1714	86	400	296	0,776	0,336	591,136	3,07	0	381	287	0,559	0,286	589,9	3,05	0	2	395	294
1734	87	406	288	0,775	0,336	591,136	3,006	0	393	284	0,558	0,286	589,9	3,053	0	2	395	294
1754	88	395	289	0,775	0,336	591,136	3,027	0	388	310	0,558	0,286	589,9	2,988	0	2	395	294
1774	89	419	286	0,775	0,336	591,136	3,038	0	389	287	0,558	0,286	589,9	3,082	0	2	395	294
1794	90	419	284	0,775	0,335	592,446	3,015	0	390	292	0,557	0,285	590,294	3,072	0	2	395	294
1814	91	409	295	0,775	0,336	592,446	3,055	0	373	278	0,557	0,286	590,294	3,134	0	2	395	294
1834	92	405	292	0,774	0,335	592,446	3,06	0	376	286	0,557	0,286	590,294	3,103	0	2	395	294
1854	93	401	282	0,774	0,336	592,446	3,104	0	387	281	0,557	0,286	590,294	3,082	0	2	395	294
1874	94	399	286	0,774	0,336	592,446	3,039	0	385	286	0,557	0,286	590,294	3,182	0	2	395	294
1894	95	396	283	0,774	0,335	591,4	3,046	0	383	284	0,557	0,285	590,594	3,167	0	2	395	294
1914	96	-800	-600	0,557	0,285	-1	-1	4	389	283	0,557	0,285	590,594	3,193	0	2	395	294
1933	97	401	295	0,774	0,335	591,4	3,082	0	387	296	0,557	0,285	590,594	3,197	0	2	395	294
1953	98	399	304	0,774	0,335	591,4	3,037	0	384	286	0,557	0,285	590,594	3,213	0	2	395	294
1973	99	413	297	0,775	0,335	591,4	3,143	0	381	297	0,557	0,285	590,594	3,284	0	2	395	294
1993	100	416	298	0,775	0,334	592,964	3,157	0	379	295	0,558	0,284	590,315	3,295	0	2	395	294
2013	101	405	293	0,775	0,335	592,964	3,153	0	385	285	0,558	0,285	590,315	3,239	0	2	395	294
2033	102	409	294	0,775	0,335	592,964	3,113	0	388	288	0,558	0,285	590,315	3,244	0	2	395	294
2053	103	413	296	0,775	0,335	592,964	3,165	0	387	289	0,558	0,285	590,315	3,271	0	2	395	294
2073	104	402	305	0,775	0,335	592,964	3,187	0	385	291	0,559	0,285	590,315	3,336	0	2	395	294
2093	105	405	310	0,776	0,335	591,209	3,174	0	386	293	0,559	0,284	590,64	3,356	0	2	395	294
2113	106	405	291	0,776	0,336	591,209	3,183	0	388	290	0,559	0,285	590,64	3,367	0	2	395	294
2133	107	406	295	0,776	0,336	591,209	3,255	0	386	292	0,559	0,285	590,64	3,304	0	2	395	294
2153	108	405	294	0,776	0,336	591,209	3,256	0	387	283	0,559	0,285	590,64	3,349	0	2	395	294
2173	109	402	302	0,776	0,336	591,209	3,287	0	388	288	0,559	0,285	590,64	3,352	0	2	395	294
2193	110	402	302	0,776	0,336	593,627	3,311	0	387	285	0,559	0,285	591,394	3,36	0	2	395	294
2213	111	484	421	0,775	0,338	593,627	3,354	0	460	406	0,559	0,286	591,394	3,375	0	3	475	413
2232	112	484	409	0,775	0,338	593,627	3,349	0	466	398	0,559	0,286	591,394	3,356	0	3	475	413
2252	113	478	431	0,776	0,338	593,627	3,331	0	462	415	0,559	0,286	591,394	3,444	0	3	475	413
2272	114	491	426	0,776	0,338	593,627	3,299	0	467	416	0,559	0,286	591,394	3,413	0	3	475	413
2292	115	490	426	0,776	0,337	593,484	3,287	0	467	415	0,56	0,286	593,554	3,441	0	3	475	413
2312	116	491	418	0,777	0,338	593,484	3,363	0	463	419	0,56	0,286	593,554	3,427	0	3	475	413
2332	117	488	410	0,777	0,338	593,484	3,378	0	465	410	0,56	0,286	593,554	3,45	0	3	475	413
2352	118	490	425	0,777	0,338	593,484	3,482	0	464	415	0,56	0,286	593,554	3,438	0	3	475	413
2372	119	483	428	0,777	0,338	593,484	3,388	0	457	418	0,56	0,286	593,554	3,47	0	3	475	413
2392	120	481	432	0,777	0,338	592,482	3,42	0	457	417	0,56	0,286	591,968	3,464	0	3	475	413
2412	121	477	417	0,777	0,339	592,482	3,357	0	453	426	0,56	0,286	591,968	3,465	0	3	475	413
2432	122	476	428	0,777	0,339	592,482	3,398	0	462	416	0,56	0,286	591,968	3,488	0	3	475	413
2452	123	483	418	0,777	0,339	592,482	3,354	0	473	410	0,561	0,286	591,968	3,426	0	3	475	413
2472	124	491	428	0,778	0,339	592,482	3,379	0	462	421	0,561	0,286	591,968	3,483	0	3	475	413
2492	125	494	424	0,778	0,339	594,341	3,401	0	466	413	0,561	0,285	593,048	3,467	0	3	475	413
2512	126	485	420	0,778	0,339	594,341	3,42	0	459	410	0,561	0,286	593,048	3,42	0	3	475	413
2531	127	480	425	0,778	0,339	594,341	3,377	0	472	413	0,561	0,286	593,048	3,419	0	3	475	413
2551	128	484	411	0,778	0,339	594,341	3,35	0	469	412	0,561	0,286	593,048	3,452	0	3	475	413
2571	129	487	419	0,778	0,339	594,341	3,354	0	456	418	0,562	0,285	593,048	3,469	0	3	475	413
2591	130	486	416	0,779	0,339	595,935	3,368	0	462	419	0,562	0,284	593,387	3,487	0	3	475	413
2611	131	476	405	0,779	0,339	595,935	3,358	0	465	414	0,562	0,285	593,387	3,478	0	3	475	413
2631	132	477	421	0,779	0,339	595,935	3,417	0	466	420	0,562	0,284	593,387	3,478	0	3	475	413
2651	133	484	418	0,779	0,339	595,935	3,41	0	455	406	0,562	0,284	593,387	3,416	0	3	475	413
2671	134	487	406	0,779	0,339	595,935	3,453	0	471	403	0,563	0,284	593,387	3,429	0	3	475	413
2691	135	491	412	0,779	0,338	597,382	3,471	0	469	399	0,563	0,283	594,126	3,445	0	3	475	413
2711	136	490	415	0,78	0,338	597,382	3,477	0	464	405	0,563	0,283	594,126	3,486	0	3	475	413
2731	137	481	416	0,78	0,338	597,382	3,445	0	468	404	0,564	0,283	594,126	3,486	0	3	475	413
2751	138	491	411	0,78	0,338	597,382	3,472	0	466	403	0,564	0,282	594,126	3,474	0	3	475	413
2771	139	492	417	0,78	0,338	597,382	3,485	0	474	404	0,564	0,282	594,126	3,501	0	3	475	413
2791	140	492	416	0,781	0,337	596,726	3,472	0	475	404	0,564	0,281	594,041	3,499	0	3	475	413
2811	141	483	401	0,78	0,337	596,726	3,43	0	469	416	0,564	0,281	594,041	3,513	0	3	475	413
2830	142	488	404	0,781	0,337	596,726	3,431	0	466	402	0,564	0,281	594,041	3,468	0	3	475	413
2852	143	496	414	0,78	0,336	596,726	3,47	0	470	402	0,564	0,281	594,041	3,462	0	3	475	413
2870	144	487	403	0,78	0,336	596,726	3,39	0	471	405	0,564	0,28	594,041	3,439	0	3	475	413
2890	145	490	405	0,78	0,335	598,401	3,407	0	472	406	0,564	0,279	595,212	3,434	0	3	475	413
2910	146	483	400	0,78	0,336	598,401	3,408	0	466	397	0,564	0,28	595,212	3,425	0	3	475	413
2930	147	525	332	0,779	0,335	598,401	3,384	0	514	333	0,563	0,279	595,212	3,405	0	4	531	339
2930								5							5				Keyboard	3	39	0	Right
2950	148	559	354	0,778	0,334	598,401	3,408	0	528	336	0,562	0,279	595,212	3,471	0	4	531	339
2970	149	548	337	0,778	0,334	598,401	3,39	0	544	320	0,562	0,279	595,212	3,457	0	4	531	339
2990	150	539	351	0,778	0,333	595,54	3,384	0	558	319	0,562	0,278	593,453	3,456	0	4	531	339
3010	151	554	334	0,778	0,334	595,54	3,335	0	524	342	0,562	0,278	593,453	3,474	0	4	531	339
3030	152	551	335	0,778	0,333	595,54	3,34	0	525	331	0,561	0,278	593,453	3,421	0	4	531	339
3050	153	553	344	0,778	0,333	595,54	3,321	0	530	344	0,561	0,278	593,453	3,473	0	4	531	339
3070	154	550	339	0,777	0,334	595,54	3,293	0	531	334	0,561	0,279	593,453	3,399	0	4	531	339
3090	155	550	343	0,777	0,333	594,864	3,284	0	532	342	0,561	0,278	591,518	3,399	0	4	531	339
3110	156	547	341	0,777	0,334	594,864	3,304	0	530	341	0,561	0,279	591,518	3,419	0	4	531	339
3129	157	558	356	0,776	0,334	594,864	3,296	0	528	330	0,56	0,28	591,518	3,425	0	4	531	339
3149	158	546	326	0,776	0,335	594,864	3,276	0	520	341	0,559	0,28	591,518	3,385	0	4	531	339
3169	159	535	332	0,775	0,335	594,864	3,317	0	520	339	0,559	0,28	591,518	3,447	0	4	531	339
3189	160	537	328	0,774	0,334	596,985	3,32	0	519	336	0,558	0,28	591,294	3,441	0	4	531	339
3209	161	549	342	0,774	0,335	596,985	3,276	0	523	338	0,558	0,281	591,294	3,444	0	4	531	339
3229	162	549	351	0,773	0,334	596,985	3,343	0	526	341	0,557	0,281	591,294	3,423	0	4	531	339
3249	163	538	351	0,773	0,334	596,985	3,417	0	528	340	0,556	0,281	591,294	3,475	0	4	531	339
3269	164	550	330	0,772	0,334	596,985	3,321	0	522	340	0,556	0,281	591,294	3,454	0	4	531	339
3289	165	547	334	0,772	0,333	596,908	3,338	0	525	337	0,555	0,28	594,089	3,473	0	4	531	339
3309	166	544	348	0,771	0,334	596,908	3,32	0	524	335	0,555	0,281	594,089	3,47	0	4	531	339
3329	167	538	348	0,771	0,333	596,908	3,378	0	526	333	0,555	0,281	594,089	3,478	0	4	531	339
3349	168	540	336	0,771	0,333	596,908	3,356	0	517	334	0,555	0,281	594,089	3,489	0	4	531	339
3369	169	533	346	0,771	0,333	596,908	3,424	0	517	340	0,554	0,28	594,089	3,484	0	4	531	339
3389	170	532	343	0,771	0,332	596,686	3,431	0	517	340	0,555	0,279	594,068	3,49	0	4	531	339
3409	171	543	344	0,771	0,332	596,686	3,414	0	522	338	0,555	0,279	594,068	3,535	0	4	531	339
3428	172	532	334	0,771	0,332	596,686	3,4	0	517	340	0,555	0,279	594,068	3,508	0	4	531	339
3443								5							5				ShowAVI	8	0	0	Interactive.avi
3448	173	537	343	0,772	0,332	596,686	3,377	0	523	335	0,555	0,279	594,068	3,516	0	4	531	339
3468	174	531	337	0,772	0,331	596,686	3,333	0	521	351	0,556	0,278	594,068	3,488	0	4	531	339
3488	175	533	339	0,773	0,33	597,823	3,319	0	520	352	0,556	0,277	593,814	3,483	0	4	531	339
3508	176	534	342	0,773	0,33	597,823	3,417	0	526	344	0,557	0,277	593,814	3,504	0	4	531	339
3528	177	528	338	0,773	0,33	597,823	3,43	0	527	339	0,558	0,276	593,814	3,475	0	4	531	339
3548	178	538	330	0,774	0,33	597,823	3,391	0	515	342	0,558	0,275	593,814	3,496	0	4	531	339
3568	179	538	346	0,775	0,329	597,823	3,435	0	523	339	0,559	0,275	593,814	3,479	0	4	531	339
3588	180	538	340	0,775	0,329	598,661	3,428	0	521	338	0,56	0,274	594,739	3,492	0	4	531	339
3608	181	530	343	0,776	0,329	598,661	3,452	0	521	336	0,56	0,274	594,739	3,566	0	4	531	339
3628	182	534	348	0,776	0,329	598,661	3,437	0	521	348	0,561	0,274	594,739	3,541	0	4	531	339
3650	183	534	342	0,776	0,329	598,661	3,477	0	519	336	0,561	0,274	594,739	3,555	0	4	531	339
3668	184	537	337	0,777	0,33	598,661	3,433	0	521	336	0,561	0,274	594,739	3,591	0	4	531	339
3688	185	538	338	0,777	0,33	598,377	3,444	0	520	339	0,561	0,273	594,161	3,581	0	4	531	339
3708	186	538	345	0,777	0,33	598,377	3,445	0	517	348	0,562	0,274	594,161	3,582	0	4	531	339
3730	187	536	339	0,777	0,331	598,377	3,441	0	519	345	0,562	0,274	594,161	3,578	0	4	531	339
3747	188	537	347	0,778	0,331	598,377	3,461	0	518	348	0,562	0,274	594,161	3,51	0	4	531	339
3767	189	541	351	0,778	0,331	598,377	3,393	0	515	334	0,563	0,274	594,161	3,496	0	4	531	339
3787	190	541	350	0,779	0,331	599,004	3,395	0	515	332	0,564	0,273	593,251	3,478	0	4	531	339
3807	191	544	332	0,779	0,332	599,004	3,381	0	514	346	0,564	0,274	593,251	3,485	0	4	531	339
3827	192	532	347	0,78	0,332	599,004	3,351	0	517	336	0,565	0,274	593,251	3,485	0	4	531	339
3849	193	530	337	0,781	0,332	599,004	3,388	0	516	342	0,566	0,274	593,251	3,474	0	4	531	339
3867	194	499	392	0,781	0,332	599,004	3,395	0	489	396	0,567	0,274	593,251	3,446	0	5	498	386
3887	195	488	404	0,782	0,332	595,876	3,373	0	489	394	0,567	0,273	596,331	3,457	0	5	498	386
3907	196	501	406	0,782	0,332	595,876	3,3	0	492	384	0,567	0,273	596,331	3,436	0	5	498	386
3927	197	515	383	0,783	0,332	595,876	3,263	0	493	382	0,568	0,273	596,331	3,349	0	5	498	386
3947	198	516	381	0,783	0,332	595,876	3,243	0	493	392	0,568	0,272	596,331	3,34	0	5	498	386
3967	199	512	388	0,783	0,331	595,876	3,211	0	489	374	0,568	0,272	596,331	3,347	0	5	498	386
3987	200	513	386	0,783	0,331	599,222	3,204	0	489	375	0,568	0,271	596,148	3,343	0	5	498	386
4007	201	510	381	0,783	0,331	599,222	3,228	0	494	390	0,568	0,272	596,148	3,289	0	5	498	386
4026	202	510	381	0,783	0,331	599,222	3,215	0	488	395	0,569	0,271	596,148	3,252	0	5	498	386
4046	203	524	377	0,783	0,331	599,222	3,198	0	481	387	0,569	0,271	596,148	3,208	0	5	498	386
4066	204	513	397	0,783	0,331	599,222	3,19	0	485	380	0,569	0,271	596,148	3,114	0	5	498	386
4086	205	515	400	0,784	0,33	596,182	3,166	0	483	378	0,569	0,271	597,852	3,078	0	5	498	386
4106	206	-800	-600	0,569	0,271	-1	-1	4	487	378	0,569	0,271	597,852	3,224	0	5	498	386
4126	207	505	389	0,783	0,331	596,182	3,074	0	498	390	0,569	0,271	597,852	3,123	0	5	498	386
4146	208	-800	-600	0,568	0,272	-1	-1	4	491	391	0,568	0,272	597,852	3,12	0	5	498	386
4166	209	503	379	0,783	0,331	596,182	3,061	0	485	393	0,568	0,272	597,852	3,129	0	5	498	386
4186	210	503	378	0,783	0,331	597,098	3,066	0	488	396	0,568	0,272	596,24	3,122	0	5	498	386
4210	211	-800	-600	0,568	0,273	-1	-1	4	479	418	0,568	0,273	596,24	3,163	0	6	488	418
4226	212	509	429	0,782	0,332	597,098	2,974	0	472	425	0,568	0,273	596,24	3,099	0	6	488	418
4248	213	504	412	0,782	0,333	597,098	3,049	0	480	414	0,567	0,274	596,24	3,164	0	6	488	418
4266	214	501	440	0,782	0,333	597,098	3,246	0	484	407	0,567	0,274	596,24	3,128	0	6	488	418
4286	215	496	437	0,782	0,333	598,256	3,368	0	483	408	0,567	0,274	595,386	3,106	0	6	488	418
4306	216	502	426	0,782	0,333	598,256	3,098	0	475	416	0,567	0,275	595,386	3,17	0	6	488	418
4327	217	501	419	0,782	0,333	598,256	3,108	0	478	421	0,567	0,275	595,386	3,121	0	6	488	418
4345	218	503	429	0,782	0,333	598,256	3,162	0	473	426	0,567	0,274	595,386	3,134	0	6	488	418
4367	219	501	413	0,782	0,333	598,256	3,129	0	472	421	0,567	0,274	595,386	3,162	0	6	488	418
4385	220	502	414	0,782	0,333	599,39	3,156	0	472	423	0,567	0,274	595,432	3,14	0	6	488	418
4407	221	-800	-600	0,567	0,274	-1	-1	4	470	422	0,567	0,274	595,432	3,19	0	6	488	418
4425	222	508	420	0,783	0,333	599,39	3,181	0	473	418	0,568	0,274	595,432	3,079	0	6	488	418
4446	223	503	431	0,783	0,333	599,39	3,156	0	475	408	0,568	0,274	595,432	3,179	0	6	488	418
4465	224	511	400	0,783	0,333	599,39	3,13	0	480	421	0,568	0,273	595,432	3,187	0	6	488	418
4487	225	509	397	0,784	0,332	598,888	3,103	0	483	415	0,569	0,273	597,103	3,165	0	6	488	418
4505	226	-800	-600	0,569	0,273	-1	-1	4	485	414	0,569	0,273	597,103	3,206	0	6	488	418
4527	227	504	444	0,784	0,332	598,888	3,234	0	475	414	0,57	0,272	597,103	3,141	0	6	488	418
4545	228	507	415	0,785	0,332	598,888	3,101	0	484	409	0,57	0,272	597,103	3,283	0	6	488	418
4567	229	506	413	0,785	0,332	598,888	3,091	0	482	422	0,57	0,272	597,103	3,146	0	6	488	418
4585	230	504	411	0,785	0,331	599,085	3,082	0	479	422	0,571	0,271	597,026	3,194	0	6	488	418
4607	231	507	426	0,786	0,331	599,085	3,122	0	474	421	0,571	0,271	597,026	3,127	0	6	488	418
4625	232	491	404	0,786	0,331	599,085	3,026	0	474	420	0,571	0,271	597,026	3,09	0	6	488	418
4647	233	-800	-600	0,571	0,271	-1	-1	4	476	422	0,571	0,271	597,026	3,146	0	6	488	418
4664	234	497	413	0,786	0,331	599,085	3,109	0	481	418	0,571	0,271	597,026	3,199	0	6	488	418
4684	235	497	415	0,786	0,331	597,584	3,101	0	482	419	0,571	0,27	596,71	3,198	0	6	488	418
4704	236	-800	-600	0,57	0,271	-1	-1	4	525	395	0,57	0,271	596,71	3,071	0	7	526	413
4724	237	-800	-600	0,57	0,271	-1	-1	4	510	415	0,57	0,271	596,71	3,034	0	7	526	413
4744	238	-800	-600	0,57	0,27	-1	-1	4	521	418	0,57	0,27	596,71	3,108	0	7	526	413
4764	239	558	408	0,785	0,33	597,584	3,091	0	517	414	0,57	0,27	596,71	3,14	0	7	526	413
4784	240	558	409	0,785	0,329	597,494	3,091	0	512	415	0,57	0,269	597,038	3,147	0	7	526	413
4804	241	-800	-600	0,57	0,269	-1	-1	4	518	417	0,57	0,269	597,038	3,079	0	7	526	413
4824	242	562	416	0,784	0,328	597,494	3,005	0	523	415	0,569	0,268	597,038	3,092	0	7	526	413
4844	243	-800	-600	0,569	0,268	-1	-1	4	530	410	0,569	0,268	597,038	3,087	0	7	526	413
4864	244	-800	-600	0,569	0,267	-1	-1	4	526	407	0,569	0,267	597,038	3,038	0	7	526	413
4884	245	-800	-600	0,783	0,326	-1	-1	4	528	408	0,568	0,266	593,19	3,021	0	7	526	413
4904	246	-800	-600	0,568	0,266	-1	-1	4	517	424	0,568	0,266	593,19	2,956	0	7	526	413
4923	247	562	398	0,783	0,325	598,898	2,875	0	524	411	0,568	0,266	593,19	3,023	0
4943	248	542	447	0,783	0,324	598,898	3,102	0	517	414	0,567	0,265	593,19	3,095	0
4963	249	572	417	0,782	0,324	598,898	3,051	0	527	418	0,567	0,265	593,19	2,987	0
4983	250	569	441	0,782	0,323	598,461	2,998	0	527	409	0,567	0,264	596,361	3,057	0
5003	251	-800	-600	0,567	0,263	-1	-1	4	490	260	0,567	0,263	596,361	2,983	0
5023	252	-800	-600	0,568	0,261	-1	-1	4	421	173	0,568	0,261	596,361	3,037	0	8	408	151
5043	253	424	140	0,782	0,318	598,461	2,998	0	407	153	0,568	0,261	596,361	3,039	0	8	408	151
5063	254	419	144	0,782	0,319	598,461	2,888	0	404	161	0,568	0,261	596,361	2,96	0	8	408	151
5083	255	419	148	0,782	0,318	595,988	2,877	0	402	156	0,567	0,261	592,972	2,969	0	8	408	151
5103	256	413	155	0,782	0,319	595,988	2,863	0	407	164	0,567	0,262	592,972	3,055	0	8	408	151
5123	257	414	160	0,781	0,32	595,988	2,89	0	388	152	0,567	0,263	592,972	2,992	0	8	408	151
5143	258	-800	-600	0,566	0,263	-1	-1	4	391	150	0,566	0,263	592,972	2,864	0	8	408	151
5163	259	405	139	0,781	0,321	595,988	2,967	0	-800	-600	0,781	0,321	-1	-1	4	8	408	151
5183	260	406	143	0,781	0,321	594,199	2,958	0	-800	-600	0,566	0,264	-1	-1	4	8	408	151
5203	261	411	135	0,78	0,322	594,199	2,959	0	403	165	0,565	0,265	591,343	3,016	0	8	408	151
5222	262	409	151	0,78	0,323	594,199	3,021	0	415	153	0,565	0,266	591,343	2,961	0	8	408	151
5242	263	-800	-600	0,564	0,267	-1	-1	4	403	161	0,564	0,267	591,343	2,936	0	8	408	151
5262	264	427	159	0,779	0,324	594,199	2,908	0	391	157	0,564	0,268	591,343	2,908	0	8	408	151
5282	265	427	165	0,779	0,324	591,013	2,893	0	393	163	0,563	0,268	589,776	2,875	0	8	408	151
5302	266	414	150	0,778	0,326	591,013	3,044	0	405	149	0,563	0,269	589,776	2,961	0	8	408	151
5322	267	400	167	0,777	0,326	591,013	2,889	0	400	143	0,562	0,27	589,776	2,97	0	8	408	151
5342	268	-800	-600	0,561	0,271	-1	-1	4	407	159	0,561	0,271	589,776	3,01	0	8	408	151
5362	269	-800	-600	0,56	0,272	-1	-1	4	405	154	0,56	0,272	589,776	2,949	0	8	408	151
5382	270	-800	-600	0,775	0,328	-1	-1	4	403	154	0,56	0,272	590,024	2,964	0	8	408	151
5402	271	421	148	0,775	0,329	592,135	2,971	0	403	154	0,559	0,273	590,024	3,035	0	8	408	151
5422	272	420	163	0,774	0,329	592,135	2,938	0	401	155	0,558	0,274	590,024	3,018	0	8	408	151
5442	273	419	158	0,773	0,33	592,135	2,926	0	-800	-600	0,773	0,33	-1	-1	4	8	408	151
5462	274	-800	-600	0,557	0,274	-1	-1	4	408	156	0,557	0,274	590,024	2,987	0	8	408	151
5482	275	-800	-600	0,773	0,33	-1	-1	4	408	158	0,557	0,274	588,937	2,982	0	8	408	151
5502	276	-800	-600	0,556	0,276	-1	-1	4	402	145	0,556	0,276	588,937	2,984	0	8	408	151
5521	277	411	141	0,772	0,332	591,472	2,777	0	415	144	0,556	0,276	588,937	2,964	0	8	408	151
5541	278	-800	-600	0,555	0,277	-1	-1	4	408	155	0,555	0,277	588,937	2,902	0	8	408	151
5561	279	-800	-600	0,555	0,278	-1	-1	4	406	139	0,555	0,278	588,937	3,037	0	8	408	151
5581	280	-800	-600	0,771	0,334	-1	-1	4	411	144	0,554	0,279	586,854	3,006	0	8	408	151
5601	281	-800	-600	0,553	0,28	-1	-1	4	407	145	0,553	0,28	586,854	2,816	0	8	408	151
5621	282	-800	-600	0,553	0,282	-1	-1	4	410	141	0,553	0,282	586,854	2,907	0	8	408	151
5641	283	402	160	0,769	0,337	590,386	2,918	0	404	146	0,552	0,283	586,854	3,041	0	8	408	151
5661	284	425	137	0,768	0,338	590,386	2,846	0	414	155	0,551	0,284	586,854	2,876	0	8	408	151
5681	285	425	139	0,767	0,338	589,218	2,84	0	414	158	0,55	0,285	585,068	2,901	0	8	408	151
5701	286	-800	-600	0,549	0,286	-1	-1	4	408	152	0,549	0,286	585,068	2,952	0	8	408	151
5721	287	426	141	0,765	0,341	589,218	2,932	0	407	150	0,548	0,288	585,068	2,844	0	8	408	151
5741	288	577	286	0,762	0,343	589,218	2,791	0	566	286	0,545	0,29	585,068	2,961	0
5761	289	-800	-600	0,543	0,293	-1	-1	4	624	371	0,543	0,293	585,068	2,876	0
5781	290	-800	-600	0,759	0,345	-1	-1	4	685	422	0,542	0,294	586,095	2,93	0
5801	291	-800	-600	0,54	0,295	-1	-1	4	629	365	0,54	0,295	586,095	2,928	0	9	635	359
5820	292	660	372	0,756	0,347	590,742	2,856	0	612	371	0,539	0,296	586,095	2,902	0	9	635	359
5841	293	-800	-600	0,537	0,296	-1	-1	4	630	362	0,537	0,296	586,095	2,898	0	9	635	359
5860	294	659	356	0,754	0,346	590,742	2,966	0	629	354	0,536	0,297	586,095	3,022	0	9	635	359
5880	295	660	355	0,753	0,346	591,471	2,969	0	628	351	0,534	0,297	588,952	3,029	0	9	635	359
5900	296	-800	-600	0,533	0,298	-1	-1	4	632	359	0,533	0,298	588,952	3,011	0	9	635	359
5920	297	668	350	0,75	0,346	591,471	3,145	0	629	350	0,531	0,298	588,952	3,027	0	9	635	359
5940	298	677	358	0,749	0,346	591,471	2,987	0	633	368	0,53	0,299	588,952	3,014	0	9	635	359
5960	299	652	357	0,748	0,346	591,471	3,098	0	631	350	0,529	0,299	588,952	3,098	0	9	635	359
5980	300	647	365	0,747	0,345	589,028	3,018	0	632	355	0,528	0,299	589,727	3,114	0	9	635	359
6000	301	-800	-600	0,527	0,3	-1	-1	4	621	362	0,527	0,3	589,727	3,023	0	9	635	359
6020	302	-800	-600	0,526	0,301	-1	-1	4	626	363	0,526	0,301	589,727	3,01	0	9	635	359
6040	303	-800	-600	0,525	0,301	-1	-1	4	629	362	0,525	0,301	589,727	3,079	0	9	635	359
6060	304	-800	-600	0,523	0,302	-1	-1	4	621	350	0,523	0,302	589,727	3,092	0	9	635	359
6080	305	-800	-600	0,741	0,346	-1	-1	4	624	351	0,522	0,302	588,349	3,099	0	9	635	359
6099	306	-800	-600	0,521	0,304	-1	-1	4	626	368	0,521	0,304	588,349	3,056	0	9	635	359
6119	307	658	386	0,739	0,348	587,706	3,118	0	623	362	0,52	0,305	588,349	3,059	0	9	635	359
6139	308	655	404	0,739	0,349	587,706	3,067	0	606	409	0,52	0,306	588,349	3,054	0
6159	309	-800	-600	0,519	0,307	-1	-1	4	605	423	0,519	0,307	588,349	3,057	0
6179	310	-800	-600	0,738	0,351	-1	-1	4	603	439	0,519	0,307	587,104	3,051	0
6199	311	-800	-600	-1	-1	-1	-1	4	-800	-600	-1	-1	-1	-1	4
6219	312	-800	-600	0,517	0,309	-1	-1	4	612	432	0,517	0,309	587,104	3,102	0
6239	313	641	421	0,736	0,353	587,806	3,103	0	615	426	0,517	0,31	587,104	3,178	0
6259	314	638	388	0,736	0,354	587,806	2,977	0	604	415	0,516	0,311	587,104	3,163	0
6279	315	638	389	0,736	0,354	587,245	2,975	0	601	409	0,516	0,311	585,343	3,139	0
6299	316	-800	-600	0,516	0,312	-1	-1	4	607	434	0,516	0,312	585,343	3,214	0	10	612	424
6319	317	-800	-600	0,516	0,312	-1	-1	4	606	434	0,516	0,312	585,343	3,206	0	10	612	424
6339	318	-800	-600	0,516	0,312	-1	-1	4	608	428	0,516	0,312	585,343	3,257	0	10	612	424
6359	319	-800	-600	0,517	0,312	-1	-1	4	618	418	0,517	0,312	585,343	3,288	0	10	612	424
6379	320	-800	-600	0,736	0,356	-1	-1	4	619	414	0,517	0,312	585,818	3,305	0	10	612	424
6398	321	-800	-600	0,517	0,313	-1	-1	4	603	428	0,517	0,313	585,818	3,239	0	10	612	424
6418	322	-800	-600	0,518	0,313	-1	-1	4	610	422	0,518	0,313	585,818	3,278	0	10	612	424
6438	323	-800	-600	0,518	0,312	-1	-1	4	623	436	0,518	0,312	585,818	3,258	0	10	612	424
6458	324	-800	-600	0,519	0,312	-1	-1	4	607	428	0,519	0,312	585,818	3,231	0	10	612	424
6478	325	-800	-600	0,738	0,356	-1	-1	4	615	428	0,519	0,311	586,572	3,248	0	10	612	424
6498	326	637	424	0,739	0,357	586,168	3,194	0	607	423	0,52	0,311	586,572	3,259	0	10	612	424
6518	327	-800	-600	0,521	0,31	-1	-1	4	609	429	0,521	0,31	586,572	3,292	0	10	612	424
6538	328	-800	-600	0,521	0,31	-1	-1	4	605	428	0,521	0,31	586,572	3,312	0	10	612	424
6558	329	622	413	0,741	0,357	586,168	3,074	0	609	415	0,522	0,31	586,572	3,218	0	10	612	424
6578	330	623	413	0,741	0,356	586,57	3,076	0	610	414	0,522	0,309	589,336	3,251	0	10	612	424
6598	331	-800	-600	-1	-1	-1	-1	4	-800	-600	-1	-1	-1	-1	4
6618	332	-800	-600	0,523	0,309	-1	-1	4	606	414	0,523	0,309	589,336	3,255	0
6638	333	-800	-600	0,524	0,309	-1	-1	4	606	421	0,524	0,309	589,336	3,285	0
6658	334	-800	-600	0,524	0,308	-1	-1	4	604	421	0,524	0,308	589,336	3,268	0
6678	335	-800	-600	0,744	0,355	-1	-1	4	604	420	0,525	0,307	591,062	3,292	0
6698	336	538	357	0,745	0,355	589,122	3,232	0	511	365	0,526	0,307	591,062	3,256	0	11	511	352
6717	337	532	351	0,745	0,355	589,122	3,239	0	505	351	0,526	0,307	591,062	3,323	0	11	511	352
6737	338	521	335	0,745	0,355	589,122	3,317	0	500	353	0,526	0,306	591,062	3,288	0	11	511	352
6757	339	521	355	0,745	0,354	589,122	3,248	0	500	356	0,526	0,306	591,062	3,256	0	11	511	352
6777	340	520	346	0,745	0,354	590,294	3,283	0	499	360	0,527	0,305	589,272	3,271	0	11	511	352
6797	341	521	362	0,745	0,354	590,294	3,22	0	505	363	0,527	0,305	589,272	3,254	0	11	511	352
6817	342	520	356	0,745	0,353	590,294	3,196	0	500	353	0,527	0,305	589,272	3,281	0	11	511	352
6837	343	525	345	0,745	0,353	590,294	3,26	0	501	355	0,527	0,305	589,272	3,276	0	11	511	352
6857	344	518	349	0,745	0,353	590,294	3,225	0	499	357	0,527	0,304	589,272	3,276	0	11	511	352
6877	345	520	351	0,745	0,352	591,213	3,234	0	500	358	0,526	0,304	589,798	3,278	0	11	511	352
6897	346	518	345	0,745	0,353	591,213	3,258	0	496	363	0,526	0,304	589,798	3,251	0	11	511	352
6917	347	518	355	0,745	0,353	591,213	3,276	0	506	359	0,526	0,304	589,798	3,223	0	11	511	352
6937	348	521	356	0,745	0,352	591,213	3,288	0	498	351	0,526	0,304	589,798	3,241	0	11	511	352
6957	349	520	347	0,745	0,352	591,213	3,275	0	500	342	0,526	0,304	589,798	3,267	0	11	511	352
6977	350	521	353	0,745	0,351	590,907	3,278	0	503	337	0,526	0,303	589,286	3,256	0	11	511	352
6996	351	409	394	0,747	0,352	590,907	3,286	0	395	381	0,528	0,304	589,286	3,342	0	12	376	406
7016	352	409	401	0,747	0,352	590,907	3,289	0	393	393	0,528	0,303	589,286	3,315	0	12	376	406
7036	353	407	406	0,747	0,351	590,907	3,304	0	379	392	0,528	0,303	589,286	3,309	0	12	376	406
7056	354	412	382	0,747	0,351	590,907	3,292	0	382	394	0,528	0,303	589,286	3,345	0	12	376	406
7076	355	412	387	0,747	0,35	588,834	3,286	0	385	393	0,528	0,302	590,656	3,338	0	12	376	406
7096	356	410	393	0,747	0,35	588,834	3,302	0	377	400	0,528	0,302	590,656	3,388	0	12	376	406
7116	357	416	393	0,747	0,35	588,834	3,306	0	385	392	0,528	0,302	590,656	3,355	0	12	376	406
7136	358	405	400	0,746	0,35	588,834	3,294	0	383	393	0,528	0,302	590,656	3,387	0	12	376	406
7156	359	404	394	0,746	0,349	588,834	3,297	0	386	388	0,527	0,302	590,656	3,41	0	12	376	406
7176	360	403	394	0,746	0,349	590,585	3,305	0	385	387	0,527	0,301	591,03	3,406	0	12	376	406
7196	361	403	392	0,746	0,349	590,585	3,324	0	380	398	0,527	0,301	591,03	3,409	0	12	376	406
7216	362	408	396	0,746	0,349	590,585	3,363	0	380	391	0,527	0,301	591,03	3,399	0	12	376	406
7236	363	415	400	0,746	0,349	590,585	3,336	0	380	388	0,527	0,301	591,03	3,402	0	12	376	406
7256	364	412	401	0,746	0,348	590,585	3,384	0	380	387	0,527	0,301	591,03	3,406	0	12	376	406
7276	365	415	402	0,746	0,348	590,873	3,384	0	380	386	0,527	0,3	590,434	3,398	0	12	376	406
7296	366	412	392	0,746	0,348	590,873	3,37	0	376	393	0,527	0,301	590,434	3,372	0	12	376	406
7315	367	411	391	0,746	0,348	590,873	3,337	0	374	390	0,527	0,301	590,434	3,348	0	12	376	406
7335	368	398	388	0,746	0,348	590,873	3,319	0	383	399	0,527	0,301	590,434	3,39	0	12	376	406
7355	369	383	414	0,745	0,348	590,873	3,322	0	368	412	0,527	0,302	590,434	3,407	0	12	376	406
7375	370	377	416	0,745	0,348	589,775	3,318	0	368	413	0,527	0,301	591,464	3,414	0	12	376	406
7395	371	376	411	0,745	0,348	589,775	3,31	0	351	421	0,526	0,302	591,464	3,404	0	12	376	406
7415	372	382	416	0,745	0,348	589,775	3,319	0	351	414	0,526	0,302	591,464	3,383	0	12	376	406
7435	373	378	405	0,744	0,348	589,775	3,31	0	359	400	0,525	0,303	591,464	3,398	0	12	376	406
7455	374	383	408	0,744	0,348	589,775	3,353	0	356	416	0,525	0,303	591,464	3,408	0	12	376	406
7475	375	382	408	0,743	0,347	590,17	3,361	0	358	409	0,524	0,303	594,26	3,418	0	12	376	406
7495	376	377	411	0,742	0,348	590,17	3,337	0	348	417	0,523	0,303	594,26	3,477	0	12	376	406
7515	377	378	413	0,741	0,347	590,17	3,36	0	355	409	0,522	0,303	594,26	3,447	0	12	376	406
7535	378	382	417	0,74	0,347	590,17	3,386	0	352	408	0,521	0,304	594,26	3,433	0	12	376	406
7555	379	376	411	0,739	0,346	590,17	3,38	0	348	412	0,52	0,304	594,26	3,443	0	12	376	406
7575	380	377	413	0,738	0,345	590,399	3,375	0	350	413	0,519	0,303	593,058	3,43	0	12	376	406
7594	381	387	414	0,737	0,345	590,399	3,379	0	353	416	0,518	0,304	593,058	3,435	0	12	376	406
7614	382	381	411	0,736	0,345	590,399	3,388	0	344	421	0,517	0,303	593,058	3,408	0	12	376	406
7634	383	378	417	0,735	0,344	590,399	3,361	0	357	420	0,516	0,303	593,058	3,403	0	12	376	406
7654	384	383	413	0,734	0,343	590,399	3,4	0	350	405	0,515	0,303	593,058	3,444	0	12	376	406
7674	385	383	412	0,734	0,343	591,47	3,401	0	349	407	0,514	0,302	592,839	3,429	0	12	376	406
7694	386	378	410	0,733	0,343	591,47	3,301	0	351	398	0,513	0,303	592,839	3,342	0	12	376	406
7714	387	379	405	0,732	0,342	591,47	3,323	0	353	410	0,513	0,303	592,839	3,38	0	12	376	406
7734	388	383	406	0,732	0,341	591,47	3,317	0	355	413	0,512	0,302	592,839	3,362	0	12	376	406
7754	389	378	411	0,731	0,341	591,47	3,294	0	355	409	0,512	0,302	592,839	3,401	0	12	376	406
7774	390	380	411	0,731	0,339	589,516	3,292	0	354	408	0,512	0,301	594,097	3,409	0	12	376	406
7794	391	377	406	0,73	0,339	589,516	3,272	0	351	414	0,511	0,301	594,097	3,42	0	12	376	406
7814	392	385	415	0,73	0,339	589,516	3,253	0	358	419	0,511	0,301	594,097	3,385	0	12	376	406
7834	393	386	407	0,73	0,339	589,516	3,256	0	360	416	0,511	0,3	594,097	3,333	0	12	376	406
7854	394	381	413	0,73	0,338	589,516	3,339	0	352	410	0,511	0,3	594,097	3,346	0	12	376	406
7874	395	386	408	0,73	0,337	590,503	3,341	0	356	413	0,511	0,299	593,39	3,355	0	12	376	406
7894	396	383	421	0,73	0,337	590,503	3,29	0	352	408	0,51	0,299	593,39	3,392	0	12	376	406
7913	397	383	422	0,729	0,337	590,503	3,273	0	356	407	0,51	0,299	593,39	3,315	0	12	376	406
7933	398	386	415	0,729	0,337	590,503	3,276	0	358	401	0,51	0,299	593,39	3,335	0	12	376	406
7953	399	383	413	0,729	0,337	590,503	3,234	0	360	406	0,51	0,299	593,39	3,321	0	12	376	406
7973	400	384	412	0,729	0,336	589,601	3,216	0	361	403	0,51	0,298	593,696	3,331	0	12	376	406
7993	401	381	421	0,729	0,336	589,601	3,228	0	358	411	0,51	0,298	593,696	3,314	0	12	376	406
8013	402	386	414	0,729	0,336	589,601	3,192	0	352	408	0,51	0,298	593,696	3,277	0	12	376	406
8033	403	379	408	0,73	0,336	589,601	3,219	0	353	410	0,511	0,298	593,696	3,259	0	12	376	406
8053	404	384	430	0,73	0,335	589,601	3,239	0	363	416	0,511	0,297	593,696	3,316	0	12	376	406
8073	405	385	425	0,73	0,334	591,056	3,236	0	360	415	0,511	0,296	594,586	3,298	0	12	376	406
8093	406	521	294	0,728	0,333	591,056	3,195	0	519	305	0,51	0,295	594,586	3,297	0
8113	407	564	289	0,727	0,333	591,056	3,203	0	540	287	0,509	0,295	594,586	3,29	0	13	550	285
8133	408	572	284	0,727	0,333	591,056	3,207	0	543	286	0,509	0,295	594,586	3,246	0	13	550	285
8153	409	554	287	0,727	0,332	591,056	3,138	0	540	286	0,509	0,295	594,586	3,305	0	13	550	285
8173	410	553	290	0,727	0,332	589,866	3,132	0	541	286	0,509	0,294	593,739	3,287	0	13	550	285
8192	411	-800	-600	0,508	0,294	-1	-1	4	534	293	0,508	0,294	593,739	3,299	0	13	550	285
8212	412	570	293	0,726	0,332	589,866	3,157	0	544	281	0,508	0,295	593,739	3,227	0	13	550	285
8232	413	561	286	0,726	0,332	589,866	3,233	0	550	293	0,508	0,295	593,739	3,241	0	13	550	285
8253	414	567	275	0,726	0,332	589,866	3,184	0	549	283	0,507	0,295	593,739	3,191	0	13	550	285
8272	415	563	267	0,725	0,332	589,984	3,219	0	546	290	0,507	0,295	591,936	3,174	0	13	550	285
8292	416	572	278	0,725	0,333	589,984	3,27	0	544	280	0,507	0,295	591,936	3,227	0	13	550	285
8312	417	562	287	0,725	0,333	589,984	3,13	0	536	285	0,506	0,295	591,936	3,212	0	13	550	285
8332	418	556	289	0,725	0,333	589,984	3,106	0	537	286	0,506	0,295	591,936	3,204	0	13	550	285
8352	419	564	294	0,724	0,333	589,984	3,123	0	546	285	0,506	0,295	591,936	3,183	0	13	550	285
8372	420	564	293	0,724	0,332	593,062	3,129	0	543	284	0,506	0,295	592,741	3,174	0	13	550	285
8392	421	-800	-600	0,506	0,295	-1	-1	4	539	279	0,506	0,295	592,741	3,268	0	13	550	285
8412	422	562	282	0,724	0,333	593,062	3,131	0	534	286	0,506	0,295	592,741	3,167	0	13	550	285
8432	423	-800	-600	0,505	0,295	-1	-1	4	616	301	0,505	0,295	592,741	3,258	0	14	634	309
8452	424	652	315	0,722	0,333	593,062	3,246	0	618	304	0,504	0,295	592,741	3,229	0	14	634	309
8472	425	650	317	0,722	0,332	591,116	3,236	0	620	308	0,504	0,294	592,081	3,195	0	14	634	309
8491	426	639	320	0,722	0,332	591,116	3,192	0	624	312	0,504	0,294	592,081	3,285	0	14	634	309
8511	427	648	308	0,722	0,332	591,116	3,204	0	629	316	0,504	0,294	592,081	3,264	0	14	634	309
8531	428	647	308	0,722	0,331	591,116	3,195	0	627	318	0,504	0,293	592,081	3,217	0	14	634	309
8551	429	646	306	0,722	0,331	591,116	3,253	0	627	312	0,504	0,293	592,081	3,259	0	14	634	309
8571	430	647	303	0,722	0,33	592,452	3,268	0	627	315	0,504	0,292	591,412	3,238	0	14	634	309
8591	431	646	306	0,722	0,33	592,452	3,257	0	632	314	0,504	0,292	591,412	3,38	0	14	634	309
8611	432	652	301	0,722	0,33	592,452	3,287	0	622	311	0,504	0,291	591,412	3,322	0	14	634	309
8631	433	638	309	0,722	0,329	592,452	3,284	0	620	318	0,504	0,291	591,412	3,405	0	14	634	309
8651	434	646	305	0,722	0,329	592,452	3,27	0	624	310	0,504	0,291	591,412	3,366	0	14	634	309
8671	435	645	304	0,722	0,328	592,932	3,288	0	626	308	0,504	0,289	593,869	3,37	0	14	634	309
8691	436	647	315	0,722	0,328	592,932	3,251	0	622	311	0,505	0,29	593,869	3,419	0	14	634	309
8711	437	640	316	0,722	0,328	592,932	3,204	0	624	310	0,505	0,289	593,869	3,421	0	14	634	309
8733	438	643	305	0,722	0,328	592,932	3,34	0	621	308	0,505	0,289	593,869	3,418	0	14	634	309
8751	439	650	298	0,722	0,328	592,932	3,326	0	619	306	0,505	0,289	593,869	3,401	0	14	634	309
8771	440	647	297	0,723	0,327	591,473	3,304	0	617	307	0,505	0,288	592,002	3,389	0	14	634	309
8790	441	641	298	0,722	0,327	591,473	3,284	0	624	315	0,505	0,288	592,002	3,383	0	14	634	309
8810	442	641	303	0,723	0,327	591,473	3,221	0	621	307	0,505	0,287	592,002	3,396	0	14	634	309
8830	443	517	299	0,724	0,326	591,473	3,272	0	550	294	0,506	0,286	592,002	3,229	0
8850	444	351	266	0,727	0,325	591,473	3,26	0	369	258	0,51	0,285	592,002	3,372	0
8870	445	299	263	0,729	0,324	591,369	3,239	0	330	245	0,512	0,284	592,388	3,338	0
8890	446	251	252	0,729	0,324	591,369	3,279	0	253	255	0,512	0,284	592,388	3,319	0	15	253	253
8910	447	265	256	0,73	0,324	591,369	3,268	0	245	253	0,513	0,284	592,388	3,347	0	15	253	253
8930	448	263	248	0,731	0,324	591,369	3,211	0	254	254	0,514	0,283	592,388	3,315	0	15	253	253
8950	449	264	259	0,732	0,324	591,369	3,32	0	252	250	0,515	0,283	592,388	3,353	0	15	253	253
8970	450	264	257	0,732	0,323	591,197	3,302	0	249	245	0,515	0,282	595,019	3,358	0	15	253	253
8990	451	259	258	0,733	0,323	591,197	3,287	0	247	254	0,516	0,282	595,019	3,322	0	15	253	253
9010	452	257	254	0,733	0,323	591,197	3,297	0	245	256	0,516	0,281	595,019	3,29	0	15	253	253
9030	453	263	259	0,734	0,323	591,197	3,288	0	244	241	0,517	0,281	595,019	3,236	0	15	253	253
9050	454	269	249	0,734	0,322	591,197	3,345	0	244	248	0,518	0,28	595,019	3,361	0	15	253	253
9070	455	270	247	0,735	0,321	592,949	3,361	0	243	245	0,518	0,279	594,949	3,334	0	15	253	253
9089	456	258	257	0,735	0,321	592,949	3,32	0	245	249	0,518	0,279	594,949	3,207	0	15	253	253
9109	457	246	263	0,736	0,321	592,949	3,348	0	230	271	0,519	0,278	594,949	3,362	0	15	253	253
9129	458	166	364	0,737	0,322	592,949	3,331	0	147	373	0,521	0,279	594,949	3,284	0	16	142	397
9149	459	151	366	0,738	0,322	592,949	3,339	0	137	382	0,522	0,279	594,949	3,32	0	16	142	397
9169	460	136	367	0,739	0,321	593,135	3,331	0	125	389	0,522	0,278	596,931	3,29	0	16	142	397
9189	461	155	384	0,74	0,321	593,135	3,392	0	127	377	0,523	0,278	596,931	3,289	0	16	142	397
9209	462	145	383	0,74	0,321	593,135	3,301	0	111	371	0,523	0,278	596,931	3,304	0	16	142	397
9229	463	144	381	0,74	0,321	593,135	3,328	0	133	379	0,524	0,277	596,931	3,331	0	16	142	397
9249	464	146	386	0,741	0,321	593,135	3,305	0	127	387	0,524	0,277	596,931	3,324	0	16	142	397
9269	465	147	386	0,741	0,321	592,303	3,311	0	124	386	0,525	0,277	597,453	3,32	0	16	142	397
9289	466	153	386	0,742	0,321	592,303	3,361	0	128	375	0,525	0,277	597,453	3,385	0	16	142	397
9309	467	146	378	0,742	0,321	592,303	3,364	0	132	385	0,525	0,277	597,453	3,36	0	16	142	397
9329	468	155	389	0,742	0,321	592,303	3,306	0	125	379	0,525	0,277	597,453	3,385	0	16	142	397
9349	469	152	380	0,742	0,321	592,303	3,376	0	125	378	0,526	0,277	597,453	3,323	0	16	142	397
9368	470	149	382	0,743	0,321	593,796	3,372	0	123	377	0,526	0,277	597,937	3,321	0	16	142	397
9388	471	149	390	0,743	0,321	593,796	3,351	0	134	387	0,526	0,277	597,937	3,312	0	16	142	397
9408	472	153	393	0,743	0,321	593,796	3,311	0	138	392	0,526	0,277	597,937	3,429	0	16	142	397
9428	473	149	391	0,743	0,321	593,796	3,283	0	130	387	0,526	0,277	597,937	3,266	0	16	142	397
9448	474	151	390	0,743	0,322	593,796	3,28	0	139	385	0,527	0,277	597,937	3,249	0	16	142	397
9468	475	150	390	0,744	0,322	595,54	3,286	0	137	387	0,527	0,277	596,922	3,227	0	16	142	397
9488	476	150	399	0,744	0,322	595,54	3,27	0	121	421	0,527	0,277	596,922	3,314	0	16	142	397
9508	477	145	405	0,744	0,322	595,54	3,238	0	131	419	0,527	0,277	596,922	3,236	0	16	142	397
9528	478	158	407	0,744	0,322	595,54	3,256	0	127	415	0,528	0,277	596,922	3,279	0	16	142	397
9548	479	147	413	0,745	0,322	595,54	3,303	0	136	414	0,528	0,277	596,922	3,27	0	16	142	397
9568	480	152	417	0,745	0,321	595,435	3,294	0	137	412	0,528	0,276	597,133	3,262	0	16	142	397
9588	481	149	400	0,745	0,321	595,435	3,283	0	164	427	0,529	0,276	597,133	3,191	0	16	142	397
9608	482	151	410	0,746	0,321	595,435	3,301	0	124	416	0,529	0,276	597,133	3,375	0	16	142	397
9628	483	152	413	0,747	0,321	595,435	3,34	0	127	427	0,53	0,275	597,133	3,37	0	16	142	397
9650	484	153	407	0,747	0,32	595,435	3,35	0	132	404	0,531	0,275	597,133	3,345	0	16	142	397
9668	485	155	409	0,748	0,319	593,143	3,347	0	135	404	0,531	0,274	596,87	3,332	0	16	142	397
9689	486	156	413	0,749	0,319	593,143	3,363	0	129	404	0,532	0,274	596,87	3,47	0	16	142	397
9707	487	155	412	0,749	0,319	593,143	3,343	0	135	404	0,532	0,273	596,87	3,349	0	16	142	397
9727	488	159	402	0,75	0,319	593,143	3,333	0	134	419	0,533	0,273	596,87	3,353	0	16	142	397
9747	489	148	417	0,75	0,32	593,143	3,345	0	134	408	0,533	0,274	596,87	3,294	0	16	142	397
9767	490	149	414	0,75	0,32	592,581	3,339	0	134	411	0,533	0,274	597,244	3,285	0	16	142	397
9787	491	159	398	0,75	0,321	592,581	3,313	0	135	414	0,532	0,275	597,244	3,318	0	16	142	397
9807	492	156	409	0,749	0,321	592,581	3,288	0	141	406	0,532	0,275	597,244	3,319	0	16	142	397
9827	493	172	404	0,748	0,322	592,581	3,303	0	176	420	0,531	0,275	597,244	3,32	0	16	142	397
9847	494	341	393	0,745	0,322	592,581	3,234	0	364	380	0,527	0,275	597,244	3,279	0
9867	495	358	393	0,742	0,321	595,911	3,236	0	394	375	0,525	0,275	598,078	3,281	0
9887	496	440	374	0,74	0,321	595,911	3,261	0	425	367	0,523	0,275	598,078	3,3	0	17	435	379
9907	497	463	351	0,739	0,321	595,911	3,151	0	424	382	0,522	0,275	598,078	3,221	0	17	435	379
9927	498	443	367	0,738	0,32	595,911	3,255	0	430	377	0,521	0,275	598,078	3,283	0	17	435	379
9947	499	449	379	0,737	0,32	595,911	3,313	0	425	379	0,52	0,275	598,078	3,337	0	17	435	379
9967	500	457	372	0,736	0,319	595,737	3,287	0	426	378	0,519	0,274	596,689	3,308	0	17	435	379
9986	501	450	374	0,736	0,319	595,737	3,343	0	432	380	0,519	0,275	596,689	3,294	0	17	435	379
10007	502	451	383	0,736	0,319	595,737	3,275	0	430	377	0,519	0,275	596,689	3,302	0	17	435	379
10026	503	442	379	0,736	0,319	595,737	3,352	0	419	370	0,519	0,275	596,689	3,241	0	17	435	379
10048	504	449	382	0,736	0,32	595,737	3,329	0	424	373	0,519	0,275	596,689	3,372	0	17	435	379
10066	505	447	381	0,736	0,319	594,858	3,309	0	420	368	0,519	0,275	597,643	3,372	0	17	435	379
10087	506	449	387	0,736	0,32	594,858	3,303	0	419	375	0,519	0,275	597,643	3,329	0	17	435	379
10106	507	440	372	0,736	0,32	594,858	3,323	0	425	389	0,519	0,275	597,643	3,27	0	17	435	379
10127	508	452	373	0,736	0,32	594,858	3,267	0	427	382	0,519	0,276	597,643	3,316	0	17	435	379
10146	509	447	384	0,736	0,321	594,858	3,357	0	425	378	0,518	0,276	597,643	3,358	0	17	435	379
10167	510	445	378	0,735	0,32	593,211	3,341	0	426	385	0,518	0,276	596,476	3,336	0	17	435	379
10186	511	450	388	0,735	0,321	593,211	3,296	0	418	379	0,518	0,277	596,476	3,405	0	17	435	379
10207	512	441	380	0,735	0,321	593,211	3,337	0	425	380	0,518	0,277	596,476	3,408	0	17	435	379
10226	513	448	381	0,735	0,321	593,211	3,353	0	426	384	0,517	0,277	596,476	3,384	0	17	435	379
10246	514	449	391	0,735	0,321	593,211	3,389	0	423	375	0,517	0,277	596,476	3,338	0	17	435	379
10266	515	449	387	0,735	0,321	593,346	3,413	0	423	377	0,517	0,277	596,332	3,327	0	17	435	379
10287	516	446	399	0,735	0,322	593,346	3,44	0	417	383	0,517	0,278	596,332	3,431	0	17	435	379
10305	517	441	378	0,735	0,323	593,346	3,396	0	416	375	0,517	0,279	596,332	3,479	0	17	435	379
10327	518	444	387	0,735	0,323	593,346	3,442	0	421	371	0,517	0,279	596,332	3,457	0	17	435	379
10345	519	449	388	0,735	0,324	593,346	3,416	0	419	387	0,517	0,28	596,332	3,493	0	17	435	379
10367	520	449	385	0,736	0,325	596,397	3,449	0	420	383	0,518	0,28	595,178	3,484	0	17	435	379
10385	521	404	399	0,736	0,326	596,397	3,502	0	381	406	0,518	0,281	595,178	3,515	0	18	386	396
10407	522	409	407	0,736	0,327	596,397	3,49	0	381	397	0,519	0,282	595,178	3,503	0	18	386	396
10425	523	406	401	0,737	0,328	596,397	3,494	0	378	409	0,519	0,282	595,178	3,534	0	18	386	396
10445	524	406	402	0,737	0,329	596,397	3,499	0	380	400	0,52	0,283	595,178	3,55	0	18	386	396
10465	525	407	408	0,738	0,329	591,424	3,466	0	379	404	0,52	0,283	596,207	3,561	0	18	386	396
10487	526	410	413	0,738	0,33	591,424	3,511	0	389	396	0,52	0,284	596,207	3,564	0	18	386	396
10505	527	409	410	0,738	0,331	591,424	3,522	0	380	404	0,521	0,285	596,207	3,575	0	18	386	396
10525	528	413	414	0,739	0,332	591,424	3,525	0	381	407	0,521	0,285	596,207	3,53	0	18	386	396
10545	529	415	406	0,739	0,333	591,424	3,583	0	393	395	0,522	0,286	596,207	3,546	0	18	386	396
10564	530	416	406	0,74	0,333	591,096	3,593	0	389	401	0,522	0,286	595,383	3,534	0	18	386	396
10585	531	410	420	0,74	0,334	591,096	3,543	0	382	397	0,523	0,287	595,383	3,622	0	18	386	396
10604	532	415	401	0,741	0,335	591,096	3,47	0	393	394	0,523	0,287	595,383	3,587	0	18	386	396
10624	533	406	409	0,741	0,335	591,096	3,554	0	385	409	0,524	0,287	595,383	3,61	0	18	386	396
10644	534	404	412	0,742	0,336	591,096	3,523	0	375	410	0,524	0,287	595,383	3,552	0	18	386	396
10664	535	403	400	0,742	0,336	594,651	3,526	0	378	413	0,525	0,287	594,366	3,542	0	18	386	396
10684	536	406	407	0,743	0,337	594,651	3,525	0	386	403	0,525	0,287	594,366	3,527	0	18	386	396
10704	537	401	403	0,743	0,337	594,651	3,573	0	378	407	0,526	0,287	594,366	3,532	0	18	386	396
10724	538	400	399	0,744	0,337	594,651	3,526	0	384	404	0,526	0,287	594,366	3,453	0	18	386	396
10744	539	410	398	0,744	0,336	594,651	3,543	0	391	398	0,527	0,287	594,366	3,54	0	18	386	396
10764	540	408	400	0,745	0,336	593,257	3,549	0	390	398	0,527	0,286	594,802	3,519	0	18	386	396
10784	541	415	406	0,745	0,337	593,257	3,458	0	379	408	0,528	0,286	594,802	3,494	0	18	386	396
10804	542	406	403	0,746	0,336	593,257	3,52	0	384	404	0,528	0,286	594,802	3,55	0	18	386	396
10824	543	387	395	0,746	0,336	593,257	3,528	0	374	388	0,529	0,286	594,802	3,459	0	18	386	396
10844	544	392	400	0,747	0,336	593,257	3,471	0	362	396	0,529	0,286	594,802	3,431	0	18	386	396
10863	545	396	395	0,747	0,336	593,859	3,508	0	361	389	0,53	0,285	595,335	3,434	0	18	386	396
10883	546	392	391	0,747	0,337	593,859	3,456	0	368	384	0,53	0,286	595,335	3,485	0	18	386	396
10903	547	392	396	0,747	0,337	593,859	3,44	0	363	390	0,53	0,286	595,335	3,459	0	18	386	396
10923	548	387	400	0,747	0,337	593,859	3,416	0	372	391	0,53	0,286	595,335	3,452	0	18	386	396
10943	549	388	406	0,747	0,337	593,859	3,474	0	367	394	0,53	0,286	595,335	3,406	0	18	386	396
10963	550	389	411	0,747	0,337	594,035	3,462	0	367	394	0,53	0,285	597,185	3,394	0	18	386	396
10983	551	390	400	0,747	0,337	594,035	3,414	0	365	395	0,53	0,286	597,185	3,435	0	18	386	396
11003	552	384	388	0,747	0,337	594,035	3,385	0	364	384	0,53	0,287	597,185	3,436	0	18	386	396
11023	553	396	404	0,747	0,338	594,035	3,436	0	363	387	0,529	0,287	597,185	3,385	0	18	386	396
11043	554	386	395	0,746	0,338	594,035	3,362	0	363	391	0,529	0,287	597,185	3,401	0	18	386	396
11063	555	390	392	0,746	0,337	594,373	3,372	0	363	386	0,529	0,287	597,038	3,385	0	18	386	396
11083	556	387	405	0,746	0,338	594,373	3,33	0	365	384	0,528	0,288	597,038	3,372	0	18	386	396
11103	557	394	394	0,745	0,338	594,373	3,359	0	370	388	0,528	0,287	597,038	3,305	0	18	386	396
11123	558	394	390	0,745	0,337	594,373	3,327	0	363	394	0,528	0,287	597,038	3,394	0	18	386	396
11143	559	387	384	0,745	0,337	594,373	3,345	0	368	383	0,528	0,287	597,038	3,333	0	18	386	396
11162	560	391	380	0,745	0,336	593,627	3,349	0	369	387	0,527	0,287	596,664	3,317	0	18	386	396
11183	561	388	394	0,744	0,337	593,627	3,305	0	369	386	0,527	0,287	596,664	3,278	0	18	386	396
11202	562	394	389	0,744	0,337	593,627	3,292	0	366	391	0,527	0,287	596,664	3,335	0	18	386	396
11222	563	397	394	0,744	0,336	593,627	3,28	0	366	380	0,526	0,287	596,664	3,266	0	18	386	396
11242	564	395	383	0,743	0,336	593,627	3,276	0	365	391	0,526	0,286	596,664	3,328	0	18	386	396
11262	565	396	382	0,743	0,335	594,874	3,278	0	365	386	0,526	0,286	597,205	3,305	0	18	386	396
11282	566	382	386	0,743	0,335	594,874	3,255	0	366	395	0,526	0,286	597,205	3,307	0	18	386	396
11302	567	399	379	0,742	0,335	594,874	3,257	0	370	385	0,525	0,286	597,205	3,275	0	18	386	396
11322	568	391	398	0,742	0,334	594,874	3,265	0	360	395	0,525	0,285	597,205	3,323	0	18	386	396
11342	569	392	383	0,742	0,334	594,874	3,241	0	367	393	0,525	0,285	597,205	3,28	0	18	386	396
11362	570	394	385	0,741	0,332	594,626	3,242	0	367	390	0,524	0,283	597,496	3,3	0	18	386	396
11382	571	572	262	0,738	0,331	594,626	3,255	0	583	276	0,522	0,282	597,496	3,261	0
11402	572	651	235	0,737	0,33	594,626	3,28	0	615	244	0,521	0,282	597,496	3,301	0	19	619	256
11422	573	644	228	0,737	0,33	594,626	3,269	0	622	243	0,521	0,281	597,496	3,28	0	19	619	256
11442	574	643	252	0,737	0,329	594,626	3,175	0	616	244	0,521	0,281	597,496	3,183	0	19	619	256
11461	575	636	246	0,737	0,328	590,355	3,156	0	613	252	0,521	0,28	591,603	3,161	0	19	619	256
11481	576	-800	-600	0,52	0,28	-1	-1	4	617	266	0,52	0,28	591,603	3,21	0	19	619	256
11501	577	644	242	0,737	0,329	590,355	3,172	0	608	249	0,521	0,281	591,603	3,171	0	19	619	256
11521	578	639	258	0,737	0,329	590,355	3,132	0	605	267	0,521	0,281	591,603	3,239	0	19	619	256
11541	579	641	251	0,737	0,33	590,355	3,187	0	619	257	0,521	0,282	591,603	3,166	0	19	619	256
11561	580	642	252	0,737	0,33	595,122	3,203	0	616	249	0,522	0,283	594,104	3,2	0	19	619	256
11581	581	-800	-600	0,522	0,284	-1	-1	4	615	259	0,522	0,284	594,104	3,251	0	19	619	256
11601	582	652	250	0,738	0,331	595,122	3,229	0	603	266	0,523	0,284	594,104	3,206	0	19	619	256
11621	583	634	251	0,738	0,33	595,122	3,21	0	620	257	0,523	0,284	594,104	3,156	0	19	619	256
11641	584	645	245	0,739	0,33	595,122	3,018	0	601	260	0,523	0,283	594,104	3,167	0	19	619	256
11661	585	639	241	0,739	0,328	596,497	3,046	0	609	255	0,524	0,281	597,903	3,196	0	19	619	256
11681	586	638	250	0,738	0,328	596,497	3,163	0	617	260	0,523	0,281	597,903	3,272	0	19	619	256
11701	587	641	245	0,737	0,327	596,497	3,163	0	613	250	0,523	0,281	597,903	3,158	0	19	619	256
11721	588	635	262	0,737	0,327	596,497	3,167	0	606	256	0,522	0,281	597,903	3,199	0	19	619	256
11741	589	636	236	0,736	0,327	596,497	3,215	0	604	265	0,521	0,281	597,903	3,203	0	19	619	256
11760	590	636	237	0,735	0,326	596,793	3,222	0	601	263	0,52	0,281	596,812	3,202	0	19	619	256
11780	591	637	240	0,734	0,327	596,793	3,296	0	605	265	0,52	0,281	596,812	3,192	0	19	619	256
11800	592	633	253	0,733	0,326	596,793	3,206	0	610	259	0,519	0,281	596,812	3,196	0	19	619	256
11820	593	-800	-600	0,518	0,281	-1	-1	4	608	259	0,518	0,281	596,812	3,222	0	19	619	256
11840	594	627	256	0,732	0,326	596,793	3,168	0	604	257	0,518	0,281	596,812	3,253	0	19	619	256
11860	595	625	260	0,732	0,324	594,215	3,154	0	605	257	0,517	0,28	596,373	3,264	0	19	619	256
11880	596	631	262	0,731	0,324	594,215	3,24	0	612	255	0,517	0,28	596,373	3,315	0	19	619	256
11900	597	634	250	0,731	0,322	594,215	3,253	0	610	263	0,517	0,278	596,373	3,321	0	19	619	256
11920	598	630	226	0,731	0,321	594,215	3,242	0	606	267	0,516	0,277	596,373	3,357	0	19	619	256
11940	599	636	255	0,73	0,32	594,215	3,22	0	605	265	0,516	0,276	596,373	3,276	0	19	619	256
11960	600	636	247	0,73	0,319	594,622	3,224	0	605	266	0,516	0,275	596,984	3,288	0	19	619	256
11980	601	633	269	0,73	0,318	594,622	3,24	0	609	252	0,516	0,275	596,984	3,341	0	19	619	256
12000	602	650	247	0,73	0,318	594,622	3,44	0	599	265	0,516	0,274	596,984	3,353	0	19	619	256
12020	603	625	249	0,73	0,317	594,622	3,308	0	601	264	0,516	0,274	596,984	3,312	0	19	619	256
12040	604	619	258	0,73	0,317	594,622	3,229	0	608	262	0,516	0,273	596,984	3,334	0	19	619	256
12059	605	621	245	0,73	0,317	595,564	3,3	0	604	259	0,516	0,273	598,215	3,335	0	19	619	256
12079	606	622	253	0,73	0,317	595,564	3,325	0	616	268	0,516	0,273	598,215	3,403	0	19	619	256
12099	607	613	246	0,73	0,317	595,564	3,238	0	608	261	0,516	0,273	598,215	3,351	0	19	619	256
12119	608	-800	-600	0,516	0,273	-1	-1	4	600	266	0,516	0,273	598,215	3,362	0	19	619	256
12139	609	624	268	0,73	0,318	595,564	3,301	0	599	261	0,517	0,273	598,215	3,348	0	19	619	256
12159	610	624	266	0,731	0,317	596,846	3,308	0	598	264	0,517	0,273	597,641	3,347	0	19	619	256
12179	611	622	250	0,731	0,318	596,846	3,26	0	609	260	0,517	0,273	597,641	3,341	0	19	619	256
12199	612	631	256	0,731	0,319	596,846	3,248	0	603	262	0,517	0,273	597,641	3,392	0	19	619	256
12219	613	622	241	0,731	0,319	596,846	3,344	0	591	265	0,517	0,273	597,641	3,336	0	19	619	256
12239	614	621	274	0,731	0,32	596,846	3,285	0	594	283	0,517	0,274	597,641	3,333	0	19	619	256
12259	615	625	271	0,732	0,321	599,881	3,321	0	600	281	0,518	0,275	601,825	3,367	0	19	619	256
12279	616	569	398	0,732	0,322	599,881	3,405	0	539	393	0,518	0,275	601,825	3,35	0
12299	617	557	408	0,732	0,323	599,881	3,385	0	533	395	0,518	0,276	601,825	3,357	0
12319	618	556	323	0,731	0,324	599,881	3,301	0	540	401	0,518	0,277	601,825	3,398	0
12339	619	564	405	0,731	0,325	599,881	3,444	0	540	392	0,517	0,277	601,825	3,368	0	20	547	399
12359	620	556	378	0,73	0,325	597,969	3,406	0	540	394	0,516	0,278	602,028	3,386	0	20	547	399
12378	621	560	408	0,73	0,327	597,969	3,486	0	539	404	0,515	0,279	602,028	3,37	0	20	547	399
12398	622	568	396	0,729	0,328	597,969	3,34	0	536	400	0,515	0,28	602,028	3,376	0	20	547	399
12418	623	564	407	0,728	0,329	597,969	3,315	0	544	393	0,514	0,282	602,028	3,357	0	20	547	399
12438	624	568	393	0,727	0,33	597,969	3,391	0	541	396	0,513	0,283	602,028	3,384	0	20	547	399
12458	625	566	397	0,727	0,331	596,108	3,389	0	542	394	0,512	0,283	600,581	3,372	0	20	547	399
12478	626	559	414	0,726	0,332	596,108	3,447	0	535	398	0,512	0,285	600,581	3,39	0	20	547	399
12498	627	564	410	0,726	0,333	596,108	3,385	0	534	401	0,511	0,286	600,581	3,401	0	20	547	399
12518	628	558	407	0,725	0,334	596,108	3,4	0	529	407	0,511	0,287	600,581	3,413	0	20	547	399
12538	629	561	397	0,725	0,335	596,108	3,309	0	537	389	0,51	0,288	600,581	3,4	0	20	547	399
12558	630	561	394	0,725	0,336	594,102	3,278	0	534	393	0,51	0,288	599,128	3,396	0	20	547	399
12578	631	560	409	0,724	0,338	594,102	3,358	0	539	402	0,509	0,29	599,128	3,456	0	20	547	399
12598	632	561	403	0,723	0,339	594,102	3,375	0	537	395	0,508	0,291	599,128	3,434	0	20	547	399
12618	633	570	408	0,722	0,341	594,102	3,462	0	545	402	0,507	0,293	599,128	3,378	0	20	547	399
12638	634	559	408	0,722	0,342	594,102	3,398	0	532	395	0,506	0,294	599,128	3,515	0	20	547	399
12657	635	562	405	0,721	0,343	595,379	3,441	0	532	399	0,505	0,295	598,371	3,491	0	20	547	399
12677	636	562	393	0,72	0,345	595,379	3,387	0	539	407	0,504	0,297	598,371	3,47	0	20	547	399
12697	637	558	395	0,719	0,346	595,379	3,481	0	536	405	0,503	0,298	598,371	3,495	0	20	547	399
12717	638	561	403	0,718	0,348	595,379	3,48	0	540	403	0,502	0,3	598,371	3,458	0	20	547	399
12737	639	551	390	0,717	0,349	595,379	3,434	0	536	396	0,501	0,302	598,371	3,479	0	20	547	399
12757	640	547	397	0,716	0,351	591,309	3,462	0	535	396	0,5	0,303	595,495	3,466	0	20	547	399
12777	641	541	361	0,715	0,353	591,309	3,351	0	543	401	0,499	0,306	595,495	3,547	0	20	547	399
12797	642	560	399	0,714	0,355	591,309	3,552	0	537	409	0,497	0,308	595,495	3,494	0	20	547	399
12817	643	561	402	0,713	0,357	591,309	3,571	0	544	398	0,496	0,31	595,495	3,525	0	20	547	399
12837	644	554	414	0,712	0,359	591,309	3,629	0	532	397	0,495	0,312	595,495	3,537	0	20	547	399
12857	645	563	421	0,712	0,36	589,986	3,653	0	531	400	0,494	0,314	592,325	3,5	0	20	547	399
12877	646	553	403	0,711	0,363	589,986	3,592	0	535	402	0,494	0,316	592,325	3,53	0	20	547	399
12897	647	553	400	0,711	0,364	589,986	3,542	0	537	392	0,493	0,317	592,325	3,574	0	20	547	399
12917	648	558	383	0,71	0,365	589,986	3,485	0	528	395	0,493	0,318	592,325	3,574	0	20	547	399
12937	649	549	385	0,71	0,366	589,986	3,559	0	531	402	0,493	0,319	592,325	3,525	0	20	547	399
12956	650	550	389	0,711	0,366	588,902	3,54	0	529	398	0,493	0,319	591,321	3,541	0	20	547	399
12976	651	560	402	0,711	0,367	588,902	3,542	0	532	399	0,493	0,32	591,321	3,536	0	20	547	399
12996	652	555	392	0,712	0,367	588,902	3,55	0	531	398	0,494	0,32	591,321	3,511	0	20	547	399
13016	653	550	414	0,712	0,368	588,902	3,718	0	529	394	0,495	0,32	591,321	3,542	0	20	547	399
13036	654	511	393	0,714	0,368	588,902	3,57	0	510	388	0,496	0,32	591,321	3,587	0
13056	655	502	403	0,717	0,368	586,036	3,601	0	507	385	0,499	0,319	591,081	3,585	0
13076	656	387	381	0,718	0,369	586,036	3,589	0	379	382	0,5	0,32	591,081	3,593	0	21	370	386
13096	657	389	380	0,72	0,369	586,036	3,508	0	377	383	0,502	0,319	591,081	3,61	0	21	370	386
13116	658	380	386	0,721	0,368	586,036	3,529	0	364	381	0,503	0,319	591,081	3,601	0	21	370	386
13136	659	382	381	0,723	0,368	586,036	3,553	0	370	386	0,505	0,318	591,081	3,554	0	21	370	386
13156	660	380	383	0,725	0,368	586,141	3,515	0	364	387	0,507	0,317	590,712	3,555	0	21	370	386
13176	661	386	389	0,727	0,369	586,141	3,635	0	369	386	0,509	0,318	590,712	3,616	0	21	370	386
13196	662	378	387	0,729	0,369	586,141	3,61	0	362	386	0,51	0,318	590,712	3,643	0	21	370	386
13216	663	382	381	0,731	0,37	586,141	3,553	0	360	383	0,512	0,318	590,712	3,642	0	21	370	386
13236	664	384	387	0,732	0,371	586,141	3,65	0	362	387	0,513	0,319	590,712	3,666	0	21	370	386
13255	665	381	386	0,733	0,372	585,376	3,62	0	361	385	0,514	0,319	591,641	3,679	0	21	370	386
13275	666	375	379	0,734	0,374	585,376	3,597	0	365	379	0,515	0,321	591,641	3,667	0	21	370	386
13295	667	379	377	0,735	0,375	585,376	3,574	0	361	383	0,516	0,321	591,641	3,684	0	21	370	386
13315	668	374	383	0,736	0,376	585,376	3,604	0	359	384	0,517	0,322	591,641	3,665	0	21	370	386
13335	669	374	383	0,737	0,376	585,376	3,586	0	359	381	0,518	0,322	591,641	3,687	0	21	370	386
13355	670	375	381	0,738	0,376	586,201	3,586	0	359	387	0,519	0,322	588,322	3,662	0	21	370	386
13375	671	381	381	0,739	0,377	586,201	3,644	0	367	376	0,52	0,322	588,322	3,642	0	21	370	386
13395	672	375	384	0,74	0,377	586,201	3,636	0	352	387	0,521	0,322	588,322	3,645	0	21	370	386
13415	673	381	388	0,741	0,377	586,201	3,683	0	359	390	0,522	0,322	588,322	3,634	0	21	370	386
13435	674	379	384	0,742	0,377	586,201	3,612	0	360	387	0,523	0,321	588,322	3,614	0	21	370	386
13455	675	377	385	0,743	0,377	586,998	3,622	0	361	387	0,524	0,32	588,624	3,612	0	21	370	386
13475	676	375	382	0,744	0,377	586,998	3,609	0	353	390	0,525	0,32	588,624	3,655	0	21	370	386
13495	677	380	384	0,745	0,377	586,998	3,615	0	356	384	0,526	0,32	588,624	3,692	0	21	370	386
13515	678	377	384	0,746	0,377	586,998	3,622	0	362	380	0,528	0,319	588,624	3,631	0	21	370	386
13535	679	377	389	0,748	0,376	586,998	3,624	0	355	386	0,529	0,319	588,624	3,665	0	21	370	386
13555	680	376	392	0,749	0,376	586,619	3,624	0	358	387	0,53	0,318	587,09	3,659	0	21	370	386
13574	681	380	388	0,75	0,377	586,619	3,589	0	360	380	0,531	0,318	587,09	3,655	0	21	370	386
13595	682	378	385	0,751	0,377	586,619	3,635	0	356	386	0,532	0,318	587,09	3,635	0	21	370	386
13614	683	376	385	0,751	0,377	586,619	3,601	0	353	384	0,533	0,318	587,09	3,704	0	21	370	386
13634	684	377	383	0,752	0,378	586,619	3,602	0	358	391	0,533	0,319	587,09	3,653	0	21	370	386
13654	685	377	381	0,752	0,378	587,263	3,607	0	355	391	0,534	0,318	588,081	3,666	0	21	370	386
13674	686	386	391	0,752	0,379	587,263	3,643	0	356	390	0,534	0,32	588,081	3,677	0	21	370	386
13694	687	377	383	0,753	0,38	587,263	3,599	0	356	386	0,534	0,32	588,081	3,669	0	21	370	386
13714	688	383	390	0,753	0,38	587,263	3,63	0	354	388	0,534	0,321	588,081	3,632	0	21	370	386
13734	689	387	389	0,753	0,381	587,263	3,586	0	358	394	0,535	0,322	588,081	3,689	0	21	370	386
13754	690	384	388	0,753	0,381	586,665	3,589	0	358	393	0,534	0,322	587,95	3,676	0	21	370	386
13774	691	391	386	0,753	0,383	586,665	3,567	0	356	389	0,534	0,323	587,95	3,58	0	21	370	386
13794	692	388	390	0,753	0,383	586,665	3,616	0	358	391	0,534	0,324	587,95	3,624	0	21	370	386
13814	693	388	389	0,753	0,384	586,665	3,516	0	355	389	0,534	0,325	587,95	3,631	0	21	370	386
13834	694	385	393	0,753	0,384	586,665	3,513	0	364	387	0,534	0,326	587,95	3,615	0	21	370	386
13853	695	384	394	0,753	0,384	585,943	3,505	0	365	386	0,534	0,326	589,27	3,622	0	21	370	386
13873	696	381	381	0,752	0,385	585,943	3,49	0	364	398	0,533	0,327	589,27	3,567	0	21	370	386
13893	697	381	392	0,752	0,384	585,943	3,544	0	359	390	0,533	0,327	589,27	3,554	0	21	370	386
13913	698	381	383	0,752	0,384	585,943	3,511	0	362	385	0,533	0,327	589,27	3,564	0	21	370	386
13933	699	388	400	0,752	0,384	585,943	3,485	0	362	390	0,533	0,327	589,27	3,529	0	21	370	386
13953	700	388	398	0,751	0,383	587,26	3,511	0	363	389	0,532	0,326	588,985	3,521	0	21	370	386
13973	701	384	393	0,751	0,384	587,26	3,479	0	362	385	0,532	0,327	588,985	3,514	0	21	370	386
13993	702	384	394	0,751	0,384	587,26	3,46	0	372	390	0,532	0,327	588,985	3,532	0	21	370	386
14013	703	385	401	0,751	0,384	587,26	3,5	0	360	385	0,531	0,327	588,985	3,534	0	21	370	386
14033	704	381	385	0,75	0,385	587,26	3,475	0	360	393	0,531	0,327	588,985	3,503	0	21	370	386
14053	705	381	386	0,75	0,384	587,21	3,475	0	360	392	0,531	0,327	588,792	3,51	0	21	370	386
14073	706	382	388	0,75	0,385	587,21	3,486	0	365	395	0,531	0,327	588,792	3,522	0	21	370	386
14093	707	455	303	0,749	0,383	587,21	3,425	0	473	296	0,53	0,326	588,792	3,515	0
14113	708	516	292	0,748	0,383	587,21	3,451	0	491	289	0,53	0,325	588,792	3,518	0	22	515	284
14133	709	528	292	0,749	0,383	587,21	3,403	0	505	273	0,531	0,325	588,792	3,549	0	22	515	284
14153	710	540	297	0,75	0,383	584,121	3,387	0	517	270	0,531	0,325	584,081	3,522	0	22	515	284
14172	711	521	283	0,75	0,383	584,121	3,483	0	504	282	0,532	0,325	584,081	3,45	0	22	515	284
14192	712	520	288	0,751	0,383	584,121	3,484	0	506	281	0,533	0,324	584,081	3,466	0	22	515	284
14212	713	525	274	0,752	0,383	584,121	3,425	0	497	290	0,533	0,324	584,081	3,472	0	22	515	284
14232	714	521	281	0,752	0,383	584,121	3,468	0	504	276	0,534	0,323	584,081	3,47	0	22	515	284
14252	715	522	284	0,753	0,382	582,051	3,441	0	503	277	0,535	0,322	584,304	3,47	0	22	515	284
14272	716	529	294	0,754	0,382	582,051	3,433	0	498	286	0,536	0,322	584,304	3,486	0	22	515	284
14292	717	526	287	0,755	0,382	582,051	3,365	0	504	284	0,536	0,321	584,304	3,412	0	22	515	284
14312	718	527	288	0,755	0,381	582,051	3,452	0	503	286	0,537	0,32	584,304	3,476	0	22	515	284
14332	719	524	294	0,755	0,381	582,051	3,382	0	506	286	0,537	0,319	584,304	3,411	0	22	515	284
14352	720	523	291	0,755	0,38	582,407	3,418	0	507	284	0,537	0,317	585,407	3,438	0	22	515	284
14372	721	526	294	0,755	0,381	582,407	3,473	0	509	269	0,537	0,317	585,407	3,518	0	22	515	284
14392	722	526	284	0,754	0,381	582,407	3,457	0	506	287	0,536	0,317	585,407	3,467	0	22	515	284
14412	723	522	283	0,753	0,381	582,407	3,397	0	501	281	0,536	0,317	585,407	3,483	0	22	515	284
14432	724	530	292	0,753	0,381	582,407	3,384	0	506	279	0,536	0,317	585,407	3,464	0	22	515	284
14451	725	529	284	0,753	0,381	583,698	3,379	0	504	278	0,535	0,316	584,8	3,465	0	22	515	284
14471	726	535	288	0,753	0,382	583,698	3,406	0	502	280	0,536	0,317	584,8	3,521	0	22	515	284
14491	727	573	288	0,752	0,383	583,698	3,386	0	582	297	0,535	0,318	584,8	3,47	0
14511	728	-800	-600	0,535	0,319	-1	-1	4	621	317	0,535	0,319	584,8	3,507	0	23	641	323
14531	729	660	337	0,752	0,384	583,698	3,435	0	633	313	0,535	0,319	584,8	3,479	0	23	641	323
14551	730	659	339	0,752	0,383	582,512	3,428	0	643	313	0,535	0,318	582,21	3,479	0	23	641	323
14571	731	656	326	0,752	0,383	582,512	3,504	0	629	317	0,535	0,318	582,21	3,522	0	23	641	323
14591	732	660	319	0,752	0,382	582,512	3,476	0	626	313	0,535	0,317	582,21	3,471	0	23	641	323
14611	733	663	340	0,752	0,381	582,512	3,467	0	627	317	0,535	0,316	582,21	3,455	0	23	641	323
14631	734	660	321	0,752	0,38	582,512	3,406	0	629	321	0,534	0,315	582,21	3,47	0	23	641	323
14651	735	661	329	0,751	0,378	582,361	3,381	0	629	318	0,534	0,313	583,937	3,475	0	23	641	323
14671	736	654	326	0,75	0,377	582,361	3,42	0	631	319	0,533	0,312	583,937	3,439	0	23	641	323
14691	737	657	312	0,749	0,375	582,361	3,46	0	629	323	0,532	0,31	583,937	3,455	0	23	641	323
14711	738	661	339	0,748	0,373	582,361	3,379	0	627	326	0,531	0,308	583,937	3,454	0	23	641	323
14731	739	657	334	0,747	0,37	582,361	3,414	0	630	320	0,53	0,305	583,937	3,468	0	23	641	323
14750	740	658	334	0,745	0,367	582,523	3,414	0	628	324	0,529	0,303	583,335	3,468	0	23	641	323
14770	741	657	326	0,744	0,366	582,523	3,441	0	627	318	0,527	0,301	583,335	3,455	0	23	641	323
14790	742	645	330	0,743	0,363	582,523	3,427	0	618	322	0,526	0,299	583,335	3,392	0	23	641	323
14810	743	652	329	0,741	0,361	582,523	3,38	0	629	316	0,525	0,297	583,335	3,458	0	23	641	323
14830	744	661	322	0,74	0,36	582,523	3,488	0	623	321	0,524	0,295	583,335	3,453	0	23	641	323
14850	745	659	321	0,74	0,357	584,644	3,485	0	623	316	0,524	0,293	586,125	3,453	0	23	641	323
14870	746	651	313	0,739	0,357	584,644	3,433	0	628	329	0,523	0,293	586,125	3,392	0	23	641	323
14890	747	661	327	0,739	0,355	584,644	3,419	0	625	325	0,523	0,292	586,125	3,467	0	23	641	323
14910	748	653	327	0,739	0,355	584,644	3,351	0	632	324	0,523	0,291	586,125	3,453	0	23	641	323
14930	749	643	328	0,739	0,354	584,644	3,444	0	632	319	0,524	0,291	586,125	3,458	0	23	641	323
14950	750	645	328	0,74	0,354	585,276	3,425	0	631	318	0,524	0,29	585,715	3,448	0	23	641	323
14970	751	658	310	0,74	0,354	585,276	3,433	0	617	331	0,525	0,291	585,715	3,401	0	23	641	323
14990	752	663	309	0,74	0,355	585,276	3,404	0	622	316	0,525	0,29	585,715	3,4	0	23	641	323
15010	753	654	317	0,741	0,355	585,276	3,367	0	619	327	0,526	0,29	585,715	3,457	0	23	641	323
15029	754	657	329	0,741	0,355	585,276	3,407	0	629	332	0,526	0,29	585,715	3,384	0	23	641	323
15050	755	657	332	0,743	0,355	584,898	3,394	0	633	323	0,528	0,289	589,3	3,416	0	23	641	323
15069	756	370	291	0,747	0,356	584,898	3,428	0	377	273	0,533	0,289	589,3	3,36	0
15090	757	266	284	0,751	0,357	584,898	3,363	0	269	281	0,537	0,29	589,3	3,357	0	24	267	283
15109	758	270	286	0,754	0,359	584,898	3,379	0	258	278	0,54	0,291	589,3	3,425	0	24	267	283
15129	759	275	294	0,758	0,361	584,898	3,411	0	264	283	0,543	0,291	589,3	3,419	0	24	267	283
15149	760	278	288	0,762	0,362	586,926	3,393	0	259	282	0,547	0,292	589,514	3,414	0	24	267	283
15169	761	278	286	0,766	0,364	586,926	3,367	0	259	286	0,551	0,293	589,514	3,353	0	24	267	283
15189	762	272	281	0,769	0,365	586,926	3,369	0	256	283	0,554	0,293	589,514	3,387	0	24	267	283
15209	763	277	290	0,772	0,366	586,926	3,404	0	256	279	0,557	0,293	589,514	3,415	0	24	267	283
15229	764	271	278	0,774	0,366	586,926	3,338	0	268	284	0,56	0,293	589,514	3,394	0	24	267	283
15249	765	273	281	0,776	0,365	585,879	3,339	0	267	282	0,562	0,292	589,588	3,406	0	24	267	283
15269	766	282	284	0,778	0,365	585,879	3,384	0	261	273	0,563	0,292	589,588	3,381	0	24	267	283
15289	767	277	277	0,778	0,364	585,879	3,4	0	256	288	0,564	0,292	589,588	3,375	0	24	267	283
15309	768	277	288	0,779	0,363	585,879	3,367	0	256	292	0,564	0,292	589,588	3,326	0	24	267	283
15329	769	358	387	0,778	0,363	585,879	3,411	0	322	390	0,563	0,293	589,588	3,311	0	25	345	381
15349	770	361	389	0,777	0,361	591,166	3,432	0	325	406	0,562	0,292	592,032	3,31	0	25	345	381
15368	771	361	387	0,777	0,36	591,166	3,363	0	328	376	0,562	0,291	592,032	3,38	0	25	345	381
15388	772	354	377	0,776	0,359	591,166	3,351	0	333	388	0,56	0,291	592,032	3,352	0	25	345	381
15408	773	354	378	0,774	0,358	591,166	3,408	0	337	384	0,559	0,29	592,032	3,405	0	25	345	381
15428	774	359	383	0,773	0,357	591,166	3,371	0	329	376	0,557	0,29	592,032	3,422	0	25	345	381
15448	775	355	373	0,771	0,355	595,359	3,403	0	332	378	0,555	0,29	595,396	3,443	0	25	345	381
15468	776	358	380	0,769	0,355	595,359	3,431	0	334	380	0,554	0,291	595,396	3,406	0	25	345	381
15488	777	357	379	0,768	0,355	595,359	3,466	0	324	386	0,552	0,291	595,396	3,416	0	25	345	381
15508	778	361	387	0,767	0,354	595,359	3,483	0	333	381	0,551	0,291	595,396	3,397	0	25	345	381
15528	779	355	376	0,766	0,354	595,359	3,435	0	332	377	0,55	0,291	595,396	3,399	0	25	345	381
15548	780	356	380	0,765	0,353	593,301	3,445	0	329	378	0,549	0,291	596,168	3,406	0	25	345	381
15568	781	368	379	0,765	0,354	593,301	3,423	0	332	380	0,549	0,292	596,168	3,439	0	25	345	381
15588	782	355	383	0,764	0,354	593,301	3,379	0	344	370	0,548	0,293	596,168	3,461	0	25	345	381
15608	783	358	386	0,764	0,354	593,301	3,382	0	334	379	0,548	0,293	596,168	3,404	0	25	345	381
15627	784	365	391	0,764	0,354	593,301	3,423	0	336	381	0,548	0,293	596,168	3,423	0	25	345	381
15647	785	359	394	0,765	0,354	593,99	3,406	0	340	382	0,548	0,294	592,971	3,401	0	25	345	381
15667	786	364	377	0,765	0,356	593,99	3,374	0	340	387	0,549	0,295	592,971	3,364	0	25	345	381
15687	787	356	374	0,766	0,357	593,99	3,341	0	337	384	0,55	0,295	592,971	3,364	0	25	345	381
15707	788	352	378	0,767	0,358	593,99	3,381	0	328	391	0,551	0,296	592,971	3,407	0	25	345	381
15727	789	355	376	0,768	0,358	593,99	3,387	0	335	378	0,552	0,296	592,971	3,44	0	25	345	381
15747	790	355	379	0,77	0,359	590,668	3,363	0	332	378	0,554	0,296	592,898	3,456	0	25	345	381
15767	791	361	385	0,771	0,36	590,668	3,407	0	332	374	0,555	0,297	592,898	3,419	0	25	345	381
15787	792	362	383	0,773	0,362	590,668	3,339	0	335	387	0,557	0,298	592,898	3,402	0	25	345	381
15807	793	359	383	0,775	0,363	590,668	3,372	0	330	377	0,559	0,298	592,898	3,432	0	25	345	381
15827	794	358	378	0,776	0,363	590,668	3,391	0	333	389	0,56	0,298	592,898	3,438	0	25	345	381
15849	795	358	378	0,778	0,364	589,54	3,359	0	333	385	0,562	0,298	594,385	3,453	0	25	345	381
15867	796	359	386	0,78	0,365	589,54	3,425	0	332	383	0,564	0,299	594,385	3,5	0	25	345	381
15889	797	305	406	0,782	0,366	589,54	3,455	0	293	391	0,566	0,299	594,385	3,528	0	26	295	404
15907	798	305	411	0,783	0,368	589,54	3,411	0	287	399	0,568	0,3	594,385	3,47	0	26	295	404
15929	799	298	414	0,784	0,369	589,54	3,458	0	274	403	0,569	0,301	594,385	3,503	0	26	295	404
15946	800	294	414	0,786	0,369	592,254	3,46	0	266	408	0,57	0,3	594,241	3,501	0	26	295	404
15968	801	285	402	0,786	0,37	592,254	3,43	0	272	406	0,571	0,301	594,241	3,492	0	26	295	404
15986	802	295	414	0,787	0,371	592,254	3,458	0	281	393	0,572	0,301	594,241	3,478	0	26	295	404
16008	803	299	401	0,788	0,371	592,254	3,441	0	284	392	0,572	0,302	594,241	3,494	0	26	295	404
16026	804	294	414	0,788	0,371	592,254	3,408	0	276	392	0,572	0,302	594,241	3,481	0	26	295	404
16046	805	296	411	0,788	0,371	590,779	3,408	0	281	392	0,573	0,301	594,473	3,488	0	26	295	404
16066	806	302	410	0,788	0,372	590,779	3,43	0	282	402	0,573	0,302	594,473	3,529	0	26	295	404
16087	807	300	404	0,788	0,372	590,779	3,444	0	281	391	0,572	0,302	594,473	3,509	0	26	295	404
16106	808	306	418	0,788	0,372	590,779	3,388	0	285	400	0,572	0,302	594,473	3,495	0	26	295	404
16127	809	312	417	0,788	0,372	590,779	3,449	0	284	400	0,572	0,302	594,473	3,518	0	26	295	404
16146	810	313	416	0,787	0,371	591,168	3,434	0	285	401	0,571	0,302	593,805	3,5	0	26	295	404
16167	811	312	410	0,786	0,372	591,168	3,472	0	289	395	0,571	0,303	593,805	3,535	0	26	295	404
16186	812	314	417	0,786	0,371	591,168	3,414	0	289	391	0,57	0,303	593,805	3,513	0	26	295	404
16207	813	306	407	0,786	0,371	591,168	3,427	0	283	400	0,57	0,303	593,805	3,504	0	26	295	404
16225	814	305	402	0,785	0,371	591,168	3,422	0	290	394	0,569	0,303	593,805	3,497	0	26	295	404
16247	815	304	404	0,785	0,371	589,454	3,419	0	288	394	0,569	0,302	593,517	3,488	0	26	295	404
16266	816	309	416	0,784	0,371	589,454	3,477	0	293	396	0,568	0,303	593,517	3,547	0	26	295	404
16285	817	316	414	0,784	0,371	589,454	3,446	0	287	390	0,568	0,303	593,517	3,468	0	26	295	404
16305	818	306	414	0,784	0,37	589,454	3,436	0	292	399	0,568	0,303	593,517	3,547	0	26	295	404
16327	819	315	410	0,783	0,37	589,454	3,521	0	294	400	0,567	0,302	593,517	3,508	0	26	295	404
16345	820	311	410	0,783	0,369	589,002	3,504	0	292	397	0,567	0,302	596,115	3,499	0	26	295	404
16367	821	312	417	0,783	0,37	589,002	3,471	0	291	392	0,567	0,302	596,115	3,531	0	26	295	404
16385	822	308	409	0,783	0,37	589,002	3,47	0	291	395	0,567	0,302	596,115	3,549	0	26	295	404
16405	823	307	414	0,783	0,37	589,002	3,493	0	291	402	0,567	0,302	596,115	3,588	0	26	295	404
16425	824	303	412	0,783	0,37	589,002	3,457	0	294	395	0,567	0,302	596,115	3,571	0	26	295	404
16445	825	300	413	0,783	0,369	590,353	3,469	0	296	401	0,567	0,301	592,468	3,571	0	26	295	404
16465	826	380	368	0,782	0,369	590,353	3,521	0	356	373	0,567	0,301	592,468	3,568	0	27	374	370
16485	827	389	369	0,783	0,369	590,353	3,417	0	371	368	0,567	0,301	592,468	3,563	0	27	374	370
16505	828	381	366	0,783	0,369	590,353	3,465	0	360	368	0,567	0,301	592,468	3,472	0	27	374	370
16525	829	385	375	0,783	0,37	590,353	3,47	0	366	366	0,568	0,301	592,468	3,48	0	27	374	370
16544	830	388	372	0,784	0,369	592,984	3,49	0	361	368	0,568	0,3	589,963	3,473	0	27	374	370
16564	831	386	368	0,784	0,37	592,984	3,44	0	366	366	0,568	0,301	589,963	3,46	0	27	374	370
16584	832	379	359	0,784	0,37	592,984	3,453	0	367	370	0,569	0,301	589,963	3,474	0	27	374	370
16604	833	381	363	0,784	0,37	592,984	3,435	0	362	370	0,569	0,301	589,963	3,474	0	27	374	370
16624	834	382	372	0,784	0,371	592,984	3,403	0	366	366	0,568	0,301	589,963	3,512	0	27	374	370
16644	835	383	372	0,784	0,371	590,178	3,386	0	365	369	0,568	0,3	589,167	3,519	0	27	374	370
16664	836	383	373	0,784	0,371	590,178	3,411	0	363	368	0,568	0,301	589,167	3,473	0	27	374	370
16684	837	377	365	0,784	0,371	590,178	3,426	0	369	367	0,568	0,301	589,167	3,442	0	27	374	370
16704	838	382	366	0,783	0,371	590,178	3,375	0	358	373	0,567	0,301	589,167	3,435	0	27	374	370
16724	839	383	370	0,783	0,371	590,178	3,341	0	365	376	0,567	0,301	589,167	3,464	0	27	374	370
16744	840	381	367	0,783	0,371	589,204	3,325	0	365	378	0,567	0,301	589,566	3,448	0	27	374	370
16764	841	380	374	0,782	0,372	589,204	3,35	0	361	366	0,566	0,302	589,566	3,453	0	27	374	370
16784	842	386	375	0,781	0,372	589,204	3,344	0	366	377	0,565	0,302	589,566	3,452	0	27	374	370
16804	843	386	376	0,781	0,372	589,204	3,32	0	362	374	0,564	0,303	589,566	3,435	0	27	374	370
16824	844	382	378	0,78	0,372	589,204	3,361	0	365	362	0,564	0,303	589,566	3,376	0	27	374	370
16843	845	386	382	0,78	0,371	586,814	3,34	0	363	366	0,563	0,303	590,146	3,368	0	27	374	370
16863	846	390	374	0,779	0,372	586,814	3,311	0	363	373	0,563	0,303	590,146	3,411	0	27	374	370
16883	847	383	386	0,779	0,372	586,814	3,303	0	360	380	0,562	0,303	590,146	3,38	0	27	374	370
16903	848	385	374	0,778	0,371	586,814	3,327	0	364	367	0,562	0,303	590,146	3,417	0	27	374	370
16923	849	383	366	0,778	0,371	586,814	3,308	0	364	371	0,562	0,303	590,146	3,4	0	27	374	370
16943	850	384	367	0,779	0,371	587,646	3,315	0	364	373	0,562	0,302	588,655	3,385	0	27	374	370
16963	851	390	371	0,779	0,371	587,646	3,305	0	365	365	0,563	0,303	588,655	3,41	0	27	374	370
16983	852	384	368	0,779	0,371	587,646	3,312	0	361	379	0,563	0,303	588,655	3,318	0	27	374	370
17003	853	387	373	0,78	0,371	587,646	3,325	0	362	370	0,564	0,302	588,655	3,362	0	27	374	370
17023	854	387	374	0,78	0,371	587,646	3,28	0	371	375	0,564	0,302	588,655	3,374	0	27	374	370
17043	855	386	370	0,781	0,37	590,95	3,303	0	370	369	0,564	0,301	590,018	3,343	0	27	374	370
17063	856	388	373	0,781	0,371	590,95	3,347	0	364	375	0,565	0,302	590,018	3,346	0	27	374	370
17083	857	382	371	0,781	0,371	590,95	3,315	0	370	377	0,565	0,302	590,018	3,352	0	27	374	370
17103	858	385	371	0,781	0,371	590,95	3,284	0	370	375	0,565	0,302	590,018	3,355	0	27	374	370
17122	859	386	371	0,781	0,372	590,95	3,251	0	371	380	0,565	0,302	590,018	3,399	0	27	374	370
17142	860	384	369	0,781	0,371	592,88	3,23	0	371	379	0,565	0,302	591,084	3,413	0	27	374	370
17162	861	395	363	0,781	0,372	592,88	3,301	0	365	361	0,565	0,303	591,084	3,389	0	27	374	370
17182	862	386	372	0,781	0,373	592,88	3,318	0	373	369	0,565	0,303	591,084	3,432	0	27	374	370
17202	863	388	372	0,781	0,373	592,88	3,282	0	367	370	0,566	0,304	591,084	3,3	0	27	374	370
17222	864	385	371	0,781	0,374	592,88	3,292	0	366	361	0,566	0,305	591,084	3,305	0	27	374	370
17242	865	385	372	0,782	0,374	591,983	3,286	0	369	365	0,566	0,305	591,882	3,314	0	27	374	370
17262	866	387	371	0,782	0,375	591,983	3,244	0	365	355	0,566	0,306	591,882	3,327	0	27	374	370
17282	867	389	355	0,782	0,376	591,983	3,312	0	363	365	0,566	0,306	591,882	3,303	0	27	374	370
17302	868	389	371	0,782	0,376	591,983	3,205	0	370	362	0,566	0,307	591,882	3,339	0	27	374	370
17322	869	386	380	0,782	0,377	591,983	3,311	0	371	372	0,566	0,307	591,882	3,29	0	27	374	370
17342	870	388	378	0,782	0,377	591,493	3,272	0	373	375	0,566	0,307	590,262	3,289	0	27	374	370
17362	871	391	380	0,782	0,378	591,493	3,22	0	358	366	0,567	0,308	590,262	3,305	0	27	374	370
17382	872	353	357	0,783	0,377	591,493	3,204	0	357	361	0,567	0,307	590,262	3,289	0	27	374	370
17402	873	238	316	0,785	0,376	591,493	3,244	0	239	321	0,569	0,307	590,262	3,246	0	28	190	317
17421	874	222	313	0,786	0,376	591,493	3,214	0	216	320	0,57	0,306	590,262	3,143	0	28	190	317
17441	875	207	314	0,786	0,376	588,037	3,197	0	194	320	0,571	0,306	588,727	3,103	0	28	190	317
17461	876	-800	-600	0,572	0,306	-1	-1	4	195	328	0,572	0,306	588,727	3,223	0	28	190	317
17481	877	225	308	0,788	0,376	588,037	3,108	0	201	307	0,572	0,305	588,727	3,197	0	28	190	317
17501	878	227	316	0,788	0,376	588,037	3,151	0	204	307	0,573	0,305	588,727	3,156	0	28	190	317
17521	879	225	318	0,789	0,375	588,037	3,14	0	212	304	0,574	0,305	588,727	3,095	0	28	190	317
17541	880	224	319	0,789	0,375	589,056	3,135	0	216	303	0,574	0,304	589,096	3,066	0	28	190	317
17561	881	-800	-600	0,575	0,304	-1	-1	4	212	315	0,575	0,304	589,096	3,12	0	28	190	317
17581	882	232	319	0,79	0,375	589,056	3,118	0	208	322	0,575	0,303	589,096	3,154	0	28	190	317
17601	883	218	309	0,791	0,374	589,056	3,139	0	213	311	0,576	0,303	589,096	3,129	0	28	190	317
17621	884	229	313	0,791	0,374	589,056	3,027	0	209	325	0,576	0,302	589,096	3,134	0	28	190	317
17641	885	225	309	0,792	0,373	587,564	2,996	0	211	323	0,577	0,301	588,373	3,134	0	28	190	317
17661	886	-800	-600	0,578	0,301	-1	-1	4	205	313	0,578	0,301	588,373	3,123	0	28	190	317
17681	887	219	321	0,794	0,374	587,564	3,085	0	199	320	0,579	0,301	588,373	3,107	0	28	190	317
17701	888	225	313	0,794	0,374	587,564	3,122	0	201	304	0,58	0,301	588,373	3,093	0	28	190	317
17720	889	223	306	0,795	0,374	587,564	3,097	0	212	308	0,581	0,301	588,373	3,102	0	28	190	317
17740	890	219	293	0,796	0,374	591,56	3,133	0	210	306	0,582	0,3	589,787	3,103	0	28	190	317
17760	891	-800	-600	0,583	0,3	-1	-1	4	201	312	0,583	0,3	589,787	3,104	0	28	190	317
17780	892	191	317	0,798	0,374	591,56	3,097	0	184	312	0,584	0,3	589,787	3,138	0	28	190	317
17800	893	188	316	0,8	0,375	591,56	3,141	0	171	321	0,586	0,3	589,787	3,066	0	28	190	317
17820	894	190	323	0,801	0,376	591,56	3,135	0	152	321	0,587	0,301	589,787	3,128	0	28	190	317
17840	895	190	327	0,802	0,376	589,653	3,118	0	138	324	0,588	0,3	588,183	3,092	0	28	190	317
17860	896	-800	-600	0,589	0,301	-1	-1	4	152	317	0,589	0,301	588,183	3,16	0	28	190	317
17880	897	188	326	0,803	0,378	589,653	3,125	0	154	323	0,59	0,301	588,183	3,148	0	28	190	317
17900	898	182	324	0,804	0,379	589,653	3,126	0	158	323	0,59	0,302	588,183	3,188	0	28	190	317
17920	899	181	325	0,805	0,38	589,653	3,139	0	165	304	0,592	0,302	588,183	3,175	0	28	190	317
17940	900	182	327	0,806	0,38	587,564	3,132	0	169	309	0,593	0,302	586,12	3,169	0	28	190	317
17960	901	-800	-600	0,594	0,302	-1	-1	4	165	313	0,594	0,302	586,12	3,173	0	28	190	317
17980	902	187	326	0,808	0,382	587,564	3,141	0	164	323	0,595	0,302	586,12	3,222	0	28	190	317
18000	903	174	325	0,809	0,383	587,564	3,165	0	163	322	0,597	0,302	586,12	3,143	0	28	190	317
18020	904	181	319	0,811	0,384	587,564	3,133	0	178	352	0,598	0,302	586,12	2,977	0	28	190	317
18039	905	173	314	0,812	0,384	589,177	3,146	0	177	358	0,599	0,301	587,235	2,97	0	28	190	317
18059	906	-800	-600	0,601	0,302	-1	-1	4	160	311	0,601	0,302	587,235	3,17	0	28	190	317
18079	907	182	318	0,815	0,386	589,177	3,155	0	153	311	0,603	0,301	587,235	3,195	0	28	190	317
18099	908	184	324	0,817	0,386	589,177	3,149	0	152	315	0,605	0,301	587,235	3,167	0	28	190	317
18119	909	174	320	0,818	0,387	589,177	3,141	0	157	323	0,607	0,3	587,235	3,194	0	28	190	317
18139	910	171	320	0,82	0,387	591,221	3,145	0	151	322	0,609	0,299	589,26	3,195	0	28	190	317
18159	911	-800	-600	0,61	0,299	-1	-1	4	283	373	0,61	0,299	589,26	3,182	0
18179	912	358	422	0,821	0,392	591,221	3,122	0	336	412	0,612	0,299	589,26	3,206	0	29	354	395
18199	913	364	418	0,824	0,394	591,221	3,173	0	342	406	0,615	0,299	589,26	3,249	0	29	354	395
18219	914	363	432	0,827	0,397	591,221	3,159	0	335	403	0,619	0,299	589,26	3,168	0	29	354	395
18239	915	361	431	0,83	0,401	594,264	3,161	0	336	396	0,623	0,299	593,414	3,211	0	29	354	395
18259	916	-800	-600	0,628	0,3	-1	-1	4	328	393	0,628	0,3	593,414	3,125	0	29	354	395
18279	917	359	420	0,837	0,407	594,264	3,105	0	337	400	0,632	0,3	593,414	3,21	0	29	354	395
18299	918	362	424	0,839	0,409	594,264	3,145	0	335	402	0,635	0,3	593,414	3,206	0	29	354	395
18318	919	368	427	0,84	0,409	594,264	3,151	0	335	388	0,637	0,299	593,414	3,22	0	29	354	395
18338	920	372	426	0,84	0,408	597,761	3,175	0	335	390	0,637	0,298	595,093	3,231	0	29	354	395
18358	921	-800	-600	0,635	0,298	-1	-1	4	327	404	0,635	0,298	595,093	3,212	0	29	354	395
18378	922	357	427	0,835	0,407	597,761	3,181	0	338	394	0,632	0,297	595,093	3,209	0	29	354	395
18398	923	369	427	0,832	0,407	597,761	3,24	0	327	400	0,629	0,297	595,093	3,217	0	29	354	395
18418	924	365	426	0,829	0,407	597,761	3,152	0	333	401	0,626	0,297	595,093	3,099	0	29	354	395
18438	925	361	423	0,827	0,407	599,262	3,17	0	336	394	0,624	0,296	597,737	3,104	0	29	354	395
18458	926	-800	-600	0,622	0,296	-1	-1	4	343	398	0,622	0,296	597,737	3,188	0	29	354	395
18478	927	353	419	0,823	0,408	599,262	3,162	0	341	398	0,621	0,296	597,737	3,187	0	29	354	395
18498	928	371	406	0,822	0,408	599,262	3,238	0	345	384	0,621	0,295	597,737	3,156	0	29	354	395
18518	929	374	389	0,821	0,407	599,262	3,153	0	351	367	0,62	0,294	597,737	3,179	0	29	354	395
18538	930	376	369	0,821	0,407	604,268	3,201	0	352	359	0,62	0,293	600,378	3,184	0	29	354	395
18558	931	-800	-600	0,619	0,293	-1	-1	4	347	373	0,619	0,293	600,378	3,193	0	29	354	395
18578	932	378	384	0,819	0,405	604,268	3,253	0	351	364	0,618	0,292	600,378	3,23	0	29	354	395
18598	933	381	389	0,818	0,404	604,268	3,129	0	360	374	0,617	0,292	600,378	3,236	0	29	354	395
18617	934	388	383	0,816	0,403	604,268	3,17	0	352	375	0,616	0,292	600,378	3,251	0	29	354	395
18637	935	392	385	0,815	0,402	602,94	3,095	0	355	368	0,614	0,291	604,901	3,283	0	29	354	395
18657	936	-800	-600	0,612	0,292	-1	-1	4	349	379	0,612	0,292	604,901	3,263	0	29	354	395
18677	937	380	396	0,812	0,4	602,94	3,247	0	349	375	0,611	0,291	604,901	3,202	0	29	354	395
18697	938	381	393	0,811	0,398	602,94	3,198	0	357	375	0,61	0,291	604,901	3,219	0	29	354	395
18717	939	389	400	0,81	0,397	602,94	3,233	0	354	384	0,609	0,29	604,901	3,171	0	29	354	395
18737	940	392	394	0,808	0,396	608,82	3,243	0	356	382	0,607	0,29	605,386	3,169	0	29	354	395
18757	941	-800	-600	0,606	0,29	-1	-1	4	446	420	0,606	0,29	605,386	3,199	0
18777	942	479	457	0,806	0,394	608,82	3,382	0	453	436	0,605	0,289	605,386	3,249	0	30	456	433
18797	943	467	439	0,805	0,394	608,82	3,206	0	449	431	0,604	0,289	605,386	3,215	0	30	456	433
18817	944	475	456	0,804	0,394	608,82	3,207	0	443	427	0,603	0,289	605,386	3,267	0	30	456	433
18837	945	470	451	0,803	0,393	608,21	3,204	0	447	429	0,603	0,288	610,082	3,285	0	30	456	433
18857	946	-800	-600	0,602	0,289	-1	-1	4	453	427	0,602	0,289	610,082	3,237	0	30	456	433
18877	947	481	453	0,801	0,394	608,21	3,165	0	442	439	0,601	0,289	610,082	3,248	0	30	456	433
18897	948	473	454	0,8	0,394	608,21	3,301	0	447	427	0,599	0,289	610,082	3,249	0	30	456	433
18916	949	472	444	0,798	0,395	608,21	3,209	0	451	419	0,598	0,29	610,082	3,287	0	30	456	433
18937	950	472	438	0,795	0,397	611,888	3,288	0	447	420	0,596	0,29	611,375	3,304	0	30	456	433
18956	951	-800	-600	0,593	0,292	-1	-1	4	445	431	0,593	0,292	611,375	3,275	0	30	456	433
18976	952	471	456	0,789	0,401	611,888	3,288	0	454	432	0,591	0,293	611,375	3,327	0	30	456	433
18996	953	475	447	0,785	0,403	611,888	3,252	0	439	443	0,587	0,295	611,375	3,329	0	30	456	433
19016	954	482	438	0,781	0,405	611,888	3,262	0	435	426	0,584	0,296	611,375	3,258	0	30	456	433
19036	955	488	425	0,777	0,405	615,949	3,294	0	437	423	0,581	0,296	617,262	3,313	0	30	456	433
19056	956	-800	-600	0,577	0,296	-1	-1	4	446	421	0,577	0,296	617,262	3,274	0	30	456	433
19076	957	481	450	0,77	0,403	615,949	3,299	0	446	438	0,574	0,295	617,262	3,255	0	30	456	433
19096	958	474	444	0,767	0,4	615,949	3,18	0	441	421	0,571	0,293	617,262	3,256	0	30	456	433
19116	959	471	437	0,765	0,396	615,949	3,2	0	443	434	0,569	0,29	617,262	3,244	0	30	456	433
19136	960	468	427	0,763	0,392	619,386	3,237	0	442	422	0,567	0,288	622,752	3,268	0	30	456	433
19156	961	-800	-600	0,565	0,285	-1	-1	4	438	421	0,565	0,285	622,752	3,301	0	30	456	433
19176	962	472	437	0,76	0,385	619,386	3,233	0	447	410	0,564	0,284	622,752	3,308	0	30	456	433
19196	963	472	442	0,76	0,383	619,386	3,287	0	442	422	0,563	0,283	622,752	3,311	0	30	456	433
19216	964	471	445	0,759	0,383	619,386	3,322	0	435	421	0,563	0,283	622,752	3,353	0	30	456	433
19235	965	471	447	0,76	0,382	620,642	3,364	0	438	415	0,564	0,282	626,893	3,383	0	30	456	433
19255	966	389	379	0,76	0,385	620,642	3,268	0	371	362	0,565	0,284	626,893	3,359	0	31	368	352
19275	967	382	362	0,761	0,389	620,642	3,355	0	361	339	0,566	0,287	626,893	3,349	0	31	368	352
19295	968	392	376	0,761	0,394	620,642	3,313	0	361	340	0,566	0,29	626,893	3,372	0	31	368	352
19315	969	383	373	0,76	0,399	620,642	3,303	0	361	339	0,566	0,294	626,893	3,357	0	31	368	352
19335	970	385	364	0,76	0,404	623,74	3,308	0	361	339	0,566	0,298	627,382	3,359	0	31	368	352
19355	971	-800	-600	0,565	0,301	-1	-1	4	357	341	0,565	0,301	627,382	3,437	0	31	368	352
19375	972	377	365	0,757	0,411	623,74	3,376	0	347	340	0,564	0,303	627,382	3,385	0	31	368	352
19395	973	384	362	0,756	0,412	623,74	3,336	0	355	341	0,563	0,304	627,382	3,401	0	31	368	352
19415	974	378	359	0,755	0,412	623,74	3,359	0	350	338	0,561	0,305	627,382	3,396	0	31	368	352
19435	975	380	354	0,754	0,411	625,975	3,351	0	353	338	0,56	0,304	627,478	3,391	0	31	368	352
19455	976	378	367	0,753	0,411	625,975	3,338	0	362	339	0,559	0,305	627,478	3,351	0	31	368	352
19475	977	389	370	0,752	0,411	625,975	3,386	0	353	344	0,558	0,305	627,478	3,364	0	31	368	352
19494	978	378	354	0,751	0,412	625,975	3,341	0	356	349	0,557	0,306	627,478	3,385	0	31	368	352
19514	979	379	360	0,75	0,412	625,975	3,332	0	355	355	0,556	0,307	627,478	3,437	0	31	368	352
19534	980	382	361	0,749	0,413	622,436	3,326	0	356	355	0,556	0,308	631,852	3,479	0	31	368	352
19554	981	-800	-600	0,555	0,309	-1	-1	4	344	337	0,555	0,309	631,852	3,361	0	32	363	356
19574	982	379	364	0,748	0,415	622,436	3,321	0	344	349	0,555	0,309	631,852	3,462	0	32	363	356
19594	983	375	358	0,748	0,416	622,436	3,327	0	345	357	0,555	0,31	631,852	3,465	0	32	363	356
19614	984	382	376	0,749	0,417	622,436	3,355	0	357	335	0,555	0,311	631,852	3,465	0	32	363	356
19634	985	380	371	0,749	0,417	628,917	3,401	0	358	344	0,556	0,311	630,609	3,458	0	32	363	356
19654	986	375	357	0,749	0,418	628,917	3,412	0	343	352	0,556	0,312	630,609	3,429	0	32	363	356
19674	987	373	369	0,749	0,419	628,917	3,383	0	341	351	0,556	0,312	630,609	3,397	0	32	363	356
19694	988	379	369	0,749	0,419	628,917	3,389	0	346	361	0,556	0,312	630,609	3,483	0	32	363	356
19714	989	383	365	0,749	0,419	628,917	3,444	0	348	356	0,556	0,312	630,609	3,487	0	32	363	356
19734	990	384	368	0,749	0,418	625,298	3,415	0	349	359	0,555	0,312	629,61	3,485	0	32	363	356
19754	991	373	361	0,748	0,418	625,298	3,427	0	341	359	0,555	0,312	629,61	3,485	0	32	363	356
19774	992	375	359	0,748	0,418	625,298	3,396	0	345	342	0,555	0,312	629,61	3,495	0	32	363	356
19794	993	380	367	0,748	0,418	625,298	3,404	0	343	341	0,555	0,312	629,61	3,474	0	32	363	356
19813	994	372	377	0,748	0,418	625,298	3,429	0	344	349	0,555	0,311	629,61	3,496	0	32	363	356
19833	995	374	382	0,748	0,417	623,11	3,404	0	343	340	0,555	0,311	629,203	3,488	0	32	363	356
19853	996	377	370	0,749	0,417	623,11	3,467	0	358	348	0,556	0,311	629,203	3,52	0	32	363	356
19873	997	377	366	0,749	0,417	623,11	3,469	0	355	353	0,556	0,31	629,203	3,494	0	32	363	356
19893	998	369	370	0,749	0,416	623,11	3,458	0	346	347	0,556	0,309	629,203	3,508	0	32	363	356
19913	999	378	365	0,75	0,416	623,11	3,472	0	347	346	0,556	0,309	629,203	3,544	0	32	363	356
19933	1000	376	362	0,75	0,414	626,537	3,489	0	348	347	0,557	0,307	629,875	3,54	0	32	363	356
19953	1001	375	368	0,75	0,414	626,537	3,532	0	353	348	0,557	0,307	629,875	3,536	0	32	363	356
19973	1002	376	359	0,751	0,413	626,537	3,466	0	348	345	0,557	0,306	629,875	3,51	0	32	363	356
19993	1003	382	366	0,751	0,411	626,537	3,419	0	357	337	0,558	0,305	629,875	3,535	0	32	363	356
20013	1004	376	370	0,751	0,41	626,537	3,427	0	358	347	0,558	0,303	629,875	3,517	0	32	363	356
20033	1005	379	369	0,751	0,409	624,586	3,426	0	359	343	0,558	0,302	629,913	3,527	0	32	363	356
20053	1006	381	368	0,751	0,408	624,586	3,404	0	353	345	0,557	0,302	629,913	3,456	0	32	363	356
20073	1007	379	363	0,751	0,407	624,586	3,391	0	348	352	0,557	0,301	629,913	3,466	0	32	363	356
20092	1008	376	365	0,751	0,407	624,586	3,412	0	355	348	0,557	0,301	629,913	3,422	0	32	363	356
20112	1009	378	365	0,751	0,406	624,586	3,418	0	358	341	0,558	0,3	629,913	3,391	0	32	363	356
20132	1010	377	366	0,751	0,405	622,597	3,407	0	358	343	0,558	0,299	630,041	3,38	0	32	363	356
20153	1011	371	365	0,751	0,405	622,597	3,3	0	350	338	0,558	0,299	630,041	3,381	0	32	363	356
20172	1012	377	360	0,751	0,405	622,597	3,384	0	355	336	0,558	0,299	630,041	3,415	0	32	363	356
20192	1013	385	371	0,752	0,405	622,597	3,351	0	347	342	0,558	0,299	630,041	3,404	0	32	363	356
20212	1014	377	363	0,752	0,404	622,597	3,344	0	351	353	0,558	0,298	630,041	3,403	0	32	363	356
20232	1015	380	363	0,752	0,404	622,593	3,336	0	352	356	0,558	0,298	628,824	3,397	0	32	363	356
20252	1016	375	364	0,752	0,404	622,593	3,329	0	358	344	0,558	0,298	628,824	3,422	0	32	363	356
20272	1017	378	367	0,752	0,403	622,593	3,34	0	356	348	0,558	0,297	628,824	3,389	0	32	363	356
20292	1018	372	376	0,752	0,403	622,593	3,352	0	360	352	0,558	0,297	628,824	3,363	0	32	363	356
20312	1019	406	362	0,751	0,403	622,593	3,324	0	413	324	0,558	0,297	628,824	3,373	0
20332	1020	409	364	0,75	0,402	624,073	3,339	0	418	327	0,556	0,296	627,268	3,351	0
20352	1021	-800	-600	0,556	0,297	-1	-1	4	502	286	0,556	0,297	627,268	3,372	0	33	522	289
20372	1022	531	298	0,749	0,403	624,073	3,263	0	512	278	0,556	0,297	627,268	3,368	0	33	522	289
20392	1023	538	317	0,748	0,403	624,073	3,327	0	513	280	0,555	0,297	627,268	3,309	0	33	522	289
20411	1024	540	289	0,747	0,404	624,073	3,256	0	519	283	0,554	0,298	627,268	3,387	0	33	522	289
20431	1025	544	293	0,746	0,404	623,174	3,27	0	522	279	0,553	0,299	627,156	3,371	0	33	522	289
20451	1026	-800	-600	0,552	0,3	-1	-1	4	510	286	0,552	0,3	627,156	3,347	0	33	522	289
20471	1027	544	297	0,744	0,406	623,174	3,243	0	508	289	0,55	0,301	627,156	3,275	0	33	522	289
20491	1028	526	294	0,742	0,407	623,174	3,189	0	506	280	0,549	0,301	627,156	3,316	0	33	522	289
20511	1029	538	315	0,742	0,407	623,174	3,331	0	507	268	0,549	0,302	627,156	3,366	0	33	522	289
20531	1030	531	320	0,741	0,407	623,446	3,344	0	505	267	0,548	0,302	626,312	3,337	0	33	522	289
20551	1031	452	387	0,742	0,408	623,446	3,263	0	448	343	0,549	0,303	626,312	3,322	0
20571	1032	397	405	0,743	0,409	623,446	3,226	0	376	375	0,55	0,304	626,312	3,301	0	34	367	378
20591	1033	393	406	0,744	0,41	623,446	3,282	0	357	393	0,551	0,304	626,312	3,318	0	34	367	378
20611	1034	402	400	0,744	0,411	623,446	3,295	0	361	374	0,551	0,305	626,312	3,258	0	34	367	378
20631	1035	402	397	0,745	0,411	625,045	3,302	0	365	374	0,552	0,305	631,772	3,274	0	34	367	378
20651	1036	-800	-600	0,553	0,306	-1	-1	4	374	374	0,553	0,306	631,772	3,353	0	34	367	378
20671	1037	390	396	0,746	0,413	625,045	3,284	0	361	366	0,553	0,306	631,772	3,329	0	34	367	378
20691	1038	400	394	0,747	0,413	625,045	3,257	0	355	388	0,553	0,306	631,772	3,316	0	34	367	378
20710	1039	387	404	0,747	0,413	625,045	3,236	0	363	381	0,554	0,306	631,772	3,307	0	34	367	378
20730	1040	390	408	0,747	0,413	623,081	3,222	0	362	387	0,554	0,306	627,949	3,278	0	34	367	378
20750	1041	-800	-600	0,554	0,306	-1	-1	4	356	392	0,554	0,306	627,949	3,299	0	34	367	378
20771	1042	399	405	0,747	0,413	623,081	3,255	0	361	394	0,553	0,306	627,949	3,269	0	34	367	378
20790	1043	393	390	0,746	0,413	623,081	3,241	0	366	383	0,553	0,306	627,949	3,332	0	34	367	378
20810	1044	385	401	0,746	0,413	623,081	3,257	0	357	384	0,553	0,307	627,949	3,323	0	34	367	378
20830	1045	378	393	0,746	0,413	624,733	3,261	0	361	384	0,553	0,306	628,706	3,33	0	34	367	378
20850	1046	-800	-600	0,553	0,306	-1	-1	4	361	376	0,553	0,306	628,706	3,379	0	34	367	378
20870	1047	378	374	0,747	0,413	624,733	3,304	0	345	370	0,554	0,306	628,706	3,347	0	34	367	378
20890	1048	370	373	0,747	0,413	624,733	3,294	0	344	363	0,554	0,306	628,706	3,409	0	34	367	378
20910	1049	380	385	0,747	0,413	624,733	3,291	0	342	366	0,554	0,306	628,706	3,277	0	34	367	378
20930	1050	378	389	0,747	0,413	623,687	3,284	0	341	360	0,554	0,306	630,218	3,275	0	34	367	378
20950	1051	-800	-600	0,554	0,307	-1	-1	4	357	349	0,554	0,307	630,218	3,389	0	34	367	378
20970	1052	373	383	0,747	0,413	623,687	3,298	0	347	343	0,554	0,307	630,218	3,373	0	34	367	378
20990	1053	369	375	0,747	0,413	623,687	3,319	0	345	354	0,554	0,307	630,218	3,367	0	34	367	378
21009	1054	372	377	0,747	0,413	623,687	3,283	0	345	358	0,554	0,306	630,218	3,411	0	34	367	378
21029	1055	371	377	0,747	0,413	624,734	3,29	0	346	361	0,554	0,306	628,506	3,395	0	34	367	378
21049	1056	-800	-600	0,554	0,307	-1	-1	4	349	357	0,554	0,307	628,506	3,394	0	34	367	378
21069	1057	377	373	0,747	0,413	624,734	3,296	0	348	355	0,554	0,307	628,506	3,383	0	34	367	378
21089	1058	384	392	0,747	0,413	624,734	3,281	0	355	350	0,554	0,307	628,506	3,368	0	34	367	378
21109	1059	517	332	0,745	0,412	624,734	3,306	0	530	299	0,552	0,306	628,506	3,336	0
21129	1060	566	326	0,744	0,412	623,325	3,296	0	545	295	0,551	0,306	625,913	3,309	0	35	575	306
21149	1061	-800	-600	0,551	0,306	-1	-1	4	570	299	0,551	0,306	625,913	3,369	0	35	575	306
21169	1062	596	325	0,745	0,412	623,325	3,193	0	562	306	0,552	0,306	625,913	3,322	0	35	575	306
21189	1063	591	316	0,745	0,412	623,325	3,236	0	557	308	0,551	0,306	625,913	3,302	0	35	575	306
21209	1064	586	322	0,745	0,412	623,325	3,231	0	568	306	0,551	0,306	625,913	3,286	0	35	575	306
21229	1065	582	314	0,744	0,411	625,991	3,253	0	563	308	0,551	0,306	625,402	3,268	0	35	575	306
21249	1066	-800	-600	0,551	0,306	-1	-1	4	561	304	0,551	0,306	625,402	3,323	0	35	575	306
21269	1067	583	320	0,744	0,412	625,991	3,327	0	567	298	0,551	0,306	625,402	3,219	0	35	575	306
21288	1068	601	306	0,744	0,412	625,991	3,219	0	573	297	0,551	0,307	625,402	3,181	0	35	575	306
21308	1069	589	296	0,744	0,412	625,991	3,092	0	569	299	0,551	0,307	625,402	3,267	0	35	575	306
21328	1070	597	286	0,744	0,411	624,734	2,972	0	573	298	0,551	0,306	626,053	3,204	0	35	575	306
21348	1071	-800	-600	0,551	0,306	-1	-1	4	561	300	0,551	0,306	626,053	3,149	0	35	575	306
21368	1072	597	309	0,744	0,411	624,734	3,174	0	567	304	0,551	0,305	626,053	3,176	0	35	575	306
21388	1073	587	343	0,745	0,41	624,734	3,193	0	571	303	0,551	0,305	626,053	3,222	0	35	575	306
21408	1074	445	360	0,746	0,41	624,734	3,216	0	465	313	0,552	0,305	626,053	3,262	0
21428	1075	391	372	0,747	0,411	625,48	3,24	0	462	311	0,554	0,305	629,243	3,312	0
21450	1076	-800	-600	0,554	0,306	-1	-1	4	335	360	0,554	0,306	629,243	3,149	0	36	345	376
21468	1077	367	375	0,747	0,412	625,48	3,203	0	335	368	0,554	0,306	629,243	3,141	0	36	345	376
21488	1078	356	383	0,747	0,412	625,48	3,218	0	335	373	0,554	0,306	629,243	3,171	0	36	345	376
21508	1079	363	385	0,747	0,412	625,48	3,18	0	340	373	0,554	0,306	629,243	3,209	0	36	345	376
21528	1080	359	387	0,747	0,412	626,203	3,182	0	340	372	0,554	0,306	629,407	3,219	0	36	345	376
21548	1081	-800	-600	0,554	0,306	-1	-1	4	334	368	0,554	0,306	629,407	3,14	0	36	345	376
21568	1082	363	379	0,747	0,412	626,203	3,162	0	329	362	0,554	0,306	629,407	3,183	0	36	345	376
21588	1083	358	367	0,748	0,413	626,203	3,161	0	339	370	0,554	0,306	629,407	3,194	0	36	345	376
21608	1084	356	393	0,748	0,413	626,203	3,226	0	331	380	0,554	0,306	629,407	3,153	0	36	345	376
21627	1085	352	395	0,748	0,412	625,724	3,245	0	331	382	0,555	0,306	627,891	3,17	0	36	345	376
21647	1086	-800	-600	0,555	0,307	-1	-1	4	334	369	0,555	0,307	627,891	3,158	0	36	345	376
21667	1087	366	387	0,748	0,413	625,724	3,156	0	337	367	0,555	0,307	627,891	3,143	0	36	345	376
21687	1088	361	399	0,748	0,413	625,724	3,181	0	331	372	0,555	0,307	627,891	3,207	0	36	345	376
21707	1089	315	421	0,749	0,413	625,724	3,22	0	289	384	0,556	0,307	627,891	3,189	0	37	291	398
21727	1090	296	435	0,749	0,413	626,918	3,256	0	284	382	0,556	0,306	631,889	3,22	0	37	291	398
21747	1091	-800	-600	0,556	0,307	-1	-1	4	276	382	0,556	0,307	631,889	3,166	0	37	291	398
21767	1092	302	411	0,749	0,413	626,918	3,157	0	265	382	0,556	0,307	631,889	3,256	0	37	291	398
21787	1093	298	402	0,749	0,413	626,918	3,128	0	267	382	0,556	0,307	631,889	3,266	0	37	291	398
21809	1094	306	406	0,749	0,412	626,918	3,204	0	266	397	0,556	0,306	631,889	3,212	0	37	291	398
21827	1095	306	401	0,75	0,412	627,238	3,212	0	267	400	0,556	0,306	630,048	3,254	0	37	291	398
21849	1096	-800	-600	0,556	0,306	-1	-1	4	285	399	0,556	0,306	630,048	3,146	0	37	291	398
21867	1097	305	423	0,75	0,412	627,238	3,204	0	278	406	0,556	0,306	630,048	3,165	0	37	291	398
21886	1098	303	416	0,75	0,412	627,238	3,21	0	283	386	0,556	0,306	630,048	3,266	0	37	291	398
21906	1099	295	414	0,75	0,412	627,238	3,213	0	286	386	0,556	0,306	630,048	3,228	0	37	291	398
21928	1100	291	412	0,75	0,411	627,132	3,214	0	283	385	0,556	0,305	630,62	3,273	0	37	291	398
21946	1101	-800	-600	0,556	0,305	-1	-1	4	282	403	0,556	0,305	630,62	3,271	0	37	291	398
21968	1102	299	419	0,75	0,411	627,132	3,246	0	284	400	0,556	0,305	630,62	3,265	0	37	291	398
21986	1103	298	417	0,75	0,411	627,132	3,251	0	277	395	0,556	0,305	630,62	3,25	0	37	291	398
22007	1104	303	415	0,75	0,411	627,132	3,266	0	276	405	0,556	0,305	630,62	3,257	0	37	291	398
22026	1105	304	413	0,75	0,411	628,191	3,279	0	276	403	0,556	0,305	629,446	3,243	0	37	291	398
22047	1106	-800	-600	0,556	0,305	-1	-1	4	276	394	0,556	0,305	629,446	3,259	0	37	291	398
22066	1107	302	414	0,749	0,411	628,191	3,246	0	273	394	0,556	0,305	629,446	3,309	0	37	291	398
22087	1108	306	418	0,749	0,411	628,191	3,326	0	272	394	0,556	0,305	629,446	3,261	0	37	291	398
22106	1109	303	418	0,749	0,411	628,191	3,268	0	281	402	0,556	0,305	629,446	3,288	0	37	291	398
22127	1110	305	419	0,749	0,411	626,724	3,294	0	280	403	0,556	0,305	629,912	3,305	0	37	291	398
22146	1111	-800	-600	0,556	0,305	-1	-1	4	280	392	0,556	0,305	629,912	3,314	0	37	291	398
22168	1112	294	402	0,749	0,412	626,724	3,283	0	288	392	0,556	0,306	629,912	3,286	0	37	291	398
22185	1113	302	404	0,749	0,412	626,724	3,32	0	286	383	0,556	0,306	629,912	3,321	0	37	291	398
22207	1114	317	408	0,749	0,412	626,724	3,335	0	281	390	0,556	0,306	629,912	3,364	0	37	291	398
22225	1115	326	409	0,749	0,412	628,404	3,359	0	284	386	0,555	0,306	631,051	3,368	0	37	291	398
22247	1116	-800	-600	0,555	0,306	-1	-1	4	285	392	0,555	0,306	631,051	3,364	0	37	291	398
22265	1117	307	411	0,749	0,413	628,404	3,35	0	288	387	0,555	0,306	631,051	3,332	0	37	291	398
22285	1118	301	406	0,748	0,413	628,404	3,352	0	285	374	0,555	0,307	631,051	3,343	0	37	291	398
22305	1119	305	403	0,748	0,413	628,404	3,303	0	285	377	0,555	0,307	631,051	3,371	0	37	291	398
22325	1120	304	401	0,748	0,413	626,936	3,281	0	286	382	0,555	0,306	630,326	3,354	0	37	291	398
22345	1121	-800	-600	0,555	0,307	-1	-1	4	290	379	0,555	0,307	630,326	3,384	0	37	291	398
22365	1122	319	402	0,748	0,413	626,936	3,34	0	296	377	0,555	0,307	630,326	3,341	0	37	291	398
22385	1123	320	396	0,748	0,413	626,936	3,315	0	298	376	0,555	0,307	630,326	3,321	0	37	291	398
22405	1124	318	402	0,748	0,414	626,936	3,334	0	298	379	0,555	0,307	630,326	3,369	0	37	291	398
22425	1125	318	400	0,748	0,413	626,812	3,322	0	299	379	0,554	0,306	629,915	3,339	0	37	291	398
22445	1126	-800	-600	0,554	0,307	-1	-1	4	331	337	0,554	0,307	629,915	3,403	0	38	349	339
22465	1127	362	343	0,747	0,413	626,812	3,356	0	339	313	0,554	0,307	629,915	3,383	0	38	349	339
22484	1128	358	348	0,747	0,413	626,812	3,323	0	338	318	0,554	0,307	629,915	3,329	0	38	349	339
22504	1129	360	348	0,747	0,414	626,812	3,341	0	341	328	0,554	0,307	629,915	3,364	0	38	349	339
22524	1130	359	350	0,747	0,413	626,041	3,321	0	341	315	0,554	0,307	630,931	3,345	0	38	349	339
22544	1131	-800	-600	0,554	0,307	-1	-1	4	342	328	0,554	0,307	630,931	3,292	0	38	349	339
22564	1132	358	354	0,747	0,414	626,041	3,323	0	342	332	0,554	0,307	630,931	3,36	0	38	349	339
22584	1133	360	347	0,747	0,414	626,041	3,281	0	349	330	0,554	0,307	630,931	3,397	0	38	349	339
22604	1134	359	346	0,747	0,414	626,041	3,367	0	342	325	0,554	0,308	630,931	3,308	0	38	349	339
22624	1135	360	345	0,747	0,414	625,986	3,367	0	345	326	0,554	0,307	631,171	3,354	0	38	349	339
22644	1136	-800	-600	0,554	0,308	-1	-1	4	348	324	0,554	0,308	631,171	3,353	0	38	349	339
22664	1137	352	355	0,747	0,415	625,986	3,25	0	345	324	0,554	0,308	631,171	3,289	0	38	349	339
22684	1138	358	357	0,747	0,415	625,986	3,28	0	341	329	0,554	0,308	631,171	3,292	0	38	349	339
22704	1139	369	354	0,747	0,415	625,986	3,269	0	348	330	0,554	0,308	631,171	3,27	0	38	349	339
22724	1140	377	355	0,747	0,415	625,214	3,282	0	346	333	0,554	0,308	629,746	3,258	0	38	349	339
22744	1141	-800	-600	0,554	0,308	-1	-1	4	342	337	0,554	0,308	629,746	3,285	0	38	349	339
22764	1142	359	348	0,747	0,416	625,214	3,341	0	345	335	0,554	0,308	629,746	3,275	0	38	349	339
22784	1143	360	354	0,747	0,416	625,214	3,216	0	347	332	0,554	0,308	629,746	3,328	0	38	349	339
22803	1144	355	358	0,747	0,416	625,214	3,269	0	345	327	0,554	0,308	629,746	3,286	0	38	349	339
22823	1145	355	361	0,747	0,415	625,918	3,206	0	346	324	0,554	0,308	630,43	3,297	0	38	349	339
22843	1146	-800	-600	0,554	0,308	-1	-1	4	350	338	0,554	0,308	630,43	3,325	0	38	349	339
22863	1147	358	356	0,747	0,416	625,918	3,281	0	353	334	0,554	0,308	630,43	3,246	0	38	349	339
22883	1148	358	357	0,747	0,416	625,918	3,239	0	335	334	0,554	0,308	630,43	3,275	0	38	349	339
22903	1149	365	355	0,747	0,416	625,918	3,26	0	340	325	0,554	0,308	630,43	3,336	0	38	349	339
22923	1150	367	353	0,747	0,415	626,833	3,243	0	337	323	0,554	0,308	630,267	3,303	0	38	349	339
22943	1151	-800	-600	0,554	0,308	-1	-1	4	335	344	0,554	0,308	630,267	3,29	0	38	349	339
22963	1152	360	349	0,747	0,416	626,833	3,303	0	346	344	0,554	0,308	630,267	3,235	0	38	349	339
22983	1153	360	368	0,747	0,416	626,833	3,307	0	343	346	0,554	0,308	630,267	3,311	0	38	349	339
23003	1154	359	354	0,747	0,416	626,833	3,296	0	347	330	0,554	0,308	630,267	3,321	0	38	349	339
23023	1155	359	364	0,747	0,416	625,231	3,286	0	347	328	0,554	0,308	631,227	3,32	0	38	349	339
23043	1156	-800	-600	0,554	0,308	-1	-1	4	343	339	0,554	0,308	631,227	3,259	0	38	349	339
23062	1157	357	359	0,747	0,416	625,231	3,257	0	341	336	0,554	0,309	631,227	3,235	0	38	349	339
23082	1158	352	348	0,747	0,416	625,231	3,25	0	340	330	0,554	0,309	631,227	3,266	0	38	349	339
23102	1159	364	354	0,747	0,416	625,231	3,259	0	337	329	0,554	0,309	631,227	3,224	0	38	349	339
23122	1160	366	349	0,747	0,416	624,618	3,254	0	335	328	0,554	0,308	631,987	3,234	0	38	349	339
23142	1161	-800	-600	0,554	0,309	-1	-1	4	347	328	0,554	0,309	631,987	3,297	0	38	349	339
23162	1162	363	361	0,747	0,416	624,618	3,257	0	342	318	0,554	0,309	631,987	3,266	0	38	349	339
23182	1163	360	356	0,747	0,416	624,618	3,247	0	346	327	0,554	0,309	631,987	3,327	0	38	349	339
23202	1164	354	355	0,747	0,416	624,618	3,288	0	351	332	0,554	0,309	631,987	3,326	0	38	349	339
23222	1165	350	355	0,747	0,416	624,702	3,295	0	350	330	0,554	0,308	631,471	3,322	0	38	349	339
23242	1166	-800	-600	0,554	0,309	-1	-1	4	343	330	0,554	0,309	631,471	3,287	0	38	349	339
23262	1167	364	364	0,747	0,416	624,702	3,342	0	334	348	0,554	0,309	631,471	3,373	0	38	349	339
23282	1168	366	357	0,747	0,416	624,702	3,3	0	342	335	0,554	0,309	631,471	3,27	0	38	349	339
23302	1169	362	354	0,747	0,416	624,702	3,32	0	328	332	0,554	0,309	631,471	3,275	0	38	349	339
23322	1170	362	350	0,748	0,416	625,349	3,301	0	329	339	0,555	0,308	630,045	3,285	0	38	349	339
23342	1171	-800	-600	0,554	0,308	-1	-1	4	344	326	0,554	0,308	630,045	3,255	0	38	349	339
23362	1172	387	357	0,747	0,416	625,349	3,299	0	363	335	0,554	0,308	630,045	3,185	0	39	370	343
23381	1173	383	350	0,747	0,416	625,349	3,253	0	359	344	0,554	0,308	630,045	3,27	0	39	370	343
23402	1174	388	365	0,747	0,416	625,349	3,337	0	361	341	0,554	0,308	630,045	3,28	0	39	370	343
23421	1175	387	364	0,747	0,415	626,766	3,341	0	359	347	0,554	0,308	629,118	3,264	0	39	370	343
23441	1176	-800	-600	0,554	0,308	-1	-1	4	360	353	0,554	0,308	629,118	3,314	0	39	370	343
23461	1177	390	351	0,747	0,416	626,766	3,273	0	356	336	0,554	0,308	629,118	3,273	0	39	370	343
23481	1178	389	358	0,747	0,416	626,766	3,31	0	355	336	0,554	0,308	629,118	3,244	0	39	370	343
23501	1179	383	340	0,747	0,415	626,766	3,293	0	357	330	0,554	0,308	629,118	3,273	0	39	370	343
23521	1180	381	342	0,748	0,415	624,517	3,301	0	357	327	0,555	0,307	629,635	3,266	0	39	370	343
23541	1181	-800	-600	0,555	0,308	-1	-1	4	364	321	0,555	0,308	629,635	3,168	0	39	370	343
23561	1182	385	370	0,748	0,415	624,517	3,319	0	365	322	0,555	0,308	629,635	3,248	0	39	370	343
23581	1183	386	356	0,748	0,415	624,517	3,291	0	358	329	0,555	0,308	629,635	3,252	0	39	370	343
23601	1184	390	363	0,748	0,415	624,517	3,28	0	356	333	0,555	0,307	629,635	3,262	0	39	370	343
23621	1185	392	354	0,748	0,414	626,096	3,276	0	354	337	0,555	0,307	629,169	3,266	0	39	370	343
23641	1186	-800	-600	0,555	0,307	-1	-1	4	365	348	0,555	0,307	629,169	3,178	0	39	370	343
23660	1187	384	356	0,748	0,414	626,096	3,313	0	371	335	0,555	0,307	629,169	3,233	0	39	370	343
23680	1188	378	361	0,748	0,414	626,096	3,369	0	365	321	0,555	0,307	629,169	3,309	0	39	370	343
23700	1189	389	356	0,748	0,414	626,096	3,339	0	361	338	0,555	0,307	629,169	3,254	0	39	370	343
23720	1190	389	357	0,748	0,413	626,03	3,366	0	362	336	0,555	0,306	627,725	3,279	0	39	370	343
23740	1191	-800	-600	0,555	0,306	-1	-1	4	355	335	0,555	0,306	627,725	3,222	0	39	370	343
23760	1192	381	354	0,748	0,413	626,03	3,265	0	352	334	0,555	0,306	627,725	3,282	0	39	370	343
23780	1193	389	406	0,748	0,414	626,03	3,318	0	361	385	0,555	0,307	627,725	3,294	0	40	365	398
23800	1194	379	403	0,748	0,413	626,03	3,276	0	356	394	0,555	0,306	627,725	3,211	0	40	365	398
23820	1195	380	401	0,748	0,413	624,577	3,293	0	356	401	0,555	0,306	629,719	3,253	0	40	365	398
23840	1196	-800	-600	0,555	0,306	-1	-1	4	362	391	0,555	0,306	629,719	3,289	0	40	365	398
23860	1197	384	416	0,748	0,413	624,577	3,291	0	353	398	0,555	0,306	629,719	3,301	0	40	365	398
23880	1198	384	424	0,748	0,413	624,577	3,388	0	346	394	0,555	0,306	629,719	3,299	0	40	365	398
23900	1199	384	405	0,748	0,413	624,577	3,307	0	350	387	0,555	0,306	629,719	3,302	0	40	365	398
23920	1200	384	403	0,748	0,412	625,761	3,35	0	347	388	0,555	0,306	630,317	3,306	0	40	365	398
23940	1201	-800	-600	0,555	0,306	-1	-1	4	357	392	0,555	0,306	630,317	3,243	0	40	365	398
23960	1202	379	409	0,748	0,413	625,761	3,29	0	354	393	0,555	0,306	630,317	3,306	0	40	365	398
23979	1203	374	411	0,748	0,413	625,761	3,284	0	353	383	0,555	0,306	630,317	3,318	0	40	365	398
23999	1204	378	406	0,748	0,413	625,761	3,303	0	359	395	0,555	0,306	630,317	3,282	0	40	365	398
24019	1205	376	405	0,749	0,413	626,203	3,307	0	358	392	0,555	0,306	630,027	3,276	0	40	365	398
24039	1206	-800	-600	0,555	0,306	-1	-1	4	358	392	0,555	0,306	630,027	3,305	0	40	365	398
24059	1207	266	365	0,75	0,412	626,203	3,338	0	267	336	0,557	0,305	630,027	3,334	0
24079	1208	210	338	0,751	0,412	626,203	3,284	0	194	334	0,558	0,305	630,027	3,285	0	41	194	335
24099	1209	204	349	0,751	0,412	626,203	3,307	0	183	324	0,558	0,305	630,027	3,268	0	41	194	335
24119	1210	199	337	0,751	0,411	624,15	3,268	0	174	321	0,558	0,305	628,674	3,26	0	41	194	335
24139	1211	-800	-600	0,558	0,305	-1	-1	4	188	333	0,558	0,305	628,674	3,236	0	41	194	335
24159	1212	202	351	0,75	0,412	624,15	3,228	0	180	337	0,558	0,305	628,674	3,234	0	41	194	335
24179	1213	198	348	0,75	0,412	624,15	3,216	0	181	339	0,557	0,305	628,674	3,23	0	41	194	335
24199	1214	200	339	0,75	0,412	624,15	3,265	0	184	341	0,557	0,305	628,674	3,278	0	41	194	335
24219	1215	200	336	0,751	0,412	622,494	3,265	0	181	345	0,557	0,305	626,28	3,268	0	41	194	335
24239	1216	-800	-600	0,557	0,305	-1	-1	4	178	327	0,557	0,305	626,28	3,249	0	41	194	335
24258	1217	202	355	0,75	0,412	622,494	3,219	0	185	349	0,557	0,305	626,28	3,304	0	41	194	335
24279	1218	201	349	0,75	0,412	622,494	3,179	0	186	339	0,557	0,305	626,28	3,219	0	41	194	335
24298	1219	206	352	0,75	0,412	622,494	3,209	0	176	339	0,557	0,305	626,28	3,226	0	41	194	335
24318	1220	206	346	0,751	0,412	624,081	3,2	0	179	336	0,557	0,305	629,021	3,246	0	41	194	335
24338	1221	-800	-600	0,557	0,305	-1	-1	4	173	323	0,557	0,305	629,021	3,181	0	41	194	335
24358	1222	200	345	0,75	0,412	624,081	3,209	0	179	328	0,557	0,305	629,021	3,232	0	41	194	335
24378	1223	212	355	0,75	0,412	624,081	3,259	0	181	327	0,557	0,305	629,021	3,195	0	41	194	335
24398	1224	212	348	0,75	0,412	624,081	3,2	0	179	331	0,557	0,305	629,021	3,247	0	41	194	335
24418	1225	213	353	0,75	0,412	623,409	3,209	0	180	331	0,557	0,305	629,471	3,242	0	41	194	335
24438	1226	-800	-600	0,557	0,306	-1	-1	4	184	326	0,557	0,306	629,471	3,201	0	41	194	335
24458	1227	217	343	0,75	0,412	623,409	3,154	0	194	324	0,557	0,306	629,471	3,212	0	41	194	335
24478	1228	212	338	0,75	0,412	623,409	3,225	0	193	326	0,557	0,306	629,471	3,195	0	41	194	335
24498	1229	213	341	0,75	0,412	623,409	3,215	0	189	315	0,557	0,306	629,471	3,277	0	41	194	335
24518	1230	214	339	0,75	0,412	623,322	3,205	0	194	315	0,557	0,305	629,216	3,283	0	41	194	335
24538	1231	212	343	0,75	0,412	623,322	3,218	0	187	336	0,557	0,306	629,216	3,295	0	41	194	335
24558	1232	217	338	0,75	0,413	623,322	3,251	0	191	332	0,557	0,306	629,216	3,267	0	41	194	335
24577	1233	223	339	0,75	0,413	623,322	3,248	0	183	326	0,557	0,306	629,216	3,235	0	41	194	335
24597	1234	215	338	0,75	0,413	623,322	3,226	0	193	331	0,557	0,306	629,216	3,26	0	41	194	335
24617	1235	216	338	0,75	0,412	623,788	3,245	0	191	330	0,557	0,306	628,353	3,242	0	41	194	335
24637	1236	-800	-600	0,557	0,306	-1	-1	4	194	330	0,557	0,306	628,353	3,284	0	41	194	335
24657	1237	227	336	0,75	0,413	623,788	3,216	0	203	325	0,557	0,306	628,353	3,282	0	41	194	335
24677	1238	315	359	0,749	0,413	623,788	3,236	0	307	340	0,556	0,306	628,353	3,257	0
24697	1239	366	383	0,748	0,413	623,788	3,262	0	342	360	0,555	0,306	628,353	3,269	0
24717	1240	416	404	0,748	0,413	626,507	3,298	0	377	364	0,555	0,306	626,843	3,253	0
24737	1241	-800	-600	0,555	0,306	-1	-1	4	349	357	0,555	0,306	626,843	3,193	0	42	367	359
24757	1242	387	373	0,748	0,413	626,507	3,215	0	353	357	0,555	0,306	626,843	3,238	0	42	367	359
24777	1243	384	368	0,748	0,413	626,507	3,244	0	353	351	0,555	0,306	626,843	3,303	0	42	367	359
24797	1244	388	367	0,748	0,413	626,507	3,234	0	356	365	0,555	0,306	626,843	3,172	0	42	367	359
24817	1245	387	366	0,748	0,413	626,541	3,225	0	357	361	0,555	0,306	629,846	3,224	0	42	367	359
24837	1246	-800	-600	0,555	0,306	-1	-1	4	353	344	0,555	0,306	629,846	3,249	0	42	367	359
24857	1247	381	389	0,748	0,413	626,541	3,272	0	355	350	0,555	0,306	629,846	3,291	0	43	363	360
24876	1248	384	379	0,748	0,413	626,541	3,203	0	354	353	0,555	0,306	629,846	3,227	0	43	363	360
24896	1249	385	375	0,748	0,413	626,541	3,178	0	354	353	0,555	0,306	629,846	3,263	0	43	363	360
24916	1250	387	371	0,748	0,413	626,395	3,195	0	354	353	0,555	0,306	629,461	3,267	0	43	363	360
24936	1251	379	365	0,748	0,413	626,395	3,186	0	354	345	0,555	0,306	629,461	3,207	0	43	363	360
24956	1252	391	372	0,748	0,413	626,395	3,209	0	360	341	0,555	0,306	629,461	3,165	0	43	363	360
24976	1253	380	355	0,748	0,413	626,395	3,157	0	356	341	0,555	0,306	629,461	3,181	0	43	363	360
24996	1254	378	370	0,748	0,413	626,395	3,211	0	356	348	0,555	0,307	629,461	3,226	0	43	363	360
25016	1255	381	364	0,748	0,413	626,076	3,193	0	356	346	0,555	0,306	629,5	3,211	0	43	363	360
25036	1256	386	371	0,748	0,413	626,076	3,126	0	352	357	0,555	0,306	629,5	3,134	0	43	363	360
25056	1257	387	371	0,748	0,413	626,076	3,094	0	359	351	0,555	0,306	629,5	3,126	0	43	363	360
25076	1258	376	368	0,748	0,413	626,076	3,079	0	342	354	0,555	0,306	629,5	3,133	0	43	363	360
25096	1259	379	373	0,748	0,413	626,076	3,128	0	344	351	0,555	0,307	629,5	3,166	0	43	363	360
25116	1260	376	373	0,748	0,413	625,285	3,105	0	345	353	0,555	0,306	629,117	3,164	0	43	363	360
25136	1261	-800	-600	0,555	0,306	-1	-1	4	343	348	0,555	0,306	629,117	3,063	0	43	363	360
25155	1262	377	372	0,748	0,413	625,285	3,052	0	348	349	0,555	0,306	629,117	3,138	0	43	363	360
25175	1263	375	367	0,748	0,413	625,285	3,134	0	351	344	0,555	0,306	629,117	3,16	0	43	363	360
25195	1264	377	365	0,748	0,413	625,285	3,091	0	338	351	0,555	0,306	629,117	3,041	0	43	363	360
25215	1265	376	364	0,748	0,413	624,953	3,13	0	341	352	0,555	0,306	627,199	3,073	0	43	363	360
25235	1266	375	360	0,748	0,413	624,953	3,082	0	348	357	0,555	0,306	627,199	3,109	0	43	363	360
25255	1267	375	369	0,748	0,413	624,953	3,044	0	357	349	0,555	0,306	627,199	3,106	0	43	363	360
25275	1268	380	376	0,748	0,413	624,953	3,147	0	357	359	0,555	0,306	627,199	3,076	0	43	363	360
25295	1269	374	381	0,748	0,413	624,953	3,097	0	353	353	0,555	0,306	627,199	3,1	0	43	363	360
25315	1270	375	385	0,748	0,413	625,099	3,106	0	358	352	0,555	0,306	626,806	3,086	0	43	363	360
25335	1271	373	365	0,748	0,413	625,099	3,131	0	349	363	0,555	0,306	626,806	3,112	0	43	363	360
25355	1272	375	380	0,748	0,413	625,099	3,105	0	344	353	0,555	0,306	626,806	3,052	0	43	363	360
25375	1273	377	370	0,748	0,413	625,099	3,115	0	358	372	0,555	0,306	626,806	3,111	0	43	363	360
25395	1274	374	365	0,748	0,413	625,099	3,074	0	353	361	0,555	0,306	626,806	3,105	0	43	363	360
25415	1275	375	370	0,748	0,413	625,649	3,069	0	354	357	0,555	0,306	629,801	3,104	0	43	363	360
25435	1276	-800	-600	0,555	0,306	-1	-1	4	346	360	0,555	0,306	629,801	3,167	0	43	363	360
25455	1277	371	367	0,748	0,413	625,649	3,128	0	343	347	0,555	0,306	629,801	3,103	0	43	363	360
25474	1278	379	377	0,748	0,413	625,649	3,105	0	344	350	0,555	0,306	629,801	3,197	0	43	363	360
25494	1279	374	372	0,748	0,413	625,649	3,112	0	349	342	0,555	0,306	629,801	3,184	0	43	363	360
25514	1280	377	377	0,748	0,413	625,088	3,116	0	348	342	0,555	0,306	628,55	3,171	0	43	363	360
25534	1281	-800	-600	0,555	0,306	-1	-1	4	348	357	0,555	0,306	628,55	3,13	0	43	363	360
25554	1282	368	372	0,748	0,413	625,088	3,111	0	358	354	0,555	0,306	628,55	3,127	0	43	363	360
25574	1283	375	378	0,748	0,413	625,088	3,144	0	350	345	0,555	0,306	628,55	3,064	0	43	363	360
25594	1284	380	371	0,749	0,413	625,088	3,081	0	351	357	0,555	0,306	628,55	3,168	0	43	363	360
25614	1285	385	373	0,749	0,413	624,784	3,081	0	351	354	0,555	0,306	627,878	3,151	0	43	363	360
25634	1286	-800	-600	0,555	0,306	-1	-1	4	355	362	0,555	0,306	627,878	3,149	0	43	363	360
25654	1287	385	376	0,749	0,413	624,784	3,064	0	354	363	0,555	0,306	627,878	3,178	0	43	363	360
25674	1288	382	365	0,749	0,413	624,784	3,181	0	355	351	0,555	0,306	627,878	3,147	0	43	363	360
25694	1289	380	381	0,749	0,413	624,784	3,186	0	354	363	0,555	0,306	627,878	3,203	0	43	363	360
25714	1290	378	378	0,749	0,412	626,001	3,197	0	354	357	0,555	0,305	629,455	3,209	0	43	363	360
25734	1291	-800	-600	0,555	0,306	-1	-1	4	353	344	0,555	0,306	629,455	3,175	0	43	363	360
25753	1292	377	361	0,749	0,413	626,001	3,176	0	361	340	0,556	0,306	629,455	3,174	0	43	363	360
25773	1293	371	360	0,749	0,413	626,001	3,109	0	350	353	0,556	0,306	629,455	3,154	0	43	363	360
25793	1294	369	359	0,749	0,412	626,001	3,156	0	352	349	0,556	0,305	629,455	3,169	0	43	363	360
25813	1295	367	359	0,749	0,412	625,088	3,123	0	353	350	0,556	0,305	629,3	3,162	0	43	363	360
25833	1296	-800	-600	0,557	0,305	-1	-1	4	281	370	0,557	0,305	629,3	3,188	0	44	273	406
25853	1297	281	393	0,75	0,413	625,088	3,176	0	256	388	0,557	0,306	629,3	3,187	0	44	273	406
25873	1298	267	400	0,75	0,413	625,088	3,121	0	238	380	0,557	0,305	629,3	3,192	0	44	273	406
25893	1299	272	393	0,75	0,412	625,088	3,22	0	247	391	0,557	0,305	629,3	3,221	0	44	273	406
25913	1300	276	395	0,751	0,412	625,249	3,218	0	238	388	0,557	0,305	629,709	3,227	0	44	273	406
25933	1301	-800	-600	0,557	0,305	-1	-1	4	241	385	0,557	0,305	629,709	3,177	0	44	273	406
25953	1302	261	404	0,751	0,412	625,249	3,178	0	233	387	0,557	0,305	629,709	3,162	0	44	273	406
25973	1303	268	410	0,751	0,412	625,249	3,176	0	243	384	0,557	0,305	629,709	3,249	0	44	273	406
25993	1304	272	407	0,751	0,412	625,249	3,173	0	237	388	0,557	0,305	629,709	3,228	0	44	273	406
26013	1305	276	409	0,751	0,411	626,837	3,186	0	235	388	0,557	0,304	629,738	3,246	0	44	273	406
26033	1306	-800	-600	0,557	0,304	-1	-1	4	248	394	0,557	0,304	629,738	3,252	0	44	273	406
26053	1307	276	415	0,751	0,411	626,837	3,288	0	255	391	0,558	0,304	629,738	3,235	0	44	273	406
26072	1308	269	405	0,751	0,411	626,837	3,249	0	254	382	0,558	0,304	629,738	3,243	0	44	273	406
26092	1309	269	401	0,751	0,411	626,837	3,246	0	245	387	0,558	0,304	629,738	3,238	0	44	273	406
26112	1310	268	398	0,751	0,41	625,675	3,237	0	248	381	0,558	0,304	631,155	3,249	0	44	273	406
26132	1311	-800	-600	0,558	0,304	-1	-1	4	246	388	0,558	0,304	631,155	3,355	0	44	273	406
26152	1312	269	401	0,751	0,41	625,675	3,311	0	250	372	0,558	0,304	631,155	3,348	0	44	273	406
26172	1313	274	414	0,751	0,41	625,675	3,281	0	241	384	0,558	0,303	631,155	3,416	0	44	273	406
26192	1314	267	401	0,751	0,41	625,675	3,338	0	244	389	0,558	0,303	631,155	3,346	0	44	273	406
26212	1315	267	405	0,751	0,409	626,843	3,342	0	243	384	0,558	0,303	631,531	3,37	0	44	273	406
26232	1316	-800	-600	0,558	0,303	-1	-1	4	246	384	0,558	0,303	631,531	3,366	0	44	273	406
26252	1317	281	411	0,751	0,41	626,843	3,384	0	254	391	0,558	0,303	631,531	3,399	0	44	273	406
26272	1318	278	406	0,751	0,41	626,843	3,398	0	251	381	0,558	0,303	631,531	3,425	0	44	273	406
26292	1319	281	404	0,751	0,41	626,843	3,389	0	249	389	0,558	0,303	631,531	3,453	0	44	273	406
26312	1320	279	401	0,751	0,41	627,895	3,4	0	253	386	0,558	0,303	631,166	3,478	0	44	273	406
26334	1321	277	411	0,751	0,41	627,895	3,397	0	253	384	0,558	0,303	631,166	3,465	0	44	273	406
26351	1322	277	416	0,751	0,41	627,895	3,475	0	246	381	0,558	0,303	631,166	3,494	0	44	273	406
26371	1323	281	400	0,751	0,41	627,895	3,442	0	253	380	0,557	0,304	631,166	3,428	0	44	273	406
26391	1324	301	414	0,75	0,411	627,895	3,387	0	268	401	0,557	0,304	631,166	3,396	0	44	273	406
26411	1325	305	409	0,75	0,411	626,188	3,407	0	268	402	0,557	0,304	630,812	3,386	0	44	273	406
26431	1326	304	431	0,75	0,411	626,188	3,401	0	269	395	0,557	0,304	630,812	3,458	0	44	273	406
26451	1327	302	434	0,75	0,411	626,188	3,42	0	267	407	0,557	0,304	630,812	3,39	0	44	273	406
26471	1328	301	428	0,75	0,411	626,188	3,325	0	269	404	0,557	0,304	630,812	3,424	0	44	273	406
26491	1329	304	427	0,75	0,411	626,188	3,357	0	268	399	0,557	0,305	630,812	3,394	0	44	273	406
26511	1330	303	427	0,75	0,411	625,358	3,335	0	267	405	0,557	0,304	630,438	3,405	0	44	273	406
26531	1331	297	421	0,75	0,412	625,358	3,326	0	268	409	0,557	0,305	630,438	3,469	0	44	273	406
26551	1332	302	426	0,75	0,412	625,358	3,364	0	270	390	0,557	0,305	630,438	3,403	0	44	273	406
26571	1333	297	424	0,75	0,411	625,358	3,325	0	270	408	0,557	0,305	630,438	3,35	0	44	273	406
26591	1334	302	440	0,75	0,411	625,358	3,389	0	275	402	0,557	0,304	630,438	3,417	0	44	273	406
26611	1335	301	444	0,751	0,411	625,123	3,384	0	277	398	0,557	0,304	628,856	3,396	0	44	273	406
26631	1336	297	422	0,751	0,411	625,123	3,394	0	265	403	0,557	0,304	628,856	3,384	0	44	273	406
26651	1337	303	420	0,751	0,411	625,123	3,396	0	270	403	0,557	0,304	628,856	3,436	0	44	273	406
26670	1338	303	422	0,751	0,41	625,123	3,383	0	274	404	0,557	0,304	628,856	3,389	0	44	273	406
26690	1339	299	434	0,751	0,41	625,123	3,421	0	264	395	0,557	0,304	628,856	3,439	0	44	273	406
26710	1340	302	433	0,751	0,41	626,132	3,426	0	267	394	0,557	0,303	629,241	3,426	0	44	273	406
26732	1341	304	426	0,751	0,41	626,132	3,415	0	272	404	0,557	0,304	629,241	3,417	0	44	273	406
26750	1342	302	432	0,751	0,41	626,132	3,391	0	264	401	0,557	0,304	629,241	3,45	0	44	273	406
26770	1343	301	434	0,751	0,41	626,132	3,381	0	268	399	0,557	0,304	629,241	3,45	0	44	273	406
26790	1344	297	424	0,751	0,41	626,132	3,424	0	263	396	0,557	0,304	629,241	3,38	0	44	273	406
26810	1345	296	428	0,751	0,41	625,31	3,406	0	263	393	0,557	0,304	629,367	3,394	0	44	273	406
26830	1346	291	430	0,75	0,411	625,31	3,342	0	265	409	0,557	0,304	629,367	3,358	0	44	273	406
26850	1347	294	426	0,751	0,411	625,31	3,383	0	263	402	0,557	0,305	629,367	3,437	0	44	273	406
26870	1348	294	428	0,751	0,412	625,31	3,419	0	260	402	0,557	0,305	629,367	3,411	0	44	273	406
26890	1349	298	425	0,751	0,412	625,31	3,361	0	268	404	0,557	0,305	629,367	3,422	0	44	273	406
26910	1350	299	426	0,751	0,412	624,452	3,387	0	266	405	0,557	0,305	629,521	3,409	0	44	273	406
26930	1351	299	428	0,75	0,413	624,452	3,351	0	269	407	0,557	0,306	629,521	3,381	0	44	273	406
26950	1352	307	430	0,75	0,414	624,452	3,338	0	273	413	0,557	0,306	629,521	3,409	0	44	273	406
26969	1353	310	434	0,75	0,414	624,452	3,316	0	271	397	0,557	0,307	629,521	3,384	0	44	273	406
26989	1354	288	419	0,75	0,415	624,452	3,381	0	265	407	0,557	0,307	629,521	3,394	0	44	273	406
27009	1355	292	421	0,75	0,415	623,894	3,369	0	266	407	0,557	0,307	629,149	3,401	0	44	273	406
27029	1356	303	424	0,75	0,415	623,894	3,289	0	271	405	0,556	0,308	629,149	3,385	0	44	273	406
27049	1357	306	427	0,749	0,416	623,894	3,321	0	269	416	0,556	0,308	629,149	3,359	0	44	273	406
27069	1358	302	438	0,749	0,416	623,894	3,329	0	277	408	0,556	0,308	629,149	3,352	0	44	273	406
27089	1359	298	425	0,749	0,416	623,894	3,291	0	267	419	0,556	0,309	629,149	3,358	0	44	273	406
27109	1360	299	429	0,75	0,415	623,881	3,309	0	269	416	0,557	0,308	629,61	3,358	0	44	273	406
27129	1361	-800	-600	0,558	0,308	-1	-1	4	170	309	0,558	0,308	629,61	3,318	0
27149	1362	177	325	0,75	0,416	623,881	3,255	0	164	305	0,558	0,308	629,61	3,304	0
27169	1363	183	344	0,75	0,416	623,881	3,254	0	167	317	0,558	0,308	629,61	3,297	0
27189	1364	191	334	0,75	0,416	623,881	3,271	0	158	320	0,557	0,308	629,61	3,3	0
27209	1365	196	343	0,75	0,416	624,958	3,281	0	159	326	0,557	0,308	627,928	3,288	0
27229	1366	-800	-600	0,557	0,309	-1	-1	4	163	303	0,557	0,309	627,928	3,296	0	45	173	323
27249	1367	191	325	0,75	0,417	624,958	3,308	0	162	321	0,557	0,309	627,928	3,286	0	45	173	323
27268	1368	192	325	0,75	0,417	624,958	3,261	0	160	313	0,557	0,309	627,928	3,285	0	45	173	323
27288	1369	191	333	0,749	0,417	624,958	3,283	0	160	319	0,557	0,309	627,928	3,245	0	45	173	323
27308	1370	191	335	0,749	0,417	625,319	3,26	0	162	319	0,557	0,309	625,039	3,221	0	45	173	323
27328	1371	-800	-600	0,556	0,309	-1	-1	4	166	335	0,556	0,309	625,039	3,264	0	45	173	323
27348	1372	185	338	0,749	0,417	625,319	3,291	0	169	312	0,556	0,31	625,039	3,277	0	45	173	323
27368	1373	196	319	0,749	0,417	625,319	3,224	0	161	317	0,556	0,31	625,039	3,255	0	45	173	323
27388	1374	190	331	0,748	0,416	625,319	3,262	0	174	324	0,555	0,31	625,039	3,282	0	45	173	323
27408	1375	197	325	0,748	0,415	623,178	3,22	0	172	309	0,555	0,309	627,896	3,291	0	45	173	323
27428	1376	-800	-600	0,554	0,31	-1	-1	4	172	324	0,554	0,31	627,896	3,273	0	45	173	323
27448	1377	186	338	0,746	0,415	623,178	3,25	0	155	308	0,553	0,31	627,896	3,281	0	45	173	323
27468	1378	190	333	0,745	0,414	623,178	3,24	0	175	320	0,552	0,31	627,896	3,299	0	45	173	323
27488	1379	188	327	0,745	0,414	623,178	3,179	0	159	324	0,551	0,31	627,896	3,234	0	45	173	323
27508	1380	190	321	0,744	0,413	623,893	3,193	0	168	321	0,55	0,31	626,567	3,233	0	45	173	323
27528	1381	-800	-600	0,549	0,31	-1	-1	4	159	321	0,549	0,31	626,567	3,213	0	45	173	323
27547	1382	189	328	0,742	0,413	623,893	3,23	0	158	319	0,548	0,31	626,567	3,264	0	45	173	323
27570	1383	184	345	0,742	0,412	623,893	3,226	0	159	324	0,548	0,31	626,567	3,253	0	45	173	323
27587	1384	181	322	0,741	0,412	623,893	3,221	0	163	322	0,547	0,31	626,567	3,173	0	45	173	323
27609	1385	178	324	0,741	0,411	625,117	3,223	0	163	320	0,547	0,31	628,512	3,202	0	45	173	323
27627	1386	-800	-600	0,546	0,311	-1	-1	4	158	310	0,546	0,311	628,512	3,255	0	45	173	323
27648	1387	191	330	0,74	0,411	625,117	3,273	0	174	325	0,546	0,311	628,512	3,313	0
27667	1388	257	313	0,739	0,41	625,117	3,252	0	285	293	0,545	0,31	628,512	3,294	0
27687	1389	419	318	0,736	0,41	625,117	3,259	0	403	291	0,543	0,311	628,512	3,245	0
27707	1390	518	304	0,736	0,409	626,198	3,272	0	458	286	0,542	0,31	629,274	3,272	0
27727	1391	454	308	0,736	0,409	626,198	3,281	0	425	288	0,542	0,311	629,274	3,237	0	46	432	300
27747	1392	445	305	0,735	0,409	626,198	3,216	0	419	287	0,541	0,311	629,274	3,283	0	46	432	300
27768	1393	444	298	0,735	0,409	626,198	3,216	0	426	287	0,541	0,311	629,274	3,23	0	46	432	300
27787	1394	448	318	0,735	0,409	626,198	3,202	0	426	289	0,541	0,31	629,274	3,263	0	46	432	300
27808	1395	449	314	0,735	0,408	626,731	3,213	0	424	289	0,541	0,31	629,207	3,275	0	46	432	300
27827	1396	-800	-600	0,54	0,311	-1	-1	4	420	292	0,54	0,311	629,207	3,31	0	46	432	300
27848	1397	436	317	0,735	0,408	626,731	3,181	0	424	292	0,54	0,311	629,207	3,206	0	46	432	300
27866	1398	443	322	0,735	0,408	626,731	3,228	0	422	297	0,541	0,311	629,207	3,201	0	46	432	300
27888	1399	395	359	0,735	0,409	626,731	3,14	0	395	342	0,541	0,311	629,207	3,263	0	47	365	376
27906	1400	384	374	0,736	0,409	627,019	3,143	0	395	343	0,542	0,311	633,02	3,224	0	47	365	376
27926	1401	390	399	0,736	0,409	627,019	3,137	0	358	366	0,542	0,312	633,02	3,243	0	47	365	376
27946	1402	391	389	0,737	0,409	627,019	3,129	0	354	369	0,542	0,311	633,02	3,237	0	47	365	376
27968	1403	382	403	0,737	0,409	627,019	3,158	0	354	368	0,542	0,311	633,02	3,208	0	47	365	376
27986	1404	379	398	0,737	0,409	627,019	3,215	0	344	374	0,542	0,311	633,02	3,172	0	47	365	376
28008	1405	376	396	0,737	0,408	628,12	3,23	0	341	375	0,542	0,311	632,69	3,154	0	47	365	376
28026	1406	388	382	0,737	0,409	628,12	3,148	0	356	366	0,543	0,311	632,69	3,21	0	47	365	376
28048	1407	380	392	0,737	0,408	628,12	3,181	0	362	365	0,543	0,311	632,69	3,171	0	47	365	376
28066	1408	382	387	0,737	0,408	628,12	3,215	0	354	383	0,543	0,31	632,69	3,214	0	47	365	376
28088	1409	370	375	0,737	0,408	628,12	3,165	0	352	383	0,543	0,31	632,69	3,137	0	47	365	376
28106	1410	368	377	0,738	0,407	628,405	3,193	0	353	383	0,543	0,31	632,052	3,138	0	47	365	376
28128	1411	-800	-600	0,543	0,31	-1	-1	4	358	369	0,543	0,31	632,052	3,234	0	47	365	376
28145	1412	385	393	0,738	0,407	628,405	3,194	0	352	369	0,543	0,309	632,052	3,253	0	47	365	376
28166	1413	382	388	0,739	0,407	628,405	3,16	0	354	374	0,544	0,309	632,052	3,195	0	47	365	376
28185	1414	372	381	0,739	0,407	628,405	3,165	0	358	376	0,544	0,309	632,052	3,183	0	47	365	376
28205	1415	367	376	0,739	0,407	628,404	3,169	0	355	378	0,544	0,308	632,86	3,175	0	47	365	376
28225	1416	-800	-600	0,545	0,309	-1	-1	4	358	367	0,545	0,309	632,86	3,282	0	47	365	376
28245	1417	381	385	0,74	0,407	628,404	3,183	0	355	361	0,545	0,308	632,86	3,271	0	47	365	376
28265	1418	380	383	0,74	0,406	628,404	3,18	0	350	385	0,545	0,308	632,86	3,235	0	47	365	376
28285	1419	382	379	0,74	0,406	628,404	3,18	0	350	373	0,545	0,308	632,86	3,219	0	47	365	376
28305	1420	382	378	0,74	0,405	626,637	3,171	0	349	377	0,545	0,307	632,414	3,201	0	47	365	376
28325	1421	-800	-600	0,545	0,308	-1	-1	4	352	370	0,545	0,308	632,414	3,264	0	47	365	376
28345	1422	381	400	0,74	0,405	626,637	3,123	0	354	371	0,545	0,307	632,414	3,26	0	47	365	376
28365	1423	374	388	0,74	0,405	626,637	3,181	0	350	375	0,545	0,307	632,414	3,274	0	47	365	376
28385	1424	383	390	0,74	0,405	626,637	3,213	0	358	370	0,545	0,307	632,414	3,285	0	47	365	376
28405	1425	382	392	0,74	0,405	627,225	3,248	0	359	371	0,545	0,307	633,323	3,293	0	47	365	376
28425	1426	-800	-600	0,545	0,307	-1	-1	4	358	368	0,545	0,307	633,323	3,27	0	47	365	376
28444	1427	385	381	0,74	0,405	627,225	3,223	0	366	361	0,545	0,307	633,323	3,277	0	47	365	376
28464	1428	385	387	0,74	0,405	627,225	3,261	0	363	368	0,545	0,307	633,323	3,227	0	47	365	376
28484	1429	376	389	0,74	0,405	627,225	3,188	0	358	376	0,545	0,307	633,323	3,297	0	47	365	376
28504	1430	372	392	0,74	0,405	627,661	3,191	0	361	375	0,545	0,307	633,425	3,291	0	47	365	376
28524	1431	-800	-600	0,545	0,307	-1	-1	4	360	369	0,545	0,307	633,425	3,276	0	47	365	376
28544	1432	384	390	0,739	0,405	627,661	3,229	0	345	372	0,544	0,307	633,425	3,26	0	47	365	376
28564	1433	377	378	0,739	0,405	627,661	3,235	0	348	379	0,544	0,307	633,425	3,308	0	47	365	376
28584	1434	373	379	0,739	0,406	627,661	3,161	0	351	375	0,544	0,307	633,425	3,267	0	47	365	376
28604	1435	370	380	0,739	0,405	627,278	3,139	0	354	379	0,544	0,307	632,513	3,265	0	47	365	376
28624	1436	-800	-600	0,544	0,308	-1	-1	4	358	358	0,544	0,308	632,513	3,277	0	47	365	376
28644	1437	378	384	0,739	0,406	627,278	3,185	0	368	361	0,544	0,308	632,513	3,251	0	47	365	376
28664	1438	379	381	0,739	0,406	627,278	3,205	0	357	359	0,544	0,308	632,513	3,232	0	47	365	376
28684	1439	447	407	0,738	0,406	627,278	3,231	0	441	387	0,543	0,308	632,513	3,227	0	48	477	406
28704	1440	472	412	0,737	0,406	628,81	3,26	0	449	393	0,543	0,308	629,626	3,208	0	48	477	406
28723	1441	-800	-600	0,543	0,308	-1	-1	4	476	412	0,543	0,308	629,626	3,215	0	48	477	406
28744	1442	509	431	0,737	0,406	628,81	3,255	0	468	409	0,543	0,308	629,626	3,249	0	48	477	406
28763	1443	-800	-600	0,543	0,308	-1	-1	4	472	409	0,543	0,308	629,626	3,19	0	48	477	406
28783	1444	496	422	0,737	0,407	628,81	3,239	0	472	402	0,543	0,309	629,626	3,195	0	48	477	406
28803	1445	496	423	0,737	0,406	627,922	3,234	0	471	399	0,542	0,308	630,371	3,204	0	48	477	406
28823	1446	-800	-600	0,542	0,309	-1	-1	4	473	389	0,542	0,309	630,371	3,236	0	48	477	406
28843	1447	492	422	0,737	0,407	627,922	3,209	0	463	392	0,542	0,309	630,371	3,248	0	48	477	406
28863	1448	502	402	0,737	0,407	627,922	3,276	0	461	400	0,542	0,309	630,371	3,243	0	48	477	406
28883	1449	504	403	0,737	0,407	627,922	3,181	0	463	400	0,542	0,309	630,371	3,246	0	48	477	406
28903	1450	506	404	0,737	0,407	627,956	3,193	0	461	401	0,542	0,309	629,645	3,24	0	48	477	406
28923	1451	-800	-600	0,542	0,309	-1	-1	4	461	398	0,542	0,309	629,645	3,279	0	48	477	406
28943	1452	502	408	0,737	0,407	627,956	3,184	0	465	397	0,542	0,309	629,645	3,211	0	48	477	406
28963	1453	502	423	0,737	0,407	627,956	3,293	0	463	403	0,542	0,309	629,645	3,245	0	48	477	406
28983	1454	498	412	0,737	0,407	627,956	3,239	0	474	403	0,542	0,309	629,645	3,19	0	48	477	406
29003	1455	496	419	0,737	0,407	627,585	3,291	0	476	401	0,542	0,309	630,838	3,2	0	48	477	406
29023	1456	-800	-600	0,542	0,309	-1	-1	4	468	399	0,542	0,309	630,838	3,292	0	48	477	406
29042	1457	489	432	0,737	0,407	627,585	3,291	0	464	403	0,542	0,309	630,838	3,196	0	48	477	406
29062	1458	499	417	0,737	0,408	627,585	3,271	0	462	409	0,542	0,309	630,838	3,199	0	48	477	406
29082	1459	490	415	0,737	0,408	627,585	3,286	0	453	408	0,542	0,309	630,838	3,247	0	48	477	406
29102	1460	495	413	0,737	0,407	627,156	3,275	0	449	408	0,542	0,309	631,028	3,198	0	48	477	406
29122	1461	-800	-600	0,542	0,309	-1	-1	4	477	396	0,542	0,309	631,028	3,284	0	48	477	406
29142	1462	483	451	0,737	0,408	627,156	3,326	0	456	420	0,543	0,31	631,028	3,319	0	49	460	436
29162	1463	482	455	0,737	0,408	627,156	3,393	0	447	423	0,543	0,31	631,028	3,271	0	49	460	436
29182	1464	475	451	0,737	0,409	627,156	3,322	0	446	427	0,543	0,31	631,028	3,33	0	49	460	436
29202	1465	471	452	0,737	0,408	627,589	3,344	0	444	431	0,543	0,31	630,613	3,315	0	49	460	436
29222	1466	-800	-600	0,543	0,31	-1	-1	4	451	428	0,543	0,31	630,613	3,296	0	49	460	436
29242	1467	475	450	0,737	0,409	627,589	3,435	0	448	430	0,543	0,31	630,613	3,304	0	49	460	436
29262	1468	484	457	0,737	0,409	627,589	3,404	0	450	433	0,543	0,31	630,613	3,307	0	49	460	436
29282	1469	481	450	0,737	0,409	627,589	3,347	0	448	434	0,543	0,31	630,613	3,314	0	49	460	436
29302	1470	479	454	0,737	0,409	627,081	3,305	0	449	434	0,543	0,31	631,815	3,324	0	49	460	436
29321	1471	-800	-600	0,543	0,31	-1	-1	4	447	432	0,543	0,31	631,815	3,297	0	49	460	436
29341	1472	482	447	0,737	0,409	627,081	3,262	0	447	431	0,543	0,311	631,815	3,312	0	49	460	436
29361	1473	476	455	0,737	0,409	627,081	3,279	0	450	429	0,543	0,311	631,815	3,32	0	49	460	436
29381	1474	478	448	0,737	0,409	627,081	3,379	0	455	421	0,543	0,311	631,815	3,281	0	49	460	436
29401	1475	480	450	0,737	0,409	627,379	3,425	0	457	418	0,543	0,31	632,742	3,294	0	49	460	436
29421	1476	-800	-600	0,543	0,311	-1	-1	4	450	413	0,543	0,311	632,742	3,295	0	49	460	436
29441	1477	488	456	0,737	0,409	627,379	3,412	0	451	418	0,543	0,311	632,742	3,283	0	50	461	431
29461	1478	476	440	0,737	0,409	627,379	3,361	0	457	416	0,543	0,311	632,742	3,346	0	50	461	431
29481	1479	478	447	0,737	0,409	627,379	3,398	0	455	417	0,543	0,311	632,742	3,304	0	50	461	431
29501	1480	479	438	0,737	0,409	627,439	3,377	0	457	417	0,543	0,31	631,682	3,309	0	50	461	431
29521	1481	-800	-600	0,543	0,311	-1	-1	4	449	419	0,543	0,311	631,682	3,318	0	50	461	431
29541	1482	476	429	0,737	0,41	627,439	3,272	0	447	414	0,543	0,311	631,682	3,273	0	50	461	431
29561	1483	474	437	0,737	0,41	627,439	3,318	0	444	427	0,543	0,311	631,682	3,316	0	50	461	431
29581	1484	478	446	0,738	0,41	627,439	3,396	0	443	431	0,543	0,311	631,682	3,35	0	50	461	431
29601	1485	479	455	0,738	0,41	626,668	3,449	0	443	433	0,543	0,31	631,616	3,341	0	50	461	431
29621	1486	-800	-600	0,543	0,31	-1	-1	4	449	431	0,543	0,31	631,616	3,321	0	50	461	431
29640	1487	483	436	0,738	0,41	626,668	3,304	0	456	422	0,543	0,31	631,616	3,402	0	50	461	431
29660	1488	479	448	0,738	0,41	626,668	3,315	0	452	426	0,543	0,31	631,616	3,327	0	50	461	431
29680	1489	482	438	0,738	0,409	626,668	3,301	0	453	419	0,543	0,31	631,616	3,327	0	50	461	431
29700	1490	481	443	0,738	0,409	626,73	3,304	0	451	420	0,543	0,31	630,391	3,322	0	50	461	431
29720	1491	-800	-600	0,543	0,31	-1	-1	4	457	427	0,543	0,31	630,391	3,241	0	50	461	431
29740	1492	482	446	0,738	0,409	626,73	3,329	0	444	429	0,543	0,31	630,391	3,265	0	50	461	431
29760	1493	469	438	0,738	0,409	626,73	3,227	0	448	432	0,543	0,31	630,391	3,19	0	50	461	431
29780	1494	517	381	0,737	0,407	626,73	3,253	0	535	338	0,542	0,309	630,391	3,283	0
29800	1495	525	356	0,736	0,406	627,452	3,282	0	537	330	0,541	0,308	632,473	3,275	0
29820	1496	-800	-600	0,541	0,308	-1	-1	4	582	321	0,541	0,308	632,473	3,318	0
29840	1497	596	362	0,735	0,406	627,452	3,288	0	575	341	0,541	0,307	632,473	3,259	0	51	584	339
29860	1498	609	352	0,735	0,405	627,452	3,253	0	574	335	0,541	0,307	632,473	3,245	0	51	584	339
29880	1499	601	357	0,735	0,405	627,452	3,323	0	576	333	0,541	0,307	632,473	3,226	0	51	584	339
29900	1500	608	352	0,736	0,405	627,207	3,322	0	576	330	0,541	0,306	632,467	3,21	0	51	584	339
29920	1501	-800	-600	0,541	0,306	-1	-1	4	583	324	0,541	0,306	632,467	3,278	0	51	584	339
29939	1502	607	346	0,736	0,405	627,207	3,141	0	574	339	0,541	0,306	632,467	3,263	0	51	584	339
29959	1503	606	353	0,736	0,404	627,207	3,198	0	572	342	0,541	0,306	632,467	3,181	0	51	584	339
29979	1504	-800	-600	0,542	0,306	-1	-1	4	578	325	0,542	0,306	632,467	3,246	0	51	584	339
29999	1505	-800	-600	0,736	0,404	-1	-1	4	572	334	0,542	0,305	631,392	3,208	0	51	584	339
30019	1506	-800	-600	0,542	0,306	-1	-1	4	573	334	0,542	0,306	631,392	3,17	0	51	584	339
30039	1507	595	347	0,736	0,404	627,007	3,121	0	582	335	0,542	0,305	631,392	3,236	0	51	584	339
30059	1508	613	343	0,737	0,403	627,007	3,157	0	579	334	0,542	0,305	631,392	3,224	0	51	584	339
30079	1509	606	348	0,737	0,403	627,007	3,135	0	575	335	0,542	0,305	631,392	3,197	0	51	584	339
30099	1510	616	347	0,737	0,403	626,595	3,15	0	578	336	0,542	0,304	630,054	3,223	0	51	584	339
30119	1511	-800	-600	0,542	0,304	-1	-1	4	574	334	0,542	0,304	630,054	3,198	0	51	584	339
30139	1512	597	355	0,737	0,403	626,595	3,175	0	571	339	0,542	0,304	630,054	3,189	0	51	584	339
30159	1513	591	350	0,737	0,402	626,595	3,206	0	564	333	0,542	0,304	630,054	3,201	0	51	584	339
30179	1514	596	354	0,737	0,402	626,595	3,321	0	570	332	0,542	0,304	630,054	3,232	0	51	584	339
30199	1515	593	352	0,737	0,402	626,106	3,377	0	569	330	0,542	0,303	632,356	3,245	0	51	584	339
30219	1516	-800	-600	0,543	0,304	-1	-1	4	498	374	0,543	0,304	632,356	3,253	0
30238	1517	442	417	0,739	0,404	626,106	3,276	0	430	401	0,545	0,305	632,356	3,312	0	52	422	416
30258	1518	432	413	0,739	0,404	626,106	3,292	0	413	413	0,545	0,305	632,356	3,293	0	52	422	416
30278	1519	432	421	0,739	0,404	626,106	3,32	0	418	410	0,545	0,305	632,356	3,304	0	52	422	416
30298	1520	431	419	0,739	0,404	627	3,345	0	423	408	0,544	0,305	631,128	3,289	0	52	422	416
30318	1521	-800	-600	0,544	0,305	-1	-1	4	413	416	0,544	0,305	631,128	3,281	0	52	422	416
30338	1522	447	435	0,739	0,405	627	3,417	0	414	411	0,544	0,305	631,128	3,283	0	52	422	416
30358	1523	440	414	0,739	0,405	627	3,324	0	407	416	0,544	0,306	631,128	3,309	0	52	422	416
30378	1524	441	439	0,739	0,405	627	3,424	0	409	408	0,544	0,306	631,128	3,294	0	52	422	416
30398	1525	439	433	0,739	0,405	626,794	3,395	0	407	409	0,544	0,306	631,122	3,303	0	52	422	416
30418	1526	-800	-600	0,544	0,306	-1	-1	4	411	413	0,544	0,306	631,122	3,306	0	52	422	416
30438	1527	441	417	0,739	0,406	626,794	3,225	0	409	404	0,544	0,307	631,122	3,369	0	52	422	416
30458	1528	436	424	0,739	0,407	626,794	3,316	0	410	408	0,544	0,307	631,122	3,267	0	52	422	416
30478	1529	443	414	0,739	0,407	626,794	3,283	0	408	419	0,544	0,307	631,122	3,264	0	52	422	416
30498	1530	442	414	0,739	0,407	628,746	3,343	0	408	416	0,544	0,307	631,113	3,26	0	52	422	416
30517	1531	-800	-600	0,544	0,307	-1	-1	4	389	400	0,544	0,307	631,113	3,281	0	53	362	390
30538	1532	383	396	0,74	0,407	628,746	3,284	0	365	394	0,545	0,307	631,113	3,279	0	53	362	390
30557	1533	372	411	0,74	0,407	628,746	3,28	0	354	380	0,545	0,308	631,113	3,259	0	53	362	390
30577	1534	369	413	0,74	0,407	628,746	3,301	0	342	382	0,545	0,308	631,113	3,262	0	53	362	390
30597	1535	367	417	0,74	0,407	626,324	3,293	0	330	382	0,545	0,307	633,013	3,274	0	53	362	390
30617	1536	-800	-600	0,545	0,307	-1	-1	4	341	392	0,545	0,307	633,013	3,314	0	53	362	390
30637	1537	367	419	0,74	0,407	626,324	3,291	0	347	393	0,545	0,307	633,013	3,277	0	53	362	390
30657	1538	375	409	0,74	0,407	626,324	3,228	0	351	390	0,545	0,307	633,013	3,252	0	53	362	390
30677	1539	376	415	0,74	0,407	626,324	3,296	0	349	392	0,546	0,307	633,013	3,251	0	53	362	390
30697	1540	376	411	0,74	0,407	626,037	3,275	0	350	392	0,546	0,307	632,768	3,25	0	53	362	390
30717	1541	-800	-600	0,546	0,307	-1	-1	4	341	385	0,546	0,307	632,768	3,356	0	53	362	390
30737	1542	371	409	0,741	0,407	626,037	3,281	0	346	396	0,546	0,307	632,768	3,338	0	53	362	390
30757	1543	375	399	0,741	0,407	626,037	3,341	0	345	393	0,546	0,307	632,768	3,354	0	53	362	390
30777	1544	373	411	0,741	0,408	626,037	3,281	0	349	383	0,546	0,307	632,768	3,339	0	53	362	390
30797	1545	375	408	0,741	0,407	625,809	3,3	0	350	388	0,546	0,307	631,691	3,339	0	53	362	390
30817	1546	-800	-600	0,546	0,308	-1	-1	4	356	387	0,546	0,308	631,691	3,342	0	53	362	390
30837	1547	372	416	0,741	0,408	625,809	3,321	0	343	390	0,546	0,308	631,691	3,35	0	53	362	390
30856	1548	379	411	0,741	0,408	625,809	3,352	0	354	385	0,546	0,308	631,691	3,278	0	53	362	390
30876	1549	378	417	0,741	0,408	625,809	3,275	0	350	392	0,546	0,308	631,691	3,348	0	53	362	390
30896	1550	377	415	0,741	0,408	626,017	3,271	0	345	391	0,546	0,308	632,007	3,325	0	53	362	390
30916	1551	-800	-600	0,546	0,308	-1	-1	4	354	387	0,546	0,308	632,007	3,343	0	53	362	390
30936	1552	382	410	0,741	0,408	626,017	3,3	0	347	389	0,546	0,308	632,007	3,378	0	53	362	390
30956	1553	378	413	0,741	0,408	626,017	3,289	0	341	390	0,546	0,308	632,007	3,359	0	53	362	390
30976	1554	379	412	0,741	0,408	626,017	3,235	0	350	395	0,546	0,308	632,007	3,335	0	53	362	390
30996	1555	379	410	0,741	0,408	626,916	3,214	0	345	397	0,546	0,308	631,06	3,343	0	53	362	390
31016	1556	-800	-600	0,546	0,308	-1	-1	4	347	384	0,546	0,308	631,06	3,398	0	53	362	390
31036	1557	377	416	0,741	0,408	626,916	3,301	0	353	394	0,546	0,308	631,06	3,405	0	53	362	390
31056	1558	380	417	0,741	0,408	626,916	3,242	0	344	396	0,546	0,308	631,06	3,351	0	53	362	390
31076	1559	377	407	0,741	0,408	626,916	3,284	0	341	381	0,546	0,308	631,06	3,307	0	53	362	390
31096	1560	378	403	0,741	0,408	627,713	3,262	0	341	388	0,546	0,308	629,624	3,282	0	53	362	390
31115	1561	-800	-600	0,546	0,308	-1	-1	4	343	394	0,546	0,308	629,624	3,329	0	53	362	390
31135	1562	369	404	0,741	0,408	627,713	3,267	0	337	390	0,546	0,308	629,624	3,312	0	53	362	390
31155	1563	374	405	0,741	0,408	627,713	3,247	0	344	388	0,546	0,308	629,624	3,33	0	53	362	390
31175	1564	372	395	0,741	0,409	627,713	3,24	0	345	391	0,546	0,308	629,624	3,318	0	53	362	390
31195	1565	371	392	0,741	0,408	627,695	3,233	0	344	390	0,546	0,308	630,449	3,33	0	53	362	390
31215	1566	-800	-600	0,546	0,308	-1	-1	4	355	369	0,546	0,308	630,449	3,338	0	53	362	390
31235	1567	394	380	0,741	0,409	627,695	3,251	0	358	372	0,547	0,308	630,449	3,323	0	53	362	390
31255	1568	385	386	0,741	0,409	627,695	3,217	0	355	379	0,546	0,308	630,449	3,309	0	53	362	390
31275	1569	397	379	0,741	0,409	627,695	3,186	0	358	365	0,546	0,308	630,449	3,312	0	53	362	390
31295	1570	395	381	0,741	0,408	627,922	3,155	0	357	368	0,546	0,308	630,627	3,317	0	53	362	390
31315	1571	-800	-600	0,546	0,308	-1	-1	4	363	363	0,546	0,308	630,627	3,316	0	53	362	390
31335	1572	398	398	0,741	0,409	627,922	3,212	0	353	376	0,546	0,308	630,627	3,306	0	53	362	390
31355	1573	391	382	0,741	0,409	627,922	3,266	0	355	378	0,546	0,308	630,627	3,249	0	53	362	390
31375	1574	386	383	0,741	0,409	627,922	3,223	0	357	371	0,547	0,308	630,627	3,217	0	53	362	390
31395	1575	382	384	0,741	0,408	627,749	3,244	0	358	368	0,547	0,307	632,409	3,193	0	53	362	390
31415	1576	-800	-600	0,547	0,308	-1	-1	4	365	361	0,547	0,308	632,409	3,16	0	53	362	390
31434	1577	387	390	0,741	0,408	627,749	3,198	0	365	366	0,547	0,308	632,409	3,259	0	53	362	390
31454	1578	388	399	0,741	0,408	627,749	3,24	0	365	367	0,547	0,308	632,409	3,154	0	53	362	390
31474	1579	386	401	0,741	0,408	627,749	3,238	0	361	363	0,547	0,308	632,409	3,239	0	53	362	390
31494	1580	385	403	0,741	0,408	627,581	3,235	0	360	366	0,547	0,307	632,188	3,196	0	53	362	390
31514	1581	-800	-600	0,547	0,308	-1	-1	4	358	355	0,547	0,308	632,188	3,243	0
31534	1582	388	396	0,741	0,408	627,581	3,205	0	356	372	0,547	0,307	632,188	3,191	0	54	370	377
31554	1583	388	378	0,741	0,408	627,581	3,179	0	364	369	0,547	0,307	632,188	3,218	0	54	370	377
31574	1584	387	379	0,741	0,408	627,581	3,199	0	378	376	0,547	0,307	632,188	3,189	0	54	370	377
31594	1585	387	381	0,741	0,407	627,555	3,189	0	381	377	0,547	0,307	631,84	3,196	0	54	370	377
31614	1586	-800	-600	0,547	0,307	-1	-1	4	370	377	0,547	0,307	631,84	3,264	0	54	370	377
31634	1587	392	386	0,741	0,408	627,555	3,181	0	362	375	0,547	0,307	631,84	3,274	0	54	370	377
31654	1588	390	383	0,742	0,408	627,555	3,196	0	363	372	0,547	0,307	631,84	3,223	0	54	370	377
31674	1589	386	388	0,742	0,408	627,555	3,205	0	350	361	0,547	0,307	631,84	3,243	0	54	370	377
31694	1590	383	387	0,742	0,407	627,684	3,227	0	346	360	0,547	0,307	629,948	3,224	0	54	370	377
31714	1591	-800	-600	0,547	0,307	-1	-1	4	347	370	0,547	0,307	629,948	3,198	0	54	370	377
31733	1592	383	395	0,742	0,407	627,684	3,205	0	355	364	0,547	0,307	629,948	3,278	0	54	370	377
31753	1593	385	397	0,742	0,407	627,684	3,219	0	351	377	0,547	0,307	629,948	3,219	0	54	370	377
31773	1594	378	385	0,742	0,407	627,684	3,215	0	355	371	0,547	0,306	629,948	3,274	0	54	370	377
31793	1595	377	382	0,743	0,406	627,835	3,212	0	354	369	0,548	0,306	631,623	3,261	0	54	370	377
31813	1596	-800	-600	0,549	0,306	-1	-1	4	281	374	0,549	0,306	631,623	3,208	0	55	268	389
31833	1597	281	399	0,743	0,406	627,835	3,163	0	265	376	0,549	0,306	631,623	3,242	0	55	268	389
31853	1598	301	407	0,744	0,406	627,835	3,234	0	253	379	0,549	0,306	631,623	3,219	0	55	268	389
31873	1599	286	397	0,744	0,406	627,835	3,187	0	257	387	0,549	0,306	631,623	3,191	0	55	268	389
31893	1600	294	401	0,744	0,406	626,464	3,211	0	250	389	0,549	0,305	632,403	3,204	0	55	268	389
31913	1601	-800	-600	0,549	0,306	-1	-1	4	248	378	0,549	0,306	632,403	3,225	0	55	268	389
31933	1602	283	409	0,744	0,407	626,464	3,19	0	262	397	0,549	0,306	632,403	3,168	0	56	263	401
31953	1603	284	424	0,743	0,407	626,464	3,183	0	252	397	0,549	0,306	632,403	3,157	0	56	263	401
31973	1604	285	397	0,743	0,408	626,464	3,107	0	252	385	0,549	0,307	632,403	3,179	0	56	263	401
31993	1605	286	398	0,743	0,408	626,516	3,077	0	252	395	0,548	0,307	632,253	3,179	0	56	263	401
32012	1606	-800	-600	0,548	0,307	-1	-1	4	260	395	0,548	0,307	632,253	3,104	0	56	263	401
32032	1607	249	430	0,742	0,409	626,516	3,169	0	248	394	0,548	0,308	632,253	3,154	0	56	263	401
32052	1608	227	438	0,743	0,41	626,516	3,209	0	208	403	0,549	0,308	632,253	3,166	0	57	215	422
32072	1609	227	441	0,742	0,41	626,516	3,149	0	205	412	0,548	0,309	632,253	3,22	0	57	215	422
32092	1610	224	441	0,742	0,41	629,632	3,175	0	203	418	0,548	0,309	629,272	3,232	0	57	215	422
32112	1611	-800	-600	0,548	0,309	-1	-1	4	206	417	0,548	0,309	629,272	3,146	0	57	215	422
32132	1612	227	419	0,742	0,412	629,632	3,212	0	205	417	0,548	0,31	629,272	3,155	0	57	215	422
32152	1613	224	427	0,742	0,412	629,632	3,15	0	203	407	0,548	0,31	629,272	3,223	0	57	215	422
32172	1614	214	424	0,742	0,413	629,632	3,19	0	203	421	0,548	0,31	629,272	3,224	0	57	215	422
32192	1615	209	429	0,742	0,412	628,945	3,16	0	203	419	0,548	0,31	629,243	3,226	0	57	215	422
32214	1616	-800	-600	0,548	0,311	-1	-1	4	202	420	0,548	0,311	629,243	3,246	0	57	215	422
32232	1617	239	437	0,742	0,413	628,945	3,272	0	199	422	0,548	0,311	629,243	3,242	0	57	215	422
32252	1618	225	421	0,741	0,414	628,945	3,239	0	210	427	0,548	0,311	629,243	3,271	0	57	215	422
32272	1619	229	429	0,741	0,414	628,945	3,252	0	210	419	0,548	0,311	629,243	3,329	0	57	215	422
32292	1620	232	419	0,741	0,413	630,348	3,241	0	209	420	0,548	0,311	630,824	3,349	0	57	215	422
32312	1621	-800	-600	0,548	0,312	-1	-1	4	210	407	0,548	0,312	630,824	3,294	0	57	215	422
32331	1622	227	427	0,741	0,414	630,348	3,251	0	205	407	0,548	0,312	630,824	3,255	0	57	215	422
32351	1623	228	430	0,741	0,414	630,348	3,214	0	206	418	0,548	0,312	630,824	3,222	0	57	215	422
32371	1624	229	422	0,741	0,415	630,348	3,247	0	204	418	0,548	0,312	630,824	3,274	0	57	215	422
32391	1625	229	422	0,742	0,414	630,164	3,232	0	204	419	0,548	0,312	629,98	3,241	0	57	215	422
32411	1626	-800	-600	0,548	0,312	-1	-1	4	207	424	0,548	0,312	629,98	3,272	0	57	215	422
32431	1627	230	424	0,741	0,415	630,164	3,231	0	217	415	0,548	0,312	629,98	3,224	0	57	215	422
32451	1628	234	429	0,741	0,415	630,164	3,187	0	209	424	0,548	0,312	629,98	3,236	0	57	215	422
32471	1629	229	434	0,741	0,415	630,164	3,263	0	212	412	0,548	0,312	629,98	3,252	0	57	215	422
32493	1630	230	438	0,741	0,414	630,391	3,26	0	215	413	0,548	0,312	631,096	3,235	0	57	215	422
32511	1631	-800	-600	0,548	0,312	-1	-1	4	213	419	0,548	0,312	631,096	3,221	0	57	215	422
32531	1632	230	437	0,741	0,415	630,391	3,217	0	211	430	0,548	0,312	631,096	3,275	0	57	215	422
32551	1633	216	431	0,741	0,415	630,391	3,206	0	208	414	0,548	0,312	631,096	3,282	0	57	215	422
32571	1634	220	430	0,741	0,415	630,391	3,266	0	217	416	0,548	0,312	631,096	3,265	0	57	215	422
32591	1635	225	429	0,741	0,415	629,659	3,275	0	215	417	0,548	0,312	632,135	3,27	0	57	215	422
32610	1636	-800	-600	0,548	0,313	-1	-1	4	208	413	0,548	0,313	632,135	3,252	0	57	215	422
32630	1637	232	438	0,741	0,416	629,659	3,221	0	204	411	0,548	0,313	632,135	3,232	0	57	215	422
32650	1638	232	429	0,742	0,416	629,659	3,162	0	200	415	0,548	0,313	632,135	3,239	0	57	215	422
32670	1639	236	427	0,742	0,416	629,659	3,161	0	201	414	0,548	0,313	632,135	3,259	0	57	215	422
32690	1640	238	424	0,742	0,416	629,529	3,16	0	202	415	0,548	0,313	631,532	3,248	0	57	215	422
32710	1641	-800	-600	0,548	0,313	-1	-1	4	204	421	0,548	0,313	631,532	3,278	0	57	215	422
32730	1642	237	435	0,742	0,416	629,529	3,225	0	204	422	0,548	0,313	631,532	3,222	0	57	215	422
32750	1643	238	431	0,742	0,417	629,529	3,157	0	199	412	0,548	0,313	631,532	3,289	0	57	215	422
32770	1644	234	441	0,742	0,417	629,529	3,218	0	200	414	0,548	0,313	631,532	3,148	0	57	215	422
32790	1645	233	440	0,742	0,416	630,303	3,196	0	199	415	0,548	0,313	632,262	3,15	0	57	215	422
32810	1646	-800	-600	0,548	0,313	-1	-1	4	210	414	0,548	0,313	632,262	3,236	0	57	215	422
32830	1647	223	432	0,741	0,417	630,303	3,232	0	201	422	0,548	0,313	632,262	3,24	0	57	215	422
32850	1648	234	441	0,741	0,417	630,303	3,228	0	206	418	0,548	0,313	632,262	3,25	0	57	215	422
32870	1649	229	441	0,741	0,417	630,303	3,259	0	209	426	0,548	0,313	632,262	3,263	0	57	215	422
32890	1650	235	441	0,742	0,416	630,022	3,265	0	205	427	0,548	0,313	631,508	3,266	0	57	215	422
32910	1651	-800	-600	0,548	0,313	-1	-1	4	203	416	0,548	0,313	631,508	3,223	0	57	215	422
32929	1652	240	434	0,742	0,417	630,022	3,19	0	201	414	0,548	0,313	631,508	3,265	0	57	215	422
32949	1653	230	428	0,742	0,417	630,022	3,184	0	207	414	0,548	0,313	631,508	3,213	0	57	215	422
32969	1654	291	420	0,741	0,417	630,022	3,189	0	276	399	0,547	0,313	631,508	3,161	0
32989	1655	306	416	0,74	0,416	627,371	3,173	0	282	395	0,546	0,313	633,154	3,171	0
33009	1656	-800	-600	0,546	0,313	-1	-1	4	348	397	0,546	0,313	633,154	3,198	0	58	352	403
33029	1657	365	422	0,74	0,417	627,371	3,161	0	338	392	0,546	0,314	633,154	3,222	0	58	352	403
33049	1658	371	419	0,74	0,417	627,371	3,219	0	339	389	0,546	0,314	633,154	3,165	0	58	352	403
33069	1659	369	413	0,74	0,417	627,371	3,19	0	345	393	0,547	0,314	633,154	3,155	0	58	352	403
33089	1660	367	411	0,741	0,417	625,772	3,211	0	340	395	0,547	0,314	631,596	3,138	0	58	352	403
33109	1661	-800	-600	0,547	0,314	-1	-1	4	340	387	0,547	0,314	631,596	3,174	0	58	352	403
33129	1662	367	423	0,741	0,418	625,772	3,157	0	348	384	0,548	0,314	631,596	3,178	0	58	352	403
33149	1663	364	428	0,741	0,418	625,772	3,202	0	353	378	0,548	0,315	631,596	3,165	0	58	352	403
33169	1664	364	438	0,741	0,418	625,772	3,185	0	340	389	0,548	0,315	631,596	3,171	0	58	352	403
33188	1665	364	446	0,741	0,418	625,846	3,21	0	346	388	0,548	0,314	629,737	3,16	0	58	352	403
33208	1666	-800	-600	0,548	0,314	-1	-1	4	345	397	0,548	0,314	629,737	3,146	0	58	352	403
33228	1667	360	420	0,741	0,418	625,846	3,194	0	346	389	0,548	0,314	629,737	3,2	0	58	352	403
33248	1668	287	425	0,742	0,417	625,846	3,194	0	282	400	0,549	0,314	629,737	3,122	0	59	262	413
33268	1669	281	429	0,742	0,418	625,846	3,129	0	266	403	0,549	0,314	629,737	3,154	0	59	262	413
33290	1670	275	432	0,743	0,417	627,335	3,184	0	250	402	0,549	0,314	629,877	3,163	0	59	262	413
33308	1671	-800	-600	0,549	0,314	-1	-1	4	260	403	0,549	0,314	629,877	3,135	0	59	262	413
33328	1672	272	433	0,743	0,417	627,335	3,161	0	256	411	0,549	0,314	629,877	3,211	0	59	262	413
33348	1673	273	431	0,743	0,417	627,335	3,144	0	252	399	0,549	0,314	629,877	3,198	0	59	262	413
33371	1674	273	420	0,743	0,417	627,335	3,168	0	253	402	0,549	0,314	629,877	3,183	0	59	262	413
33388	1675	272	416	0,743	0,416	627,163	3,164	0	254	402	0,549	0,313	630,958	3,174	0	59	262	413
33410	1676	-800	-600	0,549	0,313	-1	-1	4	246	412	0,549	0,313	630,958	3,165	0	59	262	413
33428	1677	270	426	0,743	0,416	627,163	3,166	0	256	409	0,549	0,313	630,958	3,206	0	59	262	413
33450	1678	248	351	0,743	0,415	627,163	3,21	0	244	335	0,549	0,312	630,958	3,166	0
33468	1679	227	206	0,743	0,412	627,163	3,18	0	232	185	0,55	0,31	630,958	3,172	0
33488	1680	210	117	0,743	0,412	621,59	3,172	0	234	157	0,55	0,309	625,037	3,155	0
33508	1681	-800	-600	0,549	0,309	-1	-1	4	226	183	0,549	0,309	625,037	3,117	0	60	227	184
33527	1682	229	194	0,743	0,411	621,59	3,153	0	222	177	0,549	0,309	625,037	3,139	0	60	227	184
33547	1683	230	201	0,743	0,411	621,59	3,125	0	217	167	0,549	0,309	625,037	3,171	0	60	227	184
33568	1684	229	195	0,743	0,411	621,59	3,122	0	215	187	0,549	0,308	625,037	3,192	0	60	227	184
33587	1685	228	194	0,743	0,41	623,949	3,131	0	214	182	0,549	0,307	624,776	3,212	0	60	227	184
33608	1686	230	191	0,743	0,41	623,949	3,165	0	221	176	0,549	0,308	624,776	3,101	0	60	227	184
33627	1687	229	184	0,743	0,411	623,949	3,157	0	215	165	0,549	0,308	624,776	3,139	0	60	227	184
33648	1688	234	191	0,743	0,411	623,949	3,13	0	216	178	0,549	0,308	624,776	3,038	0	60	227	184
33667	1689	231	179	0,742	0,411	623,949	3,128	0	226	179	0,549	0,308	624,776	3,113	0	60	227	184
33688	1690	232	180	0,742	0,41	623,517	3,123	0	224	177	0,549	0,307	625,807	3,113	0	60	227	184
33707	1691	236	187	0,742	0,411	623,517	3,062	0	225	180	0,549	0,308	625,807	3,09	0	60	227	184
33728	1692	241	194	0,742	0,411	623,517	3,138	0	226	182	0,549	0,308	625,807	3,108	0	60	227	184
33747	1693	236	189	0,742	0,411	623,517	3,114	0	222	188	0,549	0,308	625,807	3,07	0	60	227	184
33768	1694	234	193	0,742	0,411	623,517	3,081	0	224	180	0,549	0,308	625,807	3,139	0	60	227	184
33787	1695	235	192	0,742	0,411	622,81	3,111	0	224	184	0,549	0,308	624,932	3,131	0	60	227	184
33808	1696	227	193	0,742	0,411	622,81	3,103	0	227	191	0,549	0,308	624,932	3,073	0	60	227	184
33826	1697	233	195	0,742	0,411	622,81	3,126	0	218	181	0,549	0,308	624,932	3,134	0	60	227	184
33848	1698	233	187	0,742	0,411	622,81	3,123	0	217	185	0,549	0,308	624,932	3,117	0	60	227	184
33866	1699	242	190	0,742	0,411	622,81	3,092	0	218	176	0,548	0,309	624,932	3,122	0	60	227	184
33888	1700	244	187	0,742	0,411	623,491	3,105	0	217	172	0,548	0,308	626,602	3,135	0	60	227	184
33906	1701	238	184	0,741	0,412	623,491	3,072	0	218	174	0,548	0,309	626,602	3,076	0	60	227	184
33928	1702	308	166	0,74	0,411	623,491	3,081	0	353	144	0,547	0,308	626,602	3,108	0
33946	1703	458	142	0,738	0,411	623,491	3,09	0	449	131	0,545	0,308	626,602	3,149	0	61	477	133
33968	1704	477	137	0,738	0,411	623,491	3,112	0	468	131	0,545	0,308	626,602	3,153	0	61	477	133
33986	1705	496	132	0,738	0,411	622,975	3,119	0	486	134	0,545	0,308	624,698	3,147	0	61	477	133
34008	1706	487	141	0,738	0,411	622,975	3,145	0	478	131	0,545	0,308	624,698	3,08	0	61	477	133
34026	1707	488	144	0,738	0,411	622,975	3,099	0	465	130	0,545	0,308	624,698	3,045	0	61	477	133
34046	1708	487	146	0,738	0,411	622,975	3,055	0	471	137	0,545	0,308	624,698	3,182	0	61	477	133
34066	1709	493	137	0,738	0,411	622,975	3,086	0	469	132	0,545	0,308	624,698	3,117	0	61	477	133
34086	1710	494	136	0,738	0,411	623,977	3,072	0	468	132	0,545	0,308	625,019	3,139	0	61	477	133
34105	1711	481	115	0,738	0,412	623,977	3,024	0	463	127	0,545	0,309	625,019	3,087	0	61	477	133
34125	1712	475	133	0,738	0,412	623,977	2,997	0	468	120	0,545	0,309	625,019	3,06	0	61	477	133
34145	1713	479	125	0,738	0,412	623,977	3,12	0	-800	-600	0,738	0,412	-1	-1	4	61	477	133
34165	1714	495	140	0,738	0,412	623,977	3,095	0	450	148	0,545	0,309	625,019	3,024	0	61	477	133
34185	1715	494	140	0,738	0,411	623,889	3,117	0	451	143	0,545	0,308	627,591	3,036	0	61	477	133
34205	1716	478	140	0,738	0,412	623,889	3,056	0	474	118	0,545	0,309	627,591	3,12	0	61	477	133
34225	1717	434	270	0,738	0,413	623,889	3,008	0	436	249	0,545	0,31	627,591	3,015	0
34245	1718	406	418	0,739	0,415	623,889	3,075	0	367	394	0,546	0,313	627,591	3,106	0
34265	1719	401	452	0,74	0,416	623,889	3,018	0	365	438	0,547	0,313	627,591	3,054	0
34285	1720	395	481	0,74	0,415	629,126	3,068	0	364	479	0,546	0,312	631,016	3,114	0
34305	1721	396	449	0,74	0,416	629,126	3,067	0	357	427	0,546	0,313	631,016	3,115	0	62	372	440
34325	1722	391	455	0,74	0,416	629,126	3,116	0	360	425	0,546	0,313	631,016	3,059	0	62	372	440
34345	1723	397	462	0,74	0,416	629,126	3,056	0	367	425	0,546	0,313	631,016	3,148	0	62	372	440
34365	1724	383	432	0,74	0,416	629,126	3,048	0	369	445	0,546	0,313	631,016	3,053	0	62	372	440
34384	1725	383	436	0,74	0,416	628,201	3,051	0	372	443	0,546	0,312	633,11	3,091	0	62	372	440
34404	1726	-800	-600	0,546	0,313	-1	-1	4	359	440	0,546	0,313	633,11	3,075	0	62	372	440
34424	1727	384	460	0,74	0,416	628,201	3,131	0	363	433	0,546	0,313	633,11	3,149	0	62	372	440
34444	1728	390	455	0,74	0,416	628,201	3,091	0	354	424	0,546	0,313	633,11	3,102	0	62	372	440
34464	1729	383	455	0,74	0,416	628,201	3,066	0	365	425	0,546	0,313	633,11	3,116	0	62	372	440
34484	1730	386	454	0,74	0,416	628,843	3,044	0	362	429	0,546	0,313	630,782	3,134	0	62	372	440
34504	1731	391	435	0,74	0,416	628,843	3,121	0	363	443	0,546	0,313	630,782	3,148	0	62	372	440
34524	1732	380	440	0,74	0,416	628,843	3,058	0	362	445	0,546	0,313	630,782	3,169	0	62	372	440
34544	1733	389	438	0,74	0,416	628,843	3,039	0	354	435	0,546	0,313	630,782	3,076	0	62	372	440
34564	1734	382	436	0,74	0,416	628,843	3,027	0	356	432	0,546	0,313	630,782	3,065	0	62	372	440
34584	1735	386	437	0,74	0,416	629,715	3,018	0	358	429	0,546	0,313	630,368	3,053	0	62	372	440
34604	1736	-800	-600	0,546	0,313	-1	-1	4	352	449	0,546	0,313	630,368	3,114	0	62	372	440
34624	1737	398	453	0,74	0,417	629,715	3,145	0	350	445	0,546	0,313	630,368	3,132	0	62	372	440
34644	1738	403	442	0,74	0,416	629,715	3,144	0	360	421	0,546	0,313	630,368	3,177	0	62	372	440
34664	1739	387	411	0,74	0,416	629,715	3,101	0	355	391	0,547	0,313	630,368	3,129	0	63	371	391
34684	1740	385	394	0,74	0,416	628,668	3,081	0	357	379	0,547	0,312	630,01	3,142	0	63	371	391
34703	1741	-800	-600	0,547	0,313	-1	-1	4	363	381	0,547	0,313	630,01	3,129	0	63	371	391
34723	1742	398	402	0,74	0,416	628,668	3,105	0	360	392	0,547	0,313	630,01	3,178	0	63	371	391
34743	1743	396	393	0,74	0,416	628,668	3,122	0	358	395	0,547	0,313	630,01	3,202	0	63	371	391
34763	1744	396	394	0,74	0,416	628,668	3,179	0	355	395	0,547	0,313	630,01	3,156	0	63	371	391
34783	1745	396	394	0,74	0,416	628,68	3,21	0	352	394	0,547	0,312	631,491	3,195	0	63	371	391
34803	1746	-800	-600	0,547	0,313	-1	-1	4	353	387	0,547	0,313	631,491	3,202	0	63	371	391
34823	1747	396	406	0,74	0,416	628,68	3,175	0	355	378	0,546	0,313	631,491	3,241	0	63	371	391
34843	1748	389	387	0,74	0,416	628,68	3,234	0	355	374	0,546	0,313	631,491	3,189	0	63	371	391
34863	1749	392	409	0,74	0,416	628,68	3,243	0	351	386	0,546	0,313	631,491	3,202	0	63	371	391
34883	1750	393	404	0,74	0,416	628,371	3,251	0	351	382	0,546	0,312	629,828	3,2	0	63	371	391
34903	1751	-800	-600	0,546	0,313	-1	-1	4	355	379	0,546	0,313	629,828	3,271	0	63	371	391
34923	1752	395	414	0,74	0,416	628,371	3,313	0	353	373	0,546	0,313	629,828	3,255	0	63	371	391
34943	1753	390	398	0,74	0,416	628,371	3,228	0	357	384	0,547	0,313	629,828	3,288	0	63	371	391
34963	1754	395	397	0,74	0,416	628,371	3,269	0	363	392	0,547	0,313	629,828	3,263	0	63	371	391
34982	1755	394	394	0,74	0,416	629,211	3,23	0	364	391	0,547	0,312	631,987	3,274	0	63	371	391
35002	1756	-800	-600	0,547	0,313	-1	-1	4	357	381	0,547	0,313	631,987	3,263	0	63	371	391
35022	1757	396	412	0,74	0,416	629,211	3,278	0	353	377	0,547	0,313	631,987	3,28	0	63	371	391
35042	1758	394	414	0,74	0,416	629,211	3,239	0	357	380	0,547	0,313	631,987	3,295	0	63	371	391
35062	1759	395	413	0,74	0,416	629,211	3,3	0	364	379	0,547	0,313	631,987	3,294	0	63	371	391
35082	1760	395	414	0,74	0,416	628,379	3,29	0	364	378	0,547	0,312	630,698	3,287	0	63	371	391
35102	1761	-800	-600	0,546	0,313	-1	-1	4	496	415	0,546	0,313	630,698	3,268	0
35122	1762	547	433	0,738	0,416	628,379	3,273	0	535	437	0,545	0,313	630,698	3,297	0	64	556	431
35142	1763	576	440	0,738	0,416	628,379	3,164	0	558	426	0,545	0,313	630,698	3,269	0	64	556	431
35162	1764	576	445	0,738	0,416	628,379	3,36	0	552	429	0,545	0,313	630,698	3,297	0	64	556	431
35182	1765	574	455	0,738	0,416	623,976	3,33	0	545	433	0,545	0,312	628,634	3,277	0	64	556	431
35202	1766	-800	-600	0,545	0,313	-1	-1	4	550	419	0,545	0,313	628,634	3,336	0	64	556	431
35222	1767	587	453	0,738	0,416	623,976	3,176	0	543	428	0,545	0,313	628,634	3,296	0	64	556	431
35242	1768	566	449	0,738	0,416	623,976	3,278	0	554	418	0,545	0,313	628,634	3,259	0	64	556	431
35262	1769	590	450	0,738	0,416	623,976	3,284	0	554	424	0,545	0,313	628,634	3,265	0	64	556	431
35282	1770	585	446	0,738	0,416	626,999	3,305	0	553	428	0,544	0,312	626,609	3,261	0	64	556	431
35301	1771	-800	-600	0,544	0,312	-1	-1	4	552	425	0,544	0,312	626,609	3,264	0	64	556	431
35321	1772	587	439	0,738	0,415	626,999	3,305	0	535	436	0,544	0,312	626,609	3,205	0	64	556	431
35341	1773	588	418	0,738	0,415	626,999	3,117	0	545	423	0,544	0,312	626,609	3,247	0	64	556	431
35361	1774	-800	-600	0,544	0,312	-1	-1	4	541	423	0,544	0,312	626,609	3,24	0	64	556	431
35381	1775	-800	-600	0,738	0,415	-1	-1	4	547	422	0,544	0,311	627,328	3,236	0	64	556	431
35401	1776	-800	-600	0,544	0,312	-1	-1	4	538	429	0,544	0,312	627,328	3,239	0	64	556	431
35421	1777	-800	-600	0,544	0,311	-1	-1	4	536	440	0,544	0,311	627,328	3,22	0	64	556	431
35441	1778	572	398	0,738	0,414	625,989	3,143	0	548	426	0,545	0,311	627,328	3,224	0	65	550	425
35461	1779	-800	-600	0,545	0,311	-1	-1	4	555	412	0,545	0,311	627,328	3,224	0	65	550	425
35481	1780	-800	-600	0,738	0,413	-1	-1	4	559	411	0,545	0,31	629,091	3,232	0	65	550	425
35501	1781	-800	-600	0,545	0,31	-1	-1	4	543	425	0,545	0,31	629,091	3,243	0	65	550	425
35521	1782	576	458	0,739	0,413	626,787	3,177	0	537	432	0,545	0,31	629,091	3,191	0	65	550	425
35541	1783	538	413	0,739	0,413	626,787	3,11	0	542	428	0,545	0,31	629,091	3,28	0	65	550	425
35561	1784	576	442	0,739	0,413	626,787	3,202	0	533	428	0,545	0,31	629,091	3,211	0	65	550	425
35581	1785	563	422	0,739	0,412	625,66	3,183	0	531	431	0,545	0,309	625,711	3,23	0	65	550	425
35600	1786	-800	-600	0,545	0,31	-1	-1	4	509	418	0,545	0,31	625,711	3,295	0	66	522	420
35620	1787	552	453	0,739	0,413	625,66	3,395	0	511	412	0,545	0,31	625,711	3,31	0	66	522	420
35640	1788	549	445	0,739	0,412	625,66	3,36	0	508	414	0,545	0,31	625,711	3,295	0	66	522	420
35660	1789	550	434	0,739	0,412	625,66	3,288	0	513	410	0,545	0,31	625,711	3,361	0	66	522	420
35680	1790	548	425	0,739	0,412	625,5	3,239	0	513	410	0,545	0,309	625,48	3,368	0	66	522	420
35700	1791	-800	-600	0,545	0,31	-1	-1	4	506	412	0,545	0,31	625,48	3,359	0	66	522	420
35720	1792	543	442	0,739	0,413	625,5	3,332	0	514	411	0,545	0,31	625,48	3,348	0	66	522	420
35740	1793	560	421	0,739	0,413	625,5	3,319	0	516	421	0,545	0,31	625,48	3,343	0	66	522	420
35760	1794	-800	-600	0,545	0,31	-1	-1	4	520	412	0,545	0,31	625,48	3,398	0	66	522	420
35780	1795	-800	-600	0,739	0,412	-1	-1	4	523	412	0,545	0,309	627,669	3,407	0	66	522	420
35800	1796	550	435	0,739	0,413	627,018	3,317	0	518	412	0,545	0,31	627,669	3,388	0	66	522	420
35820	1797	556	411	0,739	0,413	627,018	3,347	0	513	413	0,545	0,31	627,669	3,378	0	66	522	420
35840	1798	547	413	0,738	0,413	627,018	3,25	0	514	412	0,545	0,31	627,669	3,401	0	66	522	420
35860	1799	-800	-600	0,545	0,31	-1	-1	4	518	417	0,545	0,31	627,669	3,317	0	66	522	420
35880	1800	-800	-600	0,738	0,412	-1	-1	4	516	418	0,545	0,309	628,083	3,313	0	66	522	420
35899	1801	-800	-600	0,544	0,31	-1	-1	4	511	408	0,544	0,31	628,083	3,391	0	66	522	420
35919	1802	539	450	0,738	0,413	625,55	3,409	0	506	418	0,544	0,31	628,083	3,381	0	66	522	420
35939	1803	532	449	0,738	0,413	625,55	3,372	0	499	413	0,544	0,31	628,083	3,408	0	66	522	420
35959	1804	-800	-600	0,544	0,31	-1	-1	4	508	420	0,544	0,31	628,083	3,414	0	66	522	420
35979	1805	-800	-600	0,738	0,413	-1	-1	4	503	421	0,545	0,31	626,244	3,411	0	66	522	420
35999	1806	546	458	0,738	0,413	624,813	3,427	0	515	417	0,545	0,31	626,244	3,406	0
36019	1807	492	524	0,738	0,413	624,813	3,147	0	512	415	0,545	0,31	626,244	3,363	0
36039	1808	-800	-600	0,545	0,31	-1	-1	4	514	423	0,545	0,31	626,244	3,41	0	67	523	423
36059	1809	540	439	0,738	0,413	624,813	3,339	0	508	415	0,545	0,31	626,244	3,36	0	67	523	423
36079	1810	540	439	0,738	0,413	624,612	3,338	0	508	417	0,545	0,31	626,948	3,379	0	67	523	423
36099	1811	557	435	0,738	0,414	624,612	3,29	0	510	404	0,544	0,311	626,948	3,434	0	67	523	423
36119	1812	556	436	0,738	0,414	624,612	3,34	0	504	411	0,544	0,311	626,948	3,405	0	67	523	423
36139	1813	529	436	0,738	0,414	624,612	3,27	0	513	404	0,544	0,311	626,948	3,357	0	67	523	423
36158	1814	-800	-600	0,544	0,311	-1	-1	4	508	404	0,544	0,311	626,948	3,361	0	67	523	423
36179	1815	-800	-600	0,738	0,414	-1	-1	4	506	406	0,544	0,31	625,174	3,357	0	67	523	423
36198	1816	550	422	0,738	0,414	625,322	3,286	0	503	412	0,544	0,311	625,174	3,379	0	67	523	423
36218	1817	547	447	0,738	0,414	625,322	3,388	0	514	403	0,544	0,311	625,174	3,333	0	67	523	423
36238	1818	555	440	0,738	0,414	625,322	3,35	0	504	424	0,544	0,311	625,174	3,318	0	67	523	423
36258	1819	541	462	0,738	0,414	625,322	3,543	0	509	421	0,544	0,311	625,174	3,309	0	67	523	423
36278	1820	543	463	0,738	0,414	626,748	3,591	0	512	419	0,544	0,311	624,236	3,296	0	67	523	423
36298	1821	-800	-600	0,544	0,311	-1	-1	4	508	409	0,544	0,311	624,236	3,315	0
36318	1822	553	441	0,738	0,414	626,748	3,349	0	509	415	0,544	0,311	624,236	3,348	0
36338	1823	563	424	0,738	0,414	626,748	3,297	0	528	391	0,544	0,311	624,236	3,275	0
36358	1824	598	337	0,737	0,412	626,748	3,274	0	568	330	0,544	0,309	624,236	3,321	0
36378	1825	616	298	0,737	0,412	625,514	3,246	0	581	315	0,543	0,309	628,131	3,34	0	68	592	309
36398	1826	-800	-600	0,543	0,309	-1	-1	4	592	309	0,543	0,309	628,131	3,304	0	68	592	309
36418	1827	608	319	0,737	0,413	625,514	3,192	0	594	316	0,543	0,309	628,131	3,329	0	68	592	309
36438	1828	603	314	0,737	0,413	625,514	3,286	0	588	310	0,543	0,309	628,131	3,244	0	68	592	309
36458	1829	-800	-600	0,544	0,309	-1	-1	4	585	308	0,544	0,309	628,131	3,295	0	68	592	309
36478	1830	-800	-600	0,737	0,412	-1	-1	4	585	308	0,544	0,309	629,454	3,292	0	68	592	309
36497	1831	-800	-600	0,544	0,31	-1	-1	4	585	301	0,544	0,31	629,454	3,285	0	68	592	309
36517	1832	-800	-600	0,544	0,31	-1	-1	4	581	305	0,544	0,31	629,454	3,298	0	68	592	309
36537	1833	622	325	0,737	0,413	626,14	3,221	0	584	309	0,544	0,31	629,454	3,297	0	68	592	309
36557	1834	610	313	0,737	0,413	626,14	3,039	0	597	304	0,544	0,31	629,454	3,374	0	68	592	309
36577	1835	609	314	0,737	0,413	625,283	3,035	0	596	305	0,544	0,31	629,33	3,387	0	68	592	309
36597	1836	-800	-600	0,544	0,31	-1	-1	4	579	313	0,544	0,31	629,33	3,234	0	68	592	309
36617	1837	521	410	0,738	0,414	625,283	3,254	0	521	375	0,544	0,311	629,33	3,243	0
36637	1838	488	431	0,739	0,415	625,283	3,249	0	471	393	0,545	0,312	629,33	3,24	0	69	468	411
36657	1839	475	426	0,739	0,415	625,283	3,285	0	462	397	0,545	0,312	629,33	3,309	0	69	468	411
36677	1840	461	419	0,739	0,414	627,957	3,307	0	453	402	0,545	0,311	627,866	3,311	0	69	468	411
36697	1841	-800	-600	0,545	0,312	-1	-1	4	461	403	0,545	0,312	627,866	3,282	0	69	468	411
36717	1842	491	413	0,739	0,415	627,957	3,262	0	458	405	0,545	0,312	627,866	3,313	0	69	468	411
36737	1843	483	425	0,739	0,415	627,957	3,233	0	455	399	0,545	0,312	627,866	3,299	0	69	468	411
36757	1844	482	423	0,739	0,415	627,957	3,276	0	465	404	0,545	0,312	627,866	3,226	0	69	468	411
36776	1845	481	420	0,739	0,415	628,197	3,272	0	464	402	0,546	0,311	628,743	3,238	0	69	468	411
36796	1846	-800	-600	0,546	0,312	-1	-1	4	450	405	0,546	0,312	628,743	3,274	0	69	468	411
36816	1847	495	432	0,739	0,415	628,197	3,291	0	461	399	0,546	0,312	628,743	3,29	0	69	468	411
36836	1848	493	430	0,739	0,415	628,197	3,253	0	458	402	0,546	0,312	628,743	3,322	0	69	468	411
36856	1849	487	425	0,739	0,415	628,197	3,228	0	459	400	0,545	0,312	628,743	3,297	0	69	468	411
36876	1850	483	424	0,74	0,414	627,149	3,198	0	457	401	0,546	0,311	628,984	3,311	0	69	468	411
36896	1851	-800	-600	0,547	0,312	-1	-1	4	368	399	0,547	0,312	628,984	3,261	0	70	364	408
36916	1852	377	417	0,741	0,415	627,149	3,297	0	359	388	0,547	0,312	628,984	3,27	0	70	364	408
36936	1853	386	422	0,741	0,415	627,149	3,251	0	353	402	0,547	0,312	628,984	3,294	0	70	364	408
36956	1854	385	432	0,741	0,415	627,149	3,278	0	354	401	0,547	0,312	628,984	3,253	0	70	364	408
36976	1855	383	440	0,741	0,415	626,279	3,251	0	355	397	0,547	0,311	631,431	3,274	0	70	364	408
36996	1856	-800	-600	0,547	0,312	-1	-1	4	346	401	0,547	0,312	631,431	3,317	0	70	364	408
37016	1857	384	421	0,741	0,415	626,279	3,241	0	349	401	0,547	0,312	631,431	3,242	0	70	364	408
37036	1858	387	420	0,741	0,415	626,279	3,213	0	345	397	0,547	0,312	631,431	3,348	0	70	364	408
37056	1859	388	429	0,741	0,415	626,279	3,238	0	349	384	0,547	0,312	631,431	3,283	0	70	364	408
37075	1860	388	430	0,741	0,414	626,983	3,231	0	348	383	0,547	0,311	629,899	3,262	0	70	364	408
37095	1861	-800	-600	0,547	0,311	-1	-1	4	353	395	0,547	0,311	629,899	3,259	0	70	364	408
37115	1862	390	405	0,741	0,415	626,983	3,236	0	354	408	0,547	0,311	629,899	3,271	0	70	364	408
37135	1863	380	417	0,741	0,414	626,983	3,23	0	352	409	0,547	0,311	629,899	3,277	0	70	364	408
37155	1864	387	418	0,741	0,414	626,983	3,2	0	350	408	0,547	0,311	629,899	3,263	0	70	364	408
37175	1865	383	419	0,741	0,414	626,361	3,183	0	350	408	0,547	0,311	630,39	3,273	0	70	364	408
37195	1866	-800	-600	0,547	0,311	-1	-1	4	347	401	0,547	0,311	630,39	3,24	0	70	364	408
37215	1867	388	429	0,741	0,414	626,361	3,331	0	348	406	0,547	0,311	630,39	3,281	0	70	364	408
37235	1868	383	418	0,741	0,414	626,361	3,18	0	349	405	0,547	0,311	630,39	3,263	0	70	364	408
37255	1869	384	417	0,741	0,413	626,361	3,205	0	355	403	0,547	0,31	630,39	3,229	0	70	364	408
37275	1870	385	416	0,741	0,413	626,059	3,227	0	356	405	0,547	0,31	630,998	3,248	0	70	364	408
37295	1871	-800	-600	0,547	0,31	-1	-1	4	349	392	0,547	0,31	630,998	3,215	0	70	364	408
37315	1872	387	426	0,741	0,413	626,059	3,228	0	355	412	0,547	0,31	630,998	3,206	0	71	368	405
37335	1873	391	417	0,741	0,413	626,059	3,199	0	353	390	0,547	0,31	630,998	3,263	0	71	368	405
37355	1874	392	421	0,741	0,413	626,059	3,216	0	350	394	0,547	0,31	630,998	3,224	0	71	368	405
37375	1875	391	418	0,741	0,412	625,686	3,201	0	352	399	0,547	0,309	631,054	3,234	0	71	368	405
37394	1876	-800	-600	0,547	0,31	-1	-1	4	352	387	0,547	0,31	631,054	3,292	0	71	368	405
37414	1877	384	434	0,741	0,412	625,686	3,211	0	354	389	0,547	0,309	631,054	3,211	0	71	368	405
37434	1878	385	428	0,741	0,412	625,686	3,196	0	359	401	0,547	0,309	631,054	3,238	0	71	368	405
37454	1879	379	434	0,741	0,412	625,686	3,235	0	357	400	0,547	0,309	631,054	3,213	0	71	368	405
37474	1880	378	433	0,741	0,412	625,653	3,237	0	360	399	0,547	0,309	630,429	3,219	0	71	368	405
37494	1881	-800	-600	0,547	0,309	-1	-1	4	355	399	0,547	0,309	630,429	3,25	0	71	368	405
37514	1882	386	424	0,741	0,412	625,653	3,259	0	352	407	0,547	0,31	630,429	3,305	0	71	368	405
37534	1883	394	410	0,741	0,412	625,653	3,2	0	351	404	0,547	0,31	630,429	3,273	0	71	368	405
37554	1884	391	420	0,741	0,413	625,653	3,21	0	352	393	0,547	0,31	630,429	3,175	0	71	368	405
37574	1885	395	413	0,741	0,412	626,599	3,225	0	352	394	0,547	0,309	631,85	3,196	0	71	368	405
37594	1886	-800	-600	0,547	0,31	-1	-1	4	358	395	0,547	0,31	631,85	3,249	0	71	368	405
37614	1887	392	433	0,741	0,413	626,599	3,251	0	350	388	0,547	0,31	631,85	3,25	0	71	368	405
37634	1888	391	426	0,741	0,413	626,599	3,192	0	356	385	0,547	0,31	631,85	3,25	0	71	368	405
37654	1889	383	431	0,741	0,413	626,599	3,164	0	349	403	0,547	0,31	631,85	3,24	0	71	368	405
37673	1890	379	428	0,741	0,413	627,043	3,145	0	351	399	0,547	0,31	631,695	3,239	0	71	368	405
37693	1891	-800	-600	0,547	0,31	-1	-1	4	346	399	0,547	0,31	631,695	3,255	0	71	368	405
37713	1892	383	427	0,741	0,413	627,043	3,219	0	349	400	0,547	0,31	631,695	3,261	0	71	368	405
37733	1893	386	426	0,741	0,413	627,043	3,205	0	350	400	0,547	0,31	631,695	3,193	0	71	368	405
37753	1894	392	417	0,741	0,413	627,043	3,22	0	356	402	0,547	0,31	631,695	3,19	0	71	368	405
37775	1895	396	413	0,741	0,413	626,951	3,216	0	358	403	0,547	0,31	631,909	3,188	0	71	368	405
37793	1896	-800	-600	0,547	0,31	-1	-1	4	358	395	0,547	0,31	631,909	3,189	0	71	368	405
37813	1897	398	416	0,741	0,414	626,951	3,223	0	355	397	0,547	0,31	631,909	3,167	0	71	368	405
37833	1898	390	411	0,741	0,414	626,951	3,163	0	358	385	0,547	0,311	631,909	3,246	0	71	368	405
37853	1899	392	411	0,741	0,414	626,951	3,163	0	357	384	0,547	0,311	631,909	3,262	0	71	368	405
37873	1900	393	411	0,741	0,413	627,813	3,167	0	356	382	0,547	0,31	632,473	3,281	0	71	368	405
37893	1901	-800	-600	0,547	0,311	-1	-1	4	359	402	0,547	0,311	632,473	3,222	0	71	368	405
37913	1902	395	417	0,741	0,414	627,813	3,184	0	357	397	0,547	0,311	632,473	3,241	0	71	368	405
37933	1903	396	425	0,741	0,414	627,813	3,239	0	355	403	0,547	0,311	632,473	3,256	0	71	368	405
37953	1904	396	422	0,741	0,414	627,813	3,183	0	357	395	0,547	0,311	632,473	3,239	0	71	368	405
37973	1905	396	427	0,741	0,414	627,724	3,201	0	356	397	0,547	0,311	632,634	3,244	0	71	368	405
37992	1906	-800	-600	0,547	0,311	-1	-1	4	360	402	0,547	0,311	632,634	3,201	0	71	368	405
38012	1907	389	417	0,741	0,414	627,724	3,242	0	349	391	0,547	0,311	632,634	3,295	0	71	368	405
38032	1908	383	416	0,741	0,414	627,724	3,18	0	356	396	0,547	0,311	632,634	3,234	0	71	368	405
38052	1909	395	411	0,741	0,415	627,724	3,254	0	355	395	0,547	0,311	632,634	3,262	0	71	368	405
38072	1910	395	408	0,741	0,414	628,686	3,242	0	355	396	0,547	0,311	631,929	3,228	0	71	368	405
38092	1911	-800	-600	0,547	0,311	-1	-1	4	356	394	0,547	0,311	631,929	3,28	0	71	368	405
38112	1912	389	422	0,741	0,415	628,686	3,238	0	348	391	0,547	0,311	631,929	3,335	0	71	368	405
38132	1913	392	416	0,741	0,415	628,686	3,29	0	356	398	0,547	0,312	631,929	3,319	0	71	368	405
38152	1914	390	417	0,741	0,415	628,686	3,282	0	349	385	0,547	0,312	631,929	3,226	0	71	368	405
38172	1915	391	416	0,741	0,414	629,585	3,279	0	352	386	0,547	0,311	631,836	3,244	0	71	368	405
38192	1916	-800	-600	0,548	0,311	-1	-1	4	263	378	0,548	0,311	631,836	3,287	0
38212	1917	212	404	0,743	0,415	629,585	3,31	0	200	384	0,55	0,312	631,836	3,292	0	72	177	401
38232	1918	191	402	0,743	0,415	629,585	3,299	0	183	378	0,55	0,312	631,836	3,28	0	72	177	401
38251	1919	200	402	0,743	0,415	629,585	3,283	0	182	384	0,55	0,312	631,836	3,263	0	72	177	401
38271	1920	190	405	0,743	0,414	627,68	3,261	0	183	387	0,55	0,311	627,793	3,24	0	72	177	401
38291	1921	-800	-600	0,549	0,312	-1	-1	4	177	405	0,549	0,312	627,793	3,365	0	72	177	401
38311	1922	193	413	0,743	0,415	627,68	3,277	0	168	392	0,549	0,312	627,793	3,227	0	72	177	401
38331	1923	189	419	0,743	0,415	627,68	3,273	0	176	399	0,55	0,312	627,793	3,282	0	72	177	401
38351	1924	188	417	0,743	0,415	627,68	3,308	0	180	400	0,55	0,312	627,793	3,286	0	72	177	401
38371	1925	190	418	0,743	0,415	624,59	3,301	0	176	398	0,55	0,312	630,472	3,303	0	72	177	401
38391	1926	-800	-600	0,55	0,312	-1	-1	4	179	398	0,55	0,312	630,472	3,292	0	72	177	401
38411	1927	185	418	0,743	0,415	624,59	3,311	0	170	385	0,55	0,312	630,472	3,207	0	72	177	401
38431	1928	174	415	0,743	0,416	624,59	3,261	0	169	386	0,55	0,312	630,472	3,253	0	72	177	401
38451	1929	176	422	0,743	0,416	624,59	3,303	0	157	389	0,55	0,312	630,472	3,295	0	72	177	401
38471	1930	177	421	0,744	0,415	625,537	3,288	0	153	391	0,55	0,312	630,131	3,263	0	72	177	401
38491	1931	-800	-600	0,55	0,313	-1	-1	4	165	388	0,55	0,313	630,131	3,239	0	72	177	401
38511	1932	189	426	0,744	0,416	625,537	3,277	0	164	390	0,55	0,313	630,131	3,224	0	72	177	401
38531	1933	179	421	0,743	0,416	625,537	3,233	0	169	387	0,55	0,313	630,131	3,219	0	72	177	401
38551	1934	179	425	0,743	0,416	625,537	3,288	0	171	385	0,55	0,313	630,131	3,204	0	72	177	401
38571	1935	178	423	0,743	0,415	625,753	3,278	0	173	384	0,55	0,312	631,128	3,2	0	72	177	401
38590	1936	-800	-600	0,55	0,313	-1	-1	4	171	389	0,55	0,313	631,128	3,343	0	72	177	401
38610	1937	175	420	0,743	0,416	625,753	3,294	0	172	386	0,55	0,313	631,128	3,295	0	72	177	401
38630	1938	147	413	0,743	0,416	625,753	3,316	0	140	400	0,55	0,313	631,128	3,296	0	73	132	409
38650	1939	154	420	0,744	0,416	625,753	3,297	0	123	413	0,55	0,313	631,128	3,318	0	73	132	409
38670	1940	161	419	0,744	0,416	624,423	3,299	0	113	418	0,55	0,313	629,599	3,284	0	73	132	409
38690	1941	-800	-600	0,551	0,313	-1	-1	4	120	402	0,551	0,313	629,599	3,374	0	73	132	409
38710	1942	143	428	0,744	0,416	624,423	3,305	0	122	402	0,551	0,313	629,599	3,345	0	73	132	409
38730	1943	142	424	0,744	0,416	624,423	3,315	0	125	411	0,551	0,313	629,599	3,32	0	73	132	409
38750	1944	144	421	0,744	0,416	624,423	3,293	0	130	407	0,55	0,313	629,599	3,33	0	73	132	409
38770	1945	145	417	0,744	0,416	624,486	3,293	0	133	409	0,55	0,313	630,004	3,318	0	73	132	409
38790	1946	-800	-600	0,55	0,313	-1	-1	4	122	404	0,55	0,313	630,004	3,297	0	73	132	409
38810	1947	142	421	0,744	0,416	624,486	3,279	0	123	414	0,55	0,313	630,004	3,348	0	73	132	409
38830	1948	143	425	0,744	0,416	624,486	3,248	0	120	400	0,55	0,313	630,004	3,319	0	73	132	409
38850	1949	140	424	0,744	0,416	624,486	3,222	0	129	404	0,55	0,313	630,004	3,323	0	73	132	409
38869	1950	138	421	0,744	0,415	625,887	3,204	0	129	405	0,55	0,312	630,184	3,328	0	73	132	409
38889	1951	139	422	0,744	0,416	625,887	3,296	0	128	388	0,551	0,313	630,184	3,372	0	73	132	409
38909	1952	145	422	0,744	0,416	625,887	3,265	0	124	400	0,551	0,312	630,184	3,321	0	73	132	409
38929	1953	141	411	0,744	0,415	625,887	3,2	0	122	397	0,551	0,312	630,184	3,346	0	73	132	409
38949	1954	148	409	0,744	0,415	625,887	3,309	0	124	400	0,551	0,312	630,184	3,31	0	73	132	409
38969	1955	149	407	0,745	0,415	624,34	3,271	0	124	400	0,551	0,312	629,949	3,314	0	73	132	409
38989	1956	144	405	0,745	0,416	624,34	3,285	0	109	401	0,551	0,312	629,949	3,285	0	73	132	409
39009	1957	148	414	0,745	0,416	624,34	3,253	0	113	391	0,551	0,312	629,949	3,285	0	73	132	409
39029	1958	138	408	0,745	0,415	624,34	3,194	0	116	408	0,551	0,312	629,949	3,366	0	73	132	409
39049	1959	145	414	0,745	0,415	624,34	3,237	0	125	411	0,551	0,312	629,949	3,348	0	73	132	409
39069	1960	143	411	0,745	0,415	625,414	3,218	0	130	415	0,551	0,312	628,678	3,323	0	73	132	409
39089	1961	147	424	0,745	0,415	625,414	3,225	0	116	403	0,551	0,312	628,678	3,249	0	73	132	409
39109	1962	145	412	0,745	0,415	625,414	3,22	0	114	389	0,551	0,312	628,678	3,29	0	73	132	409
39129	1963	141	402	0,745	0,415	625,414	3,251	0	119	392	0,551	0,312	628,678	3,285	0	73	132	409
39149	1964	146	417	0,745	0,414	625,414	3,241	0	124	403	0,551	0,312	628,678	3,268	0	73	132	409
39168	1965	144	408	0,745	0,414	625,554	3,248	0	124	396	0,551	0,311	628,896	3,29	0	73	132	409
39188	1966	-800	-600	0,551	0,31	-1	-1	4	149	310	0,551	0,31	628,896	3,287	0	74	161	298
39208	1967	164	301	0,744	0,412	625,554	3,195	0	157	304	0,551	0,309	628,896	3,231	0	74	161	298
39228	1968	158	291	0,744	0,412	625,554	3,193	0	155	290	0,551	0,309	628,896	3,262	0	74	161	298
39248	1969	167	300	0,744	0,412	625,554	3,186	0	155	298	0,551	0,309	628,896	3,224	0	74	161	298
39268	1970	167	298	0,744	0,411	624,465	3,177	0	157	294	0,551	0,309	626,212	3,219	0	74	161	298
39288	1971	163	293	0,744	0,411	624,465	3,171	0	154	293	0,551	0,309	626,212	3,255	0	74	161	298
39308	1972	170	308	0,744	0,411	624,465	3,154	0	162	300	0,551	0,309	626,212	3,205	0	74	161	298
39330	1973	171	309	0,744	0,411	624,465	3,194	0	148	289	0,551	0,308	626,212	3,21	0	74	161	298
39348	1974	167	296	0,744	0,411	624,465	3,157	0	152	298	0,551	0,308	626,212	3,155	0	74	161	298
39370	1975	172	305	0,744	0,411	623,358	3,165	0	152	292	0,551	0,308	628,171	3,15	0	74	161	298
39388	1976	162	309	0,744	0,411	623,358	3,109	0	154	282	0,551	0,308	628,171	3,129	0	74	161	298
39408	1977	173	308	0,744	0,411	623,358	3,137	0	147	294	0,551	0,308	628,171	3,111	0	74	161	298
39428	1978	167	302	0,744	0,411	623,358	3,181	0	154	288	0,551	0,308	628,171	3,197	0	74	161	298
39450	1979	167	305	0,744	0,411	623,358	3,078	0	152	287	0,551	0,309	628,171	3,128	0	74	161	298
39467	1980	166	303	0,744	0,411	623,367	3,101	0	151	286	0,551	0,308	627,286	3,136	0	74	161	298
39488	1981	162	299	0,744	0,412	623,367	3,088	0	156	302	0,551	0,309	627,286	3,084	0	74	161	298
39507	1982	171	299	0,744	0,412	623,367	2,999	0	160	306	0,551	0,309	627,286	3,066	0	74	161	298
39528	1983	172	310	0,744	0,412	623,367	3,038	0	151	293	0,551	0,309	627,286	3,121	0	74	161	298
39547	1984	174	313	0,744	0,412	623,367	3,047	0	160	296	0,551	0,309	627,286	3,02	0	74	161	298
[truncated: 7,111 more rows]
