# Supplementary material for: Perception of Individual and Joint Action in Infants and Adults
Source: PLoS One. 2014 Sep 9;9(9):e107450. doi: 10.1371/journal.pone.0107450 (PMC4174902; doi:10.1371/journal.pone.0107450)
Supplement: Data S1 — Raw files of eye tracking data of all participants. (ZIP) [file pone.0107450.s001.zip › Turmbau2012b_12_23.csv]

Data properties:
Recording date: 11.07.2012
Recording time : 10:49:49:828 (corresponds to time 0)
Study: Turmbau2012b
Subject: Turmbau2012b_12_23
Recording: Turmbau2012b_12_23
Screen resolution: 800 x 600
Coordinate unit: Pixels
Filter settings:
Eye: Average
Fixation radius: 30
Min duration: 100
Timestamp	Number	GazepointX (L)	GazepointY (L)	CamX (L)	CamY (L)	Distance (L)	Pupil (L)	Validity (L)	GazepointX (R)	GazepointY (R)	CamX (R)	CamY (R)	Distance (R)	Pupil (R)	Validity (R)	Fixation	GazepointX	GazepointY	Event	Event Key	Data 1	Data 2	Description
13	1	423	282	0,542	0,625	649,212	3,184	0	424	294	0,329	0,654	631,222	3,221	0	1	418	301
33	2	426	272	0,542	0,625	649,212	3,113	0	421	288	0,329	0,654	631,222	3,241	0	1	418	301
52	3	430	281	0,541	0,625	649,212	3,122	0	416	300	0,328	0,654	631,222	3,196	0	1	418	301
72	4	431	279	0,54	0,625	648,298	3,127	0	419	291	0,327	0,653	635,778	3,22	0	1	418	301
92	5	420	273	0,539	0,625	648,298	3,158	0	418	291	0,326	0,653	635,778	3,235	0	1	418	301
112	6	424	273	0,539	0,624	648,298	3,197	0	418	288	0,326	0,653	635,778	3,273	0	1	418	301
132	7	425	284	0,538	0,624	648,298	3,183	0	416	294	0,325	0,653	635,778	3,293	0	1	418	301
152	8	422	266	0,538	0,624	648,298	3,241	0	417	288	0,325	0,653	635,778	3,274	0	1	418	301
172	9	425	269	0,538	0,624	647,763	3,248	0	415	294	0,325	0,653	632,298	3,264	0	1	418	301
192	10	420	273	0,538	0,624	647,763	3,157	0	421	306	0,325	0,653	632,298	3,2	0	1	418	301
212	11	425	282	0,538	0,624	647,763	3,156	0	420	295	0,325	0,653	632,298	3,332	0	1	418	301
232	12	431	273	0,538	0,624	647,763	3,199	0	417	301	0,325	0,654	632,298	3,291	0	1	418	301
252	13	428	276	0,537	0,624	647,763	3,212	0	414	296	0,324	0,654	632,298	3,323	0	1	418	301
272	14	430	278	0,537	0,624	648,355	3,228	0	412	299	0,324	0,654	631,971	3,305	0	1	418	301
292	15	421	268	0,537	0,624	648,355	3,241	0	423	300	0,324	0,654	631,971	3,341	0	1	418	301
311	16	427	286	0,537	0,624	648,355	3,186	0	409	313	0,324	0,654	631,971	3,324	0	1	418	301
331	17	423	291	0,538	0,624	648,355	3,19	0	405	322	0,324	0,654	631,971	3,304	0	1	418	301
351	18	426	291	0,538	0,624	648,355	3,155	0	406	316	0,324	0,655	631,971	3,381	0	1	418	301
366								5							5				ShowAVI	8	0	0	atFish.avi
371	19	425	291	0,537	0,624	648,177	3,145	0	406	320	0,324	0,654	632,089	3,372	0	1	418	301
391	20	422	298	0,537	0,624	648,177	3,194	0	419	328	0,324	0,654	632,089	3,305	0	1	418	301
411	21	420	294	0,536	0,623	648,177	3,16	0	409	315	0,323	0,653	632,089	3,313	0	1	418	301
431	22	411	300	0,536	0,622	648,177	3,159	0	416	322	0,322	0,652	632,089	3,331	0	1	418	301
451	23	426	299	0,535	0,622	648,177	3,201	0	405	325	0,321	0,651	632,089	3,336	0	1	418	301
471	24	423	300	0,535	0,621	647,351	3,18	0	407	320	0,321	0,65	631,939	3,341	0	1	418	301
491	25	420	297	0,535	0,62	647,351	3,175	0	412	324	0,321	0,649	631,939	3,316	0	1	418	301
511	26	421	292	0,535	0,62	647,351	3,16	0	409	317	0,32	0,649	631,939	3,312	0	1	418	301
531	27	418	286	0,534	0,62	647,351	3,23	0	412	322	0,32	0,649	631,939	3,316	0	1	418	301
551	28	423	283	0,534	0,62	647,351	3,227	0	405	315	0,319	0,649	631,939	3,309	0	1	418	301
571	29	423	281	0,534	0,62	646,705	3,22	0	404	316	0,319	0,649	631,563	3,308	0	1	418	301
591	30	424	307	0,533	0,62	646,705	3,191	0	408	315	0,319	0,649	631,563	3,305	0	1	418	301
611	31	416	299	0,533	0,619	646,705	3,216	0	416	318	0,318	0,649	631,563	3,302	0	1	418	301
630	32	423	294	0,533	0,619	646,705	3,18	0	408	318	0,318	0,649	631,563	3,327	0	1	418	301
650	33	421	292	0,532	0,619	646,705	3,23	0	411	327	0,317	0,649	631,563	3,353	0	1	418	301
670	34	418	292	0,531	0,618	646,089	3,22	0	413	332	0,316	0,648	629,315	3,35	0	1	418	301
690	35	429	293	0,53	0,618	646,089	3,259	0	411	330	0,315	0,647	629,315	3,32	0	1	418	301
710	36	424	289	0,529	0,617	646,089	3,222	0	408	320	0,314	0,647	629,315	3,313	0	1	418	301
730	37	415	295	0,528	0,617	646,089	3,29	0	407	319	0,312	0,646	629,315	3,323	0	1	418	301
750	38	429	292	0,527	0,616	646,089	3,264	0	411	326	0,311	0,646	629,315	3,363	0	1	418	301
770	39	425	292	0,526	0,615	645,482	3,26	0	410	316	0,309	0,645	633,887	3,389	0	1	418	301
790	40	425	289	0,525	0,614	645,482	3,252	0	414	324	0,308	0,644	633,887	3,358	0	1	418	301
810	41	424	294	0,523	0,614	645,482	3,274	0	407	319	0,306	0,643	633,887	3,367	0	1	418	301
830	42	420	297	0,522	0,613	645,482	3,261	0	412	309	0,305	0,642	633,887	3,417	0	1	418	301
850	43	424	304	0,52	0,612	645,482	3,257	0	412	310	0,303	0,641	633,887	3,393	0	1	418	301
870	44	423	313	0,519	0,611	641,722	3,246	0	412	316	0,301	0,641	628,493	3,385	0	1	418	301
890	45	426	295	0,517	0,611	641,722	3,254	0	412	312	0,299	0,64	628,493	3,391	0	1	418	301
909	46	423	296	0,516	0,609	641,722	3,26	0	415	320	0,297	0,639	628,493	3,349	0	1	418	301
930	47	421	301	0,514	0,608	641,722	3,236	0	411	313	0,295	0,638	628,493	3,355	0	1	418	301
949	48	431	294	0,513	0,607	641,722	3,267	0	413	323	0,293	0,637	628,493	3,359	0	1	418	301
971	49	430	297	0,511	0,605	639,986	3,253	0	415	318	0,291	0,635	632,927	3,386	0	1	418	301
989	50	429	302	0,509	0,604	639,986	3,261	0	419	306	0,289	0,635	632,927	3,367	0	1	418	301
1009	51	426	294	0,507	0,604	639,986	3,243	0	415	310	0,287	0,634	632,927	3,334	0	1	418	301
1029	52	424	302	0,505	0,603	639,986	3,3	0	419	302	0,285	0,634	632,927	3,322	0	1	418	301
1049	53	430	297	0,503	0,602	639,986	3,234	0	413	312	0,282	0,633	632,927	3,382	0	1	418	301
1069	54	427	293	0,501	0,602	641,513	3,257	0	413	317	0,28	0,633	626,864	3,333	0	1	418	301
1089	55	429	278	0,499	0,601	641,513	3,276	0	416	320	0,278	0,632	626,864	3,338	0	1	418	301
1109	56	430	291	0,497	0,6	641,513	3,263	0	419	318	0,276	0,632	626,864	3,316	0	1	418	301
1129	57	430	291	0,495	0,599	641,513	3,228	0	420	318	0,273	0,631	626,864	3,301	0	1	418	301
1149	58	438	284	0,493	0,598	641,513	3,258	0	412	322	0,271	0,63	626,864	3,294	0	1	418	301
1169	59	439	290	0,49	0,597	642,275	3,247	0	414	319	0,268	0,629	628,264	3,295	0	1	418	301
1189	60	529	250	0,487	0,596	642,275	3,266	0	528	280	0,265	0,629	628,264	3,346	0	2	526	270
1209	61	523	247	0,486	0,596	642,275	3,303	0	519	286	0,263	0,629	628,264	3,355	0	2	526	270
1228	62	532	248	0,484	0,596	642,275	3,23	0	526	266	0,262	0,63	628,264	3,351	0	2	526	270
1248	63	528	250	0,483	0,596	642,275	3,242	0	522	281	0,26	0,63	628,264	3,325	0	2	526	270
1268	64	527	251	0,482	0,596	640,868	3,233	0	526	278	0,259	0,63	629,423	3,332	0	2	526	270
1288	65	-800	-600	0,258	0,631	-1	-1	4	523	279	0,258	0,631	629,423	3,334	0	2	526	270
1308	66	521	249	0,48	0,596	640,868	3,235	0	527	274	0,257	0,632	629,423	3,39	0	2	526	270
1330	67	526	262	0,48	0,596	640,868	3,236	0	527	282	0,256	0,632	629,423	3,33	0	2	526	270
1348	68	533	259	0,479	0,597	640,868	3,267	0	526	290	0,255	0,633	629,423	3,31	0	2	526	270
1368	69	538	258	0,478	0,598	639,376	3,27	0	524	294	0,254	0,634	626,276	3,305	0	2	526	270
1388	70	536	256	0,477	0,598	639,376	3,272	0	523	282	0,254	0,635	626,276	3,292	0	2	526	270
1408	71	530	268	0,477	0,599	639,376	3,252	0	531	281	0,254	0,636	626,276	3,285	0	2	526	270
1428	72	525	254	0,477	0,599	639,376	3,267	0	523	282	0,253	0,637	626,276	3,299	0	2	526	270
1448	73	530	270	0,477	0,599	639,376	3,262	0	516	287	0,253	0,638	626,276	3,287	0	2	526	270
1468	74	528	267	0,476	0,6	638,969	3,253	0	517	287	0,253	0,639	626,011	3,291	0	2	526	270
1488	75	531	262	0,476	0,6	638,969	3,281	0	527	288	0,252	0,64	626,011	3,246	0	2	526	270
1507	76	530	298	0,474	0,601	638,969	3,163	0	510	329	0,251	0,641	626,011	3,302	0
1528	77	520	370	0,472	0,602	638,969	3,264	0	487	391	0,25	0,643	626,011	3,307	0	3	520	398
1547	78	520	364	0,471	0,603	638,969	3,228	0	508	386	0,248	0,645	626,011	3,331	0	3	520	398
1568	79	520	360	0,469	0,603	637,097	3,181	0	502	379	0,246	0,646	628,196	3,354	0	3	520	398
1587	80	517	380	0,467	0,604	637,097	3,241	0	497	392	0,244	0,647	628,196	3,321	0	3	520	398
1608	81	511	388	0,465	0,605	637,097	3,264	0	495	393	0,241	0,648	628,196	3,329	0	3	520	398
1627	82	517	381	0,464	0,606	637,097	3,317	0	505	395	0,239	0,649	628,196	3,368	0	3	520	398
1648	83	519	368	0,462	0,607	637,097	3,318	0	498	399	0,238	0,65	628,196	3,362	0	3	520	398
1667	84	517	373	0,461	0,607	632,834	3,298	0	501	398	0,236	0,651	631,135	3,372	0	3	520	398
1687	85	515	383	0,459	0,607	632,834	3,327	0	499	390	0,235	0,651	631,135	3,454	0	3	520	398
1707	86	523	379	0,459	0,607	632,834	3,373	0	504	380	0,234	0,652	631,135	3,428	0	3	520	398
1729	87	517	377	0,458	0,607	632,834	3,401	0	500	396	0,233	0,652	631,135	3,432	0	3	520	398
1747	88	516	379	0,457	0,607	632,834	3,409	0	499	387	0,232	0,653	631,135	3,515	0	3	520	398
1769	89	519	375	0,457	0,606	636,145	3,433	0	499	388	0,232	0,653	627,817	3,49	0	3	520	398
1787	90	512	374	0,456	0,607	636,145	3,453	0	494	395	0,231	0,654	627,817	3,534	0	3	520	398
1810	91	511	378	0,455	0,607	636,145	3,427	0	503	396	0,23	0,655	627,817	3,504	0	3	520	398
1826	92	532	393	0,454	0,608	636,145	3,474	0	516	411	0,228	0,655	627,817	3,545	0	3	520	398
1848	93	524	389	0,452	0,609	636,145	3,479	0	522	411	0,227	0,656	627,817	3,528	0	3	520	398
1866	94	529	384	0,452	0,61	637,168	3,489	0	529	410	0,226	0,656	627,895	3,523	0	3	520	398
1888	95	536	396	0,451	0,611	637,168	3,443	0	515	414	0,226	0,657	627,895	3,544	0	3	520	398
1906	96	533	406	0,452	0,611	637,168	3,42	0	519	414	0,226	0,657	627,895	3,544	0	3	520	398
1928	97	527	401	0,452	0,611	637,168	3,46	0	522	413	0,227	0,657	627,895	3,522	0	3	520	398
1946	98	537	387	0,452	0,611	637,168	3,463	0	522	410	0,227	0,657	627,895	3,539	0	3	520	398
1968	99	533	393	0,453	0,61	634,054	3,451	0	523	407	0,227	0,656	630,313	3,546	0	3	520	398
1986	100	528	395	0,453	0,61	634,054	3,485	0	517	411	0,228	0,655	630,313	3,555	0	3	520	398
2006	101	532	404	0,454	0,609	634,054	3,431	0	521	405	0,229	0,655	630,313	3,575	0	3	520	398
2026	102	529	408	0,454	0,609	634,054	3,465	0	524	411	0,23	0,654	630,313	3,501	0	3	520	398
2046	103	529	401	0,455	0,609	634,054	3,513	0	518	402	0,23	0,654	630,313	3,537	0	3	520	398
2066	104	531	400	0,456	0,609	635,548	3,505	0	519	406	0,231	0,653	628,324	3,517	0	3	520	398
2086	105	526	393	0,457	0,609	635,548	3,51	0	512	413	0,232	0,653	628,324	3,564	0	3	520	398
2105	106	539	393	0,457	0,609	635,548	3,497	0	515	414	0,232	0,653	628,324	3,556	0	3	520	398
2126	107	536	403	0,457	0,608	635,548	3,509	0	521	415	0,232	0,652	628,324	3,539	0	3	520	398
2145	108	536	400	0,457	0,608	635,548	3,466	0	518	416	0,232	0,652	628,324	3,479	0	3	520	398
2166	109	536	402	0,457	0,607	637,075	3,467	0	521	417	0,232	0,652	628,47	3,464	0	3	520	398
2185	110	538	398	0,456	0,607	637,075	3,461	0	518	406	0,232	0,653	628,47	3,554	0	3	520	398
2205	111	539	400	0,456	0,607	637,075	3,439	0	520	410	0,231	0,654	628,47	3,45	0	3	520	398
2225	112	536	404	0,455	0,607	637,075	3,457	0	520	413	0,23	0,655	628,47	3,463	0	3	520	398
2245	113	538	389	0,454	0,608	637,075	3,443	0	516	417	0,229	0,656	628,47	3,486	0	3	520	398
2265	114	537	393	0,452	0,608	633,895	3,434	0	518	418	0,227	0,657	630,995	3,516	0	3	520	398
2285	115	535	402	0,45	0,609	633,895	3,397	0	519	416	0,225	0,659	630,995	3,502	0	3	520	398
2305	116	534	391	0,448	0,61	633,895	3,38	0	517	417	0,223	0,66	630,995	3,476	0	3	520	398
2325	117	530	396	0,445	0,61	633,895	3,378	0	521	417	0,221	0,662	630,995	3,425	0	3	520	398
2345	118	535	409	0,443	0,611	633,895	3,366	0	517	416	0,218	0,664	630,995	3,453	0	3	520	398
2365	119	534	403	0,441	0,612	635,602	3,37	0	518	416	0,216	0,665	631,335	3,43	0	3	520	398
2385	120	535	400	0,438	0,613	635,602	3,312	0	524	418	0,213	0,667	631,335	3,395	0	3	520	398
2405	121	533	400	0,435	0,613	635,602	3,315	0	523	418	0,21	0,669	631,335	3,401	0	3	520	398
2424	122	535	400	0,432	0,614	635,602	3,319	0	523	412	0,207	0,67	631,335	3,41	0	3	520	398
2444	123	591	357	0,428	0,615	635,602	3,32	0	588	388	0,204	0,671	631,335	3,354	0	4	589	375
2464	124	595	353	0,425	0,615	635,15	3,318	0	592	385	0,201	0,673	630,106	3,349	0	4	589	375
2484	125	594	374	0,423	0,617	635,15	3,298	0	591	383	0,198	0,674	630,106	3,351	0	4	589	375
2504	126	591	361	0,421	0,618	635,15	3,268	0	592	380	0,196	0,676	630,106	3,393	0	4	589	375
2524	127	588	355	0,419	0,618	635,15	3,305	0	586	386	0,194	0,677	630,106	3,341	0	4	589	375
2544	128	590	365	0,418	0,619	635,15	3,307	0	584	390	0,193	0,678	630,106	3,349	0	4	589	375
2564	129	590	363	0,416	0,619	637,157	3,32	0	582	390	0,192	0,679	630,225	3,358	0	4	589	375
2584	130	590	354	0,415	0,62	637,157	3,326	0	586	383	0,19	0,681	630,225	3,315	0	4	589	375
2589								5							5				Keyboard	3	39	0	Right
2604	131	590	362	0,413	0,62	637,157	3,329	0	590	381	0,188	0,683	630,225	3,295	0	4	589	375
2624	132	591	366	0,41	0,62	637,157	3,229	0	591	383	0,186	0,685	630,225	3,331	0	4	589	375
2644	133	594	377	0,406	0,621	637,157	3,291	0	580	395	0,182	0,688	630,225	3,378	0	4	589	375
2664	134	593	385	0,401	0,621	635,25	3,256	0	582	397	0,177	0,691	629,427	3,378	0	4	589	375
2684	135	585	371	0,394	0,622	635,25	3,259	0	590	374	0,17	0,696	629,427	3,415	0	4	589	375
2703	136	-800	-600	-1	-1	-1	-1	4	-800	-600	-1	-1	-1	-1	4
2723	137	-800	-600	-1	-1	-1	-1	4	-800	-600	-1	-1	-1	-1	4
2743	138	-800	-600	-1	-1	-1	-1	4	-800	-600	-1	-1	-1	-1	4
2763	139	-800	-600	0,34	0,637	-1	-1	4	-800	-600	0,34	0,637	-1	-1	4
2803	140	-800	-600	-1	-1	-1	-1	4	-800	-600	-1	-1	-1	-1	4
2823	141	-800	-600	-1	-1	-1	-1	4	-800	-600	-1	-1	-1	-1	4
2843	142	-800	-600	-1	-1	-1	-1	4	-800	-600	-1	-1	-1	-1	4
2863	143	-800	-600	-1	-1	-1	-1	4	-800	-600	-1	-1	-1	-1	4
2883	144	-800	-600	-1	-1	-1	-1	4	-800	-600	-1	-1	-1	-1	4
2903	145	-800	-600	-1	-1	-1	-1	4	-800	-600	-1	-1	-1	-1	4
2923	146	-800	-600	-1	-1	-1	-1	4	-800	-600	-1	-1	-1	-1	4
2943	147	-800	-600	-1	-1	-1	-1	4	-800	-600	-1	-1	-1	-1	4
2963	148	-800	-600	-1	-1	-1	-1	4	-800	-600	-1	-1	-1	-1	4
2983	149	-800	-600	0,252	0,92	-1	-1	4	478	-179	0,252	0,92	608,688	5,042	0
3002	150	-800	-600	-1	-1	-1	-1	4	-800	-600	-1	-1	-1	-1	4
3042	151	-800	-600	-1	-1	-1	-1	4	-800	-600	-1	-1	-1	-1	4
3062	152	-800	-600	0,273	0,927	-1	-1	4	742	-453	0,273	0,927	608,688	5,032	0
3082	153	-800	-600	-1	-1	-1	-1	4	-800	-600	-1	-1	-1	-1	4
3102	154	-800	-600	-1	-1	-1	-1	4	-800	-600	-1	-1	-1	-1	4
3122	155	-800	-600	0,297	0,915	-1	-1	4	681	-42	0,297	0,915	608,688	5,152	0
3142	156	-800	-600	-1	-1	-1	-1	4	-800	-600	-1	-1	-1	-1	4
3162	157	-800	-600	-1	-1	-1	-1	4	-800	-600	-1	-1	-1	-1	4
3182	158	-800	-600	-1	-1	-1	-1	4	-800	-600	-1	-1	-1	-1	4
3202	159	-800	-600	-1	-1	-1	-1	4	-800	-600	-1	-1	-1	-1	4
3222	160	-800	-600	-1	-1	-1	-1	4	-800	-600	-1	-1	-1	-1	4
3242	161	-800	-600	-1	-1	-1	-1	4	-800	-600	-1	-1	-1	-1	4
3262	162	-800	-600	-1	-1	-1	-1	4	-800	-600	-1	-1	-1	-1	4
3281	163	-800	-600	-1	-1	-1	-1	4	-800	-600	-1	-1	-1	-1	4
3301	164	-800	-600	-1	-1	-1	-1	4	-800	-600	-1	-1	-1	-1	4
3321	165	-800	-600	-1	-1	-1	-1	4	-800	-600	-1	-1	-1	-1	4
3341	166	-800	-600	-1	-1	-1	-1	4	-800	-600	-1	-1	-1	-1	4
3361	167	-800	-600	0,408	0,851	-1	-1	4	-800	-600	0,408	0,851	-1	-1	4
3381	168	-800	-600	-1	-1	-1	-1	4	-800	-600	-1	-1	-1	-1	4
3401								5							5				ShowAVI	8	0	0	single.avi
3401	169	-800	-600	0,394	0,928	-1	-1	4	-800	-600	0,246	0,938	-1	-1	4
3421	170	-800	-600	-1	-1	-1	-1	4	-800	-600	-1	-1	-1	-1	4
3441	171	-800	-600	-1	-1	-1	-1	4	-800	-600	-1	-1	-1	-1	4
3461	172	-800	-600	-1	-1	-1	-1	4	-800	-600	-1	-1	-1	-1	4
3481	173	-800	-600	0,402	0,93	-1	-1	4	-800	-600	0,254	0,938	-1	-1	4
3501	174	-800	-600	-1	-1	-1	-1	4	-800	-600	-1	-1	-1	-1	4
3521	175	-800	-600	0,431	0,923	-1	-1	4	-800	-600	0,255	0,938	-1	-1	4
3541	176	-800	-600	0,404	0,931	-1	-1	4	-800	-600	0,255	0,938	-1	-1	4
3561	177	-800	-600	-1	-1	-1	-1	4	-800	-600	-1	-1	-1	-1	4
3581	178	-800	-600	0,405	0,931	-1	-1	4	-800	-600	0,257	0,937	-1	-1	4
3600	179	-800	-600	0,257	0,936	-1	-1	4	-800	-600	0,257	0,936	-1	-1	4
3620	180	-800	-600	-1	-1	-1	-1	4	-800	-600	-1	-1	-1	-1	4
3640	181	-800	-600	0,408	0,927	-1	-1	4	-800	-600	0,259	0,932	-1	-1	4
3661	182	-800	-600	-1	-1	-1	-1	4	-800	-600	-1	-1	-1	-1	4
3680	183	-800	-600	-1	-1	-1	-1	4	-800	-600	-1	-1	-1	-1	4
3700	184	-800	-600	0,412	0,921	-1	-1	4	-800	-600	0,412	0,921	-1	-1	4
3720	185	-800	-600	-1	-1	-1	-1	4	-800	-600	-1	-1	-1	-1	4
3740	186	-800	-600	-1	-1	-1	-1	4	-800	-600	-1	-1	-1	-1	4
3760	187	-800	-600	0,419	0,909	-1	-1	4	-800	-600	0,27	0,91	-1	-1	4
3780	188	-800	-600	0,273	0,904	-1	-1	4	-800	-600	0,273	0,904	-1	-1	4
3800	189	-800	-600	-1	-1	-1	-1	4	-800	-600	-1	-1	-1	-1	4
3820	190	-800	-600	0,28	0,894	-1	-1	4	-800	-600	0,28	0,894	-1	-1	4
3840	191	-800	-600	0,283	0,89	-1	-1	4	-800	-600	0,283	0,89	-1	-1	4
3860	192	-800	-600	-1	-1	-1	-1	4	-800	-600	-1	-1	-1	-1	4
3880	193	-800	-600	-1	-1	-1	-1	4	-800	-600	-1	-1	-1	-1	4
3900	194	-800	-600	0,465	0,811	-1	-1	4	-800	-600	0,291	0,884	-1	-1	4
3919	195	-800	-600	-1	-1	-1	-1	4	-800	-600	-1	-1	-1	-1	4
3939	196	-800	-600	0,295	0,884	-1	-1	4	-800	-600	0,295	0,884	-1	-1	4
3959	197	-800	-600	0,47	0,814	-1	-1	4	-800	-600	0,297	0,884	-1	-1	4
3979	198	-800	-600	-1	-1	-1	-1	4	-800	-600	-1	-1	-1	-1	4
3999	199	-800	-600	0,299	0,884	-1	-1	4	-800	-600	0,299	0,884	-1	-1	4
4019	200	-800	-600	0,3	0,883	-1	-1	4	-800	-600	0,3	0,883	-1	-1	4
4039	201	-800	-600	-1	-1	-1	-1	4	-800	-600	-1	-1	-1	-1	4
4059	202	-800	-600	0,304	0,882	-1	-1	4	-800	-600	0,304	0,882	-1	-1	4
4079	203	-800	-600	0,454	0,891	-1	-1	4	-800	-600	0,454	0,891	-1	-1	4
4099	204	-800	-600	-1	-1	-1	-1	4	-800	-600	-1	-1	-1	-1	4
4119	205	-800	-600	-1	-1	-1	-1	4	-800	-600	-1	-1	-1	-1	4
4139	206	-800	-600	-1	-1	-1	-1	4	-800	-600	-1	-1	-1	-1	4
4159	207	-800	-600	-1	-1	-1	-1	4	-800	-600	-1	-1	-1	-1	4
4179	208	-800	-600	0,291	0,803	-1	-1	4	-800	-600	0,291	0,803	-1	-1	4
4198	209	-800	-600	0,462	0,894	-1	-1	4	-800	-600	0,462	0,894	-1	-1	4
4218	210	-800	-600	-1	-1	-1	-1	4	-800	-600	-1	-1	-1	-1	4
4238	211	-800	-600	0,465	0,895	-1	-1	4	-800	-600	0,465	0,895	-1	-1	4
4258	212	-800	-600	-1	-1	-1	-1	4	-800	-600	-1	-1	-1	-1	4
4278	213	-800	-600	0,366	0,848	-1	-1	4	-800	-600	0,366	0,848	-1	-1	4
4298	214	-75	282	0,469	0,897	466,735	3,354	2	-241	242	0,469	0,897	466,735	3,354	2
4318	215	-61	287	0,47	0,898	466,735	3,45	0	-800	-600	0,47	0,898	-1	-1	4
4338	216	-800	-600	-1	-1	-1	-1	4	-800	-600	-1	-1	-1	-1	4
4358	217	-800	-600	-1	-1	-1	-1	4	-800	-600	-1	-1	-1	-1	4
4378	218	-800	-600	-1	-1	-1	-1	4	-800	-600	-1	-1	-1	-1	4
4398	219	-800	-600	0,325	0,891	-1	-1	4	1009	226	0,325	0,891	466,735	4,054	0
4418	220	-800	-600	0,325	0,892	-1	-1	4	1019	225	0,325	0,892	466,735	4,187	0
4438	221	-800	-600	-1	-1	-1	-1	4	-800	-600	-1	-1	-1	-1	4
4458	222	-800	-600	-1	-1	-1	-1	4	-800	-600	-1	-1	-1	-1	4
4478	223	-92	275	0,468	0,904	466,735	3,278	0	1025	235	0,321	0,895	466,735	4,249	0
4497	224	-800	-600	-1	-1	-1	-1	4	-800	-600	-1	-1	-1	-1	4
4517	225	-93	270	0,465	0,906	466,735	3,193	0	-800	-600	0,465	0,906	-1	-1	4
4537	226	-73	264	0,464	0,907	466,735	3,697	0	-800	-600	0,464	0,907	-1	-1	4
4557	227	-800	-600	-1	-1	-1	-1	4	-800	-600	-1	-1	-1	-1	4
4577	228	-800	-600	-1	-1	-1	-1	4	-800	-600	-1	-1	-1	-1	4
4597	229	-75	259	0,463	0,911	466,735	3,314	0	-800	-600	0,463	0,911	-1	-1	4
4617	230	-800	-600	-1	-1	-1	-1	4	-800	-600	-1	-1	-1	-1	4
4657	231	-63	263	0,462	0,912	466,735	3,616	0	-195	622	0,292	0,827	466,735	4,403	0
4677	232	-77	250	0,462	0,912	466,735	3,635	0	-230	618	0,291	0,828	466,735	4,408	0
4697	233	-800	-600	-1	-1	-1	-1	4	-800	-600	-1	-1	-1	-1	4
4717	234	-113	239	0,461	0,913	466,735	3,182	0	-800	-600	0,461	0,913	-1	-1	4
4737	235	-800	-600	-1	-1	-1	-1	4	-800	-600	-1	-1	-1	-1	4
4757	236	-800	-600	-1	-1	-1	-1	4	-800	-600	-1	-1	-1	-1	4
4777	237	-800	-600	0,459	0,914	-1	-1	4	-800	-600	0,459	0,914	-1	-1	4
4796	238	-800	-600	0,459	0,914	-1	-1	4	-800	-600	0,459	0,914	-1	-1	4
4816	239	-800	-600	-1	-1	-1	-1	4	-800	-600	-1	-1	-1	-1	4
4836	240	-800	-600	0,311	0,91	-1	-1	4	-800	-600	0,311	0,91	-1	-1	4
4856	241	-800	-600	0,459	0,914	-1	-1	4	-800	-600	0,312	0,91	-1	-1	4
4876	242	-800	-600	-1	-1	-1	-1	4	-800	-600	-1	-1	-1	-1	4
4896	243	-800	-600	0,46	0,913	-1	-1	4	-800	-600	0,313	0,909	-1	-1	4
4916	244	-800	-600	0,461	0,912	-1	-1	4	-800	-600	0,313	0,909	-1	-1	4
4936	245	-800	-600	-1	-1	-1	-1	4	-800	-600	-1	-1	-1	-1	4
4956	246	-800	-600	0,314	0,908	-1	-1	4	-800	-600	0,314	0,908	-1	-1	4
4976	247	-800	-600	0,461	0,911	-1	-1	4	-800	-600	0,461	0,911	-1	-1	4
4996	248	-800	-600	-1	-1	-1	-1	4	-800	-600	-1	-1	-1	-1	4
5016	249	-800	-600	0,461	0,912	-1	-1	4	-800	-600	0,314	0,908	-1	-1	4
5036	250	-800	-600	-1	-1	-1	-1	4	-800	-600	-1	-1	-1	-1	4
5056	251	-800	-600	-1	-1	-1	-1	4	-800	-600	-1	-1	-1	-1	4
5076	252	-800	-600	0,462	0,913	-1	-1	4	-800	-600	0,315	0,908	-1	-1	4
5096	253	-800	-600	0,462	0,913	-1	-1	4	-800	-600	0,462	0,913	-1	-1	4
5115	254	-800	-600	-1	-1	-1	-1	4	-800	-600	-1	-1	-1	-1	4
5135	255	-800	-600	0,464	0,915	-1	-1	4	-800	-600	0,317	0,909	-1	-1	4
5155	256	-800	-600	-1	-1	-1	-1	4	-800	-600	-1	-1	-1	-1	4
5175	257	-800	-600	-1	-1	-1	-1	4	-800	-600	-1	-1	-1	-1	4
5195	258	-800	-600	0,464	0,916	-1	-1	4	-800	-600	0,464	0,916	-1	-1	4
5215	259	-800	-600	0,464	0,915	-1	-1	4	-800	-600	0,464	0,915	-1	-1	4
5235	260	-800	-600	-1	-1	-1	-1	4	-800	-600	-1	-1	-1	-1	4
5255	261	-800	-600	-1	-1	-1	-1	4	-800	-600	-1	-1	-1	-1	4
5275	262	-800	-600	0,462	0,915	-1	-1	4	-800	-600	0,315	0,91	-1	-1	4
5295	263	-800	-600	-1	-1	-1	-1	4	-800	-600	-1	-1	-1	-1	4
5335	264	-800	-600	0,461	0,916	-1	-1	4	-800	-600	0,461	0,916	-1	-1	4
5355	265	-800	-600	0,461	0,916	-1	-1	4	-800	-600	0,461	0,916	-1	-1	4
5375	266	-800	-600	-1	-1	-1	-1	4	-800	-600	-1	-1	-1	-1	4
5394	267	-800	-600	0,461	0,917	-1	-1	4	-800	-600	0,461	0,917	-1	-1	4
5414	268	-800	-600	0,461	0,918	-1	-1	4	-800	-600	0,291	0,835	-1	-1	4
5434	269	-800	-600	-1	-1	-1	-1	4	-800	-600	-1	-1	-1	-1	4
5454	270	-800	-600	0,291	0,835	-1	-1	4	-800	-600	0,291	0,835	-1	-1	4
5474	271	-800	-600	0,461	0,918	-1	-1	4	-800	-600	0,461	0,918	-1	-1	4
5494	272	-800	-600	-1	-1	-1	-1	4	-800	-600	-1	-1	-1	-1	4
5514	273	-800	-600	0,461	0,919	-1	-1	4	-800	-600	0,461	0,919	-1	-1	4
5534	274	-800	-600	0,461	0,919	-1	-1	4	-800	-600	0,461	0,919	-1	-1	4
5554	275	-800	-600	-1	-1	-1	-1	4	-800	-600	-1	-1	-1	-1	4
5574	276	-800	-600	0,46	0,919	-1	-1	4	-800	-600	0,46	0,919	-1	-1	4
5594	277	-800	-600	0,46	0,919	-1	-1	4	-800	-600	0,46	0,919	-1	-1	4
5614	278	-800	-600	-1	-1	-1	-1	4	-800	-600	-1	-1	-1	-1	4
5634	279	-800	-600	-1	-1	-1	-1	4	-800	-600	-1	-1	-1	-1	4
5654	280	-800	-600	0,29	0,837	-1	-1	4	-800	-600	0,29	0,837	-1	-1	4
5674	281	-800	-600	-1	-1	-1	-1	4	-800	-600	-1	-1	-1	-1	4
5694	282	-800	-600	0,486	0,843	-1	-1	4	-800	-600	0,486	0,843	-1	-1	4
5713	283	-800	-600	-1	-1	-1	-1	4	-800	-600	-1	-1	-1	-1	4
5733	284	-800	-600	-1	-1	-1	-1	4	-800	-600	-1	-1	-1	-1	4
5753	285	-800	-600	-1	-1	-1	-1	4	-800	-600	-1	-1	-1	-1	4
5773	286	-800	-600	-1	-1	-1	-1	4	-800	-600	-1	-1	-1	-1	4
5813	287	-800	-600	-1	-1	-1	-1	4	-800	-600	-1	-1	-1	-1	4
5833	288	-800	-600	0,485	0,845	-1	-1	4	-800	-600	0,485	0,845	-1	-1	4
5853	289	-800	-600	0,29	0,841	-1	-1	4	-800	-600	0,29	0,841	-1	-1	4
5913	290	-800	-600	-1	-1	-1	-1	4	-800	-600	-1	-1	-1	-1	4
5933	291	-800	-600	0,483	0,846	-1	-1	4	-800	-600	0,483	0,846	-1	-1	4
5953	292	-800	-600	0,482	0,846	-1	-1	4	-800	-600	0,482	0,846	-1	-1	4
5972	293	-800	-600	-1	-1	-1	-1	4	-800	-600	-1	-1	-1	-1	4
5992	294	-800	-600	0,361	0,855	-1	-1	4	-800	-600	0,361	0,855	-1	-1	4
6012	295	-800	-600	0,481	0,845	-1	-1	4	-800	-600	0,481	0,845	-1	-1	4
6032	296	-800	-600	-1	-1	-1	-1	4	-800	-600	-1	-1	-1	-1	4
6052	297	-800	-600	-1	-1	-1	-1	4	-800	-600	-1	-1	-1	-1	4
6072	298	-800	-600	-1	-1	-1	-1	4	-800	-600	-1	-1	-1	-1	4
6092	299	-800	-600	-1	-1	-1	-1	4	-800	-600	-1	-1	-1	-1	4
6132	300	-800	-600	0,306	0,923	-1	-1	4	-800	-600	0,306	0,923	-1	-1	4
6152	301	-800	-600	-1	-1	-1	-1	4	-800	-600	-1	-1	-1	-1	4
6192	302	-800	-600	-1	-1	-1	-1	4	-800	-600	-1	-1	-1	-1	4
6212	303	-800	-600	-1	-1	-1	-1	4	-800	-600	-1	-1	-1	-1	4
6232	304	-800	-600	-1	-1	-1	-1	4	-800	-600	-1	-1	-1	-1	4
6252	305	-800	-600	-1	-1	-1	-1	4	-800	-600	-1	-1	-1	-1	4
6272	306	-800	-600	0,449	0,922	-1	-1	4	-800	-600	0,301	0,925	-1	-1	4
6291	307	-800	-600	-1	-1	-1	-1	4	-800	-600	-1	-1	-1	-1	4
6311	308	-800	-600	-1	-1	-1	-1	4	-800	-600	-1	-1	-1	-1	4
6331	309	-800	-600	0,447	0,922	-1	-1	4	-800	-600	0,299	0,925	-1	-1	4
6351	310	-800	-600	0,446	0,922	-1	-1	4	-800	-600	0,298	0,925	-1	-1	4
6371	311	-800	-600	-1	-1	-1	-1	4	-800	-600	-1	-1	-1	-1	4
6391	312	-800	-600	0,444	0,922	-1	-1	4	-800	-600	0,296	0,926	-1	-1	4
6411	313	-800	-600	0,443	0,922	-1	-1	4	-800	-600	0,295	0,926	-1	-1	4
6431	314	-800	-600	-1	-1	-1	-1	4	-800	-600	-1	-1	-1	-1	4
6451	315	-800	-600	0,441	0,922	-1	-1	4	-800	-600	0,441	0,922	-1	-1	4
6471	316	-800	-600	0,44	0,922	-1	-1	4	-800	-600	0,292	0,927	-1	-1	4
6491	317	-800	-600	-1	-1	-1	-1	4	-800	-600	-1	-1	-1	-1	4
6511	318	-800	-600	0,439	0,922	-1	-1	4	-800	-600	0,291	0,928	-1	-1	4
6531	319	-800	-600	0,29	0,928	-1	-1	4	-800	-600	0,29	0,928	-1	-1	4
6551	320	-800	-600	-1	-1	-1	-1	4	-800	-600	-1	-1	-1	-1	4
6570	321	-800	-600	0,29	0,928	-1	-1	4	-800	-600	0,29	0,928	-1	-1	4
6590	322	-800	-600	0,438	0,923	-1	-1	4	-800	-600	0,29	0,928	-1	-1	4
6610	323	-800	-600	-1	-1	-1	-1	4	-800	-600	-1	-1	-1	-1	4
6630	324	-800	-600	0,438	0,923	-1	-1	4	-800	-600	0,29	0,928	-1	-1	4
6650	325	-800	-600	0,438	0,923	-1	-1	4	-800	-600	0,438	0,923	-1	-1	4
6670	326	-800	-600	-1	-1	-1	-1	4	-800	-600	-1	-1	-1	-1	4
6690	327	-800	-600	-1	-1	-1	-1	4	-800	-600	-1	-1	-1	-1	4
6710	328	-800	-600	0,291	0,928	-1	-1	4	-800	-600	0,291	0,928	-1	-1	4
6730	329	-800	-600	0,435	0,924	-1	-1	4	-800	-600	0,435	0,924	-1	-1	4
6770	330	-800	-600	-1	-1	-1	-1	4	-800	-600	-1	-1	-1	-1	4
6790	331	-800	-600	0,291	0,929	-1	-1	4	-800	-600	0,291	0,929	-1	-1	4
6810	332	-800	-600	0,439	0,923	-1	-1	4	-800	-600	0,439	0,923	-1	-1	4
6850	333	-800	-600	0,438	0,923	-1	-1	4	-800	-600	0,29	0,93	-1	-1	4
6870	334	-800	-600	0,433	0,924	-1	-1	4	-800	-600	0,285	0,931	-1	-1	4
6889	335	-800	-600	0,289	0,93	-1	-1	4	866	302	0,289	0,93	429,802	3,751	0
6909	336	-800	-600	0,289	0,931	-1	-1	4	861	307	0,289	0,931	429,733	3,689	0
6929	337	-800	-600	0,288	0,932	-1	-1	4	877	306	0,288	0,932	429,67	3,579	0
6949	338	-800	-600	0,288	0,932	-1	-1	4	880	316	0,288	0,932	429,62	3,564	0
6969	339	-800	-600	0,431	0,926	-1	-1	4	-800	-600	0,431	0,926	-1	-1	4
6989	340	-800	-600	0,287	0,934	-1	-1	4	864	318	0,287	0,934	428,671	3,668	0
7009	341	-800	-600	0,287	0,934	-1	-1	4	854	311	0,287	0,934	428,662	3,679	0
7029	342	-800	-600	-1	-1	-1	-1	4	-800	-600	-1	-1	-1	-1	4
7049	343	-800	-600	0,286	0,935	-1	-1	4	859	306	0,286	0,935	429,186	3,663	0
7069	344	-800	-600	-1	-1	-1	-1	4	-800	-600	-1	-1	-1	-1	4
7089	345	-800	-600	0,455	0,848	-1	-1	4	-800	-600	0,286	0,935	-1	-1	4
7109	346	897	611	0,455	0,848	429,281	3,881	0	856	306	0,286	0,935	429,281	3,576	0
7129	347	-800	-600	-1	-1	-1	-1	4	-800	-600	-1	-1	-1	-1	4
7149	348	896	600	0,455	0,849	429,325	3,856	0	876	309	0,286	0,935	429,325	3,515	0
7171	349	-800	-600	0,454	0,849	-1	-1	4	-800	-600	0,286	0,936	-1	-1	4
7188	350	-800	-600	-1	-1	-1	-1	4	-800	-600	-1	-1	-1	-1	4
7210	351	-800	-600	0,454	0,849	-1	-1	4	-800	-600	0,286	0,936	-1	-1	4
7228	352	-800	-600	0,286	0,936	-1	-1	4	-800	-600	0,286	0,936	-1	-1	4
7250	353	-800	-600	-1	-1	-1	-1	4	-800	-600	-1	-1	-1	-1	4
7268	354	-800	-600	-1	-1	-1	-1	4	-800	-600	-1	-1	-1	-1	4
7288	355	-800	-600	0,455	0,849	-1	-1	4	-800	-600	0,286	0,936	-1	-1	4
7308	356	-800	-600	-1	-1	-1	-1	4	-800	-600	-1	-1	-1	-1	4
7328	357	-800	-600	0,455	0,85	-1	-1	4	-800	-600	0,287	0,936	-1	-1	4
7348	358	-800	-600	0,455	0,849	-1	-1	4	-800	-600	0,287	0,936	-1	-1	4
7369	359	-800	-600	-1	-1	-1	-1	4	-800	-600	-1	-1	-1	-1	4
7388	360	-800	-600	0,456	0,849	-1	-1	4	-800	-600	0,287	0,935	-1	-1	4
7408	361	-800	-600	0,456	0,849	-1	-1	4	-800	-600	0,287	0,935	-1	-1	4
7428	362	-800	-600	-1	-1	-1	-1	4	-800	-600	-1	-1	-1	-1	4
7448	363	-800	-600	0,456	0,849	-1	-1	4	-800	-600	0,287	0,935	-1	-1	4
7468	364	-800	-600	0,456	0,849	-1	-1	4	-800	-600	0,287	0,935	-1	-1	4
7488	365	-800	-600	-1	-1	-1	-1	4	-800	-600	-1	-1	-1	-1	4
7508	366	-800	-600	0,456	0,848	-1	-1	4	-800	-600	0,287	0,935	-1	-1	4
7528	367	-800	-600	0,456	0,848	-1	-1	4	-800	-600	0,287	0,935	-1	-1	4
7547	368	-800	-600	-1	-1	-1	-1	4	-800	-600	-1	-1	-1	-1	4
7568	369	-800	-600	0,288	0,934	-1	-1	4	-800	-600	0,288	0,934	-1	-1	4
7587	370	-800	-600	0,288	0,934	-1	-1	4	-800	-600	0,288	0,934	-1	-1	4
7609	371	-800	-600	-1	-1	-1	-1	4	-800	-600	-1	-1	-1	-1	4
7627	372	-800	-600	0,435	0,926	-1	-1	4	-800	-600	0,288	0,933	-1	-1	4
7649	373	-800	-600	0,288	0,933	-1	-1	4	-800	-600	0,288	0,933	-1	-1	4
7667	374	-800	-600	-1	-1	-1	-1	4	-800	-600	-1	-1	-1	-1	4
7689	375	-800	-600	0,457	0,848	-1	-1	4	-800	-600	0,288	0,933	-1	-1	4
7707	376	-800	-600	0,289	0,933	-1	-1	4	-800	-600	0,289	0,933	-1	-1	4
7729	377	-800	-600	-1	-1	-1	-1	4	-800	-600	-1	-1	-1	-1	4
7747	378	-800	-600	0,289	0,933	-1	-1	4	-800	-600	0,289	0,933	-1	-1	4
7767	379	-800	-600	0,458	0,848	-1	-1	4	-800	-600	0,289	0,933	-1	-1	4
7786	380	-800	-600	-1	-1	-1	-1	4	-800	-600	-1	-1	-1	-1	4
7808	381	-800	-600	0,458	0,848	-1	-1	4	-800	-600	0,289	0,933	-1	-1	4
7826	382	-800	-600	0,289	0,934	-1	-1	4	-800	-600	0,289	0,934	-1	-1	4
7846	383	-800	-600	-1	-1	-1	-1	4	-800	-600	-1	-1	-1	-1	4
7866	384	-800	-600	0,458	0,848	-1	-1	4	-800	-600	0,289	0,934	-1	-1	4
7886	385	-800	-600	0,457	0,848	-1	-1	4	-800	-600	0,289	0,934	-1	-1	4
7906	386	-800	-600	-1	-1	-1	-1	4	-800	-600	-1	-1	-1	-1	4
7926	387	-800	-600	0,288	0,934	-1	-1	4	-800	-600	0,288	0,934	-1	-1	4
7946	388	-800	-600	0,457	0,848	-1	-1	4	-800	-600	0,288	0,934	-1	-1	4
7966	389	-800	-600	-1	-1	-1	-1	4	-800	-600	-1	-1	-1	-1	4
7986	390	-800	-600	0,457	0,849	-1	-1	4	-800	-600	0,288	0,935	-1	-1	4
8006	391	-800	-600	0,457	0,85	-1	-1	4	-800	-600	0,288	0,935	-1	-1	4
8026	392	-800	-600	-1	-1	-1	-1	4	-800	-600	-1	-1	-1	-1	4
8046	393	-800	-600	0,457	0,85	-1	-1	4	-800	-600	0,288	0,936	-1	-1	4
8065	394	-800	-600	0,457	0,85	-1	-1	4	-800	-600	0,288	0,936	-1	-1	4
8085	395	-800	-600	-1	-1	-1	-1	4	-800	-600	-1	-1	-1	-1	4
8105	396	-800	-600	-1	-1	-1	-1	4	-800	-600	-1	-1	-1	-1	4
8125	397	-800	-600	0,456	0,85	-1	-1	4	-800	-600	0,288	0,936	-1	-1	4
8145	398	-800	-600	-1	-1	-1	-1	4	-800	-600	-1	-1	-1	-1	4
8165	399	-800	-600	0,288	0,937	-1	-1	4	-800	-600	0,288	0,937	-1	-1	4
8185	400	-800	-600	0,287	0,937	-1	-1	4	-800	-600	0,287	0,937	-1	-1	4
8205	401	-800	-600	-1	-1	-1	-1	4	-800	-600	-1	-1	-1	-1	4
8225	402	-800	-600	0,434	0,928	-1	-1	4	-800	-600	0,287	0,938	-1	-1	4
8245	403	-800	-600	0,433	0,928	-1	-1	4	-800	-600	0,286	0,938	-1	-1	4
8265	404	-800	-600	-1	-1	-1	-1	4	-800	-600	-1	-1	-1	-1	4
8285	405	-800	-600	0,431	0,929	-1	-1	4	-800	-600	0,284	0,939	-1	-1	4
8305	406	-800	-600	0,431	0,929	-1	-1	4	-800	-600	0,283	0,94	-1	-1	4
8325	407	-800	-600	-1	-1	-1	-1	4	-800	-600	-1	-1	-1	-1	4
8345	408	-800	-600	0,43	0,929	-1	-1	4	-800	-600	0,283	0,939	-1	-1	4
8365	409	-800	-600	0,43	0,928	-1	-1	4	-800	-600	0,283	0,939	-1	-1	4
8384	410	-800	-600	-1	-1	-1	-1	4	-800	-600	-1	-1	-1	-1	4
8404	411	-800	-600	0,431	0,928	-1	-1	4	-800	-600	0,284	0,938	-1	-1	4
8424	412	-800	-600	0,432	0,928	-1	-1	4	-800	-600	0,432	0,928	-1	-1	4
8444	413	-800	-600	-1	-1	-1	-1	4	-800	-600	-1	-1	-1	-1	4
8464	414	-800	-600	0,287	0,936	-1	-1	4	-800	-600	0,287	0,936	-1	-1	4
8484	415	-800	-600	-1	-1	-1	-1	4	-800	-600	-1	-1	-1	-1	4
8504	416	-800	-600	0,433	0,929	-1	-1	4	-800	-600	0,433	0,929	-1	-1	4
8524	417	-800	-600	0,439	0,928	-1	-1	4	-800	-600	0,292	0,935	-1	-1	4
8544	418	-800	-600	0,266	0,929	-1	-1	4	-800	-600	0,266	0,929	-1	-1	4
8564	419	-800	-600	-1	-1	-1	-1	4	-800	-600	-1	-1	-1	-1	4
8584	420	-800	-600	0,443	0,928	-1	-1	4	-800	-600	0,27	0,858	-1	-1	4
8604	421	-800	-600	0,439	0,929	-1	-1	4	-800	-600	0,266	0,859	-1	-1	4
8624	422	-800	-600	0,444	0,928	-1	-1	4	-800	-600	0,271	0,857	-1	-1	4
8644	423	-800	-600	0,445	0,928	-1	-1	4	-800	-600	0,445	0,928	-1	-1	4
8663	424	-800	-600	-1	-1	-1	-1	4	-800	-600	-1	-1	-1	-1	4
8683	425	-800	-600	0,445	0,928	-1	-1	4	-800	-600	0,272	0,857	-1	-1	4
8703	426	-800	-600	-1	-1	-1	-1	4	-800	-600	-1	-1	-1	-1	4
8723	427	-800	-600	0,445	0,928	-1	-1	4	-800	-600	0,445	0,928	-1	-1	4
8743	428	-800	-600	-1	-1	-1	-1	4	-800	-600	-1	-1	-1	-1	4
8763	429	-800	-600	-1	-1	-1	-1	4	-800	-600	-1	-1	-1	-1	4
8783	430	-800	-600	0,444	0,93	-1	-1	4	-800	-600	0,444	0,93	-1	-1	4
8803	431	-800	-600	0,443	0,931	-1	-1	4	-800	-600	0,27	0,862	-1	-1	4
8823	432	-800	-600	-1	-1	-1	-1	4	-800	-600	-1	-1	-1	-1	4
8843	433	-800	-600	-1	-1	-1	-1	4	-800	-600	-1	-1	-1	-1	4
8863	434	-800	-600	0,44	0,934	-1	-1	4	-800	-600	0,44	0,934	-1	-1	4
8883	435	-800	-600	-1	-1	-1	-1	4	-800	-600	-1	-1	-1	-1	4
8903	436	-800	-600	0,291	0,943	-1	-1	4	-800	-600	0,291	0,943	-1	-1	4
8923	437	-800	-600	0,457	0,857	-1	-1	4	-800	-600	0,289	0,944	-1	-1	4
8943	438	-800	-600	-1	-1	-1	-1	4	-800	-600	-1	-1	-1	-1	4
8963	439	-800	-600	0,455	0,857	-1	-1	4	-800	-600	0,287	0,945	-1	-1	4
8982	440	-800	-600	0,286	0,945	-1	-1	4	-800	-600	0,286	0,945	-1	-1	4
9002	441	-800	-600	-1	-1	-1	-1	4	-800	-600	-1	-1	-1	-1	4
9022	442	-800	-600	0,453	0,857	-1	-1	4	-800	-600	0,285	0,945	-1	-1	4
9042	443	-800	-600	0,453	0,857	-1	-1	4	-800	-600	0,285	0,945	-1	-1	4
9062	444	-800	-600	-1	-1	-1	-1	4	-800	-600	-1	-1	-1	-1	4
9082	445	-800	-600	0,285	0,946	-1	-1	4	-800	-600	0,285	0,946	-1	-1	4
9102	446	-800	-600	0,453	0,858	-1	-1	4	-800	-600	0,285	0,946	-1	-1	4
9122	447	-800	-600	-1	-1	-1	-1	4	-800	-600	-1	-1	-1	-1	4
9142	448	-800	-600	0,286	0,946	-1	-1	4	-800	-600	0,286	0,946	-1	-1	4
9162	449	-800	-600	0,431	0,853	-1	-1	4	-800	-600	0,287	0,945	-1	-1	4
9182	450	-800	-600	-1	-1	-1	-1	4	-800	-600	-1	-1	-1	-1	4
9202	451	-800	-600	0,288	0,945	-1	-1	4	-800	-600	0,288	0,945	-1	-1	4
9222	452	-800	-600	0,456	0,858	-1	-1	4	-800	-600	0,288	0,945	-1	-1	4
9242	453	-800	-600	-1	-1	-1	-1	4	-800	-600	-1	-1	-1	-1	4
9261	454	-800	-600	0,289	0,946	-1	-1	4	-800	-600	0,289	0,946	-1	-1	4
9281	455	-800	-600	0,457	0,859	-1	-1	4	-800	-600	0,289	0,946	-1	-1	4
9301	456	-800	-600	-1	-1	-1	-1	4	-800	-600	-1	-1	-1	-1	4
9321	457	-800	-600	0,458	0,859	-1	-1	4	-800	-600	0,29	0,946	-1	-1	4
9341	458	-800	-600	0,29	0,946	-1	-1	4	-800	-600	0,29	0,946	-1	-1	4
9361	459	-800	-600	-1	-1	-1	-1	4	-800	-600	-1	-1	-1	-1	4
9381	460	-800	-600	0,434	0,854	-1	-1	4	-800	-600	0,29	0,947	-1	-1	4
9401	461	-800	-600	0,29	0,947	-1	-1	4	-800	-600	0,29	0,947	-1	-1	4
9421	462	-800	-600	-1	-1	-1	-1	4	-800	-600	-1	-1	-1	-1	4
9441	463	-800	-600	0,29	0,947	-1	-1	4	-800	-600	0,29	0,947	-1	-1	4
9461	464	-800	-600	0,29	0,946	-1	-1	4	-800	-600	0,29	0,946	-1	-1	4
9481	465	-800	-600	-1	-1	-1	-1	4	-800	-600	-1	-1	-1	-1	4
9501	466	-800	-600	0,458	0,858	-1	-1	4	-800	-600	0,29	0,946	-1	-1	4
9521	467	-800	-600	0,457	0,858	-1	-1	4	-800	-600	0,289	0,946	-1	-1	4
9541	468	-800	-600	-1	-1	-1	-1	4	-800	-600	-1	-1	-1	-1	4
9561	469	-800	-600	0,289	0,946	-1	-1	4	-800	-600	0,289	0,946	-1	-1	4
9580	470	-800	-600	0,456	0,858	-1	-1	4	-800	-600	0,288	0,946	-1	-1	4
9600	471	-800	-600	-1	-1	-1	-1	4	-800	-600	-1	-1	-1	-1	4
9620	472	-800	-600	0,455	0,858	-1	-1	4	-800	-600	0,287	0,946	-1	-1	4
9640	473	-800	-600	0,454	0,858	-1	-1	4	-800	-600	0,287	0,947	-1	-1	4
9660	474	-800	-600	-1	-1	-1	-1	4	-800	-600	-1	-1	-1	-1	4
9680	475	-800	-600	0,453	0,858	-1	-1	4	-800	-600	0,285	0,947	-1	-1	4
9700	476	-800	-600	0,452	0,858	-1	-1	4	-800	-600	0,285	0,948	-1	-1	4
9720	477	-800	-600	-1	-1	-1	-1	4	-800	-600	-1	-1	-1	-1	4
9740	478	-800	-600	0,45	0,858	-1	-1	4	-800	-600	0,283	0,948	-1	-1	4
9760	479	-800	-600	0,449	0,858	-1	-1	4	-800	-600	0,282	0,949	-1	-1	4
9780	480	-800	-600	-1	-1	-1	-1	4	-800	-600	-1	-1	-1	-1	4
9800	481	-800	-600	0,448	0,857	-1	-1	4	-800	-600	0,28	0,948	-1	-1	4
9820	482	-800	-600	0,447	0,857	-1	-1	4	-800	-600	0,28	0,948	-1	-1	4
9840	483	-800	-600	-1	-1	-1	-1	4	-800	-600	-1	-1	-1	-1	4
9859	484	-800	-600	0,446	0,856	-1	-1	4	-800	-600	0,279	0,948	-1	-1	4
9879	485	-800	-600	0,446	0,856	-1	-1	4	-800	-600	0,278	0,947	-1	-1	4
9899	486	-800	-600	-1	-1	-1	-1	4	-800	-600	-1	-1	-1	-1	4
9919	487	-800	-600	0,446	0,855	-1	-1	4	-800	-600	0,278	0,947	-1	-1	4
9939	488	-800	-600	0,446	0,855	-1	-1	4	-800	-600	0,278	0,946	-1	-1	4
9959	489	-800	-600	-1	-1	-1	-1	4	-800	-600	-1	-1	-1	-1	4
9979	490	-800	-600	0,447	0,855	-1	-1	4	-800	-600	0,279	0,946	-1	-1	4
9999	491	-800	-600	0,447	0,854	-1	-1	4	-800	-600	0,279	0,945	-1	-1	4
10019	492	-800	-600	-1	-1	-1	-1	4	-800	-600	-1	-1	-1	-1	4
10039	493	-800	-600	0,447	0,854	-1	-1	4	-800	-600	0,279	0,945	-1	-1	4
10059	494	-800	-600	0,447	0,854	-1	-1	4	-800	-600	0,279	0,944	-1	-1	4
10079	495	-800	-600	-1	-1	-1	-1	4	-800	-600	-1	-1	-1	-1	4
10099	496	-800	-600	0,279	0,944	-1	-1	4	-800	-600	0,279	0,944	-1	-1	4
10119	497	-800	-600	0,28	0,944	-1	-1	4	-800	-600	0,28	0,944	-1	-1	4
10139	498	-800	-600	-1	-1	-1	-1	4	-800	-600	-1	-1	-1	-1	4
10158	499	-800	-600	0,447	0,852	-1	-1	4	-800	-600	0,28	0,943	-1	-1	4
10178	500	-800	-600	0,279	0,943	-1	-1	4	-800	-600	0,279	0,943	-1	-1	4
10198	501	-800	-600	-1	-1	-1	-1	4	-800	-600	-1	-1	-1	-1	4
10218	502	-800	-600	0,447	0,851	-1	-1	4	-800	-600	0,279	0,942	-1	-1	4
10238	503	-800	-600	0,447	0,851	-1	-1	4	-800	-600	0,279	0,942	-1	-1	4
10258	504	-800	-600	-1	-1	-1	-1	4	-800	-600	-1	-1	-1	-1	4
10278	505	-800	-600	0,279	0,942	-1	-1	4	-800	-600	0,279	0,942	-1	-1	4
10298	506	-800	-600	0,447	0,851	-1	-1	4	-800	-600	0,279	0,942	-1	-1	4
10318	507	-800	-600	-1	-1	-1	-1	4	-800	-600	-1	-1	-1	-1	4
10338	508	-800	-600	0,278	0,941	-1	-1	4	-800	-600	0,278	0,941	-1	-1	4
10358	509	-800	-600	0,278	0,941	-1	-1	4	-800	-600	0,278	0,941	-1	-1	4
10378	510	-800	-600	-1	-1	-1	-1	4	-800	-600	-1	-1	-1	-1	4
10398	511	-800	-600	0,422	0,845	-1	-1	4	-800	-600	0,278	0,942	-1	-1	4
10418	512	-800	-600	0,278	0,942	-1	-1	4	-800	-600	0,278	0,942	-1	-1	4
10438	513	-800	-600	-1	-1	-1	-1	4	-800	-600	-1	-1	-1	-1	4
10457	514	-800	-600	0,446	0,851	-1	-1	4	-800	-600	0,278	0,942	-1	-1	4
10477	515	-800	-600	0,446	0,851	-1	-1	4	-800	-600	0,278	0,942	-1	-1	4
10497	516	-800	-600	-1	-1	-1	-1	4	-800	-600	-1	-1	-1	-1	4
10517	517	-800	-600	0,421	0,846	-1	-1	4	-800	-600	0,278	0,943	-1	-1	4
10537	518	-800	-600	0,446	0,852	-1	-1	4	-800	-600	0,278	0,943	-1	-1	4
10557	519	-800	-600	-1	-1	-1	-1	4	-800	-600	-1	-1	-1	-1	4
10577	520	-800	-600	0,446	0,852	-1	-1	4	-800	-600	0,278	0,943	-1	-1	4
10597	521	-800	-600	-1	-1	-1	-1	4	-800	-600	-1	-1	-1	-1	4
10617	522	-800	-600	-1	-1	-1	-1	4	-800	-600	-1	-1	-1	-1	4
10637	523	-800	-600	0,447	0,852	-1	-1	4	-800	-600	0,279	0,943	-1	-1	4
10657	524	-800	-600	0,423	0,848	-1	-1	4	-800	-600	0,279	0,943	-1	-1	4
10677	525	-800	-600	-1	-1	-1	-1	4	-800	-600	-1	-1	-1	-1	4
10697	526	-800	-600	0,28	0,944	-1	-1	4	-800	-600	0,28	0,944	-1	-1	4
10717	527	-800	-600	0,28	0,944	-1	-1	4	-800	-600	0,28	0,944	-1	-1	4
10737	528	-800	-600	-1	-1	-1	-1	4	-800	-600	-1	-1	-1	-1	4
10757	529	-800	-600	0,448	0,854	-1	-1	4	-800	-600	0,28	0,944	-1	-1	4
10776	530	-800	-600	0,424	0,849	-1	-1	4	-800	-600	0,281	0,945	-1	-1	4
10796	531	-800	-600	-1	-1	-1	-1	4	-800	-600	-1	-1	-1	-1	4
10816	532	-800	-600	0,281	0,945	-1	-1	4	-800	-600	0,281	0,945	-1	-1	4
10836	533	-800	-600	0,424	0,849	-1	-1	4	-800	-600	0,281	0,945	-1	-1	4
10856	534	-800	-600	-1	-1	-1	-1	4	-800	-600	-1	-1	-1	-1	4
10876	535	-800	-600	0,281	0,945	-1	-1	4	-800	-600	0,281	0,945	-1	-1	4
10896	536	-800	-600	0,424	0,85	-1	-1	4	-800	-600	0,281	0,945	-1	-1	4
10916	537	-800	-600	-1	-1	-1	-1	4	-800	-600	-1	-1	-1	-1	4
10936	538	-800	-600	0,425	0,85	-1	-1	4	-800	-600	0,281	0,946	-1	-1	4
10956	539	-800	-600	0,425	0,85	-1	-1	4	-800	-600	0,281	0,946	-1	-1	4
10976	540	-800	-600	-1	-1	-1	-1	4	-800	-600	-1	-1	-1	-1	4
10996	541	-800	-600	0,425	0,851	-1	-1	4	-800	-600	0,281	0,946	-1	-1	4
11016	542	-800	-600	0,281	0,946	-1	-1	4	-800	-600	0,281	0,946	-1	-1	4
11035	543	-800	-600	-1	-1	-1	-1	4	-800	-600	-1	-1	-1	-1	4
11055	544	-800	-600	0,449	0,856	-1	-1	4	-800	-600	0,281	0,947	-1	-1	4
11075	545	-800	-600	0,425	0,852	-1	-1	4	-800	-600	0,281	0,947	-1	-1	4
11095	546	-800	-600	-1	-1	-1	-1	4	-800	-600	-1	-1	-1	-1	4
11115	547	-800	-600	0,282	0,947	-1	-1	4	-800	-600	0,282	0,947	-1	-1	4
11135	548	-800	-600	0,282	0,947	-1	-1	4	-800	-600	0,282	0,947	-1	-1	4
11155	549	-800	-600	-1	-1	-1	-1	4	-800	-600	-1	-1	-1	-1	4
11175	550	-800	-600	0,281	0,948	-1	-1	4	-800	-600	0,281	0,948	-1	-1	4
11195	551	-800	-600	0,425	0,853	-1	-1	4	-800	-600	0,281	0,948	-1	-1	4
11215	552	-800	-600	-1	-1	-1	-1	4	-800	-600	-1	-1	-1	-1	4
11235	553	-800	-600	0,449	0,857	-1	-1	4	-800	-600	0,282	0,947	-1	-1	4
11255	554	-800	-600	0,282	0,947	-1	-1	4	-800	-600	0,282	0,947	-1	-1	4
11275	555	-800	-600	-1	-1	-1	-1	4	-800	-600	-1	-1	-1	-1	4
11295	556	-800	-600	0,425	0,852	-1	-1	4	-800	-600	0,282	0,947	-1	-1	4
11315	557	-800	-600	0,425	0,853	-1	-1	4	-800	-600	0,282	0,947	-1	-1	4
11335	558	-800	-600	-1	-1	-1	-1	4	-800	-600	-1	-1	-1	-1	4
11354	559	-800	-600	0,282	0,948	-1	-1	4	-800	-600	0,282	0,948	-1	-1	4
11374	560	-800	-600	0,283	0,948	-1	-1	4	-800	-600	0,283	0,948	-1	-1	4
11394	561	-800	-600	-1	-1	-1	-1	4	-800	-600	-1	-1	-1	-1	4
11414	562	-800	-600	0,427	0,854	-1	-1	4	-800	-600	0,284	0,948	-1	-1	4
11434	563	-800	-600	0,452	0,859	-1	-1	4	-800	-600	0,284	0,948	-1	-1	4
11454	564	-800	-600	-1	-1	-1	-1	4	-800	-600	-1	-1	-1	-1	4
11474	565	-800	-600	0,452	0,86	-1	-1	4	-800	-600	0,284	0,949	-1	-1	4
11494	566	-800	-600	0,452	0,861	-1	-1	4	-800	-600	0,284	0,95	-1	-1	4
11514	567	-800	-600	-1	-1	-1	-1	4	-800	-600	-1	-1	-1	-1	4
11534	568	-800	-600	0,453	0,862	-1	-1	4	-800	-600	0,284	0,951	-1	-1	4
11554	569	-800	-600	0,284	0,951	-1	-1	4	-800	-600	0,284	0,951	-1	-1	4
11574	570	-800	-600	-1	-1	-1	-1	4	-800	-600	-1	-1	-1	-1	4
11594	571	-800	-600	0,453	0,864	-1	-1	4	-800	-600	0,284	0,952	-1	-1	4
11614	572	-800	-600	0,452	0,864	-1	-1	4	-800	-600	0,284	0,952	-1	-1	4
11633	573	-800	-600	-1	-1	-1	-1	4	-800	-600	-1	-1	-1	-1	4
11653	574	-800	-600	0,284	0,953	-1	-1	4	-800	-600	0,284	0,953	-1	-1	4
11673	575	-800	-600	0,452	0,865	-1	-1	4	-800	-600	0,284	0,953	-1	-1	4
11693	576	-800	-600	-1	-1	-1	-1	4	-800	-600	-1	-1	-1	-1	4
11713	577	-800	-600	0,284	0,953	-1	-1	4	-800	-600	0,284	0,953	-1	-1	4
11733	578	-800	-600	0,452	0,865	-1	-1	4	-800	-600	0,284	0,954	-1	-1	4
11753	579	-800	-600	-1	-1	-1	-1	4	-800	-600	-1	-1	-1	-1	4
11773	580	-800	-600	0,452	0,866	-1	-1	4	-800	-600	0,283	0,955	-1	-1	4
11793	581	-800	-600	0,283	0,955	-1	-1	4	-800	-600	0,283	0,955	-1	-1	4
11813	582	-800	-600	-1	-1	-1	-1	4	-800	-600	-1	-1	-1	-1	4
11833	583	-800	-600	0,45	0,866	-1	-1	4	-800	-600	0,283	0,956	-1	-1	4
11853	584	-800	-600	0,282	0,956	-1	-1	4	-800	-600	0,282	0,956	-1	-1	4
11873	585	-800	-600	-1	-1	-1	-1	4	-800	-600	-1	-1	-1	-1	4
11893	586	-800	-600	0,45	0,866	-1	-1	4	-800	-600	0,282	0,955	-1	-1	4
11913	587	-800	-600	0,45	0,865	-1	-1	4	-800	-600	0,282	0,955	-1	-1	4
11933	588	-800	-600	-1	-1	-1	-1	4	-800	-600	-1	-1	-1	-1	4
11952	589	-800	-600	0,449	0,864	-1	-1	4	-800	-600	0,282	0,954	-1	-1	4
11972	590	-800	-600	0,449	0,864	-1	-1	4	-800	-600	0,282	0,954	-1	-1	4
11992	591	-800	-600	-1	-1	-1	-1	4	-800	-600	-1	-1	-1	-1	4
12014	592	-800	-600	0,449	0,864	-1	-1	4	-800	-600	0,281	0,953	-1	-1	4
12032	593	-800	-600	0,449	0,864	-1	-1	4	-800	-600	0,282	0,953	-1	-1	4
12052	594	-800	-600	-1	-1	-1	-1	4	-800	-600	-1	-1	-1	-1	4
12072	595	-800	-600	0,449	0,864	-1	-1	4	-800	-600	0,282	0,954	-1	-1	4
12094	596	-800	-600	0,281	0,954	-1	-1	4	-800	-600	0,281	0,954	-1	-1	4
12112	597	-800	-600	-1	-1	-1	-1	4	-800	-600	-1	-1	-1	-1	4
12132	598	-800	-600	0,449	0,864	-1	-1	4	-800	-600	0,281	0,954	-1	-1	4
12152	599	-800	-600	0,281	0,954	-1	-1	4	-800	-600	0,281	0,954	-1	-1	4
12172	600	-800	-600	-1	-1	-1	-1	4	-800	-600	-1	-1	-1	-1	4
12192	601	-800	-600	0,449	0,864	-1	-1	4	-800	-600	0,281	0,954	-1	-1	4
12214	602	-800	-600	0,449	0,864	-1	-1	4	-800	-600	0,282	0,954	-1	-1	4
12231	603	-800	-600	-1	-1	-1	-1	4	-800	-600	-1	-1	-1	-1	4
12251	604	-800	-600	0,449	0,864	-1	-1	4	-800	-600	0,282	0,954	-1	-1	4
12271	605	-800	-600	0,449	0,864	-1	-1	4	-800	-600	0,282	0,954	-1	-1	4
12291	606	-800	-600	-1	-1	-1	-1	4	-800	-600	-1	-1	-1	-1	4
12311	607	-800	-600	0,449	0,863	-1	-1	4	-800	-600	0,281	0,953	-1	-1	4
12331	608	-800	-600	0,449	0,863	-1	-1	4	-800	-600	0,282	0,953	-1	-1	4
12351	609	-800	-600	-1	-1	-1	-1	4	-800	-600	-1	-1	-1	-1	4
12371	610	-800	-600	0,424	0,857	-1	-1	4	-800	-600	0,281	0,952	-1	-1	4
12391	611	-800	-600	0,424	0,857	-1	-1	4	-800	-600	0,281	0,952	-1	-1	4
12411	612	-800	-600	-1	-1	-1	-1	4	-800	-600	-1	-1	-1	-1	4
12431	613	-800	-600	0,448	0,861	-1	-1	4	-800	-600	0,281	0,951	-1	-1	4
12451	614	-800	-600	0,423	0,856	-1	-1	4	-800	-600	0,28	0,951	-1	-1	4
12471	615	-800	-600	-1	-1	-1	-1	4	-800	-600	-1	-1	-1	-1	4
12491	616	-800	-600	0,28	0,952	-1	-1	4	-800	-600	0,28	0,952	-1	-1	4
12511	617	-800	-600	0,28	0,953	-1	-1	4	-800	-600	0,28	0,953	-1	-1	4
12531	618	-800	-600	-1	-1	-1	-1	4	-800	-600	-1	-1	-1	-1	4
12550	619	-800	-600	0,447	0,862	-1	-1	4	-800	-600	0,279	0,953	-1	-1	4
12570	620	-800	-600	0,279	0,953	-1	-1	4	-800	-600	0,279	0,953	-1	-1	4
12590	621	-800	-600	-1	-1	-1	-1	4	-800	-600	-1	-1	-1	-1	4
12613	622	-800	-600	0,446	0,862	-1	-1	4	-800	-600	0,278	0,953	-1	-1	4
12630	623	-800	-600	0,279	0,952	-1	-1	4	-800	-600	0,279	0,952	-1	-1	4
12670	624	-800	-600	-1	-1	-1	-1	4	-800	-600	-1	-1	-1	-1	4
12690	625	-800	-600	0,448	0,86	-1	-1	4	-800	-600	0,28	0,95	-1	-1	4
12710	626	-800	-600	0,281	0,949	-1	-1	4	-800	-600	0,281	0,949	-1	-1	4
12730	627	-800	-600	-1	-1	-1	-1	4	-800	-600	-1	-1	-1	-1	4
12750	628	-800	-600	0,282	0,949	-1	-1	4	-800	-600	0,282	0,949	-1	-1	4
12770	629	-800	-600	0,45	0,86	-1	-1	4	-800	-600	0,283	0,95	-1	-1	4
12790	630	-800	-600	-1	-1	-1	-1	4	-800	-600	-1	-1	-1	-1	4
12810	631	-800	-600	0,449	0,861	-1	-1	4	-800	-600	0,281	0,951	-1	-1	4
12829	632	-800	-600	0,28	0,951	-1	-1	4	-800	-600	0,28	0,951	-1	-1	4
12850	633	-800	-600	-1	-1	-1	-1	4	-800	-600	-1	-1	-1	-1	4
12869	634	-800	-600	0,278	0,952	-1	-1	4	-800	-600	0,278	0,952	-1	-1	4
12889	635	-800	-600	-1	-1	-1	-1	4	-800	-600	-1	-1	-1	-1	4
12909	636	-800	-600	-1	-1	-1	-1	4	-800	-600	-1	-1	-1	-1	4
12929	637	-800	-600	0,424	0,941	-1	-1	4	-800	-600	0,424	0,941	-1	-1	4
12949	638	-800	-600	0,45	0,931	-1	-1	4	-800	-600	0,277	0,954	-1	-1	4
12989	639	-800	-600	-1	-1	-1	-1	4	-800	-600	-1	-1	-1	-1	4
13009	640	-800	-600	0,275	0,955	-1	-1	4	-800	-600	0,275	0,955	-1	-1	4
13029	641	-800	-600	0,274	0,955	-1	-1	4	-800	-600	0,274	0,955	-1	-1	4
13049	642	-800	-600	-1	-1	-1	-1	4	-800	-600	-1	-1	-1	-1	4
13069	643	-800	-600	0,42	0,941	-1	-1	4	-800	-600	0,273	0,955	-1	-1	4
13089	644	-800	-600	0,419	0,941	-1	-1	4	-800	-600	0,419	0,941	-1	-1	4
13109	645	-800	-600	-1	-1	-1	-1	4	-800	-600	-1	-1	-1	-1	4
13129	646	-800	-600	0,418	0,941	-1	-1	4	-800	-600	0,272	0,955	-1	-1	4
13148	647	-800	-600	0,419	0,941	-1	-1	4	-800	-600	0,272	0,954	-1	-1	4
13169	648	-800	-600	-1	-1	-1	-1	4	-800	-600	-1	-1	-1	-1	4
13188	649	-800	-600	0,42	0,94	-1	-1	4	-800	-600	0,273	0,953	-1	-1	4
13209	650	-800	-600	0,421	0,939	-1	-1	4	-800	-600	0,273	0,953	-1	-1	4
13228	651	-800	-600	-1	-1	-1	-1	4	-800	-600	-1	-1	-1	-1	4
13249	652	-800	-600	0,421	0,939	-1	-1	4	-800	-600	0,274	0,953	-1	-1	4
13268	653	-800	-600	0,421	0,939	-1	-1	4	-800	-600	0,421	0,939	-1	-1	4
13290	654	-800	-600	-1	-1	-1	-1	4	-800	-600	-1	-1	-1	-1	4
13308	655	-800	-600	0,421	0,939	-1	-1	4	-800	-600	0,273	0,952	-1	-1	4
13330	656	-800	-600	0,42	0,94	-1	-1	4	-800	-600	0,273	0,952	-1	-1	4
13348	657	-800	-600	-1	-1	-1	-1	4	-800	-600	-1	-1	-1	-1	4
13370	658	-800	-600	0,446	0,929	-1	-1	4	-800	-600	0,272	0,953	-1	-1	4
13388	659	-800	-600	0,419	0,939	-1	-1	4	-800	-600	0,271	0,952	-1	-1	4
13410	660	-800	-600	-1	-1	-1	-1	4	-800	-600	-1	-1	-1	-1	4
13428	661	-800	-600	0,418	0,938	-1	-1	4	-800	-600	0,27	0,952	-1	-1	4
13449	662	-800	-600	0,418	0,938	-1	-1	4	-800	-600	0,27	0,952	-1	-1	4
13467	663	-800	-600	-1	-1	-1	-1	4	-800	-600	-1	-1	-1	-1	4
13489	664	-800	-600	0,417	0,938	-1	-1	4	-800	-600	0,269	0,952	-1	-1	4
13507	665	-800	-600	0,417	0,938	-1	-1	4	-800	-600	0,269	0,953	-1	-1	4
13529	666	-800	-600	-1	-1	-1	-1	4	-800	-600	-1	-1	-1	-1	4
13547	667	-800	-600	0,416	0,939	-1	-1	4	-800	-600	0,416	0,939	-1	-1	4
13569	668	-800	-600	0,416	0,939	-1	-1	4	-800	-600	0,268	0,954	-1	-1	4
13587	669	-800	-600	-1	-1	-1	-1	4	-800	-600	-1	-1	-1	-1	4
13609	670	-800	-600	0,416	0,939	-1	-1	4	-800	-600	0,269	0,954	-1	-1	4
13627	671	-800	-600	0,416	0,939	-1	-1	4	-800	-600	0,269	0,953	-1	-1	4
13649	672	-800	-600	-1	-1	-1	-1	4	-800	-600	-1	-1	-1	-1	4
13667	673	-800	-600	0,417	0,939	-1	-1	4	-800	-600	0,269	0,953	-1	-1	4
13687	674	-800	-600	0,417	0,939	-1	-1	4	-800	-600	0,269	0,953	-1	-1	4
13707	675	-800	-600	-1	-1	-1	-1	4	-800	-600	-1	-1	-1	-1	4
13726	676	-800	-600	0,417	0,939	-1	-1	4	-800	-600	0,27	0,954	-1	-1	4
13746	677	-800	-600	0,444	0,93	-1	-1	4	-800	-600	0,27	0,954	-1	-1	4
13766	678	-800	-600	-1	-1	-1	-1	4	-800	-600	-1	-1	-1	-1	4
13786	679	-800	-600	0,271	0,954	-1	-1	4	-800	-600	0,271	0,954	-1	-1	4
13806	680	-800	-600	0,271	0,954	-1	-1	4	-800	-600	0,271	0,954	-1	-1	4
13826	681	-800	-600	-1	-1	-1	-1	4	-800	-600	-1	-1	-1	-1	4
13846	682	-800	-600	0,418	0,94	-1	-1	4	-800	-600	0,271	0,954	-1	-1	4
13866	683	-800	-600	0,271	0,954	-1	-1	4	-800	-600	0,271	0,954	-1	-1	4
13886	684	-800	-600	-1	-1	-1	-1	4	-800	-600	-1	-1	-1	-1	4
13906	685	-800	-600	0,418	0,94	-1	-1	4	-800	-600	0,271	0,954	-1	-1	4
13926	686	-800	-600	0,419	0,94	-1	-1	4	-800	-600	0,271	0,955	-1	-1	4
13946	687	-800	-600	-1	-1	-1	-1	4	-800	-600	-1	-1	-1	-1	4
13966	688	-800	-600	0,419	0,941	-1	-1	4	-800	-600	0,271	0,955	-1	-1	4
13986	689	-800	-600	0,419	0,941	-1	-1	4	-800	-600	0,271	0,955	-1	-1	4
14006	690	-800	-600	-1	-1	-1	-1	4	-800	-600	-1	-1	-1	-1	4
14025	691	-800	-600	0,419	0,941	-1	-1	4	-800	-600	0,271	0,955	-1	-1	4
14045	692	-800	-600	0,419	0,941	-1	-1	4	-800	-600	0,271	0,955	-1	-1	4
14066	693	-800	-600	-1	-1	-1	-1	4	-800	-600	-1	-1	-1	-1	4
14085	694	-800	-600	0,419	0,941	-1	-1	4	-800	-600	0,272	0,955	-1	-1	4
14105	695	-800	-600	0,419	0,941	-1	-1	4	-800	-600	0,272	0,955	-1	-1	4
14125	696	-800	-600	-1	-1	-1	-1	4	-800	-600	-1	-1	-1	-1	4
14145	697	-800	-600	0,419	0,941	-1	-1	4	-800	-600	0,271	0,955	-1	-1	4
14165	698	-800	-600	0,419	0,941	-1	-1	4	-800	-600	0,271	0,955	-1	-1	4
14185	699	-800	-600	-1	-1	-1	-1	4	-800	-600	-1	-1	-1	-1	4
14205	700	-800	-600	0,419	0,94	-1	-1	4	-800	-600	0,272	0,954	-1	-1	4
14225	701	-800	-600	0,419	0,94	-1	-1	4	-800	-600	0,272	0,954	-1	-1	4
14245	702	-800	-600	-1	-1	-1	-1	4	-800	-600	-1	-1	-1	-1	4
14265	703	-800	-600	0,42	0,94	-1	-1	4	-800	-600	0,273	0,954	-1	-1	4
14285	704	-800	-600	0,273	0,954	-1	-1	4	-800	-600	0,273	0,954	-1	-1	4
14305	705	-800	-600	-1	-1	-1	-1	4	-800	-600	-1	-1	-1	-1	4
14324	706	-800	-600	0,273	0,954	-1	-1	4	-800	-600	0,273	0,954	-1	-1	4
14344	707	-800	-600	0,421	0,94	-1	-1	4	-800	-600	0,273	0,953	-1	-1	4
14364	708	-800	-600	-1	-1	-1	-1	4	-800	-600	-1	-1	-1	-1	4
14384	709	-800	-600	0,421	0,94	-1	-1	4	-800	-600	0,274	0,953	-1	-1	4
14404	710	-800	-600	0,421	0,94	-1	-1	4	-800	-600	0,274	0,953	-1	-1	4
14424	711	-800	-600	-1	-1	-1	-1	4	-800	-600	-1	-1	-1	-1	4
14444	712	-800	-600	0,421	0,94	-1	-1	4	-800	-600	0,274	0,953	-1	-1	4
14464	713	-800	-600	0,421	0,94	-1	-1	4	-800	-600	0,274	0,953	-1	-1	4
14484	714	-800	-600	-1	-1	-1	-1	4	-800	-600	-1	-1	-1	-1	4
14504	715	-800	-600	0,422	0,94	-1	-1	4	-800	-600	0,275	0,953	-1	-1	4
14524	716	-800	-600	0,422	0,94	-1	-1	4	-800	-600	0,275	0,953	-1	-1	4
14544	717	-800	-600	-1	-1	-1	-1	4	-800	-600	-1	-1	-1	-1	4
14564	718	-800	-600	0,422	0,939	-1	-1	4	-800	-600	0,275	0,952	-1	-1	4
14584	719	-800	-600	0,422	0,939	-1	-1	4	-800	-600	0,275	0,952	-1	-1	4
14603	720	-800	-600	-1	-1	-1	-1	4	-800	-600	-1	-1	-1	-1	4
14624	721	-800	-600	0,422	0,939	-1	-1	4	-800	-600	0,275	0,952	-1	-1	4
14643	722	-800	-600	0,422	0,939	-1	-1	4	-800	-600	0,422	0,939	-1	-1	4
14663	723	-800	-600	-1	-1	-1	-1	4	-800	-600	-1	-1	-1	-1	4
14683	724	-800	-600	0,423	0,939	-1	-1	4	-800	-600	0,276	0,952	-1	-1	4
14703	725	-800	-600	-1	-1	-1	-1	4	-800	-600	-1	-1	-1	-1	4
14723	726	-800	-600	-1	-1	-1	-1	4	-800	-600	-1	-1	-1	-1	4
14743	727	-800	-600	0,424	0,939	-1	-1	4	-800	-600	0,276	0,952	-1	-1	4
14763	728	-800	-600	0,424	0,939	-1	-1	4	-800	-600	0,277	0,952	-1	-1	4
14783	729	-800	-600	-1	-1	-1	-1	4	-800	-600	-1	-1	-1	-1	4
14803	730	-800	-600	0,451	0,93	-1	-1	4	-800	-600	0,278	0,951	-1	-1	4
14823	731	-800	-600	0,451	0,93	-1	-1	4	-800	-600	0,278	0,951	-1	-1	4
14843	732	-800	-600	-1	-1	-1	-1	4	-800	-600	-1	-1	-1	-1	4
14863	733	-800	-600	0,426	0,939	-1	-1	4	-800	-600	0,279	0,95	-1	-1	4
14883	734	-800	-600	0,427	0,939	-1	-1	4	-800	-600	0,427	0,939	-1	-1	4
14902	735	-800	-600	-1	-1	-1	-1	4	-800	-600	-1	-1	-1	-1	4
14922	736	-800	-600	0,28	0,948	-1	-1	4	-800	-600	0,28	0,948	-1	-1	4
14942	737	-800	-600	0,428	0,937	-1	-1	4	-800	-600	0,281	0,948	-1	-1	4
14962	738	-800	-600	-1	-1	-1	-1	4	-800	-600	-1	-1	-1	-1	4
14982	739	-800	-600	0,429	0,937	-1	-1	4	-800	-600	0,282	0,947	-1	-1	4
15002	740	-800	-600	0,282	0,946	-1	-1	4	-800	-600	0,282	0,946	-1	-1	4
15022	741	-800	-600	-1	-1	-1	-1	4	-800	-600	-1	-1	-1	-1	4
15042	742	-800	-600	0,452	0,858	-1	-1	4	-800	-600	0,284	0,946	-1	-1	4
15062	743	-800	-600	0,284	0,946	-1	-1	4	-800	-600	0,284	0,946	-1	-1	4
15082	744	-800	-600	-1	-1	-1	-1	4	-800	-600	-1	-1	-1	-1	4
15102	745	-800	-600	0,285	0,946	-1	-1	4	-800	-600	0,285	0,946	-1	-1	4
15122	746	-800	-600	0,454	0,859	-1	-1	4	-800	-600	0,285	0,946	-1	-1	4
15142	747	-800	-600	-1	-1	-1	-1	4	-800	-600	-1	-1	-1	-1	4
15162	748	-800	-600	0,286	0,946	-1	-1	4	-800	-600	0,286	0,946	-1	-1	4
15182	749	-800	-600	0,455	0,86	-1	-1	4	-800	-600	0,286	0,946	-1	-1	4
15202	750	-800	-600	-1	-1	-1	-1	4	-800	-600	-1	-1	-1	-1	4
15222	751	-800	-600	0,455	0,86	-1	-1	4	-800	-600	0,287	0,946	-1	-1	4
15241	752	-800	-600	0,287	0,947	-1	-1	4	-800	-600	0,287	0,947	-1	-1	4
15261	753	-800	-600	-1	-1	-1	-1	4	-800	-600	-1	-1	-1	-1	4
15281	754	-800	-600	0,287	0,947	-1	-1	4	-800	-600	0,287	0,947	-1	-1	4
15301	755	-800	-600	0,431	0,856	-1	-1	4	-800	-600	0,287	0,947	-1	-1	4
15321	756	-800	-600	-1	-1	-1	-1	4	-800	-600	-1	-1	-1	-1	4
15341	757	-800	-600	0,456	0,862	-1	-1	4	-800	-600	0,287	0,948	-1	-1	4
15361	758	-800	-600	0,456	0,862	-1	-1	4	-800	-600	0,288	0,948	-1	-1	4
15381	759	-800	-600	-1	-1	-1	-1	4	-800	-600	-1	-1	-1	-1	4
15401	760	-800	-600	0,287	0,948	-1	-1	4	-800	-600	0,287	0,948	-1	-1	4
15421	761	-800	-600	0,456	0,863	-1	-1	4	-800	-600	0,456	0,863	-1	-1	4
15441	762	-800	-600	-1	-1	-1	-1	4	-800	-600	-1	-1	-1	-1	4
15461	763	-800	-600	0,455	0,863	-1	-1	4	-800	-600	0,286	0,949	-1	-1	4
15481	764	-800	-600	0,455	0,864	-1	-1	4	-800	-600	0,286	0,95	-1	-1	4
15501	765	-800	-600	-1	-1	-1	-1	4	-800	-600	-1	-1	-1	-1	4
15521	766	-800	-600	0,455	0,864	-1	-1	4	-800	-600	0,287	0,951	-1	-1	4
15540	767	-800	-600	0,456	0,865	-1	-1	4	-800	-600	0,287	0,951	-1	-1	4
15560	768	-800	-600	-1	-1	-1	-1	4	-800	-600	-1	-1	-1	-1	4
15580	769	-800	-600	0,456	0,865	-1	-1	4	-800	-600	0,287	0,951	-1	-1	4
15600	770	-800	-600	0,456	0,865	-1	-1	4	-800	-600	0,287	0,95	-1	-1	4
15620	771	-800	-600	-1	-1	-1	-1	4	-800	-600	-1	-1	-1	-1	4
15640	772	-800	-600	0,457	0,864	-1	-1	4	-800	-600	0,288	0,95	-1	-1	4
15660	773	-800	-600	0,457	0,864	-1	-1	4	-800	-600	0,288	0,95	-1	-1	4
15680	774	-800	-600	-1	-1	-1	-1	4	-800	-600	-1	-1	-1	-1	4
15700	775	-800	-600	0,457	0,864	-1	-1	4	-800	-600	0,288	0,949	-1	-1	4
15720	776	-800	-600	0,457	0,864	-1	-1	4	-800	-600	0,288	0,949	-1	-1	4
15740	777	-800	-600	-1	-1	-1	-1	4	-800	-600	-1	-1	-1	-1	4
15760	778	-800	-600	0,457	0,864	-1	-1	4	-800	-600	0,288	0,949	-1	-1	4
15780	779	-800	-600	0,457	0,864	-1	-1	4	-800	-600	0,289	0,95	-1	-1	4
15800	780	-800	-600	-1	-1	-1	-1	4	-800	-600	-1	-1	-1	-1	4
15820	781	-800	-600	0,458	0,865	-1	-1	4	-800	-600	0,289	0,95	-1	-1	4
15839	782	-800	-600	-1	-1	-1	-1	4	-800	-600	-1	-1	-1	-1	4
15859	783	-800	-600	-1	-1	-1	-1	4	-800	-600	-1	-1	-1	-1	4
15879	784	-800	-600	0,458	0,865	-1	-1	4	-800	-600	0,289	0,95	-1	-1	4
15899	785	-800	-600	0,458	0,865	-1	-1	4	-800	-600	0,289	0,95	-1	-1	4
15919	786	-800	-600	-1	-1	-1	-1	4	-800	-600	-1	-1	-1	-1	4
15939	787	-800	-600	0,289	0,95	-1	-1	4	-800	-600	0,289	0,95	-1	-1	4
15959	788	-800	-600	0,458	0,865	-1	-1	4	-800	-600	0,289	0,949	-1	-1	4
15979	789	-800	-600	-1	-1	-1	-1	4	-800	-600	-1	-1	-1	-1	4
15999	790	-800	-600	0,457	0,865	-1	-1	4	-800	-600	0,288	0,949	-1	-1	4
16019	791	-800	-600	0,457	0,865	-1	-1	4	-800	-600	0,288	0,949	-1	-1	4
16039	792	-800	-600	-1	-1	-1	-1	4	-800	-600	-1	-1	-1	-1	4
16059	793	-800	-600	0,456	0,865	-1	-1	4	-800	-600	0,287	0,95	-1	-1	4
16079	794	-800	-600	0,456	0,865	-1	-1	4	-800	-600	0,287	0,95	-1	-1	4
16099	795	-800	-600	-1	-1	-1	-1	4	-800	-600	-1	-1	-1	-1	4
16118	796	-800	-600	0,456	0,865	-1	-1	4	-800	-600	0,287	0,95	-1	-1	4
16138	797	-800	-600	-1	-1	-1	-1	4	-800	-600	-1	-1	-1	-1	4
16158	798	-800	-600	-1	-1	-1	-1	4	-800	-600	-1	-1	-1	-1	4
16178	799	-800	-600	0,455	0,865	-1	-1	4	-800	-600	0,286	0,95	-1	-1	4
16198	800	-800	-600	0,455	0,865	-1	-1	4	-800	-600	0,286	0,95	-1	-1	4
16218	801	-800	-600	-1	-1	-1	-1	4	-800	-600	-1	-1	-1	-1	4
16238	802	-800	-600	0,454	0,865	-1	-1	4	-800	-600	0,285	0,951	-1	-1	4
16258	803	-800	-600	0,453	0,865	-1	-1	4	-800	-600	0,284	0,951	-1	-1	4
16278	804	-800	-600	-1	-1	-1	-1	4	-800	-600	-1	-1	-1	-1	4
16298	805	-800	-600	0,453	0,865	-1	-1	4	-800	-600	0,283	0,951	-1	-1	4
16318	806	-800	-600	0,452	0,865	-1	-1	4	-800	-600	0,283	0,951	-1	-1	4
16338	807	-800	-600	-1	-1	-1	-1	4	-800	-600	-1	-1	-1	-1	4
16358	808	-800	-600	0,452	0,865	-1	-1	4	-800	-600	0,452	0,865	-1	-1	4
16378	809	-800	-600	0,451	0,865	-1	-1	4	-800	-600	0,282	0,951	-1	-1	4
16398	810	-800	-600	-1	-1	-1	-1	4	-800	-600	-1	-1	-1	-1	4
16418	811	-800	-600	-1	-1	-1	-1	4	-800	-600	-1	-1	-1	-1	4
16437	812	-800	-600	0,451	0,864	-1	-1	4	-800	-600	0,281	0,951	-1	-1	4
16457	813	-800	-600	-1	-1	-1	-1	4	-800	-600	-1	-1	-1	-1	4
16477	814	-800	-600	0,281	0,95	-1	-1	4	-800	-600	0,281	0,95	-1	-1	4
16497	815	-800	-600	0,45	0,864	-1	-1	4	-800	-600	0,28	0,95	-1	-1	4
16517	816	-800	-600	-1	-1	-1	-1	4	-800	-600	-1	-1	-1	-1	4
16537	817	-800	-600	0,448	0,863	-1	-1	4	-800	-600	0,279	0,95	-1	-1	4
16557	818	-800	-600	0,448	0,862	-1	-1	4	-800	-600	0,279	0,95	-1	-1	4
16577	819	-800	-600	-1	-1	-1	-1	4	-800	-600	-1	-1	-1	-1	4
16597	820	-800	-600	0,278	0,949	-1	-1	4	-800	-600	0,278	0,949	-1	-1	4
16617	821	-800	-600	0,446	0,861	-1	-1	4	-800	-600	0,277	0,949	-1	-1	4
16637	822	-800	-600	-1	-1	-1	-1	4	-800	-600	-1	-1	-1	-1	4
16657	823	-800	-600	0,277	0,948	-1	-1	4	-800	-600	0,277	0,948	-1	-1	4
16677	824	-800	-600	0,277	0,948	-1	-1	4	-800	-600	0,277	0,948	-1	-1	4
16696	825	-800	-600	-1	-1	-1	-1	4	-800	-600	-1	-1	-1	-1	4
16716	826	-800	-600	0,424	0,938	-1	-1	4	-800	-600	0,276	0,948	-1	-1	4
16737	827	-800	-600	0,276	0,948	-1	-1	4	-800	-600	0,276	0,948	-1	-1	4
16756	828	-800	-600	-1	-1	-1	-1	4	-800	-600	-1	-1	-1	-1	4
16776	829	-800	-600	0,424	0,937	-1	-1	4	-800	-600	0,424	0,937	-1	-1	4
16796	830	-800	-600	0,276	0,948	-1	-1	4	-800	-600	0,276	0,948	-1	-1	4
16816	831	-800	-600	-1	-1	-1	-1	4	-800	-600	-1	-1	-1	-1	4
16836	832	-800	-600	0,448	0,927	-1	-1	4	-800	-600	0,275	0,947	-1	-1	4
16856	833	-800	-600	0,422	0,936	-1	-1	4	-800	-600	0,422	0,936	-1	-1	4
16876	834	-800	-600	-1	-1	-1	-1	4	-800	-600	-1	-1	-1	-1	4
16896	835	-800	-600	0,422	0,936	-1	-1	4	-800	-600	0,274	0,947	-1	-1	4
16916	836	-800	-600	0,274	0,947	-1	-1	4	-800	-600	0,274	0,947	-1	-1	4
16936	837	-800	-600	-1	-1	-1	-1	4	-800	-600	-1	-1	-1	-1	4
16956	838	-800	-600	0,422	0,936	-1	-1	4	-800	-600	0,274	0,947	-1	-1	4
16976	839	-800	-600	0,422	0,936	-1	-1	4	-800	-600	0,274	0,947	-1	-1	4
16996	840	-800	-600	-1	-1	-1	-1	4	-800	-600	-1	-1	-1	-1	4
17015	841	-800	-600	0,422	0,936	-1	-1	4	-800	-600	0,274	0,947	-1	-1	4
17035	842	-800	-600	0,422	0,936	-1	-1	4	-800	-600	0,274	0,947	-1	-1	4
17055	843	-800	-600	-1	-1	-1	-1	4	-800	-600	-1	-1	-1	-1	4
17075	844	-800	-600	0,275	0,947	-1	-1	4	-800	-600	0,275	0,947	-1	-1	4
17095	845	-800	-600	0,422	0,936	-1	-1	4	-800	-600	0,275	0,947	-1	-1	4
17115	846	-800	-600	-1	-1	-1	-1	4	-800	-600	-1	-1	-1	-1	4
17135	847	-800	-600	0,422	0,936	-1	-1	4	-800	-600	0,275	0,946	-1	-1	4
17155	848	-800	-600	0,449	0,927	-1	-1	4	-800	-600	0,449	0,927	-1	-1	4
17175	849	-800	-600	-1	-1	-1	-1	4	-800	-600	-1	-1	-1	-1	4
17195	850	-800	-600	0,276	0,947	-1	-1	4	-800	-600	0,276	0,947	-1	-1	4
17215	851	-800	-600	0,276	0,947	-1	-1	4	-800	-600	0,276	0,947	-1	-1	4
17235	852	-800	-600	-1	-1	-1	-1	4	-800	-600	-1	-1	-1	-1	4
17255	853	-800	-600	0,423	0,939	-1	-1	4	-800	-600	0,277	0,947	-1	-1	4
17275	854	-800	-600	0,424	0,937	-1	-1	4	-800	-600	0,277	0,947	-1	-1	4
17294	855	-800	-600	-1	-1	-1	-1	4	-800	-600	-1	-1	-1	-1	4
17314	856	-800	-600	0,424	0,936	-1	-1	4	-800	-600	0,277	0,946	-1	-1	4
17334	857	-800	-600	0,424	0,936	-1	-1	4	-800	-600	0,276	0,946	-1	-1	4
17354	858	-800	-600	-1	-1	-1	-1	4	-800	-600	-1	-1	-1	-1	4
17374	859	-800	-600	0,423	0,935	-1	-1	4	-800	-600	0,276	0,944	-1	-1	4
17394	860	-800	-600	0,422	0,935	-1	-1	4	-800	-600	0,422	0,935	-1	-1	4
17414	861	-800	-600	-1	-1	-1	-1	4	-800	-600	-1	-1	-1	-1	4
17434	862	-800	-600	0,42	0,934	-1	-1	4	-800	-600	0,272	0,943	-1	-1	4
17454	863	-800	-600	0,419	0,934	-1	-1	4	-800	-600	0,271	0,943	-1	-1	4
17474	864	-800	-600	-1	-1	-1	-1	4	-800	-600	-1	-1	-1	-1	4
17494	865	-800	-600	0,418	0,934	-1	-1	4	-800	-600	0,27	0,942	-1	-1	4
17514	866	-800	-600	0,418	0,934	-1	-1	4	-800	-600	0,27	0,942	-1	-1	4
17534	867	-800	-600	-1	-1	-1	-1	4	-800	-600	-1	-1	-1	-1	4
17554	868	-800	-600	0,419	0,934	-1	-1	4	-800	-600	0,271	0,942	-1	-1	4
17574	869	-800	-600	0,419	0,934	-1	-1	4	-800	-600	0,271	0,942	-1	-1	4
17594	870	-800	-600	-1	-1	-1	-1	4	-800	-600	-1	-1	-1	-1	4
17613	871	-800	-600	0,42	0,935	-1	-1	4	-800	-600	0,272	0,942	-1	-1	4
17633	872	-800	-600	0,42	0,935	-1	-1	4	-800	-600	0,272	0,942	-1	-1	4
17653	873	-800	-600	-1	-1	-1	-1	4	-800	-600	-1	-1	-1	-1	4
17673	874	-800	-600	0,42	0,935	-1	-1	4	-800	-600	0,272	0,942	-1	-1	4
17693	875	-800	-600	0,42	0,935	-1	-1	4	-800	-600	0,273	0,942	-1	-1	4
17713	876	-800	-600	-1	-1	-1	-1	4	-800	-600	-1	-1	-1	-1	4
17733	877	-800	-600	0,273	0,942	-1	-1	4	-800	-600	0,273	0,942	-1	-1	4
17753	878	-800	-600	0,421	0,935	-1	-1	4	-800	-600	0,273	0,942	-1	-1	4
17773	879	-800	-600	-1	-1	-1	-1	4	-800	-600	-1	-1	-1	-1	4
17793	880	-800	-600	0,273	0,942	-1	-1	4	-800	-600	0,273	0,942	-1	-1	4
17813	881	-800	-600	0,443	0,857	-1	-1	4	-800	-600	0,273	0,942	-1	-1	4
17833	882	-800	-600	-1	-1	-1	-1	4	-800	-600	-1	-1	-1	-1	4
17853	883	-800	-600	0,443	0,857	-1	-1	4	-800	-600	0,273	0,942	-1	-1	4
17873	884	-800	-600	0,274	0,942	-1	-1	4	-800	-600	0,274	0,942	-1	-1	4
17895	885	-800	-600	-1	-1	-1	-1	4	-800	-600	-1	-1	-1	-1	4
17912	886	-800	-600	0,274	0,943	-1	-1	4	-800	-600	0,274	0,943	-1	-1	4
17932	887	-800	-600	0,419	0,852	-1	-1	4	-800	-600	0,419	0,852	-1	-1	4
17953	888	-800	-600	-1	-1	-1	-1	4	-800	-600	-1	-1	-1	-1	4
17972	889	-800	-600	0,443	0,86	-1	-1	4	-800	-600	0,273	0,945	-1	-1	4
17992	890	-800	-600	0,443	0,86	-1	-1	4	-800	-600	0,273	0,946	-1	-1	4
18012	891	-800	-600	-1	-1	-1	-1	4	-800	-600	-1	-1	-1	-1	4
18032	892	-800	-600	0,443	0,861	-1	-1	4	-800	-600	0,274	0,947	-1	-1	4
18052	893	-800	-600	0,444	0,861	-1	-1	4	-800	-600	0,444	0,861	-1	-1	4
18072	894	-800	-600	-1	-1	-1	-1	4	-800	-600	-1	-1	-1	-1	4
18092	895	-800	-600	0,274	0,947	-1	-1	4	-800	-600	0,274	0,947	-1	-1	4
18112	896	-800	-600	0,444	0,862	-1	-1	4	-800	-600	0,274	0,947	-1	-1	4
18132	897	-800	-600	-1	-1	-1	-1	4	-800	-600	-1	-1	-1	-1	4
18152	898	-800	-600	0,444	0,862	-1	-1	4	-800	-600	0,275	0,947	-1	-1	4
18172	899	-800	-600	0,445	0,861	-1	-1	4	-800	-600	0,445	0,861	-1	-1	4
18192	900	-800	-600	-1	-1	-1	-1	4	-800	-600	-1	-1	-1	-1	4
18211	901	-800	-600	0,445	0,861	-1	-1	4	-800	-600	0,445	0,861	-1	-1	4
18231	902	-800	-600	0,444	0,861	-1	-1	4	-800	-600	0,275	0,947	-1	-1	4
18251	903	-800	-600	-1	-1	-1	-1	4	-800	-600	-1	-1	-1	-1	4
18271	904	-800	-600	0,274	0,947	-1	-1	4	-800	-600	0,274	0,947	-1	-1	4
18293	905	-800	-600	0,443	0,862	-1	-1	4	-800	-600	0,274	0,947	-1	-1	4
18311	906	-800	-600	-1	-1	-1	-1	4	-800	-600	-1	-1	-1	-1	4
18331	907	-800	-600	0,444	0,862	-1	-1	4	-800	-600	0,274	0,948	-1	-1	4
18351	908	-800	-600	0,275	0,948	-1	-1	4	-800	-600	0,275	0,948	-1	-1	4
18373	909	-800	-600	-1	-1	-1	-1	4	-800	-600	-1	-1	-1	-1	4
18391	910	-800	-600	0,445	0,863	-1	-1	4	-800	-600	0,276	0,948	-1	-1	4
18411	911	-800	-600	0,445	0,862	-1	-1	4	-800	-600	0,276	0,947	-1	-1	4
18431	912	-800	-600	-1	-1	-1	-1	4	-800	-600	-1	-1	-1	-1	4
18451	913	-800	-600	0,446	0,862	-1	-1	4	-800	-600	0,277	0,947	-1	-1	4
18471	914	-800	-600	0,277	0,947	-1	-1	4	-800	-600	0,277	0,947	-1	-1	4
18490	915	-800	-600	-1	-1	-1	-1	4	-800	-600	-1	-1	-1	-1	4
18510	916	-800	-600	0,447	0,863	-1	-1	4	-800	-600	0,278	0,947	-1	-1	4
18530	917	-800	-600	0,278	0,947	-1	-1	4	-800	-600	0,278	0,947	-1	-1	4
18550	918	-800	-600	-1	-1	-1	-1	4	-800	-600	-1	-1	-1	-1	4
18570	919	-800	-600	0,447	0,864	-1	-1	4	-800	-600	0,277	0,948	-1	-1	4
18590	920	-800	-600	0,447	0,864	-1	-1	4	-800	-600	0,277	0,948	-1	-1	4
18610	921	-800	-600	-1	-1	-1	-1	4	-800	-600	-1	-1	-1	-1	4
18630	922	-800	-600	0,448	0,865	-1	-1	4	-800	-600	0,278	0,948	-1	-1	4
18650	923	-800	-600	0,448	0,865	-1	-1	4	-800	-600	0,279	0,948	-1	-1	4
18670	924	-800	-600	-1	-1	-1	-1	4	-800	-600	-1	-1	-1	-1	4
18690	925	-800	-600	0,28	0,948	-1	-1	4	-800	-600	0,28	0,948	-1	-1	4
18710	926	-800	-600	0,28	0,948	-1	-1	4	-800	-600	0,28	0,948	-1	-1	4
18730	927	-800	-600	-1	-1	-1	-1	4	-800	-600	-1	-1	-1	-1	4
18750	928	-800	-600	0,453	0,934	-1	-1	4	-800	-600	0,28	0,947	-1	-1	4
18770	929	-800	-600	0,453	0,934	-1	-1	4	-800	-600	0,28	0,947	-1	-1	4
18789	930	-800	-600	-1	-1	-1	-1	4	-800	-600	-1	-1	-1	-1	4
18809	931	-800	-600	0,428	0,942	-1	-1	4	-800	-600	0,28	0,947	-1	-1	4
18829	932	-800	-600	0,28	0,947	-1	-1	4	-800	-600	0,28	0,947	-1	-1	4
18849	933	-800	-600	-1	-1	-1	-1	4	-800	-600	-1	-1	-1	-1	4
18869	934	-800	-600	0,449	0,864	-1	-1	4	-800	-600	0,28	0,946	-1	-1	4
18889	935	-800	-600	0,279	0,946	-1	-1	4	-800	-600	0,279	0,946	-1	-1	4
18909	936	-800	-600	-1	-1	-1	-1	4	-800	-600	-1	-1	-1	-1	4
18929	937	-800	-600	0,45	0,864	-1	-1	4	-800	-600	0,28	0,946	-1	-1	4
18949	938	-800	-600	0,45	0,864	-1	-1	4	-800	-600	0,281	0,946	-1	-1	4
18971	939	-800	-600	-1	-1	-1	-1	4	-800	-600	-1	-1	-1	-1	4
18989	940	-800	-600	0,451	0,863	-1	-1	4	-800	-600	0,282	0,945	-1	-1	4
19009	941	-800	-600	0,281	0,945	-1	-1	4	-800	-600	0,281	0,945	-1	-1	4
19029	942	-800	-600	-1	-1	-1	-1	4	-800	-600	-1	-1	-1	-1	4
19051	943	-800	-600	0,281	0,944	-1	-1	4	-800	-600	0,281	0,944	-1	-1	4
19069	944	-800	-600	0,454	0,931	-1	-1	4	-800	-600	0,28	0,944	-1	-1	4
19089	945	-800	-600	-1	-1	-1	-1	4	-800	-600	-1	-1	-1	-1	4
19108	946	-800	-600	0,28	0,944	-1	-1	4	-800	-600	0,28	0,944	-1	-1	4
19130	947	-800	-600	0,28	0,944	-1	-1	4	-800	-600	0,28	0,944	-1	-1	4
19148	948	-800	-600	-1	-1	-1	-1	4	-800	-600	-1	-1	-1	-1	4
19170	949	-800	-600	0,45	0,861	-1	-1	4	-800	-600	0,281	0,943	-1	-1	4
19188	950	-800	-600	0,426	0,855	-1	-1	4	-800	-600	0,281	0,943	-1	-1	4
19208	951	-800	-600	-1	-1	-1	-1	4	-800	-600	-1	-1	-1	-1	4
19228	952	-800	-600	0,427	0,855	-1	-1	4	-800	-600	0,281	0,943	-1	-1	4
19250	953	-800	-600	0,452	0,861	-1	-1	4	-800	-600	0,282	0,943	-1	-1	4
19268	954	-800	-600	-1	-1	-1	-1	4	-800	-600	-1	-1	-1	-1	4
19290	955	-800	-600	0,453	0,86	-1	-1	4	-800	-600	0,283	0,942	-1	-1	4
19308	956	-800	-600	0,283	0,942	-1	-1	4	-800	-600	0,283	0,942	-1	-1	4
19330	957	-800	-600	-1	-1	-1	-1	4	-800	-600	-1	-1	-1	-1	4
19348	958	-800	-600	0,452	0,86	-1	-1	4	-800	-600	0,282	0,941	-1	-1	4
19370	959	-800	-600	0,428	0,854	-1	-1	4	-800	-600	0,282	0,941	-1	-1	4
19387	960	-800	-600	-1	-1	-1	-1	4	-800	-600	-1	-1	-1	-1	4
19408	961	-800	-600	0,282	0,942	-1	-1	4	-800	-600	0,282	0,942	-1	-1	4
19427	962	-800	-600	0,282	0,942	-1	-1	4	-800	-600	0,282	0,942	-1	-1	4
19449	963	-800	-600	-1	-1	-1	-1	4	-800	-600	-1	-1	-1	-1	4
19467	964	-800	-600	0,452	0,86	-1	-1	4	-800	-600	0,282	0,942	-1	-1	4
19489	965	-800	-600	0,282	0,943	-1	-1	4	-800	-600	0,282	0,943	-1	-1	4
19507	966	-800	-600	-1	-1	-1	-1	4	-800	-600	-1	-1	-1	-1	4
19529	967	-800	-600	0,282	0,944	-1	-1	4	-800	-600	0,282	0,944	-1	-1	4
19547	968	-800	-600	0,451	0,862	-1	-1	4	-800	-600	0,282	0,944	-1	-1	4
19569	969	-800	-600	-1	-1	-1	-1	4	-800	-600	-1	-1	-1	-1	4
19587	970	-800	-600	0,451	0,862	-1	-1	4	-800	-600	0,282	0,945	-1	-1	4
19607	971	-800	-600	0,451	0,862	-1	-1	4	-800	-600	0,281	0,945	-1	-1	4
19627	972	-800	-600	-1	-1	-1	-1	4	-800	-600	-1	-1	-1	-1	4
19647	973	-800	-600	0,28	0,945	-1	-1	4	-800	-600	0,28	0,945	-1	-1	4
19667	974	-800	-600	0,449	0,862	-1	-1	4	-800	-600	0,449	0,862	-1	-1	4
19686	975	-800	-600	-1	-1	-1	-1	4	-800	-600	-1	-1	-1	-1	4
19706	976	-800	-600	0,278	0,946	-1	-1	4	-800	-600	0,278	0,946	-1	-1	4
19726	977	-800	-600	0,278	0,946	-1	-1	4	-800	-600	0,278	0,946	-1	-1	4
19746	978	-800	-600	-1	-1	-1	-1	4	-800	-600	-1	-1	-1	-1	4
19766	979	-800	-600	0,447	0,862	-1	-1	4	-800	-600	0,278	0,946	-1	-1	4
19786	980	-800	-600	0,277	0,946	-1	-1	4	-800	-600	0,277	0,946	-1	-1	4
19806	981	-800	-600	-1	-1	-1	-1	4	-800	-600	-1	-1	-1	-1	4
19826	982	-800	-600	0,446	0,862	-1	-1	4	-800	-600	0,277	0,947	-1	-1	4
19846	983	-800	-600	0,446	0,862	-1	-1	4	-800	-600	0,277	0,947	-1	-1	4
19866	984	-800	-600	-1	-1	-1	-1	4	-800	-600	-1	-1	-1	-1	4
19886	985	-800	-600	0,446	0,862	-1	-1	4	-800	-600	0,276	0,947	-1	-1	4
19906	986	-800	-600	0,445	0,862	-1	-1	4	-800	-600	0,276	0,947	-1	-1	4
19926	987	-800	-600	-1	-1	-1	-1	4	-800	-600	-1	-1	-1	-1	4
19946	988	-800	-600	0,445	0,862	-1	-1	4	-800	-600	0,275	0,947	-1	-1	4
19966	989	-800	-600	0,444	0,862	-1	-1	4	-800	-600	0,275	0,947	-1	-1	4
19985	990	-800	-600	-1	-1	-1	-1	4	-800	-600	-1	-1	-1	-1	4
20005	991	-800	-600	0,274	0,947	-1	-1	4	-800	-600	0,274	0,947	-1	-1	4
20025	992	-800	-600	0,443	0,861	-1	-1	4	-800	-600	0,273	0,947	-1	-1	4
20045	993	-800	-600	-1	-1	-1	-1	4	-800	-600	-1	-1	-1	-1	4
20065	994	-800	-600	0,273	0,947	-1	-1	4	-800	-600	0,273	0,947	-1	-1	4
20085	995	-800	-600	-1	-1	-1	-1	4	-800	-600	-1	-1	-1	-1	4
20105	996	-800	-600	-1	-1	-1	-1	4	-800	-600	-1	-1	-1	-1	4
20125	997	-800	-600	0,419	0,939	-1	-1	4	-800	-600	0,272	0,946	-1	-1	4
20145	998	-800	-600	0,419	0,938	-1	-1	4	-800	-600	0,272	0,946	-1	-1	4
20165	999	-800	-600	-1	-1	-1	-1	4	-800	-600	-1	-1	-1	-1	4
20185	1000	-800	-600	0,418	0,938	-1	-1	4	-800	-600	0,271	0,946	-1	-1	4
20205	1001	-800	-600	0,418	0,938	-1	-1	4	-800	-600	0,271	0,946	-1	-1	4
20225	1002	-800	-600	-1	-1	-1	-1	4	-800	-600	-1	-1	-1	-1	4
20245	1003	-800	-600	0,417	0,938	-1	-1	4	-800	-600	0,27	0,947	-1	-1	4
20264	1004	-800	-600	0,417	0,938	-1	-1	4	-800	-600	0,269	0,947	-1	-1	4
20284	1005	-800	-600	-1	-1	-1	-1	4	-800	-600	-1	-1	-1	-1	4
20304	1006	-800	-600	0,416	0,938	-1	-1	4	-800	-600	0,268	0,946	-1	-1	4
20324	1007	-800	-600	0,416	0,938	-1	-1	4	-800	-600	0,268	0,946	-1	-1	4
20344	1008	-800	-600	-1	-1	-1	-1	4	-800	-600	-1	-1	-1	-1	4
20364	1009	-800	-600	0,416	0,938	-1	-1	4	-800	-600	0,268	0,946	-1	-1	4
20384	1010	-800	-600	0,416	0,938	-1	-1	4	-800	-600	0,268	0,946	-1	-1	4
20404	1011	-800	-600	-1	-1	-1	-1	4	-800	-600	-1	-1	-1	-1	4
20424	1012	-800	-600	0,415	0,937	-1	-1	4	-800	-600	0,268	0,945	-1	-1	4
20444	1013	-800	-600	0,442	0,928	-1	-1	4	-800	-600	0,267	0,945	-1	-1	4
20464	1014	-800	-600	-1	-1	-1	-1	4	-800	-600	-1	-1	-1	-1	4
20484	1015	-800	-600	0,442	0,927	-1	-1	4	-800	-600	0,442	0,927	-1	-1	4
20504	1016	-800	-600	0,442	0,927	-1	-1	4	-800	-600	0,267	0,945	-1	-1	4
20524	1017	-800	-600	-1	-1	-1	-1	4	-800	-600	-1	-1	-1	-1	4
20544	1018	-800	-600	0,415	0,936	-1	-1	4	-800	-600	0,267	0,945	-1	-1	4
20564	1019	-800	-600	0,267	0,945	-1	-1	4	-800	-600	0,267	0,945	-1	-1	4
20583	1020	-800	-600	-1	-1	-1	-1	4	-800	-600	-1	-1	-1	-1	4
20603	1021	-800	-600	0,414	0,936	-1	-1	4	-800	-600	0,266	0,945	-1	-1	4
20623	1022	-800	-600	0,266	0,945	-1	-1	4	-800	-600	0,266	0,945	-1	-1	4
20643	1023	-800	-600	-1	-1	-1	-1	4	-800	-600	-1	-1	-1	-1	4
20663	1024	-800	-600	0,435	0,858	-1	-1	4	-800	-600	0,265	0,946	-1	-1	4
20683	1025	-800	-600	0,434	0,858	-1	-1	4	-800	-600	0,265	0,947	-1	-1	4
20703	1026	-800	-600	-1	-1	-1	-1	4	-800	-600	-1	-1	-1	-1	4
20723	1027	-800	-600	0,434	0,858	-1	-1	4	-800	-600	0,264	0,946	-1	-1	4
20743	1028	-800	-600	0,264	0,946	-1	-1	4	-800	-600	0,264	0,946	-1	-1	4
20763	1029	-800	-600	-1	-1	-1	-1	4	-800	-600	-1	-1	-1	-1	4
20783	1030	-800	-600	0,264	0,945	-1	-1	4	-800	-600	0,264	0,945	-1	-1	4
20803	1031	-800	-600	0,438	0,926	-1	-1	4	-800	-600	0,264	0,945	-1	-1	4
20823	1032	-800	-600	-1	-1	-1	-1	4	-800	-600	-1	-1	-1	-1	4
20843	1033	-800	-600	0,412	0,935	-1	-1	4	-800	-600	0,265	0,945	-1	-1	4
20863	1034	-800	-600	0,412	0,935	-1	-1	4	-800	-600	0,265	0,945	-1	-1	4
20882	1035	-800	-600	-1	-1	-1	-1	4	-800	-600	-1	-1	-1	-1	4
20902	1036	-800	-600	0,413	0,935	-1	-1	4	-800	-600	0,266	0,945	-1	-1	4
20922	1037	-800	-600	0,266	0,945	-1	-1	4	-800	-600	0,266	0,945	-1	-1	4
20942	1038	-800	-600	-1	-1	-1	-1	4	-800	-600	-1	-1	-1	-1	4
20962	1039	-800	-600	0,415	0,936	-1	-1	4	-800	-600	0,268	0,945	-1	-1	4
20982	1040	-800	-600	0,268	0,944	-1	-1	4	-800	-600	0,268	0,944	-1	-1	4
21002	1041	-800	-600	-1	-1	-1	-1	4	-800	-600	-1	-1	-1	-1	4
21022	1042	-800	-600	0,417	0,935	-1	-1	4	-800	-600	0,269	0,943	-1	-1	4
21042	1043	-800	-600	-1	-1	-1	-1	4	-800	-600	-1	-1	-1	-1	4
21062	1044	-800	-600	-1	-1	-1	-1	4	-800	-600	-1	-1	-1	-1	4
21082	1045	-800	-600	0,418	0,935	-1	-1	4	-800	-600	0,27	0,943	-1	-1	4
21102	1046	-800	-600	0,271	0,944	-1	-1	4	-800	-600	0,271	0,944	-1	-1	4
21122	1047	-800	-600	-1	-1	-1	-1	4	-800	-600	-1	-1	-1	-1	4
21142	1048	-800	-600	0,419	0,936	-1	-1	4	-800	-600	0,271	0,944	-1	-1	4
21162	1049	-800	-600	0,419	0,937	-1	-1	4	-800	-600	0,271	0,944	-1	-1	4
21181	1050	-800	-600	-1	-1	-1	-1	4	-800	-600	-1	-1	-1	-1	4
21201	1051	-800	-600	0,419	0,937	-1	-1	4	-800	-600	0,271	0,945	-1	-1	4
21221	1052	-800	-600	0,419	0,938	-1	-1	4	-800	-600	0,271	0,945	-1	-1	4
21241	1053	-800	-600	-1	-1	-1	-1	4	-800	-600	-1	-1	-1	-1	4
21261	1054	-800	-600	0,419	0,939	-1	-1	4	-800	-600	0,272	0,946	-1	-1	4
21281	1055	-800	-600	0,42	0,939	-1	-1	4	-800	-600	0,272	0,946	-1	-1	4
21301	1056	-800	-600	-1	-1	-1	-1	4	-800	-600	-1	-1	-1	-1	4
21321	1057	-800	-600	0,421	0,938	-1	-1	4	-800	-600	0,273	0,945	-1	-1	4
21341	1058	-800	-600	0,419	0,94	-1	-1	4	-800	-600	0,273	0,945	-1	-1	4
21361	1059	-800	-600	-1	-1	-1	-1	4	-800	-600	-1	-1	-1	-1	4
21381	1060	-800	-600	0,42	0,939	-1	-1	4	-800	-600	0,274	0,945	-1	-1	4
21401	1061	-800	-600	0,42	0,94	-1	-1	4	-800	-600	0,274	0,945	-1	-1	4
21421	1062	-800	-600	-1	-1	-1	-1	4	-800	-600	-1	-1	-1	-1	4
21441	1063	-800	-600	0,421	0,941	-1	-1	4	-800	-600	0,275	0,945	-1	-1	4
21461	1064	-800	-600	0,449	0,931	-1	-1	4	-800	-600	0,449	0,931	-1	-1	4
21480	1065	-800	-600	-1	-1	-1	-1	4	-800	-600	-1	-1	-1	-1	4
21500	1066	-800	-600	0,276	0,945	-1	-1	4	-800	-600	0,276	0,945	-1	-1	4
21520	1067	-800	-600	0,45	0,931	-1	-1	4	-800	-600	0,276	0,945	-1	-1	4
21540	1068	-800	-600	-1	-1	-1	-1	4	-800	-600	-1	-1	-1	-1	4
21560	1069	-800	-600	0,45	0,931	-1	-1	4	-800	-600	0,277	0,945	-1	-1	4
21580	1070	-800	-600	0,423	0,941	-1	-1	4	-800	-600	0,277	0,945	-1	-1	4
21600	1071	-800	-600	-1	-1	-1	-1	4	-800	-600	-1	-1	-1	-1	4
21620	1072	-800	-600	-1	-1	-1	-1	4	-800	-600	-1	-1	-1	-1	4
21640	1073	-800	-600	0,425	0,94	-1	-1	4	-800	-600	0,277	0,945	-1	-1	4
21660	1074	-800	-600	-1	-1	-1	-1	4	-800	-600	-1	-1	-1	-1	4
21680	1075	-800	-600	0,451	0,931	-1	-1	4	-800	-600	0,277	0,946	-1	-1	4
21700	1076	-800	-600	0,277	0,946	-1	-1	4	-800	-600	0,277	0,946	-1	-1	4
21720	1077	-800	-600	-1	-1	-1	-1	4	-800	-600	-1	-1	-1	-1	4
21740	1078	-800	-600	0,447	0,862	-1	-1	4	-800	-600	0,447	0,862	-1	-1	4
21759	1079	-800	-600	0,451	0,932	-1	-1	4	-800	-600	0,277	0,946	-1	-1	4
21779	1080	-800	-600	-1	-1	-1	-1	4	-800	-600	-1	-1	-1	-1	4
21799	1081	-800	-600	0,425	0,941	-1	-1	4	-800	-600	0,425	0,941	-1	-1	4
21819	1082	-800	-600	0,451	0,932	-1	-1	4	-800	-600	0,278	0,947	-1	-1	4
21839	1083	-800	-600	-1	-1	-1	-1	4	-800	-600	-1	-1	-1	-1	4
21859	1084	-800	-600	0,451	0,932	-1	-1	4	-800	-600	0,277	0,947	-1	-1	4
21879	1085	-800	-600	0,425	0,941	-1	-1	4	-800	-600	0,277	0,947	-1	-1	4
21899	1086	-800	-600	-1	-1	-1	-1	4	-800	-600	-1	-1	-1	-1	4
21919	1087	-800	-600	0,425	0,94	-1	-1	4	-800	-600	0,277	0,946	-1	-1	4
21939	1088	-800	-600	0,451	0,932	-1	-1	4	-800	-600	0,277	0,946	-1	-1	4
21959	1089	-800	-600	-1	-1	-1	-1	4	-800	-600	-1	-1	-1	-1	4
21979	1090	-800	-600	0,451	0,932	-1	-1	4	-800	-600	0,277	0,946	-1	-1	4
21999	1091	-800	-600	0,45	0,932	-1	-1	4	-800	-600	0,277	0,946	-1	-1	4
22019	1092	-800	-600	-1	-1	-1	-1	4	-800	-600	-1	-1	-1	-1	4
22039	1093	-800	-600	0,451	0,932	-1	-1	4	-800	-600	0,277	0,946	-1	-1	4
22059	1094	-800	-600	0,424	0,94	-1	-1	4	-800	-600	0,252	0,939	-1	-1	4
22079	1095	-800	-600	-1	-1	-1	-1	4	-800	-600	-1	-1	-1	-1	4
22098	1096	-800	-600	0,425	0,941	-1	-1	4	-800	-600	0,425	0,941	-1	-1	4
22118	1097	-800	-600	-1	-1	-1	-1	4	-800	-600	-1	-1	-1	-1	4
22138	1098	-800	-600	-1	-1	-1	-1	4	-800	-600	-1	-1	-1	-1	4
22158	1099	-800	-600	0,45	0,933	-1	-1	4	-800	-600	0,277	0,947	-1	-1	4
22178	1100	-800	-600	0,424	0,941	-1	-1	4	-800	-600	0,277	0,947	-1	-1	4
22198	1101	-800	-600	-1	-1	-1	-1	4	-800	-600	-1	-1	-1	-1	4
22218	1102	-800	-600	0,424	0,941	-1	-1	4	-800	-600	0,277	0,948	-1	-1	4
22238	1103	-800	-600	0,424	0,942	-1	-1	4	-800	-600	0,277	0,948	-1	-1	4
22258	1104	-800	-600	-1	-1	-1	-1	4	-800	-600	-1	-1	-1	-1	4
22278	1105	-800	-600	0,424	0,942	-1	-1	4	-800	-600	0,276	0,948	-1	-1	4
22298	1106	-800	-600	0,423	0,941	-1	-1	4	-800	-600	0,276	0,948	-1	-1	4
22318	1107	-800	-600	-1	-1	-1	-1	4	-800	-600	-1	-1	-1	-1	4
22338	1108	-800	-600	0,423	0,941	-1	-1	4	-800	-600	0,276	0,947	-1	-1	4
22357	1109	-800	-600	0,276	0,947	-1	-1	4	-800	-600	0,276	0,947	-1	-1	4
22377	1110	-800	-600	-1	-1	-1	-1	4	-800	-600	-1	-1	-1	-1	4
22397	1111	-800	-600	0,447	0,863	-1	-1	4	-800	-600	0,277	0,947	-1	-1	4
22417	1112	-800	-600	0,277	0,947	-1	-1	4	-800	-600	0,277	0,947	-1	-1	4
22437	1113	-800	-600	-1	-1	-1	-1	4	-800	-600	-1	-1	-1	-1	4
22457	1114	-800	-600	0,447	0,863	-1	-1	4	-800	-600	0,278	0,948	-1	-1	4
22477	1115	-800	-600	0,447	0,864	-1	-1	4	-800	-600	0,278	0,948	-1	-1	4
22497	1116	-800	-600	-1	-1	-1	-1	4	-800	-600	-1	-1	-1	-1	4
22517	1117	-800	-600	0,448	0,864	-1	-1	4	-800	-600	0,279	0,949	-1	-1	4
22537	1118	-800	-600	0,279	0,95	-1	-1	4	-800	-600	0,279	0,95	-1	-1	4
22557	1119	-800	-600	-1	-1	-1	-1	4	-800	-600	-1	-1	-1	-1	4
22577	1120	-800	-600	0,278	0,951	-1	-1	4	-800	-600	0,278	0,951	-1	-1	4
22597	1121	-800	-600	0,278	0,952	-1	-1	4	-800	-600	0,278	0,952	-1	-1	4
22617	1122	-800	-600	-1	-1	-1	-1	4	-800	-600	-1	-1	-1	-1	4
22637	1123	-800	-600	0,277	0,953	-1	-1	4	-800	-600	0,277	0,953	-1	-1	4
22657	1124	-800	-600	-1	-1	-1	-1	4	-800	-600	-1	-1	-1	-1	4
22676	1125	-800	-600	-1	-1	-1	-1	4	-800	-600	-1	-1	-1	-1	4
22716	1126	-800	-600	0,421	0,947	-1	-1	4	-800	-600	0,275	0,954	-1	-1	4
22736	1127	-800	-600	-1	-1	-1	-1	4	-800	-600	-1	-1	-1	-1	4
22776	1128	-800	-600	-1	-1	-1	-1	4	-800	-600	-1	-1	-1	-1	4
22796	1129	-800	-600	0,419	0,946	-1	-1	4	-800	-600	0,272	0,955	-1	-1	4
22816	1130	-800	-600	0,272	0,956	-1	-1	4	-800	-600	0,272	0,956	-1	-1	4
22836	1131	-800	-600	-1	-1	-1	-1	4	-800	-600	-1	-1	-1	-1	4
22856	1132	-800	-600	0,419	0,947	-1	-1	4	-800	-600	0,272	0,956	-1	-1	4
22876	1133	-800	-600	0,419	0,947	-1	-1	4	-800	-600	0,271	0,956	-1	-1	4
22896	1134	-800	-600	-1	-1	-1	-1	4	-800	-600	-1	-1	-1	-1	4
22916	1135	-800	-600	0,418	0,947	-1	-1	4	-800	-600	0,271	0,956	-1	-1	4
22936	1136	-800	-600	0,419	0,947	-1	-1	4	-800	-600	0,271	0,956	-1	-1	4
22955	1137	-800	-600	-1	-1	-1	-1	4	-800	-600	-1	-1	-1	-1	4
22975	1138	-800	-600	0,419	0,947	-1	-1	4	-800	-600	0,419	0,947	-1	-1	4
22995	1139	-800	-600	0,272	0,956	-1	-1	4	-800	-600	0,272	0,956	-1	-1	4
23015	1140	-800	-600	-1	-1	-1	-1	4	-800	-600	-1	-1	-1	-1	4
23035	1141	-800	-600	0,419	0,946	-1	-1	4	-800	-600	0,272	0,955	-1	-1	4
23055	1142	-800	-600	0,419	0,946	-1	-1	4	-800	-600	0,272	0,955	-1	-1	4
23075	1143	-800	-600	-1	-1	-1	-1	4	-800	-600	-1	-1	-1	-1	4
23095	1144	-800	-600	0,272	0,954	-1	-1	4	-800	-600	0,272	0,954	-1	-1	4
23115	1145	-800	-600	0,272	0,954	-1	-1	4	-800	-600	0,272	0,954	-1	-1	4
23135	1146	-800	-600	-1	-1	-1	-1	4	-800	-600	-1	-1	-1	-1	4
23155	1147	-800	-600	0,42	0,945	-1	-1	4	-800	-600	0,273	0,953	-1	-1	4
23175	1148	-800	-600	0,273	0,953	-1	-1	4	-800	-600	0,273	0,953	-1	-1	4
23195	1149	-800	-600	-1	-1	-1	-1	4	-800	-600	-1	-1	-1	-1	4
23215	1150	-800	-600	0,42	0,944	-1	-1	4	-800	-600	0,273	0,953	-1	-1	4
23235	1151	-800	-600	0,42	0,944	-1	-1	4	-800	-600	0,273	0,953	-1	-1	4
23255	1152	-800	-600	-1	-1	-1	-1	4	-800	-600	-1	-1	-1	-1	4
23274	1153	-800	-600	0,42	0,944	-1	-1	4	-800	-600	0,273	0,953	-1	-1	4
23294	1154	-800	-600	0,42	0,944	-1	-1	4	-800	-600	0,273	0,952	-1	-1	4
23314	1155	-800	-600	-1	-1	-1	-1	4	-800	-600	-1	-1	-1	-1	4
23334	1156	-800	-600	0,419	0,943	-1	-1	4	-800	-600	0,272	0,952	-1	-1	4
23354	1157	-800	-600	0,419	0,943	-1	-1	4	-800	-600	0,272	0,951	-1	-1	4
23374	1158	-800	-600	-1	-1	-1	-1	4	-800	-600	-1	-1	-1	-1	4
23394	1159	-800	-600	0,419	0,943	-1	-1	4	-800	-600	0,272	0,951	-1	-1	4
23414	1160	-800	-600	0,419	0,942	-1	-1	4	-800	-600	0,272	0,95	-1	-1	4
23434	1161	-800	-600	-1	-1	-1	-1	4	-800	-600	-1	-1	-1	-1	4
23454	1162	-800	-600	0,419	0,941	-1	-1	4	-800	-600	0,273	0,949	-1	-1	4
23474	1163	-800	-600	0,42	0,94	-1	-1	4	-800	-600	0,273	0,948	-1	-1	4
23494	1164	-800	-600	-1	-1	-1	-1	4	-800	-600	-1	-1	-1	-1	4
23514	1165	-800	-600	0,448	0,931	-1	-1	4	-800	-600	0,274	0,946	-1	-1	4
23534	1166	-800	-600	0,422	0,938	-1	-1	4	-800	-600	0,275	0,945	-1	-1	4
23553	1167	-800	-600	-1	-1	-1	-1	4	-800	-600	-1	-1	-1	-1	4
23573	1168	-800	-600	0,423	0,938	-1	-1	4	-800	-600	0,276	0,944	-1	-1	4
23593	1169	-800	-600	0,423	0,937	-1	-1	4	-800	-600	0,276	0,944	-1	-1	4
23613	1170	-800	-600	-1	-1	-1	-1	4	-800	-600	-1	-1	-1	-1	4
23633	1171	-800	-600	0,424	0,937	-1	-1	4	-800	-600	0,277	0,943	-1	-1	4
23656	1172	-800	-600	0,425	0,937	-1	-1	4	-800	-600	0,278	0,943	-1	-1	4
23673	1173	-800	-600	-1	-1	-1	-1	4	-800	-600	-1	-1	-1	-1	4
23693	1174	-800	-600	0,279	0,942	-1	-1	4	-800	-600	0,279	0,942	-1	-1	4
23713	1175	-800	-600	0,425	0,938	-1	-1	4	-800	-600	0,279	0,942	-1	-1	4
23735	1176	-800	-600	-1	-1	-1	-1	4	-800	-600	-1	-1	-1	-1	4
23753	1177	-800	-600	0,279	0,941	-1	-1	4	-800	-600	0,279	0,941	-1	-1	4
23773	1178	-800	-600	0,449	0,857	-1	-1	4	-800	-600	0,28	0,94	-1	-1	4
23793	1179	-800	-600	-1	-1	-1	-1	4	-800	-600	-1	-1	-1	-1	4
23813	1180	-800	-600	0,425	0,851	-1	-1	4	-800	-600	0,279	0,94	-1	-1	4
23833	1181	-800	-600	0,449	0,856	-1	-1	4	-800	-600	0,279	0,94	-1	-1	4
23852	1182	-800	-600	-1	-1	-1	-1	4	-800	-600	-1	-1	-1	-1	4
23872	1183	-800	-600	0,279	0,939	-1	-1	4	-800	-600	0,279	0,939	-1	-1	4
23892	1184	-800	-600	0,448	0,856	-1	-1	4	-800	-600	0,278	0,939	-1	-1	4
23912	1185	-800	-600	-1	-1	-1	-1	4	-800	-600	-1	-1	-1	-1	4
23932	1186	-800	-600	0,277	0,939	-1	-1	4	-800	-600	0,277	0,939	-1	-1	4
23952	1187	-800	-600	0,277	0,939	-1	-1	4	-800	-600	0,277	0,939	-1	-1	4
23972	1188	-800	-600	-1	-1	-1	-1	4	-800	-600	-1	-1	-1	-1	4
23992	1189	-800	-600	0,448	0,855	-1	-1	4	-800	-600	0,278	0,939	-1	-1	4
24012	1190	-800	-600	0,278	0,939	-1	-1	4	-800	-600	0,278	0,939	-1	-1	4
24032	1191	-800	-600	-1	-1	-1	-1	4	-800	-600	-1	-1	-1	-1	4
24052	1192	-800	-600	0,452	0,852	-1	-1	4	-800	-600	0,283	0,938	-1	-1	4
24072	1193	-800	-600	0,456	0,85	-1	-1	4	-800	-600	0,456	0,85	-1	-1	4
24092	1194	-800	-600	-1	-1	-1	-1	4	-800	-600	-1	-1	-1	-1	4
24112	1195	-800	-600	-1	-1	-1	-1	4	-800	-600	-1	-1	-1	-1	4
24131	1196	-800	-600	-1	-1	-1	-1	4	-800	-600	-1	-1	-1	-1	4
24151	1197	-800	-600	-1	-1	-1	-1	4	-800	-600	-1	-1	-1	-1	4
24171	1198	-800	-600	0,464	0,92	-1	-1	4	-800	-600	0,317	0,934	-1	-1	4
24191	1199	-800	-600	0,469	0,919	-1	-1	4	-800	-600	0,322	0,933	-1	-1	4
24231	1200	-800	-600	-1	-1	-1	-1	4	-800	-600	-1	-1	-1	-1	4
24251	1201	-800	-600	0,482	0,914	-1	-1	4	-800	-600	0,335	0,93	-1	-1	4
24271	1202	-800	-600	-1	-1	-1	-1	4	-800	-600	-1	-1	-1	-1	4
24291	1203	-800	-600	-1	-1	-1	-1	4	-800	-600	-1	-1	-1	-1	4
24311	1204	-800	-600	-1	-1	-1	-1	4	-800	-600	-1	-1	-1	-1	4
24331	1205	-800	-600	-1	-1	-1	-1	4	-800	-600	-1	-1	-1	-1	4
24351	1206	-800	-600	-1	-1	-1	-1	4	-800	-600	-1	-1	-1	-1	4
24411	1207	-800	-600	-1	-1	-1	-1	4	-800	-600	-1	-1	-1	-1	4
24431	1208	-800	-600	-1	-1	-1	-1	4	-800	-600	-1	-1	-1	-1	4
24451	1209	-800	-600	-1	-1	-1	-1	4	-800	-600	-1	-1	-1	-1	4
24490	1210	-800	-600	-1	-1	-1	-1	4	-800	-600	-1	-1	-1	-1	4
24510	1211	-800	-600	-1	-1	-1	-1	4	-800	-600	-1	-1	-1	-1	4
24530	1212	-800	-600	-1	-1	-1	-1	4	-800	-600	-1	-1	-1	-1	4
24550	1213	-800	-600	-1	-1	-1	-1	4	-800	-600	-1	-1	-1	-1	4
24570	1214	-800	-600	-1	-1	-1	-1	4	-800	-600	-1	-1	-1	-1	4
24590	1215	-800	-600	-1	-1	-1	-1	4	-800	-600	-1	-1	-1	-1	4
24610	1216	-800	-600	-1	-1	-1	-1	4	-800	-600	-1	-1	-1	-1	4
24630	1217	-800	-600	-1	-1	-1	-1	4	-800	-600	-1	-1	-1	-1	4
24650	1218	-800	-600	-1	-1	-1	-1	4	-800	-600	-1	-1	-1	-1	4
24670	1219	-800	-600	-1	-1	-1	-1	4	-800	-600	-1	-1	-1	-1	4
24690	1220	-800	-600	-1	-1	-1	-1	4	-800	-600	-1	-1	-1	-1	4
24710	1221	-800	-600	-1	-1	-1	-1	4	-800	-600	-1	-1	-1	-1	4
24731	1222	-800	-600	-1	-1	-1	-1	4	-800	-600	-1	-1	-1	-1	4
24750	1223	-800	-600	-1	-1	-1	-1	4	-800	-600	-1	-1	-1	-1	4
24769	1224	-800	-600	-1	-1	-1	-1	4	-800	-600	-1	-1	-1	-1	4
24789	1225	-800	-600	-1	-1	-1	-1	4	-800	-600	-1	-1	-1	-1	4
24809	1226	-800	-600	-1	-1	-1	-1	4	-800	-600	-1	-1	-1	-1	4
24829	1227	-800	-600	-1	-1	-1	-1	4	-800	-600	-1	-1	-1	-1	4
24869	1228	-800	-600	-1	-1	-1	-1	4	-800	-600	-1	-1	-1	-1	4
24889	1229	-800	-600	-1	-1	-1	-1	4	-800	-600	-1	-1	-1	-1	4
24909	1230	-800	-600	-1	-1	-1	-1	4	-800	-600	-1	-1	-1	-1	4
24929	1231	-800	-600	-1	-1	-1	-1	4	-800	-600	-1	-1	-1	-1	4
24949	1232	-800	-600	-1	-1	-1	-1	4	-800	-600	-1	-1	-1	-1	4
24971	1233	-800	-600	-1	-1	-1	-1	4	-800	-600	-1	-1	-1	-1	4
24989	1234	-800	-600	-1	-1	-1	-1	4	-800	-600	-1	-1	-1	-1	4
25009	1235	-800	-600	-1	-1	-1	-1	4	-800	-600	-1	-1	-1	-1	4
25029	1236	-800	-600	-1	-1	-1	-1	4	-800	-600	-1	-1	-1	-1	4
25048	1237	-800	-600	-1	-1	-1	-1	4	-800	-600	-1	-1	-1	-1	4
25068	1238	-800	-600	-1	-1	-1	-1	4	-800	-600	-1	-1	-1	-1	4
25089	1239	-800	-600	-1	-1	-1	-1	4	-800	-600	-1	-1	-1	-1	4
25108	1240	-800	-600	0,749	0,938	-1	-1	4	-800	-600	0,749	0,938	-1	-1	4
25129	1241	-800	-600	-1	-1	-1	-1	4	-800	-600	-1	-1	-1	-1	4
25168	1242	-800	-600	-1	-1	-1	-1	4	-800	-600	-1	-1	-1	-1	4
25188	1243	-800	-600	0,677	0,877	-1	-1	4	-800	-600	0,677	0,877	-1	-1	4
25209	1244	-800	-600	-1	-1	-1	-1	4	-800	-600	-1	-1	-1	-1	4
25228	1245	-800	-600	-1	-1	-1	-1	4	-800	-600	-1	-1	-1	-1	4
25248	1246	-800	-600	-1	-1	-1	-1	4	-800	-600	-1	-1	-1	-1	4
25268	1247	-800	-600	-1	-1	-1	-1	4	-800	-600	-1	-1	-1	-1	4
25289	1248	-800	-600	-1	-1	-1	-1	4	-800	-600	-1	-1	-1	-1	4
25308	1249	-800	-600	-1	-1	-1	-1	4	-800	-600	-1	-1	-1	-1	4
25329	1250	-800	-600	-1	-1	-1	-1	4	-800	-600	-1	-1	-1	-1	4
25348	1251	-800	-600	-1	-1	-1	-1	4	-800	-600	-1	-1	-1	-1	4
25369	1252	-800	-600	-1	-1	-1	-1	4	-800	-600	-1	-1	-1	-1	4
25387	1253	-800	-600	-1	-1	-1	-1	4	-800	-600	-1	-1	-1	-1	4
25409	1254	-800	-600	-1	-1	-1	-1	4	-800	-600	-1	-1	-1	-1	4
25427	1255	-800	-600	-1	-1	-1	-1	4	-800	-600	-1	-1	-1	-1	4
25447	1256	-800	-600	-1	-1	-1	-1	4	-800	-600	-1	-1	-1	-1	4
25467	1257	-800	-600	-1	-1	-1	-1	4	-800	-600	-1	-1	-1	-1	4
25487	1258	-800	-600	-1	-1	-1	-1	4	-800	-600	-1	-1	-1	-1	4
25507	1259	-800	-600	-1	-1	-1	-1	4	-800	-600	-1	-1	-1	-1	4
25547	1260	-800	-600	-1	-1	-1	-1	4	-800	-600	-1	-1	-1	-1	4
25567	1261	-800	-600	-1	-1	-1	-1	4	-800	-600	-1	-1	-1	-1	4
25587	1262	-800	-600	0,609	0,607	-1	-1	4	-800	-600	0,378	0,612	-1	-1	4
25607	1263	-800	-600	-1	-1	-1	-1	4	-800	-600	-1	-1	-1	-1	4
25627	1264	-800	-600	0,601	0,597	-1	-1	4	-800	-600	0,367	0,603	-1	-1	4
25646	1265	-800	-600	0,598	0,594	-1	-1	4	-800	-600	0,364	0,6	-1	-1	4
25666	1266	381	209	0,596	0,592	610,439	3,312	0	394	200	0,362	0,597	600,399	3,313	0	5	388	208
25686	1267	387	202	0,595	0,592	610,439	3,354	0	392	201	0,361	0,596	600,399	3,353	0	5	388	208
25706	1268	390	201	0,594	0,592	610,439	3,392	0	388	198	0,36	0,595	600,399	3,392	0	5	388	208
25726	1269	385	213	0,594	0,591	610,439	3,384	0	386	202	0,36	0,594	600,399	3,408	0	5	388	208
25746	1270	392	203	0,594	0,591	610,439	3,342	0	389	211	0,36	0,593	600,399	3,407	0	5	388	208
25766	1271	390	199	0,595	0,591	615,177	3,383	0	389	202	0,361	0,592	607,324	3,444	0	5	388	208
25786	1272	392	204	0,595	0,592	615,177	3,461	0	389	203	0,362	0,591	607,324	3,468	0	5	388	208
25806	1273	388	212	0,595	0,593	615,177	3,467	0	385	205	0,362	0,591	607,324	3,483	0	5	388	208
25826	1274	396	219	0,596	0,594	615,177	3,491	0	386	203	0,363	0,59	607,324	3,505	0	5	388	208
25846	1275	388	216	0,596	0,595	615,177	3,51	0	388	214	0,365	0,59	607,324	3,556	0	5	388	208
25866	1276	389	209	0,597	0,597	622,672	3,564	0	387	199	0,366	0,589	618,537	3,64	0	5	388	208
25886	1277	390	213	0,597	0,598	622,672	3,545	0	387	202	0,367	0,589	618,537	3,616	0	5	388	208
25906	1278	390	232	0,598	0,599	622,672	3,565	0	389	227	0,369	0,587	618,537	3,659	0	5	388	208
25925	1279	404	344	0,599	0,601	622,672	3,604	0	381	342	0,372	0,587	618,537	3,644	0
25945	1280	406	402	0,6	0,601	622,672	3,644	0	380	395	0,374	0,586	618,537	3,631	0
25965	1281	406	454	0,601	0,601	632,648	3,729	0	379	442	0,375	0,584	627,834	3,703	0
25985	1282	390	397	0,602	0,601	632,648	3,678	0	379	393	0,376	0,583	627,834	3,703	0	6	386	393
26005	1283	397	405	0,602	0,601	632,648	3,702	0	380	386	0,376	0,582	627,834	3,732	0	6	386	393
26025	1284	391	399	0,602	0,599	632,648	3,719	0	377	394	0,375	0,581	627,834	3,745	0	6	386	393
26045	1285	390	397	0,6	0,598	632,648	3,75	0	376	391	0,374	0,579	627,834	3,759	0	6	386	393
26065	1286	393	399	0,599	0,596	632,108	3,768	0	376	388	0,372	0,578	629,639	3,782	0	6	386	393
26085	1287	392	394	0,596	0,594	632,108	3,772	0	376	390	0,369	0,576	629,639	3,786	0	6	386	393
26105	1288	394	405	0,594	0,594	632,108	3,767	0	383	381	0,367	0,576	629,639	3,771	0	6	386	393
26125	1289	397	394	0,591	0,594	632,108	3,747	0	380	387	0,364	0,576	629,639	3,782	0	6	386	393
26145	1290	395	395	0,589	0,594	632,108	3,785	0	377	379	0,361	0,577	629,639	3,778	0	6	386	393
26165	1291	396	395	0,586	0,595	635,317	3,797	0	379	381	0,359	0,577	629,749	3,773	0	6	386	393
26185	1292	396	394	0,584	0,596	635,317	3,764	0	380	397	0,356	0,578	629,749	3,727	0	6	386	393
26205	1293	393	392	0,582	0,595	635,317	3,802	0	374	384	0,355	0,579	629,749	3,745	0	6	386	393
26225	1294	398	393	0,58	0,595	635,317	3,742	0	377	392	0,353	0,579	629,749	3,712	0	6	386	393
26244	1295	394	399	0,579	0,594	635,317	3,781	0	380	389	0,352	0,578	629,749	3,695	0	6	386	393
26264	1296	396	394	0,579	0,593	640,113	3,814	0	377	393	0,352	0,577	630,279	3,696	0	6	386	393
26284	1297	396	399	0,579	0,592	640,113	3,73	0	382	384	0,352	0,577	630,279	3,688	0	6	386	393
26304	1298	397	394	0,579	0,592	640,113	3,745	0	375	395	0,353	0,576	630,279	3,662	0	6	386	393
26324	1299	394	401	0,58	0,591	640,113	3,722	0	375	396	0,353	0,576	630,279	3,688	0	6	386	393
26344	1300	397	395	0,58	0,591	640,113	3,721	0	383	396	0,354	0,576	630,279	3,67	0	6	386	393
26364	1301	396	397	0,58	0,59	641,523	3,729	0	380	393	0,354	0,576	634,659	3,705	0	6	386	393
26384	1302	399	390	0,58	0,591	641,523	3,735	0	382	395	0,354	0,578	634,659	3,72	0	6	386	393
26404	1303	394	391	0,58	0,591	641,523	3,714	0	381	391	0,354	0,579	634,659	3,688	0	6	386	393
26424	1304	350	319	0,58	0,592	641,523	3,78	0	349	315	0,354	0,579	634,659	3,743	0	7	334	306
26444	1305	346	318	0,58	0,592	641,523	3,734	0	329	302	0,354	0,579	634,659	3,736	0	7	334	306
26464	1306	343	323	0,58	0,593	636,647	3,713	0	315	291	0,353	0,58	633,702	3,729	0	7	334	306
26484	1307	341	309	0,579	0,594	636,647	3,716	0	329	294	0,353	0,58	633,702	3,731	0	7	334	306
26504	1308	339	305	0,579	0,594	636,647	3,709	0	327	297	0,353	0,58	633,702	3,726	0	7	334	306
26524	1309	340	308	0,579	0,595	636,647	3,72	0	332	302	0,353	0,58	633,702	3,719	0	7	334	306
26544	1310	339	301	0,579	0,595	636,647	3,703	0	330	301	0,353	0,58	633,702	3,749	0	7	334	306
26563	1311	340	303	0,579	0,595	634,184	3,691	0	331	302	0,353	0,58	631,479	3,734	0	7	334	306
26583	1312	345	310	0,579	0,595	634,184	3,679	0	328	302	0,353	0,579	631,479	3,714	0	7	334	306
26603	1313	346	308	0,579	0,594	634,184	3,704	0	330	305	0,352	0,579	631,479	3,686	0	7	334	306
26623	1314	345	306	0,579	0,594	634,184	3,674	0	327	302	0,352	0,579	631,479	3,703	0	7	334	306
26643	1315	337	305	0,578	0,594	634,184	3,671	0	329	307	0,351	0,579	631,479	3,677	0	7	334	306
26663	1316	336	301	0,577	0,594	637,232	3,693	0	328	303	0,35	0,58	633,857	3,693	0	7	334	306
26683	1317	339	311	0,577	0,595	637,232	3,668	0	330	305	0,35	0,581	633,857	3,67	0	7	334	306
26703	1318	343	318	0,576	0,596	637,232	3,679	0	324	329	0,349	0,582	633,857	3,679	0	7	334	306
26723	1319	361	390	0,574	0,597	637,232	3,691	0	337	377	0,348	0,584	633,857	3,663	0	8	348	384
26743	1320	343	380	0,574	0,599	637,232	3,642	0	341	371	0,347	0,586	633,857	3,667	0	8	348	384
26763	1321	348	370	0,573	0,6	636,46	3,644	0	345	364	0,347	0,587	635,389	3,676	0	8	348	384
26783	1322	347	392	0,573	0,601	636,46	3,64	0	345	375	0,346	0,588	635,389	3,62	0	8	348	384
26803	1323	357	393	0,573	0,602	636,46	3,619	0	339	387	0,346	0,589	635,389	3,644	0	8	348	384
26822	1324	363	392	0,573	0,602	636,46	3,615	0	345	377	0,346	0,589	635,389	3,643	0	8	348	384
26842	1325	355	394	0,573	0,602	636,46	3,612	0	340	376	0,346	0,589	635,389	3,634	0	8	348	384
26862	1326	356	393	0,573	0,602	636,886	3,611	0	342	379	0,346	0,589	635,363	3,647	0	8	348	384
26882	1327	356	391	0,574	0,602	636,886	3,612	0	341	386	0,347	0,589	635,363	3,645	0	8	348	384
26902	1328	351	387	0,574	0,602	636,886	3,616	0	341	383	0,347	0,589	635,363	3,67	0	8	348	384
26922	1329	354	399	0,574	0,603	636,886	3,648	0	343	380	0,347	0,589	635,363	3,677	0	8	348	384
26942	1330	359	396	0,575	0,603	636,886	3,643	0	343	381	0,348	0,59	635,363	3,657	0	8	348	384
26962	1331	358	397	0,575	0,604	636,293	3,636	0	343	381	0,348	0,59	635,361	3,673	0	8	348	384
26982	1332	403	383	0,575	0,605	636,293	3,639	0	386	385	0,348	0,591	635,361	3,709	0	9	396	389
27002	1333	397	397	0,575	0,605	636,293	3,661	0	386	384	0,348	0,591	635,361	3,722	0	9	396	389
27022	1334	404	394	0,575	0,606	636,293	3,657	0	392	387	0,348	0,592	635,361	3,715	0	9	396	389
27042	1335	-800	-600	0,348	0,593	-1	-1	4	393	387	0,348	0,593	635,361	3,675	0	9	396	389
27062	1336	-800	-600	0,575	0,607	-1	-1	4	395	387	0,348	0,593	634,838	3,674	0	9	396	389
27082	1337	406	397	0,575	0,607	638,611	3,629	0	390	388	0,348	0,594	634,838	3,65	0	9	396	389
27101	1338	399	383	0,574	0,608	638,611	3,687	0	390	385	0,347	0,595	634,838	3,689	0	9	396	389
27122	1339	400	389	0,574	0,608	638,611	3,637	0	398	380	0,346	0,595	634,838	3,683	0	9	396	389
27141	1340	411	395	0,573	0,608	638,611	3,612	0	396	385	0,346	0,596	634,838	3,675	0	9	396	389
27161	1341	408	392	0,573	0,608	634,493	3,604	0	395	385	0,345	0,596	632,004	3,653	0	9	396	389
27181	1342	399	396	0,572	0,608	634,493	3,633	0	392	387	0,344	0,596	632,004	3,679	0	9	396	389
27201	1343	406	396	0,572	0,608	634,493	3,641	0	383	390	0,344	0,596	632,004	3,645	0	9	396	389
27221	1344	405	392	0,571	0,608	634,493	3,646	0	396	388	0,343	0,597	632,004	3,681	0	9	396	389
27241	1345	404	393	0,571	0,608	634,493	3,627	0	395	384	0,342	0,597	632,004	3,65	0	9	396	389
27261	1346	404	391	0,57	0,608	635,336	3,636	0	394	384	0,342	0,597	632,082	3,664	0	9	396	389
27281	1347	-800	-600	0,341	0,597	-1	-1	4	390	392	0,341	0,597	632,082	3,652	0	9	396	389
27301	1348	-800	-600	0,34	0,597	-1	-1	4	390	392	0,34	0,597	632,082	3,664	0	9	396	389
27321	1349	407	400	0,568	0,607	635,336	3,671	0	389	391	0,339	0,597	632,082	3,697	0	9	396	389
27341	1350	396	388	0,567	0,606	635,336	3,658	0	391	385	0,339	0,597	632,082	3,707	0	9	396	389
27361	1351	396	388	0,567	0,606	635,511	3,659	0	391	383	0,338	0,597	633,852	3,728	0	9	396	389
27381	1352	400	400	0,566	0,605	635,511	3,631	0	400	380	0,337	0,597	633,852	3,657	0	9	396	389
27401	1353	399	398	0,565	0,605	635,511	3,639	0	396	383	0,336	0,597	633,852	3,633	0	9	396	389
27421	1354	396	388	0,564	0,605	635,511	3,617	0	387	384	0,335	0,597	633,852	3,643	0	9	396	389
27440	1355	398	393	0,564	0,605	635,511	3,661	0	394	382	0,335	0,597	633,852	3,64	0	9	396	389
27460	1356	398	391	0,563	0,605	632,476	3,644	0	389	387	0,334	0,597	628,687	3,608	0	9	396	389
27480	1357	-800	-600	0,334	0,598	-1	-1	4	396	391	0,334	0,598	628,687	3,62	0	9	396	389
27500	1358	404	394	0,564	0,606	632,476	3,584	0	395	386	0,334	0,598	628,687	3,608	0	9	396	389
27520	1359	416	364	0,564	0,606	632,476	3,596	0	414	364	0,335	0,598	628,687	3,655	0	10	413	366
27540	1360	424	361	0,564	0,606	632,476	3,568	0	424	359	0,335	0,598	628,687	3,624	0	10	413	366
27560	1361	433	358	0,564	0,606	632,292	3,565	0	430	355	0,335	0,598	627,316	3,623	0	10	413	366
27580	1362	429	352	0,565	0,606	632,292	3,544	0	417	357	0,336	0,598	627,316	3,539	0	10	413	366
27600	1363	431	359	0,565	0,606	632,292	3,559	0	427	354	0,336	0,598	627,316	3,6	0	10	413	366
27620	1364	435	350	0,566	0,606	632,292	3,541	0	420	362	0,337	0,599	627,316	3,54	0	10	413	366
27640	1365	433	350	0,566	0,606	632,292	3,563	0	423	355	0,337	0,599	627,316	3,517	0	10	413	366
27660	1366	435	345	0,565	0,606	636,632	3,581	0	420	358	0,336	0,599	627,919	3,533	0	10	413	366
27680	1367	423	351	0,565	0,607	636,632	3,489	0	415	362	0,336	0,599	627,919	3,525	0	10	413	366
27700	1368	433	347	0,565	0,607	636,632	3,513	0	423	345	0,336	0,6	627,919	3,519	0	10	413	366
27720	1369	425	336	0,564	0,608	636,632	3,497	0	415	349	0,335	0,601	627,919	3,5	0	10	413	366
27739	1370	428	350	0,564	0,608	636,632	3,491	0	415	354	0,335	0,601	627,919	3,489	0	10	413	366
27759	1371	431	348	0,564	0,608	633,978	3,485	0	418	343	0,334	0,602	631,408	3,498	0	10	413	366
27779	1372	431	343	0,563	0,609	633,978	3,441	0	425	350	0,334	0,602	631,408	3,448	0	10	413	366
27799	1373	426	353	0,563	0,609	633,978	3,432	0	419	350	0,334	0,603	631,408	3,415	0	10	413	366
27819	1374	412	357	0,563	0,61	633,978	3,42	0	407	365	0,334	0,603	631,408	3,445	0	10	413	366
27839	1375	413	382	0,563	0,61	633,978	3,421	0	395	371	0,334	0,604	631,408	3,446	0	10	413	366
27859	1376	413	392	0,563	0,61	633,212	3,418	0	386	376	0,334	0,604	633,296	3,447	0	10	413	366
27879	1377	415	381	0,563	0,611	633,212	3,403	0	404	379	0,334	0,605	633,296	3,387	0	10	413	366
27899	1378	407	384	0,562	0,611	633,212	3,347	0	396	368	0,333	0,606	633,296	3,452	0	10	413	366
27919	1379	413	376	0,562	0,612	633,212	3,351	0	406	365	0,333	0,607	633,296	3,405	0	10	413	366
27939	1380	409	368	0,561	0,613	633,212	3,346	0	398	371	0,332	0,608	633,296	3,405	0	10	413	366
27959	1381	412	362	0,561	0,613	637,374	3,367	0	401	375	0,332	0,609	628,507	3,381	0	10	413	366
27979	1382	410	369	0,561	0,614	637,374	3,349	0	406	378	0,331	0,61	628,507	3,342	0	10	413	366
27999	1383	415	379	0,56	0,615	637,374	3,369	0	399	370	0,331	0,611	628,507	3,361	0	10	413	366
28018	1384	406	366	0,559	0,615	637,374	3,409	0	396	373	0,33	0,612	628,507	3,351	0	10	413	366
28038	1385	417	377	0,559	0,616	637,374	3,381	0	396	375	0,33	0,612	628,507	3,417	0	10	413	366
28058	1386	415	375	0,559	0,617	635,157	3,387	0	398	368	0,329	0,613	632,314	3,45	0	10	413	366
28078	1387	405	368	0,559	0,617	635,157	3,341	0	400	374	0,329	0,614	632,314	3,4	0	10	413	366
28098	1388	410	372	0,559	0,618	635,157	3,364	0	406	368	0,329	0,615	632,314	3,411	0	10	413	366
28118	1389	414	370	0,559	0,618	635,157	3,344	0	406	364	0,329	0,616	632,314	3,385	0	10	413	366
28138	1390	417	374	0,558	0,619	635,157	3,374	0	401	369	0,329	0,616	632,314	3,37	0	10	413	366
28158	1391	421	374	0,558	0,619	635,607	3,373	0	404	368	0,329	0,617	632,318	3,367	0	10	413	366
28178	1392	418	373	0,558	0,62	635,607	3,337	0	395	372	0,328	0,617	632,318	3,371	0	10	413	366
28198	1393	418	370	0,557	0,62	635,607	3,357	0	398	373	0,327	0,618	632,318	3,365	0	10	413	366
28218	1394	423	377	0,556	0,62	635,607	3,324	0	397	379	0,327	0,618	632,318	3,35	0	10	413	366
28238	1395	413	384	0,556	0,621	635,607	3,326	0	401	375	0,326	0,619	632,318	3,373	0	10	413	366
28258	1396	414	387	0,555	0,621	634,473	3,322	0	401	379	0,326	0,619	630,155	3,355	0	10	413	366
28278	1397	410	372	0,555	0,621	634,473	3,31	0	400	375	0,326	0,62	630,155	3,351	0	10	413	366
28298	1398	413	379	0,555	0,621	634,473	3,373	0	402	370	0,326	0,62	630,155	3,344	0	10	413	366
28318	1399	417	378	0,555	0,622	634,473	3,354	0	402	388	0,326	0,62	630,155	3,357	0	10	413	366
28337	1400	419	372	0,555	0,622	634,473	3,358	0	406	374	0,325	0,621	630,155	3,367	0	10	413	366
28357	1401	421	374	0,555	0,623	636,797	3,374	0	408	374	0,325	0,622	631,583	3,376	0	10	413	366
28377	1402	-800	-600	0,325	0,622	-1	-1	4	456	379	0,325	0,622	631,583	3,384	0	11	482	380
28397	1403	482	378	0,553	0,624	636,797	3,431	0	473	380	0,324	0,623	631,583	3,365	0	11	482	380
28417	1404	490	384	0,553	0,625	636,797	3,401	0	471	380	0,324	0,624	631,583	3,399	0	11	482	380
28437	1405	494	377	0,553	0,625	636,797	3,454	0	474	380	0,324	0,624	631,583	3,422	0	11	482	380
28457	1406	498	379	0,552	0,625	636,132	3,449	0	474	380	0,323	0,625	632,355	3,428	0	11	482	380
28477	1407	495	386	0,552	0,625	636,132	3,475	0	478	380	0,323	0,625	632,355	3,431	0	11	482	380
28497	1408	485	383	0,552	0,626	636,132	3,415	0	469	387	0,322	0,625	632,355	3,425	0	11	482	380
28517	1409	494	373	0,551	0,626	636,132	3,475	0	478	380	0,322	0,626	632,355	3,458	0	11	482	380
28537	1410	488	375	0,551	0,626	636,132	3,454	0	470	382	0,322	0,626	632,355	3,474	0	11	482	380
28557	1411	492	376	0,551	0,626	636,739	3,44	0	474	383	0,321	0,626	633,751	3,49	0	11	482	380
28577	1412	488	376	0,551	0,626	636,739	3,498	0	478	380	0,321	0,627	633,751	3,471	0	11	482	380
28597	1413	490	385	0,551	0,626	636,739	3,431	0	476	391	0,321	0,627	633,751	3,471	0	11	482	380
28616	1414	492	378	0,55	0,626	636,739	3,487	0	474	380	0,321	0,628	633,751	3,428	0	11	482	380
28636	1415	520	424	0,549	0,627	636,739	3,447	0	516	413	0,321	0,629	633,751	3,477	0	12	510	428
28656	1416	524	432	0,549	0,628	635,918	3,467	0	519	417	0,32	0,629	635,688	3,477	0	12	510	428
28676	1417	517	430	0,549	0,628	635,918	3,454	0	519	420	0,32	0,63	635,688	3,453	0	12	510	428
28696	1418	520	416	0,548	0,629	635,918	3,481	0	504	430	0,319	0,63	635,688	3,43	0	12	510	428
28716	1419	530	417	0,548	0,629	635,918	3,444	0	506	423	0,319	0,631	635,688	3,456	0	12	510	428
28736	1420	514	423	0,548	0,629	635,918	3,421	0	502	429	0,319	0,631	635,688	3,455	0	12	510	428
28756	1421	517	416	0,548	0,629	634,58	3,416	0	500	430	0,319	0,631	631,632	3,429	0	12	510	428
28776	1422	520	423	0,547	0,63	634,58	3,364	0	513	430	0,318	0,631	631,632	3,384	0	12	510	428
28796	1423	522	422	0,547	0,63	634,58	3,459	0	507	420	0,318	0,632	631,632	3,364	0	12	510	428
28816	1424	517	422	0,547	0,63	634,58	3,425	0	511	427	0,318	0,632	631,632	3,384	0	12	510	428
28836	1425	521	424	0,546	0,63	634,58	3,458	0	506	427	0,317	0,632	631,632	3,423	0	12	510	428
28856	1426	519	424	0,546	0,63	633,898	3,443	0	505	429	0,317	0,632	629,012	3,408	0	12	510	428
28876	1427	512	417	0,546	0,63	633,898	3,454	0	496	442	0,317	0,632	629,012	3,435	0	12	510	428
28896	1428	519	428	0,546	0,63	633,898	3,474	0	501	442	0,316	0,632	629,012	3,431	0	12	510	428
28915	1429	527	429	0,545	0,63	633,898	3,468	0	501	434	0,316	0,632	629,012	3,418	0	12	510	428
28935	1430	518	425	0,545	0,63	633,898	3,44	0	502	435	0,316	0,632	629,012	3,446	0	12	510	428
28955	1431	522	421	0,545	0,63	638,54	3,471	0	504	433	0,316	0,633	631,939	3,457	0	12	510	428
28975	1432	517	428	0,545	0,631	638,54	3,441	0	504	431	0,316	0,634	631,939	3,438	0	12	510	428
28995	1433	527	419	0,545	0,632	638,54	3,509	0	503	436	0,316	0,634	631,939	3,442	0	12	510	428
29015	1434	519	413	0,546	0,633	638,54	3,492	0	506	428	0,316	0,635	631,939	3,429	0	12	510	428
29035	1435	523	430	0,546	0,633	638,54	3,472	0	503	435	0,317	0,635	631,939	3,45	0	12	510	428
29055	1436	526	427	0,546	0,633	634,95	3,485	0	502	434	0,317	0,636	629,854	3,437	0	12	510	428
29075	1437	509	431	0,546	0,634	634,95	3,433	0	497	445	0,317	0,636	629,854	3,445	0	12	510	428
29095	1438	516	430	0,547	0,634	634,95	3,441	0	500	433	0,317	0,636	629,854	3,443	0	12	510	428
29115	1439	526	427	0,547	0,635	634,95	3,46	0	504	429	0,317	0,637	629,854	3,412	0	12	510	428
29135	1440	521	427	0,547	0,635	634,95	3,454	0	498	437	0,318	0,637	629,854	3,432	0	12	510	428
29155	1441	526	426	0,547	0,635	636,374	3,455	0	501	436	0,318	0,637	630,273	3,424	0	12	510	428
29175	1442	516	432	0,547	0,636	636,374	3,438	0	508	436	0,318	0,638	630,273	3,375	0	12	510	428
29195	1443	519	433	0,547	0,636	636,374	3,457	0	496	445	0,318	0,638	630,273	3,402	0	12	510	428
29214	1444	519	423	0,548	0,636	636,374	3,448	0	494	445	0,318	0,638	630,273	3,431	0	12	510	428
29234	1445	518	426	0,548	0,636	636,374	3,441	0	494	439	0,318	0,638	630,273	3,387	0	12	510	428
29254	1446	518	423	0,548	0,636	637,029	3,452	0	492	444	0,318	0,638	629,87	3,407	0	12	510	428
29274	1447	516	425	0,548	0,637	637,029	3,425	0	507	442	0,318	0,638	629,87	3,362	0	12	510	428
29294	1448	513	425	0,548	0,637	637,029	3,456	0	504	437	0,319	0,638	629,87	3,325	0	12	510	428
29314	1449	521	425	0,548	0,637	637,029	3,438	0	491	440	0,319	0,638	629,87	3,412	0	12	510	428
29334	1450	518	432	0,548	0,637	637,029	3,395	0	492	431	0,319	0,639	629,87	3,359	0	12	510	428
29354	1451	517	435	0,548	0,637	633,541	3,385	0	495	427	0,319	0,639	633,844	3,383	0	12	510	428
29374	1452	519	426	0,548	0,637	633,541	3,433	0	494	437	0,319	0,639	633,844	3,401	0	12	510	428
29394	1453	519	424	0,548	0,637	633,541	3,447	0	497	430	0,319	0,639	633,844	3,33	0	12	510	428
29414	1454	513	422	0,548	0,638	633,541	3,4	0	502	429	0,319	0,64	633,844	3,35	0	12	510	428
29434	1455	512	425	0,548	0,637	633,541	3,382	0	505	415	0,318	0,639	633,844	3,367	0	12	510	428
29454	1456	511	421	0,547	0,635	637,762	3,395	0	505	412	0,318	0,638	630,017	3,313	0	12	510	428
29474	1457	-800	-600	-1	-1	-1	-1	4	-800	-600	-1	-1	-1	-1	4
29494	1458	-800	-600	-1	-1	-1	-1	4	-800	-600	-1	-1	-1	-1	4
29514	1459	-800	-600	-1	-1	-1	-1	4	-800	-600	-1	-1	-1	-1	4
29553	1460	-800	-600	-1	-1	-1	-1	4	-800	-600	-1	-1	-1	-1	4
29573	1461	-800	-600	0,546	0,634	-1	-1	4	-800	-600	0,316	0,637	-1	-1	4
29613	1462	505	297	0,545	0,634	635,477	3,394	0	-800	-600	0,545	0,634	-1	-1	4	13	496	309
29633	1463	495	303	0,545	0,633	635,477	3,371	0	497	305	0,315	0,638	634,478	3,319	0	13	496	309
29653	1464	502	303	0,545	0,633	635,477	3,367	0	493	306	0,315	0,638	634,478	3,31	0	13	496	309
29673	1465	498	302	0,545	0,633	635,477	3,327	0	492	312	0,315	0,638	634,478	3,317	0	13	496	309
29693	1466	501	302	0,544	0,633	634,963	3,308	0	490	320	0,315	0,638	630,063	3,291	0	13	496	309
29713	1467	502	305	0,545	0,633	634,963	3,335	0	491	326	0,315	0,638	630,063	3,264	0	13	496	309
29733	1468	508	311	0,545	0,633	634,963	3,311	0	489	320	0,315	0,638	630,063	3,246	0	13	496	309
29753	1469	494	367	0,545	0,634	634,963	3,337	0	473	379	0,316	0,639	630,063	3,251	0
29773	1470	497	406	0,545	0,634	634,963	3,283	0	476	409	0,316	0,639	630,063	3,248	0	14	488	410
29793	1471	498	435	0,546	0,634	629,54	3,256	0	472	425	0,316	0,638	634,155	3,27	0	14	488	410
29812	1472	490	407	0,546	0,634	629,54	3,25	0	476	405	0,317	0,638	634,155	3,262	0	14	488	410
29832	1473	491	409	0,546	0,634	629,54	3,272	0	471	413	0,317	0,638	634,155	3,305	0	14	488	410
29852	1474	500	404	0,547	0,634	629,54	3,286	0	469	411	0,317	0,638	634,155	3,255	0	14	488	410
29872	1475	485	414	0,547	0,634	629,54	3,166	0	475	401	0,318	0,638	634,155	3,26	0	14	488	410
29892	1476	488	415	0,548	0,634	629,23	3,172	0	471	406	0,318	0,637	631,75	3,257	0	14	488	410
29912	1477	492	407	0,548	0,634	629,23	3,265	0	477	409	0,319	0,638	631,75	3,243	0	14	488	410
29932	1478	493	407	0,548	0,635	629,23	3,27	0	475	418	0,319	0,638	631,75	3,232	0	14	488	410
29952	1479	486	407	0,548	0,635	629,23	3,269	0	475	410	0,318	0,638	631,75	3,257	0	14	488	410
29972	1480	492	403	0,548	0,634	629,23	3,297	0	473	407	0,318	0,638	631,75	3,296	0	14	488	410
29992	1481	491	401	0,547	0,634	631,79	3,315	0	471	411	0,317	0,638	630,513	3,295	0	14	488	410
30012	1482	498	407	0,547	0,634	631,79	3,322	0	478	406	0,317	0,639	630,513	3,312	0	14	488	410
30032	1483	498	395	0,546	0,634	631,79	3,262	0	479	405	0,316	0,638	630,513	3,303	0	14	488	410
30052	1484	496	407	0,545	0,633	631,79	3,327	0	477	416	0,315	0,638	630,513	3,336	0	14	488	410
30072	1485	493	412	0,544	0,633	631,79	3,299	0	471	411	0,314	0,638	630,513	3,311	0	14	488	410
30092	1486	492	408	0,543	0,632	633,458	3,292	0	471	412	0,313	0,638	632,359	3,324	0	14	488	410
30111	1487	509	413	0,543	0,632	633,458	3,345	0	487	415	0,313	0,639	632,359	3,366	0	14	488	410
30131	1488	506	408	0,542	0,632	633,458	3,347	0	494	416	0,311	0,639	632,359	3,308	0	14	488	410
30151	1489	506	420	0,541	0,631	633,458	3,367	0	488	417	0,311	0,639	632,359	3,332	0	14	488	410
30171	1490	504	406	0,54	0,631	633,458	3,355	0	494	408	0,31	0,639	632,359	3,319	0	14	488	410
30191	1491	503	412	0,539	0,63	630,45	3,347	0	493	408	0,309	0,638	632,226	3,329	0	14	488	410
30211	1492	505	413	0,538	0,63	630,45	3,367	0	492	411	0,308	0,639	632,226	3,379	0	14	488	410
30231	1493	504	416	0,537	0,63	630,45	3,308	0	490	421	0,307	0,639	632,226	3,353	0	14	488	410
30251	1494	509	403	0,536	0,63	630,45	3,333	0	491	421	0,306	0,639	632,226	3,371	0	14	488	410
30271	1495	502	378	0,535	0,629	630,45	3,344	0	503	376	0,305	0,639	632,226	3,359	0	15	504	362
30291	1496	504	371	0,533	0,628	633,225	3,332	0	503	378	0,304	0,638	632,475	3,368	0	15	504	362
30311	1497	514	367	0,533	0,627	633,225	3,413	0	492	367	0,302	0,638	632,475	3,315	0	15	504	362
30331	1498	514	352	0,532	0,627	633,225	3,382	0	502	361	0,301	0,638	632,475	3,395	0	15	504	362
30351	1499	505	354	0,531	0,626	633,225	3,415	0	492	374	0,3	0,638	632,475	3,383	0	15	504	362
30371	1500	513	358	0,53	0,626	633,225	3,411	0	492	368	0,299	0,638	632,475	3,376	0	15	504	362
30391	1501	511	364	0,529	0,625	630,29	3,388	0	493	370	0,298	0,637	630,961	3,361	0	15	504	362
30410	1502	513	361	0,528	0,625	630,29	3,375	0	489	371	0,297	0,637	630,961	3,352	0	15	504	362
30430	1503	508	350	0,527	0,624	630,29	3,374	0	501	363	0,296	0,637	630,961	3,336	0	15	504	362
30450	1504	509	360	0,526	0,624	630,29	3,383	0	494	367	0,296	0,637	630,961	3,36	0	15	504	362
30470	1505	510	362	0,526	0,623	630,29	3,351	0	499	363	0,295	0,637	630,961	3,304	0	15	504	362
30490	1506	511	356	0,525	0,623	634,25	3,371	0	497	363	0,294	0,636	633,005	3,309	0	15	504	362
30510	1507	517	347	0,525	0,622	634,25	3,399	0	494	365	0,294	0,636	633,005	3,392	0	15	504	362
30530	1508	508	346	0,524	0,622	634,25	3,427	0	504	361	0,293	0,636	633,005	3,386	0	15	504	362
30550	1509	514	359	0,524	0,622	634,25	3,352	0	506	360	0,293	0,636	633,005	3,333	0	15	504	362
30573	1510	448	382	0,524	0,622	634,25	3,422	0	427	393	0,294	0,636	633,005	3,331	0	16	402	393
30590	1511	439	393	0,524	0,622	628,431	3,366	0	426	397	0,294	0,636	627,981	3,305	0	16	402	393
30612	1512	413	404	0,524	0,622	628,431	3,368	0	413	403	0,293	0,636	627,981	3,307	0	16	402	393
30630	1513	422	412	0,523	0,621	628,431	3,308	0	402	404	0,293	0,636	627,981	3,36	0	16	402	393
30650	1514	419	407	0,523	0,621	628,431	3,301	0	404	404	0,293	0,635	627,981	3,369	0	16	402	393
30670	1515	414	400	0,523	0,621	628,431	3,301	0	405	406	0,292	0,635	627,981	3,346	0	16	402	393
30690	1516	417	400	0,523	0,621	631,256	3,314	0	405	406	0,292	0,635	628,347	3,346	0	16	402	393
30709	1517	414	404	0,523	0,621	631,256	3,327	0	400	407	0,292	0,635	628,347	3,319	0	16	402	393
30729	1518	412	400	0,523	0,621	631,256	3,273	0	400	403	0,292	0,634	628,347	3,325	0	16	402	393
30749	1519	410	409	0,523	0,621	631,256	3,347	0	395	416	0,292	0,634	628,347	3,359	0	16	402	393
30769	1520	413	407	0,523	0,621	631,256	3,302	0	400	409	0,292	0,634	628,347	3,333	0	16	402	393
30789	1521	412	410	0,523	0,621	628,765	3,278	0	399	411	0,292	0,634	627,031	3,34	0	16	402	393
30809	1522	410	402	0,523	0,621	628,765	3,292	0	400	396	0,293	0,635	627,031	3,313	0	16	402	393
30829	1523	-800	-600	0,293	0,635	-1	-1	4	403	400	0,293	0,635	627,031	3,326	0	16	402	393
30849	1524	411	409	0,524	0,622	628,765	3,266	0	405	408	0,294	0,635	627,031	3,323	0	16	402	393
30869	1525	421	412	0,524	0,623	628,765	3,314	0	407	404	0,294	0,636	627,031	3,318	0	16	402	393
30890	1526	421	411	0,524	0,623	629,097	3,315	0	410	406	0,294	0,635	629,551	3,337	0	16	402	393
30909	1527	413	405	0,524	0,622	629,097	3,297	0	393	400	0,294	0,636	629,551	3,311	0	16	402	393
30930	1528	404	384	0,524	0,622	629,097	3,296	0	394	384	0,293	0,635	629,551	3,321	0	16	402	393
30949	1529	405	392	0,523	0,622	629,097	3,283	0	394	385	0,293	0,635	629,551	3,323	0	16	402	393
30971	1530	406	393	0,523	0,622	629,097	3,271	0	398	387	0,293	0,635	629,551	3,354	0	16	402	393
30988	1531	407	393	0,523	0,622	630,696	3,273	0	398	390	0,293	0,635	628,727	3,359	0	16	402	393
31010	1532	409	386	0,523	0,622	630,696	3,285	0	393	379	0,293	0,635	628,727	3,342	0	16	402	393
31028	1533	407	393	0,523	0,622	630,696	3,272	0	388	386	0,293	0,636	628,727	3,313	0	16	402	393
31050	1534	407	389	0,523	0,623	630,696	3,282	0	390	397	0,293	0,636	628,727	3,33	0	16	402	393
31068	1535	413	384	0,523	0,623	630,696	3,3	0	394	384	0,293	0,637	628,727	3,274	0	16	402	393
31090	1536	412	386	0,523	0,624	631,048	3,3	0	392	384	0,293	0,637	632,238	3,284	0	16	402	393
31108	1537	407	380	0,523	0,624	631,048	3,224	0	396	383	0,293	0,638	632,238	3,321	0	16	402	393
31130	1538	409	392	0,523	0,624	631,048	3,253	0	390	385	0,293	0,638	632,238	3,336	0	16	402	393
31148	1539	396	393	0,523	0,624	631,048	3,23	0	394	379	0,293	0,639	632,238	3,297	0	16	402	393
31170	1540	405	378	0,523	0,624	631,048	3,221	0	381	389	0,292	0,639	632,238	3,271	0	16	402	393
31188	1541	402	382	0,522	0,625	633,472	3,242	0	379	392	0,292	0,639	627,882	3,243	0	16	402	393
31210	1542	407	389	0,522	0,625	633,472	3,228	0	389	391	0,291	0,639	627,882	3,222	0	16	402	393
31228	1543	409	389	0,521	0,625	633,472	3,254	0	386	402	0,291	0,639	627,882	3,196	0	16	402	393
31250	1544	404	386	0,521	0,625	633,472	3,248	0	391	395	0,291	0,639	627,882	3,241	0	16	402	393
31268	1545	411	398	0,521	0,625	633,472	3,179	0	389	385	0,29	0,639	627,882	3,247	0	16	402	393
31289	1546	411	398	0,521	0,625	633,272	3,186	0	389	383	0,291	0,639	633,091	3,279	0	16	402	393
31308	1547	418	392	0,521	0,625	633,272	3,193	0	388	386	0,291	0,64	633,091	3,243	0	16	402	393
31327	1548	405	393	0,521	0,625	633,272	3,193	0	395	370	0,291	0,641	633,091	3,227	0	16	402	393
31347	1549	403	389	0,521	0,626	633,272	3,205	0	390	388	0,291	0,641	633,091	3,255	0	16	402	393
31367	1550	404	388	0,521	0,626	633,272	3,192	0	386	386	0,291	0,641	633,091	3,249	0	16	402	393
31387	1551	403	389	0,522	0,626	630,981	3,184	0	387	384	0,291	0,642	630,697	3,237	0	16	402	393
31407	1552	409	391	0,522	0,627	630,981	3,224	0	391	388	0,292	0,642	630,697	3,268	0	16	402	393
31427	1553	409	393	0,522	0,627	630,981	3,151	0	396	387	0,292	0,642	630,697	3,205	0	16	402	393
31447	1554	406	391	0,522	0,627	630,981	3,204	0	395	387	0,292	0,643	630,697	3,308	0	16	402	393
31467	1555	413	393	0,522	0,627	630,981	3,262	0	395	391	0,292	0,643	630,697	3,285	0	16	402	393
31487	1556	413	392	0,522	0,628	630,88	3,241	0	395	391	0,292	0,643	630,818	3,282	0	16	402	393
31507	1557	413	389	0,522	0,628	630,88	3,263	0	388	393	0,292	0,644	630,818	3,271	0	16	402	393
31527	1558	400	396	0,521	0,628	630,88	3,218	0	394	392	0,291	0,644	630,818	3,301	0	16	402	393
31547	1559	406	388	0,521	0,629	630,88	3,242	0	392	386	0,291	0,644	630,818	3,267	0	16	402	393
31567	1560	403	383	0,521	0,629	630,88	3,249	0	390	391	0,291	0,645	630,818	3,302	0	16	402	393
31586	1561	406	386	0,522	0,629	629,053	3,222	0	393	387	0,293	0,645	632,793	3,301	0	16	402	393
31606	1562	297	402	0,523	0,63	629,053	3,208	0	266	384	0,294	0,645	632,793	3,39	0	17	269	422
31626	1563	279	407	0,524	0,63	629,053	3,266	0	259	398	0,294	0,646	632,793	3,302	0	17	269	422
31646	1564	289	403	0,524	0,631	629,053	3,215	0	272	387	0,294	0,646	632,793	3,321	0	17	269	422
31666	1565	285	394	0,524	0,631	629,053	3,265	0	262	395	0,294	0,646	632,793	3,338	0	17	269	422
31686	1566	290	395	0,523	0,631	629,796	3,252	0	263	391	0,294	0,646	630,646	3,344	0	17	269	422
31706	1567	290	405	0,523	0,631	629,796	3,258	0	271	404	0,293	0,647	630,646	3,336	0	17	269	422
31726	1568	290	407	0,523	0,631	629,796	3,206	0	264	396	0,293	0,647	630,646	3,344	0	17	269	422
31746	1569	280	397	0,522	0,632	629,796	3,255	0	258	395	0,292	0,647	630,646	3,345	0	17	269	422
31766	1570	295	406	0,522	0,632	629,796	3,211	0	273	403	0,292	0,648	630,646	3,254	0	17	269	422
31786	1571	292	403	0,521	0,632	629,701	3,228	0	267	395	0,291	0,648	635,142	3,273	0	17	269	422
31806	1572	288	401	0,521	0,633	629,701	3,215	0	263	391	0,291	0,649	635,142	3,258	0	17	269	422
31826	1573	283	402	0,521	0,633	629,701	3,172	0	268	393	0,291	0,65	635,142	3,322	0	17	269	422
31846	1574	288	400	0,52	0,634	629,701	3,201	0	262	412	0,291	0,65	635,142	3,294	0	17	269	422
31866	1575	285	410	0,52	0,634	629,701	3,164	0	267	395	0,291	0,651	635,142	3,283	0	17	269	422
31886	1576	284	412	0,52	0,635	628,052	3,163	0	266	404	0,291	0,652	631,737	3,293	0	17	269	422
31905	1577	274	438	0,521	0,635	628,052	3,099	0	252	431	0,291	0,652	631,737	3,244	0	17	269	422
31925	1578	262	431	0,521	0,636	628,052	3,153	0	250	436	0,291	0,653	631,737	3,238	0	17	269	422
31945	1579	272	441	0,521	0,636	628,052	3,086	0	257	438	0,291	0,653	631,737	3,241	0	17	269	422
31965	1580	274	431	0,521	0,637	628,052	3,09	0	256	443	0,291	0,653	631,737	3,228	0	17	269	422
31985	1581	271	435	0,52	0,637	626,941	3,095	0	255	446	0,291	0,654	631,501	3,224	0	17	269	422
32005	1582	275	437	0,52	0,637	626,941	3,131	0	251	440	0,291	0,654	631,501	3,244	0	17	269	422
32025	1583	272	431	0,52	0,638	626,941	3,107	0	250	430	0,29	0,655	631,501	3,23	0	17	269	422
32045	1584	278	440	0,52	0,638	626,941	3,124	0	248	435	0,29	0,655	631,501	3,212	0	17	269	422
32065	1585	283	438	0,52	0,638	626,941	3,081	0	242	445	0,29	0,655	631,501	3,237	0	17	269	422
32085	1586	282	436	0,519	0,638	630,005	3,092	0	241	441	0,29	0,656	632,304	3,229	0	17	269	422
32105	1587	274	434	0,519	0,639	630,005	3,139	0	254	435	0,29	0,656	632,304	3,244	0	17	269	422
32125	1588	268	425	0,519	0,64	630,005	3,17	0	250	428	0,29	0,657	632,304	3,232	0	17	269	422
32145	1589	279	436	0,52	0,64	630,005	3,165	0	253	434	0,29	0,657	632,304	3,194	0	17	269	422
32164	1590	277	435	0,52	0,641	630,005	3,107	0	-800	-600	0,52	0,641	-1	-1	4	17	269	422
32184	1591	278	434	0,52	0,641	628,054	3,109	0	-800	-600	0,29	0,658	-1	-1	4	17	269	422
32204	1592	274	445	0,52	0,641	628,054	3,105	0	-800	-600	0,52	0,641	-1	-1	4	17	269	422
32224	1593	269	435	0,521	0,641	628,054	3,098	0	254	430	0,291	0,658	631,392	3,233	0	17	269	422
32244	1594	263	436	0,521	0,642	628,054	3,111	0	258	423	0,291	0,659	631,392	3,221	0	17	269	422
32264	1595	267	440	0,521	0,642	628,054	3,109	0	258	442	0,291	0,659	631,392	3,266	0	17	269	422
32284	1596	264	434	0,52	0,642	629,335	3,114	0	259	443	0,291	0,659	632,048	3,275	0	17	269	422
32304	1597	283	439	0,52	0,643	629,335	3,112	0	251	436	0,291	0,66	632,048	3,164	0	17	269	422
32324	1598	283	440	0,52	0,643	629,335	3,08	0	-800	-600	0,52	0,643	-1	-1	4	17	269	422
32344	1599	395	425	0,518	0,643	629,335	3,109	0	377	418	0,288	0,66	632,048	3,254	0	18	396	415
32364	1600	402	425	0,517	0,643	629,335	3,165	0	376	409	0,288	0,66	632,048	3,219	0	18	396	415
32384	1601	408	424	0,517	0,643	631,277	3,169	0	376	409	0,288	0,66	632,344	3,22	0	18	396	415
32404	1602	403	423	0,517	0,643	631,277	3,148	0	381	413	0,287	0,661	632,344	3,193	0	18	396	415
32424	1603	407	418	0,517	0,643	631,277	3,189	0	390	419	0,287	0,661	632,344	3,182	0	18	396	415
32444	1604	405	424	0,516	0,643	631,277	3,143	0	382	419	0,286	0,662	632,344	3,241	0	18	396	415
32464	1605	400	415	0,516	0,643	631,277	3,196	0	390	411	0,286	0,662	632,344	3,254	0	18	396	415
32484	1606	401	417	0,515	0,643	630,916	3,181	0	387	413	0,286	0,662	634,102	3,275	0	18	396	415
32503	1607	409	420	0,515	0,643	630,916	3,167	0	385	411	0,285	0,663	634,102	3,21	0	18	396	415
32523	1608	407	413	0,515	0,644	630,916	3,132	0	378	417	0,285	0,663	634,102	3,206	0	18	396	415
32543	1609	406	416	0,514	0,644	630,916	3,17	0	391	410	0,285	0,663	634,102	3,225	0	18	396	415
32563	1610	406	423	0,514	0,644	630,916	3,18	0	390	412	0,284	0,664	634,102	3,227	0	18	396	415
32583	1611	406	422	0,513	0,644	630,372	3,17	0	389	414	0,283	0,664	632,831	3,223	0	18	396	415
32603	1612	404	414	0,512	0,644	630,372	3,13	0	389	424	0,283	0,664	632,831	3,192	0	18	396	415
32623	1613	403	422	0,511	0,644	630,372	3,161	0	396	407	0,282	0,664	632,831	3,208	0	18	396	415
32643	1614	404	412	0,511	0,644	630,372	3,173	0	391	413	0,281	0,664	632,831	3,207	0	18	396	415
32663	1615	407	411	0,51	0,644	630,372	3,208	0	386	409	0,281	0,664	632,831	3,199	0	18	396	415
32683	1616	408	412	0,51	0,644	628,086	3,217	0	387	412	0,28	0,664	632,092	3,203	0	18	396	415
32703	1617	408	425	0,509	0,644	628,086	3,153	0	391	406	0,28	0,665	632,092	3,214	0	18	396	415
32723	1618	407	424	0,509	0,643	628,086	3,129	0	382	421	0,279	0,665	632,092	3,17	0	18	396	415
32743	1619	414	420	0,509	0,643	628,086	3,161	0	379	415	0,279	0,665	632,092	3,208	0	18	396	415
32763	1620	411	421	0,509	0,643	628,086	3,198	0	386	412	0,279	0,665	632,092	3,229	0	18	396	415
32782	1621	412	420	0,509	0,643	630,22	3,208	0	386	415	0,279	0,664	636,597	3,24	0	18	396	415
32802	1622	408	423	0,509	0,643	630,22	3,149	0	385	404	0,279	0,664	636,597	3,248	0	18	396	415
32822	1623	410	417	0,509	0,642	630,22	3,191	0	385	406	0,279	0,664	636,597	3,234	0	18	396	415
32842	1624	366	372	0,509	0,641	630,22	3,142	0	351	349	0,28	0,663	636,597	3,277	0
32862	1625	317	312	0,509	0,64	630,22	3,163	0	308	331	0,281	0,661	636,597	3,275	0
32882	1626	297	283	0,509	0,64	635,437	3,198	0	293	312	0,281	0,661	637,827	3,279	0
32902	1627	-800	-600	-1	-1	-1	-1	4	-800	-600	-1	-1	-1	-1	4
32922	1628	-800	-600	-1	-1	-1	-1	4	-800	-600	-1	-1	-1	-1	4
32943	1629	-800	-600	-1	-1	-1	-1	4	-800	-600	-1	-1	-1	-1	4
32962	1630	-800	-600	-1	-1	-1	-1	4	-800	-600	-1	-1	-1	-1	4
33002	1631	-800	-600	0,51	0,642	-1	-1	4	-800	-600	0,281	0,662	-1	-1	4
33022	1632	310	308	0,51	0,642	632,677	3,208	0	294	308	0,281	0,662	638,424	3,245	0	19	309	309
33042	1633	318	312	0,51	0,642	632,677	3,151	0	298	310	0,281	0,662	638,424	3,271	0	19	309	309
33062	1634	319	304	0,51	0,642	632,677	3,188	0	291	306	0,281	0,662	638,424	3,253	0	19	309	309
33081	1635	311	293	0,51	0,641	632,677	3,225	0	299	304	0,281	0,661	638,424	3,172	0	19	309	309
33101	1636	315	290	0,51	0,641	634,231	3,215	0	297	306	0,28	0,661	636,733	3,166	0	19	309	309
33121	1637	321	308	0,51	0,641	634,231	3,17	0	298	314	0,28	0,661	636,733	3,272	0	19	309	309
33141	1638	306	306	0,509	0,641	634,231	3,165	0	304	302	0,28	0,662	636,733	3,238	0	19	309	309
33161	1639	313	309	0,509	0,641	634,231	3,135	0	299	309	0,279	0,662	636,733	3,209	0	19	309	309
33181	1640	315	300	0,508	0,641	634,231	3,138	0	297	306	0,279	0,662	636,733	3,24	0	19	309	309
33201	1641	311	305	0,507	0,64	629,839	3,121	0	298	311	0,278	0,661	636,043	3,228	0	19	309	309
33221	1642	318	308	0,507	0,64	629,839	3,113	0	297	308	0,277	0,661	636,043	3,24	0	19	309	309
33241	1643	309	302	0,506	0,64	629,839	3,11	0	304	316	0,277	0,661	636,043	3,188	0	19	309	309
33261	1644	320	305	0,506	0,64	629,839	3,18	0	296	315	0,277	0,661	636,043	3,231	0	19	309	309
33281	1645	310	300	0,506	0,639	629,839	3,141	0	296	317	0,276	0,661	636,043	3,239	0	19	309	309
33301	1646	312	295	0,505	0,639	634,126	3,179	0	298	320	0,276	0,661	634,604	3,216	0	19	309	309
33321	1647	313	298	0,505	0,64	634,126	3,177	0	302	317	0,276	0,661	634,604	3,187	0	19	309	309
33341	1648	323	299	0,505	0,64	634,126	3,189	0	307	320	0,276	0,662	634,604	3,271	0	19	309	309
33360	1649	319	309	0,505	0,64	634,126	3,184	0	308	315	0,275	0,662	634,604	3,243	0	19	309	309
33381	1650	313	304	0,505	0,64	634,126	3,137	0	308	320	0,275	0,661	634,604	3,291	0	19	309	309
33400	1651	318	309	0,505	0,639	632,711	3,132	0	309	318	0,275	0,661	634,163	3,287	0	19	309	309
33420	1652	315	296	0,505	0,639	632,711	3,128	0	302	321	0,275	0,661	634,163	3,253	0	19	309	309
33440	1653	318	309	0,505	0,639	632,711	3,189	0	303	314	0,275	0,661	634,163	3,317	0	19	309	309
33460	1654	323	309	0,505	0,639	632,711	3,213	0	308	327	0,275	0,66	634,163	3,311	0	19	309	309
33480	1655	322	300	0,505	0,639	632,711	3,192	0	316	327	0,275	0,66	634,163	3,266	0	19	309	309
33500	1656	322	309	0,505	0,638	630,863	3,191	0	319	329	0,275	0,66	631,789	3,286	0	19	309	309
33520	1657	319	310	0,505	0,639	630,863	3,142	0	300	321	0,275	0,66	631,789	3,282	0	19	309	309
33540	1658	314	308	0,505	0,639	630,863	3,15	0	297	328	0,275	0,66	631,789	3,241	0	19	309	309
33560	1659	316	306	0,505	0,638	630,863	3,193	0	301	309	0,275	0,66	631,789	3,272	0	19	309	309
33580	1660	316	311	0,505	0,638	630,863	3,157	0	302	326	0,275	0,659	631,789	3,234	0	19	309	309
33600	1661	316	309	0,505	0,637	631,56	3,177	0	301	314	0,275	0,659	635,724	3,262	0	19	309	309
33620	1662	405	318	0,504	0,637	631,56	3,146	0	403	328	0,274	0,659	635,724	3,198	0	20	426	343
33640	1663	424	331	0,503	0,637	631,56	3,125	0	414	343	0,273	0,658	635,724	3,232	0	20	426	343
33660	1664	434	326	0,503	0,637	631,56	3,175	0	423	353	0,273	0,658	635,724	3,18	0	20	426	343
33679	1665	433	341	0,502	0,636	631,56	3,146	0	413	355	0,272	0,658	635,724	3,198	0	20	426	343
33699	1666	432	346	0,502	0,636	628,384	3,133	0	415	363	0,272	0,658	630,036	3,175	0	20	426	343
33719	1667	435	338	0,501	0,636	628,384	3,069	0	417	348	0,271	0,658	630,036	3,15	0	20	426	343
33739	1668	437	337	0,501	0,636	628,384	3,107	0	426	351	0,271	0,658	630,036	3,188	0	20	426	343
33759	1669	432	342	0,501	0,635	628,384	3,09	0	419	354	0,27	0,658	630,036	3,175	0	20	426	343
33779	1670	438	334	0,5	0,635	628,384	3,119	0	420	347	0,27	0,658	630,036	3,13	0	20	426	343
33799	1671	436	330	0,5	0,634	632,559	3,138	0	419	350	0,27	0,658	629,506	3,142	0	20	426	343
33819	1672	433	335	0,499	0,634	632,559	3,133	0	421	346	0,269	0,658	629,506	3,148	0	20	426	343
33839	1673	435	331	0,499	0,634	632,559	3,037	0	418	353	0,269	0,657	629,506	3,162	0	20	426	343
33859	1674	437	338	0,498	0,633	632,559	3,055	0	418	356	0,268	0,657	629,506	3,165	0	20	426	343
33879	1675	428	391	0,498	0,634	632,559	3,103	0	409	397	0,268	0,658	629,506	3,143	0	21	415	403
33899	1676	429	401	0,497	0,634	626,117	3,027	0	407	404	0,268	0,658	631,746	3,161	0	21	415	403
33919	1677	419	411	0,497	0,633	626,117	3,078	0	408	404	0,267	0,658	631,746	3,157	0	21	415	403
33939	1678	420	401	0,496	0,633	626,117	3,087	0	409	404	0,267	0,658	631,746	3,097	0	21	415	403
33959	1679	426	392	0,496	0,633	626,117	3,054	0	409	403	0,266	0,658	631,746	3,168	0	21	415	403
33979	1680	420	404	0,495	0,632	626,117	3,084	0	403	404	0,266	0,658	631,746	3,179	0	21	415	403
33998	1681	422	402	0,495	0,632	625,832	3,071	0	403	406	0,265	0,657	629,152	3,156	0	21	415	403
34018	1682	429	402	0,494	0,632	625,832	3,14	0	417	386	0,265	0,658	629,152	3,191	0	21	415	403
34038	1683	421	400	0,494	0,631	625,832	3,122	0	412	394	0,264	0,658	629,152	3,199	0	21	415	403
34058	1684	416	408	0,493	0,631	625,832	3,115	0	406	403	0,263	0,657	629,152	3,231	0	21	415	403
34078	1685	431	400	0,493	0,631	625,832	3,191	0	405	408	0,263	0,657	629,152	3,195	0	21	415	403
34098	1686	425	403	0,492	0,63	625,624	3,183	0	404	413	0,262	0,656	629,288	3,208	0	21	415	403
34118	1687	416	413	0,492	0,63	625,624	3,129	0	404	405	0,262	0,657	629,288	3,237	0	21	415	403
34138	1688	417	397	0,492	0,63	625,624	3,237	0	409	408	0,261	0,657	629,288	3,306	0	21	415	403
34158	1689	418	409	0,491	0,63	625,624	3,221	0	407	414	0,261	0,657	629,288	3,241	0	21	415	403
34178	1690	423	409	0,491	0,63	625,624	3,225	0	408	409	0,261	0,658	629,288	3,249	0	21	415	403
34198	1691	425	409	0,49	0,63	627,206	3,237	0	408	410	0,26	0,657	631,662	3,28	0	21	415	403
34218	1692	417	403	0,49	0,631	627,206	3,248	0	409	410	0,26	0,658	631,662	3,286	0	21	415	403
34238	1693	425	407	0,49	0,631	627,206	3,234	0	405	408	0,26	0,659	631,662	3,312	0	21	415	403
34258	1694	420	408	0,49	0,632	627,206	3,257	0	401	410	0,26	0,659	631,662	3,312	0	21	415	403
34277	1695	412	404	0,49	0,632	627,206	3,222	0	414	390	0,26	0,66	631,662	3,327	0	21	415	403
34297	1696	415	408	0,49	0,632	625,655	3,218	0	411	389	0,259	0,659	630,2	3,325	0	21	415	403
34317	1697	424	403	0,489	0,632	625,655	3,255	0	413	403	0,259	0,66	630,2	3,268	0	21	415	403
34337	1698	424	414	0,489	0,632	625,655	3,238	0	411	405	0,259	0,66	630,2	3,282	0	21	415	403
34357	1699	423	401	0,489	0,633	625,655	3,238	0	411	401	0,259	0,66	630,2	3,321	0	21	415	403
34377	1700	417	393	0,49	0,633	625,655	3,248	0	407	396	0,26	0,66	630,2	3,34	0	21	415	403
34397	1701	417	394	0,49	0,633	626,342	3,242	0	406	394	0,26	0,66	632,089	3,37	0	21	415	403
34417	1702	424	405	0,49	0,633	626,342	3,257	0	410	411	0,26	0,661	632,089	3,381	0	21	415	403
34437	1703	418	403	0,49	0,634	626,342	3,271	0	407	398	0,26	0,662	632,089	3,334	0	21	415	403
34457	1704	424	410	0,491	0,635	626,342	3,303	0	408	414	0,261	0,662	632,089	3,342	0	21	415	403
34477	1705	423	408	0,491	0,635	626,342	3,342	0	419	400	0,261	0,663	632,089	3,383	0	21	415	403
34497	1706	421	404	0,49	0,635	630,229	3,384	0	418	408	0,26	0,662	630,207	3,351	0	21	415	403
34517	1707	518	381	0,489	0,636	630,229	3,363	0	499	395	0,26	0,663	630,207	3,317	0	22	521	391
34537	1708	529	384	0,489	0,636	630,229	3,315	0	512	390	0,26	0,663	630,207	3,362	0	22	521	391
34557	1709	525	384	0,489	0,636	630,229	3,297	0	510	399	0,26	0,664	630,207	3,322	0	22	521	391
34577	1710	520	381	0,489	0,637	630,229	3,346	0	521	397	0,26	0,664	630,207	3,294	0	22	521	391
34596	1711	525	384	0,489	0,637	628,741	3,308	0	523	397	0,259	0,664	630,847	3,308	0	22	521	391
34616	1712	527	393	0,489	0,637	628,741	3,285	0	509	398	0,259	0,665	630,847	3,317	0	22	521	391
34636	1713	522	388	0,488	0,637	628,741	3,309	0	515	399	0,259	0,665	630,847	3,306	0	22	521	391
34656	1714	535	390	0,488	0,637	628,741	3,297	0	510	397	0,258	0,665	630,847	3,354	0	22	521	391
34676	1715	525	384	0,488	0,638	628,741	3,331	0	515	396	0,258	0,666	630,847	3,32	0	22	521	391
34696	1716	526	380	0,488	0,638	631,723	3,351	0	513	394	0,258	0,666	632,903	3,337	0	22	521	391
34716	1717	528	383	0,487	0,638	631,723	3,356	0	521	398	0,258	0,667	632,903	3,298	0	22	521	391
34736	1718	537	386	0,487	0,639	631,723	3,326	0	525	411	0,258	0,667	632,903	3,264	0	22	521	391
34756	1719	571	406	0,486	0,639	631,723	3,31	0	553	425	0,257	0,668	632,903	3,258	0	23	557	421
34776	1720	566	412	0,486	0,64	631,723	3,298	0	555	417	0,257	0,668	632,903	3,286	0	23	557	421
34796	1721	560	420	0,486	0,64	628,715	3,271	0	556	424	0,257	0,668	631,606	3,26	0	23	557	421
34816	1722	566	413	0,485	0,64	628,715	3,334	0	553	424	0,256	0,669	631,606	3,341	0	23	557	421
34836	1723	572	411	0,485	0,64	628,715	3,307	0	552	425	0,256	0,669	631,606	3,268	0	23	557	421
34856	1724	571	413	0,485	0,641	628,715	3,307	0	549	430	0,256	0,669	631,606	3,25	0	23	557	421
34875	1725	561	414	0,485	0,641	628,715	3,272	0	554	421	0,256	0,67	631,606	3,254	0	23	557	421
34897	1726	564	413	0,485	0,641	630,844	3,271	0	552	424	0,255	0,67	629,382	3,247	0	23	557	421
34915	1727	573	421	0,484	0,641	630,844	3,353	0	547	426	0,255	0,67	629,382	3,303	0	23	557	421
34935	1728	571	412	0,484	0,641	630,844	3,318	0	548	434	0,255	0,67	629,382	3,277	0	23	557	421
34955	1729	569	411	0,484	0,641	630,844	3,346	0	555	426	0,255	0,671	629,382	3,294	0	23	557	421
34975	1730	562	411	0,484	0,642	630,844	3,361	0	552	426	0,255	0,671	629,382	3,261	0	23	557	421
34995	1731	560	410	0,484	0,642	632,717	3,361	0	554	429	0,255	0,671	627,464	3,252	0	23	557	421
35015	1732	562	422	0,484	0,642	632,717	3,378	0	555	434	0,255	0,672	627,464	3,296	0	23	557	421
35035	1733	566	417	0,484	0,642	632,717	3,427	0	543	432	0,255	0,672	627,464	3,317	0	23	557	421
35055	1734	573	404	0,484	0,642	632,717	3,402	0	544	435	0,255	0,672	627,464	3,294	0	23	557	421
35075	1735	568	410	0,483	0,642	632,717	3,368	0	545	427	0,255	0,672	627,464	3,266	0	23	557	421
35095	1736	571	404	0,483	0,642	632,341	3,384	0	547	426	0,254	0,672	628,428	3,274	0	23	557	421
35115	1737	567	414	0,483	0,642	632,341	3,4	0	539	434	0,254	0,672	628,428	3,347	0	23	557	421
35135	1738	571	408	0,482	0,642	632,341	3,412	0	548	431	0,254	0,673	628,428	3,283	0	23	557	421
35155	1739	574	413	0,482	0,642	632,341	3,322	0	546	429	0,254	0,673	628,428	3,245	0	23	557	421
35174	1740	573	411	0,482	0,642	632,341	3,37	0	553	430	0,254	0,673	628,428	3,271	0	23	557	421
35194	1741	574	409	0,482	0,642	631,527	3,347	0	555	429	0,254	0,673	629,227	3,259	0	23	557	421
35214	1742	-800	-600	0,254	0,674	-1	-1	4	557	426	0,254	0,674	629,227	3,298	0	23	557	421
35234	1743	566	419	0,482	0,643	631,527	3,345	0	543	436	0,254	0,674	629,227	3,278	0	23	557	421
35254	1744	567	415	0,482	0,643	631,527	3,33	0	559	431	0,254	0,674	629,227	3,302	0	23	557	421
35274	1745	566	411	0,482	0,643	631,527	3,349	0	544	433	0,254	0,674	629,227	3,299	0	23	557	421
35294	1746	567	406	0,482	0,643	634,423	3,36	0	550	431	0,253	0,674	628,433	3,291	0	23	557	421
35314	1747	568	412	0,482	0,643	634,423	3,345	0	541	435	0,254	0,674	628,433	3,329	0	23	557	421
35334	1748	565	417	0,482	0,643	634,423	3,395	0	549	437	0,254	0,674	628,433	3,318	0	23	557	421
35354	1749	563	414	0,482	0,643	634,423	3,377	0	540	433	0,254	0,674	628,433	3,283	0	23	557	421
35374	1750	562	412	0,482	0,643	634,423	3,408	0	537	435	0,253	0,674	628,433	3,322	0	23	557	421
35394	1751	560	414	0,482	0,643	633,572	3,402	0	542	430	0,253	0,674	634,307	3,342	0	23	557	421
35414	1752	565	415	0,481	0,643	633,572	3,401	0	553	430	0,253	0,675	634,307	3,315	0	23	557	421
35434	1753	555	417	0,481	0,644	633,572	3,388	0	542	433	0,253	0,675	634,307	3,382	0	23	557	421
35454	1754	569	414	0,481	0,644	633,572	3,438	0	545	425	0,253	0,675	634,307	3,363	0	23	557	421
35473	1755	566	422	0,481	0,644	633,572	3,387	0	545	427	0,253	0,675	634,307	3,364	0	23	557	421
35493	1756	566	421	0,481	0,643	636,963	3,421	0	544	429	0,253	0,675	631,05	3,349	0	23	557	421
35513	1757	561	410	0,481	0,643	636,963	3,396	0	546	428	0,253	0,675	631,05	3,349	0	23	557	421
35533	1758	563	416	0,481	0,643	636,963	3,425	0	555	434	0,253	0,675	631,05	3,327	0	23	557	421
35553	1759	569	417	0,481	0,643	636,963	3,447	0	556	433	0,253	0,674	631,05	3,328	0	23	557	421
35573	1760	535	412	0,482	0,643	636,963	3,457	0	523	430	0,254	0,674	631,05	3,371	0	24	496	426
35593	1761	533	422	0,482	0,642	629,242	3,426	0	528	430	0,254	0,674	635,812	3,386	0	24	496	426
35613	1762	516	424	0,482	0,643	629,242	3,376	0	504	419	0,254	0,674	635,812	3,37	0	24	496	426
35633	1763	522	418	0,482	0,643	629,242	3,397	0	506	435	0,254	0,674	635,812	3,366	0	24	496	426
35653	1764	512	418	0,482	0,643	629,242	3,373	0	503	427	0,254	0,673	635,812	3,345	0	24	496	426
35673	1765	515	420	0,483	0,642	629,242	3,404	0	504	426	0,254	0,673	635,812	3,379	0	24	496	426
35693	1766	516	419	0,483	0,642	631,41	3,41	0	504	426	0,255	0,673	635,013	3,368	0	24	496	426
35713	1767	510	416	0,483	0,642	631,41	3,351	0	510	422	0,255	0,673	635,013	3,351	0	24	496	426
35733	1768	519	418	0,484	0,642	631,41	3,387	0	508	428	0,255	0,672	635,013	3,363	0	24	496	426
35753	1769	509	427	0,484	0,642	631,41	3,363	0	501	427	0,256	0,672	635,013	3,324	0	24	496	426
35773	1770	514	412	0,484	0,642	631,41	3,38	0	511	427	0,256	0,672	635,013	3,31	0	24	496	426
35792	1771	517	414	0,485	0,642	632,215	3,374	0	507	427	0,256	0,671	634,355	3,3	0	24	496	426
35812	1772	514	413	0,485	0,642	632,215	3,357	0	500	429	0,257	0,671	634,355	3,325	0	24	496	426
35832	1773	521	407	0,486	0,642	632,215	3,362	0	511	429	0,257	0,671	634,355	3,306	0	24	496	426
35852	1774	525	417	0,486	0,642	632,215	3,311	0	504	424	0,258	0,671	634,355	3,283	0	24	496	426
35872	1775	508	418	0,487	0,642	632,215	3,326	0	496	436	0,258	0,671	634,355	3,32	0	24	496	426
35892	1776	512	420	0,487	0,642	630,715	3,306	0	499	436	0,259	0,671	633,235	3,299	0	24	496	426
35912	1777	498	425	0,488	0,643	630,715	3,32	0	484	441	0,259	0,671	633,235	3,291	0	24	496	426
35932	1778	499	414	0,488	0,643	630,715	3,332	0	485	436	0,26	0,671	633,235	3,236	0	24	496	426
35952	1779	498	426	0,488	0,644	630,715	3,306	0	477	437	0,26	0,671	633,235	3,276	0	24	496	426
35972	1780	501	420	0,489	0,644	630,715	3,317	0	492	438	0,26	0,672	633,235	3,261	0	24	496	426
35992	1781	502	414	0,489	0,644	634,285	3,335	0	492	437	0,26	0,672	634,685	3,248	0	24	496	426
36012	1782	494	425	0,489	0,645	634,285	3,279	0	484	432	0,26	0,672	634,685	3,275	0	24	496	426
36032	1783	501	428	0,489	0,645	634,285	3,386	0	479	439	0,261	0,672	634,685	3,318	0	24	496	426
36051	1784	505	430	0,489	0,645	634,285	3,332	0	484	430	0,261	0,672	634,685	3,298	0	24	496	426
36071	1785	501	410	0,489	0,645	634,285	3,297	0	488	428	0,261	0,672	634,685	3,278	0	24	496	426
36091	1786	502	413	0,489	0,645	631,418	3,324	0	487	430	0,261	0,672	633,62	3,289	0	24	496	426
36111	1787	501	418	0,49	0,645	631,418	3,27	0	481	433	0,261	0,672	633,62	3,29	0	24	496	426
36131	1788	503	418	0,49	0,645	631,418	3,306	0	482	434	0,261	0,672	633,62	3,249	0	24	496	426
36151	1789	509	428	0,49	0,645	631,418	3,316	0	480	437	0,261	0,673	633,62	3,266	0	24	496	426
36171	1790	502	425	0,489	0,646	631,418	3,255	0	477	434	0,261	0,673	633,62	3,312	0	24	496	426
36191	1791	505	428	0,489	0,645	631,945	3,277	0	477	434	0,26	0,673	635,353	3,306	0	24	496	426
36211	1792	499	424	0,489	0,646	631,945	3,324	0	493	425	0,26	0,673	635,353	3,258	0	24	496	426
36231	1793	498	431	0,489	0,646	631,945	3,263	0	476	435	0,26	0,673	635,353	3,249	0	24	496	426
36251	1794	493	421	0,488	0,646	631,945	3,299	0	483	439	0,26	0,674	635,353	3,319	0	24	496	426
36271	1795	500	415	0,488	0,646	631,945	3,264	0	483	432	0,26	0,674	635,353	3,298	0	24	496	426
36291	1796	498	417	0,488	0,646	629,82	3,266	0	481	434	0,259	0,674	633,159	3,304	0	24	496	426
36311	1797	494	416	0,488	0,646	629,82	3,283	0	478	430	0,259	0,674	633,159	3,246	0	24	496	426
36331	1798	497	422	0,487	0,646	629,82	3,227	0	484	439	0,259	0,674	633,159	3,257	0	24	496	426
36351	1799	504	422	0,487	0,646	629,82	3,217	0	480	441	0,259	0,674	633,159	3,211	0	24	496	426
36370	1800	498	418	0,487	0,646	629,82	3,222	0	473	438	0,258	0,675	633,159	3,251	0	24	496	426
36390	1801	501	419	0,487	0,646	631,923	3,227	0	476	437	0,258	0,675	635,213	3,255	0	24	496	426
36410	1802	497	424	0,487	0,647	631,923	3,231	0	486	423	0,258	0,675	635,213	3,202	0	24	496	426
36430	1803	496	427	0,487	0,647	631,923	3,285	0	492	419	0,258	0,675	635,213	3,241	0	24	496	426
36450	1804	495	426	0,487	0,646	631,923	3,26	0	488	423	0,258	0,675	635,213	3,23	0	24	496	426
36470	1805	499	423	0,487	0,646	631,923	3,229	0	485	426	0,258	0,675	635,213	3,209	0	24	496	426
36490	1806	498	426	0,487	0,646	630,557	3,243	0	486	427	0,258	0,675	633,429	3,217	0	24	496	426
36510	1807	-800	-600	0,258	0,675	-1	-1	4	473	449	0,258	0,675	633,429	3,239	0	24	496	426
36530	1808	496	416	0,486	0,646	630,557	3,197	0	478	443	0,257	0,674	633,429	3,209	0	24	496	426
36550	1809	507	427	0,486	0,646	630,557	3,208	0	487	430	0,257	0,674	633,429	3,177	0	24	496	426
36570	1810	506	423	0,486	0,645	630,557	3,194	0	482	434	0,257	0,674	633,429	3,219	0	24	496	426
36590	1811	505	428	0,486	0,644	632,575	3,207	0	488	436	0,257	0,673	635,581	3,222	0	24	496	426
36610	1812	493	426	0,485	0,644	632,575	3,158	0	487	424	0,257	0,673	635,581	3,198	0	24	496	426
36630	1813	496	418	0,485	0,643	632,575	3,226	0	486	424	0,257	0,673	635,581	3,216	0	24	496	426
36650	1814	499	421	0,486	0,643	632,575	3,168	0	474	439	0,257	0,673	635,581	3,213	0	24	496	426
36669	1815	494	419	0,485	0,642	632,575	3,172	0	484	433	0,257	0,673	635,581	3,179	0	24	496	426
36690	1816	497	420	0,485	0,642	632,563	3,175	0	479	438	0,257	0,673	635,203	3,184	0	24	496	426
36709	1817	496	412	0,485	0,642	632,563	3,209	0	486	428	0,257	0,673	635,203	3,194	0	24	496	426
36730	1818	502	409	0,485	0,642	632,563	3,208	0	481	430	0,257	0,673	635,203	3,183	0	24	496	426
36749	1819	504	417	0,485	0,642	632,563	3,17	0	478	437	0,256	0,673	635,203	3,196	0	24	496	426
36770	1820	492	431	0,485	0,642	632,563	3,216	0	481	428	0,257	0,673	635,203	3,195	0	24	496	426
36789	1821	495	435	0,486	0,641	630,515	3,196	0	479	433	0,258	0,672	632,107	3,178	0	24	496	426
36811	1822	391	405	0,487	0,641	630,515	3,17	0	-800	-600	0,487	0,641	-1	-1	4	25	398	415
36829	1823	384	402	0,487	0,641	630,515	3,189	0	361	413	0,258	0,672	632,107	3,217	0	25	398	415
36851	1824	393	409	0,487	0,641	630,515	3,154	0	369	405	0,258	0,672	632,107	3,222	0	25	398	415
36869	1825	387	408	0,487	0,641	630,515	3,21	0	372	415	0,258	0,671	632,107	3,208	0	25	398	415
36891	1826	386	410	0,487	0,641	627,037	3,188	0	376	410	0,258	0,671	634,855	3,22	0	25	398	415
36909	1827	391	402	0,487	0,641	627,037	3,103	0	378	409	0,258	0,671	634,855	3,237	0	25	398	415
36929	1828	393	414	0,487	0,641	627,037	3,179	0	374	411	0,258	0,67	634,855	3,201	0	25	398	415
36949	1829	387	405	0,487	0,641	627,037	3,147	0	371	402	0,258	0,67	634,855	3,217	0	25	398	415
36970	1830	389	413	0,487	0,64	627,037	3,16	0	368	408	0,258	0,669	634,855	3,25	0	25	398	415
36988	1831	388	411	0,487	0,64	626,441	3,139	0	366	406	0,258	0,669	634,844	3,237	0	25	398	415
37010	1832	392	399	0,487	0,64	626,441	3,156	0	375	398	0,258	0,669	634,844	3,2	0	25	398	415
37028	1833	383	405	0,487	0,639	626,441	3,177	0	361	408	0,258	0,669	634,844	3,205	0	25	398	415
37050	1834	387	403	0,487	0,639	626,441	3,188	0	372	407	0,258	0,668	634,844	3,208	0	25	398	415
37068	1835	391	411	0,486	0,639	626,441	3,173	0	368	409	0,257	0,668	634,844	3,171	0	25	398	415
37090	1836	387	412	0,486	0,639	626,704	3,176	0	364	410	0,257	0,668	634,317	3,17	0	25	398	415
37108	1837	386	406	0,486	0,639	626,704	3,158	0	373	407	0,256	0,668	634,317	3,196	0	25	398	415
37128	1838	410	408	0,485	0,639	626,704	3,094	0	398	401	0,256	0,668	634,317	3,195	0	25	398	415
37148	1839	407	410	0,485	0,638	626,704	3,136	0	383	409	0,255	0,668	634,317	3,171	0	25	398	415
37168	1840	408	409	0,485	0,638	626,704	3,115	0	395	404	0,255	0,668	634,317	3,169	0	25	398	415
37188	1841	408	409	0,484	0,638	628,134	3,142	0	390	404	0,255	0,668	632,257	3,158	0	25	398	415
37208	1842	401	413	0,484	0,638	628,134	3,125	0	385	415	0,255	0,668	632,257	3,21	0	25	398	415
37228	1843	413	406	0,484	0,638	628,134	3,13	0	395	406	0,254	0,668	632,257	3,158	0	25	398	415
37247	1844	415	413	0,484	0,638	628,134	3,169	0	399	410	0,254	0,668	632,257	3,17	0	25	398	415
37267	1845	412	408	0,483	0,638	628,134	3,148	0	384	410	0,254	0,668	632,257	3,164	0	25	398	415
37287	1846	412	410	0,483	0,638	628,626	3,165	0	390	408	0,254	0,668	634,499	3,181	0	25	398	415
37307	1847	414	413	0,483	0,638	628,626	3,125	0	-800	-600	0,483	0,638	-1	-1	4	25	398	415
37327	1848	413	407	0,483	0,638	628,626	3,118	0	394	412	0,254	0,668	634,499	3,226	0	25	398	415
37347	1849	418	400	0,483	0,638	628,626	3,158	0	387	403	0,253	0,668	634,499	3,233	0	25	398	415
37367	1850	413	404	0,483	0,637	628,626	3,163	0	389	404	0,253	0,667	634,499	3,224	0	25	398	415
37387	1851	415	402	0,483	0,637	627,227	3,16	0	391	407	0,253	0,667	632,327	3,215	0	25	398	415
37407	1852	405	413	0,483	0,637	627,227	3,11	0	388	408	0,253	0,667	632,327	3,196	0	25	398	415
37427	1853	412	409	0,483	0,637	627,227	3,146	0	395	398	0,253	0,667	632,327	3,142	0	25	398	415
37447	1854	413	413	0,483	0,637	627,227	3,17	0	391	408	0,253	0,667	632,327	3,182	0	25	398	415
37467	1855	407	405	0,483	0,637	627,227	3,103	0	383	411	0,253	0,667	632,327	3,178	0	25	398	415
37487	1856	411	407	0,483	0,637	624,679	3,114	0	385	410	0,253	0,666	629,514	3,161	0	25	398	415
37507	1857	405	409	0,483	0,637	624,679	3,093	0	393	406	0,254	0,666	629,514	3,19	0	25	398	415
37527	1858	408	398	0,483	0,637	624,679	3,103	0	390	414	0,254	0,666	629,514	3,199	0	25	398	415
37546	1859	411	406	0,484	0,637	624,679	3,103	0	385	407	0,254	0,666	629,514	3,163	0	25	398	415
37566	1860	412	411	0,484	0,637	624,679	3,105	0	385	408	0,254	0,666	629,514	3,17	0	25	398	415
37586	1861	412	406	0,484	0,637	626,252	3,114	0	385	409	0,254	0,666	631,387	3,173	0	25	398	415
37606	1862	409	409	0,484	0,637	626,252	3,18	0	394	409	0,254	0,666	631,387	3,169	0	25	398	415
37626	1863	412	420	0,484	0,637	626,252	3,157	0	392	404	0,254	0,666	631,387	3,224	0	25	398	415
37646	1864	409	415	0,484	0,637	626,252	3,165	0	386	414	0,255	0,666	631,387	3,259	0	25	398	415
37666	1865	413	413	0,484	0,637	626,252	3,14	0	388	415	0,255	0,666	631,387	3,252	0	25	398	415
37686	1866	412	417	0,485	0,637	627,599	3,143	0	385	417	0,255	0,666	629,383	3,235	0	25	398	415
37706	1867	410	405	0,485	0,637	627,599	3,242	0	388	423	0,255	0,666	629,383	3,294	0	25	398	415
37726	1868	416	415	0,485	0,637	627,599	3,243	0	386	418	0,256	0,666	629,383	3,255	0	25	398	415
37746	1869	410	415	0,485	0,637	627,599	3,211	0	394	411	0,256	0,666	629,383	3,268	0	25	398	415
37766	1870	407	413	0,485	0,637	627,599	3,235	0	392	410	0,256	0,666	629,383	3,296	0	25	398	415
37786	1871	408	412	0,486	0,637	627,238	3,225	0	393	406	0,256	0,665	633,188	3,299	0	25	398	415
37806	1872	408	415	0,486	0,637	627,238	3,281	0	-800	-600	0,486	0,637	-1	-1	4	25	398	415
37826	1873	407	419	0,486	0,638	627,238	3,269	0	385	409	0,257	0,666	633,188	3,36	0	25	398	415
37845	1874	414	420	0,487	0,638	627,238	3,355	0	379	416	0,257	0,666	633,188	3,364	0	25	398	415
37865	1875	412	415	0,487	0,638	627,238	3,346	0	395	414	0,257	0,666	633,188	3,4	0	25	398	415
37885	1876	413	414	0,487	0,638	630,776	3,354	0	397	412	0,257	0,666	633,594	3,416	0	25	398	415
37905	1877	407	408	0,487	0,639	630,776	3,358	0	389	416	0,258	0,666	633,594	3,381	0	25	398	415
37925	1878	405	414	0,487	0,639	630,776	3,356	0	382	423	0,258	0,666	633,594	3,426	0	25	398	415
37945	1879	403	413	0,487	0,639	630,776	3,344	0	386	410	0,258	0,666	633,594	3,396	0	25	398	415
37965	1880	409	408	0,487	0,639	630,776	3,323	0	389	407	0,258	0,666	633,594	3,375	0	25	398	415
37985	1881	408	415	0,487	0,639	625,484	3,289	0	387	407	0,258	0,666	630,285	3,372	0	25	398	415
38005	1882	405	416	0,487	0,639	625,484	3,304	0	392	405	0,258	0,666	630,285	3,353	0	25	398	415
38025	1883	410	413	0,487	0,639	625,484	3,28	0	385	422	0,258	0,666	630,285	3,389	0	25	398	415
38045	1884	410	411	0,487	0,639	625,484	3,316	0	395	413	0,258	0,666	630,285	3,348	0	25	398	415
38065	1885	403	411	0,487	0,639	625,484	3,307	0	383	421	0,258	0,666	630,285	3,339	0	25	398	415
38085	1886	405	409	0,487	0,639	627,307	3,314	0	386	414	0,258	0,666	635,31	3,371	0	25	398	415
38105	1887	409	422	0,487	0,639	627,307	3,324	0	391	410	0,258	0,667	635,31	3,414	0	25	398	415
38125	1888	408	415	0,487	0,64	627,307	3,353	0	381	419	0,258	0,667	635,31	3,401	0	25	398	415
38145	1889	402	417	0,487	0,64	627,307	3,282	0	390	412	0,258	0,667	635,31	3,364	0	25	398	415
38164	1890	408	412	0,487	0,64	627,307	3,298	0	395	420	0,258	0,668	635,31	3,422	0	25	398	415
38184	1891	406	409	0,487	0,641	629,55	3,304	0	393	421	0,258	0,668	631,713	3,388	0	25	398	415
38204	1892	409	411	0,487	0,641	629,55	3,34	0	392	429	0,258	0,668	631,713	3,386	0	25	398	415
38224	1893	417	427	0,487	0,641	629,55	3,38	0	392	432	0,257	0,669	631,713	3,391	0	25	398	415
38244	1894	-800	-600	0,257	0,669	-1	-1	4	395	430	0,257	0,669	631,713	3,367	0	25	398	415
38264	1895	-800	-600	0,257	0,67	-1	-1	4	395	433	0,257	0,67	631,713	3,356	0	25	398	415
38284	1896	-800	-600	0,486	0,642	-1	-1	4	395	433	0,257	0,67	630,252	3,342	0	25	398	415
38304	1897	-800	-600	0,257	0,67	-1	-1	4	397	426	0,257	0,67	630,252	3,367	0	25	398	415
38324	1898	409	417	0,485	0,642	631,542	3,42	0	402	426	0,257	0,671	630,252	3,424	0	25	398	415
38344	1899	-800	-600	0,256	0,671	-1	-1	4	399	424	0,256	0,671	630,252	3,365	0	25	398	415
38364	1900	413	426	0,485	0,643	631,542	3,343	0	399	426	0,256	0,671	630,252	3,432	0	25	398	415
38384	1901	413	427	0,484	0,643	629,394	3,332	0	401	422	0,255	0,671	635,288	3,441	0	25	398	415
38404	1902	406	411	0,484	0,643	629,394	3,345	0	399	420	0,255	0,672	635,288	3,38	0	25	398	415
38423	1903	411	423	0,484	0,643	629,394	3,341	0	408	420	0,255	0,672	635,288	3,436	0	25	398	415
38443	1904	405	418	0,484	0,644	629,394	3,362	0	397	428	0,255	0,673	635,288	3,396	0	25	398	415
38463	1905	410	431	0,484	0,644	629,394	3,315	0	400	426	0,255	0,673	635,288	3,406	0	25	398	415
38483	1906	408	431	0,484	0,644	629,853	3,318	0	402	424	0,255	0,673	635,728	3,428	0	25	398	415
38503	1907	-800	-600	0,255	0,673	-1	-1	4	393	424	0,255	0,673	635,728	3,378	0	25	398	415
38523	1908	412	419	0,484	0,644	629,853	3,371	0	402	424	0,256	0,673	635,728	3,406	0	25	398	415
38543	1909	408	418	0,485	0,644	629,853	3,36	0	405	427	0,256	0,673	635,728	3,394	0	25	398	415
38563	1910	417	425	0,485	0,645	629,853	3,337	0	393	433	0,256	0,673	635,728	3,422	0	25	398	415
38583	1911	417	426	0,485	0,645	631,054	3,328	0	397	439	0,256	0,673	630,479	3,397	0	25	398	415
38603	1912	416	428	0,486	0,645	631,054	3,358	0	395	430	0,257	0,673	630,479	3,335	0	25	398	415
38623	1913	411	412	0,486	0,645	631,054	3,32	0	399	421	0,257	0,673	630,479	3,387	0	25	398	415
38643	1914	405	424	0,486	0,645	631,054	3,349	0	396	432	0,257	0,673	630,479	3,356	0	25	398	415
38663	1915	413	420	0,486	0,645	631,054	3,367	0	400	428	0,257	0,673	630,479	3,329	0	25	398	415
38683	1916	410	418	0,487	0,645	626,181	3,331	0	401	423	0,257	0,673	634,311	3,367	0	25	398	415
38703	1917	414	426	0,487	0,645	626,181	3,305	0	394	424	0,258	0,673	634,311	3,391	0	25	398	415
38723	1918	412	426	0,487	0,645	626,181	3,315	0	406	425	0,258	0,673	634,311	3,354	0	25	398	415
38742	1919	411	424	0,487	0,645	626,181	3,343	0	399	425	0,258	0,673	634,311	3,311	0	25	398	415
38762	1920	418	427	0,487	0,645	626,181	3,273	0	397	423	0,258	0,673	634,311	3,318	0	25	398	415
38782	1921	417	426	0,487	0,646	627,174	3,287	0	402	423	0,258	0,673	634,747	3,327	0	25	398	415
38802	1922	415	430	0,487	0,646	627,174	3,277	0	391	422	0,258	0,673	634,747	3,409	0	25	398	415
38822	1923	417	421	0,487	0,646	627,174	3,296	0	395	426	0,259	0,674	634,747	3,318	0	25	398	415
38842	1924	-800	-600	0,259	0,674	-1	-1	4	395	426	0,259	0,674	634,747	3,307	0	25	398	415
38862	1925	414	427	0,488	0,647	627,174	3,302	0	391	423	0,259	0,674	634,747	3,342	0	25	398	415
38882	1926	414	423	0,488	0,647	633,2	3,332	0	393	426	0,259	0,674	632,398	3,334	0	25	398	415
38902	1927	411	415	0,489	0,647	633,2	3,291	0	-800	-600	0,489	0,647	-1	-1	4	25	398	415
38922	1928	417	420	0,489	0,647	633,2	3,362	0	396	423	0,26	0,674	632,398	3,358	0	25	398	415
38942	1929	420	418	0,49	0,647	633,2	3,336	0	394	420	0,261	0,674	632,398	3,357	0	25	398	415
38962	1930	335	331	0,491	0,646	633,2	3,305	0	352	343	0,263	0,672	632,398	3,314	0
38982	1931	334	331	0,492	0,645	628,335	3,311	0	337	313	0,264	0,671	633,67	3,305	0
39002	1932	-800	-600	0,265	0,671	-1	-1	4	304	306	0,265	0,671	633,67	3,3	0	26	306	319
39021	1933	316	299	0,495	0,646	628,335	3,245	0	311	309	0,266	0,671	633,67	3,322	0	26	306	319
39042	1934	314	299	0,496	0,646	628,335	3,3	0	310	298	0,267	0,671	633,67	3,338	0	26	306	319
39061	1935	322	307	0,497	0,646	628,335	3,261	0	305	312	0,268	0,671	633,67	3,301	0	26	306	319
39081	1936	324	312	0,497	0,647	626,145	3,273	0	308	306	0,268	0,671	637,119	3,333	0	26	306	319
39101	1937	316	310	0,498	0,647	626,145	3,265	0	309	299	0,269	0,67	637,119	3,384	0	26	306	319
39121	1938	312	308	0,498	0,647	626,145	3,309	0	295	313	0,269	0,67	637,119	3,281	0	26	306	319
39141	1939	325	307	0,499	0,647	626,145	3,282	0	312	300	0,27	0,67	637,119	3,336	0	26	306	319
39161	1940	319	305	0,499	0,647	626,145	3,251	0	307	298	0,27	0,67	637,119	3,38	0	26	306	319
39181	1941	319	298	0,499	0,647	631,567	3,292	0	304	302	0,27	0,67	636,696	3,34	0	26	306	319
39201	1942	317	304	0,499	0,647	631,567	3,241	0	299	298	0,27	0,67	636,696	3,285	0	26	306	319
39221	1943	310	298	0,499	0,647	631,567	3,296	0	298	311	0,27	0,671	636,696	3,36	0	26	306	319
39241	1944	317	303	0,499	0,648	631,567	3,234	0	305	297	0,27	0,671	636,696	3,297	0	26	306	319
39261	1945	322	298	0,499	0,648	631,567	3,212	0	299	305	0,269	0,671	636,696	3,337	0	26	306	319
39281	1946	323	304	0,498	0,648	628,74	3,208	0	300	308	0,269	0,672	636,907	3,309	0	26	306	319
39301	1947	322	314	0,498	0,648	628,74	3,281	0	299	291	0,269	0,672	636,907	3,328	0	26	306	319
39321	1948	313	309	0,498	0,649	628,74	3,246	0	293	318	0,268	0,673	636,907	3,315	0	26	306	319
39340	1949	314	328	0,497	0,649	628,74	3,251	0	290	324	0,268	0,673	636,907	3,299	0	26	306	319
39360	1950	305	335	0,497	0,65	628,74	3,235	0	288	322	0,268	0,674	636,907	3,334	0	26	306	319
39380	1951	303	341	0,497	0,649	628,738	3,234	0	287	324	0,267	0,674	633,756	3,308	0	26	306	319
39400	1952	309	329	0,496	0,65	628,738	3,217	0	292	326	0,267	0,674	633,756	3,296	0	26	306	319
39420	1953	316	332	0,496	0,65	628,738	3,257	0	304	329	0,267	0,674	633,756	3,312	0	26	306	319
39440	1954	313	337	0,495	0,65	628,738	3,234	0	288	331	0,266	0,674	633,756	3,327	0	26	306	319
39460	1955	307	327	0,495	0,65	628,738	3,275	0	302	334	0,266	0,674	633,756	3,331	0	26	306	319
39480	1956	309	329	0,495	0,649	629,876	3,279	0	295	334	0,265	0,674	635,92	3,345	0	26	306	319
39500	1957	322	333	0,494	0,649	629,876	3,22	0	302	331	0,265	0,674	635,92	3,331	0	26	306	319
39520	1958	309	337	0,494	0,649	629,876	3,224	0	294	334	0,265	0,674	635,92	3,334	0	26	306	319
39540	1959	313	334	0,494	0,649	629,876	3,225	0	298	330	0,265	0,675	635,92	3,323	0	26	306	319
39560	1960	314	326	0,494	0,65	629,876	3,284	0	290	327	0,265	0,675	635,92	3,313	0	26	306	319
39580	1961	314	326	0,494	0,65	631,292	3,298	0	289	326	0,265	0,675	637,38	3,318	0	26	306	319
39600	1962	311	328	0,493	0,65	631,292	3,227	0	302	333	0,265	0,675	637,38	3,281	0	26	306	319
39619	1963	310	325	0,493	0,65	631,292	3,22	0	288	336	0,264	0,675	637,38	3,257	0	26	306	319
39640	1964	315	327	0,493	0,65	631,292	3,236	0	295	328	0,264	0,675	637,38	3,271	0	26	306	319
39659	1965	312	339	0,493	0,65	631,292	3,197	0	288	328	0,264	0,675	637,38	3,305	0	26	306	319
39679	1966	312	338	0,493	0,649	632,407	3,201	0	290	334	0,264	0,675	632,787	3,276	0	26	306	319
39699	1967	308	337	0,493	0,65	632,407	3,191	0	303	333	0,265	0,675	632,787	3,244	0	26	306	319
39719	1968	321	320	0,493	0,649	632,407	3,193	0	309	335	0,265	0,674	632,787	3,226	0	26	306	319
39739	1969	411	305	0,492	0,648	632,407	3,191	0	403	304	0,264	0,674	632,787	3,26	0	27	416	302
39759	1970	419	304	0,492	0,648	632,407	3,196	0	396	303	0,263	0,674	632,787	3,207	0	27	416	302
39779	1971	427	307	0,492	0,648	628,942	3,18	0	390	300	0,263	0,673	634,485	3,22	0	27	416	302
39799	1972	425	294	0,492	0,648	628,942	3,15	0	404	305	0,263	0,673	634,485	3,217	0	27	416	302
39819	1973	427	303	0,492	0,648	628,942	3,161	0	409	297	0,263	0,673	634,485	3,195	0	27	416	302
39839	1974	426	308	0,493	0,647	628,942	3,138	0	411	298	0,264	0,673	634,485	3,241	0	27	416	302
39859	1975	428	299	0,493	0,647	628,942	3,15	0	405	305	0,263	0,673	634,485	3,222	0	27	416	302
39879	1976	429	305	0,492	0,646	628,658	3,148	0	408	299	0,263	0,672	636,159	3,231	0	27	416	302
39899	1977	427	294	0,492	0,646	628,658	3,17	0	413	299	0,263	0,672	636,159	3,214	0	27	416	302
39919	1978	430	302	0,492	0,646	628,658	3,137	0	409	298	0,263	0,672	636,159	3,164	0	27	416	302
39938	1979	440	310	0,491	0,646	628,658	3,144	0	413	306	0,262	0,673	636,159	3,228	0	27	416	302
39958	1980	462	355	0,49	0,646	628,658	3,146	0	440	366	0,262	0,673	636,159	3,214	0	28	451	380
39978	1981	469	363	0,49	0,647	631,944	3,163	0	439	377	0,261	0,675	631,318	3,181	0	28	451	380
39998	1982	461	378	0,489	0,647	631,944	3,133	0	448	387	0,261	0,675	631,318	3,205	0	28	451	380
40018	1983	461	384	0,489	0,647	631,944	3,157	0	438	401	0,26	0,676	631,318	3,18	0	28	451	380
40038	1984	458	384	0,488	0,647	631,944	3,155	0	444	391	0,26	0,676	631,318	3,206	0	28	451	380
[truncated: 6,863 more rows]
