# Supplementary material for: Perception of Individual and Joint Action in Infants and Adults
Source: PLoS One. 2014 Sep 9;9(9):e107450. doi: 10.1371/journal.pone.0107450 (PMC4174902; doi:10.1371/journal.pone.0107450)
Supplement: Data S1 — Raw files of eye tracking data of all participants. (ZIP) [file pone.0107450.s001.zip › Turmbau2012b_12_24.csv]

Data properties:
Recording date: 11.07.2012
Recording time : 11:28:55:000 (corresponds to time 0)
Study: Turmbau2012b
Subject: Turmbau2012b_12_24
Recording: Turmbau2012b_12_24
Screen resolution: 800 x 600
Coordinate unit: Pixels
Filter settings:
Eye: Average
Fixation radius: 30
Min duration: 100
Timestamp	Number	GazepointX (L)	GazepointY (L)	CamX (L)	CamY (L)	Distance (L)	Pupil (L)	Validity (L)	GazepointX (R)	GazepointY (R)	CamX (R)	CamY (R)	Distance (R)	Pupil (R)	Validity (R)	Fixation	GazepointX	GazepointY	Event	Event Key	Data 1	Data 2	Description
5	1	440	318	0,869	0,675	672,181	2,878	0	414	366	0,691	0,599	678,64	3,222	0
25	2	414	361	0,869	0,675	672,181	3,143	0	412	304	0,691	0,6	678,64	2,839	0
45	3	480	416	0,869	0,675	672,181	3,406	0	448	307	0,691	0,6	678,64	3,041	0
65	4	482	413	0,868	0,675	668,056	3,311	0	436	308	0,691	0,6	679,908	2,955	0
85	5	436	426	0,868	0,675	668,056	3,444	0	417	279	0,691	0,6	679,908	2,717	0
105	6	-800	-600	-1	-1	-1	-1	4	-800	-600	-1	-1	-1	-1	4
125	7	407	299	0,867	0,675	668,056	3,357	0	431	302	0,69	0,6	679,908	3,051	0
144	8	473	460	0,867	0,675	668,056	3,729	0	463	286	0,69	0,6	679,908	2,996	0
164	9	467	420	0,868	0,676	668,422	3,733	0	472	294	0,69	0,6	680,621	2,943	0
184	10	423	324	0,868	0,676	668,422	2,932	0	401	256	0,691	0,6	680,621	2,875	0
204	11	450	333	0,869	0,676	668,422	2,869	0	433	283	0,691	0,6	680,621	2,992	0
224	12	432	364	0,869	0,676	668,422	2,998	0	403	353	0,691	0,6	680,621	2,976	0
244	13	445	291	0,869	0,676	668,422	2,809	0	-800	-600	0,869	0,676	-1	-1	4
264	14	438	301	0,868	0,676	668,598	2,832	0	-800	-600	0,691	0,601	-1	-1	4
284	15	442	340	0,868	0,676	668,598	3,182	0	403	348	0,691	0,6	679,22	2,975	0
304	16	397	302	0,868	0,676	668,598	3,109	0	423	324	0,691	0,6	679,22	3,269	0
324	17	406	297	0,868	0,675	668,598	2,816	0	416	262	0,691	0,6	679,22	2,922	0	1	406	267
344	18	413	295	0,868	0,675	668,598	3,105	0	401	245	0,691	0,6	679,22	2,875	0	1	406	267
364	19	421	291	0,868	0,675	669,547	3,01	0	413	230	0,691	0,6	676,666	2,917	0	1	406	267
371								5							5				ShowAVI	8	0	0	atFish.avi
384	20	424	263	0,868	0,675	669,547	2,972	0	414	244	0,691	0,6	676,666	2,799	0	1	406	267
404	21	421	252	0,868	0,676	669,547	2,901	0	392	256	0,691	0,6	676,666	2,76	0	1	406	267
423	22	404	246	0,868	0,676	669,547	3,016	0	394	264	0,691	0,6	676,666	2,882	0	1	406	267
444	23	388	309	0,868	0,676	669,547	2,971	0	415	238	0,691	0,6	676,666	3,01	0	1	406	267
463	24	378	306	0,869	0,676	669,721	2,965	0	407	243	0,691	0,6	678,58	3,046	0	1	406	267
483	25	399	254	0,869	0,676	669,721	2,979	0	391	282	0,691	0,6	678,58	2,865	0	1	406	267
503	26	422	288	0,869	0,676	669,721	2,985	0	404	289	0,692	0,6	678,58	2,876	0	1	406	267
523	27	391	259	0,869	0,676	669,721	2,994	0	403	277	0,692	0,601	678,58	3,056	0	1	406	267
543	28	427	204	0,869	0,676	669,721	2,683	0	392	327	0,691	0,6	678,58	3,193	0	1	406	267
563	29	421	212	0,868	0,676	668,85	2,661	0	397	333	0,691	0,6	676,719	3,262	0	1	406	267
583	30	413	265	0,868	0,676	668,85	2,99	0	420	281	0,691	0,6	676,719	3,067	0	1	406	267
603	31	386	212	0,868	0,676	668,85	3,082	0	391	239	0,69	0,6	676,719	2,824	0
623	32	412	264	0,868	0,676	668,85	3,145	0	397	307	0,69	0,6	676,719	3,031	0
643	33	402	322	0,868	0,676	668,85	3,21	0	380	257	0,69	0,6	676,719	2,804	0
663	34	396	313	0,868	0,676	669,852	3,279	0	378	251	0,691	0,6	675,627	2,862	0
683	35	365	283	0,868	0,676	669,852	3,211	0	395	276	0,691	0,6	675,627	3,029	0
703	36	-800	-600	0,691	0,601	-1	-1	4	401	242	0,691	0,601	675,627	2,991	0
723	37	418	270	0,868	0,676	669,852	2,905	0	421	301	0,691	0,601	675,627	2,979	0
742	38	395	218	0,868	0,676	669,852	3,331	0	382	331	0,691	0,601	675,627	3,154	0
762	39	395	217	0,869	0,676	671,066	3,337	0	386	331	0,691	0,601	678,097	3,154	0
782	40	412	272	0,869	0,676	671,066	3,074	0	397	309	0,691	0,6	678,097	3,215	0
802	41	414	246	0,869	0,676	671,066	3,008	0	406	255	0,692	0,6	678,097	2,97	0
822	42	380	283	0,869	0,676	671,066	2,976	0	421	335	0,692	0,6	678,097	3,447	0
842	43	368	243	0,869	0,676	671,066	3,121	0	342	279	0,692	0,6	678,097	3,375	0
862	44	361	256	0,869	0,676	668,486	3,072	0	347	273	0,691	0,601	675,14	3,371	0
882	45	364	328	0,869	0,677	668,486	3,371	0	393	296	0,691	0,601	675,14	3,033	0	2	398	286
902	46	367	271	0,868	0,677	668,486	3,069	0	415	308	0,691	0,601	675,14	3,181	0	2	398	286
922	47	392	271	0,868	0,677	668,486	2,94	0	385	334	0,691	0,601	675,14	3,036	0	2	398	286
942	48	404	256	0,868	0,677	668,486	3,089	0	387	313	0,691	0,601	675,14	3,181	0	2	398	286
962	49	416	250	0,869	0,677	670,035	3,06	0	392	325	0,692	0,601	673,713	3,127	0	2	398	286
982	50	407	270	0,869	0,677	670,035	2,965	0	424	264	0,692	0,601	673,713	3,137	0	2	398	286
1002	51	432	307	0,869	0,677	670,035	3,23	0	392	333	0,692	0,601	673,713	3,157	0
1021	52	413	250	0,87	0,677	670,035	2,785	0	370	228	0,692	0,601	673,713	3,039	0
1042	53	411	254	0,87	0,677	670,035	2,795	0	-800	-600	0,87	0,677	-1	-1	4
1061	54	417	259	0,87	0,677	668,165	2,797	0	-800	-600	0,692	0,601	-1	-1	4
1081	55	382	252	0,87	0,677	668,165	3,001	0	389	196	0,692	0,601	673,465	2,744	0
1101	56	404	263	0,869	0,677	668,165	2,896	0	-800	-600	0,869	0,677	-1	-1	4
1121	57	405	288	0,869	0,677	668,165	3,23	0	358	240	0,692	0,602	673,465	2,69	0
1143	58	370	259	0,869	0,677	668,165	2,967	0	406	264	0,692	0,601	673,465	2,906	0
1161	59	381	268	0,869	0,677	670,747	3,006	0	405	262	0,692	0,601	675,437	2,914	0
1181	60	352	300	0,87	0,677	670,747	3,066	0	330	263	0,693	0,601	675,437	2,981	0
1201	61	229	201	0,871	0,677	670,747	2,992	0	262	296	0,694	0,602	675,437	3,061	0
1221	62	233	226	0,871	0,678	670,747	2,703	0	252	248	0,694	0,602	675,437	2,948	0
1241	63	271	251	0,871	0,678	670,747	2,984	0	248	228	0,694	0,602	675,437	2,889	0
1261	64	282	209	0,871	0,678	664,835	2,861	0	244	226	0,694	0,602	677,566	2,902	0
1281	65	235	225	0,871	0,678	664,835	2,754	0	252	241	0,694	0,602	677,566	2,856	0
1301	66	230	272	0,872	0,678	664,835	2,917	0	244	273	0,694	0,602	677,566	2,909	0	3	257	242
1320	67	270	245	0,872	0,678	664,835	2,875	0	214	247	0,694	0,602	677,566	2,96	0	3	257	242
1340	68	247	241	0,871	0,678	664,835	2,665	0	250	254	0,694	0,602	677,566	2,916	0	3	257	242
1360	69	254	236	0,871	0,678	665,332	2,73	0	238	266	0,694	0,602	676,662	2,931	0	3	257	242
1380	70	-800	-600	0,694	0,602	-1	-1	4	258	227	0,694	0,602	676,662	2,753	0	3	257	242
1400	71	271	227	0,871	0,678	665,332	2,693	0	223	272	0,693	0,602	676,662	3,023	0	3	257	242
1420	72	266	212	0,871	0,678	665,332	2,715	0	256	261	0,693	0,602	676,662	2,895	0	3	257	242
1440	73	283	219	0,871	0,678	665,332	2,887	0	256	264	0,693	0,602	676,662	2,911	0	3	257	242
1460	74	285	211	0,871	0,678	665,12	2,958	0	256	268	0,693	0,602	675,635	2,924	0	3	257	242
1480	75	290	269	0,871	0,678	665,12	2,955	0	254	220	0,693	0,602	675,635	2,947	0	3	257	242
1500	76	244	283	0,87	0,678	665,12	3,049	0	240	271	0,693	0,602	675,635	2,852	0
1520	77	325	233	0,87	0,678	665,12	3,025	0	301	267	0,693	0,602	675,635	3,038	0
1540	78	485	276	0,868	0,679	665,12	3,14	0	509	299	0,691	0,603	675,635	3,119	0
1560	79	495	247	0,867	0,679	676,226	3,214	0	540	307	0,691	0,603	675,309	3,13	0
1580	80	563	385	0,867	0,679	676,226	3,314	0	494	295	0,691	0,603	675,309	2,942	0
1600	81	519	407	0,867	0,679	676,226	3,503	0	494	315	0,69	0,603	675,309	2,991	0
1619	82	518	340	0,867	0,679	676,226	3,216	0	517	292	0,69	0,603	675,309	3,004	0
1640	83	-800	-600	0,69	0,603	-1	-1	4	510	284	0,69	0,603	675,309	3,076	0
1659	84	-800	-600	0,867	0,678	-1	-1	4	505	284	0,69	0,603	677,734	3,12	0
1679	85	515	343	0,867	0,678	672,598	3,259	0	507	320	0,69	0,602	677,734	3,165	0
1699	86	516	309	0,867	0,678	672,598	2,993	0	513	288	0,69	0,602	677,734	3,076	0
1719	87	515	403	0,867	0,678	672,598	3,435	0	546	304	0,69	0,602	677,734	3,348	0
1739	88	547	341	0,867	0,678	672,598	3,17	0	538	295	0,69	0,602	677,734	3,104	0
1759	89	550	348	0,867	0,678	670,915	3,133	0	530	304	0,69	0,603	677,471	3,202	0
1779	90	501	245	0,867	0,678	670,915	2,771	0	498	319	0,69	0,602	677,471	3,027	0	4	509	317
1799	91	514	311	0,867	0,678	670,915	3,1	0	513	301	0,69	0,602	677,471	2,928	0	4	509	317
1819	92	505	357	0,867	0,678	670,915	3,288	0	506	306	0,69	0,602	677,471	3,07	0	4	509	317
1839	93	531	348	0,867	0,678	670,915	3,241	0	503	301	0,69	0,602	677,471	3,038	0	4	509	317
1859	94	529	338	0,867	0,679	673,045	3,262	0	509	303	0,69	0,603	676,998	3,023	0	4	509	317
1879	95	500	316	0,868	0,679	673,045	2,942	0	508	310	0,69	0,602	676,998	3,025	0	4	509	317
1899	96	487	318	0,868	0,678	673,045	3,015	0	513	298	0,691	0,603	676,998	2,929	0	4	509	317
1918	97	502	361	0,868	0,679	673,045	3,276	0	-800	-600	0,868	0,679	-1	-1	4
1938	98	496	272	0,868	0,679	673,045	3,048	0	518	321	0,691	0,603	676,998	3,063	0
1958	99	492	280	0,868	0,679	673,299	3,147	0	517	322	0,691	0,603	675,796	3,058	0
1978	100	500	223	0,868	0,679	673,299	2,979	0	494	316	0,69	0,603	675,796	3,061	0
1998	101	505	321	0,867	0,679	673,299	2,988	0	526	304	0,69	0,603	675,796	3,248	0
2020	102	587	347	0,867	0,679	673,299	3,59	0	499	324	0,69	0,603	675,796	3,147	0
2038	103	504	274	0,868	0,679	673,299	3,315	0	530	305	0,69	0,603	675,796	3,146	0
2058	104	536	336	0,868	0,679	669,774	3,48	0	524	312	0,69	0,603	676,215	3,146	0
2078	105	486	258	0,868	0,679	669,774	3,057	0	514	301	0,69	0,603	676,215	3,136	0
2098	106	524	292	0,868	0,679	669,774	3,072	0	548	290	0,69	0,603	676,215	3,156	0
2118	107	-800	-600	0,69	0,603	-1	-1	4	539	301	0,69	0,603	676,215	3,233	0
2138	108	541	232	0,868	0,679	669,774	2,813	0	525	281	0,69	0,603	676,215	2,946	0
2158	109	541	231	0,868	0,679	669,995	2,814	0	541	281	0,69	0,603	676,52	2,961	0
2178	110	500	273	0,868	0,679	669,995	3,109	0	517	326	0,691	0,603	676,52	3,188	0
2197	111	521	320	0,868	0,679	669,995	2,911	0	507	290	0,691	0,603	676,52	3,008	0
2218	112	555	336	0,868	0,679	669,995	3,105	0	523	327	0,691	0,603	676,52	3,167	0
2237	113	603	367	0,867	0,68	669,995	3,422	0	615	325	0,69	0,604	676,52	3,104	0	5	626	345
2257	114	636	385	0,867	0,68	674,458	3,42	0	626	315	0,69	0,604	677,978	3,053	0	5	626	345
2277	115	646	306	0,866	0,68	674,458	3,433	0	615	340	0,69	0,604	677,978	3,008	0	5	626	345
2297	116	674	322	0,866	0,68	674,458	3,411	0	585	349	0,689	0,604	677,978	3,159	0	5	626	345
2317	117	633	340	0,866	0,68	674,458	3,335	0	621	347	0,689	0,604	677,978	3,099	0	5	626	345
2337	118	606	391	0,866	0,68	674,458	3,404	0	651	311	0,689	0,604	677,978	3,234	0	5	626	345
2340								5							5				Keyboard	3	39	0	Right
2357	119	608	413	0,866	0,68	671,704	3,363	0	649	314	0,689	0,604	676,717	3,233	0	5	626	345
2379	120	622	346	0,866	0,68	671,704	3,435	0	619	362	0,689	0,604	676,717	3,104	0	5	626	345
2397	121	635	337	0,867	0,68	671,704	3,314	0	602	349	0,689	0,604	676,717	3,119	0	5	626	345
2419	122	694	298	0,867	0,68	671,704	3,285	0	654	330	0,69	0,605	676,717	3,148	0
2437	123	687	319	0,867	0,68	671,704	3,222	0	647	338	0,69	0,605	676,717	3,104	0
2457	124	675	304	0,867	0,68	670,42	3,176	0	648	330	0,69	0,605	675,594	3,114	0
2477	125	626	385	0,867	0,681	670,42	3,367	0	606	379	0,69	0,605	675,594	3,145	0
2499	126	694	343	0,867	0,681	670,42	3,433	0	608	347	0,69	0,605	675,594	3,074	0
2517	127	673	335	0,867	0,68	670,42	3,254	0	626	317	0,69	0,605	675,594	3,129	0
2537	128	589	434	0,867	0,68	670,42	3,297	0	619	349	0,69	0,605	675,594	3,039	0
2556	129	616	413	0,867	0,68	673,543	3,294	0	614	340	0,689	0,605	676,406	3,049	0
2576	130	643	362	0,866	0,68	673,543	3,055	0	619	325	0,689	0,605	676,406	2,961	0	6	592	366
2596	131	609	377	0,866	0,68	673,543	3,202	0	629	346	0,689	0,605	676,406	3,098	0	6	592	366
2616	132	621	392	0,866	0,681	673,543	3,237	0	594	361	0,689	0,605	676,406	3,388	0	6	592	366
2636	133	541	391	0,866	0,681	673,543	3,461	0	623	340	0,689	0,605	676,406	3,162	0	6	592	366
2656	134	524	401	0,866	0,681	673,159	3,558	0	618	342	0,689	0,605	677,699	3,285	0	6	592	366
2676	135	579	369	0,867	0,681	673,159	3,107	0	580	342	0,69	0,605	677,699	3,292	0	6	592	366
2696	136	452	239	0,868	0,68	673,159	2,977	0	466	260	0,691	0,605	677,699	3,064	0
2716	137	448	237	0,868	0,681	673,159	2,804	0	439	280	0,691	0,605	677,699	3,214	0
2736	138	432	219	0,869	0,681	673,159	3,269	0	463	259	0,691	0,605	677,699	3,139	0
2756	139	424	210	0,869	0,681	674,388	3,18	0	453	268	0,691	0,605	675,356	3,203	0
2774								5							5				ShowAVI	8	0	0	Interactive.avi
2776	140	459	336	0,869	0,681	674,388	3,536	0	451	341	0,691	0,605	675,356	3,4	0
2796	141	472	391	0,869	0,681	674,388	3,671	0	420	310	0,691	0,605	675,356	3,41	0
2816	142	452	402	0,869	0,681	674,388	3,745	0	436	334	0,691	0,605	675,356	3,294	0
2835	143	422	236	0,869	0,681	674,388	2,903	0	441	328	0,691	0,605	675,356	3,315	0
2857	144	418	263	0,869	0,681	670,186	2,918	0	442	315	0,691	0,605	677,73	3,347	0
2875	145	414	281	0,868	0,681	670,186	3,118	0	462	279	0,691	0,605	677,73	3,214	0
2897	146	386	305	0,868	0,681	670,186	3,724	0	441	304	0,691	0,605	677,73	3,229	0
2915	147	448	288	0,868	0,681	670,186	3,137	0	418	338	0,691	0,605	677,73	3,348	0
2937	148	428	266	0,868	0,681	670,186	2,993	0	409	307	0,691	0,605	677,73	3,158	0
2955	149	430	269	0,869	0,681	673,249	3,152	0	397	322	0,691	0,605	675,921	3,182	0
2977	150	453	233	0,869	0,681	673,249	3,105	0	454	328	0,692	0,605	675,921	3,297	0
2995	151	439	286	0,869	0,681	673,249	3,074	0	448	331	0,692	0,605	675,921	3,343	0
3017	152	414	295	0,869	0,681	673,249	3,508	0	460	275	0,692	0,605	675,921	3,105	0
3035	153	432	216	0,869	0,681	673,249	2,776	0	440	254	0,692	0,605	675,921	2,963	0
3056	154	425	248	0,869	0,681	668,713	2,823	0	442	232	0,691	0,605	676,157	2,899	0
3075	155	491	304	0,869	0,681	668,713	3,537	0	435	216	0,691	0,605	676,157	2,859	0
3096	156	485	351	0,869	0,681	668,713	3,56	0	463	276	0,691	0,605	676,157	3,068	0
3114	157	417	298	0,869	0,68	668,713	3,171	0	439	256	0,691	0,605	676,157	3,136	0
3134	158	401	253	0,869	0,68	668,713	3,086	0	438	297	0,691	0,605	676,157	3,174	0
3154	159	389	256	0,868	0,68	670,379	3,009	0	446	295	0,691	0,605	678,24	3,222	0
3176	160	434	245	0,868	0,68	670,379	3,264	0	475	321	0,691	0,604	678,24	3,287	0
3194	161	492	421	0,868	0,68	670,379	3,812	0	459	286	0,691	0,604	678,24	3,174	0
3214	162	405	246	0,869	0,68	670,379	3,06	0	363	339	0,691	0,604	678,24	3,503	0
3234	163	274	179	0,869	0,679	670,379	3,179	0	291	124	0,693	0,603	678,24	3,169	0
3254	164	267	226	0,87	0,679	662,912	3,223	0	252	115	0,693	0,603	670,54	3,242	0	7	258	145
3274	165	278	186	0,87	0,679	662,912	3,251	0	265	128	0,694	0,603	670,54	3,091	0	7	258	145
3294	166	276	172	0,87	0,679	662,912	3,04	0	270	126	0,694	0,603	670,54	3,025	0	7	258	145
3314	167	244	182	0,87	0,679	662,912	3,214	0	261	121	0,693	0,603	670,54	3,163	0	7	258	145
3334	168	290	179	0,87	0,679	662,912	3,079	0	251	112	0,693	0,603	670,54	2,989	0	7	258	145
3354	169	283	182	0,87	0,679	659,568	3,135	0	251	109	0,693	0,603	669,839	3,02	0	7	258	145
3374	170	247	165	0,87	0,679	659,568	3,201	0	238	112	0,693	0,603	669,839	3,023	0	7	258	145
3394	171	252	181	0,87	0,679	659,568	3,047	0	244	114	0,693	0,603	669,839	3,084	0	7	258	145
3414	172	241	186	0,87	0,679	659,568	3,041	0	251	136	0,693	0,603	669,839	2,945	0	7	258	145
3433	173	243	173	0,871	0,679	659,568	3,077	0	255	114	0,693	0,603	669,839	2,924	0	7	258	145
3453	174	243	177	0,871	0,679	664,328	3,107	0	255	124	0,693	0,603	668,17	2,896	0	7	258	145
3473	175	263	155	0,871	0,679	664,328	3,067	0	240	139	0,693	0,603	668,17	2,952	0	7	258	145
3493	176	288	158	0,871	0,679	664,328	3,094	0	236	119	0,693	0,603	668,17	2,751	0	7	258	145
3513	177	273	163	0,871	0,679	664,328	3,139	0	249	115	0,693	0,603	668,17	2,814	0	7	258	145
3533	178	278	153	0,871	0,679	664,328	3,169	0	255	122	0,693	0,603	668,17	2,887	0	7	258	145
3553	179	287	155	0,871	0,681	664,123	3,197	0	261	110	0,694	0,604	675,293	2,826	0	7	258	145
3573	180	298	336	0,87	0,682	664,123	3,046	0	292	308	0,694	0,606	675,293	2,975	0
3593	181	362	464	0,871	0,682	664,123	3,527	0	325	406	0,694	0,606	675,293	3,032	0
3613	182	303	361	0,871	0,682	664,123	2,955	0	310	388	0,694	0,606	675,293	3,185	0
3633	183	298	343	0,871	0,683	664,123	3,023	0	296	348	0,693	0,606	675,293	2,787	0
3653	184	314	378	0,871	0,683	668,61	3,139	0	308	391	0,693	0,606	681,016	2,94	0
3673	185	337	408	0,871	0,683	668,61	3,319	0	313	392	0,693	0,606	681,016	3,185	0
3693	186	334	446	0,871	0,683	668,61	3,275	0	301	265	0,693	0,606	681,016	2,708	0
3712	187	338	407	0,871	0,683	668,61	3,289	0	320	310	0,693	0,606	681,016	3,137	0
3732	188	288	365	0,871	0,683	668,61	3,405	0	329	383	0,693	0,606	681,016	3,333	0
3752	189	283	371	0,871	0,683	668,69	3,394	0	329	331	0,693	0,606	679,188	3,206	0
3772	190	292	346	0,871	0,683	668,69	3,321	0	324	288	0,693	0,606	679,188	3,077	0
3792	191	313	348	0,871	0,683	668,69	3,051	0	319	378	0,693	0,606	679,188	3,094	0
3812	192	311	438	0,871	0,683	668,69	3,68	0	311	298	0,693	0,606	679,188	2,991	0
3832	193	307	354	0,871	0,683	668,69	3,142	0	347	388	0,693	0,606	679,188	3,35	0
3852	194	307	388	0,871	0,683	666,509	3,372	0	344	364	0,693	0,606	679,682	3,358	0
3872	195	342	462	0,871	0,683	666,509	3,396	0	331	364	0,694	0,606	679,682	3,137	0
3892	196	340	454	0,871	0,683	666,509	3,216	0	304	362	0,694	0,606	679,682	3,174	0
3912	197	297	349	0,872	0,684	666,509	2,957	0	322	407	0,694	0,607	679,682	3,033	0	8	310	387
3932	198	307	451	0,871	0,684	666,509	3,245	0	322	344	0,694	0,607	679,682	2,97	0	8	310	387
3952	199	312	414	0,871	0,684	667,36	3,171	0	324	352	0,694	0,607	679,983	2,941	0	8	310	387
3972	200	310	411	0,871	0,684	667,36	3,073	0	308	396	0,693	0,607	679,983	3,005	0	8	310	387
3992	201	308	381	0,871	0,684	667,36	3,172	0	318	367	0,693	0,607	679,983	3,206	0	8	310	387
4011	202	286	384	0,871	0,684	667,36	3,23	0	312	377	0,693	0,607	679,983	2,946	0	8	310	387
4031	203	307	386	0,871	0,684	667,36	3,006	0	317	308	0,693	0,607	679,983	3,25	0
4051	204	301	388	0,871	0,684	667,481	3,065	0	314	287	0,693	0,607	681,042	3,182	0
4071	205	320	457	0,871	0,684	667,481	3,2	0	283	392	0,693	0,607	681,042	3,082	0
4091	206	335	411	0,871	0,684	667,481	3,194	0	313	412	0,694	0,607	681,042	3,29	0
4111	207	-800	-600	0,694	0,607	-1	-1	4	315	403	0,694	0,607	681,042	3,26	0
4131	208	333	384	0,871	0,684	667,481	3,312	0	267	384	0,694	0,607	681,042	3,107	0
4151	209	333	382	0,871	0,684	670,724	3,328	0	283	392	0,694	0,607	679,981	3,201	0
4171	210	-800	-600	0,694	0,607	-1	-1	4	298	312	0,694	0,607	679,981	2,737	0
4191	211	369	477	0,872	0,684	670,724	3,54	0	-800	-600	0,872	0,684	-1	-1	4
4211	212	347	511	0,871	0,684	670,724	3,547	0	309	422	0,694	0,607	679,981	3,255	0
4231	213	298	469	0,871	0,684	670,724	3,415	0	302	465	0,693	0,607	679,981	3,457	0
4251	214	268	479	0,871	0,684	668,373	3,364	0	301	464	0,693	0,607	681,671	3,466	0
4271	215	334	434	0,871	0,684	668,373	3,273	0	314	465	0,693	0,607	681,671	3,562	0
4290	216	-800	-600	-1	-1	-1	-1	4	-800	-600	-1	-1	-1	-1	4
4310	217	328	375	0,871	0,684	668,373	3,015	0	310	387	0,693	0,607	681,671	3,203	0
4331	218	285	357	0,871	0,684	668,373	2,951	0	-800	-600	0,871	0,684	-1	-1	4
4350	219	280	340	0,871	0,684	665,77	2,877	0	-800	-600	0,693	0,607	-1	-1	4
4370	220	-800	-600	0,694	0,607	-1	-1	4	268	351	0,694	0,607	681,126	2,764	0
4390	221	308	456	0,872	0,684	665,77	3,218	0	254	415	0,694	0,607	681,126	3,263	0
4410	222	292	360	0,872	0,685	665,77	2,954	0	289	447	0,694	0,607	681,126	3,206	0
4430	223	338	356	0,873	0,685	665,77	2,863	0	305	526	0,695	0,608	681,126	3,756	0
4450	224	346	348	0,873	0,685	669,264	2,786	0	313	574	0,695	0,608	680,291	3,896	0
4470	225	335	471	0,874	0,685	669,264	3,239	0	314	370	0,696	0,608	680,291	3,11	0
4490	226	337	412	0,874	0,685	669,264	3,196	0	315	368	0,696	0,608	680,291	2,957	0
4510	227	399	457	0,873	0,686	669,264	3,46	0	418	391	0,695	0,608	680,291	3,085	0
4530	228	480	461	0,872	0,685	669,264	3,538	0	378	489	0,695	0,608	680,291	3,76	0
4550	229	510	437	0,872	0,685	675,708	3,65	0	407	503	0,695	0,608	681,772	3,778	0
4570	230	498	494	0,872	0,685	675,708	3,844	0	431	404	0,695	0,608	681,772	3,409	0
4590	231	381	401	0,872	0,685	675,708	3,221	0	425	419	0,694	0,608	681,772	3,135	0
4610	232	384	478	0,872	0,686	675,708	3,659	0	444	375	0,695	0,608	681,772	3,113	0
4629	233	473	467	0,873	0,686	675,708	3,459	0	448	449	0,695	0,608	681,772	3,377	0
4649	234	414	463	0,873	0,686	671,259	3,661	0	447	449	0,695	0,609	682,727	3,237	0
4669	235	-800	-600	0,695	0,609	-1	-1	4	408	433	0,695	0,609	682,727	3,245	0
4689	236	454	388	0,873	0,686	671,259	3,028	0	474	345	0,695	0,609	682,727	3,16	0
4709	237	410	413	0,873	0,686	671,259	3,321	0	434	346	0,695	0,609	682,727	3,105	0
4729	238	470	400	0,873	0,686	671,259	3,095	0	457	397	0,695	0,609	682,727	3,067	0
4749	239	461	410	0,872	0,686	674,732	3,231	0	435	352	0,694	0,609	682,198	3,027	0
4769	240	-800	-600	0,694	0,609	-1	-1	4	448	352	0,694	0,609	682,198	3,126	0
4789	241	430	461	0,872	0,686	674,732	3,533	0	401	414	0,694	0,609	682,198	3,188	0
4809	242	440	479	0,872	0,686	674,732	3,449	0	412	420	0,694	0,609	682,198	3,018	0
4829	243	416	511	0,872	0,686	674,732	3,62	0	407	470	0,694	0,609	682,198	3,257	0
4849	244	415	536	0,872	0,686	670,322	3,598	0	404	489	0,694	0,609	683,76	3,23	0
4869	245	589	398	0,871	0,686	670,322	3,552	0	525	373	0,693	0,61	683,76	3,332	0
4889	246	-800	-600	-1	-1	-1	-1	4	-800	-600	-1	-1	-1	-1	4
4908	247	565	480	0,87	0,686	670,322	3,385	0	525	437	0,693	0,61	683,76	3,386	0
4928	248	563	499	0,87	0,686	670,322	3,624	0	555	388	0,693	0,61	683,76	3,104	0
4948	249	561	516	0,87	0,686	675,797	3,605	0	557	415	0,692	0,61	677,782	3,071	0
4968	250	579	452	0,87	0,686	675,797	3,529	0	535	399	0,692	0,609	677,782	3,033	0
4988	251	578	433	0,87	0,686	675,797	3,209	0	540	413	0,692	0,609	677,782	3,177	0
5008	252	489	472	0,87	0,686	675,797	3,562	0	561	419	0,692	0,609	677,782	3,231	0
5028	253	583	334	0,869	0,686	675,797	3,172	0	585	357	0,692	0,609	677,782	3,112	0
5048	254	560	329	0,869	0,686	670,81	3,253	0	598	362	0,691	0,609	678,581	3,208	0
5068	255	519	488	0,869	0,686	670,81	3,829	0	540	443	0,691	0,609	678,581	3,129	0
5088	256	622	395	0,868	0,685	670,81	3,476	0	536	458	0,691	0,609	678,581	3,179	0
5108	257	560	527	0,868	0,685	670,81	3,806	0	581	423	0,69	0,609	678,581	3,292	0
5128	258	548	465	0,868	0,685	670,81	3,641	0	597	423	0,69	0,609	678,581	3,446	0
5148	259	587	450	0,868	0,685	669,897	3,527	0	611	423	0,69	0,609	676,738	3,517	0
5168	260	-800	-600	0,69	0,609	-1	-1	4	559	406	0,69	0,609	676,738	3,089	0
5188	261	551	410	0,867	0,685	669,897	3,094	0	518	432	0,689	0,609	676,738	3,135	0
5207	262	580	381	0,867	0,684	669,897	2,842	0	541	422	0,689	0,609	676,738	3,11	0
5227	263	569	455	0,867	0,684	669,897	3,486	0	532	427	0,689	0,609	676,738	3,24	0
5247	264	586	459	0,867	0,684	672,505	3,547	0	545	422	0,689	0,609	676,569	3,269	0
5267	265	589	414	0,867	0,684	672,505	3,387	0	561	427	0,689	0,609	676,569	3,1	0
5287	266	586	427	0,867	0,685	672,505	3,431	0	535	421	0,689	0,609	676,569	3,13	0
5307	267	640	449	0,867	0,684	672,505	3,766	0	568	371	0,689	0,609	676,569	3,078	0
5327	268	621	459	0,866	0,684	672,505	3,504	0	525	440	0,689	0,609	676,569	3,083	0
5347	269	635	469	0,865	0,684	673,213	3,644	0	533	421	0,688	0,608	681,854	3,111	0
5367	270	617	442	0,865	0,684	673,213	3,68	0	586	374	0,688	0,608	681,854	3,173	0
5387	271	660	375	0,865	0,684	673,213	3,626	0	599	406	0,688	0,608	681,854	3,261	0
5407	272	658	434	0,865	0,684	673,213	3,302	0	597	403	0,687	0,608	681,854	3,164	0
5427	273	628	426	0,865	0,684	673,213	3,414	0	628	377	0,687	0,608	681,854	3,29	0
5447	274	650	406	0,865	0,684	673,589	3,286	0	633	395	0,688	0,608	680,892	3,263	0
5467	275	661	397	0,865	0,684	673,589	3,511	0	624	377	0,688	0,608	680,892	3,163	0
5487	276	611	459	0,865	0,684	673,589	3,589	0	630	371	0,688	0,608	680,892	3,26	0
5506	277	606	450	0,865	0,684	673,589	3,662	0	611	377	0,688	0,608	680,892	3,064	0
5526	278	600	465	0,865	0,684	673,589	3,487	0	619	408	0,688	0,608	680,892	3,109	0
5547	279	595	465	0,865	0,684	673,303	3,54	0	617	409	0,687	0,609	680,785	3,104	0
5566	280	623	460	0,865	0,684	673,303	3,676	0	623	391	0,687	0,609	680,785	3,108	0
5586	281	649	397	0,865	0,684	673,303	3,476	0	631	378	0,687	0,608	680,785	3,058	0
5606	282	607	496	0,865	0,684	673,303	3,831	0	629	388	0,687	0,608	680,785	3,105	0	9	623	394
5626	283	622	461	0,865	0,684	673,303	3,699	0	629	379	0,687	0,608	680,785	3,141	0	9	623	394
5646	284	623	456	0,865	0,685	670,776	3,676	0	627	383	0,687	0,609	679,843	3,126	0	9	623	394
5666	285	610	424	0,865	0,685	670,776	3,441	0	619	397	0,687	0,609	679,843	3,207	0	9	623	394
5686	286	633	407	0,865	0,685	670,776	3,09	0	610	369	0,687	0,609	679,843	3,076	0	9	623	394
5706	287	642	419	0,865	0,685	670,776	3,353	0	615	357	0,687	0,609	679,843	3,273	0	9	623	394
5726	288	638	349	0,865	0,685	670,776	3,461	0	610	402	0,687	0,609	679,843	3,285	0	9	623	394
5746	289	640	338	0,865	0,685	670,729	3,353	0	610	386	0,687	0,609	680,659	3,302	0	9	623	394
5766	290	708	380	0,865	0,685	670,729	3,319	0	614	357	0,687	0,609	680,659	3,162	0
5786	291	639	418	0,865	0,685	670,729	3,425	0	623	372	0,687	0,609	680,659	3,066	0
5805	292	607	444	0,865	0,685	670,729	3,465	0	612	404	0,687	0,609	680,659	3,24	0
5825	293	640	392	0,865	0,685	670,729	3,493	0	619	376	0,687	0,609	680,659	3,356	0
5845	294	633	416	0,865	0,685	671,772	3,527	0	614	389	0,687	0,609	679,84	3,364	0
5865	295	638	420	0,865	0,685	671,772	3,6	0	641	344	0,687	0,609	679,84	3,291	0
5885	296	657	449	0,865	0,685	671,772	3,869	0	607	389	0,687	0,61	679,84	3,267	0
5905	297	626	455	0,865	0,685	671,772	3,739	0	618	374	0,687	0,61	679,84	3,206	0
5925	298	628	392	0,865	0,685	671,772	3,536	0	606	368	0,687	0,61	679,84	3,274	0	10	616	390
5945	299	628	404	0,865	0,685	673,586	3,642	0	609	362	0,687	0,61	680,545	3,259	0	10	616	390
5965	300	596	452	0,865	0,685	673,586	3,816	0	638	368	0,687	0,61	680,545	3,459	0	10	616	390
5985	301	646	407	0,865	0,685	673,586	3,65	0	598	378	0,687	0,61	680,545	3,244	0	10	616	390
6005	302	624	411	0,865	0,686	673,586	3,655	0	614	350	0,687	0,61	680,545	3,164	0	10	616	390
6025	303	632	411	0,865	0,686	673,586	3,556	0	588	362	0,687	0,61	680,545	3,096	0	10	616	390
6045	304	620	411	0,865	0,686	675,194	3,535	0	591	358	0,688	0,61	682,09	3,034	0	10	616	390
6065	305	623	433	0,865	0,685	675,194	3,605	0	630	358	0,688	0,61	682,09	3,35	0	10	616	390
6084	306	-800	-600	0,688	0,61	-1	-1	4	618	341	0,688	0,61	682,09	3,342	0
6104	307	529	314	0,866	0,685	675,194	3,553	0	534	282	0,689	0,609	682,09	3,329	0
6124	308	544	344	0,866	0,685	675,194	3,582	0	522	338	0,689	0,609	682,09	3,33	0
6144	309	544	342	0,866	0,685	676,746	3,59	0	513	320	0,688	0,61	678,491	3,314	0
6164	310	544	426	0,866	0,685	676,746	3,656	0	531	309	0,689	0,61	678,491	3,354	0
6184	311	496	363	0,866	0,686	676,746	3,72	0	505	331	0,689	0,61	678,491	3,356	0
6204	312	511	312	0,866	0,686	676,746	3,529	0	524	322	0,689	0,61	678,491	3,403	0
6224	313	497	342	0,867	0,686	676,746	3,576	0	505	328	0,689	0,61	678,491	3,279	0
6244	314	497	321	0,867	0,686	673,328	3,536	0	506	321	0,689	0,61	680,548	3,295	0
6264	315	495	353	0,867	0,686	673,328	3,263	0	484	344	0,689	0,61	680,548	3,266	0
6284	316	521	333	0,867	0,686	673,328	3,304	0	477	279	0,689	0,61	680,548	2,98	0
6304	317	515	211	0,867	0,686	673,328	2,69	0	485	291	0,689	0,61	680,548	3,068	0
6324	318	501	299	0,867	0,686	673,328	3,146	0	469	323	0,689	0,61	680,548	2,955	0
6344	319	513	247	0,867	0,686	673,203	3,003	0	468	293	0,689	0,61	679,291	2,971	0
6364	320	471	293	0,867	0,686	673,203	3,215	0	480	357	0,689	0,61	679,291	3,192	0
6383	321	471	426	0,867	0,686	673,203	3,689	0	481	329	0,689	0,61	679,291	3,164	0
6403	322	471	343	0,867	0,686	673,203	3,076	0	467	336	0,689	0,61	679,291	3,05	0
6423	323	495	297	0,867	0,686	673,203	3,019	0	476	283	0,689	0,61	679,291	2,977	0
6443	324	495	344	0,867	0,686	671,515	2,956	0	473	270	0,689	0,61	679,052	2,916	0
6463	325	482	365	0,867	0,686	671,515	3,264	0	459	319	0,689	0,61	679,052	3,163	0
6483	326	452	427	0,867	0,686	671,515	3,496	0	466	320	0,689	0,61	679,052	3,154	0
6503	327	470	250	0,867	0,686	671,515	3,013	0	495	323	0,689	0,61	679,052	3,216	0
6523	328	481	354	0,867	0,686	671,515	3,135	0	464	358	0,69	0,61	679,052	3,412	0
6543	329	471	338	0,867	0,686	672,735	3,124	0	475	363	0,69	0,61	678,612	3,442	0
6563	330	392	404	0,868	0,687	672,735	3,333	0	372	285	0,691	0,611	678,612	3,029	0
6583	331	-800	-600	0,691	0,611	-1	-1	4	366	292	0,691	0,611	678,612	2,834	0
6603	332	383	452	0,868	0,687	672,735	3,586	0	382	349	0,69	0,611	678,612	2,992	0
6623	333	365	319	0,868	0,687	672,735	3,045	0	414	335	0,69	0,611	678,612	3,11	0
6643	334	366	318	0,868	0,687	673,928	3,051	0	417	318	0,69	0,611	681,26	3,07	0
6663	335	363	367	0,868	0,687	673,928	3,318	0	395	375	0,69	0,611	681,26	3,154	0
6682	336	414	393	0,868	0,687	673,928	3,083	0	430	357	0,69	0,611	681,26	3,149	0
6702	337	397	324	0,868	0,687	673,928	3,172	0	364	378	0,69	0,611	681,26	3,29	0
6722	338	-800	-600	-1	-1	-1	-1	4	-800	-600	-1	-1	-1	-1	4
6742	339	-800	-600	0,868	0,688	-1	-1	4	-800	-600	0,69	0,611	-1	-1	4
6762	340	414	455	0,868	0,688	669,891	3,568	0	384	396	0,69	0,611	678,978	3,363	0
6782	341	395	435	0,868	0,688	669,891	3,721	0	415	403	0,69	0,611	678,978	3,494	0
6802	342	367	324	0,868	0,688	669,891	3,062	0	386	369	0,69	0,611	678,978	3,34	0
6822	343	419	402	0,869	0,688	669,891	3,586	0	401	328	0,691	0,611	678,978	3,172	0
6842	344	404	353	0,869	0,688	672,099	3,51	0	410	316	0,691	0,611	680,145	3,189	0
6862	345	393	447	0,869	0,688	672,099	3,792	0	323	501	0,691	0,611	680,145	3,89	0
6882	346	462	468	0,869	0,688	672,099	3,644	0	404	373	0,691	0,611	680,145	3,162	0
6902	347	421	474	0,868	0,688	672,099	3,957	0	417	332	0,691	0,611	680,145	3,237	0
6922	348	409	389	0,868	0,688	672,099	3,068	0	366	298	0,691	0,611	680,145	3,188	0
6942	349	404	399	0,868	0,688	668,981	2,998	0	413	264	0,691	0,611	677,973	3,212	0
6962	350	426	435	0,868	0,688	668,981	3,668	0	363	409	0,69	0,611	677,973	3,361	0
6984	351	417	421	0,868	0,688	668,981	3,548	0	395	355	0,69	0,611	677,973	3,267	0
7001	352	410	443	0,868	0,688	668,981	3,352	0	397	341	0,691	0,611	677,973	3,248	0
7021	353	396	439	0,869	0,688	668,981	3,531	0	386	311	0,691	0,611	677,973	3,175	0
7041	354	388	437	0,869	0,687	671,953	3,475	0	385	282	0,691	0,611	686,784	3,177	0
7061	355	-800	-600	-1	-1	-1	-1	4	-800	-600	-1	-1	-1	-1	4
7081	356	-800	-600	-1	-1	-1	-1	4	-800	-600	-1	-1	-1	-1	4
7101	357	-800	-600	-1	-1	-1	-1	4	-800	-600	-1	-1	-1	-1	4
7121	358	-800	-600	-1	-1	-1	-1	4	-800	-600	-1	-1	-1	-1	4
7141	359	-800	-600	-1	-1	-1	-1	4	-800	-600	-1	-1	-1	-1	4
7161	360	-800	-600	-1	-1	-1	-1	4	-800	-600	-1	-1	-1	-1	4
7181	361	-800	-600	-1	-1	-1	-1	4	-800	-600	-1	-1	-1	-1	4
7201	362	-800	-600	0,869	0,687	-1	-1	4	-800	-600	0,869	0,687	-1	-1	4
7221	363	392	468	0,869	0,688	679,154	3,762	0	-800	-600	0,869	0,688	-1	-1	4
7241	364	402	491	0,868	0,688	679,154	3,373	0	-800	-600	0,868	0,688	-1	-1	4
7261	365	417	468	0,868	0,688	679,154	3,764	0	392	453	0,691	0,612	679,154	3,63	0
7280	366	408	462	0,869	0,688	679,154	3,363	0	-800	-600	0,869	0,688	-1	-1	4
7300	367	414	470	0,869	0,688	675,016	3,469	0	-800	-600	0,691	0,612	-1	-1	4
7320	368	398	440	0,869	0,688	675,016	3,283	0	380	330	0,691	0,612	684,341	3,147	0
7340	369	421	469	0,869	0,688	675,016	3,392	0	375	385	0,691	0,612	684,341	3,308	0
7360	370	404	471	0,869	0,688	675,016	3,5	0	394	373	0,691	0,612	684,341	3,278	0
7380	371	-800	-600	-1	-1	-1	-1	4	-800	-600	-1	-1	-1	-1	4
7400	372	-800	-600	0,868	0,688	-1	-1	4	-800	-600	0,691	0,612	-1	-1	4
7420	373	416	462	0,868	0,688	670,272	3,196	0	400	377	0,691	0,612	682,873	3,106	0
7440	374	407	488	0,868	0,688	670,272	3,383	0	377	398	0,69	0,612	682,873	3,19	0
7460	375	452	484	0,868	0,688	670,272	3,486	0	-800	-600	0,868	0,688	-1	-1	4
7480	376	414	465	0,868	0,688	670,272	3,334	0	379	333	0,69	0,611	682,873	3,126	0
7500	377	421	476	0,868	0,688	673,152	3,365	0	380	337	0,69	0,611	679,452	3,111	0
7520	378	408	433	0,868	0,688	673,152	3,329	0	399	359	0,69	0,611	679,452	3,133	0
7540	379	382	412	0,868	0,688	673,152	3,233	0	366	396	0,69	0,611	679,452	3,092	0
7560	380	430	442	0,868	0,688	673,152	3,195	0	400	381	0,69	0,611	679,452	3,135	0
7579	381	359	409	0,868	0,688	673,152	3,298	0	418	322	0,69	0,611	679,452	3,009	0
7599	382	365	418	0,868	0,688	672,132	3,234	0	411	325	0,69	0,611	687,331	3,023	0
7619	383	390	549	0,868	0,688	672,132	3,703	0	372	376	0,69	0,611	687,331	3,217	0
7639	384	-800	-600	0,69	0,611	-1	-1	4	374	387	0,69	0,611	687,331	3,098	0
7659	385	415	476	0,868	0,687	672,132	3,161	0	372	432	0,69	0,611	687,331	3,27	0
7679	386	399	423	0,868	0,687	672,132	3,191	0	376	400	0,69	0,611	687,331	3,175	0
7699	387	399	424	0,868	0,687	671,097	3,187	0	381	420	0,69	0,611	685,292	3,146	0
7719	388	435	489	0,867	0,687	671,097	3,405	0	367	383	0,69	0,611	685,292	3,049	0
7739	389	-800	-600	0,689	0,611	-1	-1	4	446	353	0,689	0,611	685,292	3,063	0
7759	390	545	379	0,865	0,687	671,097	3,097	0	573	292	0,688	0,611	685,292	3,357	0
7779	391	530	507	0,865	0,687	671,097	4,015	0	563	334	0,688	0,611	685,292	3,541	0
7799	392	530	507	0,865	0,687	671,158	4,015	0	563	320	0,688	0,611	675,616	3,612	0
7819	393	611	367	0,865	0,687	671,158	3,373	0	539	339	0,688	0,611	675,616	3,277	0
7839	394	617	309	0,865	0,687	671,158	3,182	0	558	347	0,688	0,611	675,616	3,193	0
7859	395	627	373	0,865	0,687	671,158	3,473	0	553	336	0,688	0,611	675,616	3,113	0
7879	396	600	352	0,865	0,687	671,158	3,056	0	591	338	0,688	0,611	675,616	3,117	0
7898	397	606	333	0,865	0,687	675,843	3,132	0	601	334	0,688	0,611	681,593	3,147	0
7918	398	625	403	0,865	0,687	675,843	3,41	0	560	367	0,688	0,611	681,593	3,333	0
7938	399	595	342	0,865	0,687	675,843	3,019	0	598	336	0,688	0,611	681,593	3,246	0
7958	400	576	328	0,865	0,687	675,843	3,249	0	539	362	0,688	0,611	681,593	3,003	0
7978	401	578	355	0,865	0,687	675,843	3,764	0	580	328	0,688	0,611	681,593	3,111	0
7998	402	574	355	0,865	0,687	674,284	3,647	0	586	333	0,687	0,611	680,414	2,981	0
8018	403	576	385	0,865	0,687	674,284	3,336	0	573	338	0,687	0,611	680,414	3,101	0
8038	404	621	457	0,865	0,687	674,284	3,663	0	568	345	0,687	0,611	680,414	3,071	0
8060	405	624	375	0,865	0,687	674,284	3,426	0	564	374	0,687	0,611	680,414	3,288	0
8078	406	629	439	0,865	0,687	674,284	3,844	0	577	342	0,687	0,611	680,414	3,154	0
8098	407	626	406	0,865	0,687	675	3,83	0	574	355	0,687	0,611	678,188	3,187	0
8118	408	570	414	0,865	0,687	675	3,501	0	585	343	0,688	0,611	678,188	3,373	0
8138	409	571	413	0,865	0,687	675	3,53	0	524	437	0,688	0,611	678,188	3,363	0
8158	410	603	410	0,865	0,687	675	3,455	0	581	335	0,688	0,611	678,188	3,268	0
8177	411	657	285	0,864	0,687	675	3,093	0	646	330	0,687	0,61	678,188	3,083	0
8197	412	672	273	0,864	0,687	674,832	3,054	0	635	326	0,687	0,611	680,889	3,041	0
8217	413	685	330	0,864	0,687	674,832	3,889	0	632	337	0,687	0,61	680,889	3,071	0
8237	414	693	341	0,864	0,687	674,832	3,502	0	654	322	0,687	0,61	680,889	3,101	0
8257	415	671	326	0,864	0,687	674,832	3,602	0	620	347	0,687	0,611	680,889	3,185	0
8277	416	698	289	0,864	0,687	674,832	3,547	0	640	302	0,687	0,611	680,889	3,251	0
8297	417	696	285	0,864	0,687	677,423	3,608	0	641	304	0,687	0,611	679,611	3,295	0
8317	418	675	342	0,864	0,687	677,423	3,489	0	623	341	0,687	0,611	679,611	3,254	0
8337	419	719	361	0,864	0,687	677,423	3,587	0	632	323	0,687	0,611	679,611	3,09	0
8357	420	697	283	0,864	0,687	677,423	3,494	0	616	365	0,687	0,611	679,611	3,252	0
8377	421	700	307	0,864	0,687	677,423	3,472	0	650	335	0,687	0,611	679,611	3,279	0
8397	422	693	296	0,865	0,687	677,509	3,497	0	649	335	0,687	0,611	680,396	3,243	0
8417	423	639	371	0,865	0,687	677,509	3,325	0	635	333	0,687	0,611	680,396	3,209	0
8437	424	-800	-600	0,687	0,611	-1	-1	4	664	334	0,687	0,611	680,396	3,397	0
8457	425	676	375	0,865	0,687	677,509	3,722	0	630	330	0,687	0,611	680,396	3,134	0
8476	426	728	289	0,864	0,687	677,509	3,557	0	633	340	0,687	0,611	680,396	3,219	0
8496	427	720	297	0,864	0,688	670,88	3,524	0	630	343	0,686	0,612	676,687	3,231	0
8516	428	663	370	0,864	0,688	670,88	3,543	0	688	349	0,686	0,612	676,687	3,087	0
8536	429	698	293	0,864	0,688	670,88	3,442	0	684	337	0,686	0,612	676,687	3,105	0
8556	430	703	322	0,864	0,687	670,88	3,476	0	675	342	0,686	0,612	676,687	3,19	0
8577	431	623	395	0,864	0,687	670,88	3,549	0	684	316	0,686	0,612	676,687	3,189	0
8596	432	641	362	0,864	0,688	676,252	3,535	0	680	311	0,687	0,612	677,355	3,192	0
8617	433	633	428	0,864	0,688	676,252	3,857	0	680	336	0,687	0,612	677,355	3,141	0
8636	434	703	334	0,864	0,688	676,252	3,436	0	656	338	0,687	0,612	677,355	3,258	0	11	666	334
8657	435	676	317	0,864	0,688	676,252	3,473	0	666	330	0,687	0,612	677,355	3,331	0	11	666	334
8676	436	684	327	0,864	0,688	676,252	3,374	0	669	323	0,687	0,612	677,355	3,294	0	11	666	334
8697	437	670	320	0,864	0,688	675,203	3,361	0	656	326	0,687	0,612	673,395	3,312	0	11	666	334
8716	438	695	346	0,865	0,688	675,203	3,749	0	654	348	0,687	0,612	673,395	3,116	0	11	666	334
8736	439	669	377	0,865	0,688	675,203	3,564	0	627	331	0,687	0,612	673,395	3,136	0	11	666	334
8756	440	360	218	0,867	0,688	675,203	3,19	0	-800	-600	0,867	0,688	-1	-1	4
8777	441	209	354	0,869	0,689	675,203	3,352	0	238	241	0,692	0,613	673,395	2,984	0
8795	442	88	332	0,869	0,689	667,09	3,12	0	238	235	0,692	0,613	677,76	3,003	0
8817	443	161	315	0,87	0,69	667,09	2,621	0	213	332	0,692	0,613	677,76	3,159	0
8835	444	220	352	0,87	0,69	667,09	3,251	0	195	249	0,693	0,613	677,76	3,115	0
8857	445	181	349	0,87	0,69	667,09	3,294	0	200	348	0,693	0,613	677,76	3,502	0	12	194	325
8875	446	191	360	0,871	0,691	667,09	3,201	0	181	305	0,693	0,614	677,76	3,042	0	12	194	325
8897	447	211	362	0,871	0,691	666,343	3,195	0	185	284	0,693	0,614	679,401	3,153	0	12	194	325
8915	448	223	374	0,87	0,691	666,343	3,311	0	193	324	0,693	0,614	679,401	3,16	0	12	194	325
8937	449	169	323	0,87	0,691	666,343	3,419	0	224	349	0,692	0,614	679,401	3,308	0	12	194	325
8955	450	200	352	0,87	0,691	666,343	3,391	0	189	292	0,692	0,614	679,401	3,147	0	12	194	325
8977	451	187	334	0,87	0,691	666,343	3,139	0	206	280	0,692	0,614	679,401	3,032	0	12	194	325
8995	452	169	348	0,87	0,691	666,226	3,172	0	192	266	0,692	0,614	680,726	3,06	0	12	194	325
9017	453	236	372	0,87	0,691	666,226	3,41	0	205	299	0,692	0,614	680,726	3,127	0
9035	454	199	358	0,87	0,691	666,226	3,246	0	199	248	0,692	0,614	680,726	3,023	0
9055	455	226	404	0,87	0,691	666,226	3,421	0	194	257	0,692	0,614	680,726	2,934	0
9074	456	229	400	0,87	0,691	666,226	3,534	0	188	303	0,692	0,614	680,726	3,064	0
9094	457	213	396	0,87	0,692	666,115	3,505	0	186	279	0,692	0,615	682,241	3,055	0
9114	458	216	360	0,87	0,692	666,115	3,312	0	209	276	0,692	0,615	682,241	3,099	0
9134	459	182	341	0,87	0,692	666,115	3,295	0	189	287	0,692	0,615	682,241	2,981	0
9154	460	198	328	0,87	0,691	666,115	3,28	0	209	248	0,692	0,614	682,241	3,161	0
9174	461	260	370	0,87	0,691	666,115	3,42	0	205	314	0,692	0,614	682,241	3,013	0
9194	462	252	358	0,87	0,691	666,334	3,418	0	201	316	0,692	0,614	678,613	3,068	0
9214	463	188	331	0,87	0,691	666,334	3,437	0	203	300	0,693	0,614	678,613	3,125	0
9234	464	278	387	0,871	0,691	666,334	3,451	0	204	266	0,693	0,614	678,613	3,185	0
9254	465	227	381	0,871	0,691	666,334	3,443	0	223	272	0,693	0,614	678,613	3,145	0
9274	466	216	318	0,871	0,691	666,334	3,346	0	210	302	0,693	0,614	678,613	3,266	0
9294	467	251	342	0,871	0,69	667,16	3,347	0	217	287	0,693	0,614	678,364	3,279	0
9314	468	199	328	0,871	0,69	667,16	3,383	0	249	370	0,694	0,613	678,364	3,546	0
9334	469	216	339	0,871	0,69	667,16	3,368	0	214	309	0,694	0,613	678,364	3,202	0
9354	470	245	387	0,871	0,69	667,16	3,39	0	228	335	0,694	0,613	678,364	3,101	0
9373	471	255	423	0,871	0,69	667,16	3,641	0	234	267	0,693	0,613	678,364	3,176	0
9393	472	261	447	0,87	0,689	670,344	3,677	0	220	260	0,693	0,612	679,216	3,138	0
9413	473	-800	-600	-1	-1	-1	-1	4	-800	-600	-1	-1	-1	-1	4
9433	474	-800	-600	-1	-1	-1	-1	4	-800	-600	-1	-1	-1	-1	4
9453	475	-800	-600	-1	-1	-1	-1	4	-800	-600	-1	-1	-1	-1	4
9473	476	-800	-600	-1	-1	-1	-1	4	-800	-600	-1	-1	-1	-1	4
9493	477	-800	-600	0,87	0,688	-1	-1	4	-800	-600	0,693	0,611	-1	-1	4
9513	478	368	311	0,87	0,688	668,7	3,054	0	-800	-600	0,87	0,688	-1	-1	4
9533	479	-800	-600	-1	-1	-1	-1	4	-800	-600	-1	-1	-1	-1	4
9553	480	410	273	0,87	0,688	668,7	2,917	0	381	265	0,692	0,611	679,728	3,009	0
9573	481	378	298	0,87	0,688	668,7	2,955	0	394	280	0,692	0,611	679,728	3,063	0
9593	482	394	283	0,869	0,688	669,305	2,901	0	394	282	0,691	0,611	677,628	3,054	0
9613	483	379	284	0,869	0,687	669,305	3,12	0	401	315	0,691	0,611	677,628	3,14	0
9633	484	401	305	0,868	0,688	669,305	3,308	0	425	278	0,69	0,611	677,628	2,96	0
9653	485	-800	-600	0,69	0,611	-1	-1	4	426	342	0,69	0,611	677,628	2,886	0
9673	486	441	350	0,867	0,687	669,305	3,272	0	444	357	0,689	0,611	677,628	3,163	0
9692	487	443	345	0,867	0,687	674,017	3,294	0	447	354	0,689	0,611	681,849	3,075	0
9712	488	472	356	0,867	0,687	674,017	2,95	0	475	395	0,689	0,611	681,849	3,491	0
9732	489	477	361	0,867	0,688	674,017	3,265	0	427	301	0,689	0,611	681,849	2,935	0
9752	490	464	353	0,867	0,687	674,017	3,007	0	419	421	0,689	0,611	681,849	3,383	0
9772	491	434	461	0,867	0,687	674,017	3,774	0	436	368	0,689	0,611	681,849	3,317	0
9792	492	430	471	0,867	0,687	672,888	3,851	0	432	348	0,689	0,611	681,775	3,136	0
9812	493	451	427	0,867	0,687	672,888	3,327	0	465	310	0,689	0,611	681,775	3,118	0
9832	494	499	484	0,867	0,687	672,888	3,893	0	414	363	0,689	0,611	681,775	3,256	0
9852	495	-800	-600	0,689	0,611	-1	-1	4	468	344	0,689	0,611	681,775	3,203	0
9872	496	431	418	0,867	0,687	672,888	3,576	0	444	341	0,689	0,611	681,775	3,151	0
9892	497	432	417	0,867	0,688	674,355	3,583	0	429	337	0,689	0,611	681,506	3,208	0
9912	498	476	448	0,867	0,688	674,355	3,424	0	426	307	0,689	0,611	681,506	2,998	0
9932	499	426	470	0,867	0,688	674,355	3,535	0	419	391	0,69	0,611	681,506	3,195	0
9952	500	423	453	0,867	0,688	674,355	3,454	0	382	358	0,69	0,611	681,506	3,066	0
9971	501	-800	-600	0,69	0,611	-1	-1	4	414	366	0,69	0,611	681,506	3,058	0
9991	502	-800	-600	0,867	0,688	-1	-1	4	403	375	0,689	0,611	681,421	3,05	0
10011	503	486	437	0,867	0,688	675,217	3,714	0	397	411	0,689	0,611	681,421	3,088	0
10031	504	379	340	0,866	0,688	675,217	3,002	0	394	431	0,689	0,611	681,421	3,35	0
10051	505	407	431	0,866	0,688	675,217	3,348	0	399	344	0,688	0,611	681,421	2,993	0
10071	506	436	475	0,866	0,688	675,217	3,643	0	410	374	0,688	0,611	681,421	3,171	0
10091	507	387	452	0,866	0,687	674,702	3,365	0	411	359	0,688	0,611	681,456	3,22	0
10111	508	-800	-600	0,688	0,611	-1	-1	4	398	375	0,688	0,611	681,456	3,052	0
10131	509	427	483	0,866	0,688	674,702	3,504	0	-800	-600	0,866	0,688	-1	-1	4
10151	510	457	475	0,867	0,688	674,702	3,404	0	408	369	0,689	0,611	681,456	3,121	0
10171	511	-800	-600	0,689	0,611	-1	-1	4	417	339	0,689	0,611	681,456	3,008	0
10191	512	-800	-600	0,867	0,688	-1	-1	4	417	338	0,689	0,611	681,791	3,01	0
10211	513	459	396	0,867	0,688	672,952	3,213	0	421	371	0,689	0,611	681,791	3,158	0
10231	514	391	383	0,867	0,688	672,952	3,13	0	382	412	0,689	0,611	681,791	3,161	0
10251	515	443	348	0,867	0,688	672,952	2,986	0	420	353	0,689	0,611	681,791	3,053	0
10270	516	381	305	0,867	0,688	672,952	2,998	0	357	315	0,689	0,611	681,791	2,965	0
10290	517	396	280	0,867	0,688	673,136	3,011	0	363	315	0,689	0,611	682,316	2,926	0
10310	518	416	451	0,867	0,688	673,136	3,772	0	397	332	0,689	0,611	682,316	2,906	0
10330	519	-800	-600	0,689	0,611	-1	-1	4	407	384	0,689	0,611	682,316	3,097	0
10350	520	421	472	0,867	0,688	673,136	3,275	0	381	332	0,689	0,611	682,316	2,926	0
10370	521	407	341	0,867	0,688	673,136	2,962	0	402	423	0,689	0,611	682,316	3,08	0
10390	522	409	337	0,867	0,688	677,635	2,981	0	402	417	0,69	0,611	684,471	3,195	0
10410	523	388	319	0,868	0,688	677,635	3,13	0	432	318	0,69	0,612	684,471	3,069	0
10430	524	371	471	0,868	0,688	677,635	3,823	0	403	411	0,69	0,612	684,471	3,185	0
10450	525	-800	-600	0,69	0,612	-1	-1	4	371	460	0,69	0,612	684,471	3,395	0
10470	526	422	437	0,867	0,689	677,635	3,548	0	382	337	0,69	0,612	684,471	3,1	0
10490	527	420	440	0,867	0,689	672,654	3,523	0	365	397	0,69	0,612	683,155	3,207	0
10510	528	449	458	0,867	0,689	672,654	3,44	0	374	386	0,69	0,612	683,155	3,268	0
10530	529	-800	-600	-1	-1	-1	-1	4	-800	-600	-1	-1	-1	-1	4
10550	530	391	382	0,868	0,689	672,654	3,26	0	396	338	0,69	0,612	683,155	3,044	0
10569	531	-800	-600	-1	-1	-1	-1	4	-800	-600	-1	-1	-1	-1	4
10589	532	-800	-600	0,868	0,689	-1	-1	4	-800	-600	0,69	0,612	-1	-1	4
10609	533	-800	-600	0,69	0,612	-1	-1	4	434	386	0,69	0,612	680,566	3,381	0
10629	534	401	393	0,868	0,689	672,83	3,123	0	-800	-600	0,868	0,689	-1	-1	4
10649	535	-800	-600	-1	-1	-1	-1	4	-800	-600	-1	-1	-1	-1	4
10669	536	-800	-600	-1	-1	-1	-1	4	-800	-600	-1	-1	-1	-1	4
10689	537	-800	-600	-1	-1	-1	-1	4	-800	-600	-1	-1	-1	-1	4
10709	538	-800	-600	-1	-1	-1	-1	4	-800	-600	-1	-1	-1	-1	4
10729	539	-800	-600	-1	-1	-1	-1	4	-800	-600	-1	-1	-1	-1	4
10749	540	-800	-600	-1	-1	-1	-1	4	-800	-600	-1	-1	-1	-1	4
10769	541	-800	-600	-1	-1	-1	-1	4	-800	-600	-1	-1	-1	-1	4
10789	542	-800	-600	-1	-1	-1	-1	4	-800	-600	-1	-1	-1	-1	4
10809	543	-800	-600	-1	-1	-1	-1	4	-800	-600	-1	-1	-1	-1	4
10829	544	235	217	0,87	0,687	672,83	3,081	3	26	246	0,87	0,687	680,566	3,116	1
10849	545	-800	-600	-1	-1	-1	-1	4	-800	-600	-1	-1	-1	-1	4
10868	546	-800	-600	-1	-1	-1	-1	4	-800	-600	-1	-1	-1	-1	4
10889	547	243	223	0,869	0,687	672,83	3,084	3	33	253	0,869	0,687	680,566	3,118	1
10908	548	237	170	0,869	0,687	672,83	3,223	0	228	227	0,691	0,61	680,566	3,39	0
10928	549	241	181	0,87	0,687	664,593	3,185	0	228	239	0,691	0,61	671,359	3,346	0
10948	550	235	232	0,87	0,687	664,593	3,143	0	221	254	0,692	0,61	671,359	3,286	0	13	225	231
10968	551	234	218	0,87	0,687	664,593	3,05	0	241	230	0,692	0,61	671,359	3,269	0	13	225	231
10988	552	240	245	0,87	0,687	664,593	3,085	0	220	231	0,692	0,61	671,359	3,159	0	13	225	231
11008	553	235	237	0,87	0,687	664,593	3,284	0	211	240	0,692	0,61	671,359	3,195	0	13	225	231
11028	554	240	241	0,87	0,687	661,078	3,242	0	213	222	0,692	0,61	675,146	3,169	0	13	225	231
11048	555	208	237	0,87	0,687	661,078	3,458	0	210	218	0,692	0,61	675,146	3,082	0	13	225	231
11068	556	229	296	0,87	0,687	661,078	3,368	0	201	252	0,692	0,61	675,146	3,16	0
11088	557	266	264	0,87	0,687	661,078	3,235	0	227	244	0,692	0,61	675,146	3,17	0
11108	558	226	242	0,87	0,687	661,078	3,324	0	248	224	0,692	0,61	675,146	3,158	0
11128	559	238	261	0,87	0,687	663,458	3,276	0	252	240	0,692	0,61	674,426	3,157	0
11147	560	256	252	0,87	0,687	663,458	3,154	0	235	229	0,692	0,61	674,426	3,157	0
11167	561	228	227	0,87	0,687	663,458	3,053	0	215	207	0,692	0,61	674,426	2,858	0
11187	562	255	245	0,87	0,687	663,458	2,966	0	237	186	0,692	0,61	674,426	3,093	0
11207	563	252	263	0,87	0,687	663,458	3,079	0	236	234	0,692	0,61	674,426	3,059	0
11227	564	246	258	0,87	0,688	661,623	3,05	0	236	220	0,692	0,611	673,256	2,955	0
11247	565	281	156	0,869	0,686	661,623	3,119	0	293	103	0,692	0,61	673,256	3,081	0
11267	566	348	154	0,868	0,686	661,623	3,157	0	335	82	0,691	0,61	673,256	2,939	0
11287	567	362	111	0,868	0,686	661,623	2,901	0	354	70	0,691	0,61	673,256	2,99	0
11307	568	351	115	0,868	0,687	661,623	3,035	0	341	82	0,691	0,61	673,256	3,001	0
11327	569	358	119	0,868	0,687	661,713	2,984	0	339	94	0,69	0,61	663,965	2,972	0
11347	570	355	122	0,868	0,687	661,713	2,8	0	333	104	0,69	0,61	663,965	2,753	0
11367	571	363	120	0,868	0,687	661,713	3,075	0	371	70	0,69	0,611	663,965	2,909	0
11387	572	351	138	0,868	0,687	661,713	3,031	0	337	103	0,691	0,611	663,965	2,872	0	14	351	106
11407	573	354	141	0,868	0,687	661,713	2,895	0	354	94	0,691	0,611	663,965	2,771	0	14	351	106
11427	574	353	144	0,868	0,687	662,103	3,031	0	339	86	0,691	0,611	663,228	2,838	0	14	351	106
11447	575	364	111	0,868	0,688	662,103	2,694	0	362	83	0,691	0,611	663,228	2,809	0	14	351	106
11466	576	374	108	0,868	0,688	662,103	2,945	0	356	84	0,691	0,611	663,228	2,816	0	14	351	106
11486	577	365	118	0,868	0,688	662,103	3,154	0	332	81	0,69	0,611	663,228	2,579	0	14	351	106
11506	578	383	89	0,868	0,688	662,103	2,953	0	348	103	0,691	0,611	663,228	2,711	0	14	351	106
11526	579	382	92	0,868	0,688	660,333	3,017	0	336	103	0,691	0,611	664,124	2,65	0	14	351	106
11546	580	351	107	0,868	0,688	660,333	2,847	0	337	95	0,691	0,611	664,124	2,824	0	14	351	106
11566	581	359	139	0,868	0,688	660,333	2,873	0	337	89	0,691	0,611	664,124	2,842	0	14	351	106
11586	582	348	143	0,868	0,688	660,333	2,753	0	335	96	0,691	0,612	664,124	2,678	0	14	351	106
11606	583	346	114	0,868	0,688	660,333	2,755	0	351	83	0,691	0,612	664,124	2,766	0	14	351	106
11626	584	348	126	0,868	0,688	664,208	2,772	0	352	85	0,691	0,612	663,057	2,725	0	14	351	106
11646	585	349	111	0,868	0,688	664,208	2,846	0	341	88	0,691	0,612	663,057	2,642	0	14	351	106
11666	586	346	118	0,868	0,688	664,208	2,884	0	339	75	0,691	0,612	663,057	2,877	0	14	351	106
11686	587	344	108	0,868	0,688	664,208	2,813	0	348	103	0,691	0,612	663,057	2,801	0	14	351	106
11706	588	364	148	0,868	0,688	664,208	2,943	0	350	103	0,691	0,612	663,057	2,955	0	14	351	106
11726	589	361	157	0,868	0,689	660,82	2,924	0	352	103	0,691	0,612	663,777	2,959	0	14	351	106
11745	590	424	122	0,867	0,689	660,82	3,123	0	412	103	0,69	0,612	663,777	2,823	0
11765	591	488	173	0,866	0,689	660,82	3,155	0	516	109	0,689	0,613	663,777	2,967	0	15	511	127
11785	592	497	184	0,866	0,689	660,82	3,026	0	513	120	0,689	0,613	663,777	2,703	0	15	511	127
11805	593	489	132	0,866	0,689	660,82	3,035	0	513	117	0,689	0,613	663,777	2,818	0	15	511	127
11825	594	489	155	0,866	0,689	667,23	3,073	0	514	107	0,689	0,613	667,775	2,84	0	15	511	127
11845	595	500	139	0,866	0,689	667,23	2,956	0	514	90	0,689	0,613	667,775	2,757	0	15	511	127
11865	596	521	119	0,866	0,689	667,23	2,784	0	496	130	0,689	0,613	667,775	2,732	0	15	511	127
11885	597	524	137	0,866	0,689	667,23	3,308	0	505	124	0,689	0,613	667,775	2,836	0	15	511	127
11905	598	519	125	0,866	0,689	667,23	3,034	0	535	115	0,688	0,614	667,775	3,126	0	15	511	127
11925	599	518	131	0,866	0,689	668,167	3,09	0	531	108	0,688	0,614	668,174	3,172	0	15	511	127
11945	600	507	171	0,866	0,69	668,167	3,037	0	520	93	0,688	0,614	668,174	2,824	0	15	511	127
11965	601	552	123	0,866	0,69	668,167	2,858	0	529	85	0,688	0,614	668,174	2,786	0	16	517	122
11985	602	510	98	0,866	0,69	668,167	2,905	0	525	127	0,688	0,614	668,174	2,864	0	16	517	122
12005	603	506	118	0,866	0,69	668,167	2,943	0	513	140	0,688	0,614	668,174	2,757	0	16	517	122
12025	604	519	106	0,866	0,689	667,14	2,853	0	514	153	0,688	0,614	668,35	2,774	0	16	517	122
12045	605	511	161	0,866	0,689	667,14	2,891	0	518	96	0,688	0,614	668,35	2,874	0	16	517	122
12064	606	526	131	0,866	0,689	667,14	2,833	0	515	114	0,688	0,614	668,35	2,788	0	16	517	122
12084	607	514	148	0,866	0,689	667,14	2,9	0	542	88	0,688	0,614	668,35	2,818	0	16	517	122
12104	608	501	134	0,866	0,689	667,14	3,024	0	535	101	0,688	0,613	668,35	3,001	0	16	517	122
12124	609	506	139	0,866	0,689	667,546	3,025	0	531	107	0,688	0,613	666,732	2,969	0	16	517	122
12144	610	547	71	0,866	0,689	667,546	3,05	0	531	126	0,688	0,613	666,732	3,05	0
12164	611	534	137	0,866	0,689	667,546	2,835	0	530	136	0,688	0,613	666,732	2,884	0
12184	612	516	115	0,865	0,689	667,546	3,013	0	516	121	0,688	0,613	666,732	2,871	0
12204	613	506	131	0,865	0,689	667,546	3,024	0	522	115	0,688	0,613	666,732	2,782	0
12224	614	494	121	0,865	0,689	668,163	2,961	0	525	112	0,688	0,613	669,125	2,753	0
12244	615	522	231	0,865	0,69	668,163	3,141	0	522	184	0,688	0,614	669,125	3,114	0
12264	616	547	394	0,865	0,692	668,163	3,197	0	543	376	0,688	0,617	669,125	3,074	0
12284	617	563	383	0,865	0,692	668,163	3,028	0	548	370	0,688	0,617	669,125	3,115	0
12304	618	558	428	0,865	0,693	668,163	3,109	0	521	417	0,688	0,617	669,125	3,117	0
12324	619	571	430	0,865	0,693	677,631	3,134	0	530	421	0,688	0,617	677,955	3,147	0
12344	620	550	432	0,865	0,693	677,631	3,045	0	522	413	0,688	0,618	677,955	3,106	0
12363	621	554	479	0,865	0,693	677,631	3,258	0	545	422	0,688	0,617	677,955	3,163	0	17	548	435
12383	622	563	422	0,865	0,693	677,631	3,18	0	524	423	0,688	0,617	677,955	2,994	0	17	548	435
12403	623	555	451	0,865	0,693	677,631	3,287	0	550	425	0,688	0,617	677,955	3,265	0	17	548	435
12423	624	560	463	0,865	0,693	675,559	3,261	0	545	424	0,688	0,617	681,884	3,26	0	17	548	435
12443	625	549	456	0,865	0,693	675,559	3,381	0	540	411	0,688	0,617	681,884	3,153	0	17	548	435
12463	626	538	467	0,865	0,693	675,559	3,395	0	559	411	0,688	0,617	681,884	3,251	0	17	548	435
12483	627	477	444	0,866	0,693	675,559	3,499	0	498	365	0,688	0,617	681,884	3,286	0	18	467	412
12503	628	475	475	0,866	0,693	675,559	3,701	0	487	369	0,688	0,617	681,884	3,207	0	18	467	412
12523	629	471	470	0,866	0,693	673,196	3,748	0	478	372	0,688	0,617	681,46	3,267	0	18	467	412
12543	630	463	450	0,866	0,693	673,196	3,483	0	470	382	0,688	0,617	681,46	3,131	0	18	467	412
12563	631	460	449	0,866	0,693	673,196	3,543	0	469	396	0,688	0,617	681,46	3,355	0	18	467	412
12583	632	470	395	0,866	0,693	673,196	3,174	0	441	439	0,688	0,617	681,46	3,281	0	18	467	412
12603	633	460	419	0,866	0,693	673,196	3,373	0	474	370	0,688	0,617	681,46	3,156	0	18	467	412
12623	634	460	401	0,866	0,693	674,733	3,309	0	468	388	0,688	0,616	680,219	3,246	0	18	467	412
12643	635	509	415	0,866	0,693	674,733	3,269	0	477	416	0,688	0,616	680,219	3,185	0
12662	636	526	464	0,866	0,693	674,733	3,515	0	504	374	0,688	0,616	680,219	3,148	0
12682	637	465	299	0,866	0,693	674,733	2,853	0	478	400	0,688	0,616	680,219	3,291	0
12702	638	444	467	0,866	0,693	674,733	3,445	0	451	390	0,688	0,616	680,219	3,157	0
12722	639	429	412	0,866	0,693	674,589	3,201	0	457	404	0,688	0,617	679,266	3,204	0
12742	640	498	435	0,866	0,693	674,589	3,387	0	514	348	0,688	0,616	679,266	3,154	0
12762	641	380	424	0,867	0,693	674,589	3,609	0	382	359	0,689	0,616	679,266	3,281	0
12782	642	389	410	0,867	0,693	674,589	3,35	0	378	346	0,69	0,616	679,266	3,097	0
12802	643	372	419	0,867	0,693	674,589	3,44	0	369	447	0,69	0,616	679,266	3,743	0
12822	644	373	415	0,867	0,693	672,761	3,482	0	359	454	0,69	0,616	682,786	3,829	0
12842	645	382	421	0,867	0,693	672,761	3,462	0	376	361	0,69	0,617	682,786	3,219	0
12862	646	334	358	0,867	0,693	672,761	3,504	0	352	414	0,69	0,617	682,786	3,527	0
12882	647	383	432	0,867	0,693	672,761	3,535	0	380	357	0,69	0,617	682,786	3,255	0
12902	648	332	342	0,867	0,693	672,761	3,426	0	339	317	0,69	0,617	682,786	2,997	0
12922	649	346	360	0,867	0,693	673,552	3,455	0	345	325	0,69	0,617	683,147	3,067	0
12941	650	353	347	0,867	0,693	673,552	3,252	0	359	360	0,69	0,617	683,147	3,27	0
12961	651	357	402	0,867	0,693	673,552	3,345	0	361	389	0,69	0,617	683,147	3,378	0
12981	652	371	456	0,867	0,693	673,552	3,474	0	346	381	0,689	0,617	683,147	3,203	0
13001	653	400	455	0,867	0,693	673,552	3,378	0	340	390	0,689	0,617	683,147	3,224	0
13021	654	408	456	0,867	0,693	672,254	3,425	0	339	390	0,689	0,617	680,892	3,22	0
13041	655	400	461	0,867	0,693	672,254	3,448	0	351	356	0,689	0,617	680,892	3,056	0
13063	656	375	383	0,867	0,693	672,254	3,512	0	365	345	0,689	0,617	680,892	3,133	0
13081	657	379	383	0,867	0,693	672,254	3,25	0	351	378	0,689	0,617	680,892	3,266	0
13101	658	355	384	0,867	0,693	672,254	3,172	0	375	308	0,689	0,617	680,892	3,273	0
13121	659	350	387	0,867	0,693	668,767	3,078	0	373	303	0,689	0,617	683,752	3,293	0
13141	660	366	358	0,867	0,693	668,767	3,32	0	364	359	0,689	0,617	683,752	3,273	0
13161	661	402	444	0,867	0,693	668,767	3,571	0	381	364	0,689	0,617	683,752	3,133	0
13181	662	402	430	0,867	0,693	668,767	3,399	0	387	369	0,689	0,617	683,752	3,107	0
13201	663	-800	-600	0,689	0,617	-1	-1	4	366	398	0,689	0,617	683,752	3,126	0
13221	664	-800	-600	0,867	0,693	-1	-1	4	378	407	0,689	0,617	681,505	3,105	0
13240	665	413	352	0,867	0,693	671,526	2,988	0	372	358	0,689	0,617	681,505	3,107	0
13260	666	359	370	0,867	0,693	671,526	3,481	0	373	378	0,689	0,617	681,505	3,203	0
13280	667	387	379	0,867	0,694	671,526	3,321	0	399	355	0,689	0,617	681,505	3,355	0
13300	668	395	415	0,867	0,694	671,526	3,55	0	364	318	0,689	0,617	681,505	3,02	0
13320	669	401	431	0,867	0,693	670,258	3,512	0	370	319	0,689	0,617	681,982	3,101	0
13340	670	392	270	0,867	0,694	670,258	3,004	0	380	370	0,689	0,617	681,982	3,208	0
13360	671	397	434	0,867	0,694	670,258	3,585	0	401	386	0,689	0,617	681,982	3,194	0
13380	672	419	425	0,867	0,694	670,258	3,335	0	392	412	0,689	0,617	681,982	3,332	0
13400	673	385	313	0,867	0,694	670,258	3,088	0	398	399	0,69	0,617	681,982	3,265	0
13420	674	395	395	0,867	0,694	670,864	3,326	0	400	413	0,69	0,617	681,428	3,294	0
13440	675	404	422	0,868	0,694	670,864	3,411	0	421	358	0,69	0,617	681,428	3,028	0
13460	676	388	335	0,868	0,694	670,864	3,269	0	389	427	0,69	0,617	681,428	3,482	0
13480	677	400	453	0,868	0,694	670,864	3,49	0	390	354	0,69	0,617	681,428	3,174	0
13500	678	434	393	0,868	0,694	670,864	3,516	0	420	336	0,69	0,617	681,428	3,209	0
13519	679	432	379	0,868	0,694	668,618	3,53	0	405	350	0,69	0,617	681,658	3,245	0
13539	680	383	370	0,867	0,694	668,618	3,191	0	375	453	0,69	0,617	681,658	3,605	0
13560	681	385	414	0,867	0,694	668,618	3,251	0	395	374	0,689	0,617	681,658	3,241	0
13579	682	379	429	0,867	0,694	668,618	3,479	0	378	430	0,689	0,617	681,658	3,438	0	19	392	402
13599	683	390	433	0,868	0,694	668,618	3,598	0	374	413	0,69	0,617	681,658	3,247	0	19	392	402
13619	684	388	438	0,868	0,694	668,942	3,719	0	381	384	0,69	0,617	682,188	3,317	0	19	392	402
13639	685	414	429	0,868	0,694	668,942	3,306	0	393	386	0,69	0,617	682,188	3,299	0	19	392	402
13659	686	406	404	0,868	0,694	668,942	3,261	0	359	371	0,69	0,617	682,188	3,074	0	19	392	402
13679	687	413	440	0,868	0,694	668,942	3,263	0	409	325	0,69	0,618	682,188	3,093	0	19	392	402
13699	688	365	300	0,868	0,694	668,942	3,03	0	399	368	0,69	0,618	682,188	3,044	0
13719	689	359	286	0,868	0,694	669,254	2,986	0	395	353	0,69	0,618	681,609	3,038	0
13739	690	400	434	0,868	0,694	669,254	3,248	0	402	418	0,69	0,618	681,609	3,215	0
13759	691	374	347	0,868	0,694	669,254	3,183	0	389	407	0,69	0,618	681,609	3,177	0
13779	692	393	473	0,868	0,694	669,254	3,259	0	436	364	0,69	0,618	681,609	3,233	0
13799	693	407	443	0,868	0,694	669,254	3,476	0	418	347	0,69	0,618	681,609	3,143	0
13819	694	400	431	0,867	0,694	670,222	3,487	0	425	331	0,689	0,618	678,569	3,137	0
13838	695	593	296	0,865	0,693	670,222	3,163	0	526	283	0,688	0,617	678,569	3,044	0
13860	696	606	385	0,865	0,693	670,222	3,391	0	595	300	0,687	0,617	678,569	3,1	0
13878	697	602	349	0,865	0,693	670,222	3,13	0	595	307	0,687	0,617	678,569	3,083	0
13898	698	621	312	0,865	0,693	670,222	3,199	0	598	268	0,687	0,617	678,569	3,116	0
13918	699	631	346	0,865	0,693	673,885	3,268	0	599	286	0,687	0,617	673,171	3,092	0
13940	700	641	276	0,865	0,693	673,885	3,281	0	587	287	0,687	0,617	673,171	3,11	0
13958	701	634	334	0,865	0,693	673,885	3,228	0	598	293	0,687	0,617	673,171	3,196	0
13980	702	624	349	0,865	0,693	673,885	3,451	0	582	305	0,687	0,617	673,171	3,155	0
13998	703	657	256	0,865	0,693	673,885	3,142	0	600	273	0,687	0,617	673,171	2,941	0
14018	704	651	289	0,865	0,693	672,205	3,181	0	602	277	0,687	0,617	674,704	2,967	0
14038	705	633	297	0,865	0,693	672,205	3,268	0	611	284	0,687	0,617	674,704	3	0
14058	706	588	349	0,865	0,693	672,205	3,229	0	613	288	0,687	0,617	674,704	3,023	0
14078	707	617	307	0,865	0,693	672,205	3,147	0	588	291	0,687	0,617	674,704	3,068	0
14098	708	649	275	0,865	0,692	672,205	3,022	0	595	274	0,687	0,617	674,704	2,973	0
14118	709	636	288	0,865	0,692	672,971	2,964	0	590	278	0,687	0,617	672,391	2,983	0
14137	710	644	257	0,865	0,693	672,971	3,05	0	594	289	0,687	0,617	672,391	2,981	0
14157	711	725	284	0,864	0,693	672,971	3,277	0	616	358	0,686	0,617	672,391	3,113	0
14177	712	718	321	0,864	0,693	672,971	3,102	0	650	342	0,686	0,617	672,391	2,952	0
14197	713	698	367	0,864	0,693	672,971	3,301	0	643	323	0,686	0,617	672,391	2,981	0
14217	714	745	400	0,864	0,693	672,837	3,25	0	636	356	0,686	0,617	673,981	3,013	0
14237	715	668	317	0,864	0,693	672,837	2,966	0	661	352	0,686	0,617	673,981	3,08	0	20	664	332
14257	716	699	326	0,864	0,693	672,837	2,939	0	640	339	0,686	0,617	673,981	2,989	0	20	664	332
14277	717	699	321	0,864	0,693	672,837	3,006	0	642	351	0,686	0,617	673,981	3,088	0	20	664	332
14297	718	708	336	0,864	0,693	672,837	3,316	0	617	325	0,686	0,617	673,981	3,023	0	20	664	332
14317	719	711	338	0,864	0,693	672,847	3,348	0	609	324	0,686	0,617	674,588	3,071	0	20	664	332
14337	720	690	335	0,864	0,693	672,847	3,123	0	646	313	0,686	0,617	674,588	3,154	0	20	664	332
14357	721	668	346	0,864	0,693	672,847	3,321	0	640	338	0,686	0,617	674,588	2,987	0	20	664	332
14377	722	702	308	0,864	0,693	672,847	3,345	0	624	305	0,686	0,617	674,588	3,014	0
14397	723	667	341	0,864	0,693	672,847	3,378	0	649	324	0,686	0,617	674,588	2,999	0
14418	724	682	338	0,864	0,693	670,646	3,395	0	644	329	0,686	0,617	675,267	3,015	0
14436	725	478	357	0,866	0,693	670,646	3,437	0	502	340	0,688	0,617	675,267	3,069	0
14458	726	366	452	0,867	0,694	670,646	3,395	0	383	369	0,689	0,618	675,267	3,078	0
14476	727	341	305	0,867	0,694	670,646	3,112	0	386	388	0,689	0,617	675,267	3,172	0
14499	728	400	453	0,867	0,694	670,646	3,384	0	360	365	0,689	0,617	675,267	3,046	0
14516	729	401	402	0,867	0,694	672,714	3,296	0	351	366	0,689	0,617	681,167	3,098	0
14537	730	386	373	0,867	0,694	672,714	3,247	0	340	420	0,689	0,617	681,167	3,357	0
14556	731	-800	-600	0,689	0,617	-1	-1	4	358	366	0,689	0,617	681,167	3,161	0
14576	732	396	394	0,867	0,694	672,714	3,354	0	346	399	0,689	0,617	681,167	3,288	0
14596	733	373	388	0,867	0,694	672,714	3,087	0	400	334	0,689	0,617	681,167	3,014	0
14617	734	374	390	0,867	0,694	669,773	3,074	0	408	333	0,689	0,617	681,518	3,008	0
14636	735	411	450	0,867	0,694	669,773	3,451	0	335	349	0,689	0,617	681,518	3,08	0	21	355	383
14657	736	358	377	0,867	0,694	669,773	3,502	0	366	432	0,689	0,617	681,518	3,483	0	21	355	383
14676	737	-800	-600	0,689	0,617	-1	-1	4	358	393	0,689	0,617	681,518	3,237	0	21	355	383
14697	738	349	375	0,867	0,694	669,773	3,4	0	354	359	0,689	0,617	681,518	3,221	0	21	355	383
14716	739	349	375	0,867	0,694	669,828	3,401	0	349	391	0,689	0,617	681,806	3,205	0	21	355	383
14737	740	364	363	0,867	0,694	669,828	2,903	0	352	377	0,689	0,617	681,806	3,188	0	21	355	383
14755	741	395	459	0,867	0,694	669,828	3,404	0	352	358	0,689	0,617	681,806	3,069	0
14776	742	370	451	0,867	0,694	669,828	3,476	0	336	397	0,689	0,617	681,806	3,426	0
14795	743	278	403	0,868	0,694	669,828	3,174	0	238	359	0,69	0,617	681,806	3,187	0
14817	744	282	454	0,868	0,695	667,519	3,454	0	223	370	0,691	0,617	684,817	3,231	0
14835	745	235	377	0,868	0,695	667,519	3,288	0	169	318	0,691	0,617	684,817	2,953	0
14857	746	282	439	0,868	0,695	667,519	3,543	0	214	370	0,691	0,617	684,817	3,279	0
14875	747	-800	-600	0,691	0,618	-1	-1	4	230	399	0,691	0,618	684,817	3,375	0
14897	748	257	399	0,868	0,695	667,519	3,046	0	199	291	0,691	0,618	684,817	3,013	0
14915	749	258	400	0,868	0,695	666,624	3,042	0	228	323	0,691	0,618	684,213	3,202	0
14935	750	246	375	0,868	0,695	666,624	3,177	0	245	339	0,69	0,618	684,213	3,174	0
14955	751	218	343	0,868	0,695	666,624	3,066	0	212	359	0,69	0,618	684,213	3,179	0
14975	752	267	398	0,868	0,695	666,624	3,172	0	214	352	0,691	0,618	684,213	3,1	0
14995	753	262	415	0,869	0,695	666,624	3,307	0	213	370	0,691	0,618	684,213	3,16	0
15015	754	259	415	0,869	0,696	668,121	3,295	0	213	370	0,691	0,618	684,45	3,196	0
15034	755	234	454	0,869	0,696	668,121	3,312	0	229	453	0,691	0,618	684,45	3,416	0
15054	756	220	426	0,869	0,696	668,121	3,249	0	197	448	0,691	0,618	684,45	3,519	0
15074	757	234	394	0,869	0,696	668,121	3,158	0	183	330	0,691	0,618	684,45	3,094	0
15094	758	209	432	0,869	0,696	668,121	3,32	0	185	375	0,691	0,619	684,45	3,02	0
15114	759	213	424	0,869	0,696	666,964	3,261	0	183	337	0,691	0,618	684,282	2,945	0
15134	760	274	454	0,869	0,696	666,964	3,419	0	224	395	0,691	0,619	684,282	3,146	0
15154	761	225	422	0,869	0,696	666,964	3,329	0	195	320	0,691	0,618	684,282	2,987	0
15174	762	280	465	0,869	0,696	666,964	3,44	0	167	336	0,691	0,618	684,282	2,985	0
15194	763	232	416	0,869	0,696	666,964	3,228	0	202	358	0,691	0,619	684,282	3,054	0
15214	764	250	428	0,869	0,696	669	3,24	0	197	324	0,691	0,619	682,768	2,96	0
15234	765	309	476	0,869	0,696	669	3,424	0	212	388	0,691	0,619	682,768	3,211	0
15254	766	278	427	0,869	0,696	669	3,256	0	249	400	0,691	0,619	682,768	3,428	0
15274	767	254	431	0,869	0,697	669	3,298	0	207	376	0,691	0,619	682,768	3,298	0	22	248	396
15294	768	261	406	0,869	0,697	669	3,171	0	223	385	0,691	0,619	682,768	3,231	0	22	248	396
15314	769	250	401	0,869	0,697	668,117	3,152	0	230	385	0,691	0,619	682,801	3,309	0	22	248	396
15333	770	286	399	0,869	0,697	668,117	3,09	0	230	375	0,691	0,619	682,801	3,135	0	22	248	396
15353	771	282	435	0,869	0,697	668,117	3,202	0	244	368	0,69	0,619	682,801	3,265	0	22	248	396
15373	772	260	401	0,869	0,697	668,117	3,168	0	213	410	0,69	0,619	682,801	3,226	0	22	248	396
15393	773	284	420	0,868	0,697	668,117	3,003	0	236	352	0,69	0,619	682,801	3,215	0
15413	774	277	432	0,868	0,697	666,858	3,037	0	233	357	0,69	0,619	683,55	3,208	0
15433	775	278	432	0,868	0,697	666,858	3,38	0	228	368	0,69	0,619	683,55	3,04	0
15453	776	282	350	0,869	0,697	666,858	3,105	0	231	340	0,69	0,619	683,55	3,006	0
15473	777	304	378	0,868	0,696	666,858	3,068	0	282	371	0,69	0,619	683,55	3,206	0
15493	778	347	378	0,868	0,696	666,858	3,319	0	299	334	0,69	0,619	683,55	3,123	0
15513	779	362	377	0,868	0,696	668,867	3,177	0	318	344	0,69	0,619	680,844	3,15	0
15533	780	333	302	0,868	0,696	668,867	2,918	0	324	297	0,69	0,619	680,844	3,15	0
15553	781	376	289	0,867	0,696	668,867	2,959	0	314	283	0,69	0,619	680,844	2,92	0
15573	782	343	344	0,867	0,696	668,867	3,191	0	341	352	0,69	0,619	680,844	3,141	0
15593	783	-800	-600	-1	-1	-1	-1	4	-800	-600	-1	-1	-1	-1	4
15612	784	-800	-600	0,867	0,696	-1	-1	4	-800	-600	0,69	0,619	-1	-1	4
15632	785	342	312	0,867	0,696	671,21	3,202	0	355	341	0,69	0,619	679,945	3,209	0
15652	786	-800	-600	0,689	0,619	-1	-1	4	324	361	0,689	0,619	679,945	3,129	0
15672	787	330	342	0,867	0,696	671,21	3,233	0	340	338	0,689	0,619	679,945	3,12	0
15692	788	332	377	0,867	0,696	671,21	3,284	0	351	382	0,689	0,619	679,945	3,208	0
15712	789	332	380	0,867	0,696	667,579	3,267	0	341	380	0,689	0,619	681,386	3,173	0
15732	790	339	334	0,867	0,696	667,579	3,281	0	330	310	0,689	0,619	681,386	2,98	0
15752	791	362	365	0,867	0,696	667,579	3,199	0	347	305	0,689	0,619	681,386	2,923	0
15772	792	340	338	0,867	0,696	667,579	3,337	0	336	343	0,689	0,619	681,386	3,408	0
15792	793	335	296	0,867	0,696	667,579	3,146	0	352	257	0,689	0,619	681,386	2,868	0
15812	794	341	295	0,867	0,696	674,043	3,205	0	355	264	0,689	0,619	678,429	2,999	0
15832	795	383	349	0,867	0,697	674,043	3,327	0	347	283	0,689	0,62	678,429	2,715	0
15852	796	368	352	0,867	0,697	674,043	3,275	0	398	333	0,689	0,62	678,429	3,057	0
15872	797	375	354	0,867	0,697	674,043	3,232	0	402	353	0,689	0,62	678,429	3,043	0
15892	798	396	369	0,867	0,697	674,043	3,419	0	380	406	0,689	0,62	678,429	3,24	0
15912	799	391	374	0,867	0,697	672,677	3,383	0	409	436	0,689	0,62	680,652	3,307	0
15931	800	413	463	0,866	0,697	672,677	3,63	0	389	414	0,689	0,62	680,652	3,292	0
15951	801	350	332	0,867	0,697	672,677	3,236	0	397	400	0,689	0,62	680,652	3,418	0
15971	802	370	390	0,867	0,697	672,677	3,337	0	406	366	0,689	0,62	680,652	3,299	0
15991	803	427	334	0,867	0,697	672,677	3,203	0	383	361	0,689	0,62	680,652	3,175	0
16011	804	409	355	0,867	0,697	673,126	3,228	0	388	354	0,689	0,62	681,562	3,202	0
16031	805	401	361	0,867	0,697	673,126	3,143	0	424	380	0,689	0,62	681,562	3,173	0
16051	806	399	367	0,867	0,697	673,126	3,665	0	390	377	0,689	0,62	681,562	3,307	0
16071	807	391	336	0,867	0,697	673,126	3,025	0	393	343	0,689	0,62	681,562	3,17	0
16091	808	361	373	0,867	0,697	673,126	3,445	0	390	381	0,689	0,62	681,562	3,24	0
16111	809	355	366	0,867	0,697	671,631	3,564	0	390	372	0,689	0,62	680,813	3,275	0
16131	810	402	458	0,867	0,697	671,631	3,815	0	405	373	0,689	0,62	680,813	3,291	0
16151	811	379	323	0,867	0,697	671,631	3,242	0	407	331	0,689	0,62	680,813	3,123	0
16171	812	-800	-600	0,689	0,62	-1	-1	4	387	346	0,689	0,62	680,813	3,127	0
16191	813	403	404	0,866	0,697	671,631	3,225	0	377	387	0,689	0,62	680,813	3,366	0
16210	814	404	406	0,866	0,697	669,442	3,215	0	373	371	0,689	0,62	680,569	3,288	0
16231	815	417	429	0,866	0,697	669,442	3,514	0	400	346	0,688	0,62	680,569	3,304	0
16250	816	385	430	0,866	0,697	669,442	3,457	0	389	386	0,688	0,62	680,569	3,223	0
16270	817	405	325	0,866	0,697	669,442	3,063	0	389	365	0,688	0,62	680,569	3,285	0
16290	818	-800	-600	0,688	0,62	-1	-1	4	393	339	0,688	0,62	680,569	3,173	0
16310	819	-800	-600	0,866	0,697	-1	-1	4	393	352	0,688	0,62	682,066	3,184	0
16330	820	380	352	0,866	0,697	668,777	3,18	0	393	326	0,688	0,62	682,066	3,168	0
16350	821	425	416	0,866	0,697	668,777	3,319	0	378	337	0,689	0,62	682,066	3,086	0
16370	822	420	387	0,866	0,697	668,777	3,393	0	374	367	0,688	0,62	682,066	3,236	0
16390	823	-800	-600	0,688	0,62	-1	-1	4	381	352	0,688	0,62	682,066	3,275	0
16410	824	-800	-600	0,866	0,697	-1	-1	4	379	367	0,688	0,62	681,344	3,277	0
16430	825	414	420	0,866	0,697	669,169	3,517	0	372	389	0,688	0,62	681,344	3,365	0
16450	826	436	437	0,866	0,697	669,169	3,584	0	391	343	0,688	0,62	681,344	3,127	0
16470	827	381	386	0,866	0,697	669,169	3,371	0	384	367	0,688	0,62	681,344	3,214	0
16490	828	407	384	0,866	0,697	669,169	3,224	0	384	363	0,688	0,62	681,344	3,273	0
16510	829	405	382	0,866	0,696	673,523	3,199	0	382	360	0,688	0,62	680,858	3,165	0
16529	830	369	283	0,866	0,696	673,523	3,09	0	383	350	0,688	0,619	680,858	3,198	0
16549	831	394	323	0,866	0,696	673,523	2,914	0	399	322	0,688	0,619	680,858	2,974	0
16569	832	422	321	0,866	0,696	673,523	3,195	0	373	406	0,688	0,619	680,858	3,253	0	23	379	357
16589	833	372	342	0,866	0,696	673,523	3,167	0	382	390	0,688	0,619	680,858	3,099	0	23	379	357
16609	834	390	345	0,866	0,696	674,796	3,161	0	383	399	0,688	0,619	681,836	3,052	0	23	379	357
16629	835	-800	-600	0,688	0,619	-1	-1	4	378	352	0,688	0,619	681,836	3,015	0	23	379	357
16649	836	368	372	0,866	0,696	674,796	3,366	0	418	315	0,688	0,619	681,836	3,181	0	23	379	357
16669	837	387	415	0,866	0,696	674,796	3,237	0	343	294	0,688	0,619	681,836	2,846	0	23	379	357
16689	838	382	324	0,865	0,696	674,796	3,195	0	382	334	0,688	0,619	681,836	3,06	0
16709	839	380	328	0,865	0,696	668,75	3,125	0	386	310	0,688	0,619	681,117	3,06	0
16729	840	406	452	0,866	0,696	668,75	3,361	0	378	289	0,688	0,619	681,117	2,96	0
16749	841	391	342	0,866	0,696	668,75	3,144	0	410	296	0,688	0,619	681,117	3,005	0
16769	842	386	345	0,866	0,696	668,75	3,003	0	391	374	0,688	0,619	681,117	3,186	0
16789	843	361	377	0,866	0,696	668,75	3,079	0	344	291	0,688	0,619	681,117	3,195	0
16808	844	353	391	0,867	0,695	665,317	2,995	0	353	318	0,69	0,618	677,427	3,188	0
16828	845	179	220	0,867	0,695	665,317	3,056	0	185	250	0,69	0,618	677,427	2,93	0	24	206	232
16848	846	200	251	0,867	0,695	665,317	2,983	0	203	213	0,69	0,618	677,427	3,164	0	24	206	232
16868	847	207	258	0,867	0,695	665,317	2,892	0	202	226	0,69	0,618	677,427	3,019	0	24	206	232
16888	848	217	208	0,868	0,695	665,317	2,943	0	198	219	0,69	0,618	677,427	3,093	0	24	206	232
16908	849	235	231	0,868	0,695	659,652	2,876	0	200	225	0,69	0,618	677,479	3,022	0	24	206	232
16928	850	195	270	0,868	0,695	659,652	3,034	0	204	225	0,69	0,618	677,479	2,911	0	24	206	232
16948	851	214	267	0,868	0,695	659,652	2,988	0	200	196	0,69	0,618	677,479	2,897	0	24	206	232
16968	852	208	221	0,868	0,695	659,652	2,789	0	190	178	0,69	0,618	677,479	2,893	0
16988	853	203	258	0,868	0,695	659,652	3,083	0	184	222	0,69	0,618	677,479	3,172	0	25	187	262
17008	854	211	243	0,868	0,695	660,717	3,019	0	179	207	0,69	0,618	674,103	3,171	0	25	187	262
17028	855	194	249	0,868	0,695	660,717	3,006	0	183	197	0,69	0,618	674,103	3,095	0	25	187	262
17048	856	209	281	0,868	0,695	660,717	3,017	0	197	217	0,69	0,618	674,103	3,13	0	25	187	262
17068	857	204	266	0,868	0,695	660,717	3,167	0	196	224	0,69	0,618	674,103	3,004	0	25	187	262
17088	858	217	277	0,868	0,695	660,717	2,957	0	193	233	0,69	0,618	674,103	2,941	0	25	187	262
17108	859	221	272	0,868	0,695	658,986	2,988	0	194	238	0,69	0,618	676,748	2,925	0	25	187	262
17127	860	185	257	0,868	0,695	658,986	2,928	0	204	252	0,69	0,618	676,748	3,109	0	25	187	262
17147	861	183	291	0,868	0,695	658,986	3,24	0	161	257	0,69	0,618	676,748	2,89	0	25	187	262
17167	862	179	332	0,868	0,696	658,986	2,95	0	148	256	0,691	0,619	676,748	2,809	0	25	187	262
17187	863	188	332	0,868	0,696	658,986	3,053	0	179	258	0,691	0,619	676,748	2,895	0	25	187	262
17207	864	182	326	0,868	0,696	664,695	3,173	0	155	256	0,691	0,619	678,667	2,877	0	25	187	262
17227	865	167	283	0,868	0,696	664,695	2,984	0	171	294	0,691	0,619	678,667	2,945	0	25	187	262
17247	866	174	372	0,868	0,696	664,695	3,29	0	146	273	0,691	0,619	678,667	3,099	0
17267	867	187	328	0,868	0,696	664,695	2,959	0	153	278	0,691	0,619	678,667	3,073	0
17287	868	179	350	0,868	0,696	664,695	3,197	0	133	239	0,691	0,619	678,667	2,894	0
17307	869	183	327	0,868	0,696	666,004	3,062	0	128	231	0,691	0,619	677,918	2,958	0
17327	870	185	347	0,868	0,696	666,004	3,045	0	176	266	0,691	0,619	677,918	3,292	0
17347	871	176	334	0,868	0,696	666,004	3,122	0	161	271	0,691	0,619	677,918	3,084	0
17367	872	204	324	0,869	0,696	666,004	3,104	0	168	282	0,691	0,619	677,918	3,051	0
17386	873	201	365	0,869	0,696	666,004	3,148	0	160	268	0,691	0,619	677,918	3,022	0
17406	874	206	358	0,869	0,696	666,003	3,15	0	161	270	0,691	0,619	680,835	3,005	0
17426	875	177	381	0,869	0,696	666,003	3,606	0	178	317	0,691	0,619	680,835	3,322	0
17447	876	188	351	0,869	0,696	666,003	3,13	0	177	275	0,691	0,619	680,835	2,85	0
17466	877	195	345	0,869	0,696	666,003	3,242	0	167	294	0,691	0,619	680,835	2,999	0
17486	878	180	303	0,869	0,696	666,003	3,05	0	160	266	0,691	0,619	680,835	3,093	0
17506	879	182	286	0,869	0,696	665,339	3,059	0	156	273	0,691	0,619	677,981	2,864	0
17526	880	177	348	0,869	0,696	665,339	3,104	0	189	309	0,691	0,619	677,981	3,207	0
17546	881	345	432	0,867	0,697	665,339	3,13	0	303	332	0,69	0,62	677,981	3,014	0
17566	882	348	387	0,867	0,697	665,339	3,139	0	327	332	0,689	0,62	677,981	2,876	0
17586	883	-800	-600	0,689	0,62	-1	-1	4	361	359	0,689	0,62	677,981	3,074	0
17606	884	-800	-600	0,867	0,697	-1	-1	4	386	365	0,689	0,62	681,371	3,062	0
17626	885	378	441	0,867	0,697	670,099	3,417	0	382	363	0,689	0,62	681,371	3,07	0
17646	886	333	360	0,867	0,697	670,099	3,175	0	374	414	0,689	0,62	681,371	3,329	0
17666	887	315	374	0,867	0,697	670,099	3,314	0	349	330	0,689	0,62	681,371	3,057	0
17686	888	365	347	0,867	0,697	670,099	3,069	0	358	399	0,689	0,62	681,371	3,251	0
17706	889	340	346	0,867	0,697	671,936	3,089	0	362	364	0,69	0,62	682,649	3,14	0
17725	890	359	330	0,867	0,698	671,936	2,85	0	357	351	0,69	0,62	682,649	3,094	0
17745	891	395	424	0,867	0,698	671,936	3,197	0	382	373	0,69	0,62	682,649	3,178	0
17765	892	333	386	0,867	0,698	671,936	3,162	0	355	375	0,69	0,62	682,649	3,175	0
17785	893	369	437	0,867	0,698	671,936	3,194	0	367	327	0,69	0,621	682,649	3,045	0
17805	894	367	426	0,867	0,698	674,497	3,193	0	374	337	0,689	0,621	681,636	3,078	0
17825	895	-800	-600	-1	-1	-1	-1	4	-800	-600	-1	-1	-1	-1	4
17845	896	320	333	0,867	0,698	674,497	2,967	0	367	369	0,689	0,621	681,636	3,241	0
17865	897	359	332	0,867	0,698	674,497	2,928	0	340	348	0,689	0,621	681,636	3,151	0
17885	898	362	453	0,867	0,698	674,497	3,521	0	373	338	0,689	0,621	681,636	3,04	0
17905	899	360	496	0,867	0,698	671,182	3,675	0	366	328	0,689	0,621	682,632	2,947	0
17925	900	459	436	0,866	0,698	671,182	3,579	0	445	332	0,688	0,621	682,632	2,947	0
17945	901	527	600	0,866	0,698	671,182	4,242	0	497	364	0,688	0,621	682,632	3,34	0
17965	902	454	392	0,866	0,698	671,182	3,184	0	490	368	0,688	0,621	682,632	3,151	0
17985	903	463	451	0,866	0,697	671,182	3,416	0	477	371	0,688	0,621	682,632	3,155	0
18004	904	479	480	0,866	0,697	672,051	3,474	0	470	376	0,688	0,621	680,54	3,149	0
18024	905	468	438	0,866	0,697	672,051	3,265	0	455	388	0,688	0,621	680,54	3,145	0
18044	906	513	425	0,866	0,697	672,051	3,515	0	470	353	0,688	0,621	680,54	3,014	0
18064	907	464	513	0,865	0,697	672,051	3,737	0	453	372	0,688	0,621	680,54	2,924	0
18084	908	424	442	0,865	0,697	672,051	3,412	0	479	365	0,688	0,621	680,54	3,354	0
18104	909	430	455	0,865	0,697	676,32	3,626	0	473	358	0,687	0,621	681,887	3,29	0
18124	910	502	457	0,865	0,697	676,32	3,265	0	472	383	0,687	0,621	681,887	3,034	0
18146	911	483	470	0,865	0,697	676,32	3,672	0	474	381	0,687	0,621	681,887	3,062	0
18164	912	453	394	0,865	0,697	676,32	3,226	0	478	368	0,687	0,621	681,887	3,099	0
18184	913	489	448	0,865	0,697	676,32	3,217	0	494	412	0,687	0,621	681,887	3,047	0
18204	914	481	436	0,865	0,697	673,66	3,196	0	497	410	0,687	0,621	681,376	3,069	0
18224	915	524	391	0,865	0,697	673,66	2,926	0	475	394	0,687	0,621	681,376	2,969	0
18244	916	501	452	0,865	0,697	673,66	3,143	0	490	400	0,687	0,621	681,376	3,191	0
18264	917	491	424	0,865	0,697	673,66	3,185	0	492	372	0,687	0,621	681,376	2,886	0
18284	918	525	353	0,865	0,697	673,66	3,137	0	471	395	0,687	0,621	681,376	3,081	0
18303	919	511	373	0,865	0,697	674,077	3,152	0	484	390	0,687	0,621	681,711	3,127	0
18323	920	512	462	0,865	0,697	674,077	3,441	0	488	421	0,687	0,621	681,711	3,245	0
18343	921	502	480	0,864	0,697	674,077	3,214	0	467	376	0,687	0,621	681,711	2,969	0
18363	922	509	410	0,864	0,697	674,077	3,051	0	489	389	0,687	0,62	681,711	3,021	0
18383	923	512	475	0,864	0,697	674,077	3,546	0	481	428	0,687	0,62	681,711	3,373	0	26	490	434
18403	924	507	449	0,864	0,697	674,321	3,402	0	476	409	0,687	0,62	681,768	3,259	0	26	490	434
18423	925	490	462	0,864	0,697	674,321	3,435	0	474	400	0,687	0,62	681,768	3,11	0	26	490	434
18443	926	502	476	0,864	0,697	674,321	3,426	0	496	431	0,687	0,62	681,768	3,516	0	26	490	434
18463	927	505	446	0,864	0,696	674,321	3,407	0	491	407	0,687	0,62	681,768	3,119	0	26	490	434
18483	928	495	444	0,864	0,696	674,321	3,323	0	468	429	0,687	0,62	681,768	3,452	0	26	490	434
18503	929	502	442	0,864	0,696	675,569	3,311	0	475	420	0,687	0,62	681,758	3,298	0	26	490	434
18523	930	536	426	0,864	0,696	675,569	3,367	0	509	378	0,687	0,62	681,758	3,175	0
18543	931	520	457	0,864	0,696	675,569	3,355	0	510	396	0,687	0,62	681,758	3,15	0
18563	932	440	292	0,864	0,695	675,569	3,375	0	415	268	0,687	0,619	681,758	3,035	0
18583	933	470	328	0,864	0,695	675,569	3,323	0	445	244	0,687	0,619	681,758	3,035	0
18602	934	438	297	0,864	0,695	672,658	3,305	0	418	224	0,687	0,619	679,618	3,026	0
18622	935	423	284	0,864	0,695	672,658	3,065	0	429	309	0,687	0,619	679,618	3,158	0
18642	936	454	315	0,864	0,695	672,658	3,337	0	425	308	0,687	0,619	679,618	3,176	0
18662	937	446	313	0,864	0,695	672,658	3,209	0	425	312	0,687	0,619	679,618	3,362	0
18682	938	442	310	0,864	0,695	672,658	3,149	0	415	279	0,687	0,619	679,618	3,119	0
18702	939	436	305	0,864	0,695	675,796	3,274	0	411	278	0,687	0,619	678,029	3,164	0
18722	940	463	362	0,865	0,695	675,796	3,409	0	414	311	0,687	0,619	678,029	3,195	0
18742	941	440	460	0,865	0,695	675,796	4,251	0	457	304	0,687	0,619	678,029	3,481	0
18762	942	460	394	0,865	0,695	675,796	3,528	0	426	301	0,687	0,619	678,029	3,312	0
18782	943	469	289	0,865	0,695	675,796	3,423	0	441	267	0,687	0,619	678,029	3,069	0
18802	944	461	316	0,865	0,695	675,069	3,661	0	459	258	0,688	0,619	678,358	3,161	0
18822	945	422	278	0,865	0,696	675,069	3,185	0	389	382	0,688	0,619	678,358	3,462	0
18842	946	364	289	0,865	0,696	675,069	3,135	0	399	298	0,688	0,619	678,358	3,187	0
18862	947	377	395	0,865	0,696	675,069	3,401	0	371	343	0,688	0,62	678,358	3,056	0
18882	948	378	365	0,865	0,696	675,069	3,39	0	378	383	0,688	0,62	678,358	3,163	0
18902	949	382	404	0,865	0,696	673,48	3,372	0	379	349	0,688	0,62	681,132	3,123	0
18921	950	367	418	0,865	0,696	673,48	3,859	0	363	358	0,688	0,62	681,132	3,397	0
18941	951	412	425	0,865	0,696	673,48	3,671	0	357	355	0,688	0,62	681,132	3,656	0
18961	952	389	350	0,865	0,696	673,48	3,252	0	401	365	0,688	0,62	681,132	3,554	0
18981	953	-800	-600	0,688	0,62	-1	-1	4	391	348	0,688	0,62	681,132	3,189	0
19001	954	-800	-600	0,865	0,696	-1	-1	4	382	350	0,688	0,62	681,121	3,275	0
19022	955	385	261	0,866	0,696	669,313	2,959	0	388	348	0,688	0,62	681,121	3,211	0
19041	956	388	388	0,866	0,696	669,313	3,193	0	351	413	0,688	0,62	681,121	3,522	0
19061	957	341	314	0,866	0,696	669,313	3,209	0	367	394	0,688	0,62	681,121	3,238	0
19081	958	-800	-600	0,688	0,62	-1	-1	4	377	350	0,688	0,62	681,121	3,025	0
19101	959	-800	-600	0,866	0,696	-1	-1	4	363	378	0,688	0,62	680,333	3,09	0
19121	960	378	359	0,866	0,697	671,392	3,274	0	407	323	0,688	0,62	680,333	3,28	0
19141	961	410	412	0,866	0,697	671,392	3,454	0	387	340	0,688	0,62	680,333	3,155	0
19161	962	410	301	0,865	0,697	671,392	3,041	0	383	314	0,688	0,62	680,333	3,177	0
19181	963	411	462	0,865	0,697	671,392	3,846	0	373	305	0,688	0,62	680,333	3,156	0
19200	964	412	443	0,865	0,697	669,498	3,87	0	365	304	0,688	0,62	680,991	3,167	0
19220	965	376	386	0,865	0,697	669,498	3,406	0	375	331	0,688	0,62	680,991	3,265	0
19240	966	381	365	0,866	0,697	669,498	3,336	0	384	347	0,688	0,62	680,991	3,155	0
19260	967	374	335	0,866	0,697	669,498	3,282	0	371	361	0,688	0,62	680,991	3,402	0
19280	968	395	300	0,866	0,697	669,498	3,099	0	417	368	0,688	0,62	680,991	3,292	0
19300	969	398	273	0,866	0,697	671,351	3,033	0	420	374	0,688	0,62	682,888	3,31	0
19320	970	381	370	0,866	0,697	671,351	3,419	0	383	376	0,688	0,62	682,888	3,302	0
19340	971	388	348	0,866	0,697	671,351	3,148	0	400	293	0,688	0,62	682,888	3,26	0
19360	972	436	435	0,866	0,697	671,351	3,662	0	389	352	0,688	0,62	682,888	3,436	0
19380	973	416	395	0,866	0,697	671,351	3,443	0	361	372	0,688	0,62	682,888	3,425	0
19400	974	435	407	0,866	0,697	671,997	3,442	0	367	347	0,688	0,62	679,827	3,4	0
19422	975	377	353	0,866	0,697	671,997	3,272	0	387	324	0,688	0,62	679,827	3,034	0
19440	976	365	372	0,866	0,697	671,997	3,485	0	388	418	0,688	0,62	679,827	3,515	0
19460	977	408	364	0,866	0,697	671,997	3,263	0	374	349	0,688	0,62	679,827	3,162	0
19480	978	365	373	0,866	0,697	671,997	3,469	0	395	376	0,688	0,62	679,827	3,455	0
19499	979	379	371	0,866	0,697	671,369	3,387	0	392	410	0,688	0,62	680,482	3,32	0
19519	980	409	439	0,866	0,697	671,369	3,619	0	380	384	0,688	0,62	680,482	3,268	0
19539	981	384	400	0,866	0,697	671,369	3,256	0	377	333	0,688	0,62	680,482	3,025	0
19559	982	397	361	0,866	0,697	671,369	3,243	0	388	350	0,688	0,62	680,482	3,248	0
19579	983	341	339	0,866	0,697	671,369	3,167	0	394	361	0,688	0,62	680,482	3,177	0
19599	984	329	318	0,866	0,697	668,458	3,12	0	392	336	0,688	0,62	682,472	3,113	0
19619	985	357	334	0,866	0,697	668,458	3,217	0	379	388	0,688	0,62	682,472	3,282	0
19639	986	396	317	0,866	0,697	668,458	2,993	0	371	315	0,688	0,62	682,472	3,005	0
19659	987	369	285	0,866	0,697	668,458	2,981	0	402	303	0,688	0,62	682,472	3,086	0
19679	988	359	343	0,866	0,697	668,458	3,209	0	398	354	0,688	0,62	682,472	2,961	0
19699	989	369	322	0,866	0,697	673,969	3,118	0	396	314	0,688	0,62	680,096	2,963	0
19719	990	399	350	0,866	0,697	673,969	3,363	0	398	307	0,688	0,62	680,096	2,989	0
19739	991	385	366	0,866	0,697	673,969	3,097	0	407	346	0,688	0,62	680,096	3,19	0
19759	992	388	295	0,866	0,697	673,969	2,913	0	391	285	0,688	0,621	680,096	3,021	0
19778	993	380	309	0,866	0,697	673,969	3,123	0	379	342	0,688	0,621	680,096	3,137	0
19799	994	382	327	0,866	0,697	668,836	3,048	0	376	320	0,688	0,62	679,949	3,062	0
19818	995	393	388	0,866	0,697	668,836	3,236	0	397	340	0,688	0,62	679,949	3,166	0
19838	996	344	342	0,866	0,697	668,836	3,15	0	381	374	0,688	0,62	679,949	3,073	0
19858	997	397	399	0,866	0,697	668,836	3,136	0	402	392	0,688	0,62	679,949	3,556	0
19878	998	442	290	0,866	0,697	668,836	2,902	0	394	345	0,688	0,62	679,949	3,238	0
19898	999	437	294	0,866	0,697	669,119	2,829	0	391	366	0,688	0,62	680,009	3,319	0
19918	1000	450	295	0,866	0,697	669,119	3,1	0	415	315	0,688	0,62	680,009	3,085	0
19938	1001	542	324	0,864	0,696	669,119	3,382	0	538	316	0,686	0,62	680,009	3,09	0
19958	1002	597	325	0,863	0,696	669,119	3,16	0	610	308	0,686	0,62	680,009	3,078	0
19978	1003	626	359	0,863	0,696	669,119	3,369	0	595	288	0,685	0,62	680,009	3,086	0
19998	1004	651	367	0,863	0,696	676,257	3,325	0	571	292	0,685	0,62	676,061	3,069	0
20018	1005	645	325	0,863	0,696	676,257	3,188	0	624	295	0,685	0,62	676,061	3,194	0
20038	1006	630	262	0,863	0,696	676,257	3,221	0	597	312	0,685	0,62	676,061	3,001	0
20058	1007	672	270	0,863	0,696	676,257	3,049	0	606	301	0,685	0,62	676,061	3,286	0
20078	1008	621	307	0,863	0,696	676,257	3,401	0	591	306	0,685	0,62	676,061	3,022	0
20098	1009	628	277	0,863	0,696	674,219	3,382	0	592	311	0,685	0,62	676,528	3,126	0
20118	1010	581	436	0,863	0,696	674,219	3,915	0	594	325	0,685	0,62	676,528	3,139	0
20137	1011	576	433	0,863	0,696	674,219	3,902	0	603	326	0,685	0,62	676,528	3,122	0
20157	1012	622	290	0,863	0,696	674,219	3,111	0	608	339	0,685	0,62	676,528	3,188	0
20177	1013	644	276	0,863	0,696	674,219	3,132	0	610	304	0,685	0,62	676,528	3,033	0
20197	1014	663	258	0,863	0,696	676,787	3,165	0	614	308	0,685	0,62	675,471	3,028	0
20217	1015	547	424	0,863	0,696	676,787	4	0	613	317	0,685	0,62	675,471	3,248	0
20237	1016	518	400	0,863	0,696	676,787	3,606	0	536	341	0,686	0,62	675,471	3,087	0
20257	1017	393	361	0,865	0,697	676,787	3,314	0	436	356	0,687	0,621	675,471	3,112	0
20277	1018	471	488	0,865	0,697	676,787	3,706	0	376	374	0,688	0,621	675,471	3,186	0
20297	1019	417	474	0,865	0,697	672,738	3,621	0	312	383	0,688	0,621	682,38	3,138	0
20317	1020	360	383	0,865	0,697	672,738	3,516	0	358	432	0,688	0,621	682,38	3,374	0
20337	1021	382	430	0,866	0,697	672,738	3,444	0	364	380	0,688	0,621	682,38	3,182	0
20357	1022	399	411	0,866	0,697	672,738	3,326	0	379	413	0,688	0,621	682,38	3,533	0
20377	1023	433	471	0,866	0,697	672,738	3,61	0	393	336	0,688	0,621	682,38	3,111	0
20396	1024	454	478	0,866	0,697	673,457	3,652	0	403	333	0,688	0,621	682,152	3,203	0
20417	1025	386	421	0,866	0,697	673,457	3,475	0	356	337	0,688	0,621	682,152	3,045	0
20436	1026	409	451	0,866	0,697	673,457	3,65	0	-800	-600	0,866	0,697	-1	-1	4
20457	1027	388	452	0,866	0,698	673,457	3,527	0	385	353	0,688	0,621	682,152	3,427	0
20476	1028	362	422	0,865	0,698	673,457	3,373	0	364	391	0,688	0,621	682,152	3,168	0
20498	1029	365	438	0,865	0,698	672,212	3,415	0	364	390	0,688	0,621	683,152	3,173	0
20516	1030	419	453	0,865	0,699	672,212	3,379	0	370	385	0,687	0,622	683,152	3,187	0
20537	1031	357	371	0,865	0,699	672,212	2,996	0	361	346	0,688	0,622	683,152	2,983	0
20556	1032	409	428	0,866	0,7	672,212	3,545	0	382	329	0,688	0,623	683,152	3,108	0
20577	1033	382	443	0,866	0,7	672,212	3,489	0	335	434	0,688	0,623	683,152	3,41	0
20596	1034	403	415	0,866	0,7	672,55	3,446	0	336	415	0,688	0,623	681,855	3,352	0
20617	1035	353	351	0,866	0,7	672,55	3,249	0	357	354	0,688	0,622	681,855	3,012	0
20636	1036	406	353	0,866	0,699	672,55	3,008	0	381	359	0,688	0,622	681,855	3,053	0
20658	1037	386	386	0,866	0,699	672,55	3,195	0	363	414	0,688	0,621	681,855	3,247	0
20675	1038	377	433	0,866	0,698	672,55	3,466	0	353	428	0,688	0,621	681,855	3,3	0
20697	1039	403	447	0,866	0,698	674,882	3,422	0	360	443	0,688	0,621	681,953	3,353	0
20715	1040	394	418	0,866	0,698	674,882	3,33	0	366	430	0,688	0,62	681,953	3,35	0
20737	1041	-800	-600	0,688	0,62	-1	-1	4	383	395	0,688	0,62	681,953	3,312	0
20755	1042	364	389	0,866	0,697	674,882	3,224	0	353	406	0,688	0,619	681,953	3,25	0
20778	1043	-800	-600	0,688	0,619	-1	-1	4	374	369	0,688	0,619	681,953	3,145	0
20795	1044	-800	-600	0,866	0,696	-1	-1	4	373	363	0,688	0,619	682,261	3,095	0
20815	1045	-800	-600	0,688	0,619	-1	-1	4	398	380	0,688	0,619	682,261	3,15	0
20835	1046	284	346	0,866	0,696	674,299	3,257	0	316	381	0,689	0,619	682,261	3,203	0
20855	1047	344	451	0,867	0,696	674,299	3,476	0	290	335	0,689	0,619	682,261	3,025	0
20875	1048	331	463	0,867	0,696	674,299	3,429	0	283	363	0,689	0,618	682,261	3,073	0
20895	1049	320	478	0,867	0,696	668,323	3,463	0	275	351	0,689	0,618	681,685	3,046	0
20915	1050	313	435	0,867	0,695	668,323	3,37	0	289	379	0,689	0,618	681,685	3,269	0
20935	1051	288	441	0,867	0,695	668,323	3,342	0	270	298	0,689	0,617	681,685	2,936	0
20955	1052	336	432	0,867	0,695	668,323	3,468	0	277	337	0,689	0,617	681,685	3,011	0
20975	1053	346	465	0,867	0,695	668,323	3,415	0	303	358	0,689	0,617	681,685	3,199	0	27	300	376
20994	1054	354	469	0,867	0,694	668,352	3,437	0	297	326	0,689	0,617	681,822	3,046	0	27	300	376
21014	1055	342	465	0,867	0,694	668,352	3,291	0	284	348	0,689	0,617	681,822	3,006	0	27	300	376
21034	1056	326	452	0,867	0,694	668,352	3,331	0	274	335	0,689	0,617	681,822	2,925	0	27	300	376
21054	1057	303	416	0,867	0,694	668,352	3,546	0	281	334	0,689	0,617	681,822	2,991	0	27	300	376
21074	1058	273	392	0,867	0,694	668,352	3,321	0	308	309	0,689	0,617	681,822	2,956	0	27	300	376
21094	1059	252	369	0,867	0,694	670,5	3,4	0	307	302	0,689	0,617	680,969	2,984	0	27	300	376
21114	1060	290	462	0,867	0,695	670,5	3,727	0	248	368	0,689	0,617	680,969	2,979	0
21134	1061	294	369	0,867	0,695	670,5	3,188	0	298	430	0,689	0,617	680,969	3,428	0
21154	1062	342	447	0,867	0,695	670,5	3,497	0	302	381	0,689	0,617	680,969	3,199	0
21174	1063	320	436	0,867	0,694	670,5	3,269	0	300	376	0,689	0,617	680,969	3,056	0
21194	1064	336	406	0,867	0,694	671,409	3,404	0	302	395	0,689	0,617	681,402	3,232	0
21214	1065	346	455	0,866	0,694	671,409	3,295	0	304	340	0,689	0,617	681,402	3,077	0
21234	1066	335	447	0,866	0,695	671,409	3,578	0	259	377	0,689	0,617	681,402	3,147	0
21254	1067	315	444	0,866	0,695	671,409	3,403	0	274	363	0,689	0,617	681,402	3,211	0
21273	1068	359	464	0,866	0,695	671,409	3,465	0	270	344	0,689	0,617	681,402	3,075	0
21293	1069	350	461	0,866	0,695	669,073	3,408	0	267	360	0,689	0,617	680,458	3,121	0
21313	1070	296	394	0,866	0,695	669,073	3,286	0	260	344	0,688	0,618	680,458	3,297	0
21333	1071	315	444	0,866	0,695	669,073	3,497	0	272	323	0,688	0,618	680,458	3,16	0
21353	1072	308	435	0,866	0,696	669,073	3,402	0	288	370	0,688	0,618	680,458	3,154	0
21373	1073	321	443	0,866	0,696	669,073	3,52	0	286	337	0,688	0,618	680,458	3,132	0
21393	1074	322	439	0,866	0,696	670,006	3,501	0	281	336	0,688	0,618	682,66	3,13	0
21413	1075	315	479	0,866	0,696	670,006	3,582	0	280	384	0,688	0,619	682,66	3,366	0
21433	1076	316	432	0,866	0,696	670,006	3,69	0	307	428	0,688	0,619	682,66	3,372	0
21453	1077	302	441	0,866	0,696	670,006	3,44	0	314	404	0,688	0,619	682,66	3,628	0
21473	1078	314	438	0,866	0,697	670,006	3,723	0	254	352	0,688	0,619	682,66	3,148	0
21493	1079	312	436	0,866	0,697	669,6	3,648	0	267	364	0,688	0,619	683,627	3,201	0
21513	1080	315	425	0,866	0,697	669,6	3,455	0	305	429	0,688	0,619	683,627	3,473	0
21533	1081	298	445	0,866	0,697	669,6	3,489	0	311	416	0,688	0,619	683,627	3,614	0
21553	1082	370	489	0,866	0,697	669,6	3,663	0	286	384	0,688	0,62	683,627	3,208	0
21573	1083	353	445	0,865	0,697	669,6	3,738	0	305	353	0,688	0,62	683,627	3,28	0
21592	1084	366	461	0,865	0,697	667,504	3,801	0	300	335	0,688	0,62	681,237	3,222	0
21612	1085	316	411	0,866	0,697	667,504	3,336	0	285	357	0,688	0,62	681,237	3,25	0
21632	1086	324	373	0,866	0,697	667,504	3,253	0	301	388	0,688	0,62	681,237	3,275	0
21652	1087	341	410	0,866	0,697	667,504	3,411	0	316	362	0,688	0,62	681,237	3,369	0
21672	1088	375	406	0,865	0,696	667,504	3,631	0	347	354	0,688	0,619	681,237	3,248	0
21692	1089	389	393	0,865	0,696	670,875	3,672	0	362	364	0,688	0,619	679,895	3,277	0
21712	1090	368	370	0,865	0,697	670,875	3,366	0	356	348	0,687	0,619	679,895	3,381	0
21732	1091	339	274	0,865	0,697	670,875	3,11	0	367	346	0,687	0,62	679,895	3,36	0
21752	1092	401	399	0,865	0,697	670,875	3,436	0	380	356	0,687	0,62	679,895	3,394	0
21772	1093	347	280	0,865	0,697	670,875	3,148	0	353	326	0,688	0,62	679,895	3,144	0
21792	1094	370	322	0,865	0,697	672,927	3,279	0	361	325	0,688	0,619	680,057	3,123	0
21812	1095	350	400	0,865	0,697	672,927	3,61	0	386	328	0,688	0,62	680,057	3,238	0
21832	1096	371	344	0,865	0,697	672,927	3,286	0	389	313	0,687	0,62	680,057	3,331	0
21852	1097	-800	-600	0,687	0,62	-1	-1	4	380	358	0,687	0,62	680,057	3,448	0
21871	1098	369	295	0,865	0,697	672,927	3,166	0	369	301	0,687	0,62	680,057	3,212	0
21891	1099	369	296	0,865	0,697	671,802	3,161	0	367	313	0,687	0,62	678,497	3,278	0
21911	1100	368	325	0,865	0,697	671,802	3,149	0	362	369	0,687	0,62	678,497	3,423	0
21931	1101	340	394	0,865	0,697	671,802	3,625	0	365	321	0,688	0,62	678,497	3,108	0
21951	1102	394	385	0,865	0,697	671,802	3,588	0	331	318	0,688	0,62	678,497	3,05	0
21971	1103	404	449	0,865	0,697	671,802	3,72	0	368	355	0,688	0,62	678,497	3,285	0
21991	1104	408	463	0,865	0,697	675,839	3,762	0	357	328	0,687	0,62	679,522	3,105	0
22011	1105	334	333	0,865	0,697	675,839	3,2	0	353	377	0,687	0,62	679,522	3,364	0
22031	1106	-800	-600	0,687	0,62	-1	-1	4	367	368	0,687	0,62	679,522	3,277	0
22051	1107	368	292	0,865	0,697	675,839	3,234	0	376	324	0,687	0,62	679,522	3,356	0
22071	1108	374	366	0,865	0,697	675,839	3,371	0	369	347	0,687	0,62	679,522	3,137	0
22091	1109	373	371	0,865	0,697	670,162	3,343	0	374	329	0,687	0,62	679,494	3,117	0
22111	1110	349	434	0,865	0,697	670,162	3,865	0	-800	-600	0,865	0,697	-1	-1	4
22131	1111	358	373	0,865	0,697	670,162	3,157	0	354	318	0,687	0,62	679,494	3,252	0
22151	1112	416	296	0,865	0,696	670,162	3,22	0	380	296	0,687	0,62	679,494	3,351	0
22171	1113	-800	-600	0,687	0,62	-1	-1	4	351	341	0,687	0,62	679,494	3,074	0
22190	1114	-800	-600	0,864	0,696	-1	-1	4	357	343	0,687	0,62	678,562	3,043	0
22210	1115	365	320	0,865	0,696	672,42	3,326	0	389	315	0,687	0,62	678,562	3,291	0	28	378	344
22230	1116	375	314	0,865	0,696	672,42	3,18	0	375	317	0,687	0,62	678,562	3,166	0	28	378	344
22250	1117	-800	-600	0,687	0,62	-1	-1	4	376	342	0,687	0,62	678,562	3,314	0	28	378	344
22270	1118	384	348	0,865	0,696	672,42	3,237	0	381	355	0,687	0,619	678,562	3,197	0	28	378	344
22290	1119	384	350	0,865	0,696	670,792	3,23	0	374	367	0,687	0,619	678,858	3,258	0	28	378	344
22310	1120	393	413	0,865	0,696	670,792	3,684	0	367	293	0,687	0,62	678,858	3,083	0	28	378	344
22330	1121	360	330	0,865	0,696	670,792	3,337	0	360	307	0,687	0,62	678,858	3,086	0	29	374	312
22350	1122	378	323	0,864	0,696	670,792	3,327	0	384	346	0,687	0,62	678,858	3,135	0	29	374	312
22370	1123	372	355	0,864	0,696	670,792	3,267	0	351	277	0,687	0,62	678,858	3,084	0	29	374	312
22390	1124	384	358	0,864	0,696	674,03	3,255	0	355	293	0,687	0,62	678,872	3,098	0	29	374	312
22410	1125	-800	-600	0,687	0,62	-1	-1	4	382	301	0,687	0,62	678,872	3,025	0	29	374	312
22430	1126	381	235	0,864	0,696	674,03	2,915	0	381	340	0,687	0,62	678,872	3,287	0	29	374	312
22450	1127	350	314	0,864	0,696	674,03	3,195	0	364	376	0,687	0,62	678,872	3,624	0
22469	1128	417	445	0,864	0,696	674,03	3,628	0	364	351	0,687	0,62	678,872	3,311	0
22489	1129	418	545	0,864	0,696	673,053	4,158	0	364	367	0,687	0,62	679,087	3,432	0
22509	1130	342	336	0,865	0,696	673,053	3,234	0	396	294	0,687	0,619	679,087	3,228	0
22529	1131	380	248	0,865	0,696	673,053	2,92	0	358	359	0,687	0,619	679,087	3,212	0
22549	1132	377	339	0,865	0,696	673,053	3,393	0	366	328	0,687	0,619	679,087	3,302	0
22569	1133	378	334	0,865	0,696	673,053	3,208	0	354	355	0,687	0,619	679,087	3,367	0
22589	1134	379	311	0,864	0,696	675,198	3,177	0	356	343	0,687	0,619	679,129	3,393	0
22609	1135	-800	-600	0,687	0,619	-1	-1	4	381	304	0,687	0,619	679,129	3,205	0
22629	1136	352	340	0,864	0,696	675,198	3,482	0	359	373	0,687	0,619	679,129	3,422	0
22649	1137	393	361	0,864	0,696	675,198	3,531	0	390	327	0,686	0,619	679,129	3,126	0	30	376	344
22669	1138	376	360	0,864	0,696	675,198	3,376	0	376	321	0,686	0,619	679,129	3,117	0	30	376	344
22689	1139	391	363	0,864	0,696	668,751	3,326	0	376	345	0,686	0,619	679,179	3,108	0	30	376	344
22709	1140	377	299	0,864	0,696	668,751	3,121	0	361	369	0,687	0,619	679,179	3,212	0	30	376	344
22729	1141	378	348	0,864	0,696	668,751	3,43	0	373	324	0,687	0,619	679,179	3,095	0	30	376	344
22749	1142	388	355	0,864	0,696	668,751	3,275	0	367	357	0,687	0,619	679,179	3,176	0	30	376	344
22769	1143	401	365	0,864	0,696	668,751	3,195	0	394	287	0,687	0,619	679,179	3,277	0
22789	1144	404	369	0,865	0,696	673,731	3,341	0	399	285	0,687	0,619	678,754	3,242	0
22808	1145	361	314	0,865	0,696	673,731	3,284	0	389	312	0,687	0,619	678,754	3,081	0
22828	1146	369	342	0,865	0,696	673,731	3,342	0	406	350	0,687	0,619	678,754	3,141	0
22848	1147	372	302	0,865	0,696	673,731	3,349	0	367	368	0,687	0,619	678,754	3,242	0
22868	1148	420	398	0,865	0,695	673,731	3,388	0	361	288	0,687	0,619	678,754	3,044	0
22888	1149	430	406	0,865	0,695	670,91	3,391	0	356	310	0,687	0,619	678,437	3,095	0
22908	1150	384	329	0,865	0,695	670,91	3,253	0	401	306	0,687	0,619	678,437	2,939	0
22928	1151	455	411	0,865	0,695	670,91	3,912	0	415	280	0,687	0,619	678,437	3,205	0
22948	1152	428	402	0,865	0,695	670,91	3,913	0	388	311	0,687	0,619	678,437	3,185	0
22968	1153	364	289	0,865	0,695	670,91	2,73	0	369	337	0,687	0,619	678,437	3,07	0
22988	1154	390	325	0,865	0,695	668,852	3,007	0	366	334	0,688	0,619	678,502	3,21	0
23008	1155	399	415	0,866	0,695	668,852	3,369	0	417	328	0,688	0,619	678,502	3,43	0
23028	1156	352	389	0,866	0,695	668,852	3,33	0	383	348	0,688	0,619	678,502	3,303	0
23048	1157	392	317	0,866	0,695	668,852	2,976	0	406	373	0,688	0,619	678,502	3,477	0
23067	1158	379	326	0,866	0,695	668,852	3,145	0	379	302	0,688	0,619	678,502	3,124	0
23087	1159	366	332	0,866	0,695	670,71	3,027	0	385	316	0,688	0,618	677,83	3,119	0
23107	1160	371	319	0,866	0,694	670,71	3,082	0	391	319	0,688	0,618	677,83	2,993	0
23127	1161	403	287	0,866	0,694	670,71	3,207	0	402	309	0,688	0,618	677,83	3,248	0
23147	1162	400	325	0,866	0,694	670,71	3,121	0	394	308	0,688	0,617	677,83	3,176	0
23167	1163	406	397	0,867	0,693	670,71	3,37	0	364	362	0,688	0,617	677,83	3,14	0
23187	1164	407	397	0,867	0,693	671,01	3,397	0	365	361	0,689	0,617	678,49	3,107	0
23207	1165	405	456	0,867	0,693	671,01	3,926	0	355	461	0,689	0,616	678,49	3,863	0
23227	1166	396	382	0,867	0,692	671,01	3,224	0	346	426	0,689	0,616	678,49	3,766	0
23247	1167	390	306	0,867	0,692	671,01	3,166	0	386	349	0,689	0,616	678,49	3,116	0
23267	1168	365	268	0,867	0,692	671,01	3,151	0	394	349	0,689	0,616	678,49	3,204	0
23287	1169	358	232	0,867	0,692	668,738	3,125	0	400	350	0,689	0,616	679,155	3,295	0
23307	1170	381	416	0,867	0,692	668,738	3,639	0	370	341	0,689	0,616	679,155	3,142	0
23327	1171	399	332	0,867	0,692	668,738	3,336	0	362	382	0,689	0,616	679,155	3,485	0
23347	1172	339	304	0,867	0,692	668,738	3,186	0	372	336	0,689	0,616	679,155	3,21	0
23367	1173	410	358	0,867	0,691	668,738	3,131	0	369	375	0,689	0,616	679,155	3,076	0
23386	1174	394	353	0,867	0,691	674,334	3,1	0	367	358	0,689	0,616	679,779	3,176	0
23406	1175	401	457	0,867	0,691	674,334	3,703	0	374	329	0,689	0,616	679,779	3,201	0
23426	1176	359	345	0,867	0,691	674,334	3,132	0	352	334	0,689	0,616	679,779	3,138	0
23446	1177	304	277	0,868	0,691	674,334	3,083	0	269	234	0,69	0,615	679,779	3,042	0
23466	1178	308	329	0,868	0,691	674,334	3,604	0	263	253	0,69	0,615	679,779	3,154	0
23486	1179	309	306	0,868	0,691	668,528	3,271	0	257	269	0,69	0,615	680,799	3,132	0
23506	1180	279	357	0,869	0,69	668,528	3,569	0	259	305	0,691	0,615	680,799	3,04	0
23526	1181	259	321	0,869	0,69	668,528	3,268	0	242	249	0,691	0,615	680,799	3,13	0
23546	1182	285	269	0,869	0,69	668,528	2,894	0	228	264	0,69	0,615	680,799	3,299	0
23566	1183	294	230	0,869	0,69	668,528	2,784	0	271	222	0,69	0,615	680,799	3,138	0
23586	1184	291	191	0,869	0,69	669,178	2,677	0	261	220	0,69	0,615	679,94	3,193	0
23606	1185	262	312	0,869	0,69	669,178	3,266	0	238	242	0,69	0,615	679,94	3,124	0
23626	1186	268	308	0,869	0,69	669,178	3,185	0	245	326	0,69	0,614	679,94	3,321	0	31	254	291
23645	1187	260	345	0,869	0,69	669,178	3,29	0	242	245	0,69	0,614	679,94	2,979	0	31	254	291
23665	1188	249	317	0,869	0,69	669,178	3,481	0	250	245	0,69	0,614	679,94	3,055	0	31	254	291
23685	1189	249	324	0,868	0,69	668,919	3,483	0	250	247	0,69	0,614	678,545	3,056	0	31	254	291
23705	1190	281	323	0,868	0,69	668,919	3,171	0	238	269	0,69	0,614	678,545	3,267	0	31	254	291
23725	1191	277	351	0,868	0,69	668,919	3,31	0	253	248	0,69	0,614	678,545	3,009	0	31	254	291
23745	1192	326	396	0,868	0,69	668,919	3,78	0	251	271	0,69	0,614	678,545	3,051	0
23765	1193	227	275	0,868	0,69	668,919	3,295	0	231	277	0,69	0,614	678,545	3,447	0
23785	1194	231	298	0,868	0,69	666,757	3,436	0	238	274	0,69	0,614	677,752	3,339	0
23805	1195	239	306	0,868	0,69	666,757	3,237	0	276	353	0,69	0,614	677,752	3,558	0
23825	1196	261	259	0,868	0,69	666,757	3,311	0	237	279	0,69	0,614	677,752	3,109	0
23845	1197	251	274	0,868	0,69	666,757	3,114	0	244	283	0,69	0,614	677,752	3,347	0
23865	1198	-800	-600	0,69	0,614	-1	-1	4	258	283	0,69	0,614	677,752	3,024	0
23885	1199	-800	-600	0,868	0,69	-1	-1	4	240	282	0,69	0,614	679,54	3,083	0
23905	1200	277	337	0,868	0,69	669,089	3,377	0	244	272	0,69	0,614	679,54	3,112	0
23925	1201	273	310	0,868	0,69	669,089	3,22	0	254	278	0,69	0,614	679,54	3,097	0
23945	1202	286	323	0,868	0,69	669,089	3,273	0	235	295	0,69	0,614	679,54	3,161	0
23965	1203	284	284	0,868	0,69	669,089	3,166	0	247	239	0,69	0,614	679,54	3,141	0
23984	1204	285	282	0,868	0,69	667,46	3,158	0	248	242	0,69	0,614	680,649	3,156	0
24004	1205	290	326	0,868	0,69	667,46	3,423	0	260	259	0,69	0,614	680,649	3,077	0
24024	1206	283	293	0,868	0,69	667,46	3,327	0	249	305	0,689	0,614	680,649	3,149	0
24044	1207	303	321	0,867	0,69	667,46	3,368	0	267	239	0,689	0,614	680,649	3,101	0
24064	1208	242	255	0,867	0,69	667,46	3,198	0	232	233	0,689	0,614	680,649	2,997	0
24084	1209	238	249	0,867	0,69	669,939	3,179	0	232	230	0,689	0,615	678,333	3,005	0
24104	1210	248	304	0,867	0,69	669,939	3,34	0	261	267	0,689	0,615	678,333	3,064	0
24124	1211	-800	-600	0,689	0,615	-1	-1	4	263	260	0,689	0,615	678,333	3,086	0
24146	1212	249	269	0,867	0,691	669,939	3,153	0	247	300	0,689	0,615	678,333	3,118	0
24164	1213	244	214	0,867	0,691	669,939	3,063	0	256	254	0,689	0,615	678,333	3,135	0
24184	1214	245	219	0,867	0,691	666,578	3,048	0	253	263	0,689	0,615	680,367	3,161	0
24204	1215	330	311	0,866	0,691	666,578	3,132	0	336	242	0,688	0,615	680,367	3,064	0
24224	1216	396	304	0,866	0,691	666,578	3,206	0	339	416	0,688	0,615	680,367	3,718	0
24244	1217	371	350	0,866	0,691	666,578	3,314	0	379	351	0,688	0,616	680,367	3,481	0
24263	1218	374	305	0,866	0,691	666,578	3,226	0	380	295	0,688	0,616	680,367	3,165	0
24283	1219	378	314	0,866	0,691	672,311	3,296	0	382	372	0,688	0,616	679,049	3,435	0
24303	1220	386	280	0,866	0,691	672,311	3,288	0	355	352	0,688	0,616	679,049	3,44	0
24323	1221	360	246	0,866	0,692	672,311	3,225	0	355	321	0,688	0,616	679,049	3,18	0
24343	1222	396	342	0,866	0,692	672,311	3,259	0	400	273	0,688	0,616	679,049	3,126	0
24363	1223	372	351	0,866	0,692	672,311	3,438	0	362	284	0,688	0,616	679,049	3,18	0	32	379	310
24383	1224	367	362	0,866	0,692	670,031	3,417	0	374	293	0,688	0,616	680,15	3,167	0	32	379	310
24403	1225	380	273	0,866	0,692	670,031	2,835	0	396	342	0,688	0,616	680,15	3,291	0	32	379	310
24423	1226	365	317	0,866	0,692	670,031	3,169	0	423	321	0,688	0,616	680,15	3,258	0	32	379	310
24443	1227	375	293	0,866	0,692	670,031	2,958	0	387	316	0,688	0,616	680,15	3,147	0	32	379	310
24463	1228	358	320	0,866	0,692	670,031	3,266	0	387	295	0,688	0,616	680,15	3,157	0	32	379	310
24483	1229	357	311	0,866	0,692	672,716	3,241	0	392	285	0,688	0,616	679,131	3,162	0	32	379	310
24503	1230	383	383	0,866	0,692	672,716	3,484	0	377	348	0,688	0,616	679,131	3,421	0
24523	1231	350	245	0,866	0,692	672,716	2,859	0	371	324	0,688	0,616	679,131	3,156	0
24543	1232	365	387	0,866	0,692	672,716	3,352	0	359	294	0,688	0,616	679,131	3,135	0
24562	1233	343	252	0,866	0,692	672,716	3,278	0	358	274	0,688	0,616	679,131	2,993	0
24583	1234	345	299	0,867	0,692	674,923	3,081	0	354	250	0,688	0,616	682,345	2,945	0
24602	1235	-800	-600	-1	-1	-1	-1	4	-800	-600	-1	-1	-1	-1	4
24622	1236	-800	-600	-1	-1	-1	-1	4	-800	-600	-1	-1	-1	-1	4
24642	1237	-800	-600	-1	-1	-1	-1	4	-800	-600	-1	-1	-1	-1	4
24662	1238	-800	-600	-1	-1	-1	-1	4	-800	-600	-1	-1	-1	-1	4
24682	1239	-800	-600	0,686	0,625	-1	-1	4	-800	-600	0,686	0,625	-1	-1	4
24702	1240	334	252	0,867	0,691	761,173	4,211	0	-800	-600	0,867	0,691	-1	-1	4
24722	1241	-800	-600	0,688	0,616	-1	-1	4	401	340	0,688	0,616	761,173	3,773	0
24742	1242	-800	-600	0,688	0,616	-1	-1	4	413	255	0,688	0,616	761,173	3,584	0
24762	1243	-800	-600	-1	-1	-1	-1	4	-800	-600	-1	-1	-1	-1	4
24782	1244	-800	-600	0,867	0,691	-1	-1	4	-800	-600	0,688	0,616	-1	-1	4
24802	1245	-800	-600	-1	-1	-1	-1	4	-800	-600	-1	-1	-1	-1	4
24822	1246	380	409	0,867	0,691	677,743	3,542	0	381	344	0,688	0,616	676,885	3,359	0
24841	1247	434	396	0,867	0,691	677,743	3,637	0	381	362	0,688	0,617	676,885	3,839	0
24861	1248	396	391	0,867	0,691	677,743	3,455	0	368	347	0,688	0,617	676,885	3,568	0
24881	1249	420	382	0,867	0,691	681,207	3,475	0	362	348	0,688	0,616	683,089	3,831	0
24903	1250	405	311	0,867	0,691	681,207	3,428	0	361	396	0,688	0,616	683,089	3,785	0
24921	1251	410	462	0,867	0,691	681,207	3,533	0	382	394	0,688	0,616	683,089	3,754	0
24941	1252	420	455	0,867	0,691	681,207	3,581	0	381	400	0,688	0,616	683,089	3,37	0
24961	1253	391	353	0,867	0,691	681,207	3,262	0	364	428	0,688	0,616	683,089	3,502	0
24981	1254	396	435	0,866	0,691	673,27	3,344	0	376	435	0,688	0,616	678,706	3,346	0
25001	1255	421	473	0,866	0,691	673,27	3,687	0	356	434	0,688	0,616	678,706	3,525	0
25021	1256	379	448	0,866	0,691	673,27	3,731	0	355	411	0,688	0,616	678,706	3,253	0
25041	1257	384	401	0,866	0,691	673,27	3,596	0	350	428	0,688	0,616	678,706	3,438	0
25061	1258	400	407	0,867	0,691	673,27	3,846	0	388	355	0,688	0,616	678,706	3,153	0
25081	1259	381	412	0,867	0,691	676,943	3,868	0	389	341	0,688	0,616	679,08	3,183	0
25101	1260	374	345	0,867	0,691	676,943	3,378	0	396	326	0,688	0,616	679,08	3,213	0
25121	1261	372	382	0,867	0,691	676,943	3,444	0	379	440	0,688	0,616	679,08	3,44	0
25141	1262	387	352	0,867	0,691	676,943	3,417	0	379	434	0,688	0,616	679,08	3,355	0
25160	1263	382	410	0,867	0,691	676,943	3,504	0	379	395	0,688	0,616	679,08	3,206	0
25180	1264	384	414	0,867	0,692	671,051	3,485	0	379	374	0,689	0,616	683,076	3,317	0
25200	1265	309	404	0,867	0,692	671,051	3,297	0	305	393	0,689	0,617	683,076	3,243	0
25220	1266	375	494	0,868	0,692	671,051	4,144	0	258	330	0,689	0,617	683,076	3,092	0
25240	1267	254	363	0,868	0,692	671,051	3,452	0	264	317	0,689	0,617	683,076	3,07	0
25260	1268	295	400	0,868	0,692	671,051	3,219	0	250	342	0,689	0,617	683,076	3,079	0
25280	1269	298	407	0,868	0,692	677,96	3,497	0	249	342	0,689	0,617	682,687	3,066	0
25300	1270	364	473	0,867	0,692	677,96	3,84	0	275	430	0,689	0,617	682,687	3,247	0
25320	1271	308	397	0,867	0,692	677,96	3,039	0	289	315	0,689	0,617	682,687	2,959	0
25340	1272	-800	-600	0,689	0,617	-1	-1	4	302	354	0,689	0,617	682,687	3,019	0
25360	1273	273	361	0,868	0,692	677,96	3,259	0	246	303	0,689	0,617	682,687	2,979	0
25381	1274	274	364	0,868	0,692	673,642	3,239	0	254	313	0,689	0,617	682,088	3,003	0
25400	1275	326	414	0,868	0,693	673,642	3,362	0	308	366	0,69	0,617	682,088	3,11	0
25419	1276	337	487	0,868	0,693	673,642	3,495	0	279	388	0,69	0,617	682,088	2,845	0
25440	1277	331	480	0,868	0,693	673,642	3,365	0	264	422	0,689	0,618	682,088	3,194	0
25460	1278	319	490	0,868	0,693	673,642	3,568	0	290	407	0,689	0,618	682,088	3,226	0
25479	1279	318	488	0,867	0,694	674,424	3,554	0	272	424	0,689	0,618	682,986	3,262	0
25499	1280	363	492	0,867	0,694	674,424	3,439	0	274	458	0,689	0,618	682,986	3,309	0
25519	1281	-800	-600	-1	-1	-1	-1	4	-800	-600	-1	-1	-1	-1	4
25539	1282	298	473	0,868	0,694	674,424	3,513	0	274	330	0,689	0,618	682,986	2,922	0
25559	1283	329	480	0,868	0,694	674,424	3,439	0	307	391	0,689	0,618	682,986	3,023	0
25579	1284	305	473	0,868	0,693	673,233	3,457	0	313	343	0,689	0,618	681,987	2,859	0
25599	1285	311	470	0,868	0,694	673,233	3,578	0	287	394	0,69	0,618	681,987	3,069	0
25619	1286	298	500	0,868	0,694	673,233	3,567	0	301	397	0,69	0,618	681,987	3,233	0
25639	1287	297	483	0,868	0,694	673,233	3,659	0	304	359	0,69	0,618	681,987	3,064	0
25659	1288	363	455	0,868	0,694	673,233	3,506	0	320	359	0,69	0,618	681,987	3,115	0
25679	1289	360	463	0,868	0,694	675,094	3,527	0	327	359	0,69	0,618	682,663	3,161	0
25701	1290	326	476	0,868	0,694	675,094	3,479	0	303	398	0,69	0,618	682,663	3,054	0
25719	1291	318	491	0,868	0,694	675,094	3,602	0	301	391	0,69	0,618	682,663	3,175	0
25739	1292	348	487	0,868	0,694	675,094	3,505	0	-800	-600	0,868	0,694	-1	-1	4
25758	1293	318	480	0,868	0,694	675,094	3,488	0	293	391	0,69	0,618	682,663	3,155	0
25781	1294	323	487	0,868	0,694	674,593	3,523	0	293	390	0,69	0,618	683,577	3,159	0
25798	1295	320	472	0,868	0,694	674,593	3,6	0	262	432	0,69	0,618	683,577	3,29	0
25818	1296	339	500	0,868	0,694	674,593	3,475	0	326	380	0,69	0,618	683,577	3,125	0
25838	1297	318	470	0,868	0,694	674,593	3,528	0	298	428	0,69	0,618	683,577	3,271	0
25860	1298	319	464	0,868	0,694	674,593	3,469	0	280	462	0,69	0,618	683,577	3,61	0
25878	1299	321	468	0,868	0,694	677,055	3,497	0	310	451	0,69	0,618	682,358	3,585	0
25900	1300	289	448	0,868	0,694	677,055	3,514	0	269	466	0,69	0,619	682,358	3,439	0
25918	1301	320	461	0,868	0,694	677,055	3,368	0	316	367	0,69	0,619	682,358	3,189	0
25938	1302	361	466	0,868	0,694	677,055	3,658	0	292	426	0,69	0,618	682,358	3,282	0
25958	1303	316	451	0,868	0,694	677,055	3,408	0	300	428	0,69	0,618	682,358	3,538	0
25978	1304	329	454	0,868	0,694	684,667	3,556	0	288	431	0,69	0,618	682,018	3,443	0
25998	1305	356	434	0,868	0,694	684,667	3,372	0	300	378	0,69	0,618	682,018	3,195	0
26017	1306	355	476	0,868	0,694	684,667	3,395	0	289	460	0,69	0,618	682,018	3,364	0
26038	1307	376	460	0,868	0,694	684,667	3,436	0	258	389	0,69	0,618	682,018	3,147	0
26058	1308	368	481	0,868	0,694	684,667	3,472	0	290	441	0,69	0,618	682,018	3,077	0
26077	1309	372	482	0,868	0,694	674,891	3,453	0	278	410	0,69	0,618	682,91	3,101	0
26097	1310	339	470	0,868	0,694	674,891	3,606	0	319	453	0,69	0,618	682,91	3,476	0
26117	1311	370	474	0,868	0,694	674,891	3,353	0	266	361	0,69	0,618	682,91	3,061	0
26137	1312	374	502	0,868	0,694	674,891	3,589	0	297	359	0,69	0,619	682,91	3,308	0
26157	1313	349	491	0,869	0,694	674,891	3,492	0	330	421	0,69	0,619	682,91	3,507	0
26177	1314	368	502	0,869	0,694	673,951	3,41	0	311	372	0,69	0,618	682,978	3,364	0
26197	1315	-800	-600	-1	-1	-1	-1	4	-800	-600	-1	-1	-1	-1	4
26217	1316	320	491	0,869	0,694	673,951	3,523	0	297	403	0,69	0,619	682,978	3,334	0
26237	1317	363	489	0,869	0,694	673,951	3,771	0	291	364	0,69	0,619	682,978	3,197	0
26258	1318	314	426	0,869	0,694	673,951	3,209	0	301	422	0,69	0,619	682,978	3,312	0
26277	1319	327	404	0,869	0,694	673,619	3,186	0	301	415	0,69	0,619	683,096	3,259	0
26299	1320	321	452	0,869	0,694	673,619	3,356	0	277	474	0,69	0,619	683,096	3,65	0
26317	1321	375	487	0,869	0,694	673,619	3,738	0	274	400	0,69	0,619	683,096	3,049	0
26338	1322	293	418	0,869	0,695	673,619	3,429	0	306	422	0,69	0,619	683,096	3,373	0
26356	1323	298	479	0,869	0,695	673,619	3,763	0	301	414	0,69	0,619	683,096	3,181	0
26378	1324	296	454	0,869	0,695	671,749	3,659	0	299	426	0,69	0,619	682,059	3,328	0
26396	1325	288	382	0,869	0,695	671,749	3,158	0	295	472	0,69	0,619	682,059	3,308	0
26418	1326	288	391	0,869	0,695	671,749	3,332	0	296	364	0,691	0,619	682,059	3,106	0
26436	1327	375	478	0,869	0,695	671,749	3,398	0	307	311	0,691	0,619	682,059	3,101	0
26458	1328	343	442	0,869	0,695	671,749	3,607	0	280	389	0,69	0,619	682,059	3,143	0
26476	1329	371	472	0,869	0,695	673,273	3,728	0	283	378	0,69	0,619	683,085	3,158	0
26498	1330	295	409	0,869	0,694	673,273	3,38	0	293	373	0,69	0,619	683,085	3,219	0
26516	1331	308	469	0,869	0,695	673,273	3,45	0	303	403	0,69	0,619	683,085	3,163	0
26538	1332	342	413	0,869	0,695	673,273	3,163	0	299	430	0,69	0,619	683,085	3,316	0
26556	1333	324	435	0,869	0,695	673,273	3,153	0	308	376	0,69	0,619	683,085	3,285	0
26578	1334	342	452	0,869	0,695	674,507	3,149	0	308	398	0,69	0,619	683,796	3,305	0
26596	1335	345	453	0,869	0,695	674,507	3,301	0	285	354	0,69	0,619	683,796	3,203	0
26617	1336	-800	-600	0,69	0,619	-1	-1	4	290	439	0,69	0,619	683,796	3,19	0
26636	1337	303	432	0,869	0,695	674,507	3,319	0	295	415	0,69	0,619	683,796	3,161	0
26658	1338	311	427	0,869	0,695	674,507	3,241	0	274	321	0,69	0,619	683,796	2,942	0
26675	1339	311	444	0,87	0,694	647,92	3,118	0	274	348	0,691	0,618	689,898	2,932	0
26695	1340	-800	-600	-1	-1	-1	-1	4	-800	-600	-1	-1	-1	-1	4
26715	1341	-800	-600	-1	-1	-1	-1	4	-800	-600	-1	-1	-1	-1	4
26735	1342	-800	-600	-1	-1	-1	-1	4	-800	-600	-1	-1	-1	-1	4
26755	1343	-800	-600	-1	-1	-1	-1	4	-800	-600	-1	-1	-1	-1	4
26775	1344	-800	-600	0,87	0,694	-1	-1	4	-800	-600	0,692	0,617	-1	-1	4
26795	1345	173	289	0,87	0,694	657,713	3,221	0	-800	-600	0,87	0,694	-1	-1	4	33	145	271
26815	1346	150	291	0,87	0,694	657,713	3,234	0	186	279	0,692	0,618	676,425	3,154	0	33	145	271
26835	1347	150	295	0,87	0,694	657,713	3,178	0	157	251	0,692	0,618	676,425	3,093	0	33	145	271
26855	1348	125	325	0,87	0,694	657,713	3,337	0	160	266	0,692	0,618	676,425	3,281	0	33	145	271
26875	1349	114	328	0,87	0,694	660,648	3,353	0	163	248	0,692	0,618	680,242	3,321	0	33	145	271
26895	1350	138	297	0,87	0,694	660,648	3,28	0	156	239	0,692	0,618	680,242	3,271	0	33	145	271
26915	1351	142	259	0,87	0,695	660,648	3,04	0	144	243	0,692	0,618	680,242	3,206	0	33	145	271
26934	1352	142	300	0,87	0,695	660,648	3,218	0	151	255	0,692	0,618	680,242	3,204	0	33	145	271
26954	1353	133	308	0,87	0,695	660,648	3,432	0	153	217	0,692	0,618	680,242	3,403	0	33	145	271
26974	1354	133	299	0,87	0,695	662,202	3,377	0	150	222	0,692	0,618	678,696	3,373	0	33	145	271
26994	1355	150	269	0,87	0,695	662,202	3,045	0	132	254	0,692	0,618	678,696	3,252	0	33	145	271
27014	1356	134	283	0,87	0,695	662,202	3,315	0	139	237	0,692	0,618	678,696	3,131	0	33	145	271
27034	1357	287	376	0,868	0,695	662,202	3,434	0	273	333	0,691	0,62	678,696	3,047	0
27054	1358	434	483	0,867	0,696	662,202	3,571	0	370	369	0,69	0,62	678,696	3,212	0
27074	1359	494	528	0,867	0,696	674,968	3,765	0	429	402	0,689	0,62	682,002	3,153	0
27094	1360	387	387	0,867	0,696	674,968	3,214	0	432	352	0,689	0,62	682,002	3,322	0
27114	1361	402	429	0,867	0,696	674,968	3,383	0	397	386	0,689	0,62	682,002	3,173	0
27134	1362	390	418	0,867	0,696	674,968	3,259	0	407	365	0,689	0,62	682,002	2,919	0
27154	1363	373	392	0,866	0,696	674,968	3,447	0	385	402	0,689	0,62	682,002	3,121	0
27174	1364	379	410	0,867	0,696	676,62	3,435	0	387	401	0,689	0,62	682,021	3,02	0
27194	1365	365	340	0,867	0,696	676,62	3,222	0	374	357	0,689	0,62	682,021	3,196	0
27214	1366	364	333	0,867	0,696	676,62	3,075	0	384	385	0,689	0,62	682,021	3,117	0
27234	1367	399	345	0,867	0,696	676,62	2,985	0	406	374	0,689	0,62	682,021	3,176	0
27253	1368	395	360	0,867	0,696	676,62	3,127	0	-800	-600	0,867	0,696	-1	-1	4
27273	1369	390	363	0,867	0,696	675,398	3,108	0	-800	-600	0,689	0,62	-1	-1	4
27293	1370	400	443	0,867	0,696	675,398	3,501	0	411	352	0,688	0,62	681,518	3,118	0
27313	1371	379	361	0,866	0,696	675,398	3,006	0	399	379	0,688	0,62	681,518	3,134	0
27333	1372	389	394	0,866	0,696	675,398	3,023	0	403	369	0,688	0,62	681,518	3,204	0
27353	1373	444	471	0,866	0,696	675,398	3,441	0	435	335	0,688	0,62	681,518	2,95	0
27373	1374	439	443	0,866	0,696	671,306	3,173	0	429	345	0,688	0,62	681,52	2,961	0
27393	1375	391	309	0,866	0,696	671,306	2,821	0	410	348	0,688	0,62	681,52	3,117	0
27413	1376	385	436	0,866	0,696	671,306	3,571	0	-800	-600	0,866	0,696	-1	-1	4
27433	1377	359	413	0,866	0,695	671,306	3,39	0	395	306	0,688	0,619	681,52	3,002	0
27453	1378	420	388	0,866	0,695	671,306	3,332	0	-800	-600	0,866	0,695	-1	-1	4
27473	1379	412	368	0,866	0,695	670,43	3,27	0	-800	-600	0,688	0,619	-1	-1	4
27493	1380	390	459	0,866	0,695	670,43	3,606	0	388	332	0,688	0,619	679,69	3,186	0
27513	1381	379	378	0,866	0,695	670,43	3,203	0	366	405	0,688	0,619	679,69	3,144	0
27532	1382	-800	-600	0,688	0,619	-1	-1	4	409	312	0,688	0,619	679,69	2,98	0
27552	1383	382	431	0,866	0,695	670,43	3,66	0	414	276	0,688	0,619	679,69	2,925	0
27572	1384	382	430	0,866	0,695	670,958	3,663	0	418	283	0,688	0,619	681,267	2,876	0
27592	1385	339	336	0,866	0,695	670,958	3,173	0	412	298	0,688	0,619	681,267	3,18	0
27612	1386	381	342	0,866	0,695	670,958	3,2	0	401	408	0,688	0,619	681,267	3,221	0
27632	1387	-800	-600	0,688	0,619	-1	-1	4	379	382	0,688	0,619	681,267	3,113	0
27652	1388	370	297	0,866	0,695	670,958	3,084	0	337	449	0,688	0,619	681,267	3,601	0
27672	1389	370	296	0,866	0,695	671,588	3,087	0	319	454	0,688	0,619	680,217	3,624	0
27692	1390	352	287	0,866	0,696	671,588	3,01	0	353	414	0,688	0,619	680,217	3,321	0
27712	1391	423	358	0,866	0,696	671,588	3,177	0	384	372	0,688	0,62	680,217	3,166	0
27732	1392	375	252	0,866	0,696	671,588	2,98	0	408	338	0,688	0,62	680,217	3,331	0
27752	1393	409	398	0,866	0,696	671,588	3,488	0	373	324	0,689	0,62	680,217	3,069	0
27772	1394	389	376	0,866	0,696	672,213	3,529	0	380	308	0,689	0,62	680,926	3,094	0
27792	1395	419	336	0,866	0,696	672,213	2,849	0	398	413	0,689	0,62	680,926	3,546	0
27812	1396	358	293	0,866	0,696	672,213	2,969	0	-800	-600	0,866	0,696	-1	-1	4
27832	1397	367	278	0,866	0,696	672,213	3,029	0	373	329	0,688	0,62	680,926	2,94	0
27851	1398	375	281	0,866	0,696	672,213	3,242	0	390	316	0,688	0,62	680,926	3,077	0
27871	1399	383	285	0,866	0,696	671,687	3,348	0	390	315	0,689	0,62	681,207	3,079	0
27891	1400	347	341	0,866	0,696	671,687	3,385	0	383	391	0,688	0,62	681,207	3,323	0
27911	1401	389	391	0,866	0,696	671,687	3,394	0	399	341	0,688	0,62	681,207	3,127	0
27931	1402	405	441	0,866	0,696	671,687	3,72	0	367	360	0,689	0,62	681,207	3,166	0
27951	1403	417	393	0,867	0,696	671,687	3,413	0	383	334	0,689	0,62	681,207	3,188	0
27971	1404	432	409	0,867	0,696	672,702	3,506	0	384	338	0,689	0,62	681,267	3,21	0
27991	1405	374	356	0,867	0,696	672,702	3,342	0	393	329	0,689	0,62	681,267	3,177	0
28011	1406	401	352	0,867	0,696	672,702	3,096	0	394	328	0,689	0,62	681,267	3,149	0
28031	1407	334	333	0,867	0,696	672,702	3,279	0	404	323	0,689	0,62	681,267	3,181	0
28051	1408	396	403	0,867	0,696	672,702	3,497	0	385	330	0,689	0,62	681,267	3,258	0
28071	1409	394	398	0,867	0,696	674,144	3,44	0	387	329	0,689	0,62	681,447	3,26	0
28091	1410	-800	-600	0,688	0,62	-1	-1	4	386	364	0,688	0,62	681,447	3,479	0
28111	1411	420	324	0,866	0,696	674,144	3,324	0	387	325	0,688	0,62	681,447	3,182	0
28131	1412	371	298	0,866	0,696	674,144	3,165	0	379	338	0,688	0,62	681,447	3,242	0
28150	1413	420	408	0,866	0,696	674,144	3,6	0	393	313	0,688	0,62	681,447	3,154	0
28170	1414	404	426	0,867	0,696	674,445	3,641	0	393	314	0,689	0,62	681,486	3,165	0
28190	1415	404	348	0,867	0,696	674,445	3,091	0	402	250	0,689	0,62	681,486	2,979	0
28210	1416	376	373	0,867	0,696	674,445	3,394	0	397	324	0,689	0,62	681,486	3,26	0
28230	1417	-800	-600	0,688	0,621	-1	-1	4	450	326	0,688	0,621	681,486	3,183	0
28250	1418	487	417	0,866	0,697	674,445	3,297	0	489	383	0,688	0,621	681,486	3,238	0
28270	1419	486	420	0,866	0,697	670,764	3,279	0	505	406	0,688	0,621	679,46	3,196	0
28290	1420	468	466	0,866	0,697	670,764	3,444	0	460	373	0,688	0,621	679,46	3,062	0
28310	1421	452	451	0,866	0,697	670,764	3,688	0	458	419	0,688	0,621	679,46	3,136	0
28330	1422	489	462	0,866	0,697	670,764	3,683	0	493	396	0,688	0,621	679,46	3,256	0
28350	1423	507	357	0,866	0,697	670,764	3,188	0	478	386	0,688	0,621	679,46	3,144	0
28370	1424	512	341	0,866	0,697	673,106	3,299	0	485	404	0,688	0,621	679,747	3,189	0
28390	1425	496	493	0,866	0,697	673,106	3,914	0	477	405	0,688	0,621	679,747	3,352	0
28410	1426	472	388	0,866	0,697	673,106	3,265	0	493	344	0,688	0,621	679,747	3,16	0
28430	1427	484	456	0,866	0,697	673,106	3,53	0	458	395	0,688	0,621	679,747	3,265	0
28449	1428	511	470	0,866	0,697	673,106	3,412	0	493	359	0,688	0,621	679,747	3,178	0	34	489	416
28469	1429	504	431	0,866	0,697	675,5	3,561	0	482	381	0,688	0,621	679,054	3,216	0	34	489	416
28489	1430	505	441	0,866	0,697	675,5	3,476	0	482	408	0,688	0,621	679,054	3,373	0	34	489	416
28509	1431	491	456	0,866	0,697	675,5	3,58	0	491	374	0,688	0,621	679,054	3,176	0	34	489	416
28529	1432	478	483	0,866	0,697	675,5	3,616	0	495	386	0,688	0,621	679,054	3,206	0	34	489	416
28549	1433	466	449	0,866	0,697	675,5	3,679	0	506	363	0,688	0,621	679,054	3,25	0	34	489	416
28569	1434	457	466	0,866	0,697	671,064	3,7	0	511	365	0,688	0,621	677,852	3,279	0	34	489	416
28589	1435	496	409	0,866	0,696	671,064	3,259	0	507	353	0,688	0,621	677,852	3,178	0
28609	1436	482	445	0,866	0,696	671,064	3,478	0	487	374	0,688	0,621	677,852	3,121	0
28629	1437	483	443	0,866	0,696	671,064	3,633	0	470	413	0,688	0,621	677,852	3,436	0
28649	1438	513	479	0,866	0,697	671,064	3,759	0	467	427	0,688	0,621	677,852	3,247	0
28669	1439	507	489	0,866	0,697	674,722	3,906	0	460	441	0,688	0,621	678,875	3,309	0
28689	1440	479	485	0,866	0,697	674,722	3,62	0	482	417	0,688	0,621	678,875	3,33	0
28709	1441	494	462	0,866	0,697	674,722	3,837	0	486	382	0,688	0,621	678,875	3,048	0
28728	1442	538	453	0,866	0,697	674,722	3,919	0	477	422	0,688	0,621	678,875	3,165	0
28748	1443	464	468	0,866	0,697	674,722	3,777	0	475	388	0,688	0,621	678,875	3,098	0
28768	1444	483	466	0,866	0,697	675,224	3,787	0	478	404	0,688	0,621	677,591	3,149	0
28788	1445	441	460	0,866	0,697	675,224	3,536	0	490	341	0,688	0,622	677,591	2,961	0
28808	1446	541	497	0,866	0,697	675,224	3,958	0	476	406	0,688	0,622	677,591	3,263	0
28828	1447	485	474	0,866	0,697	675,224	3,767	0	487	439	0,688	0,622	677,591	3,346	0
28848	1448	478	475	0,866	0,697	675,224	3,8	0	475	408	0,688	0,622	677,591	3,226	0
28868	1449	474	476	0,866	0,697	674,075	3,827	0	477	418	0,688	0,622	679,113	3,249	0
28888	1450	474	486	0,866	0,697	674,075	3,531	0	459	507	0,688	0,622	679,113	3,575	0
28908	1451	474	463	0,866	0,697	674,075	3,64	0	479	436	0,688	0,622	679,113	3,38	0
28928	1452	540	473	0,866	0,697	674,075	3,807	0	492	378	0,688	0,622	679,113	3,176	0
28948	1453	472	483	0,866	0,697	674,075	3,593	0	479	442	0,688	0,621	679,113	3,262	0	35	475	454
28968	1454	489	474	0,866	0,697	674,464	3,696	0	485	423	0,688	0,621	681,31	3,164	0	35	475	454
28988	1455	468	518	0,866	0,697	674,464	3,731	0	511	410	0,688	0,621	681,31	3,502	0	35	475	454
29008	1456	488	447	0,866	0,697	674,464	3,609	0	456	435	0,688	0,621	681,31	3,281	0	35	475	454
29028	1457	476	490	0,866	0,697	674,464	3,681	0	448	442	0,688	0,621	681,31	3,446	0	35	475	454
29047	1458	485	462	0,866	0,697	674,464	3,585	0	474	435	0,688	0,621	681,31	3,37	0	35	475	454
29067	1459	481	482	0,866	0,697	672,103	3,589	0	441	437	0,688	0,621	682,494	3,295	0	35	475	454
29087	1460	466	480	0,866	0,697	672,103	3,466	0	484	381	0,688	0,621	682,494	3,136	0
29107	1461	489	473	0,866	0,697	672,103	3,407	0	479	422	0,688	0,621	682,494	3,293	0
29127	1462	489	462	0,866	0,697	672,103	3,438	0	459	449	0,688	0,621	682,494	3,192	0
29147	1463	480	450	0,866	0,696	672,103	3,649	0	505	403	0,688	0,621	682,494	3,173	0
29167	1464	477	442	0,866	0,696	671,117	3,638	0	498	433	0,687	0,621	681,514	3,224	0
29187	1465	496	473	0,866	0,696	671,117	3,347	0	498	362	0,687	0,621	681,514	3,207	0
29207	1466	470	423	0,866	0,696	671,117	3,143	0	495	365	0,688	0,621	681,514	3,225	0
29227	1467	500	468	0,866	0,696	671,117	3,363	0	479	381	0,688	0,621	681,514	3,245	0
29247	1468	490	458	0,866	0,696	671,117	3,297	0	495	355	0,688	0,62	681,514	3,135	0
29267	1469	484	442	0,866	0,696	671,455	3,247	0	491	358	0,688	0,62	683,72	3,153	0
29287	1470	-800	-600	-1	-1	-1	-1	4	-800	-600	-1	-1	-1	-1	4
29306	1471	-800	-600	-1	-1	-1	-1	4	-800	-600	-1	-1	-1	-1	4
29326	1472	-800	-600	-1	-1	-1	-1	4	-800	-600	-1	-1	-1	-1	4
29346	1473	-800	-600	-1	-1	-1	-1	4	-800	-600	-1	-1	-1	-1	4
29366	1474	-800	-600	-1	-1	-1	-1	4	-800	-600	-1	-1	-1	-1	4
29386	1475	-800	-600	-1	-1	-1	-1	4	-800	-600	-1	-1	-1	-1	4
29406	1476	-800	-600	-1	-1	-1	-1	4	-800	-600	-1	-1	-1	-1	4
29426	1477	-800	-600	0,866	0,694	-1	-1	4	-800	-600	0,866	0,694	-1	-1	4
29446	1478	462	467	0,866	0,694	679,96	3,798	0	-800	-600	0,866	0,694	-1	-1	4
29466	1479	-800	-600	-1	-1	-1	-1	4	-800	-600	-1	-1	-1	-1	4
29486	1480	-800	-600	-1	-1	-1	-1	4	-800	-600	-1	-1	-1	-1	4
29506	1481	-800	-600	-1	-1	-1	-1	4	-800	-600	-1	-1	-1	-1	4
29526	1482	-800	-600	0,865	0,694	-1	-1	4	-800	-600	0,865	0,694	-1	-1	4
29546	1483	-800	-600	0,687	0,618	-1	-1	4	484	428	0,687	0,618	679,786	3,687	0
29566	1484	488	466	0,866	0,695	679,786	3,32	0	-800	-600	0,866	0,695	-1	-1	4
29586	1485	-800	-600	-1	-1	-1	-1	4	-800	-600	-1	-1	-1	-1	4
29606	1486	-800	-600	0,688	0,621	-1	-1	4	364	684	0,688	0,621	679,786	3,074	0
29625	1487	-800	-600	-1	-1	-1	-1	4	-800	-600	-1	-1	-1	-1	4
29645	1488	423	725	0,867	0,698	679,786	2,706	0	-800	-600	0,867	0,698	-1	-1	4
29665	1489	-800	-600	0,689	0,623	-1	-1	4	436	726	0,689	0,623	679,786	3,108	0
29685	1490	-800	-600	-1	-1	-1	-1	4	-800	-600	-1	-1	-1	-1	4
29705	1491	458	688	0,866	0,7	679,786	3,683	0	402	698	0,688	0,624	679,786	3,253	0
29725	1492	418	872	0,866	0,7	679,786	2,98	0	383	653	0,688	0,624	679,786	3,57	0
29745	1493	-800	-600	-1	-1	-1	-1	4	-800	-600	-1	-1	-1	-1	4
29765	1494	450	698	0,866	0,7	679,786	3,674	0	405	691	0,688	0,624	666,53	3,152	0
29785	1495	477	682	0,866	0,7	670,216	3,586	0	382	650	0,688	0,624	668,859	3,408	0
29805	1496	-800	-600	-1	-1	-1	-1	4	-800	-600	-1	-1	-1	-1	4
29825	1497	467	691	0,866	0,7	669,864	3,757	0	408	677	0,688	0,624	671,739	3,462	0
29845	1498	464	689	0,867	0,7	669,356	3,59	0	390	702	0,688	0,624	674,318	3,284	0
29865	1499	-800	-600	-1	-1	-1	-1	4	-800	-600	-1	-1	-1	-1	4
29885	1500	456	685	0,867	0,7	669,35	3,716	0	365	653	0,689	0,624	675,736	3,497	0
29905	1501	477	684	0,867	0,7	679,786	3,656	0	365	648	0,689	0,624	679,786	3,455	0
29924	1502	-800	-600	-1	-1	-1	-1	4	-800	-600	-1	-1	-1	-1	4
29944	1503	465	675	0,867	0,7	669,197	3,634	0	343	666	0,689	0,624	674,647	3,379	0
29964	1504	-800	-600	0,867	0,7	-1	-1	4	-800	-600	0,689	0,624	-1	-1	4
29984	1505	-800	-600	0,867	0,7	-1	-1	4	-800	-600	0,689	0,624	-1	-1	4
30004	1506	-800	-600	0,867	0,7	-1	-1	4	-800	-600	0,689	0,624	-1	-1	4
30024	1507	-800	-600	0,867	0,7	-1	-1	4	-800	-600	0,689	0,624	-1	-1	4
30044	1508	-800	-600	0,867	0,7	-1	-1	4	-800	-600	0,689	0,624	-1	-1	4
30064	1509	459	680	0,867	0,7	670,362	3,698	0	377	680	0,689	0,624	662,546	3,328	0
30084	1510	463	675	0,867	0,7	671,923	3,558	0	383	673	0,689	0,624	662,666	3,183	0
30104	1511	459	688	0,867	0,7	669,407	3,49	0	-800	-600	0,867	0,7	-1	-1	4
30124	1512	-800	-600	-1	-1	-1	-1	4	-800	-600	-1	-1	-1	-1	4
30144	1513	-800	-600	-1	-1	-1	-1	4	-800	-600	-1	-1	-1	-1	4
30164	1514	-800	-600	-1	-1	-1	-1	4	-800	-600	-1	-1	-1	-1	4
30184	1515	-800	-600	-1	-1	-1	-1	4	-800	-600	-1	-1	-1	-1	4
30204	1516	-800	-600	-1	-1	-1	-1	4	-800	-600	-1	-1	-1	-1	4
30223	1517	-800	-600	0,868	0,695	-1	-1	4	-800	-600	0,868	0,695	-1	-1	4
30243	1518	-800	-600	-1	-1	-1	-1	4	-800	-600	-1	-1	-1	-1	4
30263	1519	334	291	0,868	0,695	667,174	3,145	0	291	231	0,69	0,619	667,174	2,995	0
30283	1520	327	286	0,868	0,695	665,443	3,408	0	286	251	0,69	0,619	661,906	3,012	0
30303	1521	-800	-600	0,868	0,695	-1	-1	4	-800	-600	0,69	0,619	-1	-1	4
30323	1522	-800	-600	0,868	0,695	-1	-1	4	-800	-600	0,69	0,619	-1	-1	4
30343	1523	335	252	0,868	0,695	642,676	3,099	0	275	234	0,69	0,619	675,735	3,137	0
30363	1524	340	364	0,868	0,695	640,936	3,375	0	315	238	0,69	0,619	676,411	3,159	0
30383	1525	348	286	0,868	0,695	639,281	2,974	0	284	248	0,69	0,619	672,52	3,198	0
30403	1526	-800	-600	0,868	0,695	-1	-1	4	-800	-600	0,69	0,619	-1	-1	4
30423	1527	312	275	0,868	0,695	638,14	2,96	0	308	226	0,69	0,619	668,052	3,221	0
30443	1528	-800	-600	0,867	0,697	-1	-1	4	-800	-600	0,69	0,621	-1	-1	4
30463	1529	-800	-600	0,867	0,697	-1	-1	4	-800	-600	0,69	0,621	-1	-1	4
30483	1530	-800	-600	0,867	0,697	-1	-1	4	-800	-600	0,69	0,621	-1	-1	4
30502	1531	-800	-600	0,868	0,697	-1	-1	4	-800	-600	0,69	0,621	-1	-1	4
30522	1532	378	461	0,868	0,697	645,24	3,336	0	348	423	0,69	0,621	671,721	3,192	0
30542	1533	-800	-600	0,868	0,697	-1	-1	4	-800	-600	0,69	0,621	-1	-1	4
30562	1534	-800	-600	0,868	0,697	-1	-1	4	-800	-600	0,69	0,621	-1	-1	4
30582	1535	-800	-600	0,868	0,697	-1	-1	4	-800	-600	0,69	0,621	-1	-1	4
30602	1536	-800	-600	0,868	0,697	-1	-1	4	-800	-600	0,689	0,621	-1	-1	4
30622	1537	384	456	0,868	0,697	663,85	3,481	0	359	342	0,689	0,621	681,416	3,203	0
30642	1538	-800	-600	0,867	0,697	-1	-1	4	-800	-600	0,689	0,621	-1	-1	4
30662	1539	-800	-600	0,868	0,697	-1	-1	4	-800	-600	0,689	0,621	-1	-1	4
30682	1540	364	458	0,868	0,697	661,429	3,481	0	401	382	0,69	0,621	668,607	3,161	0
30702	1541	-800	-600	0,868	0,697	-1	-1	4	-800	-600	0,69	0,621	-1	-1	4
30722	1542	-800	-600	0,868	0,697	-1	-1	4	-800	-600	0,69	0,621	-1	-1	4
30742	1543	-800	-600	0,868	0,697	-1	-1	4	-800	-600	0,69	0,621	-1	-1	4
30762	1544	358	310	0,868	0,697	664,852	2,795	0	-800	-600	0,868	0,697	-1	-1	4
30782	1545	-800	-600	0,868	0,697	-1	-1	4	-800	-600	0,69	0,621	-1	-1	4
30802	1546	-800	-600	0,868	0,697	-1	-1	4	-800	-600	0,69	0,621	-1	-1	4
30821	1547	-800	-600	0,868	0,697	-1	-1	4	-800	-600	0,69	0,621	-1	-1	4
30841	1548	-800	-600	0,868	0,697	-1	-1	4	-800	-600	0,69	0,621	-1	-1	4
30861	1549	-800	-600	0,868	0,697	-1	-1	4	-800	-600	0,69	0,621	-1	-1	4
30881	1550	-800	-600	0,867	0,697	-1	-1	4	-800	-600	0,69	0,621	-1	-1	4
30901	1551	-800	-600	0,867	0,697	-1	-1	4	-800	-600	0,689	0,621	-1	-1	4
30921	1552	-800	-600	0,867	0,697	-1	-1	4	-800	-600	0,689	0,621	-1	-1	4
30941	1553	-800	-600	0,867	0,697	-1	-1	4	-800	-600	0,689	0,621	-1	-1	4
30961	1554	-800	-600	0,867	0,697	-1	-1	4	-800	-600	0,689	0,621	-1	-1	4
30981	1555	-800	-600	0,867	0,697	-1	-1	4	-800	-600	0,689	0,621	-1	-1	4
31001	1556	-800	-600	0,867	0,697	-1	-1	4	-800	-600	0,689	0,621	-1	-1	4
31021	1557	-800	-600	0,868	0,697	-1	-1	4	-800	-600	0,69	0,621	-1	-1	4
31041	1558	-800	-600	0,867	0,697	-1	-1	4	-800	-600	0,689	0,621	-1	-1	4
31061	1559	-800	-600	0,867	0,697	-1	-1	4	-800	-600	0,689	0,621	-1	-1	4
31081	1560	-800	-600	0,867	0,697	-1	-1	4	-800	-600	0,689	0,621	-1	-1	4
31100	1561	-800	-600	0,867	0,697	-1	-1	4	-800	-600	0,689	0,621	-1	-1	4
31120	1562	-800	-600	0,867	0,697	-1	-1	4	-800	-600	0,689	0,621	-1	-1	4
31140	1563	-800	-600	0,867	0,697	-1	-1	4	-800	-600	0,689	0,621	-1	-1	4
31160	1564	-800	-600	0,867	0,697	-1	-1	4	-800	-600	0,689	0,621	-1	-1	4
31180	1565	-800	-600	0,867	0,697	-1	-1	4	-800	-600	0,689	0,621	-1	-1	4
31200	1566	-800	-600	0,867	0,697	-1	-1	4	-800	-600	0,689	0,621	-1	-1	4
31220	1567	-800	-600	0,867	0,697	-1	-1	4	-800	-600	0,689	0,621	-1	-1	4
31240	1568	-800	-600	0,867	0,697	-1	-1	4	-800	-600	0,689	0,621	-1	-1	4
31260	1569	232	378	0,868	0,697	676,646	3,274	0	223	320	0,69	0,621	681,213	3,122	0
31280	1570	232	387	0,869	0,698	674,377	3,287	0	252	311	0,691	0,621	680,745	3,043	0
31300	1571	183	371	0,869	0,698	673,417	3,226	0	211	308	0,691	0,621	680,735	2,873	0
31320	1572	233	433	0,869	0,698	671,471	3,307	0	164	292	0,691	0,621	680,808	3,014	0
31340	1573	213	433	0,869	0,698	666,609	3,455	0	223	317	0,691	0,621	683,372	3,066	0
31360	1574	233	422	0,869	0,698	664,539	3,277	0	197	393	0,691	0,621	684,483	3,202	0
31382	1575	-800	-600	0,869	0,698	-1	-1	4	-800	-600	0,691	0,621	-1	-1	4
31400	1576	252	430	0,869	0,698	657,096	3,296	0	224	402	0,691	0,621	687,979	3,357	0
31419	1577	-800	-600	0,869	0,698	-1	-1	4	-800	-600	0,691	0,621	-1	-1	4
31439	1578	236	413	0,869	0,698	654,871	3,27	0	203	345	0,691	0,621	686,351	2,999	0
31459	1579	250	423	0,869	0,698	659,24	3,107	0	216	365	0,691	0,621	683,927	3,293	0
31479	1580	226	405	0,869	0,698	665,535	3,552	0	237	402	0,691	0,621	680,497	3,208	0
31499	1581	259	428	0,869	0,698	668,423	3,396	0	254	359	0,691	0,621	678,392	3,12	0
31519	1582	225	484	0,869	0,698	665,263	3,617	0	222	449	0,691	0,621	675,761	3,372	0
31539	1583	-800	-600	0,869	0,697	-1	-1	4	-800	-600	0,691	0,621	-1	-1	4
31559	1584	-800	-600	0,869	0,697	-1	-1	4	-800	-600	0,691	0,621	-1	-1	4
31579	1585	222	442	0,869	0,697	658,181	3,506	0	217	305	0,691	0,621	674,891	2,974	0
31599	1586	246	409	0,869	0,697	654,235	3,236	0	209	376	0,69	0,621	673,669	3,221	0
31619	1587	243	457	0,869	0,697	654,258	3,219	0	223	318	0,69	0,62	674,246	3,286	0
31639	1588	-800	-600	0,868	0,697	-1	-1	4	-800	-600	0,69	0,62	-1	-1	4
31659	1589	251	433	0,868	0,697	660,692	3,311	0	207	368	0,69	0,62	680,077	3,158	0
31679	1590	217	452	0,868	0,697	663,326	3,476	0	228	419	0,69	0,62	682,755	3,27	0
31700	1591	265	467	0,868	0,697	663,352	3,619	0	223	361	0,69	0,62	682,798	3,239	0
31719	1592	-800	-600	0,868	0,697	-1	-1	4	-800	-600	0,69	0,62	-1	-1	4
31740	1593	218	438	0,868	0,697	667,651	3,211	0	199	435	0,69	0,621	679,768	3,422	0
31759	1594	265	491	0,868	0,697	667,714	3,33	0	214	395	0,69	0,621	677,495	3,203	0
31780	1595	-800	-600	0,868	0,698	-1	-1	4	-800	-600	0,69	0,621	-1	-1	4
31798	1596	-800	-600	0,868	0,698	-1	-1	4	-800	-600	0,69	0,621	-1	-1	4
31818	1597	251	465	0,868	0,698	662,235	3,424	0	229	408	0,69	0,621	674,348	3,233	0
31838	1598	-800	-600	0,869	0,698	-1	-1	4	-800	-600	0,691	0,621	-1	-1	4
31858	1599	-800	-600	0,869	0,698	-1	-1	4	-800	-600	0,691	0,621	-1	-1	4
31878	1600	242	464	0,869	0,698	670,341	3,353	0	235	404	0,691	0,621	677,467	3,332	0
31898	1601	230	454	0,868	0,698	669,105	3,421	0	225	400	0,69	0,621	676,945	3,084	0
31918	1602	243	460	0,868	0,698	667,494	3,418	0	216	366	0,69	0,621	678,627	3,184	0
31938	1603	245	465	0,868	0,698	667,482	3,429	0	217	404	0,69	0,621	678,626	3,181	0
31958	1604	262	469	0,868	0,698	667,465	3,465	0	213	350	0,69	0,621	679	3,266	0
31978	1605	-800	-600	0,868	0,698	-1	-1	4	-800	-600	0,69	0,621	-1	-1	4
31997	1606	-800	-600	0,868	0,698	-1	-1	4	-800	-600	0,69	0,621	-1	-1	4
32017	1607	-800	-600	-1	-1	-1	-1	4	-800	-600	-1	-1	-1	-1	4
32037	1608	-800	-600	0,868	0,698	-1	-1	4	-800	-600	0,69	0,621	-1	-1	4
32058	1609	-800	-600	0,868	0,698	-1	-1	4	-800	-600	0,69	0,621	-1	-1	4
32077	1610	-800	-600	0,869	0,698	-1	-1	4	-800	-600	0,69	0,621	-1	-1	4
32098	1611	278	467	0,869	0,699	658,909	3,236	0	207	383	0,691	0,622	680,68	3,049	0
32117	1612	245	498	0,869	0,699	658,878	3,595	0	230	432	0,691	0,622	678,646	3,363	0
32141	1613	261	472	0,869	0,699	658,886	3,413	0	213	443	0,691	0,622	677,78	3,33	0
32157	1614	251	482	0,869	0,699	658,899	3,489	0	204	391	0,691	0,622	675,929	3,03	0
32179	1615	-800	-600	0,869	0,699	-1	-1	4	-800	-600	0,691	0,622	-1	-1	4
32197	1616	245	478	0,869	0,699	650,748	3,206	0	234	395	0,691	0,622	669,178	3,178	0
32218	1617	-800	-600	0,869	0,699	-1	-1	4	-800	-600	0,69	0,622	-1	-1	4
32237	1618	257	464	0,869	0,699	650,742	3,407	0	225	424	0,69	0,622	668,892	3,133	0
32258	1619	219	435	0,869	0,699	657,929	3,287	0	218	391	0,691	0,622	670,706	2,937	0
32277	1620	238	462	0,869	0,699	665,821	3,415	0	203	404	0,691	0,622	670,697	2,968	0
32297	1621	-800	-600	0,869	0,699	-1	-1	4	-800	-600	0,691	0,622	-1	-1	4
32316	1622	257	494	0,869	0,699	666,335	3,382	0	218	404	0,691	0,622	670,904	3,04	0
32338	1623	-800	-600	0,869	0,699	-1	-1	4	-800	-600	0,691	0,622	-1	-1	4
32356	1624	-800	-600	0,869	0,699	-1	-1	4	-800	-600	0,691	0,622	-1	-1	4
32378	1625	-800	-600	0,869	0,699	-1	-1	4	-800	-600	0,691	0,622	-1	-1	4
32396	1626	-800	-600	0,869	0,699	-1	-1	4	-800	-600	0,691	0,622	-1	-1	4
32418	1627	-800	-600	0,869	0,699	-1	-1	4	-800	-600	0,691	0,622	-1	-1	4
32436	1628	-800	-600	0,869	0,699	-1	-1	4	-800	-600	0,691	0,622	-1	-1	4
32458	1629	-800	-600	0,869	0,699	-1	-1	4	-800	-600	0,691	0,622	-1	-1	4
32476	1630	-800	-600	0,869	0,699	-1	-1	4	-800	-600	0,691	0,622	-1	-1	4
32496	1631	-800	-600	0,869	0,699	-1	-1	4	-800	-600	0,691	0,622	-1	-1	4
32516	1632	209	459	0,869	0,699	658,179	3,425	0	207	414	0,691	0,622	675,195	2,977	0
32536	1633	233	459	0,869	0,699	658,21	3,173	0	193	364	0,691	0,622	674,16	2,858	0
32556	1634	280	492	0,869	0,699	656,144	3,225	0	214	392	0,691	0,622	671,283	2,968	0
32576	1635	204	391	0,869	0,699	653,788	2,957	0	184	373	0,691	0,622	667,478	2,951	0
32595	1636	237	472	0,869	0,699	651,043	3,187	0	210	450	0,691	0,622	662,647	3,023	0
32615	1637	289	460	0,869	0,699	650,313	3,205	0	229	461	0,691	0,622	661,96	3,028	0
32635	1638	229	426	0,869	0,699	650,299	3,189	0	214	425	0,691	0,622	661,965	2,827	0
32655	1639	238	442	0,869	0,699	650,414	3,218	0	234	501	0,691	0,622	661,964	3,282	0
32675	1640	262	402	0,869	0,699	653,837	3,205	0	210	372	0,691	0,622	665,628	3,025	0
32695	1641	-800	-600	0,691	0,623	-1	-1	4	214	410	0,691	0,623	667,055	2,993	0
32715	1642	269	465	0,869	0,7	659,6	3,007	0	231	417	0,691	0,623	667,896	2,878	0
32735	1643	248	451	0,869	0,699	664,385	2,961	0	-800	-600	0,869	0,699	-1	-1	4
32755	1644	-800	-600	0,869	0,699	-1	-1	4	-800	-600	0,691	0,623	-1	-1	4
32775	1645	237	500	0,869	0,699	667,308	3,509	0	212	350	0,691	0,623	674,426	2,774	0
32795	1646	216	455	0,869	0,699	667,313	3,53	0	198	423	0,691	0,623	673,579	2,942	0
32815	1647	232	422	0,869	0,699	664,191	2,943	0	202	375	0,691	0,623	671,099	3,006	0
32835	1648	240	481	0,869	0,699	658,791	3,166	0	235	363	0,691	0,622	668,094	2,87	0
32855	1649	294	483	0,869	0,699	652,571	3,236	0	264	515	0,691	0,622	668,096	3,547	0
32874	1650	-800	-600	0,869	0,699	-1	-1	4	-800	-600	0,691	0,623	-1	-1	4
32895	1651	304	485	0,869	0,699	652,727	3,404	0	226	411	0,691	0,623	665,424	2,946	0
32914	1652	-800	-600	0,869	0,699	-1	-1	4	-800	-600	0,691	0,623	-1	-1	4
32934	1653	-800	-600	0,869	0,699	-1	-1	4	-800	-600	0,691	0,622	-1	-1	4
32954	1654	246	371	0,869	0,698	659,571	3,026	0	237	349	0,691	0,622	665,198	3,086	0
32974	1655	-800	-600	-1	-1	-1	-1	4	-800	-600	-1	-1	-1	-1	4
32994	1656	-800	-600	-1	-1	-1	-1	4	-800	-600	-1	-1	-1	-1	4
33014	1657	-800	-600	-1	-1	-1	-1	4	-800	-600	-1	-1	-1	-1	4
33034	1658	-800	-600	-1	-1	-1	-1	4	-800	-600	-1	-1	-1	-1	4
33054	1659	244	142	0,869	0,695	663,308	3,045	0	-800	-600	0,869	0,695	-1	-1	4
33074	1660	246	175	0,869	0,696	663,327	2,945	0	-800	-600	0,869	0,696	-1	-1	4
33094	1661	238	159	0,869	0,696	667,16	3,03	0	250	95	0,69	0,619	667,16	2,994	0
33114	1662	-800	-600	0,869	0,696	-1	-1	4	-800	-600	0,69	0,619	-1	-1	4
33134	1663	230	156	0,869	0,696	669,434	2,952	0	243	121	0,69	0,619	670,486	3,072	0
33154	1664	-800	-600	0,869	0,696	-1	-1	4	-800	-600	0,691	0,619	-1	-1	4
33174	1665	-800	-600	0,869	0,697	-1	-1	4	-800	-600	0,691	0,619	-1	-1	4
33193	1666	241	175	0,869	0,697	661,854	3,131	0	221	142	0,691	0,619	671,955	3,126	0
33213	1667	-800	-600	0,869	0,697	-1	-1	4	-800	-600	0,691	0,619	-1	-1	4
33233	1668	-800	-600	0,869	0,697	-1	-1	4	-800	-600	0,691	0,619	-1	-1	4
33253	1669	-800	-600	0,869	0,697	-1	-1	4	-800	-600	0,691	0,619	-1	-1	4
33273	1670	-800	-600	0,869	0,697	-1	-1	4	-800	-600	0,691	0,619	-1	-1	4
33293	1671	-800	-600	0,869	0,697	-1	-1	4	-800	-600	0,691	0,619	-1	-1	4
33313	1672	-800	-600	0,869	0,697	-1	-1	4	-800	-600	0,691	0,619	-1	-1	4
33333	1673	-800	-600	0,869	0,697	-1	-1	4	-800	-600	0,691	0,619	-1	-1	4
33353	1674	-800	-600	0,869	0,697	-1	-1	4	-800	-600	0,691	0,619	-1	-1	4
33373	1675	-800	-600	0,87	0,698	-1	-1	4	-800	-600	0,692	0,619	-1	-1	4
33393	1676	-800	-600	0,87	0,698	-1	-1	4	-800	-600	0,692	0,619	-1	-1	4
33413	1677	-800	-600	0,87	0,698	-1	-1	4	-800	-600	0,692	0,619	-1	-1	4
33433	1678	-800	-600	0,87	0,698	-1	-1	4	-800	-600	0,692	0,619	-1	-1	4
33453	1679	-800	-600	0,87	0,697	-1	-1	4	-800	-600	0,692	0,619	-1	-1	4
33473	1680	-800	-600	0,869	0,697	-1	-1	4	-800	-600	0,692	0,619	-1	-1	4
33493	1681	261	190	0,869	0,697	645,804	2,979	0	236	125	0,692	0,619	675,219	3,275	0
33512	1682	-800	-600	0,869	0,697	-1	-1	4	-800	-600	0,691	0,619	-1	-1	4
33532	1683	-800	-600	0,869	0,697	-1	-1	4	-800	-600	0,691	0,619	-1	-1	4
33552	1684	-800	-600	0,869	0,697	-1	-1	4	-800	-600	0,691	0,619	-1	-1	4
33572	1685	-800	-600	0,869	0,697	-1	-1	4	-800	-600	0,691	0,619	-1	-1	4
33592	1686	-800	-600	0,869	0,697	-1	-1	4	-800	-600	0,691	0,619	-1	-1	4
33612	1687	374	255	0,868	0,698	654,445	2,738	0	356	212	0,691	0,62	668,682	3,079	0
33632	1688	422	353	0,866	0,7	652,316	3,058	0	423	342	0,69	0,622	666,776	2,894	0
33652	1689	-800	-600	0,866	0,7	-1	-1	4	-800	-600	0,69	0,622	-1	-1	4
33672	1690	400	535	0,866	0,7	649,818	3,824	0	461	383	0,689	0,622	667,773	2,951	0
33692	1691	447	497	0,866	0,7	650,563	3,305	0	451	375	0,689	0,622	669,437	3,001	0
33712	1692	-800	-600	0,866	0,7	-1	-1	4	-800	-600	0,689	0,622	-1	-1	4
33732	1693	-800	-600	0,866	0,7	-1	-1	4	-800	-600	0,689	0,622	-1	-1	4
33752	1694	-800	-600	0,867	0,7	-1	-1	4	-800	-600	0,689	0,622	-1	-1	4
33771	1695	-800	-600	0,867	0,7	-1	-1	4	-800	-600	0,69	0,622	-1	-1	4
33791	1696	-800	-600	0,867	0,7	-1	-1	4	-800	-600	0,69	0,622	-1	-1	4
33811	1697	472	498	0,867	0,7	664,916	3,486	0	392	500	0,69	0,622	677,89	3,591	0
33831	1698	-800	-600	0,867	0,7	-1	-1	4	-800	-600	0,689	0,622	-1	-1	4
33851	1699	-800	-600	0,867	0,7	-1	-1	4	-800	-600	0,689	0,622	-1	-1	4
33871	1700	459	461	0,866	0,7	672,638	3,109	0	468	410	0,689	0,622	676,236	3,029	0
33891	1701	450	489	0,866	0,7	672,022	3,34	0	-800	-600	0,866	0,7	-1	-1	4
33911	1702	-800	-600	0,866	0,7	-1	-1	4	-800	-600	0,689	0,622	-1	-1	4
33931	1703	386	451	0,867	0,7	673,114	3,512	0	460	423	0,689	0,622	676,111	3,143	0
33951	1704	-800	-600	0,867	0,7	-1	-1	4	-800	-600	0,689	0,622	-1	-1	4
33971	1705	475	458	0,867	0,7	669,524	3,36	0	427	414	0,689	0,622	676,108	3,059	0
33991	1706	-800	-600	0,867	0,7	-1	-1	4	-800	-600	0,689	0,622	-1	-1	4
34011	1707	422	475	0,867	0,7	664,384	3,627	0	418	398	0,689	0,622	675,843	3,173	0
34031	1708	-800	-600	0,867	0,7	-1	-1	4	-800	-600	0,689	0,623	-1	-1	4
34051	1709	-800	-600	0,867	0,7	-1	-1	4	-800	-600	0,689	0,623	-1	-1	4
34071	1710	-800	-600	0,867	0,7	-1	-1	4	-800	-600	0,689	0,622	-1	-1	4
34091	1711	-800	-600	0,867	0,7	-1	-1	4	-800	-600	0,689	0,622	-1	-1	4
34110	1712	-800	-600	0,867	0,7	-1	-1	4	-800	-600	0,689	0,623	-1	-1	4
34130	1713	-800	-600	0,867	0,7	-1	-1	4	-800	-600	0,69	0,622	-1	-1	4
34150	1714	-800	-600	0,867	0,7	-1	-1	4	-800	-600	0,69	0,622	-1	-1	4
34170	1715	414	412	0,867	0,7	672,957	3,571	0	438	413	0,69	0,622	667,795	3,406	0
34190	1716	-800	-600	0,867	0,7	-1	-1	4	-800	-600	0,69	0,622	-1	-1	4
34210	1717	-800	-600	0,867	0,7	-1	-1	4	-800	-600	0,69	0,622	-1	-1	4
34230	1718	413	411	0,867	0,7	674,455	3,277	0	424	380	0,69	0,622	676,632	3,456	0
34250	1719	405	390	0,867	0,7	673,876	3,385	0	385	366	0,69	0,622	677,773	3,332	0
34270	1720	-800	-600	0,868	0,7	-1	-1	4	-800	-600	0,69	0,622	-1	-1	4
34290	1721	-800	-600	0,868	0,7	-1	-1	4	-800	-600	0,69	0,622	-1	-1	4
34310	1722	-800	-600	0,69	0,622	-1	-1	4	392	393	0,69	0,622	673,718	3,154	0
34330	1723	-800	-600	0,868	0,7	-1	-1	4	-800	-600	0,69	0,622	-1	-1	4
34350	1724	-800	-600	0,868	0,7	-1	-1	4	-800	-600	0,69	0,622	-1	-1	4
34369	1725	410	432	0,868	0,7	665,622	3,636	0	391	418	0,69	0,622	658,593	3,263	0
34389	1726	-800	-600	0,868	0,699	-1	-1	4	-800	-600	0,69	0,622	-1	-1	4
34409	1727	-800	-600	0,868	0,699	-1	-1	4	-800	-600	0,69	0,622	-1	-1	4
34429	1728	-800	-600	0,867	0,7	-1	-1	4	-800	-600	0,689	0,623	-1	-1	4
34449	1729	-800	-600	0,866	0,7	-1	-1	4	-800	-600	0,689	0,623	-1	-1	4
34469	1730	533	444	0,866	0,7	661,097	3,501	0	475	435	0,688	0,623	668,278	3,329	0
34489	1731	508	393	0,866	0,7	658,46	3,176	0	508	392	0,688	0,623	667,552	3,177	0
34509	1732	-800	-600	0,866	0,7	-1	-1	4	-800	-600	0,688	0,623	-1	-1	4
34529	1733	-800	-600	0,866	0,7	-1	-1	4	-800	-600	0,689	0,623	-1	-1	4
34549	1734	-800	-600	0,866	0,7	-1	-1	4	-800	-600	0,689	0,623	-1	-1	4
34569	1735	-800	-600	0,867	0,7	-1	-1	4	-800	-600	0,689	0,623	-1	-1	4
34589	1736	-800	-600	0,867	0,7	-1	-1	4	-800	-600	0,689	0,623	-1	-1	4
34609	1737	-800	-600	0,867	0,7	-1	-1	4	-800	-600	0,689	0,623	-1	-1	4
34629	1738	-800	-600	0,866	0,7	-1	-1	4	-800	-600	0,689	0,623	-1	-1	4
34649	1739	-800	-600	0,866	0,7	-1	-1	4	-800	-600	0,689	0,623	-1	-1	4
34669	1740	498	370	0,866	0,7	673,141	3,254	0	491	398	0,688	0,623	665,065	3,165	0
34688	1741	507	454	0,866	0,7	673,157	3,476	0	497	415	0,688	0,623	667,788	3,153	0
34708	1742	493	396	0,866	0,7	672,942	3,463	0	517	420	0,688	0,623	667,402	3,041	0
34728	1743	-800	-600	0,866	0,7	-1	-1	4	-800	-600	0,688	0,623	-1	-1	4
34748	1744	-800	-600	0,866	0,7	-1	-1	4	-800	-600	0,688	0,623	-1	-1	4
34768	1745	584	437	0,866	0,7	674,437	3,433	0	552	393	0,688	0,623	665,721	3,275	0
34788	1746	-800	-600	0,866	0,7	-1	-1	4	-800	-600	0,688	0,623	-1	-1	4
34808	1747	563	404	0,866	0,7	673,947	3,378	0	545	366	0,688	0,623	665,709	3,043	0
34828	1748	569	403	0,866	0,7	673,265	3,491	0	536	377	0,688	0,623	663,668	3,073	0
34848	1749	514	400	0,866	0,7	672,146	3,294	0	513	451	0,688	0,623	664,993	3,396	0	36	529	440
34868	1750	541	469	0,866	0,7	671,344	3,477	0	515	424	0,688	0,623	665,004	3,1	0	36	529	440
34888	1751	542	471	0,866	0,7	668,814	3,578	0	550	400	0,688	0,623	665,018	3,478	0	36	529	440
34908	1752	540	454	0,866	0,7	667,194	3,487	0	518	422	0,688	0,623	670,206	3,222	0	36	529	440
34928	1753	526	477	0,866	0,7	664,39	3,453	0	514	417	0,688	0,623	674,253	3,158	0	36	529	440
34948	1754	531	449	0,866	0,7	664,419	3,438	0	513	419	0,688	0,623	674,27	3,181	0	36	529	440
34968	1755	601	456	0,865	0,7	664,455	3,33	0	530	416	0,687	0,624	677,716	3,12	0
34987	1756	565	446	0,865	0,7	667,747	3,425	0	554	428	0,687	0,624	677,716	3,32	0
35007	1757	585	479	0,865	0,7	670,437	3,452	0	561	435	0,687	0,624	672,962	3,376	0
35027	1758	579	382	0,865	0,7	673,275	3,329	0	557	436	0,687	0,624	666,462	3,128	0
35047	1759	-800	-600	0,865	0,7	-1	-1	4	-800	-600	0,687	0,624	-1	-1	4
35067	1760	597	442	0,865	0,7	673,314	3,354	0	544	442	0,687	0,624	665,919	3,294	0
35087	1761	554	455	0,865	0,7	669,317	3,298	0	529	432	0,687	0,624	671,119	3,04	0
35107	1762	-800	-600	0,865	0,7	-1	-1	4	-800	-600	0,687	0,624	-1	-1	4
35127	1763	585	477	0,865	0,7	657,791	3,344	0	562	380	0,687	0,624	671,175	3,096	0
35147	1764	591	444	0,865	0,701	657,78	3,328	0	542	419	0,687	0,624	671,186	3,246	0
35167	1765	563	484	0,865	0,701	657,767	3,472	0	534	443	0,687	0,624	671,199	3,115	0
35187	1766	583	462	0,865	0,701	659,738	3,37	0	552	420	0,687	0,624	669,705	3,088	0
35207	1767	-800	-600	0,865	0,701	-1	-1	4	-800	-600	0,687	0,624	-1	-1	4
35227	1768	-800	-600	0,865	0,7	-1	-1	4	-800	-600	0,687	0,624	-1	-1	4
35247	1769	-800	-600	0,864	0,7	-1	-1	4	-800	-600	0,687	0,624	-1	-1	4
35267	1770	581	468	0,864	0,7	669,65	3,501	0	524	403	0,687	0,624	671,196	3,254	0
35286	1771	522	467	0,864	0,7	670,274	3,664	0	551	417	0,686	0,624	670,812	3,1	0
35306	1772	-800	-600	0,864	0,7	-1	-1	4	-800	-600	0,687	0,624	-1	-1	4
35326	1773	571	488	0,864	0,7	671,313	3,461	0	519	450	0,687	0,624	670,826	3,309	0
35346	1774	577	470	0,864	0,7	670,925	3,466	0	557	421	0,686	0,624	669,23	2,986	0	37	547	446
35366	1775	552	438	0,864	0,7	673,07	3,413	0	539	433	0,686	0,624	666,075	3,153	0	37	547	446
35386	1776	575	456	0,864	0,7	674,732	3,388	0	566	415	0,686	0,624	664,707	2,987	0	37	547	446
35406	1777	562	460	0,864	0,7	675,369	3,393	0	559	441	0,687	0,624	663,425	3,215	0	37	547	446
35426	1778	572	432	0,864	0,7	676,052	3,471	0	526	459	0,686	0,624	663,613	3,11	0	37	547	446
35446	1779	578	453	0,864	0,7	675,935	3,36	0	520	467	0,686	0,624	662,857	3,115	0	37	547	446
35466	1780	525	457	0,864	0,7	675,833	3,341	0	525	450	0,686	0,624	662,869	3,225	0	37	547	446
35486	1781	559	479	0,864	0,7	675,841	3,396	0	536	398	0,686	0,624	662,883	3,031	0	37	547	446
35506	1782	538	462	0,864	0,7	675,268	3,455	0	533	441	0,686	0,623	665,312	3	0	37	547	446
35526	1783	-800	-600	0,864	0,7	-1	-1	4	-800	-600	0,686	0,624	-1	-1	4
35546	1784	-800	-600	0,864	0,7	-1	-1	4	-800	-600	0,687	0,624	-1	-1	4
35565	1785	-800	-600	0,864	0,7	-1	-1	4	-800	-600	0,687	0,624	-1	-1	4
35585	1786	-800	-600	0,864	0,7	-1	-1	4	-800	-600	0,687	0,624	-1	-1	4
35605	1787	-800	-600	0,864	0,7	-1	-1	4	-800	-600	0,687	0,624	-1	-1	4
35625	1788	-800	-600	0,864	0,7	-1	-1	4	-800	-600	0,687	0,624	-1	-1	4
35645	1789	-800	-600	0,864	0,701	-1	-1	4	-800	-600	0,687	0,624	-1	-1	4
35665	1790	486	374	0,865	0,701	676,527	3,156	0	481	408	0,687	0,624	676,695	2,985	0
35685	1791	457	408	0,865	0,701	676,494	3,274	0	464	431	0,687	0,624	675,968	3,264	0
35705	1792	480	522	0,865	0,701	670,245	3,726	0	488	435	0,687	0,624	673,714	2,981	0
35725	1793	-800	-600	0,865	0,701	-1	-1	4	-800	-600	0,687	0,624	-1	-1	4
35745	1794	-800	-600	0,865	0,701	-1	-1	4	-800	-600	0,687	0,624	-1	-1	4
35765	1795	501	495	0,865	0,701	657,721	3,191	0	498	424	0,687	0,624	658,335	3,221	0
35785	1796	516	462	0,865	0,701	657,728	3,348	0	486	430	0,687	0,624	658,39	2,975	0
35805	1797	504	471	0,864	0,701	657,736	3,397	0	502	412	0,687	0,624	658,398	3,09	0
35825	1798	523	456	0,864	0,701	658,219	3,374	0	493	395	0,687	0,624	658,407	2,983	0
35845	1799	524	450	0,864	0,701	658,506	3,254	0	471	434	0,687	0,624	663,308	2,951	0
35865	1800	491	536	0,865	0,701	661,09	3,711	0	463	467	0,687	0,624	669,562	3,22	0
35884	1801	-800	-600	0,865	0,701	-1	-1	4	-800	-600	0,687	0,624	-1	-1	4
35904	1802	-800	-600	0,865	0,7	-1	-1	4	-800	-600	0,687	0,624	-1	-1	4
35924	1803	-800	-600	0,865	0,7	-1	-1	4	-800	-600	0,687	0,623	-1	-1	4
35944	1804	508	457	0,865	0,7	668,612	3,322	0	502	422	0,687	0,623	670,259	3,147	0
35964	1805	529	393	0,865	0,699	671,879	3,146	0	485	423	0,687	0,623	666,686	2,99	0
35984	1806	-800	-600	0,864	0,699	-1	-1	4	-800	-600	0,687	0,623	-1	-1	4
36004	1807	497	442	0,864	0,699	670,038	3,438	0	506	402	0,686	0,623	666,079	3,171	0
36024	1808	485	472	0,864	0,698	674,734	3,318	0	487	409	0,686	0,622	661,837	3,054	0
36044	1809	-800	-600	0,864	0,698	-1	-1	4	-800	-600	0,686	0,622	-1	-1	4
36064	1810	-800	-600	0,864	0,698	-1	-1	4	-800	-600	0,686	0,622	-1	-1	4
36084	1811	-800	-600	0,863	0,698	-1	-1	4	-800	-600	0,686	0,622	-1	-1	4
36104	1812	517	444	0,863	0,698	669,039	3,463	0	486	413	0,686	0,622	666,474	2,908	0
36124	1813	-800	-600	0,863	0,698	-1	-1	4	-800	-600	0,686	0,622	-1	-1	4
36144	1814	-800	-600	0,864	0,698	-1	-1	4	-800	-600	0,686	0,622	-1	-1	4
36163	1815	-800	-600	0,864	0,698	-1	-1	4	-800	-600	0,686	0,622	-1	-1	4
36183	1816	-800	-600	0,864	0,698	-1	-1	4	-800	-600	0,686	0,622	-1	-1	4
36203	1817	-800	-600	0,864	0,698	-1	-1	4	-800	-600	0,686	0,622	-1	-1	4
36223	1818	-800	-600	0,864	0,697	-1	-1	4	-800	-600	0,686	0,622	-1	-1	4
36243	1819	-800	-600	0,864	0,697	-1	-1	4	-800	-600	0,686	0,622	-1	-1	4
36263	1820	-800	-600	0,864	0,697	-1	-1	4	-800	-600	0,685	0,622	-1	-1	4
36283	1821	494	425	0,863	0,697	678,512	3,36	0	505	413	0,685	0,622	659,069	3,131	0
36303	1822	-800	-600	0,863	0,697	-1	-1	4	-800	-600	0,685	0,622	-1	-1	4
36323	1823	-800	-600	0,685	0,621	-1	-1	4	499	400	0,685	0,621	667,433	3,156	0
36343	1824	-800	-600	0,864	0,697	-1	-1	4	-800	-600	0,687	0,621	-1	-1	4
36363	1825	333	401	0,865	0,696	675,684	3,352	0	356	353	0,687	0,621	674,988	2,848	0
36383	1826	-800	-600	0,687	0,621	-1	-1	4	355	381	0,687	0,621	677,735	2,922	0
36403	1827	337	401	0,865	0,696	674,603	3,176	0	350	365	0,687	0,621	679,303	3,079	0
36423	1828	359	420	0,865	0,697	672,884	3,233	0	311	334	0,687	0,621	681,278	3,122	0
36443	1829	-800	-600	0,866	0,697	-1	-1	4	-800	-600	0,687	0,621	-1	-1	4
36463	1830	-800	-600	0,866	0,697	-1	-1	4	-800	-600	0,687	0,621	-1	-1	4
36482	1831	327	390	0,866	0,697	668,481	3,301	0	360	393	0,687	0,621	688,893	3,321	0
36502	1832	-800	-600	0,866	0,697	-1	-1	4	-800	-600	0,687	0,621	-1	-1	4
36522	1833	359	441	0,866	0,697	671,425	3,188	0	309	353	0,687	0,621	689,889	2,867	0
36544	1834	328	450	0,866	0,697	672,302	3,447	0	-800	-600	0,866	0,697	-1	-1	4
36562	1835	-800	-600	0,865	0,697	-1	-1	4	-800	-600	0,687	0,621	-1	-1	4
36582	1836	367	422	0,865	0,697	672,4	3,142	0	366	318	0,687	0,621	689,484	3,093	0
36602	1837	326	358	0,866	0,697	672,376	3,032	0	344	372	0,687	0,621	688,148	2,969	0
36622	1838	-800	-600	0,866	0,697	-1	-1	4	-800	-600	0,687	0,621	-1	-1	4
36642	1839	330	329	0,866	0,697	666,018	2,88	0	359	347	0,687	0,621	686,812	3,176	0
36662	1840	321	324	0,866	0,697	664,071	2,877	0	364	342	0,687	0,622	686,797	3,159	0
36682	1841	344	403	0,866	0,697	664,07	3,152	0	356	329	0,688	0,622	687,037	3,197	0
36702	1842	-800	-600	0,866	0,697	-1	-1	4	-800	-600	0,688	0,622	-1	-1	4
36722	1843	-800	-600	0,866	0,697	-1	-1	4	-800	-600	0,688	0,622	-1	-1	4
36742	1844	365	400	0,865	0,697	664,933	3,411	0	-800	-600	0,865	0,697	-1	-1	4
36761	1845	386	385	0,865	0,697	664,927	2,986	0	401	347	0,687	0,622	690,105	3,348	0
36781	1846	-800	-600	0,687	0,622	-1	-1	4	400	389	0,687	0,622	690,118	3,421	0
36801	1847	-800	-600	0,865	0,697	-1	-1	4	-800	-600	0,687	0,622	-1	-1	4
36821	1848	-800	-600	0,865	0,697	-1	-1	4	-800	-600	0,687	0,622	-1	-1	4
36841	1849	-800	-600	0,865	0,697	-1	-1	4	-800	-600	0,687	0,622	-1	-1	4
36861	1850	377	382	0,865	0,697	670,359	3,299	0	389	402	0,687	0,622	671,985	3,307	0
36881	1851	-800	-600	0,865	0,698	-1	-1	4	-800	-600	0,687	0,622	-1	-1	4
36901	1852	406	418	0,865	0,698	671,308	3,461	0	397	391	0,687	0,622	671,981	3,249	0
36921	1853	408	440	0,865	0,698	672,22	3,43	0	404	380	0,687	0,622	673,121	3,315	0
36941	1854	369	347	0,865	0,698	671,972	3,208	0	400	382	0,687	0,622	675,074	3,291	0
36961	1855	-800	-600	0,865	0,698	-1	-1	4	-800	-600	0,687	0,622	-1	-1	4
36981	1856	-800	-600	0,865	0,698	-1	-1	4	-800	-600	0,687	0,622	-1	-1	4
37001	1857	-800	-600	0,865	0,698	-1	-1	4	-800	-600	0,687	0,622	-1	-1	4
37021	1858	-800	-600	0,865	0,698	-1	-1	4	-800	-600	0,687	0,622	-1	-1	4
37041	1859	421	415	0,865	0,697	676,985	3,465	0	382	393	0,687	0,622	677,082	3,278	0
37061	1860	-800	-600	0,865	0,698	-1	-1	4	-800	-600	0,687	0,622	-1	-1	4
37080	1861	404	332	0,865	0,698	677,509	3,372	0	425	410	0,687	0,622	677,465	3,469	0
37101	1862	439	459	0,865	0,698	677,497	3,515	0	377	440	0,687	0,622	677,479	3,302	0
37120	1863	387	329	0,865	0,698	675,464	3,134	0	378	336	0,687	0,622	677,495	3,019	0
37140	1864	371	345	0,865	0,698	675,527	3,081	0	392	333	0,687	0,622	677,515	3,019	0
37160	1865	405	333	0,865	0,698	675,535	3,122	0	385	394	0,687	0,622	677,539	3,045	0
37180	1866	-800	-600	0,865	0,698	-1	-1	4	-800	-600	0,687	0,622	-1	-1	4
37200	1867	392	429	0,865	0,698	677,328	3,353	0	402	367	0,687	0,622	672,503	2,95	0
37220	1868	-800	-600	0,865	0,698	-1	-1	4	-800	-600	0,687	0,622	-1	-1	4
37240	1869	-800	-600	0,865	0,698	-1	-1	4	-800	-600	0,687	0,622	-1	-1	4
37260	1870	-800	-600	0,865	0,697	-1	-1	4	-800	-600	0,687	0,622	-1	-1	4
37280	1871	-800	-600	0,865	0,697	-1	-1	4	-800	-600	0,687	0,622	-1	-1	4
37300	1872	418	411	0,865	0,697	673,546	3,35	0	390	382	0,687	0,622	678,22	3,016	0
37320	1873	357	474	0,865	0,697	672,877	3,696	0	366	426	0,687	0,622	678,22	3,37	0
37339	1874	-800	-600	0,865	0,697	-1	-1	4	-800	-600	0,687	0,622	-1	-1	4
37359	1875	375	384	0,865	0,698	671,683	3,334	0	368	399	0,687	0,622	675,744	2,993	0
37379	1876	-800	-600	0,865	0,698	-1	-1	4	-800	-600	0,687	0,622	-1	-1	4
37399	1877	-800	-600	0,865	0,698	-1	-1	4	-800	-600	0,687	0,622	-1	-1	4
37419	1878	287	379	0,866	0,697	676,425	3,362	0	258	287	0,688	0,622	670,789	2,996	0
37439	1879	294	435	0,866	0,697	675,95	3,518	0	277	377	0,688	0,622	670,81	3,29	0
37459	1880	-800	-600	0,866	0,697	-1	-1	4	-800	-600	0,689	0,621	-1	-1	4
37479	1881	-800	-600	0,866	0,697	-1	-1	4	-800	-600	0,689	0,621	-1	-1	4
37499	1882	292	435	0,866	0,697	676,81	3,385	0	261	333	0,689	0,621	668,634	3,024	0
37519	1883	283	465	0,867	0,697	674,478	3,672	0	244	300	0,689	0,621	671,052	3,217	0
37539	1884	-800	-600	0,867	0,698	-1	-1	4	-800	-600	0,689	0,621	-1	-1	4
37559	1885	255	380	0,867	0,698	667,368	3,204	0	245	306	0,69	0,622	665,073	2,929	0
37579	1886	330	457	0,867	0,698	667,357	3,751	0	222	336	0,69	0,622	666,501	2,963	0
37599	1887	241	397	0,867	0,698	669,552	3,304	0	253	386	0,69	0,622	673,083	3,259	0
37619	1888	265	355	0,868	0,698	668,49	3,034	0	262	316	0,69	0,622	672,872	2,981	0
37639	1889	-800	-600	0,868	0,699	-1	-1	4	-800	-600	0,69	0,622	-1	-1	4
37659	1890	206	484	0,868	0,7	670,621	3,344	0	194	437	0,691	0,622	672,763	3,304	0
37678	1891	154	450	0,869	0,7	672,801	3,084	0	184	495	0,692	0,623	673,813	3,678	0
37698	1892	156	435	0,869	0,7	672,828	3,37	0	161	509	0,692	0,623	675,244	3,785	0
37718	1893	188	476	0,869	0,701	669,6	3,682	0	163	446	0,692	0,623	675,876	3,226	0
37738	1894	-800	-600	0,869	0,701	-1	-1	4	-800	-600	0,692	0,623	-1	-1	4
37758	1895	158	455	0,869	0,701	674,075	3,357	0	152	397	0,692	0,623	675,936	2,924	0
37778	1896	-800	-600	0,869	0,701	-1	-1	4	-800	-600	0,692	0,623	-1	-1	4
37798	1897	-800	-600	0,869	0,701	-1	-1	4	-800	-600	0,692	0,623	-1	-1	4
37819	1898	-800	-600	0,869	0,701	-1	-1	4	-800	-600	0,692	0,623	-1	-1	4
37838	1899	-800	-600	0,869	0,701	-1	-1	4	-800	-600	0,692	0,623	-1	-1	4
37858	1900	-800	-600	0,869	0,701	-1	-1	4	-800	-600	0,692	0,623	-1	-1	4
37878	1901	-800	-600	0,869	0,701	-1	-1	4	-800	-600	0,692	0,623	-1	-1	4
37898	1902	172	447	0,869	0,701	674,539	3,426	0	157	419	0,692	0,623	666,96	2,972	0
37918	1903	157	481	0,869	0,701	674,531	3,466	0	163	401	0,692	0,623	667,158	3,06	0
37938	1904	-800	-600	0,869	0,701	-1	-1	4	-800	-600	0,692	0,623	-1	-1	4
37957	1905	-800	-600	0,869	0,701	-1	-1	4	-800	-600	0,692	0,623	-1	-1	4
37978	1906	-800	-600	0,869	0,701	-1	-1	4	-800	-600	0,692	0,623	-1	-1	4
37997	1907	-800	-600	0,869	0,701	-1	-1	4	-800	-600	0,692	0,623	-1	-1	4
38018	1908	196	456	0,869	0,701	664,777	3,4	0	158	405	0,692	0,623	676,272	3,11	0
38037	1909	215	478	0,869	0,701	664,801	3,394	0	172	386	0,692	0,624	675,139	2,953	0
38058	1910	-800	-600	0,87	0,701	-1	-1	4	-800	-600	0,692	0,624	-1	-1	4
38077	1911	-800	-600	0,87	0,701	-1	-1	4	-800	-600	0,692	0,624	-1	-1	4
38098	1912	-800	-600	0,87	0,701	-1	-1	4	-800	-600	0,692	0,624	-1	-1	4
38117	1913	-800	-600	0,87	0,701	-1	-1	4	-800	-600	0,692	0,623	-1	-1	4
38139	1914	-800	-600	0,87	0,701	-1	-1	4	-800	-600	0,692	0,623	-1	-1	4
38157	1915	-800	-600	0,87	0,701	-1	-1	4	-800	-600	0,692	0,623	-1	-1	4
38179	1916	-800	-600	0,87	0,701	-1	-1	4	-800	-600	0,692	0,623	-1	-1	4
38197	1917	-800	-600	0,87	0,701	-1	-1	4	-800	-600	0,692	0,623	-1	-1	4
38218	1918	-800	-600	0,87	0,701	-1	-1	4	-800	-600	0,692	0,623	-1	-1	4
38237	1919	-800	-600	0,87	0,701	-1	-1	4	-800	-600	0,692	0,623	-1	-1	4
38258	1920	-800	-600	0,87	0,701	-1	-1	4	-800	-600	0,692	0,624	-1	-1	4
38276	1921	-800	-600	0,87	0,701	-1	-1	4	-800	-600	0,692	0,624	-1	-1	4
38298	1922	-800	-600	0,87	0,701	-1	-1	4	-800	-600	0,692	0,624	-1	-1	4
38316	1923	151	446	0,87	0,701	676,519	3,317	0	174	427	0,692	0,624	648,979	2,916	0
38336	1924	215	478	0,87	0,701	676,834	3,447	0	153	389	0,692	0,624	647,875	2,738	0
38356	1925	-800	-600	0,87	0,701	-1	-1	4	-800	-600	0,692	0,624	-1	-1	4
38376	1926	-800	-600	0,87	0,701	-1	-1	4	-800	-600	0,692	0,624	-1	-1	4
38396	1927	-800	-600	0,87	0,701	-1	-1	4	-800	-600	0,692	0,624	-1	-1	4
38416	1928	-800	-600	0,87	0,701	-1	-1	4	-800	-600	0,693	0,624	-1	-1	4
38436	1929	-800	-600	0,87	0,701	-1	-1	4	-800	-600	0,693	0,624	-1	-1	4
38456	1930	-800	-600	0,87	0,701	-1	-1	4	-800	-600	0,693	0,624	-1	-1	4
38476	1931	-800	-600	0,87	0,701	-1	-1	4	-800	-600	0,692	0,624	-1	-1	4
38496	1932	-800	-600	0,87	0,701	-1	-1	4	-800	-600	0,692	0,624	-1	-1	4
38516	1933	-800	-600	0,87	0,701	-1	-1	4	-800	-600	0,692	0,624	-1	-1	4
38535	1934	-800	-600	0,87	0,701	-1	-1	4	-800	-600	0,692	0,624	-1	-1	4
38555	1935	175	461	0,87	0,701	663,646	3,176	0	141	474	0,692	0,624	671,021	3,26	0
38575	1936	158	363	0,87	0,701	664,91	3,08	0	181	308	0,693	0,623	669,686	2,887	0
38595	1937	-800	-600	0,87	0,7	-1	-1	4	-800	-600	0,692	0,623	-1	-1	4
38615	1938	-800	-600	0,87	0,7	-1	-1	4	-800	-600	0,692	0,623	-1	-1	4
38635	1939	-800	-600	0,87	0,7	-1	-1	4	-800	-600	0,692	0,623	-1	-1	4
38655	1940	195	302	0,87	0,7	655,062	2,993	0	172	303	0,692	0,623	668,173	3,158	0
38675	1941	-800	-600	0,87	0,7	-1	-1	4	-800	-600	0,692	0,623	-1	-1	4
38695	1942	-800	-600	0,87	0,7	-1	-1	4	-800	-600	0,692	0,623	-1	-1	4
38715	1943	-800	-600	0,87	0,7	-1	-1	4	-800	-600	0,692	0,623	-1	-1	4
38735	1944	-800	-600	0,87	0,7	-1	-1	4	-800	-600	0,692	0,623	-1	-1	4
38755	1945	-800	-600	0,87	0,7	-1	-1	4	-800	-600	0,692	0,623	-1	-1	4
38775	1946	-800	-600	0,87	0,7	-1	-1	4	-800	-600	0,692	0,622	-1	-1	4
38795	1947	-800	-600	0,87	0,7	-1	-1	4	-800	-600	0,692	0,623	-1	-1	4
38815	1948	-800	-600	0,869	0,7	-1	-1	4	-800	-600	0,692	0,623	-1	-1	4
38835	1949	-800	-600	0,869	0,7	-1	-1	4	-800	-600	0,692	0,623	-1	-1	4
38854	1950	-800	-600	0,869	0,7	-1	-1	4	-800	-600	0,692	0,623	-1	-1	4
38874	1951	-800	-600	0,869	0,7	-1	-1	4	-800	-600	0,692	0,623	-1	-1	4
38894	1952	-800	-600	0,869	0,7	-1	-1	4	-800	-600	0,692	0,623	-1	-1	4
38914	1953	160	341	0,869	0,7	652,664	3,34	0	174	280	0,692	0,623	673,088	3,056	0
38934	1954	-800	-600	0,869	0,7	-1	-1	4	-800	-600	0,692	0,623	-1	-1	4
38954	1955	-800	-600	0,87	0,7	-1	-1	4	-800	-600	0,692	0,623	-1	-1	4
38974	1956	-800	-600	0,869	0,7	-1	-1	4	-800	-600	0,692	0,623	-1	-1	4
38994	1957	-800	-600	0,869	0,7	-1	-1	4	-800	-600	0,692	0,623	-1	-1	4
39014	1958	175	306	0,869	0,7	651,45	3,034	0	173	265	0,692	0,623	678,063	2,977	0
39034	1959	197	317	0,869	0,7	651,837	3,045	0	163	263	0,692	0,623	678,546	3,062	0
39054	1960	165	333	0,869	0,699	651,84	3,115	0	188	299	0,692	0,622	678,906	3,398	0
39074	1961	158	301	0,869	0,699	651,376	3,043	0	136	248	0,692	0,622	678,908	2,966	0
39094	1962	191	339	0,869	0,699	651,378	3,07	0	161	266	0,692	0,622	678,54	3,027	0
39114	1963	-800	-600	0,869	0,699	-1	-1	4	-800	-600	0,692	0,622	-1	-1	4
39133	1964	194	339	0,869	0,699	651,037	2,995	0	174	307	0,691	0,622	666,94	3,138	0
39154	1965	158	341	0,869	0,699	650,215	3,032	0	186	307	0,691	0,622	661,635	2,837	0
39173	1966	181	313	0,869	0,699	648,074	3,057	0	189	337	0,691	0,622	657,835	3,1	0
39193	1967	196	321	0,869	0,699	645,587	2,869	0	171	284	0,692	0,622	654,602	2,855	0
39213	1968	-800	-600	0,869	0,699	-1	-1	4	-800	-600	0,692	0,622	-1	-1	4
39233	1969	-800	-600	0,869	0,699	-1	-1	4	-800	-600	0,692	0,622	-1	-1	4
39253	1970	-800	-600	0,869	0,699	-1	-1	4	-800	-600	0,692	0,621	-1	-1	4
39273	1971	-800	-600	0,869	0,698	-1	-1	4	-800	-600	0,692	0,621	-1	-1	4
39293	1972	-800	-600	0,869	0,698	-1	-1	4	-800	-600	0,691	0,621	-1	-1	4
39313	1973	-800	-600	0,869	0,698	-1	-1	4	-800	-600	0,691	0,621	-1	-1	4
39333	1974	-800	-600	0,869	0,698	-1	-1	4	-800	-600	0,691	0,621	-1	-1	4
39353	1975	-800	-600	0,869	0,698	-1	-1	4	-800	-600	0,691	0,621	-1	-1	4
39373	1976	-800	-600	0,869	0,698	-1	-1	4	-800	-600	0,691	0,621	-1	-1	4
39393	1977	-800	-600	0,869	0,698	-1	-1	4	-800	-600	0,691	0,621	-1	-1	4
39413	1978	194	394	0,869	0,698	651,855	3,43	0	168	291	0,691	0,621	663,792	2,879	0
39433	1979	-800	-600	0,869	0,698	-1	-1	4	-800	-600	0,691	0,621	-1	-1	4
39452	1980	-800	-600	0,869	0,698	-1	-1	4	-800	-600	0,691	0,621	-1	-1	4
39472	1981	-800	-600	0,869	0,699	-1	-1	4	-800	-600	0,692	0,621	-1	-1	4
39492	1982	-800	-600	0,869	0,699	-1	-1	4	-800	-600	0,692	0,621	-1	-1	4
39512	1983	-800	-600	0,869	0,699	-1	-1	4	-800	-600	0,692	0,621	-1	-1	4
39532	1984	-800	-600	0,869	0,699	-1	-1	4	-800	-600	0,692	0,621	-1	-1	4
[truncated: 7,292 more rows]
