# Supplementary material for: Perception of Individual and Joint Action in Infants and Adults
Source: PLoS One. 2014 Sep 9;9(9):e107450. doi: 10.1371/journal.pone.0107450 (PMC4174902; doi:10.1371/journal.pone.0107450)
Supplement: Data S1 — Raw files of eye tracking data of all participants. (ZIP) [file pone.0107450.s001.zip › Turmbau2012b_12_25.csv]

Data properties:
Recording date: 11.07.2012
Recording time : 13:15:42:468 (corresponds to time 0)
Study: Turmbau2012b
Subject: Turmbau2012b_12_25
Recording: Turmbau2012b_12_25
Screen resolution: 800 x 600
Coordinate unit: Pixels
Filter settings:
Eye: Average
Fixation radius: 30
Min duration: 100
Timestamp	Number	GazepointX (L)	GazepointY (L)	CamX (L)	CamY (L)	Distance (L)	Pupil (L)	Validity (L)	GazepointX (R)	GazepointY (R)	CamX (R)	CamY (R)	Distance (R)	Pupil (R)	Validity (R)	Fixation	GazepointX	GazepointY	Event	Event Key	Data 1	Data 2	Description
5	1	715	620	0,528	0,518	547,475	3,245	0	706	594	0,295	0,496	539,654	3,319	0
25	2	753	630	0,526	0,521	547,475	3,259	0	706	604	0,293	0,498	539,654	3,277	0
45	3	690	633	0,524	0,523	547,475	3,394	0	703	594	0,291	0,501	539,654	3,318	0
65	4	719	636	0,524	0,525	543,374	3,297	0	703	598	0,291	0,503	538,768	3,298	0
85	5	482	681	0,525	0,528	543,374	3,3	0	405	683	0,293	0,507	538,768	3,428	0
105	6	460	687	0,526	0,529	543,374	3,437	0	-800	-600	0,526	0,529	-1	-1	4
125	7	445	688	0,526	0,53	543,374	3,293	0	383	687	0,292	0,511	538,768	3,374	0	1	420	686
145	8	444	689	0,526	0,53	543,374	3,362	0	383	683	0,292	0,512	538,768	3,369	0	1	420	686
165	9	441	689	0,526	0,531	538,024	3,367	0	383	683	0,292	0,513	539,414	3,373	0	1	420	686
185	10	455	683	0,527	0,532	538,024	3,339	0	388	686	0,292	0,516	539,414	3,329	0	1	420	686
205	11	440	686	0,528	0,533	538,024	3,315	0	-800	-600	0,528	0,533	-1	-1	4	1	420	686
225	12	440	692	0,528	0,534	538,024	3,291	0	387	686	0,293	0,519	539,414	3,356	0	1	420	686
245	13	449	690	0,529	0,534	538,024	3,308	0	-800	-600	0,529	0,534	-1	-1	4
265	14	441	692	0,529	0,535	537,386	3,294	0	-800	-600	0,294	0,521	-1	-1	4
287	15	442	687	0,529	0,536	537,386	3,261	0	-800	-600	0,529	0,536	-1	-1	4
304	16	450	681	0,529	0,537	537,386	3,264	0	383	686	0,293	0,524	538,061	3,329	0
324	17	-800	-600	-1	-1	-1	-1	4	-800	-600	-1	-1	-1	-1	4
344	18	398	647	0,527	0,537	537,386	3,304	0	388	627	0,292	0,524	538,061	3,322	0
364	19	391	636	0,526	0,536	540,458	3,333	0	388	626	0,291	0,523	542,467	3,348	0
384	20	382	625	0,526	0,537	540,458	3,324	0	376	622	0,29	0,524	542,467	3,318	0
393								5							5				ShowAVI	8	0	0	atFish.avi
404	21	-800	-600	-1	-1	-1	-1	4	-800	-600	-1	-1	-1	-1	4
424	22	386	624	0,524	0,537	540,458	3,359	0	377	619	0,289	0,523	542,467	3,353	0
444	23	387	634	0,524	0,537	540,458	3,304	0	387	607	0,289	0,523	542,467	3,405	0
464	24	389	635	0,524	0,537	539,055	3,305	0	389	604	0,288	0,522	545,708	3,446	0
484	25	387	631	0,525	0,537	539,055	3,289	0	373	615	0,289	0,522	545,708	3,421	0
504	26	386	630	0,525	0,537	539,055	3,353	0	-800	-600	0,525	0,537	-1	-1	4
524	27	-800	-600	-1	-1	-1	-1	4	-800	-600	-1	-1	-1	-1	4
544	28	383	632	0,526	0,537	539,055	3,296	0	381	622	0,29	0,52	545,708	3,387	0	2	383	625
564	29	382	632	0,527	0,536	538,902	3,318	0	381	622	0,291	0,52	544,176	3,378	0	2	383	625
583	30	385	626	0,527	0,536	538,902	3,245	0	379	617	0,291	0,52	544,176	3,341	0	2	383	625
603	31	391	632	0,527	0,536	538,902	3,325	0	383	614	0,291	0,52	544,176	3,378	0	2	383	625
623	32	386	634	0,527	0,535	538,902	3,283	0	378	615	0,291	0,52	544,176	3,306	0	2	383	625
643	33	390	623	0,527	0,535	538,902	3,352	0	-800	-600	0,527	0,535	-1	-1	4	2	383	625
663	34	388	626	0,527	0,534	540,419	3,356	0	-800	-600	0,291	0,519	-1	-1	4	2	383	625
683	35	-800	-600	0,291	0,52	-1	-1	4	379	619	0,291	0,52	543,381	3,414	0	2	383	625
703	36	390	636	0,526	0,535	540,419	3,372	0	-800	-600	0,526	0,535	-1	-1	4	2	383	625
723	37	389	631	0,526	0,535	540,419	3,372	0	-800	-600	0,526	0,535	-1	-1	4	2	383	625
743	38	383	633	0,525	0,535	540,419	3,359	0	372	622	0,289	0,52	543,381	3,382	0	2	383	625
763	39	380	634	0,525	0,534	539,053	3,347	0	372	622	0,288	0,519	543,639	3,384	0	2	383	625
783	40	379	631	0,524	0,535	539,053	3,384	0	367	617	0,287	0,52	543,639	3,331	0	2	383	625
804	41	387	631	0,523	0,535	539,053	3,349	0	384	617	0,287	0,52	543,639	3,404	0	2	383	625
823	42	390	630	0,522	0,535	539,053	3,375	0	373	621	0,285	0,52	543,639	3,348	0	2	383	625
844	43	411	523	0,52	0,533	539,053	3,49	0	434	535	0,284	0,517	543,639	3,472	0
863	44	419	508	0,518	0,529	550,698	3,56	0	447	528	0,282	0,512	547,402	3,5	0
884	45	409	260	0,517	0,526	550,698	3,393	0	436	276	0,282	0,509	547,402	3,318	0	3	420	254
902	46	423	267	0,516	0,524	550,698	3,431	0	432	276	0,28	0,506	547,402	3,275	0	3	420	254
922	47	415	250	0,515	0,522	550,698	3,419	0	422	262	0,279	0,503	547,402	3,311	0	3	420	254
942	48	421	252	0,515	0,518	550,698	3,401	0	426	259	0,279	0,5	547,402	3,377	0	3	420	254
965	49	418	255	0,514	0,514	549,068	3,408	0	421	254	0,278	0,495	547,594	3,37	0	3	420	254
982	50	418	257	0,514	0,511	549,068	3,395	0	420	265	0,278	0,492	547,594	3,268	0	3	420	254
1006	51	424	254	0,514	0,507	549,068	3,437	0	421	252	0,278	0,489	547,594	3,275	0	3	420	254
1022	52	425	250	0,514	0,504	549,068	3,39	0	419	250	0,278	0,486	547,594	3,264	0	3	420	254
1044	53	426	261	0,514	0,501	549,068	3,438	0	420	257	0,278	0,484	547,594	3,241	0	3	420	254
1062	54	427	259	0,514	0,497	549,059	3,422	0	419	260	0,277	0,482	546,69	3,235	0	3	420	254
1084	55	418	259	0,514	0,496	549,059	3,337	0	417	251	0,277	0,481	546,69	3,263	0	3	420	254
1102	56	416	253	0,513	0,494	549,059	3,267	0	413	250	0,277	0,48	546,69	3,274	0	3	420	254
1124	57	424	260	0,512	0,492	549,059	3,341	0	417	244	0,276	0,479	546,69	3,208	0	3	420	254
1142	58	427	249	0,511	0,491	549,059	3,332	0	423	251	0,275	0,478	546,69	3,174	0	3	420	254
1164	59	428	247	0,51	0,488	551,296	3,328	0	423	247	0,274	0,476	548,114	3,164	0	3	420	254
1181	60	424	247	0,508	0,487	551,296	3,392	0	417	250	0,273	0,475	548,114	3,272	0	3	420	254
1204	61	423	255	0,507	0,485	551,296	3,431	0	419	249	0,271	0,474	548,114	3,271	0	3	420	254
1221	62	425	248	0,505	0,482	551,296	3,444	0	418	244	0,27	0,472	548,114	3,27	0	3	420	254
1244	63	421	249	0,504	0,48	551,296	3,374	0	415	255	0,269	0,47	548,114	3,28	0	3	420	254
1261	64	421	248	0,503	0,477	554,281	3,413	0	416	250	0,268	0,467	550,531	3,294	0	3	420	254
1281	65	421	251	0,503	0,476	554,281	3,465	0	424	252	0,268	0,466	550,531	3,31	0	3	420	254
1301	66	423	266	0,502	0,475	554,281	3,383	0	421	249	0,268	0,464	550,531	3,287	0	3	420	254
1321	67	419	261	0,502	0,473	554,281	3,315	0	421	253	0,268	0,463	550,531	3,221	0	3	420	254
1341	68	410	267	0,502	0,471	554,281	3,43	0	423	255	0,268	0,461	550,531	3,239	0	3	420	254
1361	69	410	267	0,503	0,469	554,141	3,369	0	421	254	0,268	0,459	551,239	3,261	0	3	420	254
1381	70	464	221	0,502	0,468	554,141	3,348	0	468	237	0,268	0,458	551,239	3,259	0
1401	71	-800	-600	0,268	0,457	-1	-1	4	503	231	0,268	0,457	551,239	3,236	0	4	501	234
1421	72	511	231	0,502	0,465	554,141	3,299	0	505	217	0,268	0,455	551,239	3,24	0	4	501	234
1441	73	510	226	0,502	0,463	554,141	3,329	0	500	238	0,268	0,454	551,239	3,232	0	4	501	234
1460	74	511	222	0,502	0,461	556,831	3,345	0	501	229	0,268	0,452	552,8	3,241	0	4	501	234
1480	75	-800	-600	0,268	0,452	-1	-1	4	503	234	0,268	0,452	552,8	3,178	0	4	501	234
1500	76	509	230	0,501	0,46	556,831	3,419	0	494	224	0,268	0,452	552,8	3,237	0	4	501	234
1520	77	501	239	0,501	0,459	556,831	3,313	0	499	228	0,268	0,451	552,8	3,244	0	4	501	234
1540	78	493	244	0,5	0,459	556,831	3,347	0	496	237	0,267	0,451	552,8	3,275	0	4	501	234
1560	79	486	245	0,5	0,457	558,915	3,392	0	501	230	0,267	0,45	555,45	3,306	0	4	501	234
1580	80	501	241	0,5	0,457	558,915	3,278	0	501	224	0,267	0,45	555,45	3,268	0	4	501	234
1600	81	507	236	0,5	0,457	558,915	3,31	0	497	230	0,267	0,45	555,45	3,234	0	4	501	234
1620	82	-800	-600	0,267	0,45	-1	-1	4	503	225	0,267	0,45	555,45	3,244	0	4	501	234
1640	83	503	230	0,5	0,456	558,915	3,361	0	500	232	0,267	0,449	555,45	3,173	0	4	501	234
1660	84	503	229	0,501	0,455	559,556	3,365	0	500	230	0,268	0,448	556,812	3,164	0	4	501	234
1680	85	505	237	0,501	0,456	559,556	3,298	0	500	234	0,268	0,449	556,812	3,186	0	4	501	234
1700	86	506	241	0,502	0,456	559,556	3,292	0	504	225	0,269	0,449	556,812	3,223	0	4	501	234
1720	87	506	245	0,503	0,457	559,556	3,327	0	505	226	0,27	0,449	556,812	3,259	0	4	501	234
1740	88	496	238	0,503	0,457	559,556	3,376	0	499	237	0,271	0,449	556,812	3,289	0	4	501	234
1760	89	495	241	0,504	0,457	559,705	3,39	0	500	234	0,271	0,448	556,021	3,315	0	4	501	234
1779	90	502	242	0,505	0,458	559,705	3,402	0	501	230	0,272	0,449	556,021	3,285	0	4	501	234
1799	91	499	252	0,506	0,458	559,705	3,346	0	497	243	0,273	0,449	556,021	3,258	0	4	501	234
1819	92	505	240	0,506	0,459	559,705	3,343	0	504	237	0,274	0,449	556,021	3,34	0	4	501	234
1839	93	499	245	0,507	0,459	559,705	3,406	0	503	242	0,274	0,449	556,021	3,279	0	4	501	234
1859	94	501	249	0,507	0,459	557,735	3,383	0	502	244	0,275	0,449	553	3,268	0	4	501	234
1879	95	507	341	0,507	0,461	557,735	3,426	0	497	330	0,275	0,451	553	3,318	0	5	503	339
1899	96	501	339	0,508	0,461	557,735	3,448	0	498	335	0,276	0,451	553	3,345	0	5	503	339
1919	97	503	352	0,509	0,462	557,735	3,545	0	495	335	0,276	0,451	553	3,296	0	5	503	339
1939	98	506	338	0,509	0,462	557,735	3,52	0	502	340	0,276	0,451	553	3,376	0	5	503	339
1959	99	503	343	0,509	0,461	556,982	3,49	0	504	338	0,276	0,45	555,843	3,386	0	5	503	339
1979	100	503	351	0,509	0,462	556,982	3,485	0	501	337	0,277	0,451	555,843	3,352	0	5	503	339
1999	101	511	345	0,51	0,462	556,982	3,516	0	502	338	0,277	0,451	555,843	3,347	0	5	503	339
2019	102	506	350	0,51	0,462	556,982	3,55	0	498	330	0,277	0,45	555,843	3,319	0	5	503	339
2039	103	509	348	0,51	0,461	556,982	3,403	0	492	347	0,277	0,45	555,843	3,388	0	5	503	339
2059	104	507	347	0,51	0,461	556,836	3,42	0	490	346	0,278	0,449	556,119	3,384	0	5	503	339
2078	105	509	344	0,511	0,461	556,836	3,482	0	499	337	0,278	0,45	556,119	3,417	0	5	503	339
2099	106	502	347	0,511	0,461	556,836	3,558	0	503	334	0,278	0,449	556,119	3,382	0	5	503	339
2118	107	507	338	0,511	0,461	556,836	3,508	0	496	337	0,279	0,449	556,119	3,38	0	5	503	339
2138	108	508	347	0,511	0,461	556,836	3,488	0	501	338	0,279	0,449	556,119	3,398	0	5	503	339
2158	109	506	343	0,512	0,46	557,919	3,521	0	499	335	0,279	0,448	557,789	3,388	0	5	503	339
2178	110	505	348	0,512	0,461	557,919	3,52	0	502	338	0,279	0,448	557,789	3,397	0	5	503	339
2198	111	513	343	0,512	0,461	557,919	3,437	0	496	334	0,28	0,448	557,789	3,395	0	5	503	339
2218	112	513	338	0,512	0,46	557,919	3,402	0	499	336	0,28	0,448	557,789	3,347	0	5	503	339
2238	113	508	345	0,512	0,46	557,919	3,398	0	497	336	0,28	0,447	557,789	3,344	0	5	503	339
2258	114	511	342	0,513	0,46	556,9	3,389	0	498	338	0,28	0,446	556,053	3,331	0	5	503	339
2278	115	509	342	0,513	0,46	556,9	3,414	0	499	330	0,28	0,447	556,053	3,309	0	5	503	339
2298	116	506	355	0,513	0,46	556,9	3,421	0	503	340	0,281	0,447	556,053	3,325	0	5	503	339
2318	117	502	345	0,513	0,459	556,9	3,325	0	492	336	0,281	0,446	556,053	3,343	0	5	503	339
2338	118	512	340	0,514	0,459	556,9	3,362	0	503	327	0,281	0,446	556,053	3,293	0	5	503	339
2358	119	510	342	0,514	0,458	558,595	3,346	0	499	330	0,281	0,445	556,789	3,309	0	5	503	339
2377	120	510	336	0,514	0,459	558,595	3,375	0	497	332	0,282	0,445	556,789	3,294	0	5	503	339
2397	121	509	337	0,514	0,458	558,595	3,431	0	496	336	0,282	0,445	556,789	3,305	0	5	503	339
2417	122	507	333	0,514	0,458	558,595	3,369	0	495	341	0,282	0,445	556,789	3,316	0	5	503	339
2437	123	510	340	0,514	0,458	558,595	3,29	0	499	328	0,282	0,444	556,789	3,214	0	5	503	339
2457	124	509	340	0,515	0,457	558,059	3,292	0	499	329	0,282	0,443	558,334	3,224	0	5	503	339
2477	125	511	337	0,514	0,457	558,059	3,279	0	513	333	0,282	0,443	558,334	3,145	0	5	503	339
2497	126	555	314	0,514	0,456	558,059	3,193	0	549	305	0,282	0,443	558,334	3,18	0	6	542	290
2517	127	563	307	0,513	0,456	558,059	3,249	0	554	304	0,282	0,442	558,334	3,2	0	6	542	290
2537	128	567	305	0,513	0,456	558,059	3,239	0	553	293	0,282	0,442	558,334	3,222	0	6	542	290
2557	129	573	299	0,513	0,456	560,084	3,24	0	551	293	0,282	0,442	555,221	3,225	0	6	542	290
2577	130	555	308	0,513	0,456	560,084	3,196	0	542	315	0,282	0,442	555,221	3,227	0	6	542	290
2597	131	562	294	0,513	0,456	560,084	3,196	0	543	302	0,282	0,442	555,221	3,036	0	6	542	290
2617	132	551	310	0,514	0,457	560,084	3,197	0	539	309	0,282	0,443	555,221	3,132	0	6	542	290
2637	133	-800	-600	0,282	0,443	-1	-1	4	543	292	0,282	0,443	555,221	3,045	0	6	542	290
2656	134	-800	-600	0,514	0,457	-1	-1	4	542	291	0,282	0,443	555,436	3,082	0	6	542	290
2677	135	562	302	0,514	0,458	560,119	3,191	0	539	317	0,283	0,443	555,436	3,048	0	6	542	290
2696	136	549	330	0,515	0,458	560,119	3,126	0	546	316	0,283	0,444	555,436	3,192	0	6	542	290
2716	137	567	302	0,515	0,459	560,119	3,25	0	547	303	0,283	0,444	555,436	3,012	0	6	542	290
2736	138	559	298	0,515	0,459	560,119	3,179	0	543	310	0,283	0,444	555,436	3,015	0	6	542	290
2756	139	557	305	0,515	0,459	560,234	3,177	0	548	304	0,283	0,444	556,561	3,023	0	6	542	290
2776	140	555	303	0,515	0,46	560,234	3,147	0	540	297	0,283	0,445	556,561	3,092	0	6	542	290
2796	141	560	307	0,515	0,46	560,234	3,212	0	552	301	0,283	0,445	556,561	3,066	0	6	542	290
2816	142	533	303	0,515	0,46	560,234	3,449	0	535	287	0,284	0,445	556,561	3,14	0	6	542	290
2836	143	544	268	0,515	0,46	560,234	3,164	0	537	274	0,284	0,445	556,561	3,094	0	6	542	290
2856	144	539	265	0,515	0,46	560,896	3,26	0	538	272	0,284	0,444	555,713	3,096	0	6	542	290
2876	145	545	285	0,516	0,46	560,896	3,083	0	525	284	0,284	0,445	555,713	3,054	0	6	542	290
2896	146	534	286	0,516	0,46	560,896	3,188	0	526	279	0,284	0,445	555,713	3,181	0	6	542	290
2916	147	526	310	0,516	0,461	560,896	3,623	0	528	280	0,284	0,445	555,713	3,131	0	6	542	290
2936	148	526	304	0,516	0,46	560,896	3,35	0	539	272	0,284	0,445	555,713	3,091	0	6	542	290
2956	149	526	311	0,516	0,46	561,589	3,553	0	541	270	0,284	0,444	555,333	3,142	0	6	542	290
2975	150	533	268	0,516	0,46	561,589	3,19	0	512	279	0,285	0,445	555,333	3,179	0	6	542	290
2995	151	546	276	0,517	0,46	561,589	3,124	0	-800	-600	0,517	0,46	-1	-1	4	6	542	290
3015	152	555	270	0,517	0,46	561,589	3,199	0	534	286	0,285	0,444	555,333	3,076	0	6	542	290
3035	153	538	271	0,517	0,46	561,589	3,203	0	532	275	0,285	0,444	555,333	3,01	0	6	542	290
3055	154	547	273	0,517	0,459	560,556	3,202	0	532	274	0,285	0,443	555,878	3,013	0	6	542	290
3075	155	548	267	0,517	0,459	560,556	3,192	0	531	285	0,286	0,443	555,878	2,999	0	6	542	290
3095	156	540	274	0,517	0,459	560,556	3,23	0	535	274	0,286	0,443	555,878	2,926	0	6	542	290
3115	157	541	296	0,517	0,458	560,556	3,15	0	526	289	0,286	0,442	555,878	3,096	0	6	542	290
3135	158	-800	-600	0,286	0,442	-1	-1	4	532	269	0,286	0,442	555,878	3,071	0	6	542	290
3151								5							5				Keyboard	3	39	0	Right
3155	159	-800	-600	0,518	0,456	-1	-1	4	533	269	0,287	0,44	558,532	3,097	0	6	542	290
3175	160	470	173	0,518	0,455	561,575	3,233	0	476	177	0,287	0,44	558,532	3,062	0	7	473	182
3195	161	474	175	0,518	0,455	561,575	3,132	0	471	180	0,287	0,439	558,532	3,115	0	7	473	182
3215	162	483	164	0,519	0,454	561,575	3,184	0	470	176	0,288	0,439	558,532	3,094	0	7	473	182
3235	163	473	181	0,519	0,454	561,575	3,15	0	469	181	0,288	0,438	558,532	3,086	0	7	473	182
3254	164	475	186	0,519	0,453	557,355	3,15	0	468	181	0,288	0,437	557,805	3,074	0	7	473	182
3274	165	476	176	0,519	0,453	557,355	3,127	0	467	180	0,288	0,437	557,805	3,158	0	7	473	182
3294	166	484	187	0,519	0,453	557,355	3,091	0	465	180	0,288	0,437	557,805	2,947	0	7	473	182
3314	167	477	182	0,519	0,453	557,355	3,124	0	469	175	0,288	0,437	557,805	2,992	0	7	473	182
3334	168	-800	-600	0,289	0,436	-1	-1	4	472	178	0,289	0,436	557,805	3,101	0	7	473	182
3354	169	-800	-600	0,52	0,451	-1	-1	4	473	176	0,289	0,435	558,327	3,004	0	7	473	182
3374	170	469	175	0,52	0,451	558,723	3,163	0	477	175	0,289	0,435	558,327	3,057	0	7	473	182
3394	171	472	180	0,52	0,451	558,723	3,095	0	476	180	0,289	0,435	558,327	3,079	0	7	473	182
3414	172	474	181	0,52	0,451	558,723	3,1	0	471	176	0,289	0,435	558,327	3,066	0	7	473	182
3434	173	-800	-600	0,289	0,435	-1	-1	4	471	182	0,289	0,435	558,327	3,039	0	7	473	182
3454	174	-800	-600	0,52	0,45	-1	-1	4	472	183	0,289	0,434	557,527	3,041	0	7	473	182
3474	175	487	167	0,52	0,45	561,086	3,117	0	474	179	0,289	0,434	557,527	3,005	0	7	473	182
3494	176	479	184	0,52	0,45	561,086	3,077	0	474	181	0,289	0,434	557,527	2,989	0	7	473	182
3514	177	476	190	0,52	0,45	561,086	3,084	0	476	176	0,29	0,434	557,527	3,047	0	7	473	182
3534	178	469	185	0,52	0,45	561,086	3,074	0	472	180	0,29	0,433	557,527	3,049	0	7	473	182
3554	179	465	187	0,521	0,449	561,353	3,077	0	472	178	0,29	0,433	558,49	3,056	0	7	473	182
3573	180	475	183	0,521	0,45	561,353	3,055	0	472	183	0,29	0,433	558,49	2,936	0	7	473	182
3593	181	486	183	0,521	0,45	561,353	3,123	0	479	181	0,29	0,433	558,49	2,957	0	7	473	182
3613	182	481	174	0,521	0,449	561,353	3,135	0	475	179	0,29	0,433	558,49	3,102	0	7	473	182
3633	183	477	179	0,521	0,449	561,353	3,098	0	475	177	0,29	0,433	558,49	3,003	0	7	473	182
3653	184	481	177	0,521	0,448	561,33	3,094	0	474	176	0,29	0,432	558,399	3,055	0	7	473	182
3673	185	476	188	0,521	0,449	561,33	3,063	0	475	183	0,291	0,432	558,399	3,064	0	7	473	182
3693	186	468	185	0,521	0,449	561,33	3,08	0	475	182	0,291	0,432	558,399	3,032	0	7	473	182
3700								5							5				ShowAVI	8	0	0	single.avi
3713	187	472	192	0,521	0,449	561,33	3,067	0	472	185	0,291	0,432	558,399	3,048	0	7	473	182
3733	188	473	184	0,522	0,448	561,33	3,065	0	479	174	0,291	0,431	558,399	3,032	0	7	473	182
3753	189	469	189	0,522	0,447	560,033	3,063	0	479	172	0,291	0,43	559,616	3,043	0	7	473	182
3773	190	479	188	0,522	0,448	560,033	3,112	0	470	181	0,292	0,43	559,616	3,078	0	7	473	182
3793	191	474	187	0,522	0,447	560,033	3,159	0	468	176	0,292	0,43	559,616	3,171	0	7	473	182
3813	192	473	182	0,522	0,447	560,033	3,163	0	475	187	0,292	0,429	559,616	2,98	0	7	473	182
3833	193	474	203	0,523	0,446	560,033	3,166	0	-800	-600	0,523	0,446	-1	-1	4	7	473	182
3853	194	475	196	0,523	0,445	563,964	3,191	0	-800	-600	0,293	0,428	-1	-1	4	7	473	182
3872	195	477	194	0,523	0,445	563,964	3,125	0	473	184	0,293	0,428	561,172	3,131	0	7	473	182
3892	196	474	176	0,523	0,445	563,964	3,108	0	467	178	0,293	0,427	561,172	3,082	0	7	473	182
3912	197	475	185	0,523	0,444	563,964	3,172	0	472	224	0,293	0,427	561,172	2,965	0	7	473	182
3932	198	478	189	0,523	0,444	563,964	3,082	0	466	189	0,294	0,426	561,172	3,104	0	7	473	182
3952	199	477	181	0,524	0,442	564,479	3,098	0	468	197	0,294	0,425	561,29	3,049	0	7	473	182
3972	200	479	196	0,524	0,442	564,479	3,211	0	471	184	0,294	0,425	561,29	3,022	0	7	473	182
3992	201	475	185	0,524	0,442	564,479	3,28	0	468	185	0,294	0,424	561,29	3,157	0	7	473	182
4012	202	473	191	0,524	0,441	564,479	3,14	0	472	183	0,295	0,424	561,29	3,052	0	7	473	182
4032	203	-800	-600	-1	-1	-1	-1	4	-800	-600	-1	-1	-1	-1	4
4052	204	-800	-600	0,524	0,44	-1	-1	4	-800	-600	0,295	0,423	-1	-1	4
4072	205	471	186	0,525	0,441	565,191	3,208	0	469	167	0,295	0,424	562,934	3,174	0	8	475	186
4092	206	477	180	0,525	0,441	565,191	3,111	0	470	178	0,296	0,423	562,934	3,164	0	8	475	186
4112	207	470	181	0,525	0,441	565,191	3,072	0	-800	-600	0,525	0,441	-1	-1	4	8	475	186
4132	208	479	188	0,525	0,441	565,191	3,111	0	-800	-600	0,525	0,441	-1	-1	4	8	475	186
4152	209	478	188	0,525	0,44	564,232	3,093	0	-800	-600	0,296	0,423	-1	-1	4	8	475	186
4171	210	480	201	0,525	0,44	564,232	3,117	0	473	202	0,297	0,423	563,041	2,983	0	8	475	186
4191	211	476	184	0,526	0,44	564,232	3,11	0	469	175	0,297	0,423	563,041	3,057	0	8	475	186
4211	212	-800	-600	-1	-1	-1	-1	4	-800	-600	-1	-1	-1	-1	4
4231	213	486	184	0,526	0,44	564,232	3,127	0	462	177	0,297	0,423	563,041	3,105	0	9	475	183
4251	214	486	182	0,526	0,44	565,33	3,133	0	459	174	0,297	0,422	565,109	3,14	0	9	475	183
4271	215	481	182	0,526	0,44	565,33	3,149	0	472	176	0,297	0,423	565,109	3,109	0	9	475	183
4291	216	474	191	0,527	0,44	565,33	3,162	0	466	172	0,298	0,423	565,109	3,074	0	9	475	183
4311	217	483	174	0,527	0,441	565,33	3,106	0	470	177	0,298	0,423	565,109	3,062	0	9	475	183
4331	218	472	200	0,527	0,441	565,33	3,013	0	-800	-600	0,527	0,441	-1	-1	4	9	475	183
4351	219	474	195	0,528	0,44	566,729	3,001	0	-800	-600	0,299	0,422	-1	-1	4	9	475	183
4371	220	485	183	0,528	0,441	566,729	3,125	0	475	186	0,299	0,423	563,17	2,997	0	9	475	183
4391	221	476	179	0,528	0,441	566,729	3,182	0	-800	-600	0,528	0,441	-1	-1	4	9	475	183
4411	222	477	175	0,528	0,441	566,729	3,209	0	-800	-600	0,528	0,441	-1	-1	4	9	475	183
4431	223	439	237	0,528	0,442	566,729	3,237	0	434	249	0,3	0,424	563,17	3,022	0
4450	224	432	239	0,528	0,443	566,608	3,263	0	435	242	0,301	0,425	568,197	3,048	0
4470	225	415	338	0,529	0,444	566,608	3,068	0	407	338	0,301	0,426	568,197	3,125	0	10	412	353
4490	226	414	350	0,529	0,444	566,608	3,108	0	397	344	0,301	0,426	568,197	3,098	0	10	412	353
4510	227	413	362	0,529	0,445	566,608	3,13	0	416	352	0,301	0,426	568,197	3,079	0	10	412	353
4530	228	413	359	0,529	0,445	566,608	3,237	0	400	354	0,301	0,426	568,197	3,059	0	10	412	353
4550	229	414	357	0,529	0,445	565,307	3,269	0	408	356	0,301	0,426	568,766	3,042	0	10	412	353
4570	230	421	348	0,529	0,445	565,307	3,146	0	396	357	0,301	0,427	568,766	3,103	0	10	412	353
4590	231	417	359	0,529	0,446	565,307	3,132	0	411	329	0,301	0,427	568,766	3,045	0	10	412	353
4610	232	417	360	0,529	0,446	565,307	3,155	0	407	354	0,301	0,428	568,766	3,183	0	10	412	353
4630	233	418	367	0,529	0,446	565,307	3,171	0	404	352	0,3	0,428	568,766	3,087	0	10	412	353
4650	234	419	369	0,529	0,446	565,664	3,174	0	411	344	0,3	0,428	567,89	3,087	0	10	412	353
4670	235	415	355	0,529	0,447	565,664	3,079	0	411	355	0,3	0,429	567,89	3,061	0	10	412	353
4690	236	425	354	0,528	0,447	565,664	3,054	0	413	347	0,3	0,429	567,89	3,031	0	10	412	353
4710	237	421	353	0,528	0,447	565,664	3,11	0	415	344	0,299	0,43	567,89	2,962	0	10	412	353
4730	238	413	354	0,528	0,448	565,664	3,194	0	411	347	0,299	0,43	567,89	3,06	0	10	412	353
4749	239	417	353	0,527	0,448	565,641	3,205	0	412	346	0,298	0,43	567,257	3,025	0	10	412	353
4770	240	411	360	0,527	0,448	565,641	3,215	0	407	361	0,298	0,431	567,257	3,258	0	10	412	353
4789	241	429	360	0,526	0,448	565,641	3,116	0	414	364	0,297	0,432	567,257	3,156	0	10	412	353
4809	242	480	355	0,525	0,449	565,641	3,108	0	447	389	0,296	0,432	567,257	3,346	0	11	479	370
4829	243	488	378	0,524	0,449	565,641	3,167	0	475	367	0,296	0,432	567,257	3,121	0	11	479	370
4849	244	496	379	0,524	0,448	564,38	3,105	0	492	378	0,295	0,432	565,438	3,164	0	11	479	370
4869	245	482	380	0,523	0,449	564,38	3,129	0	471	369	0,295	0,433	565,438	3,064	0	11	479	370
4889	246	479	373	0,523	0,449	564,38	3,173	0	471	358	0,294	0,433	565,438	2,995	0	11	479	370
4909	247	477	372	0,523	0,449	564,38	3,124	0	461	368	0,294	0,434	565,438	2,961	0	11	479	370
4929	248	485	366	0,522	0,45	564,38	3,092	0	478	366	0,293	0,434	565,438	3,097	0	11	479	370
4949	249	483	361	0,522	0,45	566,638	3,11	0	476	363	0,293	0,434	564,765	3,053	0	11	479	370
4969	250	476	371	0,522	0,451	566,638	3,174	0	464	368	0,293	0,436	564,765	3,12	0	11	479	370
4989	251	485	377	0,521	0,452	566,638	3,157	0	461	378	0,293	0,436	564,765	3,163	0	11	479	370
5009	252	-800	-600	0,292	0,437	-1	-1	4	492	372	0,292	0,437	564,765	2,989	0	11	479	370
5029	253	537	390	0,52	0,454	566,638	3,043	0	536	366	0,291	0,439	564,765	2,959	0
5049	254	538	389	0,519	0,454	567,832	3,049	0	548	370	0,29	0,439	563,832	2,924	0
5068	255	520	437	0,519	0,455	567,832	2,934	0	524	385	0,29	0,44	563,832	3,004	0	12	529	386
5088	256	531	390	0,519	0,455	567,832	3,053	0	528	427	0,29	0,441	563,832	2,771	0	12	529	386
5108	257	544	378	0,518	0,456	567,832	3,103	0	534	383	0,289	0,442	563,832	2,964	0	12	529	386
5128	258	538	383	0,518	0,457	567,832	3,23	0	530	382	0,289	0,442	563,832	3,16	0	12	529	386
5148	259	542	380	0,518	0,457	563,872	3,284	0	532	381	0,288	0,443	563,419	3,102	0	12	529	386
5168	260	532	416	0,517	0,458	563,872	2,96	0	514	391	0,288	0,444	563,419	3,136	0	12	529	386
5188	261	532	414	0,517	0,459	563,872	3,229	0	536	357	0,287	0,445	563,419	3,096	0	12	529	386
5208	262	529	381	0,516	0,46	563,872	3,191	0	526	375	0,287	0,446	563,419	2,981	0	12	529	386
5228	263	-800	-600	0,286	0,446	-1	-1	4	520	388	0,286	0,446	563,419	3,003	0	12	529	386
5248	264	-800	-600	0,515	0,46	-1	-1	4	529	376	0,285	0,447	562,759	3,022	0	12	529	386
5268	265	542	388	0,514	0,461	563,537	3,132	0	529	388	0,285	0,448	562,759	2,92	0	12	529	386
5288	266	533	391	0,514	0,461	563,537	3,02	0	531	370	0,284	0,449	562,759	3,068	0	12	529	386
5308	267	530	399	0,513	0,462	563,537	3,393	0	516	392	0,283	0,449	562,759	2,999	0	12	529	386
5328	268	535	393	0,512	0,462	563,537	3,121	0	523	364	0,282	0,45	562,759	2,995	0	12	529	386
5347	269	534	397	0,512	0,46	562,317	3,151	0	519	371	0,282	0,448	561,45	2,985	0	12	529	386
5367	270	467	300	0,511	0,46	562,317	3,075	0	481	264	0,282	0,449	561,45	2,853	0	13	490	261
5387	271	496	260	0,51	0,46	562,317	3,003	0	484	260	0,281	0,449	561,45	2,854	0	13	490	261
5407	272	493	273	0,51	0,46	562,317	2,929	0	477	259	0,28	0,449	561,45	2,943	0	13	490	261
5427	273	488	252	0,509	0,46	562,317	2,868	0	499	286	0,279	0,45	561,45	2,833	0	13	490	261
5447	274	486	249	0,509	0,459	566,496	2,827	0	500	285	0,278	0,45	562,025	2,856	0	13	490	261
5467	275	-800	-600	0,278	0,452	-1	-1	4	476	274	0,278	0,452	562,025	2,838	0	13	490	261
5487	276	500	256	0,508	0,462	566,496	2,932	0	482	246	0,277	0,454	562,025	2,909	0	13	490	261
5507	277	507	246	0,507	0,464	566,496	3,093	0	477	255	0,277	0,456	562,025	2,908	0	13	490	261
5527	278	507	262	0,507	0,465	566,496	2,995	0	480	253	0,277	0,457	562,025	2,887	0	13	490	261
5547	279	506	262	0,507	0,465	565,283	3,064	0	478	251	0,276	0,458	561,041	2,875	0	13	490	261
5567	280	501	290	0,507	0,467	565,283	3,207	0	493	257	0,276	0,459	561,041	2,854	0	13	490	261
5587	281	495	266	0,507	0,467	565,283	3,061	0	494	246	0,276	0,46	561,041	2,904	0	13	490	261
5607	282	503	258	0,508	0,468	565,283	2,976	0	480	263	0,277	0,46	561,041	2,831	0	13	490	261
5627	283	-800	-600	-1	-1	-1	-1	4	-800	-600	-1	-1	-1	-1	4
5647	284	-800	-600	0,509	0,468	-1	-1	4	-800	-600	0,277	0,46	-1	-1	4
5666	285	488	265	0,509	0,469	562,535	3,015	0	489	282	0,278	0,461	559,637	2,776	0	14	488	261
5686	286	496	270	0,511	0,469	562,535	3,039	0	474	260	0,279	0,461	559,637	2,887	0	14	488	261
5706	287	497	261	0,512	0,47	562,535	3,129	0	487	267	0,28	0,461	559,637	2,918	0	14	488	261
5726	288	494	262	0,513	0,47	562,535	3,078	0	485	253	0,281	0,461	559,637	2,972	0	14	488	261
5746	289	493	264	0,514	0,47	561,55	3,116	0	481	252	0,282	0,46	559,994	3,012	0	14	488	261
5766	290	496	269	0,515	0,471	561,55	3,066	0	481	258	0,284	0,461	559,994	2,982	0	14	488	261
5786	291	488	328	0,516	0,471	561,55	3,614	0	486	263	0,285	0,461	559,994	2,9	0
5806	292	489	264	0,517	0,471	561,55	3,015	0	497	261	0,286	0,46	559,994	2,889	0	15	491	263
5826	293	492	263	0,518	0,472	561,55	3,111	0	494	264	0,286	0,46	559,994	3,041	0	15	491	263
5846	294	489	261	0,518	0,472	562,833	3,246	0	491	263	0,287	0,46	560,791	3,007	0	15	491	263
5866	295	509	261	0,518	0,473	562,833	2,992	0	485	265	0,287	0,461	560,791	2,981	0	15	491	263
5886	296	498	262	0,518	0,473	562,833	3,034	0	485	261	0,287	0,461	560,791	2,893	0	15	491	263
5906	297	493	262	0,518	0,473	562,833	3,047	0	488	262	0,287	0,461	560,791	2,979	0	15	491	263
5926	298	490	259	0,517	0,473	562,833	3,08	0	477	270	0,287	0,461	560,791	2,863	0	15	491	263
5945	299	487	258	0,516	0,473	564,088	3,106	0	478	268	0,286	0,461	561,433	2,885	0	15	491	263
5965	300	493	270	0,516	0,473	564,088	3,008	0	487	267	0,285	0,461	561,433	2,849	0	15	491	263
5985	301	490	275	0,515	0,473	564,088	3,036	0	480	262	0,284	0,461	561,433	2,917	0	15	491	263
6005	302	504	272	0,514	0,472	564,088	2,963	0	488	258	0,283	0,462	561,433	2,981	0	15	491	263
6025	303	502	259	0,512	0,472	564,088	3,108	0	494	263	0,282	0,462	561,433	2,939	0	15	491	263
6045	304	502	258	0,51	0,472	565,929	3,121	0	492	266	0,28	0,462	559,085	2,956	0	15	491	263
6065	305	575	291	0,509	0,473	565,929	3,014	0	550	289	0,279	0,464	559,085	2,905	0	16	555	308
6085	306	591	291	0,508	0,473	565,929	3,257	0	549	290	0,278	0,464	559,085	3,048	0	16	555	308
6105	307	574	308	0,507	0,473	565,929	3,147	0	550	297	0,277	0,465	559,085	2,983	0	16	555	308
6125	308	570	305	0,506	0,473	565,929	3,052	0	544	308	0,276	0,466	559,085	2,988	0	16	555	308
6145	309	572	304	0,505	0,473	564,399	3,141	0	544	310	0,275	0,466	560,463	2,999	0	16	555	308
6165	310	573	305	0,504	0,474	564,399	3,055	0	548	300	0,274	0,467	560,463	2,921	0	16	555	308
6185	311	-800	-600	0,273	0,468	-1	-1	4	548	299	0,273	0,468	560,463	3,02	0	16	555	308
6207	312	565	299	0,502	0,474	564,399	3,223	0	548	310	0,272	0,468	560,463	2,971	0	16	555	308
6225	313	571	293	0,501	0,474	564,399	3,081	0	518	371	0,271	0,468	560,463	3,764	0	16	555	308
6245	314	572	291	0,5	0,473	566,002	3,089	0	516	378	0,27	0,468	560,686	3,873	0	16	555	308
6264	315	569	291	0,499	0,474	566,002	3,092	0	558	293	0,269	0,469	560,686	3,031	0
6284	316	578	291	0,499	0,474	566,002	3,146	0	548	309	0,268	0,469	560,686	2,981	0
6304	317	578	298	0,498	0,474	566,002	3,245	0	553	304	0,268	0,469	560,686	3,052	0
6324	318	612	349	0,496	0,475	566,002	3,16	0	591	331	0,267	0,471	560,686	3,102	0	17	604	366
6344	319	618	359	0,496	0,475	562,767	3,18	0	589	339	0,266	0,471	559,175	3,093	0	17	604	366
6364	320	618	371	0,496	0,476	562,767	3,164	0	595	382	0,266	0,472	559,175	3,235	0	17	604	366
6384	321	606	358	0,496	0,476	562,767	3,1	0	596	376	0,266	0,472	559,175	3,165	0	17	604	366
6404	322	608	370	0,496	0,476	562,767	3,099	0	592	370	0,266	0,472	559,175	3,086	0	17	604	366
6424	323	620	372	0,496	0,476	562,767	3,177	0	595	379	0,266	0,473	559,175	2,983	0	17	604	366
6444	324	616	366	0,496	0,476	565,007	3,158	0	596	373	0,266	0,472	560,75	2,934	0	17	604	366
6464	325	628	354	0,496	0,476	565,007	3,245	0	602	368	0,266	0,473	560,75	3,097	0	17	604	366
6484	326	616	374	0,496	0,476	565,007	3,072	0	598	375	0,266	0,473	560,75	3,161	0	17	604	366
6504	327	616	368	0,496	0,476	565,007	3,281	0	606	360	0,266	0,473	560,75	3,197	0	17	604	366
6523	328	610	372	0,496	0,476	565,007	3,252	0	597	366	0,267	0,473	560,75	3,201	0	17	604	366
6543	329	608	369	0,496	0,475	564,891	3,218	0	598	366	0,267	0,472	559,672	3,199	0	17	604	366
6565	330	615	371	0,496	0,476	564,891	3,231	0	607	363	0,267	0,473	559,672	3,171	0	17	604	366
6583	331	618	358	0,496	0,476	564,891	3,286	0	613	355	0,267	0,473	559,672	3,106	0	17	604	366
6606	332	611	360	0,497	0,476	564,891	3,221	0	600	371	0,267	0,473	559,672	3,106	0	17	604	366
6623	333	-800	-600	0,267	0,473	-1	-1	4	594	372	0,267	0,473	559,672	3,183	0	17	604	366
6646	334	-800	-600	0,497	0,475	-1	-1	4	593	373	0,268	0,472	560,05	3,154	0	17	604	366
6663	335	617	362	0,497	0,476	563,484	3,13	0	601	364	0,268	0,473	560,05	3,193	0	17	604	366
6684	336	614	371	0,498	0,476	563,484	3,193	0	592	373	0,268	0,473	560,05	3,165	0	17	604	366
6703	337	613	352	0,498	0,476	563,484	3,178	0	602	369	0,269	0,473	560,05	3,158	0	17	604	366
6723	338	-800	-600	0,269	0,473	-1	-1	4	595	364	0,269	0,473	560,05	3,213	0	17	604	366
6743	339	-800	-600	0,499	0,475	-1	-1	4	600	367	0,268	0,472	561,034	3,204	0	17	604	366
6764	340	-800	-600	-1	-1	-1	-1	4	-800	-600	-1	-1	-1	-1	4
6783	341	-800	-600	-1	-1	-1	-1	4	-800	-600	-1	-1	-1	-1	4
6804	342	-800	-600	-1	-1	-1	-1	4	-800	-600	-1	-1	-1	-1	4
6823	343	-800	-600	-1	-1	-1	-1	4	-800	-600	-1	-1	-1	-1	4
6862	344	-800	-600	0,499	0,482	-1	-1	4	-800	-600	0,268	0,478	-1	-1	4
6884	345	627	360	0,498	0,483	564,073	3,301	0	593	375	0,268	0,479	558,775	3,337	0
6902	346	616	366	0,498	0,484	564,073	3,265	0	599	362	0,268	0,479	558,775	3,15	0
6924	347	596	369	0,498	0,484	564,073	3,348	0	582	360	0,268	0,479	558,775	3,223	0
6942	348	539	339	0,499	0,483	564,073	3,38	0	533	323	0,269	0,478	558,775	3,239	0	18	521	335
6964	349	521	343	0,499	0,482	562,34	3,38	0	527	310	0,269	0,476	560,303	3,262	0	18	521	335
6982	350	534	335	0,499	0,482	562,34	3,351	0	521	341	0,269	0,476	560,303	3,264	0	18	521	335
7005	351	538	339	0,499	0,481	562,34	3,363	0	518	331	0,269	0,475	560,303	3,241	0	18	521	335
7022	352	526	339	0,499	0,48	562,34	3,298	0	524	331	0,269	0,473	560,303	3,315	0	18	521	335
7045	353	529	343	0,5	0,479	562,34	3,436	0	510	339	0,27	0,472	560,303	3,328	0	18	521	335
7062	354	529	343	0,501	0,478	564,331	3,444	0	511	332	0,271	0,471	561,712	3,349	0	18	521	335
7084	355	526	342	0,502	0,479	564,331	3,426	0	526	321	0,272	0,471	561,712	3,347	0	18	521	335
7102	356	528	339	0,503	0,478	564,331	3,388	0	515	330	0,273	0,47	561,712	3,312	0	18	521	335
7121	357	524	339	0,504	0,477	564,331	3,352	0	504	336	0,275	0,469	561,712	3,358	0	18	521	335
7141	358	528	346	0,506	0,477	564,331	3,442	0	508	331	0,276	0,468	561,712	3,274	0	18	521	335
7161	359	526	346	0,507	0,475	563,277	3,409	0	502	332	0,278	0,466	563,442	3,286	0	18	521	335
7181	360	529	349	0,509	0,475	563,277	3,367	0	511	324	0,279	0,465	563,442	3,207	0	18	521	335
7201	361	530	342	0,51	0,474	563,277	3,354	0	524	329	0,28	0,464	563,442	3,216	0	18	521	335
7221	362	466	368	0,511	0,473	563,277	3,468	0	478	343	0,282	0,463	563,442	3,336	0
7241	363	406	352	0,513	0,473	563,277	3,396	0	402	347	0,284	0,462	563,442	3,298	0	19	377	365
7261	364	381	353	0,514	0,472	564,865	3,43	0	388	347	0,285	0,461	567,561	3,364	0	19	377	365
7281	365	405	350	0,514	0,472	564,865	3,377	0	396	350	0,285	0,461	567,561	3,344	0	19	377	365
7301	366	398	351	0,515	0,472	564,865	3,349	0	394	353	0,285	0,46	567,561	3,358	0	19	377	365
7321	367	403	352	0,515	0,471	564,865	3,354	0	390	351	0,285	0,46	567,561	3,474	0	19	377	365
7341	368	393	362	0,515	0,471	564,865	3,484	0	387	347	0,285	0,459	567,561	3,383	0	19	377	365
7361	369	393	364	0,515	0,471	564,448	3,478	0	384	347	0,285	0,459	567,85	3,432	0	19	377	365
7381	370	402	359	0,515	0,471	564,448	3,488	0	399	347	0,285	0,459	567,85	3,551	0	19	377	365
7401	371	400	346	0,514	0,471	564,448	3,476	0	395	349	0,285	0,459	567,85	3,457	0	19	377	365
7421	372	404	359	0,514	0,471	564,448	3,443	0	391	350	0,285	0,459	567,85	3,48	0	19	377	365
7441	373	402	360	0,514	0,471	564,448	3,459	0	398	354	0,285	0,459	567,85	3,477	0	19	377	365
7460	374	401	356	0,514	0,47	564,496	3,443	0	395	355	0,285	0,458	568,27	3,476	0	19	377	365
7480	375	401	353	0,514	0,471	564,496	3,457	0	392	348	0,285	0,459	568,27	3,425	0	19	377	365
7500	376	398	356	0,514	0,471	564,496	3,438	0	397	358	0,285	0,459	568,27	3,405	0	19	377	365
7520	377	401	349	0,514	0,471	564,496	3,48	0	396	352	0,285	0,459	568,27	3,416	0	19	377	365
7540	378	382	363	0,515	0,472	564,496	3,462	0	376	352	0,285	0,46	568,27	3,415	0	19	377	365
7560	379	380	364	0,515	0,471	563,977	3,46	0	377	353	0,285	0,46	567,014	3,408	0	19	377	365
7580	380	368	366	0,515	0,472	563,977	3,475	0	369	376	0,285	0,46	567,014	3,409	0	19	377	365
7600	381	370	372	0,515	0,472	563,977	3,434	0	369	372	0,285	0,46	567,014	3,48	0	19	377	365
7620	382	371	375	0,515	0,472	563,977	3,522	0	362	369	0,285	0,46	567,014	3,542	0	19	377	365
7640	383	368	375	0,515	0,472	563,977	3,537	0	364	368	0,285	0,46	567,014	3,462	0	19	377	365
7660	384	369	375	0,515	0,471	563,305	3,547	0	362	366	0,286	0,459	568,192	3,484	0	19	377	365
7680	385	368	369	0,515	0,472	563,305	3,48	0	362	371	0,286	0,46	568,192	3,499	0	19	377	365
7700	386	372	376	0,516	0,472	563,305	3,544	0	360	371	0,286	0,459	568,192	3,587	0	19	377	365
7719	387	372	373	0,516	0,471	563,305	3,544	0	364	361	0,286	0,459	568,192	3,461	0	19	377	365
7739	388	378	379	0,516	0,471	563,305	3,625	0	364	375	0,286	0,459	568,192	3,569	0	19	377	365
7759	389	380	376	0,516	0,47	566,196	3,67	0	364	375	0,286	0,458	566,013	3,509	0	19	377	365
7779	390	368	372	0,516	0,47	566,196	3,58	0	368	369	0,286	0,458	566,013	3,545	0	19	377	365
7799	391	369	374	0,516	0,47	566,196	3,615	0	368	369	0,286	0,458	566,013	3,536	0	19	377	365
7819	392	376	373	0,516	0,47	566,196	3,575	0	368	371	0,286	0,458	566,013	3,519	0	19	377	365
7839	393	372	374	0,516	0,469	566,196	3,49	0	367	373	0,286	0,457	566,013	3,428	0	19	377	365
7859	394	375	373	0,516	0,468	566,422	3,491	0	367	371	0,286	0,456	567,946	3,42	0	19	377	365
7879	395	373	372	0,516	0,468	566,422	3,529	0	361	364	0,286	0,456	567,946	3,466	0	19	377	365
7899	396	368	374	0,516	0,468	566,422	3,573	0	362	369	0,286	0,456	567,946	3,565	0	19	377	365
7919	397	369	371	0,516	0,467	566,422	3,557	0	372	367	0,286	0,455	567,946	3,432	0	19	377	365
7939	398	369	369	0,516	0,467	566,422	3,449	0	363	373	0,286	0,455	567,946	3,448	0	19	377	365
7959	399	370	371	0,516	0,466	564,015	3,446	0	366	374	0,287	0,454	567,717	3,462	0	19	377	365
7979	400	372	374	0,516	0,466	564,015	3,468	0	359	371	0,287	0,454	567,717	3,435	0	19	377	365
7999	401	374	373	0,516	0,466	564,015	3,439	0	365	368	0,287	0,454	567,717	3,422	0	19	377	365
8019	402	377	377	0,516	0,465	564,015	3,42	0	365	363	0,287	0,453	567,717	3,401	0	19	377	365
8038	403	382	376	0,516	0,465	564,015	3,511	0	367	367	0,287	0,453	567,717	3,517	0	19	377	365
8058	404	385	375	0,517	0,464	565,886	3,507	0	368	366	0,287	0,452	567,811	3,513	0	19	377	365
8078	405	372	368	0,517	0,464	565,886	3,396	0	362	366	0,287	0,452	567,811	3,297	0	19	377	365
8098	406	371	369	0,517	0,463	565,886	3,431	0	363	373	0,288	0,451	567,811	3,404	0	19	377	365
8118	407	375	373	0,517	0,463	565,886	3,345	0	357	377	0,288	0,451	567,811	3,35	0	19	377	365
8138	408	374	379	0,517	0,463	565,886	3,441	0	377	376	0,288	0,451	567,811	3,343	0	19	377	365
8158	409	375	381	0,517	0,462	566,131	3,417	0	377	378	0,288	0,45	568,189	3,338	0	19	377	365
8178	410	379	364	0,517	0,462	566,131	3,3	0	371	372	0,288	0,45	568,189	3,303	0	19	377	365
8198	411	373	373	0,517	0,462	566,131	3,364	0	368	366	0,288	0,449	568,189	3,28	0	19	377	365
8218	412	382	366	0,518	0,462	566,131	3,314	0	367	375	0,289	0,449	568,189	3,346	0	19	377	365
8238	413	381	365	0,518	0,462	566,131	3,274	0	372	361	0,289	0,449	568,189	3,153	0	19	377	365
8258	414	381	367	0,518	0,462	566,756	3,294	0	370	361	0,289	0,449	569,413	3,153	0	19	377	365
8278	415	423	343	0,518	0,462	566,756	3,331	0	419	354	0,289	0,449	569,413	3,295	0
8298	416	459	312	0,517	0,461	566,756	3,185	0	459	305	0,289	0,449	569,413	3,21	0	20	470	310
8317	417	461	332	0,518	0,462	566,756	3,199	0	457	301	0,289	0,449	569,413	3,105	0	20	470	310
8337	418	472	310	0,518	0,463	566,756	3,181	0	459	298	0,289	0,45	569,413	3,117	0	20	470	310
8357	419	478	314	0,518	0,463	569,481	3,199	0	459	297	0,289	0,45	568,697	3,125	0	20	470	310
8377	420	468	310	0,518	0,465	569,481	3,173	0	473	288	0,289	0,451	568,697	3,135	0	20	470	310
8397	421	474	305	0,517	0,465	569,481	3,278	0	455	309	0,289	0,452	568,697	3,203	0	20	470	310
8417	422	465	312	0,517	0,466	569,481	3,34	0	453	311	0,289	0,453	568,697	3,137	0	20	470	310
8437	423	478	301	0,517	0,467	569,481	3,316	0	448	330	0,288	0,453	568,697	3,365	0	20	470	310
8457	424	475	306	0,517	0,468	565,964	3,329	0	445	339	0,288	0,454	568,057	3,398	0	20	470	310
8477	425	476	313	0,517	0,469	565,964	3,205	0	463	300	0,288	0,455	568,057	3,2	0	20	470	310
8497	426	466	316	0,517	0,47	565,964	3,278	0	469	308	0,288	0,456	568,057	3,133	0	20	470	310
8517	427	474	316	0,516	0,471	565,964	3,28	0	470	295	0,287	0,457	568,057	3,112	0	20	470	310
8537	428	474	317	0,516	0,472	565,964	3,284	0	472	297	0,287	0,458	568,057	3,201	0	20	470	310
8557	429	471	320	0,516	0,472	564,186	3,276	0	472	301	0,287	0,458	565,126	3,146	0	20	470	310
8577	430	476	313	0,516	0,473	564,186	3,181	0	470	301	0,287	0,46	565,126	3,22	0	20	470	310
8597	431	472	326	0,515	0,474	564,186	3,304	0	473	301	0,286	0,46	565,126	3,108	0	20	470	310
8616	432	471	310	0,515	0,475	564,186	3,284	0	470	300	0,286	0,461	565,126	3,148	0	20	470	310
8636	433	475	329	0,515	0,475	564,186	3,287	0	471	304	0,286	0,462	565,126	3,157	0	20	470	310
8656	434	472	325	0,514	0,475	563,957	3,288	0	472	303	0,285	0,462	566,086	3,171	0	20	470	310
8676	435	471	322	0,514	0,476	563,957	3,238	0	472	304	0,285	0,463	566,086	3,13	0	20	470	310
8696	436	476	311	0,513	0,476	563,957	3,211	0	469	310	0,284	0,463	566,086	3,22	0	20	470	310
8716	437	479	313	0,513	0,476	563,957	3,195	0	468	304	0,283	0,463	566,086	3,2	0	20	470	310
8736	438	478	315	0,512	0,476	563,957	3,179	0	475	295	0,283	0,463	566,086	3,115	0	20	470	310
8756	439	480	314	0,512	0,475	566,401	3,175	0	473	298	0,282	0,463	563,522	3,14	0	20	470	310
8776	440	478	310	0,512	0,475	566,401	3,259	0	469	305	0,282	0,464	563,522	3,195	0	20	470	310
8796	441	480	303	0,512	0,475	566,401	3,225	0	465	295	0,282	0,464	563,522	3,133	0	20	470	310
8816	442	476	319	0,511	0,475	566,401	3,216	0	474	299	0,282	0,464	563,522	3,11	0	20	470	310
8836	443	482	310	0,511	0,475	566,401	3,182	0	468	312	0,282	0,463	563,522	3,166	0	20	470	310
8856	444	482	309	0,511	0,474	567,369	3,17	0	469	306	0,282	0,462	565,816	3,14	0	20	470	310
8876	445	471	312	0,511	0,474	567,369	3,222	0	457	319	0,282	0,463	565,816	3,118	0	20	470	310
8896	446	470	316	0,511	0,473	567,369	3,345	0	465	304	0,282	0,462	565,816	3,179	0	20	470	310
8915	447	476	309	0,511	0,473	567,369	3,281	0	470	300	0,282	0,462	565,816	3,207	0	20	470	310
8935	448	473	309	0,511	0,472	567,369	3,303	0	462	309	0,281	0,461	565,816	3,109	0	20	470	310
8955	449	474	311	0,51	0,47	565,224	3,255	0	463	308	0,281	0,46	566,42	3,149	0	20	470	310
8975	450	472	320	0,51	0,47	565,224	3,179	0	471	302	0,281	0,46	566,42	3,215	0	20	470	310
8995	451	470	315	0,51	0,469	565,224	3,217	0	469	324	0,281	0,459	566,42	3,094	0	20	470	310
9015	452	472	310	0,51	0,468	565,224	3,226	0	463	300	0,281	0,458	566,42	3,145	0	20	470	310
9035	453	478	327	0,51	0,468	565,224	3,277	0	475	308	0,281	0,458	566,42	3,169	0	20	470	310
9055	454	478	323	0,51	0,467	566,278	3,305	0	473	312	0,281	0,457	567,536	3,124	0	20	470	310
9075	455	483	310	0,51	0,467	566,278	3,223	0	473	319	0,282	0,457	567,536	3,199	0	20	470	310
9095	456	470	315	0,511	0,466	566,278	3,267	0	470	304	0,282	0,457	567,536	3,268	0	20	470	310
9115	457	359	309	0,513	0,466	566,278	3,264	0	369	314	0,284	0,456	567,536	3,255	0
9135	458	221	332	0,516	0,466	566,278	3,216	0	237	348	0,288	0,457	567,536	3,4	0
9155	459	168	339	0,518	0,466	560,189	3,202	0	187	341	0,29	0,457	569,771	3,452	0
9175	460	137	369	0,519	0,467	560,189	3,232	0	155	382	0,291	0,458	569,771	3,441	0	21	153	376
9195	461	138	366	0,52	0,467	560,189	3,177	0	146	377	0,291	0,458	569,771	3,162	0	21	153	376
9215	462	148	377	0,52	0,468	560,189	3,125	0	136	374	0,292	0,458	569,771	3,101	0	21	153	376
9234	463	153	372	0,521	0,468	560,189	3,248	0	154	381	0,292	0,458	569,771	3,205	0	21	153	376
9254	464	158	374	0,521	0,468	559,01	3,203	0	147	378	0,292	0,458	569,758	3,199	0	21	153	376
9274	465	148	376	0,521	0,468	559,01	3,177	0	152	364	0,293	0,459	569,758	3,178	0	21	153	376
9294	466	144	365	0,522	0,469	559,01	3,203	0	155	393	0,293	0,459	569,758	3,264	0	21	153	376
9314	467	152	376	0,522	0,469	559,01	3,138	0	166	390	0,293	0,459	569,758	3,291	0	21	153	376
9334	468	147	375	0,522	0,469	559,01	3,165	0	151	361	0,293	0,459	569,758	3,123	0	21	153	376
9354	469	146	371	0,522	0,469	560,17	3,168	0	155	374	0,293	0,459	569,932	3,169	0	21	153	376
9374	470	144	376	0,522	0,469	560,17	3,11	0	167	390	0,293	0,46	569,932	3,351	0	21	153	376
9394	471	144	366	0,522	0,47	560,17	3,151	0	143	373	0,293	0,46	569,932	3,235	0	21	153	376
9414	472	152	380	0,522	0,47	560,17	3,149	0	169	400	0,293	0,46	569,932	3,039	0	21	153	376
9434	473	152	377	0,522	0,47	560,17	3,109	0	155	372	0,293	0,461	569,932	3,172	0	21	153	376
9454	474	151	375	0,523	0,47	560,085	3,128	0	148	379	0,293	0,46	569,946	3,085	0	21	153	376
9474	475	152	376	0,523	0,471	560,085	3,152	0	154	373	0,294	0,461	569,946	3,086	0	21	153	376
9494	476	148	374	0,523	0,471	560,085	3,093	0	157	371	0,294	0,461	569,946	3,121	0	21	153	376
9513	477	152	374	0,523	0,471	560,085	3,07	0	153	383	0,294	0,461	569,946	3,146	0	21	153	376
9533	478	149	373	0,524	0,471	560,085	3,124	0	-800	-600	0,524	0,471	-1	-1	4	21	153	376
9553	479	152	374	0,524	0,471	558,694	3,079	0	-800	-600	0,295	0,46	-1	-1	4	21	153	376
9573	480	155	380	0,524	0,471	558,694	3,096	0	158	385	0,295	0,461	570,14	3,58	0	21	153	376
9593	481	152	376	0,525	0,471	558,694	3,175	0	-800	-600	0,525	0,471	-1	-1	4	21	153	376
9613	482	152	375	0,525	0,471	558,694	3,043	0	147	373	0,296	0,46	570,14	3,164	0	21	153	376
9633	483	149	372	0,526	0,471	558,694	3,066	0	163	410	0,297	0,46	570,14	3,286	0	21	153	376
9653	484	148	371	0,526	0,471	558,775	3,071	0	164	412	0,297	0,46	568,436	3,276	0	21	153	376
9673	485	152	367	0,527	0,471	558,775	3,151	0	141	362	0,298	0,46	568,436	3,085	0	21	153	376
9693	486	152	369	0,527	0,471	558,775	3,108	0	145	383	0,298	0,46	568,436	3,123	0	21	153	376
9713	487	158	372	0,528	0,472	558,775	3,183	0	-800	-600	0,528	0,472	-1	-1	4	21	153	376
9733	488	148	373	0,528	0,471	558,775	3,095	0	172	419	0,299	0,46	568,436	2,939	0	21	153	376
9753	489	147	372	0,529	0,471	562,038	3,134	0	172	418	0,299	0,459	569,528	2,945	0	21	153	376
9773	490	140	372	0,529	0,471	562,038	3,124	0	171	378	0,3	0,46	569,528	3,192	0	21	153	376
9793	491	156	362	0,529	0,472	562,038	3,092	0	-800	-600	0,529	0,472	-1	-1	4	21	153	376
9812	492	150	361	0,529	0,472	562,038	3,106	0	176	387	0,3	0,46	569,528	3,43	0	21	153	376
9832	493	160	364	0,529	0,472	562,038	3,149	0	166	383	0,3	0,46	569,528	3,002	0	21	153	376
9852	494	161	368	0,529	0,472	559,17	3,124	0	166	383	0,299	0,46	569,059	3	0	21	153	376
9872	495	174	361	0,528	0,472	559,17	3,064	0	167	375	0,299	0,46	569,059	3,174	0	21	153	376
9892	496	226	374	0,528	0,472	559,17	3,314	0	216	374	0,299	0,46	569,059	3,106	0
9912	497	219	348	0,528	0,472	559,17	3,114	0	212	337	0,299	0,46	569,059	3,093	0	22	240	345
9932	498	221	350	0,527	0,472	559,17	3,133	0	216	338	0,299	0,46	569,059	3,09	0	22	240	345
9952	499	220	347	0,527	0,472	564,031	3,178	0	211	336	0,298	0,46	571,502	3,1	0	22	240	345
9972	500	223	355	0,527	0,473	564,031	3,091	0	239	343	0,298	0,461	571,502	3,129	0	22	240	345
9992	501	240	350	0,527	0,473	564,031	3,167	0	225	334	0,298	0,462	571,502	3,141	0	22	240	345
10012	502	235	348	0,527	0,474	564,031	3,163	0	227	338	0,298	0,462	571,502	3,115	0	22	240	345
10032	503	248	349	0,527	0,474	564,031	3,249	0	238	327	0,297	0,462	571,502	3,167	0	22	240	345
10052	504	248	347	0,526	0,474	565,356	3,283	0	233	328	0,297	0,462	569,793	3,161	0	22	240	345
10072	505	253	350	0,526	0,475	565,356	3,098	0	245	347	0,297	0,463	569,793	3,138	0	22	240	345
10091	506	254	347	0,526	0,475	565,356	3,107	0	247	336	0,297	0,463	569,793	3,065	0	22	240	345
10112	507	259	352	0,526	0,475	565,356	3,192	0	258	355	0,296	0,464	569,793	3,119	0	22	240	345
10131	508	256	363	0,525	0,476	565,356	3,305	0	257	341	0,296	0,464	569,793	3,071	0	22	240	345
10151	509	259	366	0,525	0,475	562,61	3,332	0	255	341	0,296	0,464	568,736	3,086	0	22	240	345
10171	510	290	337	0,525	0,476	562,61	3,164	0	286	330	0,295	0,464	568,736	3,125	0
10191	511	357	350	0,523	0,476	562,61	3,155	0	350	331	0,294	0,464	568,736	3,179	0	23	367	353
10211	512	364	347	0,523	0,476	562,61	3,201	0	343	339	0,294	0,465	568,736	3,115	0	23	367	353
10231	513	370	345	0,523	0,477	562,61	3,28	0	358	331	0,294	0,465	568,736	3,212	0	23	367	353
10251	514	376	348	0,523	0,476	564,941	3,309	0	359	336	0,294	0,465	566,088	3,188	0	23	367	353
10271	515	368	352	0,523	0,477	564,941	3,231	0	356	337	0,294	0,465	566,088	3,135	0	23	367	353
10291	516	366	341	0,523	0,477	564,941	3,215	0	360	340	0,294	0,465	566,088	3,182	0	23	367	353
10311	517	367	343	0,523	0,477	564,941	3,186	0	358	336	0,293	0,465	566,088	3,059	0	23	367	353
10331	518	371	346	0,523	0,477	564,941	3,223	0	365	340	0,293	0,466	566,088	3,128	0	23	367	353
10351	519	370	339	0,523	0,477	565,798	3,212	0	366	337	0,293	0,465	567,223	3,126	0	23	367	353
10371	520	363	330	0,522	0,478	565,798	3,19	0	358	348	0,293	0,466	567,223	3,071	0	23	367	353
10391	521	372	344	0,522	0,478	565,798	3,143	0	363	343	0,292	0,466	567,223	3,078	0	23	367	353
10411	522	357	343	0,522	0,478	565,798	3,137	0	365	335	0,292	0,467	567,223	3,059	0	23	367	353
10430	523	375	335	0,522	0,478	565,798	3,198	0	363	337	0,292	0,467	567,223	3,106	0	23	367	353
10450	524	370	341	0,522	0,478	567,248	3,181	0	364	339	0,292	0,466	567,252	3,108	0	23	367	353
10470	525	374	347	0,522	0,478	567,248	3,24	0	358	342	0,292	0,467	567,252	3,165	0	23	367	353
10490	526	368	342	0,522	0,479	567,248	3,223	0	365	348	0,292	0,467	567,252	3,173	0	23	367	353
10510	527	368	339	0,522	0,479	567,248	3,261	0	351	344	0,292	0,467	567,252	3,141	0	23	367	353
10530	528	370	346	0,522	0,479	567,248	3,246	0	361	343	0,292	0,467	567,252	3,23	0	23	367	353
10550	529	367	345	0,522	0,478	565,673	3,238	0	361	346	0,292	0,466	566,203	3,225	0	23	367	353
10570	530	369	343	0,522	0,478	565,673	3,29	0	362	339	0,292	0,467	566,203	3,125	0	23	367	353
10590	531	371	341	0,522	0,478	565,673	3,273	0	361	336	0,292	0,467	566,203	3,147	0	23	367	353
10610	532	366	345	0,522	0,478	565,673	3,211	0	361	343	0,292	0,466	566,203	3,187	0	23	367	353
10630	533	387	364	0,522	0,479	565,673	3,329	0	374	359	0,292	0,466	566,203	3,197	0	23	367	353
10650	534	389	364	0,522	0,478	566,989	3,316	0	375	361	0,292	0,466	565,668	3,205	0	23	367	353
10670	535	388	362	0,522	0,478	566,989	3,302	0	375	368	0,292	0,466	565,668	3,235	0	23	367	353
10690	536	380	370	0,522	0,478	566,989	3,273	0	372	371	0,293	0,465	565,668	3,237	0	23	367	353
10709	537	383	358	0,523	0,477	566,989	3,3	0	368	363	0,293	0,465	565,668	3,204	0	23	367	353
10729	538	385	368	0,523	0,477	566,989	3,31	0	378	356	0,293	0,464	565,668	3,206	0	23	367	353
10749	539	381	365	0,523	0,476	565,674	3,296	0	375	351	0,294	0,463	567,848	3,22	0	23	367	353
10769	540	383	364	0,524	0,476	565,674	3,266	0	369	354	0,294	0,463	567,848	3,204	0	23	367	353
10789	541	379	364	0,524	0,476	565,674	3,311	0	367	368	0,294	0,463	567,848	3,292	0	23	367	353
10809	542	378	366	0,524	0,475	565,674	3,284	0	375	360	0,294	0,462	567,848	3,219	0	23	367	353
10829	543	380	361	0,524	0,475	565,674	3,35	0	368	367	0,294	0,462	567,848	3,191	0	23	367	353
10849	544	381	361	0,524	0,474	566,44	3,359	0	369	363	0,294	0,461	568,284	3,218	0	23	367	353
10869	545	373	369	0,524	0,474	566,44	3,327	0	364	357	0,294	0,461	568,284	3,283	0	23	367	353
10889	546	382	373	0,524	0,473	566,44	3,409	0	370	358	0,294	0,46	568,284	3,252	0	23	367	353
10909	547	383	365	0,524	0,473	566,44	3,302	0	364	358	0,294	0,46	568,284	3,248	0	23	367	353
10929	548	365	367	0,523	0,472	566,44	3,339	0	359	370	0,294	0,46	568,284	3,296	0	23	367	353
10949	549	369	368	0,523	0,472	565,219	3,348	0	360	371	0,294	0,459	568,59	3,283	0	23	367	353
10969	550	370	353	0,523	0,472	565,219	3,254	0	358	362	0,293	0,459	568,59	3,296	0	23	367	353
10989	551	361	349	0,522	0,471	565,219	3,34	0	364	347	0,293	0,459	568,59	3,137	0	23	367	353
11008	552	368	369	0,522	0,471	565,219	3,303	0	361	351	0,293	0,459	568,59	3,193	0	23	367	353
11028	553	371	362	0,522	0,471	565,219	3,295	0	367	351	0,292	0,458	568,59	3,146	0	23	367	353
11048	554	368	362	0,521	0,47	567,802	3,302	0	368	351	0,292	0,458	569,411	3,172	0	23	367	353
11068	555	370	354	0,521	0,47	567,802	3,287	0	361	366	0,292	0,458	569,411	3,251	0	23	367	353
11088	556	373	357	0,521	0,47	567,802	3,252	0	357	368	0,292	0,458	569,411	3,162	0	23	367	353
11108	557	373	360	0,52	0,469	567,802	3,239	0	360	372	0,291	0,458	569,411	3,237	0	23	367	353
11128	558	363	368	0,52	0,469	567,802	3,239	0	368	358	0,291	0,458	569,411	3,114	0	23	367	353
11148	559	363	371	0,52	0,468	567,621	3,238	0	367	361	0,291	0,457	568,032	3,116	0	23	367	353
11168	560	363	356	0,52	0,469	567,621	3,178	0	360	373	0,291	0,457	568,032	3,201	0	23	367	353
11188	561	374	361	0,52	0,469	567,621	3,219	0	352	362	0,291	0,457	568,032	3,087	0	23	367	353
11208	562	365	351	0,52	0,469	567,621	3,135	0	363	354	0,291	0,457	568,032	3,167	0	23	367	353
11228	563	364	362	0,52	0,469	567,621	3,188	0	349	354	0,291	0,457	568,032	3,055	0	23	367	353
11248	564	367	360	0,52	0,468	566,756	3,184	0	350	352	0,292	0,456	570,759	3,086	0	23	367	353
11268	565	298	299	0,521	0,467	566,756	3,057	0	303	283	0,293	0,456	570,759	3,075	0	24	276	285
11288	566	299	285	0,522	0,467	566,756	3,207	0	288	250	0,293	0,456	570,759	3,106	0	24	276	285
11308	567	294	275	0,522	0,467	566,756	3,138	0	281	280	0,293	0,456	570,759	3,171	0	24	276	285
11328	568	292	268	0,522	0,467	566,756	3,124	0	295	271	0,294	0,456	570,759	3,306	0	24	276	285
11347	569	289	256	0,523	0,467	570,971	3,133	0	285	261	0,294	0,455	570,712	3,357	0	24	276	285
11367	570	285	259	0,523	0,468	570,971	3,16	0	298	274	0,294	0,456	570,712	3,065	0	24	276	285
11387	571	293	274	0,523	0,468	570,971	3,11	0	282	253	0,295	0,456	570,712	3,151	0	24	276	285
11407	572	295	269	0,523	0,468	570,971	3,15	0	301	279	0,295	0,456	570,712	3,075	0	24	276	285
11427	573	296	275	0,523	0,468	570,971	3,161	0	286	277	0,295	0,456	570,712	3,252	0	24	276	285
11447	574	298	274	0,523	0,467	570,804	3,145	0	294	274	0,295	0,455	570,523	3,259	0	24	276	285
11467	575	290	266	0,523	0,468	570,804	3,12	0	295	266	0,295	0,456	570,523	3,088	0	24	276	285
11487	576	294	267	0,523	0,468	570,804	3,117	0	285	267	0,295	0,456	570,523	2,972	0	24	276	285
11507	577	300	280	0,523	0,467	570,804	3,149	0	289	263	0,295	0,456	570,523	3,024	0	24	276	285
11527	578	293	267	0,523	0,467	570,804	3,052	0	290	267	0,295	0,456	570,523	3,011	0	24	276	285
11547	579	295	274	0,523	0,467	568,837	3,042	0	286	265	0,295	0,455	570,48	2,999	0	24	276	285
11567	580	303	277	0,524	0,467	568,837	3,119	0	287	276	0,295	0,456	570,48	3,15	0	24	276	285
11587	581	300	284	0,524	0,467	568,837	3,091	0	275	258	0,295	0,455	570,48	3,067	0	24	276	285
11606	582	301	277	0,524	0,467	568,837	3,125	0	-800	-600	0,524	0,467	-1	-1	4	24	276	285
11626	583	293	264	0,524	0,467	568,837	2,989	0	289	287	0,295	0,455	570,48	2,921	0	24	276	285
11646	584	291	262	0,524	0,466	571,081	2,984	0	289	285	0,295	0,454	571,628	2,927	0	24	276	285
11666	585	291	271	0,524	0,466	571,081	3,035	0	287	297	0,295	0,455	571,628	2,94	0	24	276	285
11686	586	263	287	0,524	0,466	571,081	3,046	0	269	277	0,296	0,455	571,628	2,911	0	24	276	285
11706	587	271	288	0,525	0,466	571,081	3,123	0	273	296	0,296	0,455	571,628	3,103	0	24	276	285
11726	588	261	270	0,525	0,466	571,081	3,106	0	253	285	0,297	0,454	571,628	2,939	0	24	276	285
11746	589	263	280	0,525	0,466	570,209	3,084	0	251	279	0,297	0,454	571,178	2,97	0	24	276	285
11766	590	270	296	0,525	0,466	570,209	3,178	0	273	289	0,297	0,454	571,178	3,147	0	24	276	285
11786	591	263	288	0,526	0,466	570,209	3,091	0	257	292	0,297	0,454	571,178	3,001	0	24	276	285
11806	592	271	299	0,526	0,466	570,209	3,089	0	268	294	0,298	0,454	571,178	3,033	0	24	276	285
11826	593	267	292	0,526	0,466	570,209	3,121	0	264	280	0,298	0,454	571,178	2,984	0	24	276	285
11846	594	266	290	0,526	0,466	570,097	3,13	0	258	280	0,298	0,453	571,871	2,992	0	24	276	285
11866	595	268	290	0,527	0,467	570,097	3,231	0	252	297	0,298	0,454	571,871	3,01	0	24	276	285
11886	596	266	296	0,527	0,467	570,097	3,099	0	260	306	0,298	0,454	571,871	3,142	0	24	276	285
11906	597	274	293	0,527	0,467	570,097	3,096	0	271	285	0,298	0,454	571,871	2,968	0	24	276	285
11925	598	274	305	0,527	0,467	570,097	3,1	0	265	303	0,298	0,454	571,871	2,996	0	24	276	285
11945	599	275	308	0,527	0,467	568,835	3,094	0	271	296	0,298	0,454	571,08	3,013	0	24	276	285
11965	600	269	289	0,527	0,468	568,835	3,074	0	268	277	0,298	0,455	571,08	3,168	0	24	276	285
11985	601	271	298	0,527	0,468	568,835	3,168	0	260	290	0,298	0,455	571,08	3,061	0	24	276	285
12007	602	262	288	0,527	0,468	568,835	3,186	0	269	288	0,298	0,455	571,08	3,033	0	24	276	285
12025	603	269	283	0,527	0,468	568,835	3,168	0	266	285	0,298	0,455	571,08	3,008	0	24	276	285
12047	604	268	285	0,527	0,468	568,905	3,175	0	265	281	0,298	0,455	572,165	2,989	0	24	276	285
12065	605	268	297	0,527	0,469	568,905	3,135	0	271	280	0,298	0,456	572,165	3,041	0	24	276	285
12085	606	272	302	0,527	0,469	568,905	3,137	0	269	282	0,298	0,456	572,165	2,997	0	24	276	285
12105	607	266	299	0,527	0,469	568,905	3,14	0	262	280	0,298	0,456	572,165	3,061	0	24	276	285
12125	608	258	286	0,527	0,469	568,905	3,067	0	258	282	0,298	0,456	572,165	3,085	0	24	276	285
12145	609	259	291	0,527	0,469	566,217	3,049	0	255	281	0,298	0,456	572,214	3,083	0	24	276	285
12165	610	273	300	0,527	0,469	566,217	3,157	0	275	293	0,298	0,456	572,214	3,061	0	24	276	285
12185	611	267	291	0,527	0,469	566,217	3,106	0	265	290	0,298	0,456	572,214	3,082	0	24	276	285
12204	612	274	289	0,527	0,469	566,217	3,096	0	273	291	0,298	0,456	572,214	3,016	0	24	276	285
12224	613	278	303	0,527	0,469	566,217	3,046	0	268	290	0,298	0,456	572,214	3,024	0	24	276	285
12244	614	275	294	0,526	0,468	569,185	3,037	0	272	292	0,298	0,455	571,372	3,028	0	24	276	285
12264	615	272	284	0,526	0,468	569,185	3,132	0	271	293	0,298	0,456	571,372	3,04	0	24	276	285
12284	616	279	298	0,526	0,468	569,185	3,116	0	277	279	0,298	0,456	571,372	2,913	0	24	276	285
12304	617	268	293	0,526	0,468	569,185	3,128	0	273	288	0,298	0,455	571,372	3,001	0	24	276	285
12324	618	277	287	0,526	0,468	569,185	3,103	0	272	284	0,298	0,455	571,372	3,029	0	24	276	285
12344	619	273	293	0,526	0,467	569,344	3,103	0	274	288	0,298	0,454	571,568	2,987	0	24	276	285
12364	620	281	299	0,527	0,467	569,344	3,105	0	269	273	0,298	0,455	571,568	3,055	0	24	276	285
12384	621	262	312	0,527	0,467	569,344	3,059	0	272	299	0,298	0,455	571,568	3,051	0	24	276	285
12407	622	288	304	0,527	0,468	569,344	3,089	0	289	326	0,298	0,455	571,568	2,879	0	24	276	285
12424	623	279	301	0,527	0,468	569,344	3,013	0	262	292	0,298	0,455	571,568	3,026	0	24	276	285
12446	624	276	307	0,527	0,468	568,281	3,003	0	268	301	0,299	0,455	570,686	2,974	0	24	276	285
12464	625	275	296	0,527	0,468	568,281	2,994	0	279	298	0,298	0,456	570,686	2,971	0	24	276	285
12484	626	280	295	0,527	0,469	568,281	3,021	0	277	286	0,298	0,456	570,686	2,947	0	24	276	285
12503	627	276	289	0,527	0,469	568,281	3,036	0	274	293	0,298	0,457	570,686	3,073	0	24	276	285
12524	628	284	291	0,526	0,47	568,281	3,065	0	276	283	0,297	0,458	570,686	3,216	0	24	276	285
12543	629	284	289	0,525	0,47	567,98	3,084	0	274	283	0,296	0,458	571,581	3,26	0	24	276	285
12563	630	353	307	0,523	0,472	567,98	3,091	0	377	312	0,294	0,461	571,581	3,016	0
12583	631	489	369	0,519	0,474	567,98	2,993	0	468	374	0,291	0,463	571,581	3,076	0	25	493	377
12604	632	497	373	0,518	0,475	567,98	3,062	0	490	374	0,289	0,464	571,581	3,062	0	25	493	377
12623	633	506	370	0,517	0,476	567,98	3,046	0	487	362	0,288	0,466	571,581	2,995	0	25	493	377
12644	634	515	371	0,516	0,477	568,893	3,015	0	482	363	0,286	0,467	565,684	2,989	0	25	493	377
12663	635	497	389	0,514	0,478	568,893	2,914	0	498	369	0,285	0,469	565,684	2,882	0	25	493	377
12684	636	490	380	0,513	0,479	568,893	2,995	0	495	374	0,284	0,47	565,684	2,92	0	25	493	377
12703	637	495	408	0,512	0,48	568,893	3,349	0	495	374	0,283	0,471	565,684	2,945	0	25	493	377
12724	638	507	372	0,511	0,48	568,893	3,049	0	489	370	0,282	0,472	565,684	2,933	0	25	493	377
12743	639	506	378	0,511	0,479	568,914	3,185	0	486	373	0,281	0,472	564,867	2,941	0	25	493	377
12765	640	499	378	0,51	0,48	568,914	3,098	0	484	380	0,281	0,472	564,867	2,954	0	25	493	377
12783	641	484	404	0,51	0,48	568,914	3,066	0	489	383	0,281	0,472	564,867	2,998	0	25	493	377
12804	642	505	368	0,51	0,48	568,914	3,084	0	482	381	0,281	0,472	564,867	3,064	0	25	493	377
12822	643	509	372	0,511	0,48	568,914	3,087	0	490	375	0,281	0,472	564,867	2,972	0	25	493	377
12845	644	507	379	0,511	0,479	565,706	3,074	0	488	375	0,282	0,471	564,591	3,011	0	25	493	377
12862	645	500	376	0,511	0,479	565,706	3,075	0	487	381	0,282	0,471	564,591	2,99	0	25	493	377
12884	646	484	397	0,512	0,479	565,706	3	0	486	379	0,283	0,47	564,591	3,157	0	25	493	377
12902	647	482	421	0,512	0,478	565,706	3,749	0	492	367	0,283	0,469	564,591	2,998	0	25	493	377
12924	648	489	393	0,513	0,477	565,706	3,052	0	488	365	0,284	0,469	564,591	3,083	0	25	493	377
12942	649	491	398	0,513	0,476	567,488	3,209	0	490	362	0,284	0,467	566,615	3,145	0	25	493	377
12964	650	508	368	0,513	0,476	567,488	3,207	0	490	359	0,284	0,467	566,615	3,008	0	25	493	377
12982	651	461	410	0,514	0,476	567,488	3,051	0	461	388	0,285	0,466	566,615	3,131	0	26	450	376
13002	652	457	385	0,514	0,475	567,488	3,162	0	444	381	0,286	0,466	566,615	3,069	0	26	450	376
13022	653	448	378	0,514	0,474	567,488	3,082	0	438	369	0,286	0,465	566,615	3,132	0	26	450	376
13042	654	444	392	0,514	0,473	567,8	3,13	0	432	381	0,285	0,464	568,875	3,124	0	26	450	376
13062	655	458	370	0,514	0,473	567,8	3,189	0	446	368	0,285	0,464	568,875	3,065	0	26	450	376
13082	656	465	387	0,514	0,472	567,8	3,116	0	438	380	0,285	0,464	568,875	3,16	0	26	450	376
13102	657	461	375	0,513	0,472	567,8	3,226	0	453	376	0,284	0,463	568,875	3,038	0	26	450	376
13121	658	460	374	0,512	0,472	567,8	3,151	0	446	376	0,284	0,463	568,875	3,181	0	26	450	376
13141	659	463	379	0,512	0,471	568,593	3,143	0	446	378	0,283	0,463	566,895	3,136	0	26	450	376
13161	660	451	385	0,511	0,471	568,593	3,183	0	457	366	0,282	0,463	566,895	3,054	0	26	450	376
13181	661	454	394	0,51	0,471	568,593	3,113	0	444	365	0,282	0,463	566,895	3,066	0	26	450	376
13201	662	466	375	0,51	0,471	568,593	3,117	0	447	378	0,281	0,463	566,895	3,089	0	26	450	376
13221	663	462	371	0,509	0,47	568,593	3,176	0	443	377	0,281	0,463	566,895	3,12	0	26	450	376
13241	664	467	369	0,509	0,47	567,323	3,134	0	443	373	0,28	0,462	569,771	3,152	0	26	450	376
13261	665	455	379	0,509	0,469	567,323	3,246	0	440	374	0,28	0,463	569,771	3,178	0	26	450	376
13281	666	458	382	0,508	0,469	567,323	3,321	0	447	369	0,28	0,462	569,771	3,159	0	26	450	376
13301	667	468	373	0,508	0,468	567,323	3,13	0	449	366	0,28	0,462	569,771	3,113	0	26	450	376
13321	668	457	381	0,508	0,468	567,323	3,194	0	442	382	0,28	0,461	569,771	3,233	0	26	450	376
13341	669	461	375	0,508	0,467	569,97	3,193	0	446	379	0,28	0,46	570,336	3,22	0	26	450	376
13361	670	467	374	0,508	0,467	569,97	3,127	0	442	378	0,28	0,46	570,336	3,19	0	26	450	376
13381	671	453	387	0,508	0,466	569,97	3,165	0	446	370	0,28	0,46	570,336	3,203	0	26	450	376
13400	672	436	370	0,509	0,466	569,97	3,142	0	433	381	0,281	0,459	570,336	3,198	0	26	450	376
13420	673	388	353	0,509	0,464	569,97	3,225	0	361	350	0,282	0,458	570,336	3,181	0	27	364	346
13440	674	370	352	0,51	0,463	571,312	3,246	0	352	345	0,282	0,457	571,17	3,19	0	27	364	346
13460	675	352	335	0,51	0,463	571,312	3,156	0	349	343	0,282	0,457	571,17	3,115	0	27	364	346
13480	676	359	343	0,51	0,463	571,312	3,256	0	347	341	0,283	0,457	571,17	3,229	0	27	364	346
13500	677	357	334	0,511	0,463	571,312	3,229	0	348	336	0,283	0,457	571,17	3,13	0	27	364	346
13520	678	351	345	0,511	0,462	571,312	3,153	0	350	341	0,283	0,457	571,17	3,156	0	27	364	346
13540	679	354	344	0,511	0,461	569,494	3,187	0	349	337	0,283	0,456	573,468	3,204	0	27	364	346
13560	680	353	357	0,511	0,461	569,494	3,187	0	345	341	0,283	0,456	573,468	3,148	0	27	364	346
13580	681	354	344	0,511	0,461	569,494	3,179	0	354	340	0,283	0,456	573,468	3,215	0	27	364	346
13600	682	357	337	0,511	0,461	569,494	3,243	0	350	350	0,283	0,455	573,468	3,032	0	27	364	346
13620	683	361	329	0,511	0,461	569,494	3,174	0	347	349	0,283	0,455	573,468	3,248	0	27	364	346
13640	684	362	321	0,511	0,46	570,121	3,197	0	351	348	0,283	0,454	573,051	3,196	0	27	364	346
13660	685	359	341	0,511	0,46	570,121	3,249	0	351	341	0,284	0,455	573,051	3,203	0	27	364	346
13680	686	362	349	0,512	0,46	570,121	3,257	0	352	336	0,284	0,455	573,051	3,156	0	27	364	346
13699	687	361	350	0,512	0,46	570,121	3,208	0	354	353	0,285	0,455	573,051	3,176	0	27	364	346
13719	688	359	347	0,513	0,46	570,121	3,193	0	347	341	0,285	0,455	573,051	3,086	0	27	364	346
13739	689	360	344	0,513	0,46	572,331	3,191	0	348	342	0,286	0,454	573,536	3,072	0	27	364	346
13759	690	360	340	0,514	0,461	572,331	3,206	0	350	344	0,287	0,455	573,536	3,137	0	27	364	346
13779	691	366	354	0,515	0,462	572,331	3,191	0	350	339	0,288	0,455	573,536	3,103	0	27	364	346
13799	692	355	350	0,516	0,462	572,331	3,174	0	345	345	0,289	0,455	573,536	3,111	0	27	364	346
13819	693	368	331	0,517	0,463	572,331	3,248	0	350	342	0,29	0,455	573,536	3,144	0	27	364	346
13839	694	365	338	0,518	0,463	570,378	3,229	0	348	340	0,291	0,455	573,831	3,131	0	27	364	346
13859	695	355	349	0,519	0,465	570,378	3,265	0	350	332	0,291	0,455	573,831	3,218	0	27	364	346
13879	696	363	343	0,519	0,466	570,378	3,213	0	348	340	0,292	0,456	573,831	3,124	0	27	364	346
13899	697	365	354	0,52	0,467	570,378	3,247	0	349	340	0,292	0,456	573,831	3,208	0	27	364	346
13919	698	365	347	0,52	0,468	570,378	3,209	0	354	351	0,293	0,457	573,831	3,215	0	27	364	346
13939	699	366	346	0,521	0,468	571,146	3,224	0	354	355	0,293	0,457	573,084	3,184	0	27	364	346
13959	700	355	343	0,521	0,469	571,146	3,195	0	352	340	0,293	0,458	573,084	3,151	0	27	364	346
13978	701	372	364	0,521	0,47	571,146	3,201	0	362	343	0,294	0,459	573,084	3,123	0	27	364	346
13998	702	381	360	0,521	0,471	571,146	3,302	0	368	356	0,294	0,46	573,084	3,083	0	27	364	346
14018	703	389	356	0,521	0,472	571,146	3,244	0	369	350	0,294	0,46	573,084	3,182	0	27	364	346
14038	704	396	354	0,521	0,472	569,777	3,268	0	370	357	0,293	0,461	572,097	3,156	0	27	364	346
14058	705	385	352	0,521	0,473	569,777	3,331	0	385	332	0,293	0,462	572,097	3,16	0	27	364	346
14078	706	381	354	0,521	0,474	569,777	3,265	0	374	358	0,293	0,462	572,097	3,235	0	27	364	346
14098	707	385	348	0,52	0,474	569,777	3,226	0	363	349	0,292	0,463	572,097	3,226	0	27	364	346
14118	708	388	363	0,52	0,474	569,777	3,276	0	377	341	0,292	0,464	572,097	3,188	0	27	364	346
14138	709	387	365	0,519	0,474	567,679	3,255	0	373	352	0,291	0,464	572,677	3,229	0	27	364	346
14158	710	390	348	0,519	0,475	567,679	3,121	0	369	349	0,29	0,465	572,677	3,131	0	27	364	346
14178	711	385	357	0,518	0,475	567,679	3,257	0	371	343	0,29	0,466	572,677	3,128	0	27	364	346
14198	712	391	349	0,517	0,475	567,679	3,234	0	367	348	0,289	0,466	572,677	3,169	0	27	364	346
14218	713	387	355	0,516	0,475	567,679	3,292	0	-800	-600	0,516	0,475	-1	-1	4	27	364	346
14238	714	389	352	0,516	0,474	567,239	3,294	0	-800	-600	0,288	0,465	-1	-1	4	27	364	346
14258	715	387	367	0,516	0,475	567,239	3,179	0	366	349	0,287	0,466	571,48	3,149	0	27	364	346
14278	716	383	356	0,516	0,475	567,239	3,148	0	374	366	0,287	0,466	571,48	3,137	0	27	364	346
14297	717	402	342	0,515	0,474	567,239	3,191	0	403	350	0,287	0,466	571,48	3,097	0	27	364	346
14317	718	454	312	0,515	0,473	567,239	3,497	0	444	298	0,287	0,465	571,48	3,043	0	28	476	292
14337	719	464	294	0,515	0,473	571,011	3,542	0	461	299	0,287	0,464	570,477	3,014	0	28	476	292
14357	720	465	292	0,515	0,473	571,011	3,12	0	448	278	0,287	0,465	570,477	3,035	0	28	476	292
14377	721	458	281	0,515	0,473	571,011	3,169	0	451	278	0,287	0,464	570,477	3,018	0	28	476	292
14397	722	454	308	0,515	0,473	571,011	3,36	0	450	283	0,288	0,464	570,477	2,965	0	28	476	292
14417	723	482	289	0,516	0,473	571,011	2,957	0	458	275	0,288	0,464	570,477	3,025	0	28	476	292
14437	724	479	290	0,516	0,472	570,264	3,011	0	459	278	0,288	0,463	569,222	3,003	0	28	476	292
14457	725	463	291	0,516	0,472	570,264	3,074	0	454	278	0,289	0,463	569,222	2,882	0	28	476	292
14477	726	465	295	0,517	0,472	570,264	3,045	0	454	275	0,289	0,463	569,222	3,013	0	28	476	292
14497	727	474	301	0,517	0,472	570,264	3,05	0	455	289	0,289	0,462	569,222	2,994	0	28	476	292
14517	728	461	293	0,517	0,472	570,264	2,985	0	447	289	0,29	0,462	569,222	2,967	0	28	476	292
14537	729	464	295	0,518	0,472	570,123	2,964	0	447	288	0,29	0,461	570,14	2,949	0	28	476	292
14557	730	464	287	0,518	0,473	570,123	2,982	0	451	272	0,291	0,462	570,14	2,922	0	28	476	292
14577	731	459	281	0,519	0,473	570,123	3,037	0	452	274	0,292	0,462	570,14	2,961	0	28	476	292
14596	732	463	284	0,52	0,473	570,123	3,054	0	465	275	0,292	0,461	570,14	3,022	0	28	476	292
14616	733	462	289	0,521	0,473	570,123	2,994	0	451	288	0,293	0,461	570,14	2,943	0	28	476	292
14636	734	461	285	0,521	0,473	571,933	3,036	0	454	290	0,293	0,461	569,947	2,979	0	28	476	292
14656	735	469	275	0,521	0,473	571,933	3,066	0	457	273	0,293	0,461	569,947	2,993	0	28	476	292
14676	736	465	290	0,521	0,473	571,933	3,074	0	456	284	0,293	0,461	569,947	3,021	0	28	476	292
14696	737	470	276	0,521	0,473	571,933	3,074	0	471	283	0,293	0,461	569,947	3,067	0	28	476	292
14716	738	506	289	0,52	0,474	571,933	3,031	0	472	291	0,292	0,461	569,947	3,05	0	28	476	292
14736	739	507	288	0,519	0,473	569,301	3,019	0	472	295	0,292	0,461	568,507	3,067	0	28	476	292
14756	740	496	294	0,519	0,473	569,301	3,015	0	469	295	0,291	0,461	568,507	3,042	0	28	476	292
14776	741	-800	-600	0,291	0,461	-1	-1	4	474	290	0,291	0,461	568,507	3,085	0	28	476	292
14796	742	491	306	0,517	0,473	569,301	3,132	0	478	307	0,29	0,461	568,507	3,027	0	28	476	292
14816	743	495	305	0,517	0,472	569,301	3,111	0	475	349	0,289	0,461	568,507	2,842	0	28	476	292
14836	744	495	303	0,517	0,472	571,412	3,122	0	478	353	0,289	0,46	570,669	2,843	0	28	476	292
14856	745	498	286	0,516	0,471	571,412	3,098	0	470	312	0,289	0,46	570,669	3,037	0	28	476	292
14876	746	492	291	0,516	0,471	571,412	3,132	0	475	298	0,289	0,46	570,669	3,023	0	28	476	292
14895	747	498	297	0,516	0,47	571,412	3,152	0	479	286	0,289	0,46	570,669	3,074	0	28	476	292
14915	748	493	297	0,516	0,47	571,412	3,082	0	476	292	0,289	0,459	570,669	3,093	0	28	476	292
14935	749	496	296	0,516	0,469	572,84	3,11	0	478	286	0,289	0,458	570,741	3,103	0	28	476	292
14955	750	498	292	0,516	0,469	572,84	3,107	0	477	293	0,288	0,458	570,741	3,054	0	28	476	292
14975	751	492	294	0,515	0,468	572,84	3,129	0	480	286	0,288	0,458	570,741	3,104	0	28	476	292
14995	752	496	294	0,515	0,467	572,84	3,05	0	481	283	0,288	0,457	570,741	3,055	0	28	476	292
15015	753	474	312	0,514	0,467	572,84	3,062	0	476	302	0,288	0,457	570,741	2,968	0	28	476	292
15035	754	470	315	0,514	0,466	572,804	3,075	0	478	299	0,287	0,456	570,445	2,972	0	28	476	292
15055	755	494	322	0,514	0,466	572,804	3,147	0	483	297	0,288	0,456	570,445	3,025	0	28	476	292
15075	756	492	280	0,514	0,465	572,804	3,137	0	462	321	0,288	0,456	570,445	3,047	0	28	476	292
15095	757	487	291	0,514	0,465	572,804	3,121	0	472	297	0,288	0,456	570,445	3,117	0	28	476	292
15115	758	491	293	0,514	0,465	572,804	3,066	0	481	291	0,288	0,456	570,445	3,068	0	28	476	292
15135	759	489	294	0,515	0,465	574,197	3,057	0	474	293	0,288	0,455	573,794	3,116	0	28	476	292
15155	760	497	291	0,515	0,465	574,197	3,071	0	485	289	0,288	0,456	573,794	3,091	0	28	476	292
15174	761	500	293	0,515	0,465	574,197	3,047	0	477	291	0,289	0,456	573,794	3,033	0	28	476	292
15194	762	502	279	0,515	0,465	574,197	3,09	0	485	290	0,289	0,456	573,794	3,043	0	28	476	292
15214	763	494	294	0,515	0,465	574,197	3,057	0	490	277	0,289	0,456	573,794	3,069	0	28	476	292
15234	764	495	288	0,515	0,464	575,161	3,06	0	489	279	0,288	0,456	572,355	3,033	0	28	476	292
15254	765	492	278	0,514	0,465	575,161	3,073	0	483	289	0,288	0,456	572,355	3,018	0	28	476	292
15274	766	497	291	0,514	0,465	575,161	3,002	0	479	300	0,287	0,456	572,355	2,981	0	28	476	292
15294	767	488	315	0,513	0,465	575,161	2,86	0	480	286	0,287	0,457	572,355	3,014	0	28	476	292
15314	768	501	293	0,513	0,465	575,161	3,132	0	476	303	0,286	0,457	572,355	2,977	0	28	476	292
15334	769	500	302	0,513	0,465	574,339	3,062	0	475	300	0,286	0,457	571,602	2,983	0	28	476	292
15354	770	-800	-600	0,286	0,458	-1	-1	4	476	287	0,286	0,458	571,602	3,108	0	28	476	292
15374	771	500	292	0,513	0,466	574,339	3,036	0	482	284	0,287	0,458	571,602	2,983	0	28	476	292
15394	772	496	286	0,513	0,467	574,339	3,041	0	479	299	0,287	0,459	571,602	2,943	0	28	476	292
15414	773	494	288	0,513	0,468	574,339	3,038	0	477	295	0,287	0,459	571,602	3,024	0	28	476	292
15434	774	493	291	0,513	0,468	573,441	3,036	0	480	299	0,287	0,46	571,308	3,024	0	28	476	292
15454	775	487	294	0,514	0,469	573,441	3,069	0	487	296	0,287	0,461	571,308	2,943	0	28	476	292
15473	776	483	313	0,514	0,469	573,441	3,046	0	491	291	0,287	0,461	571,308	2,959	0	28	476	292
15493	777	472	307	0,514	0,47	573,441	3,134	0	460	286	0,287	0,462	571,308	2,964	0	28	476	292
15513	778	307	349	0,516	0,471	573,441	3,105	0	320	373	0,29	0,463	571,308	3,203	0
15533	779	290	365	0,517	0,472	567,277	3,087	0	299	372	0,291	0,465	574,609	3,252	0
15553	780	239	429	0,517	0,473	567,277	3,154	0	221	427	0,291	0,465	574,609	3,09	0	29	227	433
15573	781	221	429	0,517	0,473	567,277	3,072	0	222	430	0,291	0,466	574,609	3,03	0	29	227	433
15593	782	220	420	0,517	0,474	567,277	3,006	0	208	425	0,29	0,466	574,609	3,182	0	29	227	433
15613	783	236	444	0,517	0,474	567,277	3,115	0	218	422	0,29	0,466	574,609	3,129	0	29	227	433
15633	784	229	445	0,517	0,473	564,503	3,04	0	216	422	0,29	0,466	573,848	3,136	0	29	227	433
15653	785	231	431	0,517	0,474	564,503	3,033	0	220	431	0,29	0,466	573,848	3,074	0	29	227	433
15673	786	224	427	0,517	0,474	564,503	3,099	0	224	433	0,291	0,466	573,848	3,145	0	29	227	433
15693	787	226	434	0,518	0,474	564,503	3,087	0	215	434	0,291	0,466	573,848	3,176	0	29	227	433
15713	788	232	433	0,518	0,474	564,503	3,095	0	230	442	0,291	0,466	573,848	3,31	0	29	227	433
15733	789	227	431	0,518	0,473	567,553	3,105	0	229	443	0,291	0,466	574,182	3,375	0	29	227	433
15753	790	228	434	0,518	0,473	567,553	3,106	0	214	433	0,291	0,466	574,182	3,141	0	29	227	433
15772	791	227	432	0,517	0,473	567,553	3,098	0	229	438	0,29	0,466	574,182	3,146	0	29	227	433
15792	792	237	440	0,517	0,473	567,553	3,191	0	231	447	0,29	0,466	574,182	3,067	0	29	227	433
15812	793	238	433	0,517	0,473	567,553	3,118	0	215	421	0,29	0,466	574,182	3,087	0	29	227	433
15832	794	239	433	0,517	0,472	567,696	3,139	0	223	425	0,29	0,465	573,963	3,064	0	29	227	433
15852	795	232	434	0,517	0,472	567,696	3,138	0	247	465	0,29	0,465	573,963	2,855	0	29	227	433
15872	796	248	424	0,516	0,472	567,696	3,074	0	234	424	0,29	0,465	573,963	3,133	0	29	227	433
15892	797	284	340	0,515	0,47	567,696	3,094	0	281	356	0,289	0,463	573,963	3,045	0	30	352	333
15912	798	304	337	0,515	0,47	567,696	3,128	0	289	335	0,289	0,463	573,963	3,203	0	30	352	333
15932	799	324	331	0,516	0,47	570,51	3,114	0	298	312	0,289	0,463	575,502	3,206	0	30	352	333
15952	800	301	332	0,516	0,471	570,51	3,188	0	297	337	0,289	0,464	575,502	3,098	0	30	352	333
15972	801	311	340	0,516	0,471	570,51	3,104	0	293	329	0,29	0,464	575,502	3,105	0	30	352	333
15992	802	308	336	0,517	0,471	570,51	3,161	0	294	334	0,29	0,464	575,502	2,979	0	30	352	333
16012	803	309	337	0,517	0,471	570,51	3,234	0	299	323	0,29	0,464	575,502	3,19	0	30	352	333
16032	804	310	334	0,517	0,471	571,577	3,216	0	297	321	0,29	0,463	576,751	3,176	0	30	352	333
16052	805	306	342	0,517	0,472	571,577	3,261	0	296	326	0,29	0,464	576,751	3,092	0	30	352	333
16072	806	316	337	0,516	0,472	571,577	3,239	0	290	336	0,29	0,464	576,751	3,13	0	30	352	333
16091	807	314	341	0,516	0,472	571,577	3,253	0	291	334	0,289	0,464	576,751	3,085	0	30	352	333
16111	808	304	340	0,516	0,472	571,577	3,16	0	298	322	0,289	0,465	576,751	3,105	0	30	352	333
16131	809	308	341	0,516	0,471	569,215	3,132	0	296	326	0,289	0,464	577,005	3,115	0	30	352	333
16151	810	315	339	0,515	0,472	569,215	3,21	0	295	332	0,288	0,465	577,005	3,131	0	30	352	333
16171	811	307	342	0,515	0,472	569,215	3,154	0	295	330	0,288	0,466	577,005	3,076	0	30	352	333
16191	812	317	340	0,515	0,472	569,215	3,234	0	-800	-600	0,515	0,472	-1	-1	4	30	352	333
16211	813	340	331	0,514	0,472	569,215	3,161	0	339	323	0,287	0,466	577,005	3,093	0	30	352	333
16231	814	340	328	0,513	0,472	572,134	3,206	0	339	325	0,286	0,465	575,464	3,085	0	30	352	333
16251	815	360	320	0,513	0,472	572,134	3,212	0	348	302	0,286	0,466	575,464	3,098	0	30	352	333
16271	816	361	314	0,513	0,472	572,134	3,134	0	350	311	0,286	0,466	575,464	3,106	0	30	352	333
16291	817	356	329	0,513	0,472	572,134	3,12	0	346	309	0,286	0,466	575,464	3,127	0	30	352	333
16311	818	360	318	0,513	0,471	572,134	3,14	0	354	310	0,286	0,466	575,464	3,157	0	30	352	333
16331	819	360	319	0,512	0,471	572,203	3,137	0	355	313	0,285	0,466	573,025	3,158	0	30	352	333
16351	820	363	324	0,512	0,471	572,203	3,148	0	358	311	0,284	0,466	573,025	3,135	0	30	352	333
16370	821	363	317	0,511	0,471	572,203	3,225	0	358	304	0,284	0,466	573,025	3,124	0	30	352	333
16390	822	360	320	0,51	0,471	572,203	3,193	0	355	310	0,283	0,466	573,025	3,118	0	30	352	333
16410	823	358	321	0,509	0,471	572,203	3,169	0	355	309	0,282	0,466	573,025	3,142	0	30	352	333
16430	824	357	322	0,509	0,47	571,145	3,196	0	355	306	0,282	0,466	573,971	3,14	0	30	352	333
16450	825	366	325	0,509	0,47	571,145	3,194	0	356	324	0,282	0,466	573,971	3,023	0	30	352	333
16470	826	366	318	0,509	0,47	571,145	3,031	0	358	325	0,282	0,466	573,971	3,133	0	30	352	333
16490	827	356	316	0,509	0,47	571,145	3,129	0	353	321	0,282	0,466	573,971	3,07	0	30	352	333
16510	828	369	320	0,509	0,47	571,145	3,213	0	360	321	0,282	0,466	573,971	3,112	0	30	352	333
16530	829	366	318	0,509	0,47	573,07	3,168	0	359	320	0,282	0,465	575,217	3,091	0	30	352	333
16550	830	364	317	0,51	0,47	573,07	3,178	0	358	321	0,283	0,466	575,217	3,19	0	30	352	333
16570	831	356	327	0,51	0,47	573,07	3,118	0	351	325	0,283	0,465	575,217	3,032	0	30	352	333
16590	832	363	315	0,511	0,47	573,07	3,177	0	350	325	0,284	0,465	575,217	3,058	0	30	352	333
16610	833	365	322	0,511	0,469	573,07	3,108	0	351	318	0,284	0,465	575,217	3,071	0	30	352	333
16630	834	363	326	0,511	0,469	572,035	3,119	0	350	322	0,284	0,464	573,482	3,076	0	30	352	333
16650	835	371	331	0,511	0,469	572,035	3,173	0	367	339	0,284	0,465	573,482	3,088	0	30	352	333
16670	836	373	333	0,511	0,469	572,035	3,182	0	365	335	0,284	0,464	573,482	3,019	0	30	352	333
16689	837	372	349	0,511	0,469	572,035	3,122	0	377	340	0,284	0,464	573,482	3,08	0	30	352	333
16709	838	370	351	0,51	0,469	572,035	3,163	0	360	346	0,283	0,464	573,482	3,152	0	30	352	333
16729	839	370	352	0,51	0,468	573,159	3,158	0	362	345	0,283	0,463	574,365	3,142	0	30	352	333
16749	840	373	352	0,51	0,468	573,159	3,159	0	370	337	0,282	0,463	574,365	3,133	0	30	352	333
16769	841	370	335	0,509	0,468	573,159	3,239	0	361	359	0,282	0,463	574,365	3,008	0	30	352	333
16789	842	372	330	0,509	0,467	573,159	3,18	0	363	366	0,282	0,463	574,365	3,262	0	30	352	333
16809	843	373	342	0,509	0,467	573,159	3,155	0	366	333	0,282	0,463	574,365	3,004	0	30	352	333
16829	844	372	333	0,509	0,466	571,707	3,173	0	362	345	0,282	0,462	574,471	3,088	0	30	352	333
16849	845	371	341	0,509	0,466	571,707	3,156	0	367	340	0,282	0,463	574,471	3,069	0	30	352	333
16869	846	365	332	0,509	0,466	571,707	3,129	0	365	336	0,281	0,463	574,471	3,127	0	30	352	333
16889	847	371	343	0,508	0,466	571,707	3,147	0	372	351	0,281	0,462	574,471	3,163	0	30	352	333
16909	848	375	336	0,508	0,465	571,707	3,183	0	363	338	0,281	0,463	574,471	3,007	0	30	352	333
16929	849	374	334	0,507	0,464	572,004	3,178	0	364	339	0,28	0,462	574,924	3,041	0	30	352	333
16949	850	368	350	0,507	0,465	572,004	3,139	0	367	357	0,28	0,462	574,924	3,106	0	30	352	333
16969	851	373	357	0,506	0,464	572,004	3,146	0	374	337	0,279	0,462	574,924	2,955	0	30	352	333
16988	852	376	344	0,504	0,464	572,004	3,193	0	364	339	0,278	0,462	574,924	3,037	0	30	352	333
17008	853	382	340	0,503	0,464	572,004	3,154	0	361	325	0,277	0,462	574,924	3,083	0	30	352	333
17028	854	387	339	0,503	0,463	573,019	3,178	0	362	321	0,276	0,461	575,694	3,031	0	30	352	333
17048	855	374	337	0,503	0,464	573,019	3,153	0	363	332	0,276	0,462	575,694	3,078	0	30	352	333
17068	856	368	336	0,503	0,464	573,019	3,154	0	354	330	0,277	0,462	575,694	3,055	0	30	352	333
17088	857	373	334	0,504	0,464	573,019	3,122	0	357	348	0,277	0,462	575,694	3,13	0	30	352	333
17108	858	377	333	0,505	0,464	573,019	3,102	0	360	343	0,278	0,462	575,694	3,122	0	30	352	333
17128	859	376	332	0,505	0,463	573,66	3,094	0	356	347	0,278	0,461	576,282	3,118	0	30	352	333
17148	860	375	344	0,505	0,463	573,66	3,141	0	367	335	0,279	0,461	576,282	3,029	0	30	352	333
17168	861	367	338	0,505	0,463	573,66	3,102	0	361	337	0,279	0,461	576,282	2,964	0	30	352	333
17188	862	372	346	0,505	0,463	573,66	3,125	0	359	331	0,279	0,461	576,282	2,962	0	30	352	333
17208	863	367	347	0,505	0,463	573,66	3,169	0	362	344	0,279	0,461	576,282	3,058	0	30	352	333
17228	864	369	349	0,505	0,463	572,651	3,152	0	361	343	0,278	0,46	577,527	3,033	0	30	352	333
17248	865	375	341	0,505	0,463	572,651	3,078	0	355	340	0,279	0,461	577,527	3,062	0	30	352	333
17267	866	367	336	0,505	0,463	572,651	3,038	0	362	347	0,278	0,46	577,527	2,982	0	30	352	333
17287	867	373	337	0,505	0,462	572,651	3,062	0	354	338	0,278	0,46	577,527	2,958	0	30	352	333
17307	868	371	342	0,504	0,462	572,651	3,147	0	358	332	0,278	0,46	577,527	3,048	0	30	352	333
17327	869	368	339	0,504	0,462	573,401	3,143	0	359	331	0,278	0,46	579,16	3,01	0	30	352	333
17347	870	377	350	0,505	0,462	573,401	3,084	0	360	342	0,278	0,46	579,16	3,253	0	30	352	333
17367	871	367	339	0,505	0,462	573,401	3,011	0	354	347	0,279	0,46	579,16	2,957	0	30	352	333
17387	872	368	343	0,506	0,462	573,401	3,094	0	358	342	0,28	0,46	579,16	3,094	0	30	352	333
17407	873	385	334	0,507	0,461	573,401	3,195	0	360	332	0,281	0,46	579,16	3,058	0	30	352	333
17427	874	381	334	0,507	0,461	573,935	3,191	0	358	334	0,281	0,459	577,219	3,013	0	30	352	333
17447	875	369	342	0,507	0,461	573,935	3,104	0	360	334	0,281	0,459	577,219	2,946	0	30	352	333
17467	876	373	359	0,507	0,461	573,935	3,277	0	358	332	0,281	0,459	577,219	2,991	0	30	352	333
17487	877	370	342	0,507	0,46	573,935	3,215	0	348	339	0,282	0,459	577,219	3,077	0	30	352	333
17507	878	299	341	0,508	0,459	573,935	3,461	0	291	290	0,283	0,458	577,219	3,056	0
17527	879	294	344	0,509	0,458	575,016	3,508	0	281	284	0,284	0,457	579,851	3,048	0
17547	880	257	284	0,51	0,458	575,016	3,051	0	258	272	0,284	0,457	579,851	3,158	0
17567	881	270	303	0,51	0,458	575,016	3,026	0	270	289	0,285	0,456	579,851	2,973	0
17586	882	-800	-600	-1	-1	-1	-1	4	-800	-600	-1	-1	-1	-1	4
17606	883	269	320	0,512	0,458	575,016	3,025	0	262	282	0,286	0,455	579,851	2,968	0	31	271	292
17626	884	268	329	0,513	0,457	575,014	3,025	0	267	278	0,287	0,454	581,197	2,973	0	31	271	292
17646	885	261	287	0,514	0,458	575,014	2,989	0	264	286	0,288	0,455	581,197	3,042	0	31	271	292
17666	886	272	302	0,515	0,458	575,014	3,031	0	260	279	0,29	0,454	581,197	3,032	0	31	271	292
17686	887	273	295	0,516	0,458	575,014	3,042	0	266	298	0,291	0,454	581,197	2,98	0	31	271	292
17706	888	266	292	0,517	0,459	575,014	3,044	0	-800	-600	0,517	0,459	-1	-1	4	31	271	292
17726	889	273	298	0,518	0,46	574,417	3,042	0	-800	-600	0,292	0,455	-1	-1	4	31	271	292
17746	890	273	284	0,518	0,461	574,417	3,039	0	260	295	0,292	0,456	577,969	3,061	0	31	271	292
17766	891	265	290	0,518	0,461	574,417	3,004	0	267	282	0,292	0,457	577,969	2,956	0	31	271	292
17786	892	272	293	0,517	0,462	574,417	3,016	0	265	290	0,291	0,457	577,969	3,054	0	31	271	292
17806	893	289	337	0,516	0,463	574,417	3,536	0	255	269	0,29	0,458	577,969	2,999	0	31	271	292
17826	894	289	346	0,515	0,463	573,675	3,558	0	258	269	0,289	0,458	577,266	2,962	0	31	271	292
17845	895	270	297	0,515	0,464	573,675	3,155	0	269	281	0,288	0,459	577,266	3,018	0	31	271	292
17865	896	269	298	0,514	0,464	573,675	3,013	0	259	265	0,288	0,46	577,266	3,063	0	31	271	292
17886	897	275	292	0,513	0,465	573,675	3,071	0	270	276	0,287	0,461	577,266	3,039	0	31	271	292
17905	898	261	290	0,513	0,465	573,675	2,98	0	265	290	0,286	0,462	577,266	2,912	0	31	271	292
17925	899	262	291	0,512	0,465	571,796	2,978	0	262	283	0,285	0,462	579,092	2,929	0	31	271	292
17945	900	280	302	0,511	0,465	571,796	3,127	0	265	281	0,285	0,462	579,092	3,151	0	31	271	292
17965	901	267	277	0,511	0,465	571,796	3,009	0	256	300	0,284	0,463	579,092	3,031	0	31	271	292
17985	902	277	302	0,511	0,465	571,796	3	0	-800	-600	0,511	0,465	-1	-1	4	31	271	292
18005	903	267	285	0,51	0,465	571,796	3,014	0	270	294	0,284	0,463	579,092	3,041	0	31	271	292
18025	904	269	294	0,511	0,465	573,589	3,022	0	271	296	0,284	0,463	577,064	3,031	0	31	271	292
18045	905	272	290	0,511	0,465	573,589	3,054	0	273	296	0,284	0,463	577,064	3,055	0	31	271	292
18065	906	277	282	0,511	0,465	573,589	3,112	0	275	297	0,284	0,463	577,064	2,967	0	31	271	292
18085	907	279	298	0,511	0,465	573,589	3,068	0	260	290	0,284	0,462	577,064	2,969	0	31	271	292
18105	908	279	299	0,511	0,465	573,589	2,984	0	277	288	0,284	0,462	577,064	3,035	0	31	271	292
18125	909	280	302	0,511	0,464	572,229	2,989	0	272	284	0,284	0,461	577,872	2,994	0	31	271	292
18145	910	286	304	0,512	0,464	572,229	3,176	0	275	288	0,285	0,461	577,872	3,087	0	31	271	292
18164	911	276	306	0,513	0,464	572,229	2,966	0	273	289	0,286	0,46	577,872	2,993	0	31	271	292
18184	912	284	294	0,514	0,463	572,229	3,046	0	267	288	0,287	0,459	577,872	2,96	0	31	271	292
18204	913	280	295	0,515	0,463	572,229	3,106	0	266	284	0,288	0,459	577,872	3,006	0	31	271	292
18224	914	284	297	0,516	0,463	571,913	3,014	0	265	286	0,289	0,458	576,382	2,993	0	31	271	292
18244	915	273	298	0,517	0,463	571,913	3,039	0	263	285	0,29	0,458	576,382	3,059	0	31	271	292
18264	916	269	294	0,517	0,463	571,913	3,066	0	270	292	0,29	0,458	576,382	3,037	0	31	271	292
18285	917	282	289	0,517	0,463	571,913	3,055	0	270	281	0,29	0,458	576,382	3,012	0	31	271	292
18304	918	275	291	0,517	0,462	571,913	3,039	0	267	285	0,29	0,457	576,382	3,035	0	31	271	292
18325	919	276	287	0,517	0,462	572,685	3,054	0	271	284	0,29	0,456	577,437	3,031	0	31	271	292
18344	920	278	288	0,517	0,462	572,685	3,062	0	281	270	0,29	0,457	577,437	3,057	0	31	271	292
18364	921	278	296	0,517	0,461	572,685	3,045	0	273	287	0,29	0,457	577,437	2,984	0	31	271	292
18384	922	269	279	0,517	0,461	572,685	3,112	0	269	297	0,29	0,457	577,437	3,061	0	31	271	292
18405	923	280	322	0,517	0,462	572,685	3,32	0	257	271	0,29	0,457	577,437	3,043	0	31	271	292
18424	924	277	324	0,517	0,462	572,773	3,35	0	251	284	0,29	0,456	575,459	3,015	0	31	271	292
18445	925	278	290	0,517	0,462	572,773	3,054	0	275	318	0,29	0,457	575,459	3,084	0	31	271	292
18463	926	276	302	0,517	0,463	572,773	3,05	0	275	284	0,29	0,457	575,459	2,929	0	31	271	292
18484	927	287	291	0,517	0,463	572,773	3,038	0	285	285	0,29	0,458	575,459	3,07	0	31	271	292
18503	928	274	293	0,518	0,464	572,773	3,018	0	267	298	0,291	0,458	575,459	2,943	0	31	271	292
18525	929	276	297	0,518	0,464	573,053	3,012	0	269	281	0,291	0,458	574,566	2,99	0	31	271	292
18543	930	272	285	0,519	0,464	573,053	3,09	0	278	295	0,292	0,458	574,566	2,987	0	31	271	292
18564	931	289	297	0,519	0,465	573,053	3,143	0	280	313	0,292	0,458	574,566	3,091	0	31	271	292
18583	932	283	301	0,519	0,465	573,053	3,096	0	267	292	0,292	0,459	574,566	2,979	0	31	271	292
18605	933	281	290	0,518	0,466	573,053	3,075	0	271	288	0,291	0,459	574,566	2,995	0	31	271	292
18623	934	278	298	0,518	0,466	572,867	3,087	0	268	291	0,29	0,459	574,928	3,022	0	31	271	292
18643	935	-800	-600	-1	-1	-1	-1	4	-800	-600	-1	-1	-1	-1	4
18663	936	-800	-600	-1	-1	-1	-1	4	-800	-600	-1	-1	-1	-1	4
18685	937	-800	-600	-1	-1	-1	-1	4	-800	-600	-1	-1	-1	-1	4
18703	938	-800	-600	-1	-1	-1	-1	4	-800	-600	-1	-1	-1	-1	4
18725	939	-800	-600	-1	-1	-1	-1	4	-800	-600	-1	-1	-1	-1	4
18765	940	-800	-600	-1	-1	-1	-1	4	-800	-600	-1	-1	-1	-1	4
18782	941	-800	-600	-1	-1	-1	-1	4	-800	-600	-1	-1	-1	-1	4
18805	942	-800	-600	-1	-1	-1	-1	4	-800	-600	-1	-1	-1	-1	4
18822	943	-800	-600	-1	-1	-1	-1	4	-800	-600	-1	-1	-1	-1	4
18842	944	-800	-600	-1	-1	-1	-1	4	-800	-600	-1	-1	-1	-1	4
18862	945	-800	-600	-1	-1	-1	-1	4	-800	-600	-1	-1	-1	-1	4
18882	946	-800	-600	-1	-1	-1	-1	4	-800	-600	-1	-1	-1	-1	4
18902	947	-800	-600	-1	-1	-1	-1	4	-800	-600	-1	-1	-1	-1	4
18922	948	-800	-600	-1	-1	-1	-1	4	-800	-600	-1	-1	-1	-1	4
18942	949	-800	-600	-1	-1	-1	-1	4	-800	-600	-1	-1	-1	-1	4
18962	950	-800	-600	-1	-1	-1	-1	4	-800	-600	-1	-1	-1	-1	4
18982	951	-800	-600	-1	-1	-1	-1	4	-800	-600	-1	-1	-1	-1	4
19002	952	-800	-600	-1	-1	-1	-1	4	-800	-600	-1	-1	-1	-1	4
19022	953	-800	-600	-1	-1	-1	-1	4	-800	-600	-1	-1	-1	-1	4
19042	954	-800	-600	-1	-1	-1	-1	4	-800	-600	-1	-1	-1	-1	4
19061	955	-800	-600	-1	-1	-1	-1	4	-800	-600	-1	-1	-1	-1	4
19081	956	-800	-600	-1	-1	-1	-1	4	-800	-600	-1	-1	-1	-1	4
19101	957	-800	-600	-1	-1	-1	-1	4	-800	-600	-1	-1	-1	-1	4
19121	958	-800	-600	-1	-1	-1	-1	4	-800	-600	-1	-1	-1	-1	4
19141	959	-800	-600	-1	-1	-1	-1	4	-800	-600	-1	-1	-1	-1	4
19161	960	-800	-600	-1	-1	-1	-1	4	-800	-600	-1	-1	-1	-1	4
19181	961	-800	-600	-1	-1	-1	-1	4	-800	-600	-1	-1	-1	-1	4
19201	962	-800	-600	-1	-1	-1	-1	4	-800	-600	-1	-1	-1	-1	4
19221	963	-800	-600	-1	-1	-1	-1	4	-800	-600	-1	-1	-1	-1	4
19241	964	-800	-600	-1	-1	-1	-1	4	-800	-600	-1	-1	-1	-1	4
19261	965	-800	-600	-1	-1	-1	-1	4	-800	-600	-1	-1	-1	-1	4
19281	966	-800	-600	-1	-1	-1	-1	4	-800	-600	-1	-1	-1	-1	4
19301	967	-800	-600	-1	-1	-1	-1	4	-800	-600	-1	-1	-1	-1	4
19321	968	-800	-600	-1	-1	-1	-1	4	-800	-600	-1	-1	-1	-1	4
19341	969	-800	-600	-1	-1	-1	-1	4	-800	-600	-1	-1	-1	-1	4
19360	970	-800	-600	-1	-1	-1	-1	4	-800	-600	-1	-1	-1	-1	4
19380	971	-800	-600	-1	-1	-1	-1	4	-800	-600	-1	-1	-1	-1	4
19400	972	-800	-600	-1	-1	-1	-1	4	-800	-600	-1	-1	-1	-1	4
19420	973	-800	-600	-1	-1	-1	-1	4	-800	-600	-1	-1	-1	-1	4
19440	974	-800	-600	-1	-1	-1	-1	4	-800	-600	-1	-1	-1	-1	4
19460	975	-800	-600	-1	-1	-1	-1	4	-800	-600	-1	-1	-1	-1	4
19480	976	-800	-600	-1	-1	-1	-1	4	-800	-600	-1	-1	-1	-1	4
19500	977	-800	-600	-1	-1	-1	-1	4	-800	-600	-1	-1	-1	-1	4
19520	978	-800	-600	-1	-1	-1	-1	4	-800	-600	-1	-1	-1	-1	4
19540	979	-800	-600	-1	-1	-1	-1	4	-800	-600	-1	-1	-1	-1	4
19560	980	-800	-600	-1	-1	-1	-1	4	-800	-600	-1	-1	-1	-1	4
19580	981	-800	-600	-1	-1	-1	-1	4	-800	-600	-1	-1	-1	-1	4
19600	982	-800	-600	-1	-1	-1	-1	4	-800	-600	-1	-1	-1	-1	4
19620	983	-800	-600	-1	-1	-1	-1	4	-800	-600	-1	-1	-1	-1	4
19639	984	-800	-600	-1	-1	-1	-1	4	-800	-600	-1	-1	-1	-1	4
19659	985	-800	-600	-1	-1	-1	-1	4	-800	-600	-1	-1	-1	-1	4
19679	986	-800	-600	-1	-1	-1	-1	4	-800	-600	-1	-1	-1	-1	4
19699	987	-800	-600	-1	-1	-1	-1	4	-800	-600	-1	-1	-1	-1	4
19719	988	-800	-600	-1	-1	-1	-1	4	-800	-600	-1	-1	-1	-1	4
19739	989	-800	-600	-1	-1	-1	-1	4	-800	-600	-1	-1	-1	-1	4
19759	990	-800	-600	-1	-1	-1	-1	4	-800	-600	-1	-1	-1	-1	4
19779	991	-800	-600	-1	-1	-1	-1	4	-800	-600	-1	-1	-1	-1	4
19799	992	-800	-600	0,089	0,98	-1	-1	4	-800	-600	0,089	0,98	-1	-1	4
19819	993	-800	-600	-1	-1	-1	-1	4	-800	-600	-1	-1	-1	-1	4
19839	994	-800	-600	-1	-1	-1	-1	4	-800	-600	-1	-1	-1	-1	4
19859	995	-800	-600	-1	-1	-1	-1	4	-800	-600	-1	-1	-1	-1	4
19879	996	-800	-600	-1	-1	-1	-1	4	-800	-600	-1	-1	-1	-1	4
19899	997	-800	-600	-1	-1	-1	-1	4	-800	-600	-1	-1	-1	-1	4
19919	998	-800	-600	-1	-1	-1	-1	4	-800	-600	-1	-1	-1	-1	4
19939	999	-800	-600	-1	-1	-1	-1	4	-800	-600	-1	-1	-1	-1	4
19958	1000	-800	-600	-1	-1	-1	-1	4	-800	-600	-1	-1	-1	-1	4
19978	1001	-800	-600	-1	-1	-1	-1	4	-800	-600	-1	-1	-1	-1	4
19998	1002	-800	-600	-1	-1	-1	-1	4	-800	-600	-1	-1	-1	-1	4
20018	1003	-800	-600	-1	-1	-1	-1	4	-800	-600	-1	-1	-1	-1	4
20038	1004	-800	-600	-1	-1	-1	-1	4	-800	-600	-1	-1	-1	-1	4
20058	1005	-800	-600	-1	-1	-1	-1	4	-800	-600	-1	-1	-1	-1	4
20078	1006	-800	-600	-1	-1	-1	-1	4	-800	-600	-1	-1	-1	-1	4
20098	1007	-800	-600	-1	-1	-1	-1	4	-800	-600	-1	-1	-1	-1	4
20118	1008	-800	-600	-1	-1	-1	-1	4	-800	-600	-1	-1	-1	-1	4
20138	1009	-800	-600	-1	-1	-1	-1	4	-800	-600	-1	-1	-1	-1	4
20158	1010	-800	-600	-1	-1	-1	-1	4	-800	-600	-1	-1	-1	-1	4
20178	1011	-800	-600	-1	-1	-1	-1	4	-800	-600	-1	-1	-1	-1	4
20198	1012	-800	-600	-1	-1	-1	-1	4	-800	-600	-1	-1	-1	-1	4
20218	1013	-800	-600	-1	-1	-1	-1	4	-800	-600	-1	-1	-1	-1	4
20237	1014	-800	-600	-1	-1	-1	-1	4	-800	-600	-1	-1	-1	-1	4
20257	1015	-800	-600	-1	-1	-1	-1	4	-800	-600	-1	-1	-1	-1	4
20277	1016	-800	-600	-1	-1	-1	-1	4	-800	-600	-1	-1	-1	-1	4
20297	1017	-800	-600	-1	-1	-1	-1	4	-800	-600	-1	-1	-1	-1	4
20317	1018	-800	-600	-1	-1	-1	-1	4	-800	-600	-1	-1	-1	-1	4
20337	1019	-800	-600	-1	-1	-1	-1	4	-800	-600	-1	-1	-1	-1	4
20357	1020	-800	-600	-1	-1	-1	-1	4	-800	-600	-1	-1	-1	-1	4
20377	1021	-800	-600	-1	-1	-1	-1	4	-800	-600	-1	-1	-1	-1	4
20397	1022	-800	-600	-1	-1	-1	-1	4	-800	-600	-1	-1	-1	-1	4
20417	1023	-800	-600	-1	-1	-1	-1	4	-800	-600	-1	-1	-1	-1	4
20437	1024	-800	-600	-1	-1	-1	-1	4	-800	-600	-1	-1	-1	-1	4
20457	1025	-800	-600	-1	-1	-1	-1	4	-800	-600	-1	-1	-1	-1	4
20477	1026	-800	-600	-1	-1	-1	-1	4	-800	-600	-1	-1	-1	-1	4
20497	1027	-800	-600	-1	-1	-1	-1	4	-800	-600	-1	-1	-1	-1	4
20517	1028	-800	-600	-1	-1	-1	-1	4	-800	-600	-1	-1	-1	-1	4
20536	1029	-800	-600	-1	-1	-1	-1	4	-800	-600	-1	-1	-1	-1	4
20556	1030	-800	-600	-1	-1	-1	-1	4	-800	-600	-1	-1	-1	-1	4
20576	1031	-800	-600	-1	-1	-1	-1	4	-800	-600	-1	-1	-1	-1	4
20596	1032	-800	-600	-1	-1	-1	-1	4	-800	-600	-1	-1	-1	-1	4
20616	1033	-800	-600	-1	-1	-1	-1	4	-800	-600	-1	-1	-1	-1	4
20636	1034	-800	-600	-1	-1	-1	-1	4	-800	-600	-1	-1	-1	-1	4
20656	1035	-800	-600	-1	-1	-1	-1	4	-800	-600	-1	-1	-1	-1	4
20676	1036	-800	-600	-1	-1	-1	-1	4	-800	-600	-1	-1	-1	-1	4
20696	1037	-800	-600	-1	-1	-1	-1	4	-800	-600	-1	-1	-1	-1	4
20716	1038	-800	-600	-1	-1	-1	-1	4	-800	-600	-1	-1	-1	-1	4
20736	1039	-800	-600	-1	-1	-1	-1	4	-800	-600	-1	-1	-1	-1	4
20756	1040	-800	-600	-1	-1	-1	-1	4	-800	-600	-1	-1	-1	-1	4
20776	1041	-800	-600	-1	-1	-1	-1	4	-800	-600	-1	-1	-1	-1	4
20796	1042	-800	-600	-1	-1	-1	-1	4	-800	-600	-1	-1	-1	-1	4
20815	1043	-800	-600	-1	-1	-1	-1	4	-800	-600	-1	-1	-1	-1	4
20835	1044	-800	-600	-1	-1	-1	-1	4	-800	-600	-1	-1	-1	-1	4
20855	1045	-800	-600	-1	-1	-1	-1	4	-800	-600	-1	-1	-1	-1	4
20875	1046	-800	-600	-1	-1	-1	-1	4	-800	-600	-1	-1	-1	-1	4
20895	1047	-800	-600	-1	-1	-1	-1	4	-800	-600	-1	-1	-1	-1	4
20915	1048	-800	-600	-1	-1	-1	-1	4	-800	-600	-1	-1	-1	-1	4
20935	1049	-800	-600	-1	-1	-1	-1	4	-800	-600	-1	-1	-1	-1	4
20955	1050	-800	-600	-1	-1	-1	-1	4	-800	-600	-1	-1	-1	-1	4
20975	1051	-800	-600	-1	-1	-1	-1	4	-800	-600	-1	-1	-1	-1	4
20995	1052	-800	-600	-1	-1	-1	-1	4	-800	-600	-1	-1	-1	-1	4
21015	1053	-800	-600	0,555	0,455	-1	-1	4	-800	-600	0,292	0,444	-1	-1	4
21035	1054	-800	-600	0,281	0,446	-1	-1	4	424	413	0,281	0,446	490,87	4,116	0
21055	1055	431	418	0,529	0,454	486,182	4,251	0	419	418	0,268	0,444	490,87	4,144	0
21075	1056	-800	-600	-1	-1	-1	-1	4	-800	-600	-1	-1	-1	-1	4
21095	1057	387	403	0,501	0,44	486,182	4,274	0	397	374	0,242	0,434	490,87	3,974	0
21115	1058	387	398	0,489	0,429	490,626	4,312	0	389	360	0,229	0,425	496,32	3,993	0
21135	1059	363	353	0,478	0,422	490,626	4,111	0	361	323	0,218	0,421	496,32	4,085	0	32	357	340
21154	1060	355	355	0,467	0,416	490,626	4,284	0	355	338	0,208	0,417	496,32	4,238	0	32	357	340
21174	1061	355	356	0,459	0,411	490,626	4,324	0	357	324	0,2	0,415	496,32	4,211	0	32	357	340
21194	1062	357	361	0,453	0,409	490,626	4,249	0	358	325	0,193	0,414	496,32	4,061	0	32	357	340
21214	1063	357	357	0,448	0,408	496,069	4,296	0	355	328	0,189	0,414	497,74	4,14	0	32	357	340
21234	1064	357	334	0,446	0,41	496,069	4,04	0	364	328	0,186	0,417	497,74	4,022	0	32	357	340
21254	1065	359	340	0,444	0,411	496,069	4,158	0	-800	-600	0,444	0,411	-1	-1	4	32	357	340
21274	1066	-800	-600	-1	-1	-1	-1	4	-800	-600	-1	-1	-1	-1	4
21294	1067	354	335	0,445	0,416	496,069	4,025	0	359	335	0,184	0,427	497,74	4,173	0
21314	1068	353	336	0,446	0,418	498,004	4,076	0	359	335	0,185	0,431	497,915	4,174	0
21334	1069	-800	-600	-1	-1	-1	-1	4	-800	-600	-1	-1	-1	-1	4
21354	1070	353	341	0,449	0,428	498,004	4,213	0	-800	-600	0,449	0,428	-1	-1	4	33	357	335
21374	1071	351	347	0,451	0,432	498,004	4,221	0	358	329	0,19	0,445	497,915	4,015	0	33	357	335
21394	1072	-800	-600	0,192	0,447	-1	-1	4	363	329	0,192	0,447	497,915	3,957	0	33	357	335
21413	1073	-800	-600	0,455	0,437	-1	-1	4	364	332	0,193	0,448	495,226	3,936	0	33	357	335
21433	1074	358	336	0,457	0,44	495,012	3,993	0	-800	-600	0,457	0,44	-1	-1	4	33	357	335
21453	1075	353	341	0,459	0,441	495,012	4,098	0	366	336	0,197	0,448	495,226	3,922	0	33	357	335
21473	1076	356	338	0,461	0,441	495,012	3,933	0	359	342	0,198	0,448	495,226	4,073	0	33	357	335
21493	1077	352	332	0,464	0,441	495,012	3,985	0	358	326	0,201	0,447	495,226	4,015	0	33	357	335
21513	1078	353	336	0,467	0,439	493,013	3,98	0	357	328	0,204	0,446	493,033	4,079	0	33	357	335
21533	1079	355	347	0,471	0,44	493,013	4,012	0	358	344	0,208	0,447	493,033	4,002	0	33	357	335
21553	1080	361	332	0,474	0,441	493,013	3,947	0	-800	-600	0,474	0,441	-1	-1	4	33	357	335
21573	1081	354	336	0,477	0,442	493,013	3,831	0	-800	-600	0,477	0,442	-1	-1	4	33	357	335
21593	1082	354	350	0,48	0,444	493,013	3,976	0	355	333	0,217	0,449	493,033	3,825	0	33	357	335
21613	1083	355	342	0,481	0,444	494,42	3,922	0	355	331	0,219	0,449	494,633	3,837	0	33	357	335
21633	1084	359	333	0,482	0,447	494,42	3,889	0	356	330	0,22	0,452	494,633	3,628	0	33	357	335
21653	1085	358	339	0,482	0,449	494,42	3,72	0	362	336	0,22	0,454	494,633	3,666	0	33	357	335
21673	1086	304	363	0,481	0,451	494,42	3,814	0	315	353	0,22	0,457	494,633	3,649	0
21693	1087	284	391	0,48	0,453	494,42	3,831	0	288	367	0,219	0,459	494,633	3,696	0	34	290	378
21713	1088	265	407	0,477	0,452	491,794	3,829	0	273	377	0,216	0,46	494,647	3,7	0	34	290	378
21732	1089	280	386	0,474	0,454	491,794	3,694	0	298	363	0,213	0,462	494,647	3,794	0	34	290	378
21753	1090	285	378	0,471	0,454	491,794	3,734	0	299	365	0,209	0,464	494,647	3,648	0	34	290	378
21772	1091	281	385	0,468	0,454	491,794	3,704	0	-800	-600	0,468	0,454	-1	-1	4	34	290	378
21792	1092	286	386	0,464	0,454	491,794	3,669	0	-800	-600	0,464	0,454	-1	-1	4	34	290	378
21812	1093	285	383	0,461	0,453	492,515	3,685	0	-800	-600	0,199	0,467	-1	-1	4	34	290	378
21832	1094	290	389	0,459	0,454	492,515	3,708	0	298	365	0,197	0,469	493,473	3,595	0	34	290	378
21852	1095	282	390	0,457	0,454	492,515	3,731	0	304	366	0,196	0,471	493,473	3,616	0	34	290	378
21872	1096	283	382	0,456	0,454	492,515	3,629	0	292	376	0,194	0,471	493,473	3,694	0	34	290	378
21892	1097	285	390	0,455	0,455	492,515	3,613	0	289	383	0,194	0,472	493,473	3,593	0	34	290	378
21912	1098	285	384	0,455	0,454	495,831	3,621	0	287	387	0,194	0,471	494,212	3,628	0	34	290	378
21932	1099	282	376	0,455	0,456	495,831	3,592	0	295	363	0,194	0,471	494,212	3,52	0	34	290	378
21952	1100	295	377	0,456	0,457	495,831	3,669	0	292	362	0,195	0,471	494,212	3,642	0	34	290	378
21972	1101	292	378	0,457	0,458	495,831	3,73	0	296	364	0,196	0,47	494,212	3,56	0	34	290	378
21992	1102	284	386	0,459	0,459	495,831	3,61	0	-800	-600	0,459	0,459	-1	-1	4	34	290	378
22012	1103	290	387	0,461	0,46	496,119	3,668	0	-800	-600	0,2	0,468	-1	-1	4	34	290	378
22031	1104	285	375	0,464	0,462	496,119	3,583	0	296	386	0,203	0,469	494,751	3,623	0	34	290	378
22051	1105	299	378	0,467	0,463	496,119	3,611	0	-800	-600	0,467	0,463	-1	-1	4	34	290	378
22071	1106	295	378	0,469	0,465	496,119	3,674	0	298	371	0,209	0,47	494,751	3,593	0	34	290	378
22091	1107	299	379	0,472	0,467	496,119	3,613	0	-800	-600	0,472	0,467	-1	-1	4	34	290	378
22111	1108	297	379	0,475	0,467	496,743	3,64	0	-800	-600	0,214	0,47	-1	-1	4	34	290	378
22131	1109	291	387	0,477	0,469	496,743	3,621	0	285	369	0,216	0,472	496,699	3,549	0	34	290	378
22151	1110	299	384	0,479	0,47	496,743	3,633	0	296	374	0,219	0,471	496,699	3,647	0	34	290	378
22171	1111	301	382	0,481	0,47	496,743	3,693	0	294	385	0,221	0,471	496,699	3,533	0	34	290	378
22191	1112	295	375	0,483	0,47	496,743	3,638	0	286	352	0,222	0,47	496,699	3,646	0	34	290	378
22211	1113	300	373	0,484	0,468	496,776	3,661	0	291	355	0,223	0,467	497,442	3,612	0	34	290	378
22231	1114	301	328	0,484	0,467	496,776	3,662	0	-800	-600	0,484	0,467	-1	-1	4	35	319	327
22251	1115	306	336	0,484	0,466	496,776	3,593	0	323	326	0,224	0,464	497,442	3,563	0	35	319	327
22271	1116	312	336	0,483	0,465	496,776	3,592	0	322	319	0,223	0,462	497,442	3,611	0	35	319	327
22291	1117	315	337	0,482	0,463	496,776	3,637	0	-800	-600	0,482	0,463	-1	-1	4	35	319	327
22311	1118	318	336	0,481	0,461	497,982	3,608	0	-800	-600	0,221	0,458	-1	-1	4	35	319	327
22330	1119	318	328	0,479	0,461	497,982	3,652	0	332	331	0,219	0,459	499,027	3,769	0	35	319	327
22350	1120	310	324	0,478	0,461	497,982	3,636	0	321	326	0,218	0,459	499,027	3,511	0	35	319	327
22370	1121	319	332	0,476	0,461	497,982	3,6	0	-800	-600	0,476	0,461	-1	-1	4	35	319	327
22390	1122	-800	-600	0,215	0,459	-1	-1	4	315	324	0,215	0,459	499,027	3,56	0	35	319	327
22412	1123	-800	-600	0,474	0,46	-1	-1	4	315	323	0,214	0,459	500,008	3,567	0	35	319	327
22430	1124	317	319	0,472	0,462	500,12	3,647	0	318	330	0,213	0,46	500,008	3,501	0	35	319	327
22450	1125	316	329	0,471	0,462	500,12	3,701	0	324	321	0,212	0,461	500,008	3,548	0	35	319	327
22470	1126	-800	-600	0,211	0,463	-1	-1	4	324	325	0,211	0,463	500,008	3,631	0	35	319	327
22490	1127	329	330	0,469	0,464	500,12	3,587	0	333	322	0,21	0,464	500,008	3,607	0	35	319	327
22510	1128	329	329	0,467	0,463	500,966	3,593	0	337	324	0,208	0,463	499,088	3,576	0	35	319	327
22530	1129	-800	-600	0,206	0,464	-1	-1	4	375	295	0,206	0,464	499,088	3,622	0	36	365	298
22550	1130	360	298	0,464	0,465	500,966	3,666	0	368	286	0,204	0,465	499,088	3,609	0	36	365	298
22570	1131	362	301	0,463	0,466	500,966	3,678	0	365	295	0,203	0,465	499,088	3,586	0	36	365	298
22590	1132	362	297	0,462	0,466	500,966	3,704	0	358	310	0,202	0,465	499,088	3,617	0	36	365	298
22610	1133	363	300	0,462	0,465	498,974	3,707	0	354	309	0,202	0,464	498,823	3,602	0	36	365	298
22630	1134	371	306	0,462	0,467	498,974	3,676	0	356	295	0,202	0,467	498,823	3,563	0	36	365	298
22649	1135	355	302	0,462	0,469	498,974	3,634	0	366	287	0,202	0,468	498,823	3,551	0	36	365	298
22669	1136	-800	-600	0,203	0,469	-1	-1	4	366	288	0,203	0,469	498,823	3,672	0	36	365	298
22689	1137	364	299	0,465	0,472	498,974	3,563	0	361	293	0,205	0,471	498,823	3,491	0	36	365	298
22709	1138	364	298	0,466	0,473	499,533	3,566	0	366	291	0,206	0,471	497,823	3,502	0	36	365	298
22729	1139	359	310	0,468	0,475	499,533	3,546	0	352	303	0,207	0,474	497,823	3,484	0	36	365	298
22749	1140	-800	-600	0,208	0,475	-1	-1	4	366	286	0,208	0,475	497,823	3,511	0	36	365	298
22769	1141	-800	-600	0,209	0,475	-1	-1	4	360	301	0,209	0,475	497,823	3,553	0	36	365	298
22789	1142	-800	-600	0,209	0,476	-1	-1	4	373	297	0,209	0,476	497,823	3,689	0	36	365	298
22809	1143	-800	-600	0,47	0,478	-1	-1	4	375	291	0,209	0,475	497,703	3,729	0	36	365	298
22829	1144	370	319	0,469	0,48	499,422	3,683	0	364	303	0,209	0,477	497,703	3,531	0	36	365	298
22849	1145	-800	-600	0,209	0,477	-1	-1	4	368	303	0,209	0,477	497,703	3,58	0	36	365	298
22869	1146	366	313	0,469	0,481	499,422	3,684	0	364	312	0,209	0,477	497,703	4,386	0	36	365	298
22889	1147	362	315	0,469	0,48	499,422	3,697	0	365	317	0,209	0,477	497,703	3,449	0	36	365	298
22909	1148	362	316	0,47	0,479	498,492	3,69	0	366	320	0,209	0,475	497,579	3,667	0	36	365	298
22928	1149	371	308	0,47	0,48	498,492	3,594	0	362	299	0,21	0,477	497,579	3,456	0	36	365	298
22948	1150	-800	-600	0,211	0,476	-1	-1	4	370	314	0,211	0,476	497,579	3,496	0	36	365	298
22968	1151	374	318	0,473	0,478	498,492	3,458	0	372	283	0,213	0,475	497,579	3,61	0	36	365	298
22988	1152	-800	-600	0,214	0,474	-1	-1	4	370	274	0,214	0,474	497,579	3,634	0	36	365	298
23008	1153	-800	-600	0,475	0,474	-1	-1	4	370	270	0,215	0,472	498,913	3,667	0	36	365	298
23028	1154	-800	-600	0,216	0,472	-1	-1	4	364	303	0,216	0,472	498,913	3,415	0
23048	1155	369	314	0,477	0,472	498,164	3,621	0	366	294	0,217	0,471	498,913	3,388	0
23068	1156	371	306	0,477	0,472	498,164	3,642	0	371	296	0,217	0,47	498,913	3,555	0
23088	1157	363	330	0,477	0,471	498,164	3,591	0	-800	-600	0,477	0,471	-1	-1	4
23108	1158	362	333	0,477	0,47	497,913	3,586	0	-800	-600	0,216	0,468	-1	-1	4
23128	1159	365	308	0,476	0,471	497,913	3,616	0	370	303	0,215	0,47	498,568	3,48	0
23148	1160	369	328	0,476	0,471	497,913	3,476	0	375	304	0,215	0,47	498,568	3,531	0
23168	1161	-800	-600	0,214	0,471	-1	-1	4	360	285	0,214	0,471	498,568	3,445	0
23188	1162	369	318	0,474	0,472	497,913	3,623	0	382	309	0,214	0,471	498,568	3,439	0	37	371	313
23208	1163	369	317	0,474	0,472	499,12	3,631	0	380	307	0,213	0,471	497,341	3,425	0	37	371	313
23228	1164	367	315	0,473	0,473	499,12	3,731	0	-800	-600	0,473	0,473	-1	-1	4	37	371	313
23247	1165	360	314	0,472	0,473	499,12	3,631	0	369	310	0,212	0,473	497,341	3,361	0	37	371	313
23267	1166	375	315	0,472	0,474	499,12	3,606	0	-800	-600	0,472	0,474	-1	-1	4	37	371	313
23287	1167	370	316	0,471	0,475	499,12	3,557	0	368	319	0,211	0,474	497,341	3,508	0	37	371	313
23307	1168	370	315	0,47	0,474	499,205	3,525	0	367	317	0,21	0,474	499,286	3,522	0	37	371	313
23327	1169	377	309	0,47	0,476	499,205	3,593	0	366	296	0,209	0,475	499,286	3,433	0	37	371	313
23347	1170	361	319	0,469	0,477	499,205	3,465	0	379	309	0,208	0,476	499,286	3,468	0	37	371	313
23367	1171	364	321	0,468	0,478	499,205	3,603	0	371	300	0,207	0,476	499,286	3,595	0	37	371	313
23387	1172	378	307	0,467	0,479	499,205	3,662	0	-800	-600	0,467	0,479	-1	-1	4	37	371	313
23407	1173	371	312	0,466	0,479	499,165	3,639	0	-800	-600	0,205	0,476	-1	-1	4	37	371	313
23427	1174	372	314	0,466	0,48	499,165	3,56	0	-800	-600	0,466	0,48	-1	-1	4	37	371	313
23447	1175	367	309	0,466	0,481	499,165	3,626	0	369	307	0,205	0,478	496,903	3,543	0	37	371	313
23467	1176	382	308	0,466	0,481	499,165	3,685	0	388	310	0,205	0,478	496,903	3,671	0	37	371	313
23487	1177	364	312	0,467	0,48	499,165	3,639	0	-800	-600	0,467	0,48	-1	-1	4	37	371	313
23507	1178	368	311	0,469	0,479	497,378	3,651	0	-800	-600	0,207	0,477	-1	-1	4	37	371	313
23526	1179	377	343	0,47	0,48	497,378	4,027	0	376	314	0,209	0,478	496,825	3,729	0	37	371	313
23546	1180	372	328	0,472	0,48	497,378	3,752	0	-800	-600	0,472	0,48	-1	-1	4	37	371	313
23566	1181	-800	-600	0,212	0,479	-1	-1	4	371	304	0,212	0,479	496,825	3,436	0	37	371	313
23586	1182	375	323	0,474	0,48	497,378	3,661	0	-800	-600	0,474	0,48	-1	-1	4	37	371	313
23606	1183	375	322	0,475	0,479	498,539	3,669	0	-800	-600	0,214	0,478	-1	-1	4	37	371	313
23626	1184	375	317	0,476	0,48	498,539	3,577	0	375	319	0,214	0,48	496,713	3,464	0	37	371	313
23648	1185	-800	-600	0,215	0,48	-1	-1	4	376	301	0,215	0,48	496,713	3,443	0	37	371	313
23666	1186	376	307	0,477	0,48	498,539	3,598	0	362	302	0,216	0,48	496,713	3,522	0	37	371	313
23686	1187	366	318	0,478	0,481	498,539	3,515	0	376	308	0,218	0,48	496,713	3,568	0	37	371	313
23706	1188	365	314	0,48	0,48	501,428	3,534	0	372	308	0,219	0,48	498,204	3,596	0	37	371	313
23726	1189	273	372	0,484	0,483	501,428	3,591	0	281	364	0,225	0,484	498,204	3,883	0
23746	1190	105	364	0,49	0,485	501,428	3,443	0	-800	-600	0,49	0,485	-1	-1	4
23766	1191	0	369	0,498	0,487	501,428	3,364	0	-800	-600	0,498	0,487	-1	-1	4
23786	1192	-800	-600	-1	-1	-1	-1	4	-800	-600	-1	-1	-1	-1	4
23806	1193	-800	-600	-1	-1	-1	-1	4	-800	-600	-1	-1	-1	-1	4
23826	1194	-800	-600	-1	-1	-1	-1	4	-800	-600	-1	-1	-1	-1	4
23845	1195	-800	-600	-1	-1	-1	-1	4	-800	-600	-1	-1	-1	-1	4
23865	1196	-800	-600	-1	-1	-1	-1	4	-800	-600	-1	-1	-1	-1	4
23885	1197	-800	-600	-1	-1	-1	-1	4	-800	-600	-1	-1	-1	-1	4
23905	1198	-800	-600	-1	-1	-1	-1	4	-800	-600	-1	-1	-1	-1	4
23925	1199	-800	-600	-1	-1	-1	-1	4	-800	-600	-1	-1	-1	-1	4
23945	1200	-800	-600	-1	-1	-1	-1	4	-800	-600	-1	-1	-1	-1	4
23965	1201	-800	-600	-1	-1	-1	-1	4	-800	-600	-1	-1	-1	-1	4
23985	1202	-800	-600	-1	-1	-1	-1	4	-800	-600	-1	-1	-1	-1	4
24005	1203	-800	-600	-1	-1	-1	-1	4	-800	-600	-1	-1	-1	-1	4
24025	1204	-800	-600	-1	-1	-1	-1	4	-800	-600	-1	-1	-1	-1	4
24048	1205	-800	-600	-1	-1	-1	-1	4	-800	-600	-1	-1	-1	-1	4
24065	1206	-800	-600	-1	-1	-1	-1	4	-800	-600	-1	-1	-1	-1	4
24087	1207	-800	-600	-1	-1	-1	-1	4	-800	-600	-1	-1	-1	-1	4
24104	1208	-800	-600	-1	-1	-1	-1	4	-800	-600	-1	-1	-1	-1	4
24126	1209	-800	-600	-1	-1	-1	-1	4	-800	-600	-1	-1	-1	-1	4
24144	1210	-800	-600	-1	-1	-1	-1	4	-800	-600	-1	-1	-1	-1	4
24165	1211	-800	-600	-1	-1	-1	-1	4	-800	-600	-1	-1	-1	-1	4
24184	1212	-800	-600	-1	-1	-1	-1	4	-800	-600	-1	-1	-1	-1	4
24204	1213	-800	-600	-1	-1	-1	-1	4	-800	-600	-1	-1	-1	-1	4
24224	1214	-800	-600	-1	-1	-1	-1	4	-800	-600	-1	-1	-1	-1	4
24244	1215	-800	-600	-1	-1	-1	-1	4	-800	-600	-1	-1	-1	-1	4
24264	1216	-800	-600	-1	-1	-1	-1	4	-800	-600	-1	-1	-1	-1	4
24284	1217	-800	-600	-1	-1	-1	-1	4	-800	-600	-1	-1	-1	-1	4
24304	1218	-800	-600	-1	-1	-1	-1	4	-800	-600	-1	-1	-1	-1	4
24324	1219	-800	-600	-1	-1	-1	-1	4	-800	-600	-1	-1	-1	-1	4
24344	1220	-800	-600	-1	-1	-1	-1	4	-800	-600	-1	-1	-1	-1	4
24365	1221	-800	-600	-1	-1	-1	-1	4	-800	-600	-1	-1	-1	-1	4
24384	1222	-800	-600	-1	-1	-1	-1	4	-800	-600	-1	-1	-1	-1	4
24405	1223	-800	-600	-1	-1	-1	-1	4	-800	-600	-1	-1	-1	-1	4
24423	1224	-800	-600	-1	-1	-1	-1	4	-800	-600	-1	-1	-1	-1	4
24445	1225	-800	-600	-1	-1	-1	-1	4	-800	-600	-1	-1	-1	-1	4
24463	1226	-800	-600	-1	-1	-1	-1	4	-800	-600	-1	-1	-1	-1	4
24485	1227	-800	-600	-1	-1	-1	-1	4	-800	-600	-1	-1	-1	-1	4
24503	1228	-800	-600	-1	-1	-1	-1	4	-800	-600	-1	-1	-1	-1	4
24525	1229	-800	-600	-1	-1	-1	-1	4	-800	-600	-1	-1	-1	-1	4
24543	1230	-800	-600	-1	-1	-1	-1	4	-800	-600	-1	-1	-1	-1	4
24566	1231	-800	-600	-1	-1	-1	-1	4	-800	-600	-1	-1	-1	-1	4
24583	1232	-800	-600	-1	-1	-1	-1	4	-800	-600	-1	-1	-1	-1	4
24606	1233	-800	-600	-1	-1	-1	-1	4	-800	-600	-1	-1	-1	-1	4
24623	1234	-800	-600	-1	-1	-1	-1	4	-800	-600	-1	-1	-1	-1	4
24645	1235	-800	-600	-1	-1	-1	-1	4	-800	-600	-1	-1	-1	-1	4
24663	1236	-800	-600	-1	-1	-1	-1	4	-800	-600	-1	-1	-1	-1	4
24683	1237	-800	-600	-1	-1	-1	-1	4	-800	-600	-1	-1	-1	-1	4
24702	1238	-800	-600	-1	-1	-1	-1	4	-800	-600	-1	-1	-1	-1	4
24722	1239	-800	-600	-1	-1	-1	-1	4	-800	-600	-1	-1	-1	-1	4
24742	1240	-800	-600	-1	-1	-1	-1	4	-800	-600	-1	-1	-1	-1	4
24762	1241	-800	-600	-1	-1	-1	-1	4	-800	-600	-1	-1	-1	-1	4
24782	1242	-800	-600	-1	-1	-1	-1	4	-800	-600	-1	-1	-1	-1	4
24802	1243	-800	-600	-1	-1	-1	-1	4	-800	-600	-1	-1	-1	-1	4
24822	1244	-800	-600	-1	-1	-1	-1	4	-800	-600	-1	-1	-1	-1	4
24842	1245	-800	-600	-1	-1	-1	-1	4	-800	-600	-1	-1	-1	-1	4
24862	1246	-800	-600	-1	-1	-1	-1	4	-800	-600	-1	-1	-1	-1	4
24882	1247	-800	-600	-1	-1	-1	-1	4	-800	-600	-1	-1	-1	-1	4
24902	1248	-800	-600	-1	-1	-1	-1	4	-800	-600	-1	-1	-1	-1	4
24922	1249	-800	-600	-1	-1	-1	-1	4	-800	-600	-1	-1	-1	-1	4
24942	1250	-800	-600	-1	-1	-1	-1	4	-800	-600	-1	-1	-1	-1	4
24962	1251	-800	-600	-1	-1	-1	-1	4	-800	-600	-1	-1	-1	-1	4
24982	1252	-800	-600	-1	-1	-1	-1	4	-800	-600	-1	-1	-1	-1	4
25002	1253	-800	-600	-1	-1	-1	-1	4	-800	-600	-1	-1	-1	-1	4
25021	1254	-800	-600	-1	-1	-1	-1	4	-800	-600	-1	-1	-1	-1	4
25041	1255	-800	-600	-1	-1	-1	-1	4	-800	-600	-1	-1	-1	-1	4
25061	1256	-800	-600	-1	-1	-1	-1	4	-800	-600	-1	-1	-1	-1	4
25081	1257	-800	-600	-1	-1	-1	-1	4	-800	-600	-1	-1	-1	-1	4
25101	1258	-800	-600	-1	-1	-1	-1	4	-800	-600	-1	-1	-1	-1	4
25121	1259	-800	-600	-1	-1	-1	-1	4	-800	-600	-1	-1	-1	-1	4
25141	1260	-800	-600	-1	-1	-1	-1	4	-800	-600	-1	-1	-1	-1	4
25161	1261	-800	-600	-1	-1	-1	-1	4	-800	-600	-1	-1	-1	-1	4
25181	1262	-800	-600	-1	-1	-1	-1	4	-800	-600	-1	-1	-1	-1	4
25201	1263	-800	-600	-1	-1	-1	-1	4	-800	-600	-1	-1	-1	-1	4
25221	1264	-800	-600	-1	-1	-1	-1	4	-800	-600	-1	-1	-1	-1	4
25241	1265	-800	-600	-1	-1	-1	-1	4	-800	-600	-1	-1	-1	-1	4
25261	1266	-800	-600	-1	-1	-1	-1	4	-800	-600	-1	-1	-1	-1	4
25281	1267	-800	-600	-1	-1	-1	-1	4	-800	-600	-1	-1	-1	-1	4
25301	1268	-800	-600	-1	-1	-1	-1	4	-800	-600	-1	-1	-1	-1	4
25320	1269	-800	-600	-1	-1	-1	-1	4	-800	-600	-1	-1	-1	-1	4
25340	1270	-800	-600	-1	-1	-1	-1	4	-800	-600	-1	-1	-1	-1	4
25360	1271	-800	-600	-1	-1	-1	-1	4	-800	-600	-1	-1	-1	-1	4
25380	1272	-800	-600	-1	-1	-1	-1	4	-800	-600	-1	-1	-1	-1	4
25400	1273	-800	-600	-1	-1	-1	-1	4	-800	-600	-1	-1	-1	-1	4
25420	1274	-800	-600	-1	-1	-1	-1	4	-800	-600	-1	-1	-1	-1	4
25440	1275	-800	-600	-1	-1	-1	-1	4	-800	-600	-1	-1	-1	-1	4
25460	1276	-800	-600	-1	-1	-1	-1	4	-800	-600	-1	-1	-1	-1	4
25480	1277	-800	-600	-1	-1	-1	-1	4	-800	-600	-1	-1	-1	-1	4
25500	1278	-800	-600	-1	-1	-1	-1	4	-800	-600	-1	-1	-1	-1	4
25520	1279	-800	-600	-1	-1	-1	-1	4	-800	-600	-1	-1	-1	-1	4
25540	1280	-800	-600	-1	-1	-1	-1	4	-800	-600	-1	-1	-1	-1	4
25560	1281	-800	-600	-1	-1	-1	-1	4	-800	-600	-1	-1	-1	-1	4
25580	1282	-800	-600	-1	-1	-1	-1	4	-800	-600	-1	-1	-1	-1	4
25600	1283	-800	-600	-1	-1	-1	-1	4	-800	-600	-1	-1	-1	-1	4
25619	1284	-800	-600	-1	-1	-1	-1	4	-800	-600	-1	-1	-1	-1	4
25639	1285	-800	-600	-1	-1	-1	-1	4	-800	-600	-1	-1	-1	-1	4
25659	1286	-800	-600	-1	-1	-1	-1	4	-800	-600	-1	-1	-1	-1	4
25679	1287	-800	-600	-1	-1	-1	-1	4	-800	-600	-1	-1	-1	-1	4
25699	1288	-800	-600	-1	-1	-1	-1	4	-800	-600	-1	-1	-1	-1	4
25719	1289	-800	-600	-1	-1	-1	-1	4	-800	-600	-1	-1	-1	-1	4
25739	1290	-800	-600	-1	-1	-1	-1	4	-800	-600	-1	-1	-1	-1	4
25759	1291	-800	-600	-1	-1	-1	-1	4	-800	-600	-1	-1	-1	-1	4
25779	1292	-800	-600	-1	-1	-1	-1	4	-800	-600	-1	-1	-1	-1	4
25799	1293	-800	-600	-1	-1	-1	-1	4	-800	-600	-1	-1	-1	-1	4
25819	1294	-800	-600	-1	-1	-1	-1	4	-800	-600	-1	-1	-1	-1	4
25839	1295	-800	-600	-1	-1	-1	-1	4	-800	-600	-1	-1	-1	-1	4
25859	1296	-800	-600	-1	-1	-1	-1	4	-800	-600	-1	-1	-1	-1	4
25879	1297	-800	-600	-1	-1	-1	-1	4	-800	-600	-1	-1	-1	-1	4
25898	1298	-800	-600	-1	-1	-1	-1	4	-800	-600	-1	-1	-1	-1	4
25918	1299	-800	-600	-1	-1	-1	-1	4	-800	-600	-1	-1	-1	-1	4
25938	1300	-800	-600	-1	-1	-1	-1	4	-800	-600	-1	-1	-1	-1	4
25958	1301	-800	-600	-1	-1	-1	-1	4	-800	-600	-1	-1	-1	-1	4
25978	1302	-800	-600	-1	-1	-1	-1	4	-800	-600	-1	-1	-1	-1	4
25998	1303	-800	-600	-1	-1	-1	-1	4	-800	-600	-1	-1	-1	-1	4
26018	1304	-800	-600	-1	-1	-1	-1	4	-800	-600	-1	-1	-1	-1	4
26038	1305	-800	-600	-1	-1	-1	-1	4	-800	-600	-1	-1	-1	-1	4
26058	1306	-800	-600	-1	-1	-1	-1	4	-800	-600	-1	-1	-1	-1	4
26078	1307	-800	-600	-1	-1	-1	-1	4	-800	-600	-1	-1	-1	-1	4
26098	1308	-800	-600	-1	-1	-1	-1	4	-800	-600	-1	-1	-1	-1	4
26118	1309	-800	-600	-1	-1	-1	-1	4	-800	-600	-1	-1	-1	-1	4
26138	1310	-800	-600	-1	-1	-1	-1	4	-800	-600	-1	-1	-1	-1	4
26158	1311	-800	-600	-1	-1	-1	-1	4	-800	-600	-1	-1	-1	-1	4
26178	1312	-800	-600	-1	-1	-1	-1	4	-800	-600	-1	-1	-1	-1	4
26197	1313	-800	-600	-1	-1	-1	-1	4	-800	-600	-1	-1	-1	-1	4
26217	1314	-800	-600	-1	-1	-1	-1	4	-800	-600	-1	-1	-1	-1	4
26237	1315	-800	-600	-1	-1	-1	-1	4	-800	-600	-1	-1	-1	-1	4
26257	1316	-800	-600	-1	-1	-1	-1	4	-800	-600	-1	-1	-1	-1	4
26277	1317	-800	-600	-1	-1	-1	-1	4	-800	-600	-1	-1	-1	-1	4
26297	1318	-800	-600	-1	-1	-1	-1	4	-800	-600	-1	-1	-1	-1	4
26317	1319	-800	-600	-1	-1	-1	-1	4	-800	-600	-1	-1	-1	-1	4
26337	1320	-800	-600	-1	-1	-1	-1	4	-800	-600	-1	-1	-1	-1	4
26357	1321	-800	-600	-1	-1	-1	-1	4	-800	-600	-1	-1	-1	-1	4
26377	1322	-800	-600	-1	-1	-1	-1	4	-800	-600	-1	-1	-1	-1	4
26397	1323	-800	-600	-1	-1	-1	-1	4	-800	-600	-1	-1	-1	-1	4
26417	1324	-800	-600	-1	-1	-1	-1	4	-800	-600	-1	-1	-1	-1	4
26437	1325	-800	-600	-1	-1	-1	-1	4	-800	-600	-1	-1	-1	-1	4
26457	1326	-800	-600	-1	-1	-1	-1	4	-800	-600	-1	-1	-1	-1	4
26476	1327	-800	-600	-1	-1	-1	-1	4	-800	-600	-1	-1	-1	-1	4
26496	1328	-800	-600	-1	-1	-1	-1	4	-800	-600	-1	-1	-1	-1	4
26516	1329	-800	-600	-1	-1	-1	-1	4	-800	-600	-1	-1	-1	-1	4
26536	1330	-800	-600	-1	-1	-1	-1	4	-800	-600	-1	-1	-1	-1	4
26556	1331	-800	-600	-1	-1	-1	-1	4	-800	-600	-1	-1	-1	-1	4
26576	1332	-800	-600	-1	-1	-1	-1	4	-800	-600	-1	-1	-1	-1	4
26596	1333	-800	-600	-1	-1	-1	-1	4	-800	-600	-1	-1	-1	-1	4
26616	1334	-800	-600	-1	-1	-1	-1	4	-800	-600	-1	-1	-1	-1	4
26636	1335	-800	-600	-1	-1	-1	-1	4	-800	-600	-1	-1	-1	-1	4
26656	1336	-800	-600	-1	-1	-1	-1	4	-800	-600	-1	-1	-1	-1	4
26676	1337	-800	-600	-1	-1	-1	-1	4	-800	-600	-1	-1	-1	-1	4
26696	1338	-800	-600	-1	-1	-1	-1	4	-800	-600	-1	-1	-1	-1	4
26716	1339	-800	-600	-1	-1	-1	-1	4	-800	-600	-1	-1	-1	-1	4
26736	1340	-800	-600	-1	-1	-1	-1	4	-800	-600	-1	-1	-1	-1	4
26756	1341	-800	-600	-1	-1	-1	-1	4	-800	-600	-1	-1	-1	-1	4
26776	1342	-800	-600	-1	-1	-1	-1	4	-800	-600	-1	-1	-1	-1	4
26795	1343	-800	-600	-1	-1	-1	-1	4	-800	-600	-1	-1	-1	-1	4
26815	1344	-800	-600	-1	-1	-1	-1	4	-800	-600	-1	-1	-1	-1	4
26835	1345	-800	-600	-1	-1	-1	-1	4	-800	-600	-1	-1	-1	-1	4
26855	1346	-800	-600	-1	-1	-1	-1	4	-800	-600	-1	-1	-1	-1	4
26875	1347	-800	-600	-1	-1	-1	-1	4	-800	-600	-1	-1	-1	-1	4
26895	1348	-800	-600	-1	-1	-1	-1	4	-800	-600	-1	-1	-1	-1	4
26915	1349	-800	-600	-1	-1	-1	-1	4	-800	-600	-1	-1	-1	-1	4
26935	1350	-800	-600	-1	-1	-1	-1	4	-800	-600	-1	-1	-1	-1	4
26955	1351	-800	-600	-1	-1	-1	-1	4	-800	-600	-1	-1	-1	-1	4
26975	1352	-800	-600	-1	-1	-1	-1	4	-800	-600	-1	-1	-1	-1	4
26995	1353	-800	-600	-1	-1	-1	-1	4	-800	-600	-1	-1	-1	-1	4
27015	1354	-800	-600	-1	-1	-1	-1	4	-800	-600	-1	-1	-1	-1	4
27035	1355	-800	-600	-1	-1	-1	-1	4	-800	-600	-1	-1	-1	-1	4
27055	1356	-800	-600	-1	-1	-1	-1	4	-800	-600	-1	-1	-1	-1	4
27074	1357	-800	-600	-1	-1	-1	-1	4	-800	-600	-1	-1	-1	-1	4
27094	1358	-800	-600	-1	-1	-1	-1	4	-800	-600	-1	-1	-1	-1	4
27114	1359	-800	-600	-1	-1	-1	-1	4	-800	-600	-1	-1	-1	-1	4
27134	1360	-800	-600	-1	-1	-1	-1	4	-800	-600	-1	-1	-1	-1	4
27154	1361	-800	-600	-1	-1	-1	-1	4	-800	-600	-1	-1	-1	-1	4
27174	1362	-800	-600	-1	-1	-1	-1	4	-800	-600	-1	-1	-1	-1	4
27194	1363	-800	-600	-1	-1	-1	-1	4	-800	-600	-1	-1	-1	-1	4
27214	1364	-800	-600	-1	-1	-1	-1	4	-800	-600	-1	-1	-1	-1	4
27234	1365	-800	-600	-1	-1	-1	-1	4	-800	-600	-1	-1	-1	-1	4
27254	1366	-800	-600	-1	-1	-1	-1	4	-800	-600	-1	-1	-1	-1	4
27274	1367	-800	-600	-1	-1	-1	-1	4	-800	-600	-1	-1	-1	-1	4
27294	1368	-800	-600	-1	-1	-1	-1	4	-800	-600	-1	-1	-1	-1	4
27314	1369	-800	-600	-1	-1	-1	-1	4	-800	-600	-1	-1	-1	-1	4
27334	1370	-800	-600	-1	-1	-1	-1	4	-800	-600	-1	-1	-1	-1	4
27354	1371	-800	-600	-1	-1	-1	-1	4	-800	-600	-1	-1	-1	-1	4
27374	1372	-800	-600	-1	-1	-1	-1	4	-800	-600	-1	-1	-1	-1	4
27393	1373	-800	-600	-1	-1	-1	-1	4	-800	-600	-1	-1	-1	-1	4
27413	1374	-800	-600	-1	-1	-1	-1	4	-800	-600	-1	-1	-1	-1	4
27433	1375	-800	-600	-1	-1	-1	-1	4	-800	-600	-1	-1	-1	-1	4
27453	1376	-800	-600	-1	-1	-1	-1	4	-800	-600	-1	-1	-1	-1	4
27473	1377	-800	-600	-1	-1	-1	-1	4	-800	-600	-1	-1	-1	-1	4
27493	1378	-800	-600	-1	-1	-1	-1	4	-800	-600	-1	-1	-1	-1	4
27513	1379	-800	-600	-1	-1	-1	-1	4	-800	-600	-1	-1	-1	-1	4
27533	1380	-800	-600	-1	-1	-1	-1	4	-800	-600	-1	-1	-1	-1	4
27553	1381	-800	-600	-1	-1	-1	-1	4	-800	-600	-1	-1	-1	-1	4
27573	1382	-800	-600	-1	-1	-1	-1	4	-800	-600	-1	-1	-1	-1	4
27593	1383	-800	-600	-1	-1	-1	-1	4	-800	-600	-1	-1	-1	-1	4
27613	1384	-800	-600	-1	-1	-1	-1	4	-800	-600	-1	-1	-1	-1	4
27633	1385	-800	-600	-1	-1	-1	-1	4	-800	-600	-1	-1	-1	-1	4
27653	1386	-800	-600	-1	-1	-1	-1	4	-800	-600	-1	-1	-1	-1	4
27672	1387	-800	-600	-1	-1	-1	-1	4	-800	-600	-1	-1	-1	-1	4
27692	1388	-800	-600	-1	-1	-1	-1	4	-800	-600	-1	-1	-1	-1	4
27712	1389	-800	-600	-1	-1	-1	-1	4	-800	-600	-1	-1	-1	-1	4
27732	1390	-800	-600	-1	-1	-1	-1	4	-800	-600	-1	-1	-1	-1	4
27752	1391	-800	-600	-1	-1	-1	-1	4	-800	-600	-1	-1	-1	-1	4
27772	1392	-800	-600	-1	-1	-1	-1	4	-800	-600	-1	-1	-1	-1	4
27792	1393	-800	-600	-1	-1	-1	-1	4	-800	-600	-1	-1	-1	-1	4
27812	1394	-800	-600	-1	-1	-1	-1	4	-800	-600	-1	-1	-1	-1	4
27832	1395	-800	-600	-1	-1	-1	-1	4	-800	-600	-1	-1	-1	-1	4
27852	1396	-800	-600	-1	-1	-1	-1	4	-800	-600	-1	-1	-1	-1	4
27872	1397	-800	-600	-1	-1	-1	-1	4	-800	-600	-1	-1	-1	-1	4
27892	1398	-800	-600	-1	-1	-1	-1	4	-800	-600	-1	-1	-1	-1	4
27912	1399	-800	-600	-1	-1	-1	-1	4	-800	-600	-1	-1	-1	-1	4
27932	1400	-800	-600	-1	-1	-1	-1	4	-800	-600	-1	-1	-1	-1	4
27952	1401	-800	-600	-1	-1	-1	-1	4	-800	-600	-1	-1	-1	-1	4
27972	1402	-800	-600	-1	-1	-1	-1	4	-800	-600	-1	-1	-1	-1	4
27991	1403	-800	-600	-1	-1	-1	-1	4	-800	-600	-1	-1	-1	-1	4
28011	1404	-800	-600	-1	-1	-1	-1	4	-800	-600	-1	-1	-1	-1	4
28031	1405	-800	-600	-1	-1	-1	-1	4	-800	-600	-1	-1	-1	-1	4
28051	1406	-800	-600	-1	-1	-1	-1	4	-800	-600	-1	-1	-1	-1	4
28071	1407	-800	-600	-1	-1	-1	-1	4	-800	-600	-1	-1	-1	-1	4
28091	1408	-800	-600	-1	-1	-1	-1	4	-800	-600	-1	-1	-1	-1	4
28111	1409	-800	-600	-1	-1	-1	-1	4	-800	-600	-1	-1	-1	-1	4
28131	1410	-800	-600	-1	-1	-1	-1	4	-800	-600	-1	-1	-1	-1	4
28151	1411	-800	-600	-1	-1	-1	-1	4	-800	-600	-1	-1	-1	-1	4
28171	1412	-800	-600	-1	-1	-1	-1	4	-800	-600	-1	-1	-1	-1	4
28191	1413	-800	-600	-1	-1	-1	-1	4	-800	-600	-1	-1	-1	-1	4
28211	1414	-800	-600	-1	-1	-1	-1	4	-800	-600	-1	-1	-1	-1	4
28231	1415	-800	-600	-1	-1	-1	-1	4	-800	-600	-1	-1	-1	-1	4
28251	1416	-800	-600	-1	-1	-1	-1	4	-800	-600	-1	-1	-1	-1	4
28270	1417	-800	-600	-1	-1	-1	-1	4	-800	-600	-1	-1	-1	-1	4
28290	1418	-800	-600	-1	-1	-1	-1	4	-800	-600	-1	-1	-1	-1	4
28310	1419	-800	-600	-1	-1	-1	-1	4	-800	-600	-1	-1	-1	-1	4
28330	1420	-800	-600	-1	-1	-1	-1	4	-800	-600	-1	-1	-1	-1	4
28350	1421	-800	-600	-1	-1	-1	-1	4	-800	-600	-1	-1	-1	-1	4
28370	1422	-800	-600	-1	-1	-1	-1	4	-800	-600	-1	-1	-1	-1	4
28390	1423	-800	-600	-1	-1	-1	-1	4	-800	-600	-1	-1	-1	-1	4
28410	1424	-800	-600	-1	-1	-1	-1	4	-800	-600	-1	-1	-1	-1	4
28430	1425	-800	-600	-1	-1	-1	-1	4	-800	-600	-1	-1	-1	-1	4
28450	1426	-800	-600	-1	-1	-1	-1	4	-800	-600	-1	-1	-1	-1	4
28470	1427	-800	-600	-1	-1	-1	-1	4	-800	-600	-1	-1	-1	-1	4
28490	1428	-800	-600	-1	-1	-1	-1	4	-800	-600	-1	-1	-1	-1	4
28510	1429	-800	-600	-1	-1	-1	-1	4	-800	-600	-1	-1	-1	-1	4
28530	1430	-800	-600	-1	-1	-1	-1	4	-800	-600	-1	-1	-1	-1	4
28550	1431	-800	-600	-1	-1	-1	-1	4	-800	-600	-1	-1	-1	-1	4
28569	1432	-800	-600	-1	-1	-1	-1	4	-800	-600	-1	-1	-1	-1	4
28589	1433	-800	-600	-1	-1	-1	-1	4	-800	-600	-1	-1	-1	-1	4
28609	1434	-800	-600	-1	-1	-1	-1	4	-800	-600	-1	-1	-1	-1	4
28629	1435	-800	-600	-1	-1	-1	-1	4	-800	-600	-1	-1	-1	-1	4
28649	1436	-800	-600	-1	-1	-1	-1	4	-800	-600	-1	-1	-1	-1	4
28669	1437	-800	-600	-1	-1	-1	-1	4	-800	-600	-1	-1	-1	-1	4
28691	1438	-800	-600	-1	-1	-1	-1	4	-800	-600	-1	-1	-1	-1	4
28709	1439	-800	-600	-1	-1	-1	-1	4	-800	-600	-1	-1	-1	-1	4
28729	1440	-800	-600	-1	-1	-1	-1	4	-800	-600	-1	-1	-1	-1	4
28749	1441	-800	-600	-1	-1	-1	-1	4	-800	-600	-1	-1	-1	-1	4
28769	1442	-800	-600	-1	-1	-1	-1	4	-800	-600	-1	-1	-1	-1	4
28789	1443	-800	-600	-1	-1	-1	-1	4	-800	-600	-1	-1	-1	-1	4
28809	1444	-800	-600	-1	-1	-1	-1	4	-800	-600	-1	-1	-1	-1	4
28829	1445	-800	-600	-1	-1	-1	-1	4	-800	-600	-1	-1	-1	-1	4
28849	1446	-800	-600	-1	-1	-1	-1	4	-800	-600	-1	-1	-1	-1	4
28868	1447	-800	-600	-1	-1	-1	-1	4	-800	-600	-1	-1	-1	-1	4
28889	1448	-800	-600	-1	-1	-1	-1	4	-800	-600	-1	-1	-1	-1	4
28908	1449	-800	-600	-1	-1	-1	-1	4	-800	-600	-1	-1	-1	-1	4
28928	1450	-800	-600	-1	-1	-1	-1	4	-800	-600	-1	-1	-1	-1	4
28948	1451	-800	-600	-1	-1	-1	-1	4	-800	-600	-1	-1	-1	-1	4
28968	1452	-800	-600	-1	-1	-1	-1	4	-800	-600	-1	-1	-1	-1	4
28988	1453	-800	-600	-1	-1	-1	-1	4	-800	-600	-1	-1	-1	-1	4
29008	1454	-800	-600	-1	-1	-1	-1	4	-800	-600	-1	-1	-1	-1	4
29028	1455	-800	-600	-1	-1	-1	-1	4	-800	-600	-1	-1	-1	-1	4
29048	1456	-800	-600	-1	-1	-1	-1	4	-800	-600	-1	-1	-1	-1	4
29068	1457	-800	-600	-1	-1	-1	-1	4	-800	-600	-1	-1	-1	-1	4
29088	1458	-800	-600	-1	-1	-1	-1	4	-800	-600	-1	-1	-1	-1	4
29108	1459	-800	-600	-1	-1	-1	-1	4	-800	-600	-1	-1	-1	-1	4
29128	1460	-800	-600	-1	-1	-1	-1	4	-800	-600	-1	-1	-1	-1	4
29148	1461	-800	-600	-1	-1	-1	-1	4	-800	-600	-1	-1	-1	-1	4
29168	1462	-800	-600	-1	-1	-1	-1	4	-800	-600	-1	-1	-1	-1	4
29187	1463	-800	-600	-1	-1	-1	-1	4	-800	-600	-1	-1	-1	-1	4
29207	1464	-800	-600	-1	-1	-1	-1	4	-800	-600	-1	-1	-1	-1	4
29227	1465	-800	-600	-1	-1	-1	-1	4	-800	-600	-1	-1	-1	-1	4
29247	1466	-800	-600	-1	-1	-1	-1	4	-800	-600	-1	-1	-1	-1	4
29267	1467	-800	-600	-1	-1	-1	-1	4	-800	-600	-1	-1	-1	-1	4
29287	1468	-800	-600	-1	-1	-1	-1	4	-800	-600	-1	-1	-1	-1	4
29307	1469	-800	-600	-1	-1	-1	-1	4	-800	-600	-1	-1	-1	-1	4
29327	1470	-800	-600	-1	-1	-1	-1	4	-800	-600	-1	-1	-1	-1	4
29347	1471	-800	-600	-1	-1	-1	-1	4	-800	-600	-1	-1	-1	-1	4
29367	1472	-800	-600	-1	-1	-1	-1	4	-800	-600	-1	-1	-1	-1	4
29387	1473	-800	-600	-1	-1	-1	-1	4	-800	-600	-1	-1	-1	-1	4
29407	1474	-800	-600	-1	-1	-1	-1	4	-800	-600	-1	-1	-1	-1	4
29427	1475	-800	-600	-1	-1	-1	-1	4	-800	-600	-1	-1	-1	-1	4
29447	1476	-800	-600	-1	-1	-1	-1	4	-800	-600	-1	-1	-1	-1	4
29467	1477	-800	-600	-1	-1	-1	-1	4	-800	-600	-1	-1	-1	-1	4
29486	1478	-800	-600	-1	-1	-1	-1	4	-800	-600	-1	-1	-1	-1	4
29506	1479	-800	-600	-1	-1	-1	-1	4	-800	-600	-1	-1	-1	-1	4
29526	1480	-800	-600	-1	-1	-1	-1	4	-800	-600	-1	-1	-1	-1	4
29546	1481	-800	-600	-1	-1	-1	-1	4	-800	-600	-1	-1	-1	-1	4
29568	1482	-800	-600	-1	-1	-1	-1	4	-800	-600	-1	-1	-1	-1	4
29586	1483	-800	-600	-1	-1	-1	-1	4	-800	-600	-1	-1	-1	-1	4
29606	1484	-800	-600	-1	-1	-1	-1	4	-800	-600	-1	-1	-1	-1	4
29626	1485	-800	-600	-1	-1	-1	-1	4	-800	-600	-1	-1	-1	-1	4
29646	1486	-800	-600	-1	-1	-1	-1	4	-800	-600	-1	-1	-1	-1	4
29666	1487	-800	-600	-1	-1	-1	-1	4	-800	-600	-1	-1	-1	-1	4
29686	1488	-800	-600	-1	-1	-1	-1	4	-800	-600	-1	-1	-1	-1	4
29706	1489	-800	-600	-1	-1	-1	-1	4	-800	-600	-1	-1	-1	-1	4
29726	1490	-800	-600	-1	-1	-1	-1	4	-800	-600	-1	-1	-1	-1	4
29746	1491	-800	-600	-1	-1	-1	-1	4	-800	-600	-1	-1	-1	-1	4
29765	1492	-800	-600	-1	-1	-1	-1	4	-800	-600	-1	-1	-1	-1	4
29785	1493	-800	-600	-1	-1	-1	-1	4	-800	-600	-1	-1	-1	-1	4
29805	1494	-800	-600	-1	-1	-1	-1	4	-800	-600	-1	-1	-1	-1	4
29825	1495	-800	-600	-1	-1	-1	-1	4	-800	-600	-1	-1	-1	-1	4
29845	1496	-800	-600	-1	-1	-1	-1	4	-800	-600	-1	-1	-1	-1	4
29865	1497	-800	-600	-1	-1	-1	-1	4	-800	-600	-1	-1	-1	-1	4
29885	1498	-800	-600	-1	-1	-1	-1	4	-800	-600	-1	-1	-1	-1	4
29905	1499	-800	-600	-1	-1	-1	-1	4	-800	-600	-1	-1	-1	-1	4
29927	1500	-800	-600	-1	-1	-1	-1	4	-800	-600	-1	-1	-1	-1	4
29945	1501	-800	-600	-1	-1	-1	-1	4	-800	-600	-1	-1	-1	-1	4
29965	1502	-800	-600	-1	-1	-1	-1	4	-800	-600	-1	-1	-1	-1	4
29985	1503	-800	-600	-1	-1	-1	-1	4	-800	-600	-1	-1	-1	-1	4
30005	1504	-800	-600	-1	-1	-1	-1	4	-800	-600	-1	-1	-1	-1	4
30025	1505	-800	-600	-1	-1	-1	-1	4	-800	-600	-1	-1	-1	-1	4
30045	1506	-800	-600	-1	-1	-1	-1	4	-800	-600	-1	-1	-1	-1	4
30065	1507	-800	-600	-1	-1	-1	-1	4	-800	-600	-1	-1	-1	-1	4
30084	1508	-800	-600	-1	-1	-1	-1	4	-800	-600	-1	-1	-1	-1	4
30104	1509	-800	-600	-1	-1	-1	-1	4	-800	-600	-1	-1	-1	-1	4
30125	1510	-800	-600	-1	-1	-1	-1	4	-800	-600	-1	-1	-1	-1	4
30144	1511	-800	-600	-1	-1	-1	-1	4	-800	-600	-1	-1	-1	-1	4
30165	1512	-800	-600	-1	-1	-1	-1	4	-800	-600	-1	-1	-1	-1	4
30184	1513	-800	-600	-1	-1	-1	-1	4	-800	-600	-1	-1	-1	-1	4
30205	1514	-800	-600	-1	-1	-1	-1	4	-800	-600	-1	-1	-1	-1	4
30224	1515	-800	-600	-1	-1	-1	-1	4	-800	-600	-1	-1	-1	-1	4
30245	1516	-800	-600	-1	-1	-1	-1	4	-800	-600	-1	-1	-1	-1	4
30264	1517	-800	-600	-1	-1	-1	-1	4	-800	-600	-1	-1	-1	-1	4
30284	1518	-800	-600	-1	-1	-1	-1	4	-800	-600	-1	-1	-1	-1	4
30304	1519	-800	-600	-1	-1	-1	-1	4	-800	-600	-1	-1	-1	-1	4
30326	1520	-800	-600	-1	-1	-1	-1	4	-800	-600	-1	-1	-1	-1	4
30344	1521	-800	-600	-1	-1	-1	-1	4	-800	-600	-1	-1	-1	-1	4
30366	1522	-800	-600	-1	-1	-1	-1	4	-800	-600	-1	-1	-1	-1	4
30383	1523	-800	-600	-1	-1	-1	-1	4	-800	-600	-1	-1	-1	-1	4
30405	1524	-800	-600	-1	-1	-1	-1	4	-800	-600	-1	-1	-1	-1	4
30423	1525	-800	-600	-1	-1	-1	-1	4	-800	-600	-1	-1	-1	-1	4
30446	1526	-800	-600	-1	-1	-1	-1	4	-800	-600	-1	-1	-1	-1	4
30463	1527	-800	-600	-1	-1	-1	-1	4	-800	-600	-1	-1	-1	-1	4
30485	1528	-800	-600	-1	-1	-1	-1	4	-800	-600	-1	-1	-1	-1	4
30503	1529	-800	-600	-1	-1	-1	-1	4	-800	-600	-1	-1	-1	-1	4
30526	1530	-800	-600	-1	-1	-1	-1	4	-800	-600	-1	-1	-1	-1	4
30543	1531	-800	-600	-1	-1	-1	-1	4	-800	-600	-1	-1	-1	-1	4
30567	1532	-800	-600	-1	-1	-1	-1	4	-800	-600	-1	-1	-1	-1	4
30583	1533	-800	-600	-1	-1	-1	-1	4	-800	-600	-1	-1	-1	-1	4
30603	1534	-800	-600	-1	-1	-1	-1	4	-800	-600	-1	-1	-1	-1	4
30623	1535	-800	-600	-1	-1	-1	-1	4	-800	-600	-1	-1	-1	-1	4
30643	1536	-800	-600	-1	-1	-1	-1	4	-800	-600	-1	-1	-1	-1	4
30663	1537	-800	-600	-1	-1	-1	-1	4	-800	-600	-1	-1	-1	-1	4
30682	1538	-800	-600	-1	-1	-1	-1	4	-800	-600	-1	-1	-1	-1	4
30702	1539	-800	-600	-1	-1	-1	-1	4	-800	-600	-1	-1	-1	-1	4
30722	1540	-800	-600	-1	-1	-1	-1	4	-800	-600	-1	-1	-1	-1	4
30742	1541	-800	-600	-1	-1	-1	-1	4	-800	-600	-1	-1	-1	-1	4
30762	1542	-800	-600	-1	-1	-1	-1	4	-800	-600	-1	-1	-1	-1	4
30782	1543	-800	-600	-1	-1	-1	-1	4	-800	-600	-1	-1	-1	-1	4
30802	1544	-800	-600	-1	-1	-1	-1	4	-800	-600	-1	-1	-1	-1	4
30822	1545	-800	-600	-1	-1	-1	-1	4	-800	-600	-1	-1	-1	-1	4
30842	1546	-800	-600	-1	-1	-1	-1	4	-800	-600	-1	-1	-1	-1	4
30862	1547	-800	-600	-1	-1	-1	-1	4	-800	-600	-1	-1	-1	-1	4
30882	1548	-800	-600	-1	-1	-1	-1	4	-800	-600	-1	-1	-1	-1	4
30902	1549	-800	-600	-1	-1	-1	-1	4	-800	-600	-1	-1	-1	-1	4
30922	1550	-800	-600	-1	-1	-1	-1	4	-800	-600	-1	-1	-1	-1	4
30941	1551	-800	-600	-1	-1	-1	-1	4	-800	-600	-1	-1	-1	-1	4
30961	1552	-800	-600	-1	-1	-1	-1	4	-800	-600	-1	-1	-1	-1	4
30982	1553	-800	-600	-1	-1	-1	-1	4	-800	-600	-1	-1	-1	-1	4
31001	1554	-800	-600	-1	-1	-1	-1	4	-800	-600	-1	-1	-1	-1	4
31021	1555	-800	-600	-1	-1	-1	-1	4	-800	-600	-1	-1	-1	-1	4
31041	1556	-800	-600	-1	-1	-1	-1	4	-800	-600	-1	-1	-1	-1	4
31061	1557	-800	-600	-1	-1	-1	-1	4	-800	-600	-1	-1	-1	-1	4
31081	1558	-800	-600	-1	-1	-1	-1	4	-800	-600	-1	-1	-1	-1	4
31101	1559	-800	-600	-1	-1	-1	-1	4	-800	-600	-1	-1	-1	-1	4
31121	1560	-800	-600	-1	-1	-1	-1	4	-800	-600	-1	-1	-1	-1	4
31141	1561	-800	-600	-1	-1	-1	-1	4	-800	-600	-1	-1	-1	-1	4
31161	1562	-800	-600	-1	-1	-1	-1	4	-800	-600	-1	-1	-1	-1	4
31181	1563	-800	-600	-1	-1	-1	-1	4	-800	-600	-1	-1	-1	-1	4
31201	1564	-800	-600	-1	-1	-1	-1	4	-800	-600	-1	-1	-1	-1	4
31221	1565	-800	-600	-1	-1	-1	-1	4	-800	-600	-1	-1	-1	-1	4
31241	1566	-800	-600	-1	-1	-1	-1	4	-800	-600	-1	-1	-1	-1	4
31261	1567	-800	-600	-1	-1	-1	-1	4	-800	-600	-1	-1	-1	-1	4
31280	1568	-800	-600	-1	-1	-1	-1	4	-800	-600	-1	-1	-1	-1	4
31300	1569	-800	-600	-1	-1	-1	-1	4	-800	-600	-1	-1	-1	-1	4
31320	1570	-800	-600	-1	-1	-1	-1	4	-800	-600	-1	-1	-1	-1	4
31340	1571	-800	-600	-1	-1	-1	-1	4	-800	-600	-1	-1	-1	-1	4
31360	1572	-800	-600	-1	-1	-1	-1	4	-800	-600	-1	-1	-1	-1	4
31380	1573	-800	-600	-1	-1	-1	-1	4	-800	-600	-1	-1	-1	-1	4
31400	1574	-800	-600	-1	-1	-1	-1	4	-800	-600	-1	-1	-1	-1	4
31420	1575	-800	-600	-1	-1	-1	-1	4	-800	-600	-1	-1	-1	-1	4
31440	1576	-800	-600	-1	-1	-1	-1	4	-800	-600	-1	-1	-1	-1	4
31460	1577	-800	-600	-1	-1	-1	-1	4	-800	-600	-1	-1	-1	-1	4
31480	1578	-800	-600	-1	-1	-1	-1	4	-800	-600	-1	-1	-1	-1	4
31500	1579	-800	-600	-1	-1	-1	-1	4	-800	-600	-1	-1	-1	-1	4
31520	1580	-800	-600	-1	-1	-1	-1	4	-800	-600	-1	-1	-1	-1	4
31540	1581	-800	-600	-1	-1	-1	-1	4	-800	-600	-1	-1	-1	-1	4
31559	1582	-800	-600	-1	-1	-1	-1	4	-800	-600	-1	-1	-1	-1	4
31579	1583	-800	-600	-1	-1	-1	-1	4	-800	-600	-1	-1	-1	-1	4
31599	1584	-800	-600	-1	-1	-1	-1	4	-800	-600	-1	-1	-1	-1	4
31619	1585	-800	-600	-1	-1	-1	-1	4	-800	-600	-1	-1	-1	-1	4
31639	1586	-800	-600	-1	-1	-1	-1	4	-800	-600	-1	-1	-1	-1	4
31659	1587	-800	-600	-1	-1	-1	-1	4	-800	-600	-1	-1	-1	-1	4
31679	1588	-800	-600	-1	-1	-1	-1	4	-800	-600	-1	-1	-1	-1	4
31699	1589	-800	-600	-1	-1	-1	-1	4	-800	-600	-1	-1	-1	-1	4
31719	1590	-800	-600	-1	-1	-1	-1	4	-800	-600	-1	-1	-1	-1	4
31739	1591	-800	-600	-1	-1	-1	-1	4	-800	-600	-1	-1	-1	-1	4
31759	1592	-800	-600	-1	-1	-1	-1	4	-800	-600	-1	-1	-1	-1	4
31779	1593	-800	-600	-1	-1	-1	-1	4	-800	-600	-1	-1	-1	-1	4
31799	1594	-800	-600	-1	-1	-1	-1	4	-800	-600	-1	-1	-1	-1	4
31819	1595	-800	-600	-1	-1	-1	-1	4	-800	-600	-1	-1	-1	-1	4
31839	1596	-800	-600	-1	-1	-1	-1	4	-800	-600	-1	-1	-1	-1	4
31858	1597	-800	-600	-1	-1	-1	-1	4	-800	-600	-1	-1	-1	-1	4
31878	1598	-800	-600	-1	-1	-1	-1	4	-800	-600	-1	-1	-1	-1	4
31898	1599	-800	-600	-1	-1	-1	-1	4	-800	-600	-1	-1	-1	-1	4
31918	1600	-800	-600	-1	-1	-1	-1	4	-800	-600	-1	-1	-1	-1	4
31938	1601	-800	-600	-1	-1	-1	-1	4	-800	-600	-1	-1	-1	-1	4
31958	1602	-800	-600	-1	-1	-1	-1	4	-800	-600	-1	-1	-1	-1	4
31978	1603	-800	-600	-1	-1	-1	-1	4	-800	-600	-1	-1	-1	-1	4
31998	1604	-800	-600	-1	-1	-1	-1	4	-800	-600	-1	-1	-1	-1	4
32018	1605	-800	-600	-1	-1	-1	-1	4	-800	-600	-1	-1	-1	-1	4
32038	1606	-800	-600	-1	-1	-1	-1	4	-800	-600	-1	-1	-1	-1	4
32058	1607	-800	-600	-1	-1	-1	-1	4	-800	-600	-1	-1	-1	-1	4
32078	1608	-800	-600	-1	-1	-1	-1	4	-800	-600	-1	-1	-1	-1	4
32098	1609	-800	-600	0,533	0,559	-1	-1	4	-800	-600	0,263	0,548	-1	-1	4
32118	1610	-800	-600	-1	-1	-1	-1	4	-800	-600	-1	-1	-1	-1	4
32137	1611	-800	-600	-1	-1	-1	-1	4	-800	-600	-1	-1	-1	-1	4
32157	1612	-800	-600	0,538	0,563	-1	-1	4	-800	-600	0,268	0,547	-1	-1	4
32177	1613	387	690	0,541	0,563	472,155	3,935	0	367	690	0,271	0,547	468,523	3,63	0
32198	1614	388	598	0,544	0,564	472,155	3,73	0	-800	-600	0,544	0,564	-1	-1	4
32217	1615	386	689	0,546	0,562	472,155	3,939	0	366	668	0,276	0,543	468,523	3,661	0
32237	1616	390	607	0,549	0,564	472,155	3,779	0	-800	-600	0,549	0,564	-1	-1	4
32257	1617	-800	-600	0,28	0,543	-1	-1	4	370	689	0,28	0,543	468,523	3,785	0
32277	1618	-800	-600	0,553	0,564	-1	-1	4	-800	-600	0,553	0,564	-1	-1	4
32297	1619	387	612	0,555	0,567	471,05	3,778	0	377	605	0,284	0,545	471,05	3,817	0
32317	1620	-800	-600	-1	-1	-1	-1	4	-800	-600	-1	-1	-1	-1	4
32337	1621	390	606	0,556	0,57	471,05	3,827	0	376	604	0,285	0,547	471,05	3,695	0
32357	1622	-800	-600	-1	-1	-1	-1	4	-800	-600	-1	-1	-1	-1	4
32377	1623	-800	-600	0,556	0,57	-1	-1	4	-800	-600	0,556	0,57	-1	-1	4
32397	1624	364	573	0,555	0,571	471,512	3,722	0	-800	-600	0,555	0,571	-1	-1	4
32417	1625	-800	-600	0,283	0,544	-1	-1	4	369	443	0,283	0,544	471,512	3,568	0
32437	1626	321	368	0,553	0,566	471,512	3,901	0	-800	-600	0,553	0,566	-1	-1	4
32457	1627	-800	-600	-1	-1	-1	-1	4	-800	-600	-1	-1	-1	-1	4
32476	1628	-800	-600	-1	-1	-1	-1	4	-800	-600	-1	-1	-1	-1	4
32496	1629	330	297	0,549	0,564	471,512	3,805	0	341	290	0,278	0,543	471,512	3,682	0
32516	1630	-800	-600	-1	-1	-1	-1	4	-800	-600	-1	-1	-1	-1	4
32536	1631	-800	-600	0,548	0,559	-1	-1	4	-800	-600	0,548	0,559	-1	-1	4
32556	1632	327	281	0,548	0,558	479,214	3,929	0	347	264	0,276	0,54	479,214	3,758	0
32576	1633	-800	-600	-1	-1	-1	-1	4	-800	-600	-1	-1	-1	-1	4
32596	1634	324	289	0,548	0,555	479,214	3,85	0	-800	-600	0,548	0,555	-1	-1	4
32616	1635	-800	-600	-1	-1	-1	-1	4	-800	-600	-1	-1	-1	-1	4
32636	1636	-800	-600	0,548	0,551	-1	-1	4	-800	-600	0,275	0,534	-1	-1	4
32656	1637	-800	-600	-1	-1	-1	-1	4	-800	-600	-1	-1	-1	-1	4
32676	1638	336	290	0,548	0,552	472,704	3,75	0	-800	-600	0,548	0,552	-1	-1	4
32696	1639	-800	-600	-1	-1	-1	-1	4	-800	-600	-1	-1	-1	-1	4
32716	1640	-800	-600	0,277	0,534	-1	-1	4	343	296	0,277	0,534	474,019	3,495	0
32736	1641	-800	-600	0,55	0,553	-1	-1	4	343	296	0,278	0,533	473,882	3,494	0
32756	1642	322	303	0,551	0,556	476,161	3,513	0	-800	-600	0,551	0,556	-1	-1	4
32775	1643	-800	-600	-1	-1	-1	-1	4	-800	-600	-1	-1	-1	-1	4
32795	1644	-800	-600	-1	-1	-1	-1	4	-800	-600	-1	-1	-1	-1	4
32815	1645	-800	-600	0,286	0,535	-1	-1	4	302	361	0,286	0,535	473,882	3,45	0
32835	1646	-800	-600	0,56	0,56	-1	-1	4	302	360	0,289	0,535	474,926	3,457	0
32855	1647	-800	-600	-1	-1	-1	-1	4	-800	-600	-1	-1	-1	-1	4
32875	1648	-800	-600	-1	-1	-1	-1	4	-800	-600	-1	-1	-1	-1	4
32895	1649	267	381	0,566	0,563	471,856	3,426	0	-800	-600	0,566	0,563	-1	-1	4
32915	1650	-800	-600	-1	-1	-1	-1	4	-800	-600	-1	-1	-1	-1	4
32935	1651	-800	-600	0,57	0,563	-1	-1	4	-800	-600	0,298	0,536	-1	-1	4
32955	1652	-800	-600	-1	-1	-1	-1	4	-800	-600	-1	-1	-1	-1	4
32975	1653	-800	-600	-1	-1	-1	-1	4	-800	-600	-1	-1	-1	-1	4
32995	1654	-800	-600	-1	-1	-1	-1	4	-800	-600	-1	-1	-1	-1	4
33015	1655	-800	-600	-1	-1	-1	-1	4	-800	-600	-1	-1	-1	-1	4
33035	1656	-800	-600	0,572	0,564	-1	-1	4	-800	-600	0,3	0,537	-1	-1	4
33054	1657	-800	-600	-1	-1	-1	-1	4	-800	-600	-1	-1	-1	-1	4
33074	1658	-800	-600	-1	-1	-1	-1	4	-800	-600	-1	-1	-1	-1	4
33094	1659	266	385	0,57	0,563	471,545	3,255	0	-800	-600	0,57	0,563	-1	-1	4
33114	1660	-800	-600	-1	-1	-1	-1	4	-800	-600	-1	-1	-1	-1	4
33134	1661	-800	-600	0,568	0,56	-1	-1	4	-800	-600	0,298	0,534	-1	-1	4
33154	1662	-800	-600	-1	-1	-1	-1	4	-800	-600	-1	-1	-1	-1	4
33174	1663	-800	-600	-1	-1	-1	-1	4	-800	-600	-1	-1	-1	-1	4
33194	1664	-800	-600	-1	-1	-1	-1	4	-800	-600	-1	-1	-1	-1	4
33214	1665	-800	-600	0,298	0,532	-1	-1	4	270	388	0,298	0,532	474,857	3,256	0
33234	1666	-800	-600	0,568	0,559	-1	-1	4	269	386	0,298	0,53	477,224	3,271	0
33254	1667	-800	-600	-1	-1	-1	-1	4	-800	-600	-1	-1	-1	-1	4
33274	1668	-800	-600	-1	-1	-1	-1	4	-800	-600	-1	-1	-1	-1	4
33294	1669	272	380	0,57	0,56	473,226	3,313	0	-800	-600	0,57	0,56	-1	-1	4
33314	1670	-800	-600	-1	-1	-1	-1	4	-800	-600	-1	-1	-1	-1	4
33333	1671	-800	-600	0,571	0,558	-1	-1	4	-800	-600	0,302	0,527	-1	-1	4
33353	1672	-800	-600	-1	-1	-1	-1	4	-800	-600	-1	-1	-1	-1	4
33373	1673	-800	-600	-1	-1	-1	-1	4	-800	-600	-1	-1	-1	-1	4
33393	1674	-800	-600	0,304	0,526	-1	-1	4	268	386	0,304	0,526	477,532	3,334	0
33413	1675	-800	-600	0,304	0,525	-1	-1	4	264	382	0,304	0,525	477,532	3,169	0
33433	1676	-800	-600	0,572	0,554	-1	-1	4	264	381	0,304	0,522	478,05	3,172	0
33453	1677	-800	-600	-1	-1	-1	-1	4	-800	-600	-1	-1	-1	-1	4
33473	1678	-800	-600	-1	-1	-1	-1	4	-800	-600	-1	-1	-1	-1	4
33493	1679	-800	-600	-1	-1	-1	-1	4	-800	-600	-1	-1	-1	-1	4
33513	1680	-800	-600	-1	-1	-1	-1	4	-800	-600	-1	-1	-1	-1	4
33533	1681	-800	-600	0,57	0,543	-1	-1	4	-800	-600	0,302	0,512	-1	-1	4
33553	1682	-800	-600	0,302	0,511	-1	-1	4	257	402	0,302	0,511	481,134	3,2	0
33573	1683	243	412	0,569	0,539	477,569	3,342	0	240	378	0,302	0,509	481,134	3,217	0
33593	1684	-800	-600	-1	-1	-1	-1	4	-800	-600	-1	-1	-1	-1	4
33613	1685	-800	-600	-1	-1	-1	-1	4	-800	-600	-1	-1	-1	-1	4
33633	1686	-800	-600	0,568	0,531	-1	-1	4	-800	-600	0,302	0,5	-1	-1	4
33653	1687	247	382	0,567	0,529	479,365	3,063	0	-800	-600	0,567	0,529	-1	-1	4
33672	1688	232	382	0,567	0,527	479,365	3,129	0	-800	-600	0,567	0,527	-1	-1	4
33692	1689	-800	-600	-1	-1	-1	-1	4	-800	-600	-1	-1	-1	-1	4
33712	1690	230	390	0,567	0,525	479,365	3,157	0	-800	-600	0,567	0,525	-1	-1	4
33732	1691	228	390	0,566	0,523	481,213	3,183	0	-800	-600	0,301	0,492	-1	-1	4
33752	1692	-800	-600	-1	-1	-1	-1	4	-800	-600	-1	-1	-1	-1	4
33772	1693	-800	-600	-1	-1	-1	-1	4	-800	-600	-1	-1	-1	-1	4
33792	1694	246	387	0,566	0,525	481,213	3,298	0	223	382	0,302	0,494	484,111	3,247	0
33812	1695	241	401	0,567	0,526	481,213	3,079	0	-800	-600	0,567	0,526	-1	-1	4
33832	1696	240	399	0,567	0,526	482,993	3,09	0	-800	-600	0,303	0,496	-1	-1	4
33852	1697	-800	-600	-1	-1	-1	-1	4	-800	-600	-1	-1	-1	-1	4
33872	1698	-800	-600	-1	-1	-1	-1	4	-800	-600	-1	-1	-1	-1	4
33892	1699	-800	-600	0,3	0,493	-1	-1	4	382	335	0,3	0,493	483,905	3,148	0
33911	1700	-800	-600	-1	-1	-1	-1	4	-800	-600	-1	-1	-1	-1	4
33931	1701	-800	-600	0,564	0,518	-1	-1	4	-800	-600	0,3	0,486	-1	-1	4
33951	1702	-800	-600	-1	-1	-1	-1	4	-800	-600	-1	-1	-1	-1	4
33971	1703	409	348	0,564	0,516	488,249	3,457	0	419	328	0,3	0,483	481,952	3,125	0
33991	1704	-800	-600	-1	-1	-1	-1	4	-800	-600	-1	-1	-1	-1	4
34011	1705	411	364	0,563	0,515	488,249	3,584	0	-800	-600	0,563	0,515	-1	-1	4
34031	1706	411	363	0,563	0,514	488,906	3,588	0	-800	-600	0,299	0,479	-1	-1	4
34051	1707	401	353	0,562	0,515	488,906	3,51	0	407	327	0,299	0,48	483,266	3,269	0
34071	1708	402	348	0,562	0,516	488,906	3,463	0	-800	-600	0,562	0,516	-1	-1	4
34091	1709	-800	-600	-1	-1	-1	-1	4	-800	-600	-1	-1	-1	-1	4
34111	1710	-800	-600	0,297	0,48	-1	-1	4	414	337	0,297	0,48	483,266	3,255	0
34131	1711	-800	-600	0,56	0,514	-1	-1	4	414	337	0,297	0,478	483,497	3,256	0
34151	1712	402	336	0,56	0,514	490,881	3,512	0	-800	-600	0,56	0,514	-1	-1	4
34171	1713	-800	-600	-1	-1	-1	-1	4	-800	-600	-1	-1	-1	-1	4
34191	1714	-800	-600	0,297	0,476	-1	-1	4	412	342	0,297	0,476	483,497	3,279	0
34211	1715	-800	-600	-1	-1	-1	-1	4	-800	-600	-1	-1	-1	-1	4
34230	1716	-800	-600	0,558	0,506	-1	-1	4	-800	-600	0,296	0,472	-1	-1	4
34250	1717	418	342	0,558	0,506	492,432	3,47	0	-800	-600	0,558	0,506	-1	-1	4	38	387	344
34270	1718	408	343	0,557	0,504	492,432	3,406	0	410	340	0,295	0,471	485,972	3,443	0	38	387	344
34290	1719	401	347	0,557	0,504	492,432	3,541	0	-800	-600	0,557	0,504	-1	-1	4	38	387	344
34310	1720	378	348	0,557	0,504	492,432	3,442	0	-800	-600	0,557	0,504	-1	-1	4	38	387	344
34330	1721	368	348	0,556	0,503	493,237	3,447	0	-800	-600	0,294	0,47	-1	-1	4	38	387	344
34350	1722	-800	-600	0,294	0,473	-1	-1	4	379	338	0,294	0,473	488,957	3,493	0	38	387	344
34370	1723	-800	-600	-1	-1	-1	-1	4	-800	-600	-1	-1	-1	-1	4
34390	1724	-800	-600	0,293	0,479	-1	-1	4	374	348	0,293	0,479	488,957	3,442	0
34410	1725	370	348	0,553	0,514	493,237	3,556	0	-800	-600	0,553	0,514	-1	-1	4
34430	1726	370	347	0,553	0,516	494,228	3,563	0	-800	-600	0,291	0,483	-1	-1	4
34450	1727	-800	-600	-1	-1	-1	-1	4	-800	-600	-1	-1	-1	-1	4
34470	1728	381	362	0,551	0,52	494,228	3,907	0	372	352	0,289	0,487	490,228	3,647	0
34490	1729	-800	-600	-1	-1	-1	-1	4	-800	-600	-1	-1	-1	-1	4
34509	1730	-800	-600	-1	-1	-1	-1	4	-800	-600	-1	-1	-1	-1	4
34529	1731	-800	-600	0,547	0,516	-1	-1	4	-800	-600	0,284	0,48	-1	-1	4
34549	1732	387	353	0,545	0,515	492,156	3,545	0	383	342	0,283	0,479	489,396	3,471	0
34569	1733	-800	-600	0,281	0,477	-1	-1	4	379	333	0,281	0,477	489,396	3,524	0
34589	1734	-800	-600	0,279	0,476	-1	-1	4	374	338	0,279	0,476	489,396	3,354	0
34609	1735	-800	-600	0,278	0,476	-1	-1	4	380	334	0,278	0,476	489,396	3,385	0
34629	1736	-800	-600	0,539	0,513	-1	-1	4	378	335	0,276	0,476	489,744	3,365	0
34649	1737	382	367	0,538	0,515	491,472	3,701	0	-800	-600	0,538	0,515	-1	-1	4	39	380	352
34669	1738	387	353	0,537	0,517	491,472	3,477	0	377	330	0,275	0,48	489,744	3,326	0	39	380	352
34689	1739	384	371	0,536	0,518	491,472	3,38	0	378	355	0,274	0,482	489,744	3,353	0	39	380	352
34709	1740	-800	-600	0,273	0,484	-1	-1	4	380	345	0,273	0,484	489,744	3,554	0	39	380	352
34729	1741	-800	-600	0,534	0,519	-1	-1	4	381	357	0,273	0,484	490,316	3,643	0	39	380	352
34749	1742	374	364	0,533	0,52	492,382	3,44	0	379	346	0,272	0,485	490,316	3,426	0	39	380	352
34769	1743	441	325	0,531	0,518	492,382	3,496	0	441	330	0,27	0,485	490,316	3,323	0
34789	1744	-800	-600	0,268	0,483	-1	-1	4	458	331	0,268	0,483	490,316	3,335	0
34809	1745	-800	-600	-1	-1	-1	-1	4	-800	-600	-1	-1	-1	-1	4
34828	1746	-800	-600	0,526	0,512	-1	-1	4	-800	-600	0,265	0,48	-1	-1	4
34848	1747	487	336	0,524	0,511	494,723	3,454	0	473	345	0,263	0,48	488,223	3,379	0
34868	1748	470	350	0,522	0,51	494,723	3,458	0	-800	-600	0,522	0,51	-1	-1	4
34888	1749	485	333	0,52	0,51	494,723	3,649	0	468	334	0,259	0,48	488,223	3,274	0
34908	1750	-800	-600	-1	-1	-1	-1	4	-800	-600	-1	-1	-1	-1	4
34928	1751	-800	-600	0,515	0,509	-1	-1	4	-800	-600	0,254	0,481	-1	-1	4
34948	1752	-800	-600	-1	-1	-1	-1	4	-800	-600	-1	-1	-1	-1	4
34968	1753	489	338	0,511	0,51	495,057	3,395	0	483	341	0,25	0,483	491,492	3,049	0
34988	1754	-800	-600	0,249	0,483	-1	-1	4	478	333	0,249	0,483	491,492	3,215	0
35008	1755	-800	-600	0,247	0,483	-1	-1	4	471	330	0,247	0,483	491,492	3,112	0
35028	1756	-800	-600	0,505	0,508	-1	-1	4	466	326	0,245	0,482	492,551	3,196	0
35048	1757	-800	-600	-1	-1	-1	-1	4	-800	-600	-1	-1	-1	-1	4
35068	1758	533	377	0,504	0,506	495,846	3,547	0	527	368	0,244	0,481	492,551	3,214	0
35088	1759	545	371	0,505	0,505	495,846	3,425	0	535	365	0,244	0,48	492,551	3,271	0
35108	1760	540	384	0,505	0,504	495,846	3,286	0	525	367	0,245	0,479	492,551	3,134	0
35130	1761	547	385	0,506	0,502	496,023	3,16	0	525	369	0,245	0,477	489,971	3,111	0
35147	1762	521	417	0,507	0,502	496,023	3,256	0	-800	-600	0,507	0,502	-1	-1	4
35167	1763	547	361	0,509	0,502	496,023	3,354	0	525	342	0,248	0,477	489,971	3,263	0
35187	1764	530	392	0,51	0,502	496,023	3,532	0	514	382	0,25	0,476	489,971	3,389	0
35207	1765	-800	-600	0,251	0,476	-1	-1	4	502	391	0,251	0,476	489,971	3,489	0
35227	1766	-800	-600	0,513	0,501	-1	-1	4	492	399	0,252	0,474	490,462	3,592	0
35247	1767	-800	-600	0,254	0,475	-1	-1	4	512	384	0,254	0,475	490,462	3,785	0
35267	1768	-800	-600	-1	-1	-1	-1	4	-800	-600	-1	-1	-1	-1	4
35287	1769	537	374	0,516	0,501	496,85	3,788	0	491	419	0,256	0,474	490,462	4,152	0
35307	1770	-800	-600	-1	-1	-1	-1	4	-800	-600	-1	-1	-1	-1	4
35327	1771	-800	-600	0,516	0,5	-1	-1	4	-800	-600	0,256	0,472	-1	-1	4
35347	1772	530	403	0,516	0,501	497,005	3,817	0	506	398	0,256	0,472	490,625	3,545	0	40	529	388
35367	1773	530	389	0,515	0,501	497,005	3,626	0	521	385	0,255	0,472	490,625	3,257	0	40	529	388
35387	1774	549	372	0,515	0,501	497,005	3,163	0	521	373	0,255	0,472	490,625	3,128	0	40	529	388
35407	1775	-800	-600	0,254	0,473	-1	-1	4	530	396	0,254	0,473	490,625	3,057	0	40	529	388
35427	1776	-800	-600	0,513	0,501	-1	-1	4	534	385	0,252	0,472	491,782	2,993	0	40	529	388
35447	1777	534	402	0,511	0,502	497,094	3,595	0	509	400	0,251	0,473	491,782	3,29	0	40	529	388
35466	1778	532	393	0,51	0,503	497,094	3,355	0	500	428	0,251	0,474	491,782	3,794	0	40	529	388
35488	1779	530	388	0,509	0,503	497,094	3,406	0	-800	-600	0,509	0,503	-1	-1	4	40	529	388
35506	1780	536	382	0,509	0,504	497,094	3,412	0	-800	-600	0,509	0,504	-1	-1	4	40	529	388
35529	1781	535	375	0,508	0,503	497,997	3,424	0	-800	-600	0,248	0,474	-1	-1	4	40	529	388
35546	1782	-800	-600	0,248	0,476	-1	-1	4	508	408	0,248	0,476	493,172	3,588	0
35569	1783	543	384	0,507	0,505	497,997	3,368	0	514	382	0,247	0,476	493,172	3,199	0
35586	1784	532	401	0,507	0,505	497,997	3,221	0	525	387	0,247	0,476	493,172	3,134	0
35608	1785	524	442	0,507	0,505	497,997	3,653	0	533	381	0,247	0,476	493,172	3,084	0
35626	1786	514	467	0,507	0,504	497,423	3,696	0	540	384	0,247	0,475	492,55	3,03	0
35646	1787	-800	-600	-1	-1	-1	-1	4	-800	-600	-1	-1	-1	-1	4
35666	1788	-800	-600	-1	-1	-1	-1	4	-800	-600	-1	-1	-1	-1	4
35686	1789	534	417	0,508	0,507	497,423	3,025	0	520	381	0,248	0,477	492,55	3,095	0
35706	1790	-800	-600	0,248	0,477	-1	-1	4	523	373	0,248	0,477	492,55	3,128	0
35726	1791	-800	-600	0,508	0,507	-1	-1	4	523	373	0,248	0,475	492,349	3,127	0
35745	1792	530	386	0,508	0,509	497,377	3,352	0	526	384	0,248	0,477	492,349	3,087	0
35765	1793	-800	-600	-1	-1	-1	-1	4	-800	-600	-1	-1	-1	-1	4
35785	1794	530	384	0,508	0,51	497,377	3,553	0	523	377	0,248	0,477	492,349	3,156	0
35806	1795	-800	-600	-1	-1	-1	-1	4	-800	-600	-1	-1	-1	-1	4
35825	1796	-800	-600	0,508	0,51	-1	-1	4	-800	-600	0,248	0,476	-1	-1	4
35845	1797	523	416	0,508	0,511	497,75	3,951	0	-800	-600	0,508	0,511	-1	-1	4
35865	1798	-800	-600	-1	-1	-1	-1	4	-800	-600	-1	-1	-1	-1	4
35885	1799	-800	-600	0,249	0,478	-1	-1	4	518	368	0,249	0,478	492,417	3,09	0
35905	1800	508	386	0,51	0,512	497,75	3,393	0	-800	-600	0,51	0,512	-1	-1	4
35925	1801	508	387	0,512	0,511	496,413	3,384	0	-800	-600	0,252	0,477	-1	-1	4
35945	1802	-800	-600	-1	-1	-1	-1	4	-800	-600	-1	-1	-1	-1	4
35966	1803	477	396	0,515	0,513	496,413	3,186	0	447	429	0,255	0,478	495,902	3,471	0
35985	1804	-800	-600	-1	-1	-1	-1	4	-800	-600	-1	-1	-1	-1	4
36007	1805	457	424	0,521	0,514	496,413	3,721	0	-800	-600	0,521	0,514	-1	-1	4
36024	1806	457	426	0,525	0,513	494,325	3,706	0	-800	-600	0,264	0,478	-1	-1	4
36045	1807	-800	-600	-1	-1	-1	-1	4	-800	-600	-1	-1	-1	-1	4
36064	1808	-800	-600	0,273	0,479	-1	-1	4	475	386	0,273	0,479	495,386	3,034	0
36085	1809	-800	-600	-1	-1	-1	-1	4	-800	-600	-1	-1	-1	-1	4
36104	1810	468	429	0,541	0,518	494,325	3,502	0	-800	-600	0,541	0,518	-1	-1	4
36124	1811	468	428	0,544	0,519	495,415	3,509	0	-800	-600	0,283	0,478	-1	-1	4
36144	1812	-800	-600	-1	-1	-1	-1	4	-800	-600	-1	-1	-1	-1	4
36164	1813	-800	-600	-1	-1	-1	-1	4	-800	-600	-1	-1	-1	-1	4
36184	1814	469	426	0,549	0,523	495,415	3,386	0	-800	-600	0,549	0,523	-1	-1	4
36206	1815	461	393	0,55	0,524	495,415	3,121	0	-800	-600	0,55	0,524	-1	-1	4
36224	1816	461	392	0,55	0,525	496,082	3,125	0	-800	-600	0,29	0,48	-1	-1	4
36245	1817	-800	-600	-1	-1	-1	-1	4	-800	-600	-1	-1	-1	-1	4
36264	1818	-800	-600	-1	-1	-1	-1	4	-800	-600	-1	-1	-1	-1	4
36285	1819	-800	-600	-1	-1	-1	-1	4	-800	-600	-1	-1	-1	-1	4
36304	1820	-800	-600	0,287	0,483	-1	-1	4	445	397	0,287	0,483	492,289	3,087	0
36324	1821	-800	-600	0,545	0,527	-1	-1	4	446	395	0,285	0,482	494,69	3,102	0
36343	1822	486	403	0,544	0,528	494,657	3,285	0	460	368	0,284	0,483	494,69	3,045	0
36366	1823	-800	-600	-1	-1	-1	-1	4	-800	-600	-1	-1	-1	-1	4
36383	1824	470	366	0,542	0,525	494,657	3,138	0	498	349	0,282	0,481	494,69	2,905	0
36406	1825	-800	-600	-1	-1	-1	-1	4	-800	-600	-1	-1	-1	-1	4
36423	1826	-800	-600	0,54	0,517	-1	-1	4	-800	-600	0,281	0,475	-1	-1	4
36445	1827	493	274	0,539	0,516	496,65	3,043	0	476	261	0,28	0,474	492,336	3,123	0
36463	1828	-800	-600	0,279	0,471	-1	-1	4	474	257	0,279	0,471	492,336	3,097	0
36483	1829	472	253	0,538	0,512	496,65	3,241	0	472	250	0,278	0,468	492,336	2,973	0
36503	1830	-800	-600	-1	-1	-1	-1	4	-800	-600	-1	-1	-1	-1	4
36523	1831	-800	-600	0,537	0,506	-1	-1	4	-800	-600	0,277	0,461	-1	-1	4
36543	1832	-800	-600	-1	-1	-1	-1	4	-800	-600	-1	-1	-1	-1	4
36563	1833	485	270	0,538	0,503	496,347	3,172	0	473	259	0,279	0,46	493,704	3,466	0
36583	1834	-800	-600	0,28	0,459	-1	-1	4	492	285	0,28	0,459	493,704	3,02	0
36603	1835	475	273	0,541	0,499	496,347	3,133	0	474	263	0,281	0,458	493,704	3,15	0
36622	1836	475	273	0,542	0,497	496,004	3,131	0	479	274	0,283	0,456	492,742	3,273	0
36642	1837	475	379	0,543	0,498	496,004	4,48	0	-800	-600	0,543	0,498	-1	-1	4
36662	1838	-800	-600	-1	-1	-1	-1	4	-800	-600	-1	-1	-1	-1	4
36682	1839	-800	-600	0,286	0,456	-1	-1	4	468	247	0,286	0,456	492,742	3,25	0
36702	1840	-800	-600	0,286	0,456	-1	-1	4	463	256	0,286	0,456	492,742	3,084	0
36722	1841	-800	-600	0,546	0,497	-1	-1	4	463	256	0,287	0,453	492,458	3,082	0
36742	1842	489	263	0,547	0,499	496,249	3,093	0	471	253	0,287	0,454	492,458	3,045	0
36762	1843	-800	-600	-1	-1	-1	-1	4	-800	-600	-1	-1	-1	-1	4
36782	1844	-800	-600	-1	-1	-1	-1	4	-800	-600	-1	-1	-1	-1	4
36802	1845	-800	-600	0,289	0,451	-1	-1	4	472	260	0,289	0,451	492,458	3,099	0	41	481	265
36822	1846	-800	-600	0,55	0,5	-1	-1	4	472	263	0,291	0,449	490,768	3,089	0	41	481	265
36842	1847	-800	-600	0,295	0,449	-1	-1	4	472	264	0,295	0,449	490,768	3,217	0	41	481	265
36862	1848	500	263	0,559	0,502	493,454	3,255	0	476	250	0,3	0,448	490,768	3,274	0	41	481	265
36882	1849	497	285	0,567	0,503	493,454	3,271	0	481	240	0,307	0,447	490,768	3,257	0	41	481	265
36902	1850	488	277	0,576	0,504	493,454	3,355	0	482	261	0,316	0,445	490,768	3,14	0	41	481	265
36922	1851	482	294	0,587	0,502	490,632	3,375	0	482	261	0,328	0,442	484,573	3,12	0	41	481	265
36941	1852	-800	-600	-1	-1	-1	-1	4	-800	-600	-1	-1	-1	-1	4
36961	1853	351	379	0,617	0,505	490,632	3,487	0	-800	-600	0,617	0,505	-1	-1	4
36981	1854	-800	-600	-1	-1	-1	-1	4	-800	-600	-1	-1	-1	-1	4
37001	1855	352	371	0,647	0,504	490,632	3,275	0	322	378	0,388	0,434	484,573	3,439	0
37021	1856	-800	-600	-1	-1	-1	-1	4	-800	-600	-1	-1	-1	-1	4
37041	1857	-800	-600	0,418	0,433	-1	-1	4	346	389	0,418	0,433	484,573	3,348	0
37061	1858	-800	-600	0,433	0,432	-1	-1	4	342	390	0,433	0,432	484,573	4,002	0
37081	1859	-800	-600	-1	-1	-1	-1	4	-800	-600	-1	-1	-1	-1	4
37101	1860	358	380	0,719	0,509	490,632	3,803	0	339	364	0,461	0,432	484,573	3,523	0
37121	1861	367	378	0,732	0,511	490,632	3,461	0	-800	-600	0,732	0,511	-1	-1	4
37141	1862	367	385	0,743	0,513	484,457	3,42	0	-800	-600	0,486	0,43	-1	-1	4
37161	1863	352	350	0,753	0,519	484,457	3,453	0	338	398	0,497	0,431	477,815	3,825	0
37181	1864	-800	-600	-1	-1	-1	-1	4	-800	-600	-1	-1	-1	-1	4
37200	1865	347	355	0,773	0,53	484,457	3,336	0	345	400	0,517	0,434	477,815	3,567	0
37220	1866	-800	-600	0,528	0,437	-1	-1	4	352	394	0,528	0,437	477,815	3,843	0
37240	1867	-800	-600	0,792	0,546	-1	-1	4	356	394	0,539	0,439	478,388	3,763	0
37260	1868	-800	-600	0,549	0,444	-1	-1	4	338	361	0,549	0,444	478,388	3,52	0	42	347	354
37280	1869	-800	-600	0,559	0,449	-1	-1	4	354	357	0,559	0,449	478,388	3,24	0	42	347	354
37300	1870	-800	-600	0,568	0,454	-1	-1	4	341	347	0,568	0,454	478,388	3,413	0	42	347	354
37320	1871	353	368	0,826	0,582	480,227	3,323	0	337	362	0,575	0,459	478,388	3,737	0	42	347	354
37340	1872	353	367	0,831	0,587	481,018	3,328	0	342	357	0,58	0,462	478,401	3,658	0	42	347	354
37360	1873	-800	-600	0,586	0,465	-1	-1	4	352	354	0,586	0,465	478,401	3,303	0	42	347	354
37380	1874	-800	-600	0,593	0,466	-1	-1	4	344	344	0,593	0,466	478,401	3,454	0	42	347	354
37400	1875	361	408	0,85	0,596	481,018	3,629	0	338	369	0,601	0,464	478,401	3,68	0
37420	1876	-800	-600	0,611	0,461	-1	-1	4	344	400	0,611	0,461	478,401	4,187	0
37440	1877	-800	-600	0,87	0,593	-1	-1	4	-800	-600	0,87	0,593	-1	-1	4
37460	1878	-800	-600	-1	-1	-1	-1	4	-800	-600	-1	-1	-1	-1	4
37480	1879	-800	-600	-1	-1	-1	-1	4	-800	-600	-1	-1	-1	-1	4
37500	1880	-800	-600	-1	-1	-1	-1	4	-800	-600	-1	-1	-1	-1	4
37519	1881	-800	-600	-1	-1	-1	-1	4	-800	-600	-1	-1	-1	-1	4
37540	1882	-800	-600	0,936	0,552	-1	-1	4	-800	-600	0,936	0,552	-1	-1	4
37559	1883	-800	-600	-1	-1	-1	-1	4	-800	-600	-1	-1	-1	-1	4
37579	1884	393	397	0,951	0,543	486,96	3,674	0	-800	-600	0,951	0,543	-1	-1	4
37599	1885	388	370	0,957	0,544	486,96	3,606	0	-800	-600	0,957	0,544	-1	-1	4
37619	1886	391	388	0,964	0,549	486,96	3,58	0	-800	-600	0,964	0,549	-1	-1	4
37639	1887	387	364	0,97	0,558	497,106	3,625	0	-800	-600	0,727	0,437	-1	-1	4
37659	1888	-800	-600	-1	-1	-1	-1	4	-800	-600	-1	-1	-1	-1	4
37679	1889	-800	-600	0,744	0,461	-1	-1	4	384	372	0,744	0,461	500,423	3,695	0	43	378	359
37699	1890	-800	-600	0,752	0,469	-1	-1	4	381	373	0,752	0,469	500,423	3,567	0	43	378	359
37719	1891	-800	-600	0,76	0,474	-1	-1	4	381	387	0,76	0,474	500,423	3,399	0	43	378	359
37739	1892	-800	-600	0,767	0,473	-1	-1	4	382	382	0,767	0,473	509,774	3,336	0	43	378	359
37759	1893	-800	-600	0,774	0,473	-1	-1	4	378	355	0,774	0,473	509,774	3,457	0	43	378	359
37779	1894	-800	-600	0,78	0,471	-1	-1	4	374	359	0,78	0,471	509,774	3,468	0	43	378	359
37798	1895	-800	-600	0,784	0,47	-1	-1	4	380	358	0,784	0,47	509,774	3,598	0	43	378	359
37818	1896	-800	-600	0,788	0,47	-1	-1	4	381	350	0,788	0,47	509,774	3,452	0	43	378	359
37838	1897	-800	-600	0,79	0,47	-1	-1	4	382	345	0,79	0,47	515,814	3,529	0	43	378	359
37858	1898	-800	-600	0,79	0,471	-1	-1	4	386	356	0,79	0,471	515,814	3,663	0	43	378	359
37878	1899	-800	-600	0,789	0,47	-1	-1	4	373	353	0,789	0,47	515,814	3,539	0	43	378	359
37898	1900	-800	-600	0,785	0,466	-1	-1	4	380	357	0,785	0,466	515,814	3,496	0	43	378	359
37918	1901	-800	-600	0,78	0,459	-1	-1	4	376	360	0,78	0,459	515,814	3,538	0	43	378	359
37938	1902	-800	-600	0,772	0,451	-1	-1	4	379	355	0,772	0,451	519,91	3,55	0	43	378	359
37958	1903	-800	-600	0,762	0,444	-1	-1	4	378	350	0,762	0,444	519,91	3,451	0	43	378	359
37978	1904	-800	-600	0,751	0,439	-1	-1	4	361	348	0,751	0,439	519,91	3,55	0	43	378	359
37998	1905	-800	-600	0,738	0,435	-1	-1	4	323	332	0,738	0,435	519,91	3,549	0
38018	1906	285	379	0,956	0,546	519,91	3,698	0	-800	-600	0,956	0,546	-1	-1	4
38038	1907	-800	-600	0,709	0,434	-1	-1	4	-800	-600	0,709	0,434	-1	-1	4
38058	1908	291	351	0,932	0,537	522,408	3,611	0	281	343	0,697	0,437	522,408	3,436	0	44	273	355
38078	1909	280	349	0,923	0,535	522,408	3,497	0	290	341	0,687	0,44	522,408	3,423	0	44	273	355
38098	1910	283	348	0,916	0,534	522,408	3,502	0	274	339	0,679	0,444	522,408	3,441	0	44	273	355
38117	1911	283	363	0,91	0,532	522,408	3,614	0	260	334	0,674	0,447	522,408	3,529	0	44	273	355
38137	1912	282	357	0,906	0,527	527,945	3,594	0	257	328	0,67	0,447	525,343	3,554	0	44	273	355
38157	1913	269	357	0,902	0,523	527,945	3,451	0	268	333	0,666	0,445	525,343	3,45	0	44	273	355
38177	1914	270	353	0,898	0,517	527,945	3,423	0	269	347	0,662	0,441	525,343	3,582	0	44	273	355
38197	1915	282	375	0,892	0,51	527,945	3,53	0	258	335	0,657	0,434	525,343	3,482	0	44	273	355
38217	1916	271	360	0,884	0,503	527,945	3,326	0	260	350	0,65	0,427	525,343	3,327	0	44	273	355
38237	1917	273	358	0,875	0,497	533,415	3,361	0	260	340	0,642	0,42	532,064	3,399	0	44	273	355
38257	1918	277	369	0,865	0,494	533,415	3,713	0	257	358	0,631	0,416	532,064	3,322	0	44	273	355
38277	1919	281	370	0,853	0,491	533,415	3,453	0	272	376	0,62	0,414	532,064	3,539	0	44	273	355
38297	1920	282	366	0,841	0,49	533,415	3,415	0	284	370	0,608	0,413	532,064	3,284	0	44	273	355
38317	1921	274	375	0,827	0,491	533,415	3,348	0	285	383	0,595	0,415	532,064	3,492	0	44	273	355
38337	1922	-800	-600	-1	-1	-1	-1	4	-800	-600	-1	-1	-1	-1	4
38357	1923	-800	-600	0,565	0,422	-1	-1	4	266	354	0,565	0,422	532,064	3,366	0
38377	1924	-800	-600	0,551	0,426	-1	-1	4	246	360	0,551	0,426	532,064	3,318	0
38397	1925	-800	-600	-1	-1	-1	-1	4	-800	-600	-1	-1	-1	-1	4
38416	1926	184	399	0,757	0,495	533,415	3,371	0	172	383	0,524	0,427	532,064	3,297	0	45	170	382
38436	1927	172	371	0,746	0,489	533,415	3,425	0	175	390	0,512	0,425	532,064	3,394	0	45	170	382
38456	1928	172	371	0,736	0,483	533,721	3,427	0	174	393	0,502	0,422	537,867	3,431	0	45	170	382
38476	1929	166	378	0,727	0,48	533,721	3,36	0	162	371	0,493	0,421	537,867	3,457	0	45	170	382
38496	1930	144	392	0,718	0,478	533,721	3,301	0	147	353	0,485	0,42	537,867	3,35	0	45	170	382
38516	1931	152	381	0,71	0,476	533,721	3,348	0	168	383	0,476	0,42	537,867	3,247	0	45	170	382
38536	1932	169	379	0,701	0,475	533,721	3,371	0	177	378	0,467	0,421	537,867	3,39	0	45	170	382
38556	1933	160	383	0,692	0,474	534,56	3,359	0	178	379	0,458	0,421	535,485	3,355	0	45	170	382
38576	1934	163	385	0,683	0,474	534,56	3,276	0	176	379	0,448	0,423	535,485	3,247	0	45	170	382
38596	1935	139	367	0,673	0,475	534,56	3,376	0	192	374	0,438	0,426	535,485	3,38	0	45	170	382
38616	1936	146	382	0,663	0,476	534,56	3,448	0	167	367	0,428	0,429	535,485	3,379	0	45	170	382
38636	1937	162	387	0,654	0,478	534,56	3,342	0	184	384	0,419	0,434	535,485	3,492	0	45	170	382
38656	1938	150	379	0,645	0,479	536,414	3,365	0	185	378	0,409	0,437	537,652	3,542	0	45	170	382
38676	1939	158	377	0,637	0,48	536,414	3,373	0	171	363	0,401	0,442	537,652	3,422	0	45	170	382
38696	1940	171	382	0,63	0,48	536,414	3,456	0	159	365	0,394	0,444	537,652	3,355	0	45	170	382
38715	1941	160	376	0,625	0,479	536,414	3,378	0	180	394	0,388	0,446	537,652	3,684	0	45	170	382
38735	1942	165	384	0,621	0,479	536,414	3,425	0	192	405	0,384	0,447	537,652	3,912	0	45	170	382
38755	1943	171	385	0,619	0,478	534,584	3,377	0	194	418	0,382	0,447	535,592	3,987	0	45	170	382
38775	1944	162	377	0,618	0,478	534,584	3,361	0	184	398	0,38	0,448	535,592	3,746	0	45	170	382
38795	1945	167	389	0,617	0,479	534,584	3,349	0	-800	-600	0,617	0,479	-1	-1	4	45	170	382
38815	1946	170	386	0,617	0,48	534,584	3,291	0	214	414	0,38	0,45	535,592	3,999	0	45	170	382
38835	1947	181	395	0,618	0,481	534,584	3,615	0	167	359	0,381	0,451	535,592	3,476	0	45	170	382
38855	1948	187	399	0,618	0,483	532,488	3,602	0	168	361	0,381	0,452	533,968	3,466	0	45	170	382
38875	1949	183	404	0,619	0,487	532,488	3,557	0	179	374	0,382	0,455	533,968	3,372	0	45	170	382
38895	1950	160	373	0,619	0,491	532,488	3,504	0	151	354	0,382	0,458	533,968	3,254	0	46	160	378
38915	1951	164	390	0,619	0,496	532,488	3,423	0	156	366	0,382	0,462	533,968	3,315	0	46	160	378
38935	1952	155	366	0,62	0,501	532,488	3,399	0	168	373	0,383	0,466	533,968	3,413	0	46	160	378
38955	1953	156	370	0,62	0,506	532,295	3,375	0	156	367	0,383	0,47	532,445	3,363	0	46	160	378
38975	1954	156	389	0,62	0,512	532,295	3,291	0	146	366	0,383	0,475	532,445	3,277	0	46	160	378
38995	1955	153	384	0,62	0,517	532,295	3,404	0	160	375	0,383	0,478	532,445	3,268	0	46	160	378
39014	1956	155	380	0,62	0,52	532,295	3,367	0	152	360	0,383	0,481	532,445	3,315	0	46	160	378
39034	1957	167	373	0,62	0,522	532,295	3,356	0	166	385	0,383	0,483	532,445	3,344	0	46	160	378
39054	1958	168	370	0,62	0,522	530,465	3,334	0	167	386	0,382	0,482	530,454	3,344	0	46	160	378
39074	1959	157	387	0,62	0,522	530,465	3,333	0	165	372	0,383	0,483	530,454	3,221	0	46	160	378
39094	1960	160	377	0,62	0,52	530,465	3,291	0	179	437	0,382	0,482	530,454	3,104	0	46	160	378
39114	1961	160	379	0,62	0,519	530,465	3,286	0	166	368	0,382	0,482	530,454	3,259	0
39134	1962	157	384	0,619	0,517	530,465	3,322	0	172	368	0,381	0,482	530,454	3,26	0
39154	1963	161	382	0,618	0,516	527,9	3,284	0	179	371	0,379	0,482	527,153	3,241	0
39174	1964	163	376	0,616	0,516	527,9	3,237	0	165	356	0,377	0,485	527,153	3,261	0
39194	1965	201	305	0,613	0,515	527,9	3,137	0	228	316	0,373	0,485	527,153	3,327	0
39214	1966	226	254	0,61	0,515	527,9	3,214	0	244	271	0,37	0,487	527,153	3,284	0	47	245	268
39234	1967	230	262	0,607	0,515	527,9	3,237	0	246	267	0,367	0,488	527,153	3,208	0	47	245	268
39254	1968	232	267	0,604	0,513	529,866	3,219	0	248	265	0,363	0,487	525,914	3,219	0	47	245	268
39274	1969	246	279	0,602	0,512	529,866	3,147	0	248	284	0,36	0,488	525,914	3,101	0	47	245	268
39294	1970	237	251	0,599	0,509	529,866	3,347	0	237	258	0,357	0,486	525,914	3,091	0	47	245	268
39313	1971	238	270	0,596	0,506	529,866	3,278	0	235	248	0,354	0,484	525,914	3,257	0	47	245	268
39333	1972	244	258	0,593	0,504	529,866	3,216	0	247	283	0,351	0,483	525,914	3,326	0	47	245	268
39353	1973	239	266	0,591	0,501	530,221	3,307	0	241	267	0,348	0,481	526,186	3,396	0	47	245	268
39373	1974	245	263	0,588	0,5	530,221	3,267	0	240	257	0,345	0,481	526,186	3,258	0	47	245	268
39393	1975	251	283	0,584	0,498	530,221	3,299	0	246	270	0,342	0,481	526,186	3,149	0	47	245	268
39413	1976	241	271	0,581	0,497	530,221	3,282	0	241	238	0,338	0,48	526,186	3,198	0	47	245	268
39433	1977	244	267	0,577	0,496	530,221	3,187	0	245	248	0,334	0,48	526,186	3,246	0	47	245	268
39453	1978	245	276	0,573	0,494	528,558	3,183	0	243	246	0,329	0,479	526,284	3,204	0	47	245	268
39473	1979	243	298	0,568	0,495	528,558	3,135	0	244	267	0,325	0,481	526,284	3,169	0	47	245	268
39493	1980	251	263	0,563	0,494	528,558	3,217	0	258	290	0,32	0,482	526,284	3,211	0	47	245	268
39513	1981	247	264	0,558	0,494	528,558	3,249	0	258	275	0,315	0,483	526,284	3,237	0	47	245	268
39533	1982	258	283	0,553	0,494	528,558	3,27	0	255	277	0,31	0,484	526,284	3,204	0	47	245	268
39553	1983	259	262	0,549	0,493	530,484	3,303	0	254	279	0,305	0,485	526,345	3,211	0	47	245	268
39573	1984	250	283	0,545	0,495	530,484	3,372	0	247	265	0,301	0,489	526,345	3,295	0	47	245	268
[truncated: 7,018 more rows]
