# Supplementary material for: Perception of Individual and Joint Action in Infants and Adults
Source: PLoS One. 2014 Sep 9;9(9):e107450. doi: 10.1371/journal.pone.0107450 (PMC4174902; doi:10.1371/journal.pone.0107450)
Supplement: Data S1 — Raw files of eye tracking data of all participants. (ZIP) [file pone.0107450.s001.zip › Turmbau2012b_12_26.csv]

Data properties:
Recording date: 11.07.2012
Recording time : 14:38:57:015 (corresponds to time 0)
Study: Turmbau2012b
Subject: Turmbau2012b_12_26
Recording: Turmbau2012b_12_26
Screen resolution: 800 x 600
Coordinate unit: Pixels
Filter settings:
Eye: Average
Fixation radius: 30
Min duration: 100
Timestamp	Number	GazepointX (L)	GazepointY (L)	CamX (L)	CamY (L)	Distance (L)	Pupil (L)	Validity (L)	GazepointX (R)	GazepointY (R)	CamX (R)	CamY (R)	Distance (R)	Pupil (R)	Validity (R)	Fixation	GazepointX	GazepointY	Event	Event Key	Data 1	Data 2	Description
19	1	548	20	0,489	0,573	621,956	3,152	0	584	17	0,275	0,574	625,244	3,053	0
39	2	564	62	0,489	0,573	621,956	3,223	0	682	32	0,275	0,573	625,244	3,101	0
59	3	562	58	0,49	0,573	620,689	3,256	0	672	32	0,275	0,573	623,429	3,14	0
79	4	579	12	0,49	0,573	620,689	2,969	0	597	76	0,276	0,573	623,429	3,218	0
98	5	569	32	0,49	0,572	620,689	3,084	0	595	79	0,276	0,573	623,429	3,088	0
118	6	537	42	0,49	0,571	620,689	3,086	0	592	40	0,276	0,571	623,429	3,343	0
138	7	573	42	0,491	0,567	620,689	3,083	0	620	45	0,276	0,569	623,429	3,19	0
158	8	561	43	0,491	0,563	620,731	3,083	0	620	52	0,277	0,565	622,17	3,18	0
178	9	592	20	0,491	0,558	620,731	3,124	0	633	60	0,277	0,562	622,17	3,286	0
198	10	699	-14	0,49	0,554	620,731	3,015	0	723	39	0,276	0,559	622,17	3,428	0
218	11	697	22	0,49	0,551	620,731	3,387	0	699	43	0,276	0,557	622,17	3,191	0
238	12	726	27	0,49	0,549	620,731	3,028	0	766	30	0,276	0,556	622,17	3,404	0
258	13	733	29	0,49	0,548	618,53	3,145	0	767	37	0,276	0,555	618,593	3,298	0
278	14	692	48	0,49	0,547	618,53	3,183	0	698	48	0,276	0,555	618,593	3,113	0	1	711	39
298	15	712	48	0,49	0,548	618,53	3,335	0	714	38	0,276	0,556	618,593	3,453	0	1	711	39
318	16	713	30	0,489	0,549	618,53	3,214	0	-800	-600	0,489	0,549	-1	-1	4	1	711	39
338	17	692	33	0,489	0,551	618,53	3,215	0	729	57	0,275	0,558	618,593	3,313	0	1	711	39
346								5							5				ShowAVI	8	0	0	atFish.avi
357	18	700	31	0,489	0,552	619,632	3,222	0	728	58	0,275	0,559	618,203	3,311	0	1	711	39
377	19	693	24	0,489	0,553	619,632	3,239	0	721	39	0,275	0,56	618,203	3,184	0	1	711	39
397	20	701	20	0,489	0,554	619,632	3,117	0	708	39	0,275	0,56	618,203	3,131	0	1	711	39
417	21	706	56	0,49	0,554	619,632	3,094	0	711	12	0,276	0,561	618,203	2,837	0	1	711	39
437	22	696	38	0,49	0,555	619,632	3,283	0	705	35	0,276	0,561	618,203	2,953	0	1	711	39
457	23	696	48	0,49	0,555	618,612	3,215	0	706	24	0,276	0,561	619,807	2,84	0	1	711	39
477	24	711	53	0,49	0,555	618,612	3,367	0	744	32	0,276	0,561	619,807	3,107	0	1	711	39
497	25	717	30	0,49	0,555	618,612	2,939	0	-800	-600	0,49	0,555	-1	-1	4	1	711	39
517	26	696	54	0,491	0,556	618,612	3,066	0	739	31	0,276	0,561	619,807	3,197	0	1	711	39
537	27	700	50	0,491	0,556	618,612	3,124	0	707	52	0,276	0,561	619,807	3,055	0	1	711	39
557	28	701	40	0,491	0,556	620,259	3,191	0	706	55	0,276	0,562	618,431	3,048	0	1	711	39
577	29	699	33	0,491	0,557	620,259	3,27	0	713	57	0,276	0,562	618,431	3,086	0	1	711	39
597	30	698	44	0,491	0,557	620,259	3,18	0	712	55	0,277	0,562	618,431	3,164	0	1	711	39
617	31	709	24	0,491	0,557	620,259	3,273	0	723	33	0,277	0,562	618,431	3,122	0	1	711	39
637	32	713	39	0,491	0,557	620,259	3,147	0	736	55	0,277	0,562	618,431	3,182	0	1	711	39
657	33	712	35	0,491	0,557	618,5	3,159	0	742	45	0,277	0,562	620,267	3,184	0	1	711	39
676	34	561	151	0,492	0,558	618,5	3,369	0	623	124	0,278	0,563	620,267	3,119	0
696	35	462	233	0,494	0,56	618,5	3,22	0	-800	-600	0,494	0,56	-1	-1	4
716	36	463	234	0,495	0,561	618,5	3,119	0	435	233	0,282	0,566	620,267	3,092	0
736	37	423	296	0,496	0,561	618,5	3,432	0	408	274	0,282	0,566	620,267	3,239	0
756	38	407	304	0,497	0,562	629,141	3,393	0	408	260	0,282	0,566	630,52	3,29	0
776	39	431	279	0,498	0,562	629,141	3,23	0	430	306	0,283	0,566	630,52	3,601	0
796	40	-800	-600	0,283	0,566	-1	-1	4	416	207	0,283	0,566	630,52	3,562	0
816	41	442	213	0,499	0,562	629,141	3,251	0	421	257	0,284	0,566	630,52	3,598	0
836	42	405	256	0,5	0,562	629,141	3,518	0	444	197	0,285	0,565	630,52	3,903	0
856	43	405	253	0,5	0,561	631,202	3,529	0	438	205	0,285	0,564	632,986	3,932	0
876	44	422	257	0,5	0,561	631,202	3,365	0	409	251	0,285	0,564	632,986	3,741	0
896	45	-800	-600	0,285	0,563	-1	-1	4	410	242	0,285	0,563	632,986	3,49	0
916	46	402	276	0,5	0,56	631,202	3,551	0	406	138	0,285	0,563	632,986	3,493	0
936	47	406	282	0,5	0,559	631,202	3,544	0	-800	-600	0,5	0,559	-1	-1	4
955	48	406	284	0,5	0,559	629,965	3,538	0	-800	-600	0,285	0,562	-1	-1	4
975	49	406	270	0,5	0,559	629,965	3,631	0	414	198	0,284	0,562	632,645	3,54	0
995	50	449	214	0,499	0,559	629,965	3,122	0	-800	-600	0,499	0,559	-1	-1	4
1015	51	-800	-600	0,284	0,562	-1	-1	4	428	243	0,284	0,562	632,645	3,774	0
1035	52	385	266	0,499	0,558	629,965	3,522	0	437	255	0,283	0,561	632,645	3,768	0
1055	53	385	270	0,499	0,558	627,248	3,507	0	437	256	0,283	0,561	631,909	3,764	0
1075	54	402	219	0,499	0,557	627,248	3,198	0	-800	-600	0,499	0,557	-1	-1	4
1095	55	401	250	0,499	0,557	627,248	3,355	0	-800	-600	0,499	0,557	-1	-1	4
1115	56	-800	-600	0,283	0,56	-1	-1	4	445	264	0,283	0,56	631,909	3,709	0	2	419	252
1135	57	437	243	0,499	0,556	627,248	3,369	0	454	264	0,283	0,559	631,909	3,646	0	2	419	252
1155	58	437	243	0,499	0,556	627,302	3,369	0	454	268	0,283	0,559	629,45	3,632	0	2	419	252
1175	59	411	273	0,499	0,556	627,302	3,522	0	445	230	0,283	0,558	629,45	3,657	0	2	419	252
1195	60	397	287	0,499	0,555	627,302	3,546	0	421	188	0,283	0,558	629,45	3,526	0	2	419	252
1215	61	394	258	0,5	0,555	627,302	3,43	0	424	229	0,284	0,558	629,45	3,436	0	2	419	252
1235	62	400	261	0,5	0,555	627,302	3,706	0	-800	-600	0,5	0,555	-1	-1	4	2	419	252
1255	63	400	264	0,5	0,554	626,76	3,701	0	-800	-600	0,284	0,557	-1	-1	4	2	419	252
1274	64	437	292	0,5	0,554	626,76	3,476	0	423	198	0,284	0,556	632,281	3,565	0
1294	65	386	275	0,5	0,553	626,76	3,552	0	439	194	0,284	0,556	632,281	3,584	0
1314	66	416	251	0,5	0,553	626,76	3,757	0	-800	-600	0,5	0,553	-1	-1	4
1334	67	392	278	0,5	0,553	626,76	3,663	0	-800	-600	0,5	0,553	-1	-1	4
1354	68	406	269	0,5	0,553	628,441	3,778	0	-800	-600	0,284	0,555	-1	-1	4
1374	69	430	284	0,5	0,552	628,441	3,499	0	406	248	0,283	0,555	625,934	3,695	0
1394	70	-800	-600	0,283	0,555	-1	-1	4	461	235	0,283	0,555	625,934	3,712	0
1414	71	415	248	0,499	0,552	628,441	3,269	0	-800	-600	0,499	0,552	-1	-1	4
1434	72	411	273	0,499	0,552	628,441	3,443	0	-800	-600	0,499	0,552	-1	-1	4
1454	73	411	274	0,499	0,552	627,847	3,44	0	-800	-600	0,283	0,554	-1	-1	4
1474	74	403	262	0,499	0,551	627,847	3,638	0	-800	-600	0,499	0,551	-1	-1	4
1494	75	-800	-600	-1	-1	-1	-1	4	-800	-600	-1	-1	-1	-1	4
1514	76	-800	-600	0,283	0,553	-1	-1	4	433	233	0,283	0,553	625,648	3,835	0
1534	77	-800	-600	-1	-1	-1	-1	4	-800	-600	-1	-1	-1	-1	4
1553	78	-800	-600	0,5	0,551	-1	-1	4	-800	-600	0,284	0,553	-1	-1	4
1573	79	-800	-600	-1	-1	-1	-1	4	-800	-600	-1	-1	-1	-1	4
1593	80	-800	-600	0,285	0,552	-1	-1	4	456	252	0,285	0,552	628,288	3,656	0
1613	81	-800	-600	-1	-1	-1	-1	4	-800	-600	-1	-1	-1	-1	4
1633	82	-800	-600	0,285	0,551	-1	-1	4	441	230	0,285	0,551	628,288	3,961	0
1653	83	-800	-600	0,501	0,55	-1	-1	4	441	235	0,285	0,551	625,482	3,944	0
1673	84	392	262	0,501	0,55	627,125	3,768	0	-800	-600	0,501	0,55	-1	-1	4
1693	85	-800	-600	0,284	0,551	-1	-1	4	436	165	0,284	0,551	625,482	3,719	0
1713	86	-800	-600	0,284	0,552	-1	-1	4	435	290	0,284	0,552	625,482	3,912	0
1733	87	-800	-600	0,284	0,552	-1	-1	4	441	262	0,284	0,552	625,482	3,887	0
1753	88	-800	-600	0,501	0,551	-1	-1	4	447	234	0,284	0,552	625,682	3,864	0
1773	89	-800	-600	-1	-1	-1	-1	4	-800	-600	-1	-1	-1	-1	4
1793	90	395	274	0,5	0,551	625,614	3,812	0	450	272	0,283	0,553	625,682	4,028	0
1813	91	-800	-600	-1	-1	-1	-1	4	-800	-600	-1	-1	-1	-1	4
1833	92	395	258	0,5	0,551	625,614	3,81	0	-800	-600	0,5	0,551	-1	-1	4
1852	93	395	258	0,5	0,552	626,009	3,813	0	-800	-600	0,283	0,553	-1	-1	4
1872	94	409	306	0,5	0,552	626,009	3,805	0	-800	-600	0,5	0,552	-1	-1	4
1892	95	-800	-600	-1	-1	-1	-1	4	-800	-600	-1	-1	-1	-1	4
1912	96	393	325	0,5	0,552	626,009	3,837	0	-800	-600	0,5	0,552	-1	-1	4
1932	97	416	235	0,5	0,552	626,009	3,916	0	-800	-600	0,5	0,552	-1	-1	4
1952	98	414	234	0,5	0,552	625,177	3,934	0	-800	-600	0,283	0,554	-1	-1	4
1972	99	413	205	0,5	0,553	625,177	3,478	0	-800	-600	0,5	0,553	-1	-1	4
1992	100	-800	-600	0,283	0,554	-1	-1	4	416	222	0,283	0,554	629,953	3,716	0
2012	101	-800	-600	-1	-1	-1	-1	4	-800	-600	-1	-1	-1	-1	4
2032	102	-800	-600	-1	-1	-1	-1	4	-800	-600	-1	-1	-1	-1	4
2052	103	-800	-600	0,5	0,553	-1	-1	4	-800	-600	0,284	0,555	-1	-1	4
2072	104	-800	-600	0,283	0,556	-1	-1	4	489	275	0,283	0,556	625,064	4,125	0
2092	105	493	381	0,499	0,555	625,333	3,778	0	496	311	0,283	0,557	625,064	3,49	0
2112	106	545	344	0,499	0,555	625,333	3,403	0	521	361	0,282	0,557	625,064	3,837	0
2132	107	-800	-600	0,282	0,557	-1	-1	4	541	348	0,282	0,557	625,064	3,675	0
2152	108	-800	-600	0,499	0,555	-1	-1	4	560	325	0,282	0,557	633,708	3,904	0
2171	109	-800	-600	-1	-1	-1	-1	4	-800	-600	-1	-1	-1	-1	4
2191	110	510	317	0,499	0,556	625,894	3,898	0	532	177	0,282	0,558	633,708	3,29	0
2211	111	-800	-600	-1	-1	-1	-1	4	-800	-600	-1	-1	-1	-1	4
2231	112	478	336	0,499	0,556	625,894	3,553	0	497	387	0,282	0,558	633,708	4,173	0
2251	113	478	335	0,499	0,557	626,658	3,557	0	497	390	0,282	0,559	630,906	4,155	0
2271	114	486	419	0,499	0,557	626,658	4,037	0	486	328	0,282	0,559	630,906	3,664	0
2291	115	-800	-600	0,282	0,559	-1	-1	4	501	385	0,282	0,559	630,906	3,924	0
2311	116	-800	-600	-1	-1	-1	-1	4	-800	-600	-1	-1	-1	-1	4
2331	117	471	343	0,499	0,557	626,658	3,745	0	520	284	0,282	0,56	630,906	3,636	0
2351	118	471	343	0,499	0,558	626,716	3,745	0	529	295	0,282	0,56	629,742	3,71	0
2371	119	509	403	0,499	0,558	626,716	3,926	0	536	271	0,283	0,56	629,742	3,698	0
2391	120	500	277	0,5	0,558	626,716	3,302	0	518	337	0,283	0,56	629,742	3,614	0
2411	121	504	328	0,5	0,558	626,716	3,493	0	542	366	0,283	0,56	629,742	3,898	0
2431	122	542	320	0,5	0,559	626,716	3,198	0	524	301	0,283	0,561	629,742	3,595	0
2451	123	542	314	0,5	0,559	626,458	3,226	0	521	343	0,283	0,561	630,908	3,69	0
2470	124	-800	-600	0,283	0,561	-1	-1	4	519	319	0,283	0,561	630,908	3,653	0
2490	125	-800	-600	0,283	0,561	-1	-1	4	525	355	0,283	0,561	630,908	3,582	0
2510	126	515	268	0,5	0,56	626,458	3,071	0	546	364	0,283	0,562	630,908	3,628	0
2530	127	545	375	0,5	0,561	626,458	3,452	0	533	404	0,283	0,563	630,908	3,642	0
2550	128	545	375	0,5	0,561	626,893	3,454	0	543	422	0,283	0,563	632,242	3,624	0
2570	129	532	401	0,5	0,561	626,893	3,838	0	-800	-600	0,5	0,561	-1	-1	4
2590	130	-800	-600	0,283	0,564	-1	-1	4	567	385	0,283	0,564	632,242	3,76	0
2610	131	-800	-600	0,283	0,564	-1	-1	4	575	379	0,283	0,564	632,242	3,751	0
2630	132	-800	-600	0,283	0,564	-1	-1	4	547	428	0,283	0,564	632,242	4,123	0
2650	133	-800	-600	0,499	0,562	-1	-1	4	540	440	0,283	0,564	633,243	4,248	0
2670	134	568	374	0,499	0,562	627,985	3,541	0	-800	-600	0,499	0,562	-1	-1	4
2690	135	-800	-600	0,283	0,564	-1	-1	4	562	360	0,283	0,564	633,243	3,645	0
2710	136	-800	-600	0,283	0,564	-1	-1	4	521	402	0,283	0,564	633,243	3,812	0
2729	137	-800	-600	0,283	0,564	-1	-1	4	588	368	0,283	0,564	633,243	3,693	0
2750	138	-800	-600	0,5	0,563	-1	-1	4	585	384	0,283	0,564	633,286	3,765	0
2769	139	575	424	0,5	0,563	628,072	3,734	0	590	395	0,283	0,564	633,286	3,683	0
2789	140	-800	-600	0,283	0,565	-1	-1	4	541	387	0,283	0,565	633,286	3,79	0
2809	141	-800	-600	0,284	0,565	-1	-1	4	549	375	0,284	0,565	633,286	3,684	0
2829	142	634	339	0,5	0,564	628,072	3,227	0	565	392	0,284	0,565	633,286	3,697	0
2849	143	633	341	0,5	0,564	626,387	3,219	0	539	389	0,284	0,565	629,45	3,704	0
2869	144	-800	-600	0,284	0,566	-1	-1	4	618	283	0,284	0,566	629,45	3,353	0
2889	145	595	249	0,5	0,564	626,387	3,144	0	577	324	0,284	0,566	629,45	3,584	0
2909	146	-800	-600	0,284	0,566	-1	-1	4	603	391	0,284	0,566	629,45	3,803	0
2929	147	539	351	0,5	0,564	626,387	3,518	0	583	370	0,284	0,566	629,45	3,549	0
2949	148	538	350	0,5	0,564	627,511	3,524	0	593	349	0,284	0,566	629,527	3,61	0
2969	149	545	204	0,5	0,564	627,511	3,026	0	572	349	0,284	0,565	629,527	3,616	0
2989	150	515	266	0,5	0,563	627,511	3,311	0	561	297	0,285	0,564	629,527	3,569	0
3009	151	531	392	0,501	0,563	627,511	3,799	0	542	307	0,285	0,565	629,527	3,628	0
3029	152	-800	-600	0,285	0,565	-1	-1	4	568	305	0,285	0,565	629,527	3,699	0
3048	153	-800	-600	0,502	0,564	-1	-1	4	559	300	0,285	0,565	632,271	3,713	0
3068	154	507	282	0,502	0,564	624,6	3,399	0	544	313	0,285	0,565	632,271	3,615	0
3088	155	485	334	0,501	0,564	624,6	3,385	0	-800	-600	0,501	0,564	-1	-1	4
3108	156	-800	-600	0,285	0,565	-1	-1	4	546	324	0,285	0,565	632,271	3,802	0
3128	157	-800	-600	0,285	0,565	-1	-1	4	560	259	0,285	0,565	632,271	3,298	0
3148	158	-800	-600	0,501	0,564	-1	-1	4	560	262	0,285	0,565	629,916	3,286	0
3168	159	567	215	0,501	0,564	625,739	3,089	0	516	318	0,285	0,565	629,916	3,585	0
3188	160	532	267	0,501	0,564	625,739	3,054	0	540	336	0,285	0,565	629,916	3,748	0
3208	161	-800	-600	0,285	0,565	-1	-1	4	561	279	0,285	0,565	629,916	3,301	0
3228	162	517	319	0,5	0,564	625,739	3,255	0	586	196	0,284	0,565	629,916	3,066	0
3248	163	517	320	0,5	0,564	625,411	3,254	0	607	176	0,284	0,565	632,755	3,005	0
3268	164	491	298	0,5	0,564	625,411	3,307	0	529	374	0,284	0,565	632,755	3,827	0
3288	165	511	302	0,5	0,564	625,411	3,34	0	-800	-600	0,5	0,564	-1	-1	4
3308	166	589	199	0,501	0,565	625,411	2,865	0	539	190	0,285	0,566	632,755	3,245	0
3328	167	526	273	0,501	0,565	625,411	3,406	0	-800	-600	0,501	0,565	-1	-1	4
3348	168	558	246	0,501	0,564	626,329	3,316	0	-800	-600	0,285	0,566	-1	-1	4
3370	169	522	337	0,501	0,564	626,329	3,25	0	590	322	0,285	0,566	628,206	3,615	0
3387	170	528	363	0,501	0,564	626,329	3,575	0	556	309	0,285	0,566	628,206	3,462	0
3407	171	-800	-600	-1	-1	-1	-1	4	-800	-600	-1	-1	-1	-1	4
3427	172	504	290	0,501	0,565	626,329	3,216	0	-800	-600	0,501	0,565	-1	-1	4
3447	173	502	290	0,502	0,565	625,128	3,311	0	-800	-600	0,286	0,566	-1	-1	4
3467	174	504	290	0,502	0,565	625,128	3,231	0	526	347	0,286	0,566	633,665	3,698	0
3487	175	-800	-600	0,286	0,566	-1	-1	4	518	305	0,286	0,566	633,665	3,628	0
3507	176	554	372	0,502	0,564	625,128	3,44	0	530	355	0,286	0,565	633,665	3,75	0
3527	177	516	274	0,502	0,564	625,128	2,911	0	534	339	0,286	0,565	633,665	3,681	0
3547	178	517	270	0,502	0,564	628,308	2,925	0	534	331	0,286	0,566	632,322	3,667	0
3567	179	566	340	0,502	0,564	628,308	3,217	0	558	389	0,286	0,565	632,322	3,603	0
3587	180	-800	-600	0,286	0,565	-1	-1	4	577	364	0,286	0,565	632,322	3,557	0
3607	181	549	259	0,502	0,564	628,308	3,24	0	566	359	0,287	0,565	632,322	3,817	0
3626	182	554	385	0,503	0,564	628,308	3,6	0	578	341	0,287	0,565	632,322	3,668	0
3646	183	554	387	0,503	0,565	626,658	3,59	0	575	333	0,287	0,566	631,056	3,709	0
3666	184	539	391	0,503	0,565	626,658	3,435	0	582	354	0,288	0,566	631,056	3,712	0
3686	185	-800	-600	0,288	0,566	-1	-1	4	550	356	0,288	0,566	631,056	3,694	0
3706	186	-800	-600	0,287	0,566	-1	-1	4	573	304	0,287	0,566	631,056	3,353	0
3728	187	515	403	0,503	0,566	626,658	3,571	0	592	320	0,287	0,567	631,056	3,653	0
3746	188	515	400	0,503	0,566	630,007	3,589	0	586	299	0,287	0,567	636,399	3,583	0
3768	189	543	236	0,503	0,566	630,007	3,17	0	577	342	0,287	0,567	636,399	3,742	0
3786	190	508	358	0,503	0,566	630,007	3,439	0	582	356	0,287	0,567	636,399	3,874	0
3793								5							5				Keyboard	3	39	0	Right
3808	191	583	238	0,503	0,567	630,007	2,751	0	578	380	0,287	0,568	636,399	3,836	0
3826	192	485	491	0,502	0,567	630,007	4,72	0	564	340	0,287	0,568	636,399	3,524	0
3846	193	502	497	0,502	0,567	629,221	4,806	0	565	359	0,287	0,568	631,499	3,536	0
3866	194	542	225	0,502	0,567	629,221	3,038	0	568	312	0,287	0,568	631,499	3,876	0
3886	195	-800	-600	0,287	0,569	-1	-1	4	558	389	0,287	0,569	631,499	3,975	0
3906	196	539	347	0,503	0,568	629,221	3,907	0	565	356	0,287	0,569	631,499	3,735	0
3926	197	-800	-600	0,288	0,569	-1	-1	4	549	365	0,288	0,569	631,499	3,601	0
3946	198	-800	-600	0,504	0,568	-1	-1	4	548	372	0,288	0,569	633,188	3,577	0
3966	199	523	399	0,504	0,568	629,191	3,721	0	577	391	0,288	0,569	633,188	3,642	0
3985	200	-800	-600	0,288	0,569	-1	-1	4	540	411	0,288	0,569	633,188	4,282	0
4006	201	-800	-600	0,288	0,569	-1	-1	4	558	380	0,288	0,569	633,188	3,741	0
4025	202	-800	-600	0,288	0,57	-1	-1	4	559	363	0,288	0,57	633,188	3,683	0
4047	203	-800	-600	0,504	0,569	-1	-1	4	558	359	0,288	0,569	637,395	3,897	0
4065	204	475	407	0,504	0,569	628,065	4,082	0	551	372	0,288	0,57	637,395	3,607	0
4085	205	530	397	0,504	0,569	628,065	3,647	0	540	350	0,288	0,57	637,395	3,828	0
4105	206	-800	-600	0,288	0,57	-1	-1	4	558	403	0,288	0,57	637,395	3,777	0
4126	207	-800	-600	0,288	0,57	-1	-1	4	534	404	0,288	0,57	637,395	3,805	0
4145	208	-800	-600	0,505	0,569	-1	-1	4	538	407	0,289	0,57	635,31	3,769	0
4167	209	-800	-600	0,289	0,57	-1	-1	4	565	371	0,289	0,57	635,31	3,595	0
4182								5							5				ShowAVI	8	0	0	Interactive.avi
4185	210	-800	-600	0,289	0,57	-1	-1	4	520	334	0,289	0,57	635,31	3,644	0
4207	211	-800	-600	0,289	0,57	-1	-1	4	537	321	0,289	0,57	635,31	3,462	0
4224	212	-800	-600	0,289	0,57	-1	-1	4	555	333	0,289	0,57	635,31	3,67	0
4247	213	-800	-600	0,505	0,569	-1	-1	4	536	330	0,289	0,57	633,795	3,609	0
4264	214	-800	-600	0,289	0,57	-1	-1	4	588	341	0,289	0,57	633,795	3,617	0
4287	215	-800	-600	0,289	0,57	-1	-1	4	547	403	0,289	0,57	633,795	4,018	0
4304	216	-800	-600	0,289	0,57	-1	-1	4	560	367	0,289	0,57	633,795	3,868	0
4326	217	-800	-600	0,289	0,57	-1	-1	4	618	333	0,289	0,57	633,795	3,467	0
4344	218	-800	-600	0,505	0,57	-1	-1	4	605	356	0,289	0,57	632,486	3,61	0
4364	219	-800	-600	0,288	0,57	-1	-1	4	554	367	0,288	0,57	632,486	3,773	0
4384	220	-800	-600	0,288	0,571	-1	-1	4	528	367	0,288	0,571	632,486	3,736	0
4406	221	-800	-600	0,288	0,571	-1	-1	4	510	391	0,288	0,571	632,486	3,719	0
4424	222	-800	-600	0,289	0,571	-1	-1	4	503	384	0,289	0,571	632,486	3,861	0
4446	223	-800	-600	0,505	0,57	-1	-1	4	498	392	0,289	0,571	632,608	3,846	0
4464	224	-800	-600	0,289	0,571	-1	-1	4	556	333	0,289	0,571	632,608	3,658	0
4486	225	560	269	0,505	0,57	631,754	3,373	0	554	364	0,289	0,57	632,608	3,775	0
4504	226	-800	-600	0,289	0,57	-1	-1	4	519	399	0,289	0,57	632,608	3,742	0
4527	227	524	296	0,505	0,569	631,754	3,322	0	543	418	0,289	0,57	632,608	3,879	0
4543	228	524	300	0,505	0,569	628,596	3,306	0	533	436	0,289	0,57	634,659	3,914	0
4563	229	505	456	0,506	0,569	628,596	4,048	0	551	393	0,29	0,57	634,659	4,025	0
4583	230	-800	-600	0,29	0,57	-1	-1	4	542	304	0,29	0,57	634,659	3,655	0
4603	231	-800	-600	0,29	0,569	-1	-1	4	538	367	0,29	0,569	634,659	3,568	0
4623	232	511	339	0,506	0,569	628,596	3,273	0	562	302	0,29	0,569	634,659	3,218	0
4643	233	511	339	0,507	0,569	629,054	3,276	0	556	326	0,29	0,569	632,258	3,032	0
4663	234	-800	-600	0,29	0,569	-1	-1	4	558	391	0,29	0,569	632,258	3,64	0
4683	235	483	196	0,507	0,567	629,054	3,04	0	502	222	0,291	0,567	632,258	3,091	0
4703	236	408	189	0,508	0,566	629,054	3,229	0	495	198	0,293	0,566	632,258	3,123	0
4723	237	395	218	0,509	0,566	629,054	3,311	0	428	173	0,293	0,565	632,258	3,422	0
4743	238	389	227	0,509	0,566	625,996	3,377	0	404	153	0,293	0,566	629,775	3,126	0
4763	239	-800	-600	-1	-1	-1	-1	4	-800	-600	-1	-1	-1	-1	4
4783	240	390	209	0,509	0,565	625,996	3,506	0	441	176	0,293	0,565	629,775	3,08	0
4803	241	413	187	0,509	0,565	625,996	3,138	0	-800	-600	0,509	0,565	-1	-1	4
4823	242	405	183	0,509	0,565	625,996	2,999	0	456	165	0,293	0,565	629,775	3,346	0
4842	243	396	177	0,509	0,565	627,979	2,868	0	456	167	0,293	0,564	628,349	3,338	0
4862	244	404	199	0,509	0,565	627,979	3,292	0	-800	-600	0,509	0,565	-1	-1	4
4882	245	-800	-600	-1	-1	-1	-1	4	-800	-600	-1	-1	-1	-1	4
4902	246	373	223	0,51	0,564	627,979	3,384	0	-800	-600	0,51	0,564	-1	-1	4
4922	247	-800	-600	0,293	0,563	-1	-1	4	443	176	0,293	0,563	628,349	3,212	0
4942	248	-800	-600	0,51	0,564	-1	-1	4	442	181	0,293	0,563	625,238	3,197	0
4962	249	-800	-600	-1	-1	-1	-1	4	-800	-600	-1	-1	-1	-1	4
4982	250	-800	-600	0,293	0,562	-1	-1	4	448	169	0,293	0,562	625,238	2,914	0
5002	251	422	209	0,51	0,563	625,843	3,282	0	-800	-600	0,51	0,563	-1	-1	4
5022	252	-800	-600	0,293	0,562	-1	-1	4	431	181	0,293	0,562	625,238	3,263	0
5042	253	-800	-600	0,51	0,562	-1	-1	4	431	176	0,293	0,561	628,616	3,28	0
5062	254	435	193	0,51	0,562	627,375	3,015	0	-800	-600	0,51	0,562	-1	-1	4
5082	255	407	195	0,51	0,561	627,375	3,277	0	-800	-600	0,51	0,561	-1	-1	4
5102	256	-800	-600	0,293	0,56	-1	-1	4	437	190	0,293	0,56	628,616	3,411	0
5122	257	428	211	0,51	0,56	627,375	3,152	0	405	194	0,293	0,56	628,616	3,334	0
5141	258	429	214	0,51	0,56	625,329	3,142	0	405	197	0,293	0,559	626,553	3,324	0
5161	259	410	209	0,51	0,559	625,329	3,156	0	482	184	0,293	0,559	626,553	3,44	0
5181	260	452	241	0,509	0,559	625,329	3,126	0	509	250	0,292	0,559	626,553	3,451	0
5201	261	-800	-600	0,292	0,558	-1	-1	4	482	232	0,292	0,558	626,553	2,859	0
5221	262	-800	-600	-1	-1	-1	-1	4	-800	-600	-1	-1	-1	-1	4
5241	263	-800	-600	-1	-1	-1	-1	4	-800	-600	-1	-1	-1	-1	4
5261	264	-800	-600	-1	-1	-1	-1	4	-800	-600	-1	-1	-1	-1	4
5281	265	-800	-600	0,292	0,56	-1	-1	4	506	514	0,292	0,56	626,553	3,366	0
5301	266	-800	-600	0,509	0,561	-1	-1	4	507	512	0,292	0,56	629,038	3,379	0
5321	267	499	446	0,508	0,561	624,758	3,306	0	531	489	0,292	0,56	629,038	3,336	0
5341	268	-800	-600	0,292	0,559	-1	-1	4	490	485	0,292	0,559	629,038	3,422	0
5361	269	-800	-600	0,292	0,559	-1	-1	4	502	451	0,292	0,559	629,038	3,361	0
5381	270	-800	-600	0,291	0,558	-1	-1	4	487	422	0,291	0,558	629,038	3,146	0
5401	271	-800	-600	0,508	0,559	-1	-1	4	489	404	0,291	0,558	631,354	3,169	0
5420	272	465	470	0,508	0,559	627,107	3,375	0	532	369	0,291	0,558	631,354	3,473	0
5440	273	470	439	0,509	0,559	627,107	3,388	0	479	484	0,291	0,557	631,354	3,862	0
5460	274	468	379	0,509	0,559	627,107	3,337	0	475	373	0,291	0,557	631,354	3,301	0
5480	275	492	381	0,509	0,559	627,107	3,24	0	520	458	0,291	0,557	631,354	3,51	0
5500	276	498	385	0,509	0,559	626,444	3,219	0	492	412	0,291	0,557	631,599	3,569	0
5520	277	553	365	0,509	0,558	626,444	3,084	0	485	445	0,291	0,557	631,599	3,447	0
5540	278	-800	-600	0,291	0,557	-1	-1	4	541	397	0,291	0,557	631,599	3,272	0
5560	279	453	438	0,509	0,558	626,444	3,36	0	-800	-600	0,509	0,558	-1	-1	4
5580	280	-800	-600	-1	-1	-1	-1	4	-800	-600	-1	-1	-1	-1	4
5600	281	-800	-600	0,508	0,559	-1	-1	4	-800	-600	0,291	0,558	-1	-1	4
5620	282	502	481	0,508	0,559	626,038	3,342	0	469	518	0,291	0,558	629,447	3,675	0
5640	283	498	441	0,509	0,559	626,038	3,1	0	487	494	0,291	0,558	629,447	3,567	0
5660	284	477	463	0,509	0,56	626,038	3,419	0	493	420	0,291	0,558	629,447	3,499	0
5680	285	450	494	0,509	0,56	626,038	3,548	0	-800	-600	0,509	0,56	-1	-1	4
5700	286	440	481	0,509	0,561	626,458	3,526	0	-800	-600	0,292	0,559	-1	-1	4
5720	287	471	544	0,51	0,561	626,458	3,727	0	-800	-600	0,51	0,561	-1	-1	4
5739	288	-800	-600	0,292	0,559	-1	-1	4	482	449	0,292	0,559	631,153	3,539	0
5759	289	-800	-600	0,293	0,56	-1	-1	4	469	523	0,293	0,56	631,153	3,682	0
5779	290	-800	-600	0,293	0,561	-1	-1	4	442	528	0,293	0,561	631,153	3,827	0
5799	291	-800	-600	0,51	0,563	-1	-1	4	422	531	0,293	0,561	633,962	3,987	0
5819	292	501	387	0,51	0,563	625,835	3,12	0	463	418	0,293	0,562	633,962	3,643	0
5839	293	-800	-600	-1	-1	-1	-1	4	-800	-600	-1	-1	-1	-1	4
5859	294	-800	-600	0,293	0,562	-1	-1	4	440	532	0,293	0,562	633,962	3,663	0
5879	295	410	450	0,51	0,564	625,835	3,542	0	450	525	0,293	0,562	633,962	3,766	0
5899	296	410	450	0,51	0,564	625,703	3,541	0	445	520	0,293	0,562	630,021	3,764	0
5919	297	470	441	0,51	0,564	625,703	2,907	0	448	505	0,293	0,563	630,021	3,53	0	3	465	477
5939	298	-800	-600	0,293	0,563	-1	-1	4	486	479	0,293	0,563	630,021	3,362	0	3	465	477
5959	299	486	453	0,51	0,565	625,703	3,34	0	457	530	0,293	0,564	630,021	3,641	0	3	465	477
5979	300	447	460	0,51	0,566	625,703	3,216	0	465	486	0,292	0,564	630,021	3,585	0	3	465	477
5999	301	447	460	0,509	0,566	626,28	3,219	0	478	505	0,292	0,565	631,303	3,583	0	3	465	477
6018	302	463	489	0,509	0,566	626,28	3,495	0	456	462	0,292	0,565	631,303	3,449	0	3	465	477
6039	303	-800	-600	0,292	0,565	-1	-1	4	460	464	0,292	0,565	631,303	3,336	0	3	465	477
6058	304	464	479	0,509	0,567	626,28	2,969	0	455	534	0,292	0,566	631,303	3,622	0
6078	305	-800	-600	0,292	0,566	-1	-1	4	444	483	0,292	0,566	631,303	3,458	0
6098	306	-800	-600	0,509	0,567	-1	-1	4	444	501	0,292	0,566	634,865	3,492	0
6118	307	431	467	0,509	0,568	628,601	3,286	0	466	492	0,292	0,566	634,865	3,631	0
6138	308	458	483	0,509	0,568	628,601	3,428	0	428	601	0,292	0,567	634,865	4,136	0
6158	309	461	388	0,509	0,568	628,601	2,881	0	467	454	0,292	0,567	634,865	3,514	0
6178	310	-800	-600	0,292	0,567	-1	-1	4	510	454	0,292	0,567	634,865	3,338	0
6198	311	-800	-600	0,509	0,569	-1	-1	4	504	458	0,292	0,568	629,294	3,382	0
6218	312	453	469	0,509	0,569	627,465	3,182	0	510	463	0,292	0,568	629,294	3,547	0
6238	313	-800	-600	0,292	0,568	-1	-1	4	479	524	0,292	0,568	629,294	3,603	0
6258	314	479	541	0,509	0,569	627,465	3,732	0	512	497	0,292	0,568	629,294	3,423	0
6278	315	420	547	0,508	0,57	627,465	3,508	0	516	437	0,291	0,569	629,294	3,234	0
6298	316	420	547	0,508	0,57	627,329	3,507	0	515	457	0,291	0,569	630,91	3,199	0
6318	317	488	405	0,508	0,57	627,329	2,874	0	508	489	0,291	0,569	630,91	3,372	0
6337	318	521	405	0,508	0,57	627,329	3,268	0	548	437	0,291	0,569	630,91	3,379	0
6357	319	493	409	0,508	0,57	627,329	3,058	0	472	537	0,291	0,57	630,91	3,73	0
6377	320	527	381	0,508	0,571	627,329	2,724	0	547	509	0,291	0,57	630,91	3,831	0
6397	321	519	381	0,508	0,571	626,431	2,852	0	522	509	0,291	0,57	632,271	3,939	0
6417	322	484	382	0,508	0,571	626,431	2,844	0	521	491	0,291	0,57	632,271	3,482	0
6437	323	-800	-600	0,291	0,571	-1	-1	4	535	409	0,291	0,571	632,271	3,361	0
6457	324	484	453	0,508	0,571	626,431	3,315	0	469	556	0,291	0,571	632,271	3,885	0
6477	325	469	488	0,508	0,572	626,431	3,423	0	527	419	0,291	0,571	632,271	3,205	0
6497	326	469	488	0,508	0,572	626,721	3,424	0	516	471	0,291	0,571	631,76	3,324	0
6517	327	496	520	0,507	0,572	626,721	3,463	0	484	518	0,29	0,571	631,76	4,214	0
6537	328	510	477	0,507	0,572	626,721	3,591	0	486	283	0,29	0,571	631,76	3,094	0
6557	329	481	423	0,507	0,572	626,721	3,27	0	512	471	0,29	0,571	631,76	3,501	0
6577	330	-800	-600	0,289	0,57	-1	-1	4	619	404	0,289	0,57	631,76	3,4	0
6597	331	-800	-600	0,505	0,569	-1	-1	4	633	329	0,289	0,569	627,956	3,28	0
6617	332	586	403	0,505	0,57	626,597	3,345	0	663	352	0,289	0,57	627,956	3,462	0
6636	333	568	372	0,505	0,57	626,597	3,436	0	614	341	0,289	0,57	627,956	3,202	0
6656	334	-800	-600	0,289	0,57	-1	-1	4	639	367	0,289	0,57	627,956	3,524	0
6676	335	653	310	0,506	0,57	626,597	3,109	0	647	337	0,289	0,57	627,956	3,297	0
6696	336	654	307	0,506	0,571	628,978	3,12	0	626	342	0,29	0,57	630,424	3,449	0
6716	337	619	374	0,507	0,571	628,978	3,222	0	656	334	0,29	0,571	630,424	3,406	0
6736	338	597	340	0,507	0,571	628,978	3,163	0	621	343	0,29	0,571	630,424	3,463	0
6756	339	652	303	0,507	0,571	628,978	3,119	0	656	345	0,291	0,571	630,424	3,318	0
6776	340	-800	-600	0,291	0,571	-1	-1	4	635	385	0,291	0,571	630,424	3,596	0
6796	341	-800	-600	0,508	0,572	-1	-1	4	625	396	0,291	0,571	627,981	3,591	0
6816	342	-800	-600	0,291	0,572	-1	-1	4	639	357	0,291	0,572	627,981	3,445	0
6836	343	-800	-600	0,291	0,572	-1	-1	4	644	325	0,291	0,572	627,981	3,51	0
6856	344	599	345	0,508	0,573	629,888	3,147	0	632	345	0,291	0,572	627,981	3,36	0
6876	345	656	333	0,508	0,573	629,888	3,258	0	626	355	0,291	0,573	627,981	3,437	0
6896	346	656	334	0,508	0,574	628,844	3,253	0	626	342	0,292	0,573	629,968	3,442	0
6916	347	-800	-600	0,292	0,573	-1	-1	4	660	352	0,292	0,573	629,968	3,399	0
6935	348	663	318	0,509	0,574	628,844	3,205	0	653	341	0,292	0,573	629,968	3,548	0
6955	349	637	366	0,509	0,573	628,844	3,201	0	662	368	0,292	0,573	629,968	3,55	0
6975	350	-800	-600	0,292	0,573	-1	-1	4	628	391	0,292	0,573	629,968	3,649	0
6995	351	-800	-600	0,509	0,573	-1	-1	4	623	397	0,292	0,573	628,894	3,676	0
7015	352	616	375	0,509	0,574	627,655	3,267	0	623	366	0,292	0,573	628,894	3,406	0
7035	353	618	312	0,509	0,574	627,655	3,074	0	631	367	0,292	0,574	628,894	3,43	0
7055	354	592	388	0,509	0,574	627,655	3,33	0	632	375	0,292	0,574	628,894	3,434	0
7075	355	654	375	0,509	0,574	627,655	3,231	0	617	373	0,292	0,574	628,894	3,498	0
7095	356	651	363	0,509	0,574	627,021	3,192	0	621	371	0,292	0,573	629,547	3,523	0
7115	357	580	272	0,509	0,572	627,021	3,245	0	649	255	0,293	0,572	629,547	3,317	0
7135	358	568	211	0,509	0,57	627,021	3,164	0	-800	-600	0,509	0,57	-1	-1	4
7155	359	571	212	0,509	0,571	627,021	3,127	0	636	237	0,293	0,571	629,547	3,583	0
7175	360	-800	-600	0,293	0,571	-1	-1	4	601	229	0,293	0,571	629,547	3,39	0
7194	361	-800	-600	0,509	0,571	-1	-1	4	600	231	0,293	0,571	627,962	3,381	0
7214	362	585	211	0,509	0,571	627,991	3,269	0	-800	-600	0,509	0,571	-1	-1	4
7234	363	-800	-600	-1	-1	-1	-1	4	-800	-600	-1	-1	-1	-1	4
7254	364	548	205	0,509	0,571	627,991	3,52	0	594	200	0,293	0,571	627,962	3,501	0
7274	365	590	191	0,509	0,571	627,991	3,227	0	-800	-600	0,509	0,571	-1	-1	4
7294	366	579	185	0,509	0,571	629,23	3,312	0	-800	-600	0,293	0,571	-1	-1	4
7314	367	542	217	0,509	0,571	629,23	3,378	0	-800	-600	0,509	0,571	-1	-1	4
7334	368	553	211	0,509	0,57	629,23	3,354	0	622	201	0,293	0,571	625,533	3,368	0
7354	369	-800	-600	-1	-1	-1	-1	4	-800	-600	-1	-1	-1	-1	4
7374	370	-800	-600	-1	-1	-1	-1	4	-800	-600	-1	-1	-1	-1	4
7394	371	-800	-600	0,509	0,57	-1	-1	4	-800	-600	0,293	0,57	-1	-1	4
7414	372	552	191	0,51	0,57	628,06	3,184	0	604	229	0,293	0,57	628,637	3,399	0
7434	373	557	185	0,51	0,57	628,06	3,456	0	-800	-600	0,51	0,57	-1	-1	4	4	569	207
7454	374	576	207	0,51	0,569	628,06	3,367	0	588	182	0,294	0,569	628,637	3,209	0	4	569	207
7474	375	554	196	0,511	0,569	628,06	3,309	0	583	207	0,295	0,569	628,637	3,389	0	4	569	207
7494	376	559	199	0,512	0,568	628,245	3,434	0	582	212	0,295	0,568	625,666	3,374	0	4	569	207
7514	377	537	216	0,512	0,568	628,245	3,423	0	585	236	0,296	0,568	625,666	3,446	0	4	569	207
7533	378	531	236	0,513	0,568	628,245	3,576	0	597	189	0,296	0,568	625,666	3,371	0	4	569	207
7553	379	-800	-600	0,297	0,57	-1	-1	4	533	258	0,297	0,57	625,666	3,352	0
7573	380	-800	-600	-1	-1	-1	-1	4	-800	-600	-1	-1	-1	-1	4
7593	381	-800	-600	0,514	0,571	-1	-1	4	-800	-600	0,298	0,571	-1	-1	4
7613	382	523	431	0,514	0,571	632,164	3,608	0	525	447	0,298	0,571	634,878	3,75	0
7633	383	461	459	0,514	0,572	632,164	3,447	0	532	223	0,298	0,572	634,878	3,102	0
7653	384	547	316	0,514	0,572	632,164	2,93	0	553	431	0,298	0,572	634,878	3,478	0
7673	385	522	389	0,514	0,572	632,164	3,523	0	542	443	0,298	0,572	634,878	3,877	0
7693	386	511	368	0,514	0,572	628,59	3,288	0	549	385	0,297	0,571	632,33	3,643	0
7713	387	532	354	0,514	0,571	628,59	2,994	0	533	431	0,297	0,571	632,33	3,844	0
7733	388	482	501	0,513	0,571	628,59	3,746	0	535	372	0,297	0,571	632,33	3,499	0
7753	389	493	396	0,513	0,571	628,59	3,562	0	527	426	0,297	0,571	632,33	3,849	0
7773	390	524	475	0,513	0,57	628,59	3,703	0	564	446	0,297	0,57	632,33	3,928	0
7792	391	500	429	0,513	0,57	631,511	3,644	0	567	427	0,297	0,57	637,216	3,879	0
7812	392	500	455	0,514	0,57	631,511	3,965	0	-800	-600	0,514	0,57	-1	-1	4
7832	393	516	361	0,514	0,57	631,511	3,591	0	509	387	0,298	0,571	637,216	3,891	0
7852	394	524	453	0,515	0,57	631,511	3,895	0	-800	-600	0,515	0,57	-1	-1	4
7872	395	492	380	0,515	0,57	631,511	3,521	0	500	457	0,299	0,57	637,216	3,964	0
7892	396	503	417	0,516	0,571	630,998	3,597	0	500	457	0,299	0,57	636,819	3,961	0
7912	397	541	341	0,516	0,571	630,998	3,145	0	503	403	0,299	0,571	636,819	3,832	0
7932	398	-800	-600	0,299	0,571	-1	-1	4	523	448	0,299	0,571	636,819	3,824	0
7952	399	463	504	0,516	0,571	630,998	3,773	0	-800	-600	0,516	0,571	-1	-1	4
7972	400	481	488	0,516	0,571	630,998	3,71	0	539	452	0,3	0,571	636,819	3,837	0
7992	401	481	487	0,516	0,571	632,361	3,718	0	538	455	0,3	0,571	633,577	3,819	0
8012	402	440	397	0,517	0,572	632,361	3,697	0	518	436	0,3	0,573	633,577	3,692	0
8032	403	347	483	0,517	0,573	632,361	3,731	0	433	489	0,301	0,574	633,577	3,869	0
8052	404	380	514	0,517	0,573	632,361	3,766	0	414	517	0,301	0,575	633,577	4,097	0
8072	405	430	436	0,516	0,573	632,361	3,812	0	-800	-600	0,516	0,573	-1	-1	4
8092	406	390	491	0,515	0,573	631,235	3,84	0	-800	-600	0,299	0,577	-1	-1	4
8111	407	399	538	0,513	0,574	631,235	3,978	0	421	493	0,297	0,578	634,022	4,2	0
8131	408	430	498	0,512	0,574	631,235	4,124	0	410	419	0,296	0,579	634,022	3,865	0
8151	409	403	497	0,51	0,574	631,235	3,859	0	-800	-600	0,51	0,574	-1	-1	4	5	406	459
8171	410	418	477	0,508	0,574	631,235	3,681	0	394	469	0,292	0,58	634,022	3,92	0	5	406	459
8191	411	405	470	0,507	0,574	630,219	3,657	0	394	468	0,291	0,581	635,167	3,926	0	5	406	459
8211	412	395	488	0,506	0,575	630,219	3,733	0	421	422	0,29	0,581	635,167	3,714	0	5	406	459
8231	413	389	513	0,505	0,575	630,219	3,827	0	438	396	0,289	0,582	635,167	3,863	0	5	406	459
8251	414	399	510	0,505	0,575	630,219	3,709	0	411	377	0,289	0,582	635,167	3,378	0	5	406	459
8271	415	362	490	0,505	0,575	630,219	3,669	0	383	348	0,29	0,582	635,167	3,662	0
8291	416	359	504	0,506	0,575	627,871	3,668	0	381	326	0,29	0,582	635,518	3,613	0
8311	417	405	424	0,507	0,576	627,871	3,423	0	-800	-600	0,507	0,576	-1	-1	4
8331	418	409	462	0,508	0,576	627,871	3,308	0	-800	-600	0,508	0,576	-1	-1	4
8351	419	-800	-600	0,292	0,583	-1	-1	4	432	413	0,292	0,583	635,518	3,55	0
8371	420	420	467	0,509	0,577	627,871	3,525	0	435	440	0,293	0,583	635,518	3,897	0
8390	421	420	467	0,51	0,577	627,984	3,525	0	436	441	0,293	0,583	633,892	3,888	0
8411	422	375	432	0,51	0,577	627,984	3,505	0	435	435	0,294	0,582	633,892	3,674	0
8430	423	364	433	0,511	0,577	627,984	3,334	0	-800	-600	0,511	0,577	-1	-1	4
8450	424	-800	-600	0,295	0,582	-1	-1	4	410	354	0,295	0,582	633,892	3,192	0
8470	425	384	508	0,512	0,577	627,984	3,535	0	372	522	0,295	0,581	633,892	3,778	0
8490	426	384	507	0,512	0,577	629,089	3,541	0	372	523	0,295	0,581	633,113	3,773	0
8510	427	-800	-600	-1	-1	-1	-1	4	-800	-600	-1	-1	-1	-1	4
8530	428	393	417	0,512	0,577	629,089	3,406	0	403	505	0,295	0,582	633,113	3,958	0
8550	429	352	467	0,512	0,577	629,089	3,397	0	379	459	0,295	0,582	633,113	3,873	0
8570	430	-800	-600	0,295	0,582	-1	-1	4	389	491	0,295	0,582	633,113	3,911	0
8590	431	-800	-600	0,512	0,578	-1	-1	4	374	468	0,296	0,582	636,52	3,887	0
8610	432	426	423	0,513	0,577	630,612	3,174	0	414	486	0,296	0,582	636,52	3,92	0
8630	433	378	362	0,513	0,577	630,612	3,195	0	-800	-600	0,513	0,577	-1	-1	4
8650	434	377	451	0,512	0,577	630,612	3,494	0	-800	-600	0,512	0,577	-1	-1	4
8670	435	402	429	0,512	0,577	630,612	3,2	0	399	463	0,296	0,581	636,52	3,757	0
8690	436	376	422	0,512	0,576	628,838	3,292	0	399	466	0,295	0,581	632,844	3,736	0
8710	437	-800	-600	-1	-1	-1	-1	4	-800	-600	-1	-1	-1	-1	4
8729	438	384	432	0,512	0,576	628,838	3,349	0	350	322	0,295	0,58	632,844	3,085	0
8749	439	403	459	0,512	0,576	628,838	3,446	0	431	417	0,295	0,58	632,844	3,483	0
8769	440	355	403	0,512	0,576	628,838	3,5	0	-800	-600	0,512	0,576	-1	-1	4
8789	441	352	403	0,513	0,576	627,793	3,549	0	-800	-600	0,296	0,58	-1	-1	4
8809	442	-800	-600	0,296	0,58	-1	-1	4	393	371	0,296	0,58	636,006	3,579	0
8829	443	-800	-600	0,296	0,58	-1	-1	4	390	480	0,296	0,58	636,006	3,853	0
8849	444	360	429	0,513	0,575	627,793	3,429	0	432	376	0,296	0,579	636,006	3,547	0
8869	445	364	414	0,514	0,575	627,793	3,587	0	375	331	0,297	0,579	636,006	3,145	0
8889	446	364	413	0,514	0,575	628,895	3,593	0	383	358	0,297	0,579	634,87	3,164	0
8909	447	408	387	0,515	0,574	628,895	3,372	0	379	325	0,297	0,578	634,87	3,252	0
8929	448	-800	-600	0,297	0,578	-1	-1	4	425	395	0,297	0,578	634,87	3,448	0
8949	449	344	450	0,515	0,573	628,895	3,505	0	377	478	0,297	0,577	634,87	3,612	0
8969	450	389	429	0,514	0,573	628,895	3,358	0	-800	-600	0,514	0,573	-1	-1	4
8988	451	389	431	0,514	0,572	626,626	3,346	0	-800	-600	0,296	0,576	-1	-1	4
9011	452	468	248	0,512	0,57	626,626	3,235	0	-800	-600	0,512	0,57	-1	-1	4
9028	453	542	310	0,511	0,569	626,626	3,527	0	654	296	0,294	0,573	632,352	3,718	0
9048	454	-800	-600	0,294	0,573	-1	-1	4	614	293	0,294	0,573	632,352	3,621	0
9068	455	-800	-600	-1	-1	-1	-1	4	-800	-600	-1	-1	-1	-1	4
9088	456	-800	-600	0,511	0,569	-1	-1	4	-800	-600	0,294	0,572	-1	-1	4
9108	457	556	321	0,511	0,569	625,381	3,894	0	593	312	0,294	0,572	626,579	3,56	0
9128	458	-800	-600	0,294	0,572	-1	-1	4	601	280	0,294	0,572	626,579	3,429	0
9148	459	-800	-600	0,294	0,571	-1	-1	4	598	301	0,294	0,571	626,579	3,667	0
9168	460	-800	-600	-1	-1	-1	-1	4	-800	-600	-1	-1	-1	-1	4
9188	461	-800	-600	0,511	0,568	-1	-1	4	-800	-600	0,294	0,571	-1	-1	4
9208	462	-800	-600	0,294	0,571	-1	-1	4	624	287	0,294	0,571	628,5	3,633	0
9228	463	-800	-600	0,294	0,571	-1	-1	4	599	284	0,294	0,571	628,5	3,679	0
9248	464	-800	-600	0,294	0,571	-1	-1	4	624	310	0,294	0,571	628,5	3,79	0
9268	465	-800	-600	0,295	0,57	-1	-1	4	593	268	0,295	0,57	628,5	3,501	0
9288	466	-800	-600	0,512	0,567	-1	-1	4	597	277	0,295	0,57	624,282	3,517	0
9307	467	-800	-600	0,295	0,569	-1	-1	4	569	190	0,295	0,569	624,282	2,753	0
9327	468	-800	-600	-1	-1	-1	-1	4	-800	-600	-1	-1	-1	-1	4
9347	469	-800	-600	0,296	0,569	-1	-1	4	616	274	0,296	0,569	624,282	3,398	0
9369	470	-800	-600	0,297	0,569	-1	-1	4	601	264	0,297	0,569	624,282	3,424	0
9387	471	-800	-600	0,515	0,565	-1	-1	4	623	251	0,298	0,567	626,429	3,462	0
9407	472	-800	-600	0,299	0,567	-1	-1	4	553	172	0,299	0,567	626,429	3,107	0
9427	473	518	192	0,517	0,566	624,764	3,288	0	551	143	0,3	0,568	626,429	2,936	0
9447	474	-800	-600	0,3	0,568	-1	-1	4	553	181	0,3	0,568	626,429	3,471	0
9467	475	513	178	0,517	0,567	624,764	3,127	0	551	179	0,3	0,568	626,429	3,341	0
9487	476	513	178	0,517	0,567	624,951	3,128	0	549	179	0,3	0,568	623,982	3,395	0
9507	477	525	179	0,517	0,567	624,951	3,28	0	597	156	0,3	0,568	623,982	3,367	0
9527	478	-800	-600	0,3	0,568	-1	-1	4	566	145	0,3	0,568	623,982	3,323	0
9547	479	-800	-600	0,3	0,568	-1	-1	4	551	165	0,3	0,568	623,982	3,394	0
9567	480	520	205	0,517	0,567	624,951	3,216	0	542	172	0,299	0,568	623,982	3,202	0
9586	481	520	205	0,516	0,567	625,019	3,216	0	531	166	0,299	0,568	627,395	3,201	0
9607	482	484	183	0,516	0,568	625,019	3,389	0	-800	-600	0,516	0,568	-1	-1	4
9626	483	531	190	0,515	0,568	625,019	3,156	0	583	142	0,298	0,569	627,395	3,265	0
9646	484	510	205	0,515	0,569	625,019	3,12	0	559	150	0,298	0,57	627,395	3,491	0
9666	485	522	166	0,515	0,569	625,019	3,089	0	542	162	0,298	0,57	627,395	3,218	0
9686	486	514	173	0,515	0,57	624,233	3,054	0	525	173	0,298	0,571	626,069	3,271	0
9706	487	554	179	0,515	0,571	624,233	3,391	0	567	157	0,298	0,571	626,069	3,161	0
9726	488	509	186	0,516	0,571	624,233	3,187	0	560	150	0,299	0,572	626,069	3,309	0
9746	489	523	198	0,516	0,571	624,233	2,976	0	-800	-600	0,516	0,571	-1	-1	4
9768	490	526	202	0,517	0,572	624,233	3,191	0	-800	-600	0,517	0,572	-1	-1	4
9786	491	506	207	0,517	0,572	624,138	3,122	0	-800	-600	0,299	0,572	-1	-1	4
9808	492	480	174	0,517	0,572	624,138	3,503	0	563	136	0,3	0,572	626,615	3,219	0
9826	493	510	212	0,518	0,572	624,138	3,238	0	-800	-600	0,518	0,572	-1	-1	4
9848	494	503	193	0,518	0,572	624,138	3,484	0	554	149	0,301	0,572	626,615	3,322	0
9866	495	538	200	0,518	0,573	624,138	3,079	0	551	185	0,301	0,572	626,615	3,096	0
9886	496	546	186	0,519	0,574	626,524	3,119	0	551	184	0,302	0,574	627,547	3,101	0
9905	497	370	247	0,521	0,576	626,524	3,274	0	346	199	0,304	0,575	627,547	3,369	0
9925	498	267	321	0,522	0,577	626,524	3,145	0	315	248	0,305	0,576	627,547	3,701	0
9945	499	214	284	0,523	0,577	626,524	3,263	0	214	257	0,306	0,577	627,547	3,394	0
9966	500	-800	-600	0,306	0,577	-1	-1	4	241	248	0,306	0,577	627,547	3,462	0
9985	501	-800	-600	0,524	0,578	-1	-1	4	270	250	0,306	0,577	631,418	3,58	0
10006	502	-800	-600	-1	-1	-1	-1	4	-800	-600	-1	-1	-1	-1	4
10025	503	-800	-600	-1	-1	-1	-1	4	-800	-600	-1	-1	-1	-1	4
10046	504	214	337	0,525	0,578	625,072	3,351	0	-800	-600	0,525	0,578	-1	-1	4
10065	505	-800	-600	-1	-1	-1	-1	4	-800	-600	-1	-1	-1	-1	4
10086	506	-800	-600	0,524	0,579	-1	-1	4	-800	-600	0,306	0,578	-1	-1	4
10105	507	185	302	0,524	0,579	625,811	3,559	0	-800	-600	0,524	0,579	-1	-1	4
10126	508	230	269	0,524	0,579	625,811	3,172	0	-800	-600	0,524	0,579	-1	-1	4
10145	509	-800	-600	-1	-1	-1	-1	4	-800	-600	-1	-1	-1	-1	4
10166	510	220	387	0,524	0,579	625,811	3,894	0	-800	-600	0,524	0,579	-1	-1	4
10184	511	216	396	0,525	0,579	624,954	3,834	0	-800	-600	0,307	0,578	-1	-1	4
10206	512	-800	-600	-1	-1	-1	-1	4	-800	-600	-1	-1	-1	-1	4
10224	513	-800	-600	-1	-1	-1	-1	4	-800	-600	-1	-1	-1	-1	4
10244	514	136	458	0,525	0,582	624,954	3,457	0	-800	-600	0,525	0,582	-1	-1	4
10264	515	155	475	0,525	0,582	624,954	3,46	0	176	460	0,309	0,582	633,123	3,595	0
10286	516	153	473	0,526	0,582	626,595	3,469	0	177	462	0,309	0,582	629,67	3,577	0
10304	517	109	445	0,526	0,582	626,595	3,523	0	167	365	0,309	0,582	629,67	3,596	0
10326	518	122	525	0,526	0,583	626,595	3,446	0	186	412	0,309	0,582	629,67	3,489	0
10344	519	92	478	0,526	0,583	626,595	3,69	0	202	519	0,309	0,582	629,67	3,961	0
10366	520	-800	-600	0,309	0,582	-1	-1	4	195	453	0,309	0,582	629,67	3,52	0
10384	521	-800	-600	0,525	0,583	-1	-1	4	203	501	0,308	0,582	631,574	3,698	0
10404	522	125	504	0,525	0,583	626,39	3,49	0	-800	-600	0,525	0,583	-1	-1	4
10424	523	114	494	0,525	0,583	626,39	3,648	0	-800	-600	0,525	0,583	-1	-1	4
10444	524	122	445	0,525	0,583	626,39	3,33	0	140	424	0,309	0,582	631,574	3,433	0
10464	525	111	468	0,526	0,583	626,39	3,218	0	-800	-600	0,526	0,583	-1	-1	4
10483	526	110	446	0,526	0,582	628,002	3,203	0	-800	-600	0,309	0,582	-1	-1	4
10503	527	144	503	0,526	0,582	628,002	3,441	0	160	503	0,309	0,582	633,942	3,808	0
10523	528	134	457	0,526	0,582	628,002	3,28	0	-800	-600	0,526	0,582	-1	-1	4
10543	529	130	476	0,526	0,583	628,002	3,385	0	183	460	0,309	0,582	633,942	3,834	0
10563	530	157	519	0,526	0,583	628,002	3,604	0	146	449	0,309	0,582	633,942	3,673	0
10583	531	154	503	0,525	0,583	625,554	3,55	0	148	451	0,308	0,582	631,842	3,661	0
10603	532	125	524	0,525	0,583	625,554	3,605	0	-800	-600	0,525	0,583	-1	-1	4
10623	533	154	511	0,525	0,583	625,554	3,38	0	-800	-600	0,525	0,583	-1	-1	4
10643	534	137	467	0,524	0,583	625,554	3,409	0	-800	-600	0,524	0,583	-1	-1	4
10663	535	105	511	0,524	0,583	625,554	3,412	0	-800	-600	0,524	0,583	-1	-1	4
10683	536	112	495	0,524	0,583	627,441	3,426	0	-800	-600	0,307	0,583	-1	-1	4
10703	537	325	414	0,522	0,582	627,441	3,329	0	371	429	0,305	0,583	633,299	3,708	0
10723	538	-800	-600	0,306	0,583	-1	-1	4	292	313	0,306	0,583	633,299	3,161	0
10743	539	333	385	0,523	0,582	627,441	3,262	0	352	260	0,306	0,584	633,299	3,176	0
10763	540	327	381	0,524	0,583	627,441	3,258	0	335	276	0,307	0,584	633,299	3,249	0
10783	541	325	378	0,525	0,583	630,905	3,275	0	301	285	0,308	0,584	637,679	3,305	0
10803	542	291	399	0,526	0,583	630,905	3,621	0	331	345	0,308	0,585	637,679	3,717	0
10822	543	355	390	0,526	0,583	630,905	3,194	0	328	301	0,309	0,585	637,679	3,431	0
10842	544	342	365	0,526	0,583	630,905	3,312	0	305	326	0,309	0,585	637,679	3,328	0
10862	545	303	424	0,526	0,583	630,905	3,45	0	277	236	0,309	0,584	637,679	2,952	0
10882	546	333	415	0,526	0,583	631,547	3,255	0	264	223	0,309	0,584	637,688	2,757	0
10902	547	-800	-600	0,309	0,584	-1	-1	4	328	329	0,309	0,584	637,688	3,424	0
10922	548	267	409	0,526	0,582	631,547	3,714	0	311	389	0,308	0,583	637,688	3,75	0
10942	549	322	412	0,526	0,582	631,547	3,372	0	369	458	0,309	0,583	637,688	3,843	0
10962	550	-800	-600	0,309	0,583	-1	-1	4	319	285	0,309	0,583	637,688	3,098	0
10982	551	-800	-600	0,526	0,582	-1	-1	4	340	333	0,309	0,583	633,976	3,238	0
11002	552	262	398	0,526	0,582	628,949	3,69	0	357	239	0,309	0,584	633,976	3,102	0
11022	553	291	423	0,526	0,582	628,949	3,38	0	357	357	0,309	0,584	633,976	3,431	0
11042	554	309	397	0,525	0,582	628,949	3,498	0	340	384	0,309	0,584	633,976	3,265	0
11062	555	317	356	0,525	0,582	628,949	3,143	0	-800	-600	0,525	0,582	-1	-1	4
11082	556	324	356	0,524	0,582	630,558	3,111	0	-800	-600	0,307	0,584	-1	-1	4
11101	557	-800	-600	0,307	0,584	-1	-1	4	348	463	0,307	0,584	633,098	3,951	0
11121	558	410	379	0,523	0,581	630,558	3,091	0	421	471	0,306	0,583	633,098	3,871	0
11141	559	349	370	0,523	0,581	630,558	3,42	0	401	510	0,306	0,583	633,098	3,924	0
11161	560	380	460	0,523	0,58	630,558	3,459	0	384	328	0,306	0,582	633,098	3,485	0
11181	561	350	484	0,522	0,58	630,924	3,5	0	418	327	0,306	0,582	635,799	3,433	0
11201	562	340	376	0,522	0,579	630,924	3,317	0	375	493	0,306	0,581	635,799	3,86	0
11221	563	-800	-600	-1	-1	-1	-1	4	-800	-600	-1	-1	-1	-1	4
11241	564	363	495	0,522	0,58	630,924	3,73	0	379	440	0,306	0,582	635,799	3,881	0
11261	565	-800	-600	-1	-1	-1	-1	4	-800	-600	-1	-1	-1	-1	4
11281	566	-800	-600	0,522	0,58	-1	-1	4	-800	-600	0,306	0,582	-1	-1	4
11301	567	372	489	0,522	0,58	632,34	3,906	0	388	529	0,306	0,582	636,788	4,061	0
11321	568	358	458	0,523	0,58	632,34	3,777	0	419	467	0,306	0,582	636,788	3,938	0	6	392	483
11341	569	360	482	0,523	0,58	632,34	3,653	0	413	472	0,306	0,582	636,788	4,028	0	6	392	483
11361	570	383	471	0,523	0,58	632,34	3,49	0	429	523	0,306	0,582	636,788	4,124	0	6	392	483
11381	571	377	462	0,523	0,58	629,954	3,378	0	431	494	0,307	0,582	634,786	4,078	0	6	392	483
11400	572	356	493	0,523	0,58	629,954	3,687	0	419	500	0,307	0,582	634,786	4,003	0	6	392	483
11420	573	392	452	0,523	0,58	629,954	3,345	0	391	511	0,307	0,581	634,786	3,961	0	6	392	483
11440	574	365	412	0,523	0,58	629,954	3,244	0	390	522	0,307	0,582	634,786	4,099	0	6	392	483
11460	575	359	508	0,523	0,58	629,954	3,839	0	397	533	0,306	0,582	634,786	4,033	0
11480	576	371	478	0,523	0,581	630,053	3,656	0	400	544	0,307	0,582	634,771	4,049	0
11500	577	410	366	0,523	0,581	630,053	3,484	0	405	439	0,307	0,582	634,771	3,816	0
11520	578	357	455	0,523	0,581	630,053	3,741	0	366	492	0,306	0,583	634,771	3,832	0
11540	579	403	518	0,523	0,581	630,053	3,74	0	400	421	0,306	0,582	634,771	3,543	0
11560	580	373	381	0,523	0,581	630,053	3,542	0	-800	-600	0,523	0,581	-1	-1	4
11580	581	394	439	0,524	0,581	633,789	3,696	0	-800	-600	0,307	0,582	-1	-1	4
11600	582	366	416	0,524	0,58	633,789	3,302	0	419	312	0,308	0,582	636,708	3,303	0
11620	583	-800	-600	-1	-1	-1	-1	4	-800	-600	-1	-1	-1	-1	4
11640	584	365	388	0,525	0,581	633,789	3,39	0	358	307	0,309	0,582	636,708	3,177	0
11660	585	379	385	0,525	0,581	633,789	3,192	0	-800	-600	0,525	0,581	-1	-1	4
11679	586	381	383	0,526	0,582	632,496	3,203	0	-800	-600	0,309	0,582	-1	-1	4
11699	587	362	389	0,525	0,582	632,496	3,367	0	-800	-600	0,525	0,582	-1	-1	4
11719	588	-800	-600	0,309	0,583	-1	-1	4	359	493	0,309	0,583	636,154	3,738	0
11739	589	377	432	0,525	0,582	632,496	3,342	0	385	503	0,309	0,583	636,154	3,838	0
11759	590	366	387	0,525	0,582	632,496	3,249	0	-800	-600	0,525	0,582	-1	-1	4
11779	591	366	388	0,526	0,582	631,409	3,244	0	-800	-600	0,309	0,583	-1	-1	4
11799	592	376	547	0,526	0,582	631,409	3,997	0	371	388	0,309	0,583	633,839	3,336	0
11819	593	369	391	0,526	0,582	631,409	3,334	0	420	409	0,309	0,582	633,839	3,359	0
11839	594	362	394	0,526	0,582	631,409	3,436	0	-800	-600	0,526	0,582	-1	-1	4
11859	595	355	527	0,527	0,581	631,409	3,608	0	353	386	0,31	0,581	633,839	3,09	0
11879	596	348	449	0,527	0,581	630,094	3,264	0	353	382	0,31	0,581	638,028	3,11	0
11899	597	371	402	0,527	0,58	630,094	3,372	0	397	344	0,31	0,58	638,028	3,497	0
11919	598	356	520	0,527	0,58	630,094	3,669	0	411	417	0,31	0,579	638,028	3,58	0
11939	599	383	382	0,527	0,579	630,094	3,2	0	-800	-600	0,527	0,579	-1	-1	4
11959	600	369	409	0,527	0,579	630,094	3,246	0	422	406	0,31	0,578	638,028	3,376	0
11979	601	368	435	0,528	0,578	628,506	3,258	0	422	410	0,31	0,578	633,308	3,352	0
11998	602	319	399	0,528	0,576	628,506	3,668	0	370	267	0,311	0,576	633,308	3,376	0
12018	603	288	287	0,528	0,574	628,506	3,28	0	337	274	0,312	0,574	633,308	3,355	0
12038	604	239	261	0,529	0,573	628,506	3,243	0	315	246	0,313	0,573	633,308	3,501	0
12058	605	238	258	0,528	0,574	628,506	3,517	0	-800	-600	0,528	0,574	-1	-1	4
12078	606	235	253	0,529	0,574	629,876	3,308	0	-800	-600	0,312	0,574	-1	-1	4
12098	607	256	248	0,528	0,574	629,876	3,238	0	-800	-600	0,528	0,574	-1	-1	4
12118	608	222	272	0,528	0,573	629,876	3,697	0	328	250	0,312	0,574	633,983	3,653	0
12138	609	-800	-600	-1	-1	-1	-1	4	-800	-600	-1	-1	-1	-1	4
12158	610	-800	-600	-1	-1	-1	-1	4	-800	-600	-1	-1	-1	-1	4
12178	611	-800	-600	0,528	0,572	-1	-1	4	-800	-600	0,311	0,573	-1	-1	4
12198	612	224	267	0,528	0,572	628,054	3,338	0	286	249	0,311	0,573	633,584	3,518	0
12218	613	229	260	0,528	0,572	628,054	3,465	0	-800	-600	0,528	0,572	-1	-1	4
12238	614	-800	-600	0,311	0,572	-1	-1	4	264	263	0,311	0,572	633,584	3,514	0
12258	615	212	235	0,528	0,571	628,054	3,334	0	291	250	0,311	0,572	633,584	3,464	0
12277	616	213	236	0,528	0,57	627,674	3,332	0	292	254	0,311	0,571	630,643	3,448	0
12297	617	287	259	0,528	0,57	627,674	3,449	0	-800	-600	0,528	0,57	-1	-1	4
12317	618	249	252	0,528	0,569	627,674	3,416	0	289	237	0,311	0,57	630,643	3,592	0
12337	619	-800	-600	-1	-1	-1	-1	4	-800	-600	-1	-1	-1	-1	4
12357	620	262	222	0,527	0,569	627,674	2,928	0	282	255	0,31	0,569	630,643	3,612	0
12377	621	271	215	0,527	0,569	625,987	2,889	0	281	253	0,31	0,569	632,255	3,621	0
12397	622	244	250	0,528	0,569	625,987	3,169	0	257	226	0,31	0,569	632,255	3,533	0
12417	623	250	234	0,528	0,569	625,987	3,29	0	-800	-600	0,528	0,569	-1	-1	4
12437	624	263	277	0,529	0,568	625,987	3,016	0	-800	-600	0,529	0,568	-1	-1	4
12457	625	-800	-600	0,312	0,568	-1	-1	4	264	235	0,312	0,568	632,255	3,397	0
12477	626	-800	-600	0,53	0,568	-1	-1	4	265	238	0,312	0,568	630,039	3,386	0
12497	627	235	228	0,53	0,567	627,386	3,323	0	276	246	0,312	0,568	630,039	3,276	0
12517	628	-800	-600	0,312	0,567	-1	-1	4	266	260	0,312	0,567	630,039	3,443	0
12537	629	222	259	0,53	0,567	627,386	3,204	0	-800	-600	0,53	0,567	-1	-1	4
12557	630	-800	-600	0,312	0,567	-1	-1	4	294	265	0,312	0,567	630,039	3,54	0
12577	631	-800	-600	0,53	0,566	-1	-1	4	295	268	0,312	0,566	628,131	3,529	0
12596	632	218	247	0,53	0,566	628,412	3,199	0	-800	-600	0,53	0,566	-1	-1	4
12616	633	-800	-600	0,311	0,566	-1	-1	4	268	201	0,311	0,566	628,131	3,266	0
12636	634	253	249	0,529	0,566	628,412	3,175	0	240	264	0,311	0,566	628,131	3,605	0
12656	635	188	240	0,529	0,566	628,412	3,35	0	-800	-600	0,529	0,566	-1	-1	4
12676	636	190	245	0,528	0,566	625,443	3,335	0	-800	-600	0,31	0,566	-1	-1	4
12696	637	274	397	0,527	0,567	625,443	3,182	0	290	359	0,31	0,568	626,848	3,488	0
12716	638	251	404	0,527	0,567	625,443	2,902	0	266	499	0,31	0,568	626,848	3,507	0
12736	639	-800	-600	0,31	0,567	-1	-1	4	261	487	0,31	0,567	626,848	3,213	0
12756	640	-800	-600	0,309	0,567	-1	-1	4	279	490	0,309	0,567	626,848	3,635	0
12776	641	-800	-600	0,527	0,567	-1	-1	4	268	491	0,309	0,568	629,637	3,598	0
12796	642	262	397	0,526	0,569	625,961	3,083	0	-800	-600	0,526	0,569	-1	-1	4
12816	643	253	504	0,526	0,569	625,961	3,463	0	282	464	0,308	0,57	629,637	3,441	0
12836	644	219	475	0,525	0,57	625,961	3,443	0	253	455	0,307	0,57	629,637	3,345	0
12856	645	278	504	0,524	0,57	625,961	3,289	0	301	494	0,306	0,571	629,637	3,793	0
12875	646	267	494	0,523	0,57	626,298	3,493	0	297	498	0,305	0,571	633,603	3,902	0
12895	647	242	517	0,522	0,571	626,298	3,871	0	232	426	0,304	0,572	633,603	3,441	0
12915	648	267	545	0,522	0,571	626,298	3,677	0	275	498	0,304	0,572	633,603	4,011	0
12935	649	235	501	0,521	0,571	626,298	3,745	0	278	439	0,303	0,573	633,603	3,728	0
12955	650	279	486	0,52	0,571	626,298	3,309	0	346	530	0,302	0,573	633,603	3,778	0
12975	651	270	486	0,519	0,571	627,825	3,216	0	371	521	0,301	0,573	634,385	3,833	0
12995	652	271	517	0,518	0,571	627,825	3,433	0	256	344	0,301	0,574	634,385	2,893	0
13015	653	-800	-600	0,3	0,574	-1	-1	4	271	519	0,3	0,574	634,385	3,92	0
13035	654	210	453	0,518	0,572	627,825	3,451	0	290	496	0,3	0,574	634,385	3,758	0
13055	655	339	437	0,516	0,572	627,825	3,516	0	381	365	0,298	0,575	634,385	3,377	0
13075	656	339	437	0,513	0,572	627,702	3,516	0	405	449	0,296	0,575	631,834	3,875	0
13095	657	-800	-600	0,295	0,575	-1	-1	4	562	436	0,295	0,575	631,834	3,152	0
13115	658	542	404	0,513	0,572	627,702	3,29	0	586	397	0,295	0,575	631,834	3,438	0
13135	659	528	451	0,512	0,572	627,702	3,359	0	567	453	0,295	0,575	631,834	3,646	0
13155	660	549	360	0,512	0,572	627,702	3,222	0	558	479	0,295	0,576	631,834	3,623	0
13175	661	547	359	0,512	0,573	629,314	3,23	0	565	478	0,295	0,576	630,383	3,591	0
13194	662	544	435	0,512	0,573	629,314	3,181	0	557	469	0,295	0,576	630,383	3,803	0
13214	663	-800	-600	0,295	0,577	-1	-1	4	551	498	0,295	0,577	630,383	3,549	0
13234	664	483	533	0,513	0,574	629,314	4,099	0	559	462	0,295	0,577	630,383	3,885	0
13254	665	535	489	0,513	0,574	629,314	3,674	0	581	444	0,295	0,577	630,383	3,711	0
13274	666	535	488	0,513	0,574	629,509	3,675	0	584	444	0,296	0,577	633,958	3,68	0
13294	667	536	552	0,513	0,574	629,509	4,163	0	-800	-600	0,513	0,574	-1	-1	4
13314	668	534	446	0,513	0,574	629,509	3,406	0	588	408	0,296	0,577	633,958	3,515	0
13334	669	536	423	0,514	0,574	629,509	3,374	0	525	504	0,296	0,577	633,958	3,751	0
13354	670	597	340	0,514	0,574	629,509	3,031	0	571	417	0,297	0,577	633,958	3,555	0
13374	671	603	296	0,514	0,574	629,62	2,895	0	544	453	0,297	0,577	632,693	3,64	0
13394	672	510	539	0,515	0,575	629,62	3,65	0	567	476	0,298	0,578	632,693	3,473	0
13414	673	-800	-600	0,298	0,578	-1	-1	4	534	552	0,298	0,578	632,693	3,668	0
13434	674	495	562	0,515	0,575	629,62	3,799	0	589	525	0,298	0,578	632,693	3,628	0
13453	675	541	523	0,516	0,575	629,62	3,586	0	602	452	0,298	0,578	632,693	3,48	0
13473	676	540	524	0,516	0,575	628,152	3,578	0	601	482	0,299	0,578	630,01	3,554	0
13493	677	596	413	0,516	0,575	628,152	2,921	0	583	530	0,299	0,579	630,01	3,484	0
13513	678	546	500	0,516	0,576	628,152	3,505	0	584	481	0,299	0,579	630,01	3,535	0
13533	679	-800	-600	0,299	0,579	-1	-1	4	515	551	0,299	0,579	630,01	3,913	0
13553	680	517	529	0,517	0,576	628,152	3,642	0	562	533	0,299	0,579	630,01	3,554	0
13573	681	518	527	0,517	0,577	630,702	3,657	0	544	525	0,3	0,58	630,231	3,688	0
13593	682	520	555	0,517	0,577	630,702	3,876	0	550	557	0,3	0,58	630,231	3,813	0
13613	683	543	510	0,517	0,577	630,702	3,341	0	594	491	0,3	0,58	630,231	3,56	0
13633	684	502	441	0,517	0,577	630,702	3,48	0	557	545	0,3	0,58	630,231	3,826	0
13653	685	514	503	0,517	0,577	630,702	3,751	0	541	500	0,3	0,58	630,231	3,971	0
13673	686	515	479	0,517	0,577	627,95	3,493	0	552	522	0,3	0,58	628,608	3,914	0
13693	687	529	529	0,517	0,577	627,95	3,722	0	562	501	0,3	0,58	628,608	3,977	0
13713	688	500	547	0,518	0,577	627,95	4,022	0	528	512	0,3	0,58	628,608	3,677	0
13733	689	536	543	0,518	0,577	627,95	3,807	0	560	458	0,301	0,579	628,608	3,348	0
13753	690	507	528	0,518	0,577	627,95	3,746	0	546	527	0,301	0,579	628,608	3,553	0
13772	691	521	535	0,518	0,577	629,346	3,853	0	536	513	0,301	0,579	629,132	3,405	0
13792	692	489	514	0,518	0,576	629,346	3,742	0	584	545	0,301	0,579	629,132	3,8	0
13812	693	553	477	0,519	0,576	629,346	3,137	0	515	557	0,301	0,579	629,132	3,822	0
13832	694	-800	-600	0,302	0,579	-1	-1	4	557	556	0,302	0,579	629,132	4,047	0
13852	695	576	402	0,52	0,576	629,346	3,294	0	540	522	0,302	0,579	629,132	3,646	0
13872	696	576	403	0,52	0,576	629,198	3,293	0	563	524	0,303	0,579	631,312	3,713	0
13892	697	430	377	0,521	0,575	629,198	3,476	0	460	384	0,304	0,578	631,312	3,442	0
13912	698	-800	-600	-1	-1	-1	-1	4	-800	-600	-1	-1	-1	-1	4
13932	699	412	365	0,521	0,576	629,198	3,466	0	454	461	0,304	0,578	631,312	3,848	0
13952	700	-800	-600	0,304	0,578	-1	-1	4	469	382	0,304	0,578	631,312	3,41	0
13972	701	-800	-600	0,521	0,576	-1	-1	4	468	407	0,304	0,578	631,459	3,543	0
13992	702	-800	-600	-1	-1	-1	-1	4	-800	-600	-1	-1	-1	-1	4
14012	703	465	405	0,521	0,576	632,496	3,499	0	470	412	0,304	0,578	631,459	3,565	0
14032	704	438	439	0,521	0,576	632,496	3,43	0	487	395	0,304	0,578	631,459	3,592	0
14052	705	401	373	0,522	0,576	632,496	3,419	0	462	349	0,305	0,578	631,459	3,505	0
14071	706	371	377	0,522	0,576	629,497	3,392	0	464	316	0,305	0,578	636,939	3,524	0
14091	707	429	428	0,522	0,576	629,497	3,579	0	476	357	0,305	0,579	636,939	3,633	0
14111	708	428	421	0,522	0,576	629,497	3,627	0	455	447	0,305	0,579	636,939	4,038	0
14131	709	469	405	0,522	0,577	629,497	3,386	0	453	379	0,305	0,579	636,939	3,396	0
14151	710	443	393	0,522	0,577	629,497	3,412	0	473	409	0,305	0,579	636,939	3,844	0
14171	711	454	383	0,522	0,577	629,498	3,437	0	464	445	0,305	0,579	632,824	3,88	0
14191	712	451	417	0,523	0,577	629,498	3,502	0	460	400	0,305	0,58	632,824	3,775	0
14211	713	483	408	0,523	0,577	629,498	3,521	0	457	402	0,306	0,58	632,824	3,717	0
14231	714	437	447	0,523	0,578	629,498	3,477	0	435	427	0,306	0,58	632,824	3,905	0
14251	715	366	346	0,523	0,578	629,498	3,248	0	389	382	0,306	0,581	632,824	3,611	0
14271	716	363	342	0,522	0,579	632,291	3,239	0	376	387	0,305	0,581	633,1	3,64	0
14291	717	336	464	0,521	0,579	632,291	3,939	0	429	405	0,304	0,581	633,1	3,682	0
14311	718	-800	-600	0,304	0,581	-1	-1	4	427	404	0,304	0,581	633,1	3,571	0
14331	719	368	353	0,521	0,579	632,291	3,501	0	434	401	0,304	0,582	633,1	3,767	0
14351	720	412	435	0,521	0,579	632,291	3,421	0	430	434	0,304	0,582	633,1	3,816	0
14370	721	412	434	0,521	0,579	633,299	3,427	0	431	434	0,304	0,582	633,484	3,823	0
14390	722	370	459	0,521	0,578	633,299	3,785	0	-800	-600	0,521	0,578	-1	-1	4
14410	723	428	525	0,521	0,579	633,299	4,009	0	433	437	0,305	0,582	633,484	3,817	0
14430	724	-800	-600	0,304	0,582	-1	-1	4	404	424	0,304	0,582	633,484	3,911	0
14450	725	-800	-600	0,304	0,582	-1	-1	4	413	422	0,304	0,582	633,484	3,773	0
14470	726	-800	-600	0,521	0,579	-1	-1	4	423	420	0,304	0,582	634,065	3,793	0
14492	727	362	386	0,522	0,58	632,63	3,48	0	449	345	0,305	0,583	634,065	3,53	0
14510	728	389	326	0,522	0,58	632,63	3,374	0	412	472	0,305	0,583	634,065	4,129	0
14530	729	395	464	0,522	0,58	632,63	3,827	0	414	393	0,306	0,583	634,065	3,654	0
14550	730	-800	-600	0,306	0,583	-1	-1	4	362	323	0,306	0,583	634,065	3,058	0
14570	731	-800	-600	0,522	0,581	-1	-1	4	341	360	0,306	0,583	638,235	3,22	0
14590	732	387	480	0,522	0,581	631,581	4,033	0	449	496	0,306	0,584	638,235	4,327	0
14611	733	-800	-600	-1	-1	-1	-1	4	-800	-600	-1	-1	-1	-1	4
14630	734	381	451	0,523	0,581	631,581	3,759	0	399	480	0,306	0,585	638,235	4,22	0
14649	735	365	387	0,523	0,582	631,581	3,508	0	440	473	0,307	0,586	638,235	3,887	0
14669	736	360	369	0,524	0,582	630,17	3,351	0	423	466	0,307	0,586	638,041	3,801	0
14689	737	383	467	0,524	0,582	630,17	3,991	0	-800	-600	0,524	0,582	-1	-1	4
14709	738	385	430	0,524	0,582	630,17	3,575	0	421	417	0,308	0,586	638,041	3,698	0
14729	739	404	360	0,524	0,581	630,17	3,499	0	401	370	0,307	0,585	638,041	3,265	0
14749	740	373	366	0,524	0,581	630,17	3,348	0	373	320	0,307	0,585	638,041	3,31	0
14769	741	378	371	0,523	0,581	630,691	3,25	0	351	276	0,307	0,585	634,606	3,338	0
14789	742	-800	-600	0,306	0,585	-1	-1	4	376	376	0,306	0,585	634,606	3,464	0
14809	743	432	369	0,523	0,582	630,691	3,423	0	442	379	0,306	0,586	634,606	3,607	0
14829	744	-800	-600	0,306	0,586	-1	-1	4	393	367	0,306	0,586	634,606	3,56	0
14849	745	-800	-600	0,306	0,586	-1	-1	4	422	420	0,306	0,586	634,606	3,696	0
14869	746	-800	-600	0,523	0,582	-1	-1	4	400	418	0,306	0,586	638,004	3,729	0
14889	747	-800	-600	0,306	0,586	-1	-1	4	426	390	0,306	0,586	638,004	3,589	0
14909	748	-800	-600	0,306	0,586	-1	-1	4	367	350	0,306	0,586	638,004	3,345	0
14929	749	371	367	0,523	0,582	629,213	3,314	0	-800	-600	0,523	0,582	-1	-1	4
14949	750	-800	-600	-1	-1	-1	-1	4	-800	-600	-1	-1	-1	-1	4
14968	751	-800	-600	0,523	0,582	-1	-1	4	-800	-600	0,307	0,586	-1	-1	4
14988	752	375	416	0,524	0,581	634,084	3,46	0	381	448	0,307	0,586	634,331	3,753	0
15010	753	395	546	0,524	0,582	634,084	4,119	0	428	411	0,307	0,586	634,331	3,551	0
15028	754	378	454	0,524	0,582	634,084	3,547	0	338	353	0,307	0,586	634,331	3,554	0
15048	755	-800	-600	-1	-1	-1	-1	4	-800	-600	-1	-1	-1	-1	4
15068	756	-800	-600	0,523	0,581	-1	-1	4	-800	-600	0,307	0,585	-1	-1	4
15088	757	374	393	0,523	0,581	632,527	3,482	0	383	382	0,306	0,585	634,742	3,431	0
15108	758	415	363	0,523	0,58	632,527	3,274	0	392	418	0,306	0,585	634,742	3,774	0
15128	759	388	517	0,523	0,58	632,527	4,033	0	-800	-600	0,523	0,58	-1	-1	4
15148	760	-800	-600	0,306	0,584	-1	-1	4	457	435	0,306	0,584	634,742	3,723	0
15168	761	-800	-600	0,523	0,579	-1	-1	4	458	433	0,306	0,584	637	3,736	0
15188	762	-800	-600	0,307	0,584	-1	-1	4	395	399	0,307	0,584	637	3,625	0
15208	763	402	389	0,524	0,578	631,189	3,326	0	-800	-600	0,524	0,578	-1	-1	4
15228	764	433	340	0,523	0,577	631,189	3,491	0	-800	-600	0,523	0,577	-1	-1	4
15247	765	600	316	0,522	0,576	631,189	3,309	0	582	386	0,306	0,581	637	3,773	0
15267	766	679	291	0,522	0,575	631,83	3,361	0	582	387	0,306	0,581	636,353	3,769	0
15287	767	641	358	0,522	0,575	631,83	3,465	0	637	347	0,306	0,581	636,353	3,703	0
15307	768	641	330	0,522	0,575	631,83	3,433	0	655	370	0,306	0,581	636,353	3,736	0
15327	769	602	380	0,521	0,576	631,83	3,255	0	602	354	0,305	0,581	636,353	3,585	0
15347	770	639	379	0,521	0,576	631,83	3,385	0	620	357	0,304	0,582	636,353	3,486	0
15367	771	626	382	0,52	0,576	630,106	3,3	0	614	370	0,304	0,582	631,31	3,42	0
15387	772	593	291	0,52	0,576	630,106	3,38	0	648	364	0,304	0,582	631,31	3,738	0
15407	773	-800	-600	0,303	0,582	-1	-1	4	649	391	0,303	0,582	631,31	3,899	0
15427	774	593	382	0,52	0,575	630,106	3,23	0	637	379	0,303	0,581	631,31	3,765	0	7	628	360
15447	775	-800	-600	0,303	0,581	-1	-1	4	636	369	0,303	0,581	631,31	3,658	0	7	628	360
15467	776	-800	-600	0,52	0,575	-1	-1	4	635	378	0,303	0,581	632,505	3,706	0	7	628	360
15487	777	636	340	0,52	0,575	632,147	3,417	0	631	380	0,303	0,581	632,505	3,904	0	7	628	360
15507	778	623	354	0,519	0,574	632,147	3,394	0	631	320	0,303	0,581	632,505	3,25	0	7	628	360
15527	779	559	389	0,519	0,574	632,147	3,533	0	662	324	0,302	0,581	632,505	3,598	0	7	628	360
15547	780	-800	-600	0,302	0,581	-1	-1	4	632	364	0,302	0,581	632,505	3,599	0	7	628	360
15566	781	-800	-600	0,519	0,574	-1	-1	4	642	331	0,303	0,581	634,704	3,612	0
15586	782	-800	-600	0,303	0,581	-1	-1	4	656	338	0,303	0,581	634,704	3,705	0
15606	783	659	293	0,52	0,574	631,8	2,946	0	634	356	0,304	0,58	634,704	3,493	0
15626	784	590	465	0,52	0,574	631,8	3,737	0	683	419	0,303	0,58	634,704	3,574	0
15646	785	665	372	0,52	0,574	631,8	3,401	0	672	383	0,303	0,58	634,704	3,288	0
15666	786	648	455	0,52	0,574	633,122	3,825	0	671	415	0,303	0,58	632,953	3,239	0
15688	787	667	373	0,52	0,574	633,122	3,195	0	669	375	0,303	0,58	632,953	3,525	0	8	656	372
15706	788	-800	-600	0,303	0,58	-1	-1	4	675	368	0,303	0,58	632,953	3,512	0	8	656	372
15728	789	649	355	0,52	0,574	633,122	3,226	0	672	361	0,303	0,58	632,953	3,583	0	8	656	372
15746	790	636	373	0,52	0,574	633,122	3,155	0	642	366	0,303	0,58	632,953	3,502	0	8	656	372
15768	791	636	375	0,52	0,574	631,318	3,146	0	640	365	0,303	0,58	630,752	3,511	0	8	656	372
15786	792	652	375	0,52	0,574	631,318	3,24	0	665	390	0,303	0,58	630,752	3,477	0	8	656	372
15806	793	-800	-600	0,303	0,58	-1	-1	4	666	390	0,303	0,58	630,752	3,803	0	8	656	372
15826	794	605	443	0,519	0,574	631,318	3,781	0	661	388	0,303	0,58	630,752	3,578	0
15848	795	660	382	0,519	0,574	631,318	3,29	0	671	420	0,302	0,58	630,752	3,643	0
15865	796	659	383	0,519	0,574	629,86	3,282	0	671	420	0,302	0,58	631,851	3,77	0
15886	797	673	353	0,519	0,573	629,86	3,358	0	644	361	0,302	0,579	631,851	3,416	0
15905	798	-800	-600	0,301	0,579	-1	-1	4	667	384	0,301	0,579	631,851	3,352	0
15926	799	-800	-600	0,301	0,579	-1	-1	4	661	365	0,301	0,579	631,851	3,592	0
15945	800	-800	-600	0,301	0,579	-1	-1	4	658	389	0,301	0,579	631,851	3,659	0
15966	801	-800	-600	0,518	0,573	-1	-1	4	663	385	0,301	0,579	629,91	3,714	0
15985	802	636	366	0,518	0,573	629,511	3,182	0	661	400	0,301	0,579	629,91	3,759	0
16005	803	679	341	0,518	0,573	629,511	3,301	0	656	367	0,301	0,579	629,91	3,645	0
16025	804	-800	-600	0,301	0,578	-1	-1	4	678	379	0,301	0,578	629,91	3,266	0
16046	805	588	352	0,519	0,572	629,511	3,295	0	644	377	0,301	0,578	629,91	3,46	0
16065	806	587	352	0,521	0,571	629,445	3,295	0	648	372	0,304	0,577	630,877	3,447	0
16087	807	345	296	0,523	0,57	629,445	3,13	0	387	278	0,306	0,576	630,877	3,393	0
16105	808	330	316	0,523	0,57	629,445	3,493	0	331	279	0,306	0,576	630,877	3,364	0
16126	809	-800	-600	0,306	0,576	-1	-1	4	314	222	0,306	0,576	630,877	3,402	0
16144	810	294	215	0,523	0,57	629,445	3,18	0	347	300	0,306	0,576	630,877	3,614	0
16166	811	293	214	0,523	0,57	630,323	3,185	0	347	291	0,306	0,576	629,249	3,618	0
16184	812	280	242	0,523	0,57	630,323	3,42	0	-800	-600	0,523	0,57	-1	-1	4
16206	813	359	259	0,523	0,571	630,323	3,262	0	-800	-600	0,523	0,571	-1	-1	4
16224	814	307	243	0,523	0,571	630,323	3,201	0	327	281	0,306	0,576	629,249	3,498	0
16246	815	318	286	0,523	0,571	630,323	3,329	0	-800	-600	0,523	0,571	-1	-1	4
16264	816	328	294	0,523	0,57	627,314	3,213	0	-800	-600	0,306	0,576	-1	-1	4
16284	817	-800	-600	0,306	0,576	-1	-1	4	330	248	0,306	0,576	630,128	3,533	0
16304	818	328	258	0,523	0,57	627,314	3,286	0	318	214	0,305	0,575	630,128	3,268	0
16324	819	-800	-600	-1	-1	-1	-1	4	-800	-600	-1	-1	-1	-1	4
16344	820	298	303	0,523	0,57	627,314	3,121	0	348	260	0,305	0,575	630,128	3,903	0
16364	821	298	303	0,523	0,569	627,203	3,121	0	348	252	0,305	0,575	629,612	3,894	0
16384	822	-800	-600	0,306	0,575	-1	-1	4	349	269	0,306	0,575	629,612	3,637	0
16404	823	-800	-600	0,306	0,574	-1	-1	4	361	270	0,306	0,574	629,612	3,704	0
16424	824	348	272	0,523	0,569	627,203	3,006	0	-800	-600	0,523	0,569	-1	-1	4
16444	825	302	294	0,523	0,569	627,203	3,133	0	320	278	0,305	0,574	629,612	3,443	0
16463	826	303	295	0,523	0,569	626,211	3,128	0	319	277	0,305	0,574	631,092	3,451	0
16483	827	308	298	0,523	0,569	626,211	3,159	0	-800	-600	0,523	0,569	-1	-1	4
16503	828	343	306	0,523	0,569	626,211	3,25	0	358	252	0,305	0,574	631,092	3,43	0
16523	829	250	412	0,524	0,57	626,211	3,487	0	258	277	0,306	0,575	631,092	3,208	0
16543	830	263	464	0,524	0,571	626,211	3,262	0	297	389	0,307	0,577	631,092	3,108	0
16563	831	274	515	0,524	0,571	627,835	3,354	0	241	443	0,307	0,576	630,706	3,006	0
16583	832	215	468	0,524	0,572	627,835	3,32	0	271	517	0,306	0,577	630,706	3,656	0
16603	833	261	504	0,524	0,572	627,835	3,392	0	220	389	0,306	0,577	630,706	3,346	0
16623	834	247	489	0,524	0,572	627,835	3,252	0	214	452	0,306	0,577	630,706	3,437	0
16643	835	260	403	0,524	0,572	627,835	3,223	0	277	485	0,306	0,577	630,706	3,581	0
16663	836	255	411	0,524	0,572	627,854	3,194	0	250	433	0,306	0,577	631,474	3,447	0
16683	837	219	473	0,524	0,572	627,854	3,397	0	241	398	0,306	0,577	631,474	3,35	0
16703	838	180	497	0,524	0,572	627,854	3,59	0	257	488	0,306	0,577	631,474	3,685	0
16723	839	-800	-600	0,307	0,578	-1	-1	4	254	507	0,307	0,578	631,474	3,653	0
16742	840	220	464	0,524	0,573	627,854	3,396	0	273	376	0,306	0,578	631,474	3,317	0
16762	841	220	465	0,524	0,573	627,253	3,393	0	273	420	0,306	0,578	634,222	3,488	0
16782	842	-800	-600	0,306	0,578	-1	-1	4	339	524	0,306	0,578	634,222	4,116	0
16802	843	234	505	0,524	0,574	627,253	3,588	0	244	509	0,306	0,579	634,222	3,522	0
16822	844	267	470	0,524	0,574	627,253	3,445	0	-800	-600	0,524	0,574	-1	-1	4
16842	845	244	461	0,525	0,574	627,253	3,37	0	-800	-600	0,525	0,574	-1	-1	4
16862	846	258	453	0,524	0,575	627,847	3,299	0	-800	-600	0,306	0,58	-1	-1	4
16882	847	277	491	0,523	0,575	627,847	3,615	0	310	466	0,306	0,58	632,134	3,752	0
16902	848	-800	-600	0,305	0,58	-1	-1	4	314	388	0,305	0,58	632,134	3,289	0
16922	849	305	498	0,523	0,575	627,847	3,491	0	359	414	0,305	0,58	632,134	3,589	0
16942	850	-800	-600	-1	-1	-1	-1	4	-800	-600	-1	-1	-1	-1	4
16962	851	-800	-600	0,523	0,575	-1	-1	4	-800	-600	0,305	0,58	-1	-1	4
16982	852	305	370	0,523	0,575	628,23	3,206	0	322	327	0,305	0,58	635,509	3,124	0
17002	853	-800	-600	0,306	0,58	-1	-1	4	321	471	0,306	0,58	635,509	3,903	0
17022	854	300	423	0,523	0,575	628,23	3,309	0	314	444	0,306	0,58	635,509	3,534	0
17042	855	-800	-600	-1	-1	-1	-1	4	-800	-600	-1	-1	-1	-1	4
17061	856	-800	-600	0,522	0,575	-1	-1	4	-800	-600	0,305	0,58	-1	-1	4
17081	857	275	498	0,522	0,575	630,506	3,836	0	-800	-600	0,522	0,575	-1	-1	4
17101	858	-800	-600	0,304	0,58	-1	-1	4	301	513	0,304	0,58	634,237	4,065	0
17121	859	-800	-600	0,304	0,58	-1	-1	4	322	335	0,304	0,58	634,237	3,428	0
17141	860	449	281	0,52	0,573	630,506	2,701	0	383	430	0,303	0,579	634,237	3,617	0
17161	861	449	283	0,52	0,572	628,704	2,693	0	415	346	0,303	0,578	632,248	3,794	0
17181	862	380	470	0,52	0,57	628,704	3,915	0	422	418	0,303	0,577	632,248	3,772	0
17201	863	366	399	0,52	0,568	628,704	3,57	0	392	468	0,303	0,576	632,248	3,925	0
17221	864	-800	-600	0,303	0,575	-1	-1	4	390	299	0,303	0,575	632,248	3,132	0
17241	865	372	511	0,52	0,566	628,704	3,785	0	416	383	0,303	0,574	632,248	3,523	0
17261	866	372	511	0,52	0,564	630,072	3,793	0	400	360	0,303	0,574	634,767	3,394	0
17281	867	-800	-600	-1	-1	-1	-1	4	-800	-600	-1	-1	-1	-1	4
17301	868	368	479	0,52	0,563	630,072	3,659	0	422	458	0,303	0,573	634,767	3,818	0
17321	869	-800	-600	0,303	0,573	-1	-1	4	393	364	0,303	0,573	634,767	3,178	0
17340	870	387	351	0,52	0,563	630,072	3,365	0	421	371	0,303	0,573	634,767	3,499	0
17360	871	387	352	0,519	0,563	628,916	3,359	0	409	378	0,302	0,573	634,35	3,177	0
17380	872	375	431	0,519	0,562	628,916	3,328	0	-800	-600	0,519	0,562	-1	-1	4
17400	873	-800	-600	-1	-1	-1	-1	4	-800	-600	-1	-1	-1	-1	4
17420	874	363	365	0,519	0,562	628,916	3,377	0	379	309	0,302	0,572	634,35	3,091	0
17440	875	368	361	0,519	0,562	628,916	3,485	0	364	260	0,302	0,572	634,35	3,109	0
17460	876	363	356	0,52	0,562	628,502	3,517	0	364	263	0,302	0,572	631,985	3,097	0
17480	877	354	382	0,52	0,562	628,502	3,491	0	396	392	0,303	0,572	631,985	3,361	0
17500	878	405	375	0,52	0,562	628,502	3,381	0	395	459	0,303	0,572	631,985	3,771	0
17520	879	354	422	0,52	0,562	628,502	3,433	0	399	410	0,303	0,572	631,985	3,597	0
17540	880	377	358	0,521	0,562	628,502	3,417	0	-800	-600	0,521	0,562	-1	-1	4
17560	881	391	364	0,521	0,562	628,434	3,399	0	-800	-600	0,304	0,572	-1	-1	4
17580	882	405	336	0,521	0,562	628,434	2,977	0	414	425	0,304	0,572	633,782	3,357	0
17600	883	-800	-600	0,304	0,572	-1	-1	4	384	326	0,304	0,572	633,782	3,332	0
17620	884	403	376	0,521	0,562	628,434	3,254	0	451	228	0,304	0,571	633,782	2,807	0
17639	885	380	368	0,521	0,562	628,434	3,253	0	-800	-600	0,521	0,562	-1	-1	4
17659	886	380	366	0,521	0,562	629,996	3,261	0	-800	-600	0,304	0,571	-1	-1	4
17679	887	-800	-600	0,304	0,571	-1	-1	4	414	405	0,304	0,571	634,615	3,576	0
17699	888	434	385	0,521	0,561	629,996	3,001	0	358	381	0,304	0,571	634,615	3,264	0
17719	889	396	381	0,521	0,561	629,996	3,153	0	429	292	0,304	0,571	634,615	3,026	0
17739	890	379	425	0,521	0,562	629,996	3,258	0	340	335	0,304	0,571	634,615	3,288	0
17759	891	361	435	0,522	0,562	631,454	3,371	0	358	293	0,305	0,572	632,626	3,206	0
17779	892	360	348	0,522	0,563	631,454	3,484	0	405	301	0,305	0,572	632,626	3,186	0
17799	893	386	351	0,522	0,563	631,454	3,241	0	385	375	0,305	0,572	632,626	3,303	0	9	371	360
17819	894	365	364	0,523	0,563	631,454	3,268	0	414	343	0,306	0,572	632,626	3,386	0	9	371	360
17839	895	351	431	0,524	0,563	631,454	3,412	0	369	289	0,306	0,572	632,626	2,92	0	9	371	360
17859	896	358	442	0,524	0,564	632,015	3,294	0	371	314	0,307	0,572	635,883	2,992	0	9	371	360
17879	897	367	404	0,525	0,564	632,015	3,428	0	358	298	0,308	0,573	635,883	3,155	0	9	371	360
17899	898	403	384	0,525	0,564	632,015	3,206	0	361	336	0,308	0,572	635,883	3,286	0	9	371	360
17918	899	-800	-600	0,308	0,572	-1	-1	4	388	457	0,308	0,572	635,883	3,727	0
17938	900	354	461	0,525	0,564	632,015	3,604	0	427	472	0,308	0,572	635,883	3,657	0
17958	901	354	461	0,524	0,564	631,74	3,602	0	442	488	0,307	0,572	633,353	3,574	0
17978	902	386	416	0,524	0,564	631,74	3,238	0	404	346	0,307	0,572	633,353	2,946	0
17998	903	419	355	0,524	0,564	631,74	3,159	0	-800	-600	0,524	0,564	-1	-1	4
18018	904	369	468	0,524	0,564	631,74	3,537	0	-800	-600	0,524	0,564	-1	-1	4
18038	905	-800	-600	0,308	0,573	-1	-1	4	412	283	0,308	0,573	633,353	2,963	0
18058	906	-800	-600	0,525	0,565	-1	-1	4	412	279	0,308	0,573	636,901	2,979	0
18078	907	391	397	0,526	0,565	629,695	3,04	0	469	403	0,309	0,573	636,901	3,783	0
18098	908	334	397	0,526	0,565	629,695	3,337	0	374	448	0,309	0,573	636,901	3,387	0
18118	909	377	380	0,526	0,566	629,695	2,991	0	424	422	0,309	0,573	636,901	3,505	0
18138	910	358	423	0,526	0,566	629,695	3,209	0	396	421	0,31	0,574	636,901	3,361	0
18158	911	337	420	0,527	0,566	630,632	3,291	0	420	421	0,31	0,574	637,124	3,393	0
18178	912	254	331	0,528	0,566	630,632	3,249	0	282	337	0,312	0,573	637,124	3,479	0
18198	913	260	328	0,529	0,566	630,632	3,085	0	260	344	0,312	0,573	637,124	3,35	0
18218	914	222	396	0,528	0,566	630,632	3,444	0	232	272	0,312	0,573	637,124	3,392	0
18238	915	259	427	0,528	0,566	630,632	3,661	0	245	335	0,312	0,573	637,124	3,34	0
18257	916	247	457	0,528	0,566	630,985	3,705	0	231	325	0,312	0,573	633,881	3,334	0
18277	917	233	432	0,528	0,566	630,985	3,367	0	189	247	0,311	0,573	633,881	3,179	0
18297	918	251	329	0,528	0,566	630,985	3,318	0	207	254	0,311	0,573	633,881	3,051	0
18317	919	191	430	0,528	0,566	630,985	3,609	0	-800	-600	0,528	0,566	-1	-1	4
18337	920	198	377	0,528	0,567	630,985	3,257	0	248	440	0,312	0,574	633,881	3,79	0
18357	921	204	345	0,529	0,567	632,213	3,34	0	246	437	0,312	0,574	637,935	3,813	0
18377	922	229	411	0,529	0,567	632,213	3,492	0	263	372	0,312	0,575	637,935	3,493	0
18397	923	190	395	0,529	0,567	632,213	3,532	0	233	369	0,312	0,575	637,935	3,607	0
18417	924	200	305	0,528	0,568	632,213	2,989	0	194	362	0,312	0,575	637,935	3,448	0
18437	925	209	360	0,528	0,568	632,213	3,365	0	231	334	0,311	0,575	637,935	3,422	0
18457	926	191	328	0,528	0,568	629,391	3,224	0	217	331	0,311	0,575	635,478	3,42	0
18477	927	216	306	0,527	0,568	629,391	2,896	0	242	372	0,31	0,575	635,478	3,8	0
18497	928	245	378	0,527	0,568	629,391	3,189	0	230	343	0,31	0,575	635,478	3,343	0
18516	929	177	345	0,527	0,567	629,391	3,326	0	177	247	0,31	0,575	635,478	3,161	0
18536	930	189	334	0,526	0,568	629,391	3,304	0	225	350	0,31	0,576	635,478	3,593	0
18556	931	183	364	0,526	0,568	630,423	3,287	0	205	320	0,309	0,576	636,095	3,305	0
18576	932	180	378	0,525	0,568	630,423	3,382	0	-800	-600	0,525	0,568	-1	-1	4
18596	933	155	385	0,525	0,569	630,423	3,372	0	238	287	0,308	0,577	636,095	3,191	0
18616	934	174	327	0,525	0,569	630,423	3,077	0	216	275	0,308	0,577	636,095	3,259	0
18636	935	157	397	0,525	0,569	630,423	3,403	0	212	328	0,309	0,577	636,095	3,369	0
18656	936	165	381	0,525	0,569	630,391	3,325	0	208	341	0,309	0,577	634,603	3,442	0
18676	937	205	289	0,526	0,569	630,391	2,973	0	237	258	0,309	0,577	634,603	3,24	0
18696	938	167	403	0,526	0,569	630,391	3,482	0	238	315	0,309	0,577	634,603	3,172	0
18716	939	162	327	0,526	0,569	630,391	3,263	0	-800	-600	0,526	0,569	-1	-1	4
18736	940	-800	-600	-1	-1	-1	-1	4	-800	-600	-1	-1	-1	-1	4
18756	941	-800	-600	0,525	0,57	-1	-1	4	-800	-600	0,309	0,577	-1	-1	4
18776	942	163	393	0,525	0,57	631,352	3,415	0	221	279	0,309	0,577	635,617	3,254	0
18796	943	150	390	0,525	0,57	631,352	3,442	0	216	368	0,309	0,577	635,617	3,384	0
18816	944	194	396	0,525	0,57	631,352	3,499	0	207	302	0,309	0,576	635,617	3,187	0
18836	945	191	365	0,525	0,569	631,352	3,134	0	207	397	0,309	0,576	635,617	3,567	0
18855	946	188	363	0,525	0,569	630,188	3,133	0	203	386	0,309	0,575	634,47	3,556	0
18875	947	194	349	0,525	0,569	630,188	3,094	0	179	327	0,309	0,575	634,47	3,201	0
18895	948	174	343	0,526	0,568	630,188	3,181	0	-800	-600	0,526	0,568	-1	-1	4
18915	949	182	403	0,526	0,568	630,188	3,256	0	217	323	0,309	0,574	634,47	3,378	0
18935	950	181	374	0,526	0,568	630,188	3,354	0	192	263	0,31	0,574	634,47	3,036	0
18955	951	180	389	0,527	0,567	629,601	3,434	0	193	265	0,31	0,573	632,415	3,027	0
18975	952	179	373	0,528	0,567	629,601	3,136	0	-800	-600	0,528	0,567	-1	-1	4
18995	953	151	341	0,528	0,567	629,601	3,133	0	185	280	0,311	0,573	632,415	3,378	0
19015	954	150	406	0,528	0,567	629,601	3,478	0	-800	-600	0,528	0,567	-1	-1	4
19035	955	216	355	0,528	0,567	629,601	2,911	0	220	285	0,311	0,572	632,415	2,966	0
19055	956	205	380	0,527	0,567	629,592	2,976	0	220	284	0,31	0,572	633,086	2,969	0
19075	957	175	410	0,527	0,566	629,592	3,211	0	196	325	0,31	0,572	633,086	3,183	0	10	194	363
19095	958	178	431	0,527	0,566	629,592	3,531	0	205	322	0,31	0,571	633,086	3,096	0	10	194	363
19115	959	189	364	0,528	0,566	629,592	3,146	0	-800	-600	0,528	0,566	-1	-1	4	10	194	363
19134	960	170	360	0,528	0,566	629,592	2,899	0	228	371	0,311	0,571	633,086	3,203	0	10	194	363
19154	961	174	357	0,528	0,565	629,192	2,935	0	228	370	0,311	0,571	633,796	3,207	0	10	194	363
19174	962	201	445	0,528	0,565	629,192	3,363	0	173	278	0,311	0,57	633,796	2,72	0	10	194	363
19194	963	175	415	0,528	0,565	629,192	3,36	0	221	286	0,311	0,57	633,796	3,199	0	10	194	363
19214	964	162	379	0,528	0,565	629,192	3,521	0	-800	-600	0,528	0,565	-1	-1	4
19234	965	293	403	0,527	0,566	629,192	3,251	0	344	349	0,31	0,571	633,796	3,059	0
19254	966	284	385	0,525	0,566	631,03	3,29	0	344	351	0,308	0,572	631,94	3,05	0
19274	967	-800	-600	0,308	0,571	-1	-1	4	414	510	0,308	0,571	631,94	3,425	0
19294	968	376	400	0,525	0,566	631,03	3,228	0	412	541	0,308	0,571	631,94	3,701	0
19314	969	426	453	0,524	0,565	631,03	3,103	0	419	487	0,307	0,571	631,94	3,29	0
19334	970	433	491	0,523	0,565	631,03	3,356	0	405	482	0,306	0,571	631,94	3,155	0
19354	971	439	530	0,523	0,565	631,05	3,357	0	406	478	0,305	0,57	631,515	3,166	0
19374	972	432	434	0,522	0,564	631,05	3,215	0	390	446	0,305	0,57	631,515	3,427	0
19394	973	438	426	0,522	0,564	631,05	2,986	0	400	512	0,304	0,57	631,515	3,569	0
19414	974	406	430	0,522	0,564	631,05	3,28	0	436	500	0,304	0,57	631,515	3,377	0
19433	975	421	426	0,523	0,564	631,05	3,202	0	406	507	0,305	0,57	631,515	3,384	0
19453	976	415	429	0,523	0,564	630,364	3,156	0	420	502	0,305	0,569	630,72	3,386	0
19473	977	447	399	0,523	0,564	630,364	3,236	0	412	560	0,305	0,569	630,72	3,771	0
19493	978	-800	-600	0,306	0,569	-1	-1	4	403	522	0,306	0,569	630,72	3,492	0
19513	979	381	515	0,524	0,563	630,364	3,308	0	429	549	0,306	0,569	630,72	3,56	0
19533	980	386	388	0,524	0,562	630,364	3,239	0	416	412	0,306	0,568	630,72	3,374	0
19553	981	386	387	0,524	0,562	631,13	3,243	0	418	388	0,307	0,567	630,992	3,359	0
19573	982	360	439	0,525	0,562	631,13	3,314	0	368	380	0,307	0,567	630,992	3,134	0
19593	983	383	431	0,525	0,562	631,13	3,025	0	-800	-600	0,525	0,562	-1	-1	4
19613	984	393	447	0,525	0,561	631,13	3,246	0	418	373	0,307	0,566	630,992	3,029	0
19633	985	441	394	0,525	0,561	631,13	3,139	0	-800	-600	0,525	0,561	-1	-1	4
19653	986	461	392	0,524	0,561	628,404	3,237	0	-800	-600	0,306	0,566	-1	-1	4
19673	987	445	384	0,524	0,561	628,404	2,756	0	399	338	0,306	0,566	635,004	3,442	0
19693	988	410	403	0,524	0,561	628,404	3,25	0	411	533	0,306	0,565	635,004	3,759	0
19712	989	397	477	0,524	0,56	628,404	3,128	0	411	491	0,306	0,565	635,004	3,491	0
19732	990	415	391	0,524	0,56	628,404	3,013	0	397	526	0,306	0,565	635,004	3,888	0
19752	991	412	419	0,524	0,56	629,43	3,256	0	407	511	0,306	0,565	633,199	3,831	0
19772	992	-800	-600	0,306	0,565	-1	-1	4	387	479	0,306	0,565	633,199	3,374	0
19792	993	389	465	0,524	0,56	629,43	3,352	0	416	392	0,306	0,565	633,199	3,337	0
19812	994	390	368	0,524	0,56	629,43	2,947	0	-800	-600	0,524	0,56	-1	-1	4
19832	995	390	369	0,524	0,56	629,43	2,986	0	393	356	0,306	0,565	633,199	3,257	0
19852	996	390	373	0,524	0,56	626,809	3,012	0	393	358	0,306	0,565	631,546	3,249	0
19872	997	407	389	0,524	0,56	626,809	3,328	0	-800	-600	0,524	0,56	-1	-1	4
19892	998	419	371	0,524	0,561	626,809	3,105	0	412	378	0,306	0,565	631,546	3,135	0
19912	999	394	425	0,524	0,561	626,809	3,124	0	410	481	0,306	0,566	631,546	3,419	0
19932	1000	393	434	0,523	0,561	626,809	3,279	0	422	509	0,306	0,566	631,546	3,748	0
19952	1001	393	442	0,523	0,562	628,522	3,176	0	426	537	0,306	0,566	630,776	4,042	0
19972	1002	345	382	0,523	0,562	628,522	3,171	0	413	307	0,305	0,567	630,776	3,112	0
19992	1003	407	399	0,523	0,562	628,522	2,937	0	418	349	0,306	0,567	630,776	3,187	0
20012	1004	372	393	0,523	0,562	628,522	3,424	0	-800	-600	0,523	0,562	-1	-1	4
20031	1005	396	531	0,524	0,562	628,522	3,745	0	410	311	0,306	0,567	630,776	2,927	0
20051	1006	380	551	0,524	0,562	628,336	3,796	0	410	311	0,306	0,567	630,719	2,926	0
20071	1007	388	335	0,524	0,563	628,336	3,303	0	416	410	0,306	0,568	630,719	3,416	0
20091	1008	368	453	0,524	0,563	628,336	3,333	0	357	351	0,306	0,568	630,719	3,125	0
20111	1009	384	413	0,525	0,563	628,336	3,035	0	405	498	0,307	0,568	630,719	3,868	0
20131	1010	-800	-600	0,307	0,569	-1	-1	4	415	418	0,307	0,569	630,719	3,404	0
20151	1011	-800	-600	0,525	0,564	-1	-1	4	397	421	0,307	0,569	635,179	3,467	0
20171	1012	407	303	0,525	0,565	628,628	3,238	0	410	429	0,307	0,569	635,179	3,536	0
20191	1013	393	347	0,525	0,565	628,628	3,274	0	408	478	0,307	0,57	635,179	3,568	0
20211	1014	389	389	0,525	0,565	628,628	3,265	0	397	278	0,307	0,57	635,179	3,014	0
20231	1015	408	376	0,524	0,565	628,628	3,134	0	404	354	0,307	0,57	635,179	3,342	0
20251	1016	399	365	0,524	0,565	627,842	3,137	0	399	322	0,306	0,571	635,599	3,205	0
20271	1017	382	364	0,524	0,566	627,842	3,437	0	398	369	0,306	0,571	635,599	3,334	0
20291	1018	380	366	0,523	0,566	627,842	3,321	0	-800	-600	0,523	0,566	-1	-1	4
20310	1019	383	370	0,523	0,566	627,842	3,355	0	-800	-600	0,523	0,566	-1	-1	4
20330	1020	364	361	0,523	0,566	627,842	3,252	0	422	501	0,306	0,572	635,599	3,865	0
20350	1021	361	359	0,523	0,566	631,035	3,256	0	422	502	0,305	0,572	633,184	3,851	0
20370	1022	372	496	0,523	0,566	631,035	3,827	0	341	380	0,305	0,572	633,184	3,16	0
20390	1023	399	393	0,523	0,566	631,035	2,953	0	389	315	0,305	0,572	633,184	3,121	0
20410	1024	402	422	0,522	0,566	631,035	3,477	0	403	402	0,305	0,572	633,184	3,438	0
20430	1025	365	412	0,522	0,566	631,035	3,286	0	389	339	0,305	0,572	633,184	3,192	0
20450	1026	379	402	0,522	0,566	632,194	3,578	0	394	376	0,305	0,572	632,829	3,253	0
20470	1027	387	375	0,522	0,566	632,194	3,348	0	-800	-600	0,522	0,566	-1	-1	4
20490	1028	374	382	0,522	0,567	632,194	3,317	0	415	317	0,305	0,572	632,829	3,151	0
20510	1029	351	388	0,522	0,567	632,194	3,38	0	425	410	0,305	0,573	632,829	3,482	0
20530	1030	-800	-600	0,305	0,573	-1	-1	4	402	302	0,305	0,573	632,829	3,319	0
20550	1031	-800	-600	0,522	0,567	-1	-1	4	400	328	0,305	0,573	632,503	3,483	0
20570	1032	-800	-600	0,305	0,573	-1	-1	4	411	392	0,305	0,573	632,503	3,419	0
20590	1033	347	397	0,522	0,567	629,117	3,483	0	408	421	0,305	0,573	632,503	3,321	0
20610	1034	420	451	0,522	0,567	629,117	3,429	0	397	517	0,305	0,573	632,503	4,063	0
20629	1035	-800	-600	0,305	0,573	-1	-1	4	417	446	0,305	0,573	632,503	3,783	0
20649	1036	-800	-600	0,522	0,567	-1	-1	4	413	484	0,305	0,573	636,062	3,972	0
20669	1037	-800	-600	-1	-1	-1	-1	4	-800	-600	-1	-1	-1	-1	4
20689	1038	363	435	0,522	0,568	631,993	3,544	0	419	321	0,305	0,574	636,062	3,331	0
20709	1039	398	370	0,522	0,568	631,993	3,307	0	390	377	0,304	0,574	636,062	3,41	0
20729	1040	420	354	0,521	0,568	631,993	3,104	0	414	399	0,304	0,574	636,062	3,483	0
20749	1041	444	337	0,521	0,568	631,825	2,9	0	404	420	0,304	0,575	636,682	3,559	0
20769	1042	392	441	0,521	0,568	631,825	3,475	0	399	507	0,304	0,575	636,682	4,276	0
20789	1043	365	351	0,521	0,568	631,825	3,403	0	436	543	0,304	0,575	636,682	4,513	0
20809	1044	357	379	0,521	0,568	631,825	3,56	0	404	463	0,304	0,575	636,682	4,157	0
20829	1045	345	356	0,521	0,568	631,825	3,429	0	418	528	0,304	0,575	636,682	4,118	0
20849	1046	336	369	0,521	0,568	629,679	3,48	0	430	530	0,304	0,574	632,99	4,056	0
20869	1047	339	375	0,521	0,568	629,679	3,475	0	358	282	0,304	0,574	632,99	3,409	0
20889	1048	370	490	0,521	0,568	629,679	3,844	0	376	392	0,304	0,574	632,99	3,42	0
20908	1049	359	415	0,521	0,568	629,679	3,718	0	375	326	0,304	0,574	632,99	3,509	0
20930	1050	390	373	0,521	0,568	629,679	3,196	0	423	335	0,304	0,574	632,99	3,138	0
20948	1051	394	411	0,522	0,568	630,152	3,328	0	438	343	0,304	0,575	632,683	3,141	0
20968	1052	426	372	0,522	0,569	630,152	3,611	0	440	356	0,305	0,575	632,683	3,439	0
20988	1053	428	364	0,522	0,569	630,152	3,092	0	350	269	0,305	0,575	632,683	3,094	0
21008	1054	374	323	0,522	0,569	630,152	3,047	0	430	440	0,305	0,575	632,683	3,635	0
21028	1055	385	364	0,522	0,569	630,152	3,224	0	-800	-600	0,522	0,569	-1	-1	4
21048	1056	395	349	0,522	0,569	630,935	3,257	0	-800	-600	0,305	0,575	-1	-1	4
21068	1057	336	397	0,522	0,569	630,935	3,326	0	-800	-600	0,522	0,569	-1	-1	4
21088	1058	-800	-600	0,305	0,575	-1	-1	4	370	287	0,305	0,575	633,869	3,395	0
21108	1059	382	376	0,522	0,569	630,935	3,341	0	403	388	0,305	0,575	633,869	3,547	0
21128	1060	395	419	0,522	0,569	630,935	3,257	0	407	414	0,306	0,575	633,869	3,442	0
21148	1061	396	421	0,522	0,569	629,616	3,25	0	412	439	0,306	0,575	635,645	3,518	0
21168	1062	378	362	0,522	0,569	629,616	3,385	0	377	274	0,305	0,575	635,645	3,209	0
21188	1063	389	297	0,522	0,569	629,616	3,109	0	365	331	0,305	0,575	635,645	3,433	0
21207	1064	372	398	0,522	0,57	629,616	3,421	0	383	433	0,305	0,576	635,645	3,551	0
21227	1065	355	379	0,522	0,57	629,616	3,137	0	409	366	0,305	0,576	635,645	3,419	0
21247	1066	355	372	0,522	0,57	631,538	3,259	0	411	411	0,306	0,576	636,249	3,457	0
21267	1067	395	361	0,523	0,57	631,538	3,134	0	393	285	0,306	0,576	636,249	2,992	0
21287	1068	374	363	0,523	0,571	631,538	3,061	0	398	396	0,306	0,577	636,249	3,402	0
21307	1069	-800	-600	0,306	0,577	-1	-1	4	355	317	0,306	0,577	636,249	3,152	0
21327	1070	369	355	0,522	0,57	631,538	3,364	0	408	367	0,305	0,576	636,249	3,437	0
21347	1071	369	356	0,52	0,57	631,203	3,362	0	397	336	0,304	0,576	632,124	3,344	0
21367	1072	536	298	0,52	0,569	631,203	3,192	0	585	337	0,303	0,575	632,124	3,633	0
21387	1073	545	329	0,52	0,57	631,203	3,46	0	603	324	0,303	0,576	632,124	3,33	0
21407	1074	-800	-600	0,303	0,576	-1	-1	4	589	329	0,303	0,576	632,124	3,61	0
21427	1075	-800	-600	0,304	0,576	-1	-1	4	559	334	0,304	0,576	632,124	3,564	0
21447	1076	-800	-600	0,52	0,57	-1	-1	4	561	330	0,304	0,576	631,352	3,473	0
21467	1077	548	307	0,52	0,57	630,225	3,13	0	612	364	0,304	0,576	631,352	3,561	0
21487	1078	505	419	0,52	0,57	630,225	3,561	0	601	376	0,303	0,576	631,352	3,642	0
21507	1079	-800	-600	0,303	0,576	-1	-1	4	571	338	0,303	0,576	631,352	3,471	0
21526	1080	-800	-600	0,303	0,576	-1	-1	4	613	323	0,303	0,576	631,352	3,489	0
21546	1081	-800	-600	0,519	0,57	-1	-1	4	601	314	0,303	0,577	632,757	3,514	0
21567	1082	-800	-600	0,302	0,577	-1	-1	4	592	355	0,302	0,577	632,757	3,672	0
21586	1083	-800	-600	0,303	0,577	-1	-1	4	587	312	0,303	0,577	632,757	3,612	0
21607	1084	-800	-600	0,303	0,577	-1	-1	4	585	292	0,303	0,577	632,757	3,399	0
21626	1085	535	250	0,519	0,571	632,151	3,341	0	617	346	0,303	0,577	632,757	3,575	0
21646	1086	535	248	0,518	0,572	633,924	3,35	0	614	322	0,302	0,578	630,105	3,478	0
21666	1087	612	345	0,518	0,572	633,924	3,363	0	653	369	0,301	0,578	630,105	3,29	0
21686	1088	-800	-600	0,301	0,579	-1	-1	4	677	397	0,301	0,579	630,105	3,491	0
21706	1089	644	331	0,518	0,573	633,924	3,031	0	643	418	0,301	0,579	630,105	3,446	0
21726	1090	670	364	0,518	0,573	633,924	3,146	0	691	347	0,301	0,579	630,105	3,272	0
21746	1091	669	367	0,518	0,573	631,128	3,133	0	684	366	0,301	0,579	629,562	3,357	0
21767	1092	669	347	0,518	0,573	631,128	2,979	0	643	423	0,302	0,579	629,562	3,724	0
21786	1093	651	360	0,518	0,573	631,128	2,964	0	663	317	0,301	0,579	629,562	3,611	0
21807	1094	-800	-600	0,301	0,579	-1	-1	4	669	405	0,301	0,579	629,562	3,743	0
21825	1095	-800	-600	0,301	0,579	-1	-1	4	647	382	0,301	0,579	629,562	3,286	0
21845	1096	-800	-600	0,518	0,573	-1	-1	4	660	347	0,301	0,579	629,726	3,227	0
21865	1097	680	338	0,518	0,573	630,5	3,298	0	643	361	0,301	0,579	629,726	3,549	0
21886	1098	680	357	0,518	0,573	630,5	3,146	0	665	371	0,301	0,579	629,726	3,502	0
21905	1099	603	382	0,518	0,573	630,5	3,226	0	651	420	0,301	0,58	629,726	3,346	0
21926	1100	-800	-600	0,301	0,58	-1	-1	4	651	389	0,301	0,58	629,726	3,38	0
21945	1101	-800	-600	0,517	0,573	-1	-1	4	651	410	0,3	0,58	631,274	3,421	0
21966	1102	653	373	0,517	0,573	633,48	3,102	0	690	331	0,3	0,579	631,274	3,379	0
21985	1103	627	409	0,517	0,573	633,48	3,388	0	682	379	0,3	0,579	631,274	3,549	0
22006	1104	656	289	0,517	0,572	633,48	3,145	0	646	392	0,3	0,579	631,274	3,5	0
22025	1105	-800	-600	0,301	0,579	-1	-1	4	658	415	0,301	0,579	631,274	3,613	0
22046	1106	-800	-600	0,518	0,572	-1	-1	4	666	432	0,301	0,579	630,775	3,616	0
22065	1107	631	346	0,518	0,572	634,01	3,21	0	666	351	0,301	0,579	630,775	3,457	0
22086	1108	638	405	0,518	0,572	634,01	3,302	0	652	373	0,301	0,579	630,775	3,397	0
22104	1109	-800	-600	0,301	0,579	-1	-1	4	672	403	0,301	0,579	630,775	3,393	0
22124	1110	622	308	0,517	0,572	634,01	2,84	0	659	304	0,301	0,579	630,775	3,271	0
22144	1111	622	310	0,517	0,572	631,839	2,83	0	667	316	0,301	0,579	632,707	3,234	0
22164	1112	597	399	0,517	0,572	631,839	3,615	0	706	351	0,301	0,579	632,707	3,403	0
22184	1113	672	345	0,517	0,572	631,839	3,165	0	645	399	0,301	0,579	632,707	3,772	0
22204	1114	691	357	0,518	0,572	631,839	3,165	0	663	418	0,301	0,579	632,707	3,525	0
22224	1115	743	327	0,518	0,572	631,839	3,211	0	659	358	0,301	0,578	632,707	3,347	0
22244	1116	769	328	0,517	0,571	629,884	3,217	0	655	389	0,301	0,578	631,087	3,456	0
22264	1117	506	368	0,519	0,571	629,884	3,029	0	565	416	0,302	0,578	631,087	3,801	0
22284	1118	371	369	0,52	0,571	629,884	3,238	0	-800	-600	0,52	0,571	-1	-1	4
22304	1119	358	443	0,521	0,571	629,884	3,245	0	429	358	0,305	0,578	631,087	3,272	0
22324	1120	377	392	0,521	0,571	629,884	3,223	0	409	401	0,305	0,577	631,087	3,396	0
22344	1121	375	410	0,522	0,571	633,051	3,236	0	409	396	0,306	0,577	636,3	3,423	0
22364	1122	389	366	0,523	0,57	633,051	3,271	0	-800	-600	0,523	0,57	-1	-1	4
22384	1123	384	339	0,523	0,571	633,051	3,04	0	397	352	0,307	0,577	636,3	2,875	0
22403	1124	360	372	0,523	0,571	633,051	3,082	0	339	473	0,307	0,577	636,3	3,893	0
22423	1125	378	464	0,524	0,571	633,051	3,53	0	-800	-600	0,524	0,571	-1	-1	4
22443	1126	370	470	0,524	0,57	629,194	3,427	0	-800	-600	0,307	0,576	-1	-1	4
22463	1127	366	382	0,524	0,57	629,194	3,066	0	398	240	0,307	0,576	638,085	2,879	0
22483	1128	347	405	0,525	0,57	629,194	3,288	0	400	389	0,308	0,576	638,085	3,425	0
22503	1129	374	458	0,525	0,57	629,194	3,238	0	-800	-600	0,525	0,57	-1	-1	4
22523	1130	-800	-600	0,307	0,575	-1	-1	4	364	319	0,307	0,575	638,085	2,888	0
22543	1131	-800	-600	0,524	0,569	-1	-1	4	364	320	0,307	0,575	637,819	2,887	0
22563	1132	373	385	0,523	0,569	630,559	3,108	0	369	271	0,306	0,576	637,819	2,71	0
22583	1133	354	329	0,523	0,569	630,559	3,107	0	396	247	0,306	0,575	637,819	2,792	0
22603	1134	368	427	0,523	0,569	630,559	3,294	0	398	317	0,306	0,575	637,819	3,215	0
22623	1135	-800	-600	0,306	0,575	-1	-1	4	387	446	0,306	0,575	637,819	3,453	0
22643	1136	-800	-600	0,523	0,568	-1	-1	4	388	468	0,305	0,574	634,849	3,673	0
22663	1137	380	365	0,523	0,568	629,835	3,244	0	378	376	0,306	0,574	634,849	3,134	0
22683	1138	398	348	0,523	0,568	629,835	3,022	0	364	292	0,306	0,574	634,849	2,956	0
22703	1139	318	516	0,524	0,568	629,835	3,497	0	342	385	0,307	0,574	634,849	3,333	0
22722	1140	331	402	0,524	0,568	629,835	2,791	0	334	461	0,307	0,574	634,849	3,395	0
22742	1141	345	439	0,524	0,567	629,269	2,87	0	329	450	0,307	0,573	633,741	3,452	0
22762	1142	287	434	0,524	0,567	629,269	3,152	0	332	418	0,307	0,573	633,741	3,048	0
22782	1143	321	362	0,525	0,567	629,269	2,914	0	330	423	0,308	0,573	633,741	3,258	0
22802	1144	318	427	0,525	0,567	629,269	3,343	0	-800	-600	0,525	0,567	-1	-1	4
22822	1145	306	432	0,525	0,566	629,269	3,056	0	305	424	0,308	0,572	633,741	3,104	0
22842	1146	324	412	0,526	0,566	629,834	3,039	0	306	425	0,308	0,572	632,589	3,098	0
22862	1147	314	390	0,525	0,566	629,834	3	0	356	451	0,308	0,571	632,589	3,124	0
22882	1148	-800	-600	0,308	0,571	-1	-1	4	362	477	0,308	0,571	632,589	3,339	0
22902	1149	-800	-600	-1	-1	-1	-1	4	-800	-600	-1	-1	-1	-1	4
22922	1150	311	420	0,525	0,565	629,834	3,24	0	359	421	0,308	0,57	632,589	3,808	0
22942	1151	311	421	0,525	0,565	629,13	3,236	0	358	423	0,308	0,57	632,289	4,03	0
22962	1152	305	457	0,525	0,564	629,13	3,298	0	337	359	0,308	0,57	632,289	3,415	0
22982	1153	-800	-600	0,308	0,569	-1	-1	4	302	354	0,308	0,569	632,289	3,317	0
23001	1154	302	386	0,525	0,564	629,13	3,119	0	338	389	0,308	0,569	632,289	3,171	0
23022	1155	289	493	0,525	0,563	629,13	3,388	0	322	360	0,308	0,569	632,289	3,145	0
23041	1156	289	494	0,525	0,563	627,8	3,381	0	312	368	0,307	0,568	630,962	3,113	0
23061	1157	301	493	0,525	0,562	627,8	3,411	0	335	404	0,307	0,568	630,962	3,169	0
23081	1158	293	440	0,526	0,562	627,8	3,126	0	307	357	0,308	0,567	630,962	3,256	0
23101	1159	334	357	0,525	0,561	627,8	3,252	0	-800	-600	0,525	0,561	-1	-1	4
23121	1160	347	449	0,525	0,56	627,8	3,469	0	355	305	0,307	0,566	630,962	3,159	0
23141	1161	360	424	0,525	0,56	627,399	3,361	0	354	302	0,307	0,565	634,015	3,174	0
23161	1162	374	402	0,525	0,559	627,399	3,101	0	409	369	0,307	0,565	634,015	3,876	0
23181	1163	-800	-600	0,307	0,564	-1	-1	4	368	312	0,307	0,564	634,015	3,521	0
23201	1164	-800	-600	0,306	0,564	-1	-1	4	382	387	0,306	0,564	634,015	3,449	0
23221	1165	385	374	0,524	0,559	627,399	3,235	0	401	368	0,306	0,564	634,015	3,361	0
23241	1166	385	374	0,525	0,559	627,31	3,234	0	383	362	0,307	0,564	629,631	3,271	0
23261	1167	364	414	0,525	0,559	627,31	3,254	0	363	261	0,307	0,564	629,631	3,069	0
23281	1168	350	396	0,525	0,559	627,31	3,231	0	298	285	0,307	0,564	629,631	3,049	0
23300	1169	355	381	0,526	0,559	627,31	3,32	0	361	331	0,307	0,563	629,631	3,363	0
23320	1170	371	360	0,526	0,558	627,31	3,203	0	-800	-600	0,526	0,558	-1	-1	4
23340	1171	366	341	0,526	0,558	629,477	3,234	0	-800	-600	0,308	0,563	-1	-1	4
23360	1172	382	362	0,526	0,558	629,477	3,264	0	373	430	0,308	0,563	631,971	3,918	0
23380	1173	341	393	0,526	0,558	629,477	3,443	0	381	348	0,308	0,563	631,971	3,269	0
23400	1174	355	381	0,526	0,558	629,477	3,326	0	442	416	0,308	0,563	631,971	3,579	0
23420	1175	365	382	0,526	0,559	629,477	3,359	0	400	421	0,308	0,564	631,971	3,738	0
23440	1176	348	386	0,526	0,559	627,419	3,416	0	421	398	0,307	0,564	630,29	3,489	0
23460	1177	347	452	0,525	0,559	627,419	3,675	0	357	305	0,307	0,564	630,29	3,22	0
23480	1178	437	240	0,525	0,56	627,419	2,877	0	384	300	0,307	0,565	630,29	3,196	0
23500	1179	340	307	0,525	0,56	627,419	3,356	0	416	261	0,307	0,565	630,29	3,023	0
23520	1180	354	360	0,525	0,56	627,419	3,181	0	422	409	0,307	0,565	630,29	3,576	0
23540	1181	375	260	0,525	0,56	630,087	3,457	0	433	403	0,307	0,565	632,593	3,563	0
23560	1182	353	325	0,525	0,561	630,087	3,129	0	370	317	0,307	0,566	632,593	3,265	0
23580	1183	366	395	0,525	0,561	630,087	3,405	0	346	354	0,307	0,567	632,593	3,245	0
23599	1184	384	357	0,525	0,562	630,087	3,036	0	332	300	0,307	0,567	632,593	3,364	0
23619	1185	384	394	0,525	0,563	630,087	3,434	0	387	240	0,307	0,568	632,593	3,101	0
23639	1186	385	383	0,525	0,563	627,939	3,309	0	373	241	0,307	0,568	630,922	3,099	0
23659	1187	324	427	0,525	0,563	627,939	3,383	0	416	425	0,307	0,569	630,922	3,578	0
23679	1188	380	465	0,525	0,564	627,939	3,73	0	368	378	0,307	0,569	630,922	3,302	0
23699	1189	-800	-600	0,306	0,569	-1	-1	4	381	373	0,306	0,569	630,922	3,3	0
23719	1190	-800	-600	0,306	0,569	-1	-1	4	409	398	0,306	0,569	630,922	3,539	0
23739	1191	-800	-600	0,524	0,564	-1	-1	4	388	371	0,306	0,569	630,888	3,397	0
23759	1192	-800	-600	0,306	0,57	-1	-1	4	357	314	0,306	0,57	630,888	3,118	0
23779	1193	342	342	0,523	0,564	627,231	3,39	0	397	312	0,305	0,57	630,888	3,269	0
23799	1194	375	398	0,523	0,564	627,231	3,501	0	380	292	0,305	0,57	630,888	3,623	0
23819	1195	396	351	0,522	0,565	627,231	3,281	0	-800	-600	0,522	0,565	-1	-1	4
23839	1196	418	372	0,522	0,565	627,114	3,281	0	-800	-600	0,304	0,571	-1	-1	4
23859	1197	367	398	0,522	0,565	627,114	3,475	0	349	218	0,304	0,572	634,994	3,02	0
23879	1198	368	358	0,521	0,565	627,114	3,272	0	385	310	0,304	0,572	634,994	3,253	0
23898	1199	385	437	0,521	0,565	627,114	3,35	0	406	312	0,304	0,572	634,994	3,301	0
23918	1200	377	379	0,521	0,565	627,114	3,541	0	399	348	0,304	0,572	634,994	3,46	0
23938	1201	383	375	0,521	0,565	628,262	3,47	0	395	364	0,304	0,572	632,976	3,534	0
23958	1202	352	425	0,521	0,565	628,262	3,648	0	410	376	0,303	0,572	632,976	3,673	0
23978	1203	350	333	0,52	0,565	628,262	3,199	0	415	342	0,303	0,572	632,976	3,41	0
23998	1204	-800	-600	0,303	0,572	-1	-1	4	430	392	0,303	0,572	632,976	3,432	0
24018	1205	394	515	0,52	0,565	628,262	3,838	0	-800	-600	0,52	0,565	-1	-1	4
24038	1206	394	514	0,52	0,566	629,718	3,847	0	-800	-600	0,303	0,573	-1	-1	4
24058	1207	-800	-600	0,303	0,573	-1	-1	4	397	364	0,303	0,573	634,573	3,276	0
24078	1208	355	358	0,52	0,566	629,718	3,275	0	389	312	0,303	0,573	634,573	3,259	0
24098	1209	371	341	0,521	0,566	629,718	3,225	0	325	227	0,303	0,573	634,573	2,953	0
24118	1210	-800	-600	0,303	0,574	-1	-1	4	427	413	0,303	0,574	634,573	3,804	0
24138	1211	-800	-600	0,521	0,567	-1	-1	4	409	369	0,303	0,574	635,122	3,766	0
24158	1212	408	288	0,521	0,568	632,3	3,178	0	416	391	0,304	0,574	635,122	3,526	0
24178	1213	364	375	0,521	0,568	632,3	3,548	0	364	300	0,304	0,575	635,122	3,254	0
24197	1214	375	425	0,521	0,568	632,3	3,571	0	418	418	0,304	0,575	635,122	3,657	0
24217	1215	-800	-600	0,304	0,575	-1	-1	4	416	382	0,304	0,575	635,122	3,484	0
24237	1216	-800	-600	0,521	0,568	-1	-1	4	404	371	0,304	0,575	630,848	3,422	0
24257	1217	376	336	0,521	0,568	629,835	3,236	0	385	289	0,304	0,575	630,848	3,194	0
24277	1218	366	361	0,521	0,569	629,835	3,341	0	377	334	0,304	0,575	630,848	3,183	0
24297	1219	350	384	0,521	0,569	629,835	3,211	0	394	394	0,303	0,576	630,848	3,296	0
24317	1220	383	392	0,521	0,569	629,835	3,149	0	418	404	0,303	0,576	630,848	3,458	0
24337	1221	374	396	0,521	0,569	632,063	3,193	0	422	410	0,303	0,576	634,576	3,653	0
24357	1222	366	423	0,521	0,569	632,063	3,484	0	425	217	0,303	0,576	634,576	3,114	0
24377	1223	-800	-600	0,304	0,576	-1	-1	4	394	334	0,304	0,576	634,576	3,231	0
24397	1224	-800	-600	0,304	0,576	-1	-1	4	420	453	0,304	0,576	634,576	3,654	0
24417	1225	395	380	0,521	0,569	632,063	3,265	0	339	297	0,304	0,576	634,576	3,361	0
24437	1226	395	379	0,521	0,569	633,213	3,271	0	325	324	0,304	0,576	635,147	3,548	0
24457	1227	395	361	0,521	0,569	633,213	3,207	0	395	343	0,304	0,576	635,147	3,365	0
24477	1228	386	372	0,521	0,569	633,213	3,18	0	346	307	0,304	0,576	635,147	2,982	0
24496	1229	308	352	0,522	0,569	633,213	3,278	0	323	267	0,305	0,576	635,147	3,217	0
24516	1230	261	279	0,523	0,568	633,213	2,937	0	279	292	0,306	0,575	635,147	3,36	0
24536	1231	228	275	0,523	0,568	630,569	2,914	0	249	277	0,307	0,575	633,343	3,218	0	11	240	296
24556	1232	-800	-600	0,307	0,575	-1	-1	4	243	288	0,307	0,575	633,343	3,473	0	11	240	296
24576	1233	202	287	0,524	0,569	630,569	3,255	0	248	280	0,307	0,575	633,343	3,403	0	11	240	296
24596	1234	224	293	0,524	0,569	630,569	3,145	0	240	319	0,307	0,575	633,343	3,404	0	11	240	296
24616	1235	230	308	0,524	0,569	630,569	3,157	0	265	283	0,307	0,576	633,343	3,345	0	11	240	296
24636	1236	238	319	0,524	0,57	629,315	3,164	0	268	301	0,307	0,576	630,51	3,311	0	11	240	296
24656	1237	191	335	0,524	0,57	629,315	3,401	0	244	291	0,307	0,576	630,51	3,942	0
24676	1238	204	284	0,524	0,57	629,315	3,003	0	-800	-600	0,524	0,57	-1	-1	4
24696	1239	207	281	0,524	0,57	629,315	3,095	0	271	258	0,308	0,577	630,51	3,194	0
24716	1240	-800	-600	0,308	0,577	-1	-1	4	267	335	0,308	0,577	630,51	3,227	0
24736	1241	-800	-600	0,524	0,571	-1	-1	4	267	334	0,308	0,577	631,463	3,232	0
24756	1242	181	309	0,524	0,571	630,893	3,22	0	221	338	0,308	0,577	631,463	3,746	0
24775	1243	217	355	0,524	0,571	630,893	3,349	0	220	255	0,308	0,578	631,463	3,35	0
24795	1244	236	280	0,525	0,571	630,893	3,39	0	246	322	0,308	0,578	631,463	3,479	0
24816	1245	165	314	0,525	0,572	630,893	3,318	0	-800	-600	0,525	0,572	-1	-1	4
24835	1246	187	320	0,525	0,572	630,139	3,317	0	-800	-600	0,308	0,578	-1	-1	4
24855	1247	224	345	0,525	0,572	630,139	2,93	0	185	331	0,308	0,579	635,022	3,482	0
24875	1248	251	254	0,525	0,572	630,139	2,668	0	-800	-600	0,525	0,572	-1	-1	4
24895	1249	212	397	0,525	0,572	630,139	3,318	0	150	232	0,308	0,579	635,022	2,777	0
24915	1250	193	302	0,525	0,572	630,139	3,337	0	-800	-600	0,525	0,572	-1	-1	4
24935	1251	194	287	0,525	0,572	631,103	3,361	0	-800	-600	0,308	0,578	-1	-1	4
24955	1252	212	343	0,525	0,572	631,103	2,899	0	-800	-600	0,525	0,572	-1	-1	4
24975	1253	150	343	0,525	0,572	631,103	3,443	0	170	275	0,308	0,578	635,828	3,198	0
24995	1254	156	310	0,525	0,572	631,103	3,196	0	210	306	0,308	0,579	635,828	3,204	0
25015	1255	194	337	0,525	0,572	631,103	3,292	0	-800	-600	0,525	0,572	-1	-1	4
25035	1256	166	330	0,525	0,573	629,729	3,153	0	-800	-600	0,308	0,579	-1	-1	4
25055	1257	221	346	0,525	0,573	629,729	3,128	0	199	348	0,309	0,579	634,853	3,299	0
25075	1258	226	290	0,525	0,573	629,729	2,77	0	214	354	0,309	0,579	634,853	3,4	0
25094	1259	194	373	0,526	0,573	629,729	3,156	0	229	307	0,309	0,58	634,853	3,305	0
25114	1260	198	322	0,526	0,573	629,729	3,026	0	-800	-600	0,526	0,573	-1	-1	4
25134	1261	192	315	0,526	0,573	628,38	2,929	0	-800	-600	0,309	0,58	-1	-1	4
25154	1262	225	375	0,526	0,573	628,38	3,45	0	-800	-600	0,526	0,573	-1	-1	4
25174	1263	270	228	0,525	0,572	628,38	3,038	0	329	236	0,308	0,578	636,784	3,397	0
25194	1264	276	213	0,524	0,57	628,38	2,931	0	365	215	0,308	0,577	636,784	3,337	0
25214	1265	-800	-600	-1	-1	-1	-1	4	-800	-600	-1	-1	-1	-1	4
25234	1266	-800	-600	0,525	0,57	-1	-1	4	-800	-600	0,309	0,577	-1	-1	4
25254	1267	324	170	0,525	0,57	627,979	2,927	0	330	184	0,309	0,577	631,099	3,487	0
25274	1268	321	188	0,525	0,57	627,979	3,094	0	-800	-600	0,525	0,57	-1	-1	4
25294	1269	356	188	0,526	0,57	627,979	3,152	0	315	173	0,309	0,576	631,099	3,408	0
25314	1270	-800	-600	-1	-1	-1	-1	4	-800	-600	-1	-1	-1	-1	4
25334	1271	-800	-600	0,526	0,569	-1	-1	4	-800	-600	0,31	0,577	-1	-1	4
25354	1272	-800	-600	0,31	0,576	-1	-1	4	338	131	0,31	0,576	632,718	3,218	0
25373	1273	-800	-600	0,31	0,576	-1	-1	4	377	170	0,31	0,576	632,718	3,245	0
25393	1274	-800	-600	0,31	0,576	-1	-1	4	378	173	0,31	0,576	632,718	3,665	0
25413	1275	-800	-600	-1	-1	-1	-1	4	-800	-600	-1	-1	-1	-1	4
25433	1276	-800	-600	0,527	0,565	-1	-1	4	-800	-600	0,31	0,574	-1	-1	4
25453	1277	-800	-600	0,31	0,573	-1	-1	4	360	176	0,31	0,573	632,692	3,731	0
25473	1278	-800	-600	0,31	0,571	-1	-1	4	344	186	0,31	0,571	632,692	3,426	0
25493	1279	306	150	0,526	0,56	629,096	3,188	0	367	181	0,309	0,569	632,692	3,387	0
25513	1280	329	194	0,524	0,558	629,096	3,252	0	329	190	0,308	0,566	632,692	3,355	0
25533	1281	330	196	0,522	0,555	627,748	3,245	0	330	198	0,306	0,564	627,671	3,298	0
25553	1282	338	174	0,52	0,552	627,748	3,154	0	364	139	0,304	0,561	627,671	3,34	0
25573	1283	331	196	0,517	0,549	627,748	3,425	0	346	177	0,302	0,558	627,671	3,43	0
25593	1284	-800	-600	-1	-1	-1	-1	4	-800	-600	-1	-1	-1	-1	4
25613	1285	396	172	0,512	0,541	627,748	3,187	0	442	179	0,296	0,552	627,671	3,517	0
25633	1286	408	172	0,508	0,535	631,424	3,303	0	454	165	0,291	0,547	636,102	3,606	0
25653	1287	-800	-600	-1	-1	-1	-1	4	-800	-600	-1	-1	-1	-1	4
25673	1288	-800	-600	-1	-1	-1	-1	4	-800	-600	-1	-1	-1	-1	4
25692	1289	533	1	0,502	0,523	631,424	3,331	0	576	6	0,286	0,536	636,102	3,399	0
25712	1290	448	-21	0,502	0,521	631,424	3,145	0	489	17	0,287	0,534	636,102	3,293	0
25732	1291	445	4	0,502	0,519	620,949	3,095	0	488	34	0,288	0,531	627,977	3,253	0
25752	1292	378	30	0,503	0,517	620,949	3,025	0	451	55	0,289	0,529	627,977	3,485	0
25772	1293	373	29	0,506	0,515	620,949	3,135	0	384	30	0,291	0,526	627,977	3,271	0
25792	1294	391	12	0,51	0,513	620,949	3,047	0	388	42	0,295	0,523	627,977	3,215	0
25812	1295	-800	-600	-1	-1	-1	-1	4	-800	-600	-1	-1	-1	-1	4
25832	1296	-800	-600	0,522	0,51	-1	-1	4	-800	-600	0,307	0,519	-1	-1	4
25852	1297	66	38	0,533	0,511	627,354	3,324	0	-800	-600	0,533	0,511	-1	-1	4
25872	1298	-137	60	0,544	0,513	627,354	3,305	0	-800	-600	0,544	0,513	-1	-1	4
25892	1299	-335	135	0,556	0,516	627,354	3,173	0	-800	-600	0,556	0,516	-1	-1	4
25912	1300	-622	171	0,567	0,519	627,354	3,073	0	-389	180	0,355	0,522	627,826	3,112	0
25932	1301	-856	245	0,58	0,521	599,703	2,881	0	-311	247	0,368	0,524	588,289	2,923	0
25952	1302	-481	283	0,593	0,524	599,844	3,168	0	-800	-600	0,593	0,524	-1	-1	4
25971	1303	-474	296	0,605	0,527	586,664	2,949	0	-800	-600	0,605	0,527	-1	-1	4
25991	1304	-325	365	0,618	0,53	553,672	3,097	0	-477	265	0,409	0,529	588,289	3,313	0
26011	1305	-276	376	0,629	0,533	526,791	3,027	0	-492	258	0,422	0,531	588,289	3,317	0
26031	1306	-413	293	0,639	0,537	586,04	3,436	0	-493	258	0,434	0,533	589,396	3,323	0
26051	1307	-416	303	0,649	0,538	586,04	3,175	0	-527	251	0,445	0,535	589,396	3,144	0
26071	1308	-373	303	0,658	0,539	586,04	3,244	0	-800	-600	0,658	0,539	-1	-1	4
26091	1309	-389	320	0,665	0,541	586,04	3,331	0	-560	238	0,462	0,538	589,396	3,323	0
26111	1310	-335	308	0,67	0,543	586,04	3,342	0	-541	255	0,468	0,539	589,396	3,329	0
26131	1311	-375	281	0,675	0,545	609,839	3,485	0	-588	228	0,473	0,541	605,816	3,418	0
26151	1312	-441	305	0,677	0,546	609,839	3,614	0	-800	-600	0,677	0,546	-1	-1	4
26171	1313	-432	292	0,679	0,547	609,839	3,373	0	-638	188	0,479	0,544	605,816	3,341	0
26191	1314	-472	294	0,681	0,548	609,839	3,457	0	-800	-600	0,681	0,548	-1	-1	4
26211	1315	-421	291	0,681	0,548	609,839	3,379	0	-614	248	0,481	0,546	605,816	3,537	0
26231	1316	-431	292	0,681	0,549	609,707	3,407	0	-620	245	0,48	0,547	607,437	3,547	0
26251	1317	-431	294	0,68	0,549	609,707	3,38	0	-641	227	0,479	0,548	607,437	3,374	0
26270	1318	-460	263	0,678	0,55	609,707	3,21	0	-800	-600	0,678	0,55	-1	-1	4
26290	1319	-458	277	0,676	0,55	609,707	3,351	0	-800	-600	0,676	0,55	-1	-1	4
26310	1320	-481	269	0,674	0,55	609,707	3,242	0	-604	195	0,472	0,55	607,437	3,346	0
26330	1321	-513	261	0,671	0,548	619,272	3,349	0	-584	207	0,468	0,549	600,485	3,309	0
26350	1322	-800	-600	-1	-1	-1	-1	4	-800	-600	-1	-1	-1	-1	4
26370	1323	-800	-600	-1	-1	-1	-1	4	-800	-600	-1	-1	-1	-1	4
26390	1324	-800	-600	-1	-1	-1	-1	4	-800	-600	-1	-1	-1	-1	4
26413	1325	-800	-600	-1	-1	-1	-1	4	-800	-600	-1	-1	-1	-1	4
26430	1326	-800	-600	0,435	0,54	-1	-1	4	-800	-600	0,435	0,54	-1	-1	4
26450	1327	327	244	0,638	0,532	615,378	3,194	0	292	221	0,428	0,538	615,378	3,506	0
26470	1328	349	344	0,631	0,53	547,385	3,069	0	283	139	0,42	0,535	615,378	2,919	0
26490	1329	346	287	0,623	0,527	573,73	3,245	0	283	180	0,411	0,532	615,378	3,25	0
26510	1330	338	281	0,616	0,525	600,531	3,156	0	322	184	0,402	0,53	615,378	3,428	0
26530	1331	314	224	0,608	0,523	636,433	3,475	0	315	169	0,394	0,529	625,494	3,261	0
26549	1332	-800	-600	0,386	0,528	-1	-1	4	285	169	0,386	0,528	625,494	3,469	0
26570	1333	319	183	0,595	0,521	636,433	3,304	0	348	198	0,379	0,528	625,494	3,51	0
26589	1334	321	189	0,589	0,52	636,433	3,168	0	-800	-600	0,589	0,52	-1	-1	4
26609	1335	-800	-600	0,368	0,529	-1	-1	4	317	209	0,368	0,529	625,494	3,411	0
26629	1336	-800	-600	0,58	0,52	-1	-1	4	317	209	0,363	0,53	625,385	3,411	0
26649	1337	360	185	0,576	0,52	630,581	3,145	0	348	205	0,36	0,531	625,385	3,433	0
26669	1338	326	191	0,574	0,52	630,581	3,244	0	-800	-600	0,574	0,52	-1	-1	4
26689	1339	333	197	0,572	0,52	630,581	3,21	0	389	183	0,355	0,533	625,385	3,143	0
26709	1340	353	193	0,571	0,521	630,581	3,03	0	326	200	0,354	0,533	625,385	3,671	0
26729	1341	338	195	0,57	0,521	630,772	3,062	0	326	201	0,353	0,534	624,652	3,667	0
26749	1342	324	194	0,57	0,521	630,772	3,445	0	338	161	0,353	0,534	624,652	3,171	0
26769	1343	303	179	0,57	0,522	630,772	3,273	0	333	166	0,353	0,534	624,652	3,412	0
26789	1344	362	222	0,571	0,522	630,772	3,323	0	368	181	0,354	0,535	624,652	3,389	0
26809	1345	-800	-600	0,354	0,535	-1	-1	4	368	139	0,354	0,535	624,652	3,354	0
26829	1346	-800	-600	0,572	0,523	-1	-1	4	370	142	0,355	0,536	624,984	3,329	0
26849	1347	322	198	0,572	0,524	630,498	3,418	0	342	190	0,355	0,537	624,984	3,611	0
26869	1348	329	202	0,573	0,525	630,498	3,465	0	366	183	0,356	0,538	624,984	3,521	0
26888	1349	327	209	0,573	0,526	630,498	3,545	0	367	202	0,356	0,539	624,984	3,556	0
26908	1350	333	212	0,574	0,527	630,498	3,384	0	345	183	0,356	0,54	624,984	3,541	0
26928	1351	334	212	0,574	0,528	632,019	3,433	0	357	189	0,357	0,54	625,639	3,562	0
26948	1352	370	252	0,574	0,528	632,019	3,339	0	330	212	0,357	0,541	625,639	3,649	0
26968	1353	336	236	0,575	0,529	632,019	3,429	0	341	179	0,358	0,542	625,639	3,499	0
26988	1354	191	210	0,577	0,53	632,019	3,64	0	224	176	0,361	0,543	625,639	3,742	0
27008	1355	11	275	0,581	0,532	632,019	3,479	0	-800	-600	0,581	0,532	-1	-1	4
27028	1356	-65	278	0,585	0,534	617,473	3,487	0	-800	-600	0,37	0,547	-1	-1	4
27048	1357	-292	422	0,588	0,537	617,473	3,397	0	-271	416	0,374	0,549	624,467	3,752	0
27068	1358	-320	462	0,591	0,539	617,473	3,436	0	-348	440	0,377	0,55	624,467	3,649	0
27088	1359	-343	440	0,593	0,54	617,473	3,46	0	-376	436	0,38	0,55	624,467	3,896	0
27108	1360	-378	438	0,596	0,541	617,473	3,431	0	-369	439	0,382	0,551	624,467	3,938	0
27130	1361	-387	443	0,598	0,542	609,461	3,395	0	-367	446	0,385	0,551	615,089	3,922	0
27148	1362	-352	450	0,601	0,543	609,461	3,354	0	-343	467	0,387	0,551	615,089	3,803	0	12	-348	455
27167	1363	-350	458	0,602	0,544	609,461	3,601	0	-328	429	0,388	0,552	615,089	3,537	0	12	-348	455
27187	1364	-332	462	0,604	0,545	609,461	3,427	0	-376	447	0,389	0,552	615,089	3,961	0	12	-348	455
27207	1365	-357	477	0,604	0,546	609,461	3,561	0	-332	445	0,39	0,553	615,089	3,61	0	12	-348	455
27227	1366	-350	485	0,605	0,547	608,389	3,484	0	-349	438	0,391	0,554	616,38	3,783	0	12	-348	455
27247	1367	-350	478	0,605	0,548	608,389	3,516	0	-373	439	0,392	0,555	616,38	4,003	0	12	-348	455
27267	1368	-345	471	0,606	0,548	608,389	3,381	0	-345	423	0,392	0,556	616,38	3,715	0	12	-348	455
27287	1369	-371	476	0,606	0,549	608,389	3,445	0	-319	450	0,392	0,557	616,38	3,699	0	12	-348	455
27307	1370	-638	490	0,606	0,55	608,389	3,399	0	-534	464	0,394	0,559	616,38	3,566	0
27327	1371	-524	525	0,606	0,554	562,155	3,175	0	-530	465	0,396	0,56	616,196	3,51	0
27347	1372	-800	-600	0,398	0,561	-1	-1	4	-888	523	0,398	0,561	616,196	3,548	0
27367	1373	-800	-600	0,399	0,562	-1	-1	4	-855	525	0,399	0,562	616,196	3,609	0
27387	1374	-800	-600	0,401	0,563	-1	-1	4	-908	453	0,401	0,563	616,196	3,312	0
27407	1375	-800	-600	0,403	0,563	-1	-1	4	-837	468	0,403	0,563	616,196	3,335	0
27427	1376	-800	-600	-1	-1	-1	-1	4	-800	-600	-1	-1	-1	-1	4
27447	1377	-800	-600	-1	-1	-1	-1	4	-800	-600	-1	-1	-1	-1	4
27467	1378	-800	-600	0,41	0,567	-1	-1	4	-872	503	0,41	0,567	616,196	3,487	0
27488	1379	-800	-600	-1	-1	-1	-1	4	-800	-600	-1	-1	-1	-1	4
27506	1380	-800	-600	0,414	0,571	-1	-1	4	-564	582	0,414	0,571	523,513	2,956	0
27528	1381	-800	-600	0,416	0,573	-1	-1	4	-523	539	0,416	0,573	522,219	2,792	0
27546	1382	-800	-600	-1	-1	-1	-1	4	-800	-600	-1	-1	-1	-1	4
27567	1383	-800	-600	0,419	0,576	-1	-1	4	-543	575	0,419	0,576	522,219	2,867	0
27586	1384	-800	-600	-1	-1	-1	-1	4	-800	-600	-1	-1	-1	-1	4
27607	1385	-800	-600	-1	-1	-1	-1	4	-800	-600	-1	-1	-1	-1	4
27626	1386	-800	-600	0,421	0,58	-1	-1	4	-535	553	0,421	0,58	522,224	2,884	0
27646	1387	-800	-600	0,422	0,581	-1	-1	4	-499	559	0,422	0,581	522,408	2,909	0
27666	1388	-800	-600	0,629	0,574	-1	-1	4	-800	-600	0,629	0,574	-1	-1	4
27687	1389	-800	-600	0,422	0,583	-1	-1	4	-537	551	0,422	0,583	522,408	2,832	0
27706	1390	-800	-600	0,422	0,584	-1	-1	4	-527	570	0,422	0,584	523,109	2,906	0
27727	1391	-800	-600	-1	-1	-1	-1	4	-800	-600	-1	-1	-1	-1	4
27746	1392	-800	-600	0,423	0,586	-1	-1	4	-497	557	0,423	0,586	523,376	2,85	0
27767	1393	-800	-600	-1	-1	-1	-1	4	-800	-600	-1	-1	-1	-1	4
27785	1394	-800	-600	-1	-1	-1	-1	4	-800	-600	-1	-1	-1	-1	4
27807	1395	-800	-600	-1	-1	-1	-1	4	-800	-600	-1	-1	-1	-1	4
27825	1396	-800	-600	0,431	0,588	-1	-1	4	-800	-600	0,431	0,588	-1	-1	4
27847	1397	-800	-600	-1	-1	-1	-1	4	-800	-600	-1	-1	-1	-1	4
27865	1398	-800	-600	-1	-1	-1	-1	4	-800	-600	-1	-1	-1	-1	4
27887	1399	-800	-600	-1	-1	-1	-1	4	-800	-600	-1	-1	-1	-1	4
27905	1400	-800	-600	-1	-1	-1	-1	4	-800	-600	-1	-1	-1	-1	4
27927	1401	-800	-600	-1	-1	-1	-1	4	-800	-600	-1	-1	-1	-1	4
27967	1402	-800	-600	-1	-1	-1	-1	4	-800	-600	-1	-1	-1	-1	4
27985	1403	-800	-600	-1	-1	-1	-1	4	-800	-600	-1	-1	-1	-1	4
28007	1404	-800	-600	-1	-1	-1	-1	4	-800	-600	-1	-1	-1	-1	4
28025	1405	-800	-600	-1	-1	-1	-1	4	-800	-600	-1	-1	-1	-1	4
28045	1406	-800	-600	-1	-1	-1	-1	4	-800	-600	-1	-1	-1	-1	4
28064	1407	-800	-600	-1	-1	-1	-1	4	-800	-600	-1	-1	-1	-1	4
28084	1408	-800	-600	-1	-1	-1	-1	4	-800	-600	-1	-1	-1	-1	4
28104	1409	-800	-600	-1	-1	-1	-1	4	-800	-600	-1	-1	-1	-1	4
28124	1410	-800	-600	-1	-1	-1	-1	4	-800	-600	-1	-1	-1	-1	4
28144	1411	-800	-600	-1	-1	-1	-1	4	-800	-600	-1	-1	-1	-1	4
28164	1412	-800	-600	-1	-1	-1	-1	4	-800	-600	-1	-1	-1	-1	4
28184	1413	-800	-600	-1	-1	-1	-1	4	-800	-600	-1	-1	-1	-1	4
28204	1414	-800	-600	-1	-1	-1	-1	4	-800	-600	-1	-1	-1	-1	4
28224	1415	-800	-600	-1	-1	-1	-1	4	-800	-600	-1	-1	-1	-1	4
28244	1416	-800	-600	-1	-1	-1	-1	4	-800	-600	-1	-1	-1	-1	4
28264	1417	-800	-600	-1	-1	-1	-1	4	-800	-600	-1	-1	-1	-1	4
28284	1418	-800	-600	-1	-1	-1	-1	4	-800	-600	-1	-1	-1	-1	4
28304	1419	-800	-600	-1	-1	-1	-1	4	-800	-600	-1	-1	-1	-1	4
28324	1420	-800	-600	-1	-1	-1	-1	4	-800	-600	-1	-1	-1	-1	4
28344	1421	-800	-600	-1	-1	-1	-1	4	-800	-600	-1	-1	-1	-1	4
28364	1422	-800	-600	-1	-1	-1	-1	4	-800	-600	-1	-1	-1	-1	4
28383	1423	-800	-600	-1	-1	-1	-1	4	-800	-600	-1	-1	-1	-1	4
28403	1424	-800	-600	-1	-1	-1	-1	4	-800	-600	-1	-1	-1	-1	4
28423	1425	-800	-600	-1	-1	-1	-1	4	-800	-600	-1	-1	-1	-1	4
28443	1426	-800	-600	-1	-1	-1	-1	4	-800	-600	-1	-1	-1	-1	4
28463	1427	-800	-600	-1	-1	-1	-1	4	-800	-600	-1	-1	-1	-1	4
28483	1428	-800	-600	-1	-1	-1	-1	4	-800	-600	-1	-1	-1	-1	4
28503	1429	-800	-600	-1	-1	-1	-1	4	-800	-600	-1	-1	-1	-1	4
28523	1430	-800	-600	-1	-1	-1	-1	4	-800	-600	-1	-1	-1	-1	4
28543	1431	-800	-600	-1	-1	-1	-1	4	-800	-600	-1	-1	-1	-1	4
28563	1432	-800	-600	-1	-1	-1	-1	4	-800	-600	-1	-1	-1	-1	4
28583	1433	-800	-600	-1	-1	-1	-1	4	-800	-600	-1	-1	-1	-1	4
28603	1434	-800	-600	-1	-1	-1	-1	4	-800	-600	-1	-1	-1	-1	4
28623	1435	-800	-600	-1	-1	-1	-1	4	-800	-600	-1	-1	-1	-1	4
28643	1436	-800	-600	-1	-1	-1	-1	4	-800	-600	-1	-1	-1	-1	4
28662	1437	-800	-600	-1	-1	-1	-1	4	-800	-600	-1	-1	-1	-1	4
28682	1438	-800	-600	-1	-1	-1	-1	4	-800	-600	-1	-1	-1	-1	4
28702	1439	-800	-600	-1	-1	-1	-1	4	-800	-600	-1	-1	-1	-1	4
28722	1440	-800	-600	-1	-1	-1	-1	4	-800	-600	-1	-1	-1	-1	4
28742	1441	-800	-600	-1	-1	-1	-1	4	-800	-600	-1	-1	-1	-1	4
28762	1442	-800	-600	-1	-1	-1	-1	4	-800	-600	-1	-1	-1	-1	4
28782	1443	-800	-600	-1	-1	-1	-1	4	-800	-600	-1	-1	-1	-1	4
28802	1444	-800	-600	-1	-1	-1	-1	4	-800	-600	-1	-1	-1	-1	4
28822	1445	-800	-600	-1	-1	-1	-1	4	-800	-600	-1	-1	-1	-1	4
28842	1446	-800	-600	-1	-1	-1	-1	4	-800	-600	-1	-1	-1	-1	4
28862	1447	-800	-600	-1	-1	-1	-1	4	-800	-600	-1	-1	-1	-1	4
28882	1448	-800	-600	-1	-1	-1	-1	4	-800	-600	-1	-1	-1	-1	4
28902	1449	-800	-600	-1	-1	-1	-1	4	-800	-600	-1	-1	-1	-1	4
28922	1450	-800	-600	-1	-1	-1	-1	4	-800	-600	-1	-1	-1	-1	4
28942	1451	-800	-600	-1	-1	-1	-1	4	-800	-600	-1	-1	-1	-1	4
28961	1452	-800	-600	-1	-1	-1	-1	4	-800	-600	-1	-1	-1	-1	4
28981	1453	-800	-600	-1	-1	-1	-1	4	-800	-600	-1	-1	-1	-1	4
29001	1454	-800	-600	-1	-1	-1	-1	4	-800	-600	-1	-1	-1	-1	4
29021	1455	-800	-600	-1	-1	-1	-1	4	-800	-600	-1	-1	-1	-1	4
29041	1456	-800	-600	-1	-1	-1	-1	4	-800	-600	-1	-1	-1	-1	4
29061	1457	-800	-600	-1	-1	-1	-1	4	-800	-600	-1	-1	-1	-1	4
29081	1458	-800	-600	-1	-1	-1	-1	4	-800	-600	-1	-1	-1	-1	4
29101	1459	-800	-600	-1	-1	-1	-1	4	-800	-600	-1	-1	-1	-1	4
29121	1460	-800	-600	-1	-1	-1	-1	4	-800	-600	-1	-1	-1	-1	4
29141	1461	-800	-600	-1	-1	-1	-1	4	-800	-600	-1	-1	-1	-1	4
29161	1462	-800	-600	-1	-1	-1	-1	4	-800	-600	-1	-1	-1	-1	4
29181	1463	-800	-600	-1	-1	-1	-1	4	-800	-600	-1	-1	-1	-1	4
29201	1464	-800	-600	-1	-1	-1	-1	4	-800	-600	-1	-1	-1	-1	4
29221	1465	-800	-600	-1	-1	-1	-1	4	-800	-600	-1	-1	-1	-1	4
29241	1466	-800	-600	-1	-1	-1	-1	4	-800	-600	-1	-1	-1	-1	4
29260	1467	-800	-600	-1	-1	-1	-1	4	-800	-600	-1	-1	-1	-1	4
29280	1468	-800	-600	-1	-1	-1	-1	4	-800	-600	-1	-1	-1	-1	4
29300	1469	-800	-600	-1	-1	-1	-1	4	-800	-600	-1	-1	-1	-1	4
29320	1470	-800	-600	-1	-1	-1	-1	4	-800	-600	-1	-1	-1	-1	4
29340	1471	-800	-600	-1	-1	-1	-1	4	-800	-600	-1	-1	-1	-1	4
29360	1472	-800	-600	-1	-1	-1	-1	4	-800	-600	-1	-1	-1	-1	4
29380	1473	-800	-600	-1	-1	-1	-1	4	-800	-600	-1	-1	-1	-1	4
29400	1474	-800	-600	-1	-1	-1	-1	4	-800	-600	-1	-1	-1	-1	4
29420	1475	-800	-600	-1	-1	-1	-1	4	-800	-600	-1	-1	-1	-1	4
29440	1476	-800	-600	-1	-1	-1	-1	4	-800	-600	-1	-1	-1	-1	4
29460	1477	-800	-600	-1	-1	-1	-1	4	-800	-600	-1	-1	-1	-1	4
29480	1478	-800	-600	-1	-1	-1	-1	4	-800	-600	-1	-1	-1	-1	4
29500	1479	-800	-600	-1	-1	-1	-1	4	-800	-600	-1	-1	-1	-1	4
29520	1480	-800	-600	-1	-1	-1	-1	4	-800	-600	-1	-1	-1	-1	4
29540	1481	-800	-600	-1	-1	-1	-1	4	-800	-600	-1	-1	-1	-1	4
29560	1482	-800	-600	-1	-1	-1	-1	4	-800	-600	-1	-1	-1	-1	4
29580	1483	-800	-600	0,475	0,547	-1	-1	4	-800	-600	0,475	0,547	-1	-1	4
29599	1484	-800	-600	-1	-1	-1	-1	4	-800	-600	-1	-1	-1	-1	4
29619	1485	-800	-600	-1	-1	-1	-1	4	-800	-600	-1	-1	-1	-1	4
29639	1486	-800	-600	0,67	0,552	-1	-1	4	-800	-600	0,47	0,545	-1	-1	4
29659	1487	78	336	0,669	0,551	616,482	3,369	0	92	393	0,469	0,544	616,482	3,751	0
29679	1488	60	307	0,668	0,551	640,419	3,495	0	85	381	0,468	0,544	629,101	3,825	0
29699	1489	53	353	0,667	0,55	640,419	3,647	0	53	290	0,467	0,543	629,101	3,861	0
29719	1490	76	363	0,667	0,549	640,419	3,588	0	81	406	0,466	0,542	629,101	4,048	0
29739	1491	47	367	0,666	0,548	640,419	3,744	0	115	424	0,465	0,542	629,101	4,071	0
29759	1492	167	383	0,665	0,548	640,419	3,582	0	162	372	0,463	0,541	629,101	3,937	0
29779	1493	177	386	0,663	0,547	645,077	3,658	0	195	366	0,462	0,54	630,273	4,049	0
29799	1494	248	378	0,663	0,547	645,077	3,571	0	220	407	0,461	0,54	630,273	4,151	0
29819	1495	215	378	0,662	0,546	645,077	3,763	0	279	284	0,46	0,54	630,273	3,449	0
29839	1496	-800	-600	0,459	0,54	-1	-1	4	240	296	0,459	0,54	630,273	3,382	0
29858	1497	-800	-600	-1	-1	-1	-1	4	-800	-600	-1	-1	-1	-1	4
29878	1498	-800	-600	0,659	0,546	-1	-1	4	-800	-600	0,456	0,54	-1	-1	4
29898	1499	220	376	0,658	0,546	644,379	3,711	0	215	399	0,455	0,54	628,762	4,337	0
29918	1500	183	364	0,658	0,545	644,379	3,705	0	201	357	0,454	0,54	628,762	4,144	0
29938	1501	174	357	0,657	0,545	644,379	3,481	0	206	392	0,453	0,54	628,762	4,042	0
29958	1502	202	368	0,657	0,545	644,379	3,546	0	229	381	0,453	0,54	628,762	4,043	0
29978	1503	181	368	0,656	0,545	642,268	3,462	0	224	367	0,452	0,54	628,856	4,045	0
29998	1504	199	318	0,656	0,545	642,268	3,566	0	217	318	0,452	0,541	628,856	3,855	0
30018	1505	-800	-600	0,452	0,542	-1	-1	4	145	224	0,452	0,542	628,856	3,28	0
30038	1506	225	385	0,656	0,547	642,268	3,526	0	-800	-600	0,656	0,547	-1	-1	4
30058	1507	262	453	0,655	0,549	642,268	3,695	0	-800	-600	0,655	0,549	-1	-1	4
30078	1508	262	452	0,653	0,55	642,582	3,696	0	-800	-600	0,45	0,546	-1	-1	4
30098	1509	403	337	0,653	0,551	642,582	3,029	0	360	397	0,449	0,547	629,878	3,371	0
30118	1510	357	438	0,653	0,552	642,582	3,721	0	-800	-600	0,653	0,552	-1	-1	4
30138	1511	389	381	0,653	0,552	642,582	3,222	0	-800	-600	0,653	0,552	-1	-1	4
30158	1512	381	519	0,652	0,553	642,582	3,582	0	-800	-600	0,652	0,553	-1	-1	4
30177	1513	361	527	0,652	0,553	642,781	3,374	0	-800	-600	0,448	0,55	-1	-1	4
30197	1514	-800	-600	-1	-1	-1	-1	4	-800	-600	-1	-1	-1	-1	4
30217	1515	363	553	0,651	0,554	642,781	3,902	0	324	442	0,446	0,551	628,613	3,654	0
30237	1516	354	481	0,65	0,555	642,781	3,598	0	381	486	0,445	0,552	628,613	4,126	0
30257	1517	-800	-600	0,445	0,553	-1	-1	4	395	530	0,445	0,553	628,613	4,034	0
30277	1518	-800	-600	0,649	0,555	-1	-1	4	408	574	0,444	0,554	629,079	4,062	0
30297	1519	355	482	0,648	0,556	646,002	3,566	0	-800	-600	0,648	0,556	-1	-1	4
30317	1520	-800	-600	0,442	0,555	-1	-1	4	370	486	0,442	0,555	629,079	3,802	0
30337	1521	330	425	0,647	0,556	646,002	3,711	0	406	533	0,441	0,555	629,079	4,03	0
30357	1522	399	387	0,645	0,556	646,002	3,707	0	408	442	0,44	0,555	629,079	3,565	0
30377	1523	400	389	0,645	0,556	644,04	3,697	0	411	444	0,44	0,556	627,519	3,553	0
30397	1524	405	502	0,645	0,556	644,04	3,559	0	424	501	0,439	0,557	627,519	3,981	0
30417	1525	-800	-600	-1	-1	-1	-1	4	-800	-600	-1	-1	-1	-1	4
30436	1526	374	319	0,643	0,557	644,04	3,196	0	455	416	0,438	0,558	627,519	3,624	0
30456	1527	-800	-600	-1	-1	-1	-1	4	-800	-600	-1	-1	-1	-1	4
30476	1528	-800	-600	0,642	0,558	-1	-1	4	-800	-600	0,436	0,559	-1	-1	4
30496	1529	393	381	0,641	0,558	641,437	3,265	0	423	398	0,435	0,56	630,824	3,629	0
30516	1530	415	382	0,64	0,558	641,437	3,386	0	391	471	0,434	0,56	630,824	3,76	0
30536	1531	-800	-600	0,433	0,56	-1	-1	4	424	482	0,433	0,56	630,824	3,819	0
30556	1532	-800	-600	0,433	0,56	-1	-1	4	404	527	0,433	0,56	630,824	4,254	0
30576	1533	-800	-600	0,639	0,558	-1	-1	4	394	550	0,432	0,56	630,116	4,381	0
30596	1534	388	335	0,638	0,558	643,913	3,055	0	423	487	0,432	0,56	630,116	3,785	0
30616	1535	426	384	0,638	0,558	643,913	3,352	0	399	519	0,432	0,56	630,116	3,82	0
30636	1536	410	387	0,638	0,558	643,913	3,485	0	413	518	0,432	0,56	630,116	4,042	0
30656	1537	-800	-600	0,432	0,561	-1	-1	4	409	411	0,432	0,561	630,116	3,891	0
30676	1538	-800	-600	0,638	0,558	-1	-1	4	400	421	0,432	0,561	629,932	3,972	0
30696	1539	402	377	0,639	0,559	644,054	3,382	0	-800	-600	0,639	0,559	-1	-1	4
30716	1540	394	415	0,639	0,559	644,054	3,328	0	406	506	0,433	0,561	629,932	4,016	0
30736	1541	-800	-600	-1	-1	-1	-1	4	-800	-600	-1	-1	-1	-1	4
30755	1542	-800	-600	0,433	0,561	-1	-1	4	419	467	0,433	0,561	629,932	3,724	0
30775	1543	-800	-600	0,639	0,559	-1	-1	4	419	468	0,433	0,561	629,401	3,721	0
30795	1544	430	406	0,64	0,559	645,096	3,423	0	400	419	0,433	0,561	629,401	3,698	0
30815	1545	-800	-600	0,434	0,56	-1	-1	4	376	515	0,434	0,56	629,401	3,918	0
30835	1546	-800	-600	0,434	0,56	-1	-1	4	391	479	0,434	0,56	629,401	4,058	0
30855	1547	-800	-600	0,434	0,56	-1	-1	4	400	444	0,434	0,56	629,401	3,66	0
30875	1548	-800	-600	0,641	0,56	-1	-1	4	392	485	0,435	0,56	629,881	3,805	0
30895	1549	-800	-600	0,435	0,56	-1	-1	4	347	422	0,435	0,56	629,881	3,796	0
30915	1550	-800	-600	0,435	0,56	-1	-1	4	400	494	0,435	0,56	629,881	4,033	0
30935	1551	390	392	0,641	0,561	643,931	3,526	0	400	343	0,435	0,561	629,881	3,506	0
30955	1552	-800	-600	-1	-1	-1	-1	4	-800	-600	-1	-1	-1	-1	4
30975	1553	-800	-600	0,642	0,562	-1	-1	4	-800	-600	0,436	0,562	-1	-1	4
30995	1554	362	461	0,642	0,562	643,35	3,82	0	320	410	0,436	0,562	630,653	4,046	0
31015	1555	-800	-600	0,436	0,562	-1	-1	4	407	528	0,436	0,562	630,653	4,082	0
31035	1556	-800	-600	0,436	0,563	-1	-1	4	401	466	0,436	0,563	630,653	3,82	0
31054	1557	405	387	0,642	0,563	643,35	3,356	0	-800	-600	0,642	0,563	-1	-1	4
31074	1558	404	385	0,641	0,563	645,417	3,366	0	-800	-600	0,435	0,563	-1	-1	4
31094	1559	392	366	0,641	0,563	645,417	3,388	0	395	472	0,435	0,564	632,295	3,842	0
31114	1560	421	374	0,641	0,564	645,417	3,216	0	413	440	0,435	0,564	632,295	3,754	0
31134	1561	392	334	0,641	0,564	645,417	3,107	0	447	378	0,434	0,564	632,295	3,892	0
31154	1562	-800	-600	0,434	0,564	-1	-1	4	412	371	0,434	0,564	632,295	3,727	0
31174	1563	-800	-600	0,641	0,564	-1	-1	4	421	365	0,435	0,565	630,908	3,757	0
31194	1564	283	434	0,641	0,565	645,772	3,498	0	339	548	0,435	0,565	630,908	4,039	0
31214	1565	280	426	0,641	0,565	645,772	3,49	0	327	479	0,435	0,566	630,908	3,817	0
31234	1566	347	480	0,641	0,565	645,772	3,234	0	344	492	0,435	0,566	630,908	3,665	0
31254	1567	299	467	0,641	0,566	645,772	3,743	0	326	534	0,434	0,566	630,908	3,866	0
31274	1568	316	480	0,641	0,566	644,006	3,686	0	332	503	0,434	0,567	629,182	3,822	0
31294	1569	297	477	0,64	0,566	644,006	3,762	0	354	526	0,434	0,567	629,182	3,864	0
31314	1570	324	457	0,64	0,566	644,006	3,367	0	332	494	0,433	0,567	629,182	3,813	0
31334	1571	-800	-600	-1	-1	-1	-1	4	-800	-600	-1	-1	-1	-1	4
31353	1572	-800	-600	0,432	0,567	-1	-1	4	368	538	0,432	0,567	629,182	4,426	0
31373	1573	-800	-600	0,639	0,566	-1	-1	4	364	530	0,432	0,568	629,324	4,535	0
31393	1574	-800	-600	0,431	0,568	-1	-1	4	356	563	0,431	0,568	629,324	4,299	0
31413	1575	336	478	0,638	0,567	646,148	3,745	0	325	527	0,431	0,568	629,324	4,189	0
31433	1576	-800	-600	-1	-1	-1	-1	4	-800	-600	-1	-1	-1	-1	4
31453	1577	312	461	0,638	0,567	646,148	3,669	0	327	501	0,431	0,569	629,324	3,906	0
31473	1578	313	463	0,638	0,567	643,81	3,657	0	327	487	0,43	0,569	631,198	3,794	0
31493	1579	341	401	0,638	0,568	643,81	3,494	0	360	475	0,43	0,569	631,198	4,057	0
31513	1580	314	466	0,638	0,568	643,81	3,559	0	341	492	0,43	0,57	631,198	3,821	0	13	326	484
31533	1581	299	439	0,638	0,568	643,81	3,567	0	368	522	0,43	0,57	631,198	4,146	0	13	326	484
31553	1582	303	413	0,638	0,569	643,81	3,485	0	341	529	0,43	0,57	631,198	4,03	0	13	326	484
31573	1583	308	440	0,638	0,569	644,48	3,522	0	350	536	0,431	0,57	629,68	3,982	0	13	326	484
31593	1584	316	448	0,638	0,569	644,48	3,432	0	337	532	0,431	0,57	629,68	4,072	0	13	326	484
31613	1585	-800	-600	0,431	0,57	-1	-1	4	335	491	0,431	0,57	629,68	3,908	0	13	326	484
31632	1586	276	438	0,638	0,569	644,48	3,675	0	351	537	0,431	0,57	629,68	4,371	0	13	326	484
31652	1587	299	434	0,638	0,569	644,48	3,667	0	313	433	0,431	0,57	629,68	3,718	0
31672	1588	298	433	0,638	0,569	645,996	3,675	0	314	429	0,43	0,57	629,559	3,809	0
31692	1589	297	382	0,638	0,569	645,996	3,109	0	-800	-600	0,638	0,569	-1	-1	4
31712	1590	301	427	0,638	0,569	645,996	3,343	0	-800	-600	0,638	0,569	-1	-1	4
31732	1591	315	478	0,638	0,569	645,996	3,777	0	-800	-600	0,638	0,569	-1	-1	4
31752	1592	307	443	0,638	0,57	645,996	3,469	0	318	416	0,43	0,571	629,559	3,346	0
31772	1593	313	468	0,638	0,57	643,767	3,644	0	318	413	0,43	0,571	632,647	3,362	0
31792	1594	-800	-600	0,43	0,571	-1	-1	4	261	357	0,43	0,571	632,647	3,155	0
31812	1595	311	447	0,638	0,57	643,767	3,303	0	-800	-600	0,638	0,57	-1	-1	4
31832	1596	-800	-600	0,43	0,572	-1	-1	4	359	395	0,43	0,572	632,647	3,405	0
31852	1597	366	254	0,637	0,57	643,767	2,501	0	-800	-600	0,637	0,57	-1	-1	4
31872	1598	366	253	0,637	0,57	644,919	2,505	0	-800	-600	0,429	0,572	-1	-1	4
31892	1599	288	426	0,637	0,57	644,919	3,415	0	325	478	0,429	0,572	631,267	3,992	0
31912	1600	-800	-600	0,429	0,571	-1	-1	4	380	526	0,429	0,571	631,267	4,035	0
31931	1601	294	445	0,637	0,57	644,919	3,653	0	-800	-600	0,637	0,57	-1	-1	4
31951	1602	-800	-600	0,429	0,571	-1	-1	4	382	451	0,429	0,571	631,267	4,058	0
31971	1603	-800	-600	0,636	0,569	-1	-1	4	382	451	0,429	0,57	630,719	4,055	0
31991	1604	388	406	0,636	0,569	643,327	3,296	0	392	446	0,429	0,57	630,719	3,936	0
32011	1605	363	410	0,637	0,568	643,327	3,416	0	394	417	0,429	0,57	630,719	3,832	0
32031	1606	386	365	0,637	0,567	643,327	3,353	0	376	431	0,429	0,569	630,719	3,859	0
32051	1607	374	387	0,637	0,567	643,327	3,433	0	403	506	0,43	0,568	630,719	4,282	0
32071	1608	367	375	0,637	0,566	643,976	3,421	0	401	499	0,43	0,568	632,552	4,277	0
32091	1609	-800	-600	0,43	0,568	-1	-1	4	408	536	0,43	0,568	632,552	4,665	0
32111	1610	-800	-600	0,431	0,567	-1	-1	4	390	515	0,431	0,567	632,552	4,207	0
32131	1611	363	360	0,638	0,565	643,976	3,431	0	393	350	0,431	0,567	632,552	3,69	0
32151	1612	-800	-600	0,431	0,567	-1	-1	4	399	515	0,431	0,567	632,552	4,326	0
32171	1613	-800	-600	0,638	0,564	-1	-1	4	389	460	0,431	0,567	631,502	4,187	0
32191	1614	-800	-600	0,431	0,566	-1	-1	4	418	466	0,431	0,566	631,502	4,272	0
32210	1615	-800	-600	0,431	0,566	-1	-1	4	377	506	0,431	0,566	631,502	3,938	0
32230	1616	-800	-600	0,43	0,566	-1	-1	4	402	453	0,43	0,566	631,502	3,937	0
32251	1617	-800	-600	0,43	0,566	-1	-1	4	379	461	0,43	0,566	631,502	3,846	0
32270	1618	-800	-600	0,638	0,563	-1	-1	4	387	469	0,43	0,565	630,285	3,878	0
32290	1619	379	394	0,638	0,562	643,822	3,281	0	385	482	0,43	0,565	630,285	3,984	0
32310	1620	402	394	0,638	0,562	643,822	3,585	0	397	459	0,43	0,565	630,285	4,065	0
32330	1621	396	333	0,638	0,562	643,822	3,444	0	-800	-600	0,638	0,562	-1	-1	4
32350	1622	335	299	0,638	0,562	643,822	3,245	0	-800	-600	0,638	0,562	-1	-1	4
32370	1623	340	277	0,638	0,562	643,431	3,357	0	-800	-600	0,43	0,565	-1	-1	4
32390	1624	354	402	0,637	0,561	643,431	3,302	0	398	457	0,43	0,564	629,773	3,855	0
32410	1625	-800	-600	0,43	0,564	-1	-1	4	414	481	0,43	0,564	629,773	4,123	0
32430	1626	-800	-600	0,43	0,564	-1	-1	4	392	525	0,43	0,564	629,773	4,452	0
32450	1627	389	413	0,637	0,56	643,431	3,529	0	380	416	0,43	0,563	629,773	3,556	0
32470	1628	389	413	0,637	0,56	643,614	3,53	0	381	434	0,43	0,563	631,046	3,754	0
32490	1629	381	349	0,637	0,559	643,614	3,476	0	407	441	0,429	0,563	631,046	3,986	0
32510	1630	-800	-600	0,429	0,562	-1	-1	4	388	469	0,429	0,562	631,046	3,961	0
32529	1631	335	364	0,636	0,559	643,614	3,688	0	421	460	0,429	0,562	631,046	4,042	0
32549	1632	-800	-600	0,429	0,562	-1	-1	4	395	449	0,429	0,562	631,046	3,91	0
32569	1633	-800	-600	0,636	0,558	-1	-1	4	393	462	0,428	0,561	630,6	3,909	0
32589	1634	-800	-600	0,428	0,56	-1	-1	4	419	491	0,428	0,56	630,6	4,147	0
32609	1635	-800	-600	0,428	0,56	-1	-1	4	419	460	0,428	0,56	630,6	4,123	0
32629	1636	353	407	0,636	0,556	642,211	3,63	0	399	469	0,428	0,56	630,6	3,882	0
32651	1637	373	439	0,636	0,556	642,211	3,607	0	385	438	0,428	0,56	630,6	4,149	0
32669	1638	373	439	0,636	0,556	642,02	3,606	0	378	433	0,428	0,559	630,781	4,078	0
32689	1639	400	452	0,636	0,556	642,02	3,677	0	417	477	0,428	0,559	630,781	4,423	0
32709	1640	336	451	0,636	0,555	642,02	3,816	0	397	492	0,428	0,559	630,781	4,204	0
32729	1641	347	403	0,636	0,555	642,02	3,757	0	391	454	0,428	0,558	630,781	4,45	0
32749	1642	352	358	0,636	0,555	642,02	3,554	0	434	510	0,428	0,558	630,781	4,212	0
32769	1643	358	338	0,636	0,555	641,332	3,594	0	424	505	0,428	0,558	628,152	4,28	0
32789	1644	359	417	0,636	0,554	641,332	3,407	0	-800	-600	0,636	0,554	-1	-1	4
32808	1645	367	351	0,636	0,554	641,332	3,618	0	-800	-600	0,636	0,554	-1	-1	4
32828	1646	-800	-600	-1	-1	-1	-1	4	-800	-600	-1	-1	-1	-1	4
32848	1647	-800	-600	0,428	0,557	-1	-1	4	372	488	0,428	0,557	628,152	4,18	0
32868	1648	-800	-600	0,637	0,553	-1	-1	4	372	486	0,429	0,557	630,307	4,194	0
32888	1649	209	445	0,637	0,553	640,66	3,797	0	255	497	0,429	0,557	630,307	4,18	0	14	237	462
32908	1650	203	435	0,637	0,553	640,66	3,638	0	248	485	0,429	0,557	630,307	4,228	0	14	237	462
32928	1651	206	427	0,637	0,553	640,66	3,552	0	254	518	0,429	0,557	630,307	4,315	0	14	237	462
32948	1652	241	444	0,637	0,553	640,66	3,421	0	236	478	0,429	0,558	630,307	3,993	0	14	237	462
32968	1653	241	436	0,637	0,553	640,333	3,319	0	239	488	0,429	0,558	627,887	4,008	0	14	237	462
32988	1654	254	472	0,637	0,553	640,333	3,781	0	237	462	0,429	0,558	627,887	3,943	0	14	237	462
33008	1655	267	457	0,637	0,553	640,333	3,732	0	222	452	0,429	0,558	627,887	3,9	0	14	237	462
33028	1656	225	485	0,637	0,553	640,333	3,636	0	267	518	0,428	0,558	627,887	4,348	0
33048	1657	220	501	0,637	0,553	640,333	3,746	0	237	464	0,428	0,558	627,887	3,998	0
33068	1658	215	501	0,637	0,552	642,566	3,731	0	240	474	0,428	0,557	629,626	4,104	0
33088	1659	210	467	0,636	0,552	642,566	3,666	0	212	494	0,428	0,557	629,626	4,206	0
33108	1660	225	444	0,636	0,552	642,566	3,417	0	247	481	0,428	0,557	629,626	4,083	0
33127	1661	245	450	0,636	0,551	642,566	3,673	0	254	505	0,428	0,556	629,626	4,138	0
33147	1662	215	428	0,636	0,551	642,566	3,721	0	225	503	0,428	0,555	629,626	4,283	0
33167	1663	228	425	0,637	0,55	641,205	3,657	0	246	504	0,428	0,555	628,151	4,233	0
33187	1664	224	459	0,637	0,55	641,205	3,507	0	264	524	0,428	0,555	628,151	4,307	0
33207	1665	225	519	0,637	0,55	641,205	3,587	0	183	419	0,429	0,555	628,151	3,923	0
33227	1666	223	476	0,638	0,55	641,205	3,609	0	262	544	0,429	0,555	628,151	4,143	0	15	214	502
33247	1667	217	495	0,638	0,551	641,205	3,662	0	221	512	0,429	0,555	628,151	4,125	0	15	214	502
33267	1668	217	518	0,638	0,551	639,851	3,686	0	196	490	0,43	0,555	627,496	4,102	0	15	214	502
33287	1669	223	498	0,638	0,551	639,851	3,456	0	216	492	0,43	0,555	627,496	4,012	0	15	214	502
33307	1670	192	481	0,638	0,551	639,851	3,69	0	239	542	0,43	0,555	627,496	4,105	0	15	214	502
33327	1671	201	483	0,639	0,552	639,851	3,594	0	222	517	0,43	0,556	627,496	4,139	0	15	214	502
33347	1672	234	506	0,639	0,552	639,851	3,565	0	258	530	0,43	0,556	627,496	3,907	0
33367	1673	222	498	0,639	0,552	639,311	3,533	0	258	516	0,431	0,557	628,956	3,963	0
33387	1674	206	493	0,639	0,553	639,311	3,623	0	219	484	0,431	0,557	628,956	4,014	0
33407	1675	-800	-600	0,431	0,557	-1	-1	4	246	559	0,431	0,557	628,956	4,197	0
33426	1676	246	514	0,639	0,553	639,311	3,687	0	251	547	0,43	0,558	628,956	4,119	0
33447	1677	212	478	0,639	0,554	639,311	3,459	0	235	519	0,43	0,558	628,956	4,154	0
33467	1678	212	478	0,638	0,554	639,251	3,459	0	252	557	0,43	0,559	627,412	4,103	0
33486	1679	258	523	0,638	0,555	639,251	3,474	0	227	531	0,429	0,56	627,412	3,861	0
33506	1680	220	499	0,638	0,555	639,251	3,403	0	-800	-600	0,638	0,555	-1	-1	4
33526	1681	253	480	0,637	0,556	639,251	3,573	0	249	444	0,428	0,561	627,412	3,856	0
33546	1682	-800	-600	0,428	0,561	-1	-1	4	262	492	0,428	0,561	627,412	3,739	0
33567	1683	-800	-600	0,636	0,556	-1	-1	4	261	491	0,427	0,562	628,682	3,746	0
33586	1684	218	500	0,635	0,556	640,436	3,609	0	215	499	0,426	0,562	628,682	4,063	0
33607	1685	200	462	0,635	0,556	640,436	3,423	0	211	475	0,426	0,562	628,682	4,105	0
33626	1686	226	523	0,635	0,556	640,436	3,578	0	267	533	0,426	0,563	628,682	4,061	0
33647	1687	204	464	0,634	0,557	640,436	3,61	0	234	529	0,425	0,563	628,682	3,921	0
33666	1688	214	487	0,634	0,557	638,503	3,545	0	248	524	0,425	0,563	630,177	3,928	0
33687	1689	233	396	0,634	0,557	638,503	3,044	0	280	564	0,425	0,564	630,177	4,093	0
33706	1690	216	479	0,633	0,557	638,503	3,267	0	217	520	0,424	0,564	630,177	4,228	0
33725	1691	233	520	0,633	0,558	638,503	3,64	0	243	528	0,424	0,564	630,177	3,766	0
33745	1692	248	501	0,633	0,558	638,503	3,308	0	219	520	0,424	0,565	630,177	4,172	0
33767	1693	243	521	0,633	0,558	641,206	3,46	0	228	522	0,424	0,565	630,404	4,132	0
33785	1694	179	389	0,633	0,557	641,206	3,316	0	232	304	0,424	0,564	630,404	3,541	0
33807	1695	205	346	0,632	0,556	641,206	3,41	0	162	288	0,424	0,563	630,404	3,386	0
33825	1696	192	370	0,632	0,556	641,206	3,45	0	-800	-600	0,632	0,556	-1	-1	4
33847	1697	215	308	0,632	0,556	641,206	3,428	0	191	196	0,423	0,564	630,404	3,07	0
33865	1698	216	306	0,632	0,556	638,344	3,433	0	193	203	0,423	0,564	626,074	3,05	0
33885	1699	186	253	0,632	0,556	638,344	3,155	0	180	213	0,423	0,564	626,074	3,201	0
33905	1700	204	339	0,631	0,556	638,344	3,463	0	-800	-600	0,631	0,556	-1	-1	4
33925	1701	195	277	0,631	0,556	638,344	3,273	0	-800	-600	0,631	0,556	-1	-1	4
33945	1702	173	285	0,631	0,556	638,344	3,149	0	178	228	0,422	0,564	626,074	3,495	0
33965	1703	179	294	0,631	0,556	637,803	3,252	0	174	220	0,422	0,564	631,048	3,521	0
33985	1704	224	263	0,631	0,556	637,803	3,24	0	238	315	0,422	0,564	631,048	3,943	0
34004	1705	200	285	0,631	0,556	637,803	3,291	0	198	346	0,422	0,564	631,048	3,717	0
34024	1706	162	330	0,63	0,556	637,803	3,456	0	211	361	0,421	0,564	631,048	3,916	0
34044	1707	233	301	0,63	0,556	637,803	3,262	0	207	326	0,421	0,565	631,048	3,978	0
34064	1708	210	317	0,63	0,556	641,091	3,348	0	206	351	0,421	0,565	626,891	3,893	0
34084	1709	190	296	0,63	0,557	641,091	3,249	0	214	290	0,421	0,565	626,891	3,499	0
34104	1710	181	287	0,63	0,557	641,091	3,275	0	228	351	0,421	0,565	626,891	3,513	0
34124	1711	-800	-600	-1	-1	-1	-1	4	-800	-600	-1	-1	-1	-1	4
34144	1712	198	321	0,63	0,557	641,091	3,365	0	198	306	0,421	0,566	626,891	3,575	0
34164	1713	197	326	0,63	0,558	638,948	3,388	0	199	329	0,422	0,567	627,786	3,601	0
34184	1714	132	412	0,63	0,558	638,948	3,62	0	152	393	0,422	0,567	627,786	3,767	0
34204	1715	150	405	0,631	0,559	638,948	3,305	0	176	381	0,422	0,567	627,786	3,818	0
34224	1716	123	397	0,631	0,559	638,948	3,411	0	165	332	0,422	0,567	627,786	3,872	0
34244	1717	187	426	0,631	0,559	638,948	3,477	0	173	404	0,422	0,568	627,786	3,622	0
34284	1718	193	422	0,63	0,56	638,754	3,333	0	169	383	0,422	0,568	630,151	3,662	0
34304	1719	162	421	0,63	0,56	638,754	3,55	0	176	366	0,421	0,568	630,151	3,919	0
34323	1720	143	356	0,63	0,56	638,754	3,145	0	166	414	0,421	0,569	630,151	3,954	0
34343	1721	158	404	0,63	0,56	638,754	3,595	0	199	421	0,421	0,569	630,151	3,695	0
34363	1722	145	440	0,629	0,56	638,754	3,625	0	154	394	0,42	0,569	630,151	4,123	0
34383	1723	151	420	0,629	0,56	639,428	3,545	0	160	422	0,42	0,569	630,968	4,098	0
34403	1724	145	307	0,629	0,56	639,428	3,317	0	190	381	0,42	0,569	630,968	3,773	0
34423	1725	136	391	0,629	0,56	639,428	3,448	0	169	384	0,42	0,569	630,968	3,968	0
34443	1726	161	403	0,629	0,56	639,428	3,33	0	190	450	0,42	0,569	630,968	3,901	0
34463	1727	154	340	0,629	0,56	639,428	3,317	0	145	359	0,42	0,569	630,968	3,88	0
34483	1728	157	389	0,629	0,56	638,175	3,347	0	145	375	0,42	0,569	630,554	3,857	0	16	157	387
34503	1729	140	399	0,629	0,56	638,175	3,695	0	165	388	0,42	0,569	630,554	3,894	0	16	157	387
34523	1730	163	423	0,629	0,56	638,175	3,45	0	194	387	0,419	0,569	630,554	3,942	0	16	157	387
34543	1731	152	385	0,629	0,56	638,175	3,697	0	163	387	0,419	0,569	630,554	3,926	0	16	157	387
34563	1732	140	390	0,629	0,559	638,175	3,606	0	154	359	0,419	0,569	630,554	3,764	0	16	157	387
34583	1733	145	388	0,628	0,559	642,36	3,56	0	160	356	0,419	0,568	630,144	3,771	0	16	157	387
34602	1734	136	361	0,628	0,559	642,36	3,312	0	173	420	0,419	0,568	630,144	3,952	0	16	157	387
34622	1735	150	349	0,628	0,559	642,36	3,409	0	199	365	0,419	0,568	630,144	3,767	0
34642	1736	153	402	0,628	0,559	642,36	3,488	0	171	413	0,419	0,568	630,144	3,7	0
34662	1737	124	379	0,628	0,558	642,36	3,453	0	176	484	0,418	0,567	630,144	3,938	0
34682	1738	134	392	0,627	0,558	638,867	3,475	0	182	474	0,418	0,567	630,984	3,832	0
34702	1739	127	400	0,627	0,558	638,867	3,57	0	172	405	0,418	0,567	630,984	3,947	0
34722	1740	133	382	0,627	0,558	638,867	3,405	0	-800	-600	0,627	0,558	-1	-1	4
34742	1741	132	359	0,626	0,558	638,867	3,298	0	-800	-600	0,626	0,558	-1	-1	4
34762	1742	166	385	0,626	0,558	638,867	3,236	0	155	357	0,416	0,567	630,984	3,436	0
34782	1743	172	379	0,625	0,559	637,527	3,168	0	155	358	0,416	0,568	630,718	3,435	0
34802	1744	159	420	0,625	0,559	637,527	3,584	0	126	393	0,415	0,568	630,718	3,376	0
34822	1745	177	343	0,624	0,559	637,527	3,199	0	231	399	0,414	0,568	630,718	3,474	0
34842	1746	-800	-600	0,411	0,568	-1	-1	4	425	296	0,411	0,568	630,718	3,045	0
34862	1747	-800	-600	-1	-1	-1	-1	4	-800	-600	-1	-1	-1	-1	4
34882	1748	-800	-600	0,618	0,559	-1	-1	4	-800	-600	0,408	0,568	-1	-1	4
34902	1749	-800	-600	0,407	0,568	-1	-1	4	458	411	0,407	0,568	628,828	3,536	0
34922	1750	-800	-600	0,406	0,568	-1	-1	4	507	244	0,406	0,568	628,828	2,691	0
34941	1751	440	348	0,616	0,558	642,924	3,079	0	466	284	0,405	0,568	628,828	3,085	0
34961	1752	538	261	0,615	0,559	642,924	2,75	0	-800	-600	0,615	0,559	-1	-1	4
34981	1753	538	263	0,614	0,559	641,217	2,743	0	-800	-600	0,404	0,569	-1	-1	4
35001	1754	-800	-600	0,403	0,569	-1	-1	4	483	315	0,403	0,569	628,952	3,173	0
35021	1755	522	343	0,614	0,56	641,217	3,219	0	-800	-600	0,614	0,56	-1	-1	4
35041	1756	-800	-600	0,402	0,57	-1	-1	4	480	362	0,402	0,57	628,952	3,297	0
35061	1757	445	381	0,613	0,56	641,217	3,324	0	-800	-600	0,613	0,56	-1	-1	4
35081	1758	445	380	0,613	0,56	641,52	3,325	0	-800	-600	0,402	0,57	-1	-1	4
35101	1759	488	288	0,613	0,56	641,52	3,112	0	431	310	0,402	0,57	631,25	3,298	0
35121	1760	437	358	0,613	0,56	641,52	3,333	0	448	258	0,402	0,57	631,25	3,203	0
35141	1761	-800	-600	0,402	0,57	-1	-1	4	453	310	0,402	0,57	631,25	3,321	0
35161	1762	488	353	0,613	0,56	641,52	3,103	0	-800	-600	0,613	0,56	-1	-1	4
35181	1763	488	355	0,613	0,56	640,043	3,096	0	-800	-600	0,402	0,569	-1	-1	4
35201	1764	446	347	0,613	0,56	640,043	3,306	0	464	377	0,402	0,569	629,677	3,261	0
35220	1765	474	378	0,614	0,561	640,043	3,139	0	-800	-600	0,614	0,561	-1	-1	4
35240	1766	-800	-600	-1	-1	-1	-1	4	-800	-600	-1	-1	-1	-1	4
35260	1767	452	370	0,614	0,561	640,043	3,217	0	437	371	0,403	0,57	629,677	3,465	0
35280	1768	463	363	0,615	0,562	641,678	3,149	0	437	369	0,405	0,57	631,584	3,476	0
35300	1769	375	478	0,616	0,562	641,678	3,814	0	443	433	0,405	0,57	631,584	3,841	0
35320	1770	354	436	0,616	0,562	641,678	3,302	0	406	425	0,405	0,57	631,584	3,89	0
35340	1771	368	361	0,616	0,562	641,678	3,211	0	390	488	0,405	0,57	631,584	3,837	0
35360	1772	379	370	0,616	0,562	641,678	3,095	0	422	510	0,405	0,57	631,584	3,914	0
35380	1773	374	378	0,616	0,562	641,459	2,994	0	396	533	0,405	0,57	630,437	3,897	0
35400	1774	371	364	0,616	0,562	641,459	3,07	0	409	465	0,405	0,57	630,437	3,754	0
35420	1775	375	399	0,616	0,562	641,459	3,207	0	433	454	0,405	0,57	630,437	4,095	0
35440	1776	377	486	0,616	0,562	641,459	3,485	0	399	510	0,405	0,57	630,437	3,846	0
35460	1777	-800	-600	-1	-1	-1	-1	4	-800	-600	-1	-1	-1	-1	4
35480	1778	-800	-600	0,616	0,562	-1	-1	4	-800	-600	0,405	0,57	-1	-1	4
35499	1779	375	479	0,616	0,561	640,581	4,857	0	449	520	0,406	0,57	631,162	4,112	0
35519	1780	373	501	0,616	0,562	640,581	3,416	0	410	488	0,406	0,57	631,162	3,801	0
35539	1781	362	393	0,616	0,562	640,581	3,241	0	418	483	0,406	0,57	631,162	4,055	0
35559	1782	370	446	0,616	0,562	640,581	3,454	0	408	498	0,406	0,57	631,162	3,922	0
35579	1783	366	424	0,616	0,562	643,197	3,423	0	411	499	0,406	0,57	631,451	4,049	0
35599	1784	355	382	0,616	0,562	643,197	3,214	0	427	445	0,406	0,57	631,451	3,984	0
35619	1785	363	405	0,616	0,562	643,197	3,081	0	424	480	0,406	0,57	631,451	3,986	0
35639	1786	355	364	0,616	0,561	643,197	3,304	0	411	499	0,406	0,57	631,451	3,871	0
35659	1787	340	470	0,616	0,561	643,197	3,543	0	411	527	0,406	0,569	631,451	4,22	0
35679	1788	340	479	0,616	0,56	642,372	3,555	0	411	549	0,406	0,568	632,219	4,217	0
35699	1789	387	396	0,616	0,559	642,372	2,954	0	430	528	0,405	0,568	632,219	4,066	0
35719	1790	396	386	0,616	0,559	642,372	3,222	0	389	439	0,405	0,567	632,219	3,713	0
35739	1791	373	447	0,616	0,559	642,372	3,233	0	-800	-600	0,616	0,559	-1	-1	4
35759	1792	401	403	0,616	0,558	642,372	3,451	0	-800	-600	0,616	0,558	-1	-1	4
35779	1793	395	415	0,616	0,558	641,64	3,527	0	-800	-600	0,405	0,566	-1	-1	4
35799	1794	334	410	0,616	0,558	641,64	3,47	0	382	453	0,405	0,566	630,527	3,52	0
35818	1795	-800	-600	-1	-1	-1	-1	4	-800	-600	-1	-1	-1	-1	4
35838	1796	-800	-600	0,405	0,566	-1	-1	4	380	490	0,405	0,566	630,527	3,791	0
35858	1797	-800	-600	0,405	0,565	-1	-1	4	395	529	0,405	0,565	630,527	3,825	0
35878	1798	-800	-600	0,615	0,556	-1	-1	4	396	551	0,404	0,565	629,665	3,854	0
35898	1799	369	434	0,615	0,556	639,866	3,351	0	371	517	0,404	0,565	629,665	4,192	0
35918	1800	329	415	0,615	0,555	639,866	3,39	0	418	422	0,404	0,564	629,665	3,788	0
35938	1801	363	466	0,615	0,555	639,866	3,498	0	389	504	0,403	0,564	629,665	3,912	0
35958	1802	359	400	0,614	0,554	639,866	3,145	0	348	535	0,403	0,564	629,665	3,913	0
35978	1803	356	413	0,613	0,554	638,95	3,171	0	364	509	0,402	0,563	630,45	3,918	0
35998	1804	521	427	0,611	0,554	638,95	3,406	0	497	496	0,4	0,563	630,45	3,808	0
36018	1805	-800	-600	0,399	0,563	-1	-1	4	528	518	0,399	0,563	630,45	3,798	0
36038	1806	606	409	0,61	0,553	638,95	3,262	0	542	502	0,398	0,563	630,45	3,873	0
36058	1807	553	397	0,609	0,553	638,95	3,409	0	536	521	0,398	0,563	630,45	3,836	0
36078	1808	554	393	0,608	0,552	642,695	3,428	0	543	518	0,397	0,563	627,594	3,835	0
36097	1809	-800	-600	0,396	0,563	-1	-1	4	504	529	0,396	0,563	627,594	3,932	0
36117	1810	514	440	0,607	0,552	642,695	3,59	0	501	513	0,395	0,563	627,594	3,837	0
36137	1811	530	409	0,606	0,551	642,695	3,259	0	523	535	0,394	0,562	627,594	3,948	0
36157	1812	540	389	0,606	0,551	642,695	3,42	0	581	475	0,393	0,562	627,594	3,686	0
36177	1813	548	374	0,605	0,55	637,963	3,231	0	592	469	0,393	0,562	627,372	3,671	0
36197	1814	-800	-600	0,392	0,562	-1	-1	4	510	479	0,392	0,562	627,372	3,949	0
36217	1815	-800	-600	0,391	0,561	-1	-1	4	501	528	0,391	0,561	627,372	4,161	0
36237	1816	-800	-600	0,391	0,561	-1	-1	4	512	505	0,391	0,561	627,372	3,751	0
36257	1817	-800	-600	0,39	0,561	-1	-1	4	567	562	0,39	0,561	627,372	3,909	0
36277	1818	-800	-600	0,603	0,548	-1	-1	4	569	567	0,39	0,561	626,866	3,906	0
36297	1819	-800	-600	0,39	0,56	-1	-1	4	544	519	0,39	0,56	626,866	4,01	0
36317	1820	520	481	0,602	0,548	641,01	3,639	0	557	522	0,39	0,56	626,866	3,919	0
36337	1821	587	448	0,602	0,548	641,01	3,414	0	550	500	0,389	0,56	626,866	3,892	0
36357	1822	-800	-600	0,389	0,56	-1	-1	4	569	486	0,389	0,56	626,866	3,858	0
36377	1823	-800	-600	0,602	0,547	-1	-1	4	571	479	0,389	0,56	627,034	3,83	0
36397	1824	563	466	0,602	0,547	637,394	3,431	0	589	516	0,389	0,559	627,034	3,839	0
36416	1825	-800	-600	0,389	0,559	-1	-1	4	564	529	0,389	0,559	627,034	3,782	0
36436	1826	562	326	0,602	0,547	637,394	3,06	0	571	504	0,389	0,559	627,034	3,69	0
36456	1827	-800	-600	0,389	0,558	-1	-1	4	550	553	0,389	0,558	627,034	3,975	0
36476	1828	-800	-600	0,602	0,546	-1	-1	4	549	552	0,389	0,558	628,295	3,943	0
36496	1829	-800	-600	0,389	0,558	-1	-1	4	562	489	0,389	0,558	628,295	3,805	0
36516	1830	-800	-600	0,389	0,557	-1	-1	4	561	516	0,389	0,557	628,295	4,026	0
36536	1831	-800	-600	0,389	0,557	-1	-1	4	623	508	0,389	0,557	628,295	4,008	0
36556	1832	-800	-600	0,39	0,557	-1	-1	4	597	511	0,39	0,557	628,295	3,961	0
36576	1833	-800	-600	0,603	0,546	-1	-1	4	614	508	0,39	0,556	628,192	3,933	0
36596	1834	601	427	0,604	0,546	637,873	3,456	0	563	542	0,391	0,556	628,192	4,094	0
36616	1835	585	430	0,604	0,546	637,873	3,357	0	567	531	0,391	0,556	628,192	3,881	0
36636	1836	-800	-600	0,391	0,557	-1	-1	4	564	539	0,391	0,557	628,192	3,915	0
36656	1837	548	419	0,605	0,546	637,873	3,573	0	594	550	0,392	0,557	628,192	3,873	0
36676	1838	548	419	0,605	0,547	637,784	3,572	0	598	547	0,392	0,557	628,222	3,882	0
36695	1839	-800	-600	0,392	0,558	-1	-1	4	617	530	0,392	0,558	628,222	3,605	0
36715	1840	-800	-600	0,391	0,559	-1	-1	4	605	484	0,391	0,559	628,222	3,661	0
36735	1841	-800	-600	0,391	0,559	-1	-1	4	588	523	0,391	0,559	628,222	3,772	0
36755	1842	535	430	0,604	0,548	637,784	3,502	0	583	486	0,391	0,56	628,222	3,568	0
36775	1843	535	429	0,603	0,548	639,553	3,512	0	578	501	0,39	0,56	626,47	3,611	0
36795	1844	-800	-600	0,39	0,56	-1	-1	4	573	511	0,39	0,56	626,47	3,54	0
36815	1845	-800	-600	0,389	0,56	-1	-1	4	569	536	0,389	0,56	626,47	3,898	0
36835	1846	513	502	0,602	0,548	639,553	3,654	0	557	541	0,389	0,56	626,47	3,694	0
36855	1847	-800	-600	0,389	0,561	-1	-1	4	583	555	0,389	0,561	626,47	3,892	0
36875	1848	-800	-600	0,602	0,548	-1	-1	4	579	562	0,388	0,561	627,133	3,826	0
36895	1849	597	408	0,601	0,548	635,463	3,168	0	583	504	0,388	0,561	627,133	3,659	0
36915	1850	509	547	0,601	0,548	635,463	3,808	0	548	508	0,388	0,561	627,133	3,852	0
36935	1851	555	409	0,601	0,549	635,463	3,406	0	554	529	0,388	0,561	627,133	3,802	0
36955	1852	549	505	0,601	0,549	635,463	3,636	0	579	551	0,388	0,562	627,133	3,84	0
36975	1853	536	446	0,601	0,549	635,488	3,445	0	562	563	0,388	0,562	626,544	3,815	0
36995	1854	-800	-600	0,388	0,562	-1	-1	4	564	521	0,388	0,562	626,544	4,064	0
37014	1855	574	443	0,601	0,549	635,488	3,374	0	540	517	0,388	0,562	626,544	3,906	0
37034	1856	-800	-600	0,388	0,562	-1	-1	4	578	521	0,388	0,562	626,544	3,85	0
37054	1857	-800	-600	0,387	0,562	-1	-1	4	576	476	0,387	0,562	626,544	3,707	0
37074	1858	-800	-600	0,599	0,547	-1	-1	4	575	472	0,387	0,561	626,079	3,619	0
37094	1859	-800	-600	0,386	0,561	-1	-1	4	663	406	0,386	0,561	626,079	3,6	0
37114	1860	-800	-600	0,386	0,561	-1	-1	4	633	410	0,386	0,561	626,079	3,545	0
37134	1861	-800	-600	0,386	0,561	-1	-1	4	657	356	0,386	0,561	626,079	3,385	0
37154	1862	-800	-600	0,386	0,561	-1	-1	4	676	390	0,386	0,561	626,079	3,517	0
37174	1863	-800	-600	0,598	0,547	-1	-1	4	669	375	0,386	0,561	628,062	3,464	0
37194	1864	635	365	0,598	0,547	638,934	3,51	0	644	424	0,385	0,561	628,062	3,33	0
37214	1865	-800	-600	0,385	0,561	-1	-1	4	644	410	0,385	0,561	628,062	3,584	0
37234	1866	684	367	0,598	0,547	638,934	3,364	0	650	369	0,385	0,561	628,062	3,491	0
37254	1867	-800	-600	0,385	0,561	-1	-1	4	657	399	0,385	0,561	628,062	3,541	0
37273	1868	-800	-600	0,597	0,547	-1	-1	4	662	383	0,385	0,562	627,577	3,492	0
37293	1869	-800	-600	0,384	0,562	-1	-1	4	666	390	0,384	0,562	627,577	3,545	0
37313	1870	679	352	0,597	0,547	637,268	3,366	0	715	361	0,384	0,561	627,577	3,716	0
37333	1871	649	377	0,597	0,547	637,268	3,432	0	655	374	0,384	0,561	627,577	3,42	0
37353	1872	-800	-600	0,385	0,561	-1	-1	4	687	364	0,385	0,561	627,577	3,437	0
37373	1873	-800	-600	0,597	0,547	-1	-1	4	697	369	0,385	0,562	626,782	3,45	0
37393	1874	-800	-600	0,385	0,562	-1	-1	4	673	383	0,385	0,562	626,782	3,434	0
37413	1875	666	342	0,598	0,548	638,667	3,098	0	691	365	0,385	0,562	626,782	3,419	0
37433	1876	635	370	0,598	0,548	638,667	3,444	0	667	338	0,386	0,562	626,782	3,233	0
37453	1877	-800	-600	0,386	0,563	-1	-1	4	668	348	0,386	0,563	626,782	3,345	0
37473	1878	-800	-600	0,599	0,549	-1	-1	4	672	334	0,387	0,563	626,237	3,281	0
37493	1879	-800	-600	0,387	0,563	-1	-1	4	631	392	0,387	0,563	626,237	3,465	0	17	646	367
37513	1880	640	351	0,6	0,55	637,95	3,459	0	634	374	0,387	0,563	626,237	3,544	0	17	646	367
37533	1881	-800	-600	0,388	0,564	-1	-1	4	654	356	0,388	0,564	626,237	3,505	0	17	646	367
37553	1882	-800	-600	0,388	0,564	-1	-1	4	644	372	0,388	0,564	626,237	3,411	0	17	646	367
37573	1883	-800	-600	0,601	0,551	-1	-1	4	653	364	0,389	0,564	626,339	3,437	0	17	646	367
37593	1884	-800	-600	0,389	0,564	-1	-1	4	655	371	0,389	0,564	626,339	3,272	0	17	646	367
37612	1885	-800	-600	0,391	0,564	-1	-1	4	638	379	0,391	0,564	626,339	3,23	0	17	646	367
37632	1886	386	390	0,606	0,552	639,537	3,102	0	430	462	0,394	0,564	626,339	3,368	0
37652	1887	-800	-600	0,395	0,563	-1	-1	4	461	422	0,395	0,563	626,339	3,616	0
37672	1888	-800	-600	0,396	0,563	-1	-1	4	487	448	0,396	0,563	628,878	3,672	0
37692	1889	-800	-600	-1	-1	-1	-1	4	-800	-600	-1	-1	-1	-1	4
37712	1890	-800	-600	0,397	0,563	-1	-1	4	367	485	0,397	0,563	628,878	3,585	0
37732	1891	400	420	0,61	0,553	628,878	3,081	0	397	530	0,398	0,564	628,878	3,796	0
37752	1892	367	405	0,61	0,553	628,878	3,045	0	395	526	0,398	0,564	628,878	3,702	0
37772	1893	367	395	0,611	0,554	638,89	3,092	0	393	522	0,399	0,565	629,949	3,817	0
37792	1894	396	488	0,611	0,555	638,89	3,415	0	415	525	0,399	0,565	629,949	3,897	0
37812	1895	370	409	0,612	0,555	638,89	2,982	0	418	468	0,399	0,565	629,949	3,771	0
37832	1896	-800	-600	0,399	0,566	-1	-1	4	401	510	0,399	0,566	629,949	3,636	0
37852	1897	-800	-600	-1	-1	-1	-1	4	-800	-600	-1	-1	-1	-1	4
37871	1898	-800	-600	0,612	0,556	-1	-1	4	-800	-600	0,399	0,566	-1	-1	4
37891	1899	-800	-600	0,399	0,567	-1	-1	4	396	493	0,399	0,567	630,625	3,856	0
37911	1900	365	449	0,612	0,557	638,428	3,307	0	445	479	0,399	0,567	630,625	3,533	0
37931	1901	405	394	0,612	0,557	638,428	3,044	0	-800	-600	0,612	0,557	-1	-1	4
37951	1902	361	319	0,612	0,557	638,428	2,964	0	-800	-600	0,612	0,557	-1	-1	4
37971	1903	373	257	0,612	0,557	638,705	2,885	0	-800	-600	0,4	0,567	-1	-1	4
37991	1904	365	404	0,612	0,558	638,705	3,135	0	414	327	0,4	0,568	630,342	2,799	0
38011	1905	357	401	0,612	0,558	638,705	3,307	0	384	311	0,4	0,568	630,342	3,006	0
38031	1906	375	395	0,612	0,558	638,705	3,118	0	407	526	0,4	0,568	630,342	3,822	0
38053	1907	389	452	0,612	0,558	638,705	3,457	0	391	517	0,4	0,568	630,342	3,898	0
38071	1908	391	450	0,612	0,558	642,096	3,462	0	404	508	0,4	0,568	631,424	3,981	0
38091	1909	387	509	0,612	0,558	642,096	3,598	0	402	503	0,4	0,568	631,424	3,829	0
38111	1910	-800	-600	0,4	0,568	-1	-1	4	403	516	0,4	0,568	631,424	3,995	0
38131	1911	321	387	0,612	0,558	642,096	3,412	0	403	470	0,4	0,568	631,424	3,8	0
38151	1912	398	416	0,612	0,558	642,096	3,071	0	376	548	0,4	0,568	631,424	4,19	0
38171	1913	398	417	0,612	0,558	640,466	3,063	0	372	546	0,4	0,568	631,91	4,193	0
38190	1914	-800	-600	0,4	0,568	-1	-1	4	393	509	0,4	0,568	631,91	3,877	0
38210	1915	370	413	0,612	0,558	640,466	3,017	0	400	519	0,4	0,568	631,91	3,916	0
38230	1916	-800	-600	0,4	0,568	-1	-1	4	394	434	0,4	0,568	631,91	3,641	0
38250	1917	389	334	0,612	0,558	640,466	2,876	0	-800	-600	0,612	0,558	-1	-1	4
38270	1918	390	336	0,612	0,558	639,429	2,872	0	-800	-600	0,4	0,568	-1	-1	4
38290	1919	390	560	0,612	0,558	639,429	3,995	0	400	524	0,4	0,568	633,248	3,935	0
38310	1920	341	391	0,611	0,558	639,429	3,178	0	398	518	0,4	0,568	633,248	3,954	0
38330	1921	380	411	0,611	0,557	639,429	2,866	0	388	447	0,399	0,567	633,248	3,605	0
38350	1922	-800	-600	-1	-1	-1	-1	4	-800	-600	-1	-1	-1	-1	4
38370	1923	-800	-600	0,611	0,558	-1	-1	4	-800	-600	0,399	0,568	-1	-1	4
38390	1924	398	423	0,611	0,558	638,084	3,208	0	430	524	0,399	0,568	631,92	3,953	0
38410	1925	371	364	0,611	0,558	638,084	3,01	0	-800	-600	0,611	0,558	-1	-1	4
38430	1926	365	408	0,611	0,558	638,084	3,243	0	-800	-600	0,611	0,558	-1	-1	4
38450	1927	372	348	0,611	0,559	638,084	3,132	0	-800	-600	0,611	0,559	-1	-1	4
38469	1928	368	352	0,611	0,559	642,83	3,107	0	-800	-600	0,399	0,569	-1	-1	4
38489	1929	330	336	0,611	0,56	642,83	3,257	0	407	523	0,4	0,57	631,27	3,998	0
38509	1930	374	396	0,611	0,56	642,83	3,263	0	429	499	0,4	0,57	631,27	3,845	0
38529	1931	404	387	0,612	0,56	642,83	3,049	0	394	462	0,4	0,57	631,27	3,52	0
38549	1932	401	359	0,612	0,56	642,83	2,949	0	426	343	0,4	0,57	631,27	3,438	0
38569	1933	399	391	0,612	0,56	640,644	2,84	0	414	306	0,4	0,57	632,599	3,363	0
38589	1934	367	478	0,612	0,56	640,644	3,322	0	408	421	0,4	0,57	632,599	3,279	0
38609	1935	370	459	0,612	0,56	640,644	3,289	0	377	340	0,4	0,57	632,599	3,304	0
38629	1936	405	503	0,612	0,56	640,644	3,484	0	-800	-600	0,612	0,56	-1	-1	4
38649	1937	386	407	0,612	0,56	640,644	3,009	0	-800	-600	0,612	0,56	-1	-1	4
38669	1938	397	401	0,611	0,56	642,112	3,022	0	-800	-600	0,4	0,57	-1	-1	4
38689	1939	385	412	0,611	0,56	642,112	3,275	0	383	355	0,4	0,57	633,966	3,223	0
38709	1940	325	386	0,611	0,56	642,112	3,284	0	-800	-600	0,611	0,56	-1	-1	4
38729	1941	355	443	0,611	0,56	642,112	3,487	0	-800	-600	0,611	0,56	-1	-1	4
38749	1942	354	391	0,611	0,56	642,112	3,411	0	-800	-600	0,611	0,56	-1	-1	4
38769	1943	356	415	0,611	0,561	638,838	3,46	0	-800	-600	0,399	0,571	-1	-1	4
38788	1944	-800	-600	-1	-1	-1	-1	4	-800	-600	-1	-1	-1	-1	4
38809	1945	420	434	0,611	0,561	638,838	3,355	0	404	474	0,4	0,571	631,343	3,971	0
38828	1946	-800	-600	0,4	0,571	-1	-1	4	406	498	0,4	0,571	631,343	4,099	0
38848	1947	-800	-600	-1	-1	-1	-1	4	-800	-600	-1	-1	-1	-1	4
38868	1948	-800	-600	0,612	0,56	-1	-1	4	-800	-600	0,4	0,57	-1	-1	4
38888	1949	403	410	0,612	0,56	642,258	3,155	0	-800	-600	0,612	0,56	-1	-1	4
38908	1950	362	417	0,613	0,559	642,258	3,404	0	-800	-600	0,613	0,559	-1	-1	4
38928	1951	352	431	0,613	0,559	642,258	3,377	0	-800	-600	0,613	0,559	-1	-1	4
38948	1952	366	375	0,613	0,559	642,258	3,411	0	-800	-600	0,613	0,559	-1	-1	4
38968	1953	365	382	0,613	0,558	638,992	3,387	0	-800	-600	0,402	0,568	-1	-1	4
38988	1954	-800	-600	0,402	0,568	-1	-1	4	390	428	0,402	0,568	631,271	3,938	0
39008	1955	304	513	0,614	0,557	638,992	3,779	0	-800	-600	0,614	0,557	-1	-1	4
39028	1956	192	322	0,616	0,556	638,992	2,839	0	-800	-600	0,616	0,556	-1	-1	4
39048	1957	215	352	0,616	0,556	638,992	3,132	0	208	427	0,405	0,566	631,271	3,898	0
39067	1958	240	384	0,616	0,556	636,459	3,412	0	208	428	0,405	0,565	631,082	3,897	0
39087	1959	175	463	0,616	0,555	636,459	3,805	0	165	441	0,405	0,565	631,082	4,04	0
39107	1960	180	512	0,616	0,554	636,459	3,717	0	126	428	0,404	0,565	631,082	3,803	0
39127	1961	-800	-600	-1	-1	-1	-1	4	-800	-600	-1	-1	-1	-1	4
39147	1962	160	461	0,615	0,554	636,459	3,758	0	217	491	0,404	0,564	631,082	4,115	0
39167	1963	158	477	0,615	0,553	636,577	3,718	0	215	499	0,403	0,564	631,067	4,052	0
39187	1964	-800	-600	0,403	0,564	-1	-1	4	184	485	0,403	0,564	631,067	4,23	0
39209	1965	-800	-600	0,402	0,564	-1	-1	4	215	533	0,402	0,564	631,067	4,243	0
39227	1966	165	457	0,614	0,552	636,577	3,571	0	189	478	0,402	0,564	631,067	3,956	0
39249	1967	192	456	0,613	0,552	636,577	3,522	0	221	497	0,401	0,564	631,067	4,186	0
39267	1968	192	455	0,613	0,552	637,248	3,526	0	214	509	0,4	0,564	628,535	4,101	0
39287	1969	200	500	0,612	0,551	637,248	3,771	0	185	472	0,4	0,563	628,535	3,821	0
39307	1970	207	476	0,611	0,551	637,248	3,732	0	208	508	0,399	0,563	628,535	4,275	0
39329	1971	151	455	0,611	0,55	637,248	3,559	0	200	501	0,398	0,563	628,535	4,207	0
39347	1972	161	491	0,611	0,55	637,248	3,396	0	170	507	0,398	0,563	628,535	4,07	0
39369	1973	173	475	0,61	0,549	636,026	3,296	0	179	503	0,398	0,562	630,029	4,311	0
39387	1974	180	515	0,61	0,549	636,026	3,539	0	190	515	0,398	0,562	630,029	4,105	0
39407	1975	143	484	0,61	0,548	636,026	3,533	0	140	487	0,398	0,561	630,029	3,961	0
39426	1976	126	507	0,61	0,548	636,026	3,508	0	196	517	0,398	0,561	630,029	4,369	0
39448	1977	156	517	0,611	0,548	636,026	3,793	0	202	515	0,398	0,561	630,029	4,091	0
39466	1978	134	508	0,611	0,547	635,741	3,804	0	192	509	0,398	0,561	629,364	4,116	0
39487	1979	170	395	0,611	0,547	635,741	3,151	0	203	483	0,398	0,561	629,364	3,887	0
39506	1980	153	515	0,611	0,547	635,741	3,756	0	187	511	0,398	0,561	629,364	4,324	0
39527	1981	162	509	0,611	0,547	635,741	3,613	0	168	513	0,398	0,561	629,364	4,002	0
39546	1982	197	540	0,61	0,547	635,741	3,639	0	193	498	0,398	0,561	629,364	3,983	0
39566	1983	195	546	0,61	0,547	634,188	3,656	0	187	514	0,397	0,561	629,189	3,963	0
39586	1984	181	527	0,609	0,547	634,188	3,509	0	194	511	0,396	0,561	629,189	4,026	0
[truncated: 6,929 more rows]
