# Supplementary material for: Perception of Individual and Joint Action in Infants and Adults
Source: PLoS One. 2014 Sep 9;9(9):e107450. doi: 10.1371/journal.pone.0107450 (PMC4174902; doi:10.1371/journal.pone.0107450)
Supplement: Data S1 — Raw files of eye tracking data of all participants. (ZIP) [file pone.0107450.s001.zip › Turmbau2012b_12_27.csv]

Data properties:
Recording date: 11.07.2012
Recording time : 15:32:08:031 (corresponds to time 0)
Study: Turmbau2012b
Subject: Turmbau2012b_12_27
Recording: Turmbau2012b_12_27
Screen resolution: 800 x 600
Coordinate unit: Pixels
Filter settings:
Eye: Average
Fixation radius: 30
Min duration: 100
Timestamp	Number	GazepointX (L)	GazepointY (L)	CamX (L)	CamY (L)	Distance (L)	Pupil (L)	Validity (L)	GazepointX (R)	GazepointY (R)	CamX (R)	CamY (R)	Distance (R)	Pupil (R)	Validity (R)	Fixation	GazepointX	GazepointY	Event	Event Key	Data 1	Data 2	Description
2	1	401	279	0,594	0,546	604,49	2,435	0	388	311	0,371	0,548	606,86	2,962	0	1	405	302
22	2	411	278	0,594	0,546	604,49	2,456	0	394	271	0,371	0,548	606,86	3,048	0	1	405	302
42	3	362	257	0,594	0,546	604,49	2,444	0	393	291	0,371	0,548	606,86	3,11	0	1	405	302
62	4	361	252	0,594	0,546	604,477	2,454	0	393	283	0,371	0,548	607,165	3,021	0	1	405	302
82	5	399	284	0,594	0,546	604,477	2,509	0	395	282	0,371	0,548	607,165	3,073	0	1	405	302
102	6	388	278	0,594	0,546	604,477	2,579	0	399	282	0,371	0,548	607,165	3,022	0	1	405	302
122	7	399	300	0,594	0,546	604,477	2,544	0	393	294	0,371	0,548	607,165	3,128	0	1	405	302
144	8	396	288	0,594	0,547	604,477	2,522	0	390	292	0,371	0,548	607,165	3,123	0	1	405	302
162	9	393	294	0,594	0,546	602,233	2,54	0	391	292	0,371	0,548	606,366	3,114	0	1	405	302
181	10	397	289	0,594	0,547	602,233	2,52	0	385	277	0,371	0,549	606,366	3,065	0	1	405	302
201	11	399	279	0,594	0,547	602,233	2,696	0	393	293	0,371	0,549	606,366	3,094	0	1	405	302
221	12	401	277	0,594	0,547	602,233	2,558	0	393	284	0,371	0,549	606,366	3,053	0	1	405	302
241	13	-800	-600	0,371	0,549	-1	-1	4	388	302	0,371	0,549	606,366	3,193	0	1	405	302
261	14	-800	-600	0,594	0,547	-1	-1	4	392	301	0,371	0,549	607,862	3,216	0	1	405	302
262								5							5				ShowAVI	8	0	0	atFish.avi
281	15	413	315	0,594	0,547	601,855	2,484	0	400	314	0,371	0,549	607,862	3,051	0	1	405	302
301	16	417	317	0,593	0,547	601,855	2,648	0	395	307	0,371	0,549	607,862	3,134	0	1	405	302
321	17	406	316	0,593	0,547	601,855	2,513	0	400	307	0,37	0,549	607,862	3,17	0	1	405	302
341	18	415	314	0,593	0,547	601,855	2,48	0	400	325	0,37	0,549	607,862	3,205	0	1	405	302
361	19	415	313	0,593	0,546	602,617	2,531	0	399	322	0,37	0,548	607,941	3,24	0	1	405	302
381	20	403	310	0,593	0,546	602,617	2,417	0	404	322	0,37	0,548	607,941	3,12	0	1	405	302
401	21	407	308	0,593	0,546	602,617	2,508	0	400	319	0,37	0,548	607,941	3,083	0	1	405	302
421	22	407	325	0,593	0,546	602,617	2,587	0	391	321	0,37	0,548	607,941	3,084	0	1	405	302
441	23	-800	-600	0,37	0,548	-1	-1	4	389	321	0,37	0,548	607,941	3,024	0	1	405	302
460	24	-800	-600	0,593	0,546	-1	-1	4	387	321	0,37	0,548	607,255	3,001	0	1	405	302
480	25	394	300	0,593	0,546	603,571	2,435	0	394	322	0,37	0,548	607,255	3,035	0	1	405	302
500	26	402	307	0,593	0,547	603,571	2,527	0	395	318	0,37	0,549	607,255	3,016	0	1	405	302
520	27	406	315	0,593	0,547	603,571	2,534	0	395	320	0,37	0,549	607,255	3,066	0	1	405	302
540	28	406	318	0,593	0,547	603,571	2,438	0	395	310	0,37	0,549	607,255	3,083	0	1	405	302
560	29	406	320	0,593	0,546	603,763	2,486	0	396	306	0,37	0,548	608,367	3,095	0	1	405	302
580	30	408	315	0,593	0,547	603,763	2,491	0	394	324	0,37	0,549	608,367	3,114	0	1	405	302
600	31	416	299	0,592	0,547	603,763	2,551	0	395	332	0,37	0,549	608,367	3,205	0	1	405	302
620	32	419	326	0,592	0,547	603,763	2,693	0	389	312	0,369	0,549	608,367	3,102	0	1	405	302
640	33	418	309	0,592	0,547	603,763	2,531	0	393	312	0,369	0,549	608,367	3,076	0	1	405	302
660	34	417	307	0,592	0,547	603,931	2,573	0	392	311	0,369	0,549	608,681	3,094	0	1	405	302
680	35	420	309	0,592	0,547	603,931	2,457	0	393	301	0,369	0,55	608,681	3,085	0	1	405	302
700	36	405	309	0,592	0,547	603,931	2,451	0	396	313	0,369	0,55	608,681	3,136	0	1	405	302
720	37	415	309	0,592	0,548	603,931	2,55	0	394	308	0,369	0,55	608,681	3,123	0	1	405	302
740	38	420	307	0,592	0,548	603,931	2,495	0	400	324	0,369	0,55	608,681	3,195	0	1	405	302
759	39	415	308	0,592	0,548	602,506	2,515	0	400	326	0,369	0,55	608,11	3,208	0	1	405	302
779	40	402	301	0,592	0,548	602,506	2,473	0	393	309	0,37	0,55	608,11	3,146	0	1	405	302
799	41	413	299	0,592	0,548	602,506	2,522	0	389	306	0,37	0,55	608,11	3,135	0	1	405	302
819	42	413	299	0,592	0,548	602,506	2,503	0	401	311	0,37	0,55	608,11	3,103	0	1	405	302
839	43	411	308	0,592	0,548	602,506	2,533	0	401	318	0,369	0,55	608,11	3,281	0	1	405	302
859	44	411	308	0,592	0,548	602,908	2,531	0	402	317	0,369	0,55	609,226	3,285	0	1	405	302
879	45	-800	-600	0,369	0,55	-1	-1	4	397	301	0,369	0,55	609,226	3,162	0	1	405	302
899	46	415	302	0,592	0,548	602,908	2,525	0	405	305	0,369	0,55	609,226	3,233	0	1	405	302
919	47	418	325	0,591	0,548	602,908	2,684	0	399	311	0,369	0,55	609,226	3,296	0	1	405	302
939	48	-800	-600	0,369	0,55	-1	-1	4	404	317	0,369	0,55	609,226	3,285	0	1	405	302
959	49	-800	-600	0,592	0,548	-1	-1	4	402	322	0,369	0,55	609,175	3,273	0	1	405	302
979	50	410	296	0,592	0,548	604,49	2,621	0	406	296	0,369	0,55	609,175	3,166	0	1	405	302
999	51	403	294	0,592	0,548	604,49	2,636	0	407	291	0,369	0,55	609,175	3,283	0	1	405	302
1019	52	-800	-600	0,369	0,55	-1	-1	4	398	303	0,369	0,55	609,175	3,31	0	1	405	302
1039	53	413	309	0,592	0,548	604,49	2,7	0	398	298	0,369	0,55	609,175	3,303	0	1	405	302
1058	54	413	311	0,592	0,548	602,833	2,692	0	399	300	0,369	0,55	607,923	3,289	0	1	405	302
1078	55	411	296	0,592	0,548	602,833	2,68	0	401	297	0,369	0,55	607,923	3,328	0	1	405	302
1098	56	409	304	0,592	0,548	602,833	2,735	0	405	296	0,369	0,55	607,923	3,346	0	1	405	302
1118	57	414	306	0,592	0,548	602,833	2,68	0	412	302	0,369	0,55	607,923	3,435	0	1	405	302
1138	58	410	300	0,592	0,548	602,833	2,762	0	413	310	0,369	0,55	607,923	3,389	0	1	405	302
1158	59	411	302	0,591	0,548	604,731	2,761	0	415	309	0,368	0,55	609,829	3,435	0	1	405	302
1178	60	415	298	0,591	0,548	604,731	2,764	0	409	301	0,368	0,55	609,829	3,391	0	1	405	302
1198	61	408	295	0,591	0,548	604,731	2,655	0	413	296	0,368	0,55	609,829	3,382	0	1	405	302
1218	62	403	310	0,591	0,548	604,731	2,725	0	407	298	0,368	0,55	609,829	3,42	0	1	405	302
1238	63	410	300	0,591	0,548	604,731	2,753	0	409	302	0,368	0,55	609,829	3,449	0	1	405	302
1258	64	408	303	0,591	0,548	603,782	2,711	0	410	300	0,368	0,55	609,753	3,458	0	1	405	302
1278	65	412	294	0,591	0,548	603,782	2,762	0	406	309	0,369	0,551	609,753	3,507	0	1	405	302
1298	66	411	308	0,592	0,549	603,782	2,771	0	417	291	0,369	0,551	609,753	3,447	0	1	405	302
1318	67	415	301	0,591	0,549	603,782	2,763	0	413	299	0,369	0,551	609,753	3,413	0	1	405	302
1338	68	410	301	0,591	0,549	603,782	2,795	0	403	299	0,369	0,551	609,753	3,496	0	1	405	302
1358	69	411	303	0,591	0,548	602,188	2,793	0	407	299	0,368	0,551	609,849	3,458	0	1	405	302
1377	70	-800	-600	0,368	0,551	-1	-1	4	404	286	0,368	0,551	609,849	3,478	0	1	405	302
1398	71	409	300	0,591	0,549	602,188	2,852	0	412	299	0,368	0,551	609,849	3,474	0	1	405	302
1417	72	413	300	0,591	0,549	602,188	2,832	0	412	304	0,368	0,551	609,849	3,491	0	1	405	302
1437	73	412	293	0,591	0,549	602,188	2,862	0	418	303	0,368	0,551	609,849	3,582	0	1	405	302
1457	74	411	290	0,591	0,548	603,22	2,863	0	420	301	0,368	0,551	610,493	3,597	0	1	405	302
1477	75	405	299	0,591	0,549	603,22	2,944	0	409	298	0,368	0,551	610,493	3,604	0	1	405	302
1497	76	409	305	0,591	0,549	603,22	2,907	0	404	304	0,368	0,551	610,493	3,568	0	1	405	302
1517	77	410	300	0,591	0,549	603,22	2,927	0	407	299	0,368	0,551	610,493	3,61	0	1	405	302
1537	78	409	300	0,591	0,549	603,22	2,945	0	407	299	0,368	0,551	610,493	3,58	0	1	405	302
1557	79	409	300	0,591	0,549	603,182	2,932	0	407	301	0,368	0,551	610,585	3,599	0	1	405	302
1577	80	406	289	0,591	0,549	603,182	2,967	0	418	298	0,368	0,552	610,585	3,61	0	1	405	302
1597	81	410	294	0,591	0,549	603,182	2,973	0	412	300	0,368	0,552	610,585	3,707	0	1	405	302
1617	82	410	293	0,591	0,549	603,182	3,02	0	416	309	0,368	0,552	610,585	3,662	0	1	405	302
1637	83	410	298	0,59	0,549	603,182	3,036	0	415	305	0,367	0,552	610,585	3,723	0	1	405	302
1657	84	410	299	0,59	0,549	602,995	3,052	0	412	312	0,367	0,551	607,982	3,698	0	1	405	302
1677	85	407	296	0,59	0,549	602,995	2,997	0	424	300	0,367	0,552	607,982	3,736	0	1	405	302
1696	86	411	297	0,59	0,549	602,995	3,072	0	421	303	0,367	0,552	607,982	3,793	0	1	405	302
1716	87	407	301	0,59	0,549	602,995	3,031	0	417	295	0,367	0,552	607,982	3,768	0	1	405	302
1736	88	411	292	0,59	0,549	602,995	3,122	0	424	305	0,367	0,552	607,982	3,823	0	1	405	302
1756	89	410	290	0,59	0,549	605,509	3,137	0	421	302	0,367	0,552	609,889	3,837	0	1	405	302
1776	90	408	288	0,59	0,549	605,509	3,085	0	421	303	0,367	0,552	609,889	3,821	0	1	405	302
1796	91	408	290	0,59	0,549	605,509	3,115	0	422	298	0,367	0,552	609,889	3,809	0	1	405	302
1816	92	406	297	0,59	0,549	605,509	3,117	0	427	299	0,367	0,552	609,889	3,829	0	1	405	302
1836	93	403	293	0,59	0,549	605,509	3,126	0	420	305	0,367	0,552	609,889	3,859	0	1	405	302
1856	94	402	299	0,59	0,549	603,085	3,119	0	422	305	0,367	0,552	607,613	3,847	0	1	405	302
1876	95	-800	-600	0,368	0,552	-1	-1	4	426	306	0,368	0,552	607,613	3,841	0	1	405	302
1896	96	410	293	0,59	0,55	603,085	3,122	0	421	308	0,368	0,553	607,613	3,834	0	1	405	302
1916	97	412	294	0,59	0,55	603,085	3,146	0	422	306	0,367	0,553	607,613	3,816	0	1	405	302
1936	98	416	298	0,59	0,55	603,085	3,084	0	426	296	0,367	0,553	607,613	3,858	0	1	405	302
1956	99	418	300	0,59	0,549	602,767	3,078	0	424	292	0,367	0,552	610,685	3,87	0	1	405	302
1975	100	402	297	0,59	0,55	602,767	3,14	0	421	291	0,367	0,553	610,685	3,859	0	1	405	302
1995	101	406	292	0,59	0,55	602,767	3,216	0	423	303	0,367	0,553	610,685	3,895	0	1	405	302
2015	102	474	311	0,588	0,55	602,767	3,102	0	511	324	0,365	0,553	610,685	3,9	0
2035	103	533	330	0,587	0,55	602,767	3,081	0	552	324	0,364	0,554	610,685	3,87	0
2055	104	565	330	0,587	0,55	606,341	3,104	0	590	330	0,364	0,554	606,597	3,865	0	2	540	340
2075	105	-800	-600	0,364	0,554	-1	-1	4	557	342	0,364	0,554	606,597	3,838	0	2	540	340
2095	106	539	327	0,587	0,55	606,341	3,086	0	560	335	0,363	0,554	606,597	3,86	0	2	540	340
2115	107	534	328	0,587	0,55	606,341	3,101	0	559	324	0,363	0,555	606,597	3,822	0	2	540	340
2135	108	539	316	0,587	0,551	606,341	3,123	0	551	329	0,363	0,555	606,597	3,834	0	2	540	340
2157	109	536	316	0,587	0,55	603,066	3,125	0	553	322	0,363	0,554	607,853	3,843	0	2	540	340
2175	110	539	334	0,587	0,551	603,066	3,106	0	557	344	0,363	0,555	607,853	3,865	0	2	540	340
2195	111	543	321	0,587	0,551	603,066	3,098	0	561	327	0,363	0,555	607,853	3,779	0	2	540	340
2215	112	536	325	0,587	0,551	603,066	3,14	0	555	352	0,363	0,555	607,853	3,794	0	2	540	340
2235	113	538	327	0,587	0,551	603,066	3,075	0	553	341	0,363	0,555	607,853	3,769	0	2	540	340
2254	114	539	326	0,587	0,551	605,678	3,092	0	552	341	0,363	0,555	606,195	3,761	0	2	540	340
2274	115	539	314	0,587	0,551	605,678	3,121	0	550	347	0,363	0,555	606,195	3,75	0	2	540	340
2294	116	538	319	0,587	0,551	605,678	3,101	0	557	337	0,363	0,555	606,195	3,735	0	2	540	340
2314	117	538	322	0,587	0,551	605,678	3,01	0	552	336	0,363	0,555	606,195	3,715	0	2	540	340
2334	118	537	325	0,587	0,551	605,678	3,064	0	551	341	0,363	0,555	606,195	3,754	0	2	540	340
2354	119	537	329	0,587	0,551	604,612	3,015	0	554	341	0,363	0,555	606,588	3,744	0	2	540	340
2374	120	538	322	0,587	0,551	604,612	3,076	0	548	341	0,363	0,555	606,588	3,651	0	2	540	340
2394	121	534	326	0,587	0,551	604,612	3,044	0	544	347	0,363	0,555	606,588	3,694	0	2	540	340
2414	122	543	324	0,587	0,551	604,612	2,941	0	549	342	0,363	0,555	606,588	3,722	0	2	540	340
2434	123	541	323	0,587	0,551	604,612	2,943	0	552	337	0,363	0,555	606,588	3,695	0	2	540	340
2454	124	542	323	0,586	0,551	605,739	2,95	0	553	337	0,363	0,555	608,521	3,716	0	2	540	340
2474	125	540	325	0,586	0,551	605,739	3,027	0	545	335	0,363	0,555	608,521	3,698	0	2	540	340
2494	126	532	344	0,586	0,552	605,739	2,991	0	542	355	0,363	0,556	608,521	3,669	0	2	540	340
2514	127	532	332	0,586	0,552	605,739	3,067	0	543	352	0,363	0,556	608,521	3,74	0	2	540	340
2534	128	536	344	0,586	0,552	605,739	3,042	0	542	354	0,363	0,556	608,521	3,713	0	2	540	340
2553	129	530	344	0,586	0,551	602,929	3,031	0	542	353	0,363	0,555	608,278	3,716	0	2	540	340
2570								5							5				Keyboard	3	39	0	Right
2573	130	529	340	0,586	0,552	602,929	3,024	0	538	349	0,363	0,556	608,278	3,752	0	2	540	340
2593	131	538	339	0,586	0,552	602,929	2,974	0	541	365	0,363	0,556	608,278	3,682	0	2	540	340
2613	132	528	342	0,586	0,552	602,929	3,008	0	541	352	0,363	0,556	608,278	3,649	0	2	540	340
2633	133	534	341	0,586	0,552	602,929	2,936	0	542	358	0,363	0,556	608,278	3,658	0	2	540	340
2653	134	537	339	0,586	0,552	604,726	2,943	0	543	362	0,363	0,556	609,489	3,675	0	2	540	340
2673	135	532	342	0,587	0,552	604,726	3,044	0	546	348	0,363	0,556	609,489	3,588	0	2	540	340
2693	136	529	335	0,587	0,552	604,726	2,986	0	545	349	0,363	0,556	609,489	3,676	0	2	540	340
2713	137	532	341	0,587	0,552	604,726	3,003	0	547	354	0,363	0,556	609,489	3,66	0	2	540	340
2733	138	524	350	0,587	0,552	604,726	3,057	0	548	363	0,363	0,556	609,489	3,667	0	2	540	340
2753	139	523	347	0,587	0,552	605,821	3,039	0	547	369	0,363	0,556	606,826	3,643	0	2	540	340
2773	140	529	342	0,587	0,552	605,821	2,972	0	545	357	0,363	0,556	606,826	3,692	0	2	540	340
2793	141	533	344	0,587	0,552	605,821	3,019	0	546	359	0,363	0,556	606,826	3,724	0	2	540	340
2813	142	533	335	0,586	0,552	605,821	3,028	0	542	350	0,363	0,556	606,826	3,7	0	2	540	340
2832	143	530	348	0,586	0,552	605,821	2,978	0	547	344	0,363	0,557	606,826	3,638	0	2	540	340
2852	144	532	347	0,587	0,552	605,329	3,002	0	546	341	0,363	0,556	607,219	3,646	0	2	540	340
2872	145	531	343	0,587	0,552	605,329	2,958	0	540	361	0,363	0,556	607,219	3,692	0	2	540	340
2892	146	530	342	0,587	0,552	605,329	2,97	0	537	365	0,363	0,556	607,219	3,685	0	2	540	340
2912	147	527	340	0,587	0,552	605,329	2,973	0	542	374	0,363	0,556	607,219	3,675	0	2	540	340
2932	148	529	341	0,587	0,553	605,329	2,987	0	538	352	0,363	0,556	607,219	3,606	0	2	540	340
2953	149	527	342	0,587	0,552	603,106	2,984	0	540	355	0,363	0,556	607,409	3,594	0	2	540	340
2972	150	527	333	0,587	0,553	603,106	2,931	0	534	350	0,363	0,556	607,409	3,648	0	2	540	340
2992	151	524	325	0,587	0,553	603,106	2,893	0	531	345	0,363	0,557	607,409	3,656	0	2	540	340
3012	152	529	339	0,587	0,553	603,106	2,983	0	538	343	0,363	0,557	607,409	3,621	0	2	540	340
3032	153	531	338	0,587	0,553	603,106	2,975	0	539	349	0,363	0,557	607,409	3,643	0	2	540	340
3052	154	532	334	0,587	0,553	605,114	2,977	0	540	346	0,363	0,556	607,609	3,639	0	2	540	340
3072	155	522	337	0,587	0,553	605,114	2,98	0	543	340	0,363	0,557	607,609	3,625	0	2	540	340
3073								5							5				ShowAVI	8	0	0	single.avi
3092	156	433	351	0,588	0,553	605,114	2,996	0	467	355	0,365	0,557	607,609	3,64	0
3112	157	330	377	0,589	0,553	605,114	3,014	0	364	365	0,367	0,557	607,609	3,634	0
3132	158	236	392	0,591	0,554	605,114	3,005	0	261	406	0,369	0,557	607,609	3,644	0
3151	159	144	410	0,591	0,553	599,896	2,989	0	169	418	0,369	0,556	608,901	3,651	0
3171	160	-800	-600	0,369	0,556	-1	-1	4	232	398	0,369	0,556	608,901	3,551	0	3	243	405
3191	161	250	400	0,591	0,554	599,896	2,929	0	241	409	0,369	0,557	608,901	3,706	0	3	243	405
3211	162	243	408	0,592	0,554	599,896	3,004	0	242	390	0,369	0,557	608,901	3,592	0	3	243	405
3231	163	241	399	0,592	0,554	599,896	2,908	0	243	401	0,37	0,557	608,901	3,614	0	3	243	405
3251	164	239	403	0,592	0,554	599,2	2,923	0	243	401	0,37	0,556	609,927	3,674	0	3	243	405
3271	165	-800	-600	0,37	0,556	-1	-1	4	244	407	0,37	0,556	609,927	3,678	0	3	243	405
3291	166	237	401	0,593	0,555	599,2	2,989	0	249	410	0,37	0,556	609,927	3,642	0	3	243	405
3311	167	240	402	0,593	0,555	599,2	2,95	0	246	409	0,371	0,556	609,927	3,603	0	3	243	405
3331	168	245	410	0,593	0,555	599,2	2,932	0	247	413	0,371	0,556	609,927	3,632	0	3	243	405
3351	169	248	412	0,593	0,555	600,796	2,922	0	246	415	0,371	0,556	608,834	3,609	0	3	243	405
3371	170	-800	-600	0,371	0,556	-1	-1	4	247	408	0,371	0,556	608,834	3,645	0	3	243	405
3391	171	241	397	0,593	0,555	600,796	2,963	0	250	413	0,371	0,556	608,834	3,653	0	3	243	405
3411	172	237	408	0,593	0,555	600,796	2,986	0	247	408	0,371	0,556	608,834	3,631	0	3	243	405
3430	173	232	395	0,593	0,555	600,796	2,986	0	247	410	0,371	0,556	608,834	3,641	0	3	243	405
3450	174	229	399	0,593	0,555	598,794	2,976	0	248	411	0,37	0,556	608,148	3,635	0	3	243	405
3470	175	236	397	0,593	0,555	598,794	2,955	0	243	417	0,37	0,556	608,148	3,647	0	3	243	405
3490	176	254	404	0,593	0,555	598,794	2,917	0	243	407	0,37	0,556	608,148	3,545	0	3	243	405
3510	177	239	409	0,593	0,555	598,794	2,927	0	249	405	0,37	0,556	608,148	3,549	0	3	243	405
3530	178	284	340	0,591	0,554	598,794	2,841	0	305	348	0,369	0,555	608,148	3,528	0
3550	179	288	336	0,59	0,553	602,495	2,844	0	311	334	0,368	0,553	610	3,534	0
3570	180	335	270	0,59	0,553	602,495	2,929	0	346	279	0,368	0,554	610	3,55	0	4	339	283
3590	181	339	278	0,59	0,553	602,495	2,88	0	329	281	0,368	0,554	610	3,516	0	4	339	283
3610	182	343	287	0,59	0,553	602,495	2,962	0	339	277	0,367	0,554	610	3,503	0	4	339	283
3630	183	340	281	0,59	0,553	602,495	2,883	0	340	290	0,367	0,554	610	3,581	0	4	339	283
3650	184	342	285	0,59	0,553	602,208	2,909	0	341	292	0,367	0,554	608,811	3,557	0	4	339	283
3670	185	333	271	0,59	0,553	602,208	2,826	0	337	293	0,367	0,554	608,811	3,535	0	4	339	283
3690	186	337	279	0,59	0,553	602,208	2,824	0	350	282	0,367	0,554	608,811	3,415	0	4	339	283
3711	187	335	283	0,59	0,553	602,208	2,841	0	337	284	0,367	0,554	608,811	3,458	0	4	339	283
3730	188	340	284	0,59	0,553	602,208	2,811	0	342	293	0,368	0,554	608,811	3,401	0	4	339	283
3749	189	340	287	0,59	0,553	601,414	2,81	0	345	289	0,368	0,554	608,3	3,408	0	4	339	283
3769	190	350	297	0,591	0,554	601,414	2,821	0	333	278	0,368	0,555	608,3	3,367	0	4	339	283
3789	191	342	283	0,591	0,553	601,414	2,763	0	340	288	0,368	0,555	608,3	3,447	0	4	339	283
3809	192	342	288	0,591	0,553	601,414	2,817	0	328	289	0,368	0,554	608,3	3,369	0	4	339	283
3829	193	339	267	0,591	0,553	601,414	2,751	0	344	275	0,368	0,554	608,3	3,27	0	4	339	283
3849	194	340	266	0,59	0,551	599,108	2,755	0	341	284	0,368	0,552	605,348	3,266	0	4	339	283
3869	195	-800	-600	0,368	0,551	-1	-1	4	373	127	0,368	0,551	605,348	3,219	0	5	370	123
3889	196	370	129	0,589	0,551	599,108	2,609	0	366	121	0,367	0,551	605,348	3,181	0	5	370	123
3909	197	374	124	0,589	0,551	599,108	2,616	0	371	133	0,367	0,551	605,348	3,209	0	5	370	123
3929	198	374	130	0,589	0,551	599,108	2,714	0	372	126	0,367	0,551	605,348	3,224	0	5	370	123
3949	199	375	127	0,589	0,55	599,972	2,755	0	370	129	0,366	0,551	604,076	3,206	0	5	370	123
3969	200	375	121	0,589	0,55	599,972	2,722	0	377	122	0,366	0,551	604,076	3,162	0	5	370	123
3989	201	368	121	0,589	0,55	599,972	2,595	0	361	125	0,366	0,551	604,076	3,149	0	5	370	123
4008	202	373	125	0,589	0,55	599,972	2,651	0	359	123	0,366	0,551	604,076	3,107	0	5	370	123
4031	203	370	121	0,589	0,55	599,972	2,643	0	372	125	0,366	0,551	604,076	3,124	0	5	370	123
4048	204	373	120	0,589	0,549	601,11	2,639	0	363	124	0,366	0,551	604,22	3,103	0	5	370	123
4070	205	368	110	0,589	0,55	601,11	2,617	0	381	122	0,367	0,551	604,22	3,107	0	5	370	123
4088	206	-800	-600	0,367	0,552	-1	-1	4	393	172	0,367	0,552	604,22	3,225	0
4108	207	428	373	0,588	0,553	601,11	2,582	0	432	375	0,366	0,555	604,22	3,144	0
4128	208	425	473	0,587	0,555	601,11	2,682	0	421	509	0,366	0,557	604,22	3,4	0
4148	209	425	472	0,588	0,554	603,177	2,69	0	410	618	0,366	0,557	607,358	3,449	0
4168	210	-800	-600	0,366	0,558	-1	-1	4	422	495	0,366	0,558	607,358	3,158	0	6	421	487
4188	211	421	485	0,587	0,554	603,177	2,606	0	425	489	0,365	0,558	607,358	3,165	0	6	421	487
4208	212	-800	-600	0,365	0,558	-1	-1	4	412	490	0,365	0,558	607,358	3,175	0	6	421	487
4229	213	423	491	0,587	0,554	603,177	2,735	0	423	489	0,365	0,558	607,358	3,007	0	6	421	487
4248	214	423	492	0,587	0,553	603,005	2,735	0	422	489	0,364	0,557	608,16	3,003	0	6	421	487
4269	215	425	468	0,587	0,554	603,005	2,519	0	417	479	0,365	0,558	608,16	3,295	0	6	421	487
4288	216	433	477	0,587	0,553	603,005	2,657	0	421	503	0,364	0,558	608,16	3,296	0	6	421	487
4309	217	416	494	0,587	0,553	603,005	2,704	0	423	492	0,365	0,558	608,16	3,255	0	6	421	487
4328	218	424	480	0,587	0,553	603,005	2,597	0	414	487	0,365	0,558	608,16	3,186	0	6	421	487
4348	219	423	487	0,587	0,553	602,986	2,685	0	416	497	0,365	0,558	607,853	3,166	0	6	421	487
4367	220	427	490	0,587	0,553	602,986	2,655	0	418	484	0,365	0,558	607,853	3,166	0	6	421	487
4389	221	447	408	0,587	0,552	602,986	2,527	0	458	409	0,365	0,557	607,853	3,214	0	7	447	429
4407	222	-800	-600	0,364	0,557	-1	-1	4	450	430	0,364	0,557	607,853	3,24	0	7	447	429
4429	223	448	434	0,587	0,552	602,986	2,647	0	443	451	0,364	0,556	607,853	3,185	0	7	447	429
4447	224	448	434	0,587	0,551	602,913	2,646	0	438	414	0,364	0,556	609,712	3,227	0	7	447	429
4469	225	458	411	0,587	0,551	602,913	2,575	0	450	422	0,364	0,556	609,712	3,207	0	7	447	429
4487	226	448	421	0,587	0,551	602,913	2,552	0	439	423	0,364	0,556	609,712	3,17	0	7	447	429
4508	227	457	418	0,587	0,551	602,913	2,609	0	441	436	0,364	0,556	609,712	3,297	0	7	447	429
4527	228	452	421	0,587	0,552	602,913	2,531	0	448	435	0,364	0,556	609,712	3,225	0	7	447	429
4549	229	449	420	0,587	0,551	602,861	2,542	0	442	435	0,364	0,556	608,289	3,232	0	7	447	429
4567	230	445	425	0,587	0,552	602,861	2,69	0	446	425	0,364	0,557	608,289	3,248	0	7	447	429
4589	231	444	430	0,587	0,552	602,861	2,747	0	443	427	0,364	0,557	608,289	3,291	0	7	447	429
4607	232	459	422	0,587	0,552	602,861	2,609	0	442	442	0,364	0,557	608,289	3,287	0	7	447	429
4628	233	451	433	0,587	0,553	602,861	2,736	0	441	439	0,364	0,557	608,289	3,36	0	7	447	429
4646	234	454	430	0,587	0,552	603,252	2,688	0	441	436	0,364	0,557	608,987	3,386	0	7	447	429
4666	235	458	440	0,587	0,553	603,252	2,661	0	432	437	0,364	0,557	608,987	3,391	0	7	447	429
4686	236	462	430	0,587	0,553	603,252	2,586	0	443	424	0,364	0,557	608,987	3,242	0	7	447	429
4706	237	451	432	0,587	0,553	603,252	2,775	0	448	439	0,364	0,557	608,987	3,282	0	7	447	429
4726	238	449	443	0,587	0,553	603,252	2,579	0	440	439	0,364	0,557	608,987	3,214	0	7	447	429
4746	239	446	438	0,587	0,553	605,052	2,647	0	441	435	0,364	0,556	610,134	3,224	0	7	447	429
4766	240	467	408	0,587	0,553	605,052	2,542	0	440	424	0,364	0,557	610,134	3,237	0	7	447	429
4786	241	444	407	0,587	0,553	605,052	2,67	0	442	435	0,364	0,556	610,134	3,239	0	7	447	429
4806	242	-800	-600	0,366	0,554	-1	-1	4	396	279	0,366	0,554	610,134	3,163	0
4826	243	356	220	0,589	0,55	605,052	2,658	0	352	229	0,367	0,552	610,134	3,284	0	8	357	229
4846	244	356	225	0,589	0,55	601,653	2,643	0	335	182	0,367	0,552	608,211	3,26	0	8	357	229
4866	245	-800	-600	0,367	0,552	-1	-1	4	350	222	0,367	0,552	608,211	3,264	0	8	357	229
4886	246	368	229	0,589	0,55	601,653	2,683	0	353	226	0,367	0,552	608,211	3,217	0	8	357	229
4906	247	-800	-600	0,367	0,552	-1	-1	4	353	227	0,367	0,552	608,211	3,24	0	8	357	229
4926	248	364	236	0,59	0,55	601,653	2,618	0	353	221	0,367	0,551	608,211	3,286	0	8	357	229
4945	249	364	237	0,59	0,55	601,234	2,616	0	353	227	0,367	0,551	605,991	3,258	0	8	357	229
4965	250	-800	-600	0,367	0,551	-1	-1	4	351	240	0,367	0,551	605,991	3,288	0	8	357	229
4985	251	354	217	0,59	0,55	601,234	2,678	0	354	227	0,367	0,551	605,991	3,298	0	8	357	229
5005	252	360	231	0,59	0,55	601,234	2,652	0	356	241	0,367	0,551	605,991	3,302	0	8	357	229
5025	253	-800	-600	0,367	0,551	-1	-1	4	357	230	0,367	0,551	605,991	3,271	0	8	357	229
5045	254	-800	-600	0,59	0,55	-1	-1	4	359	236	0,367	0,551	606,317	3,278	0	8	357	229
5065	255	366	236	0,59	0,55	601,127	2,656	0	354	230	0,367	0,551	606,317	3,275	0	8	357	229
5085	256	370	232	0,59	0,55	601,127	2,588	0	355	230	0,367	0,551	606,317	3,272	0	8	357	229
5105	257	370	234	0,59	0,549	601,127	2,636	0	361	236	0,367	0,55	606,317	3,255	0	8	357	229
5125	258	359	231	0,59	0,549	601,127	2,632	0	359	227	0,367	0,549	606,317	3,237	0	8	357	229
5145	259	361	233	0,59	0,548	600,014	2,623	0	362	230	0,368	0,548	605,504	3,223	0	8	357	229
5165	260	-800	-600	0,368	0,546	-1	-1	4	359	118	0,368	0,546	605,504	3,191	0	9	357	108
5185	261	358	105	0,59	0,546	600,014	2,674	0	357	97	0,368	0,546	605,504	3,215	0	9	357	108
5205	262	-800	-600	0,368	0,545	-1	-1	4	360	101	0,368	0,545	605,504	3,217	0	9	357	108
5224	263	358	120	0,591	0,544	600,014	2,675	0	348	106	0,368	0,544	605,504	3,199	0	9	357	108
5244	264	359	122	0,591	0,543	599,008	2,671	0	347	97	0,369	0,543	604,693	3,208	0	9	357	108
5264	265	370	116	0,592	0,543	599,008	2,586	0	349	103	0,369	0,543	604,693	3,26	0	9	357	108
5284	266	356	114	0,592	0,542	599,008	2,614	0	353	96	0,37	0,542	604,693	3,159	0	9	357	108
5304	267	353	114	0,592	0,542	599,008	2,569	0	365	106	0,37	0,542	604,693	3,23	0	9	357	108
5324	268	-800	-600	0,37	0,541	-1	-1	4	355	107	0,37	0,541	604,693	3,215	0	9	357	108
5344	269	-800	-600	0,593	0,54	-1	-1	4	360	110	0,371	0,54	602,37	3,188	0	9	357	108
5364	270	-800	-600	0,372	0,54	-1	-1	4	357	101	0,372	0,54	602,37	3,207	0	9	357	108
5384	271	366	119	0,594	0,541	596,902	2,556	0	359	109	0,372	0,539	602,37	3,253	0	9	357	108
5404	272	-800	-600	0,373	0,538	-1	-1	4	359	99	0,373	0,538	602,37	3,299	0	9	357	108
5424	273	357	118	0,595	0,54	596,902	2,647	0	360	109	0,373	0,537	602,37	3,244	0	9	357	108
5444	274	356	112	0,596	0,538	599,83	2,66	0	359	103	0,373	0,536	604,03	3,265	0	9	357	108
5464	275	348	117	0,596	0,538	599,83	2,637	0	368	118	0,374	0,536	604,03	3,309	0	9	357	108
5484	276	-800	-600	0,373	0,537	-1	-1	4	480	278	0,373	0,537	604,03	3,467	0
5504	277	538	400	0,592	0,54	599,83	2,611	0	538	401	0,371	0,539	604,03	3,36	0
5523	278	-800	-600	0,37	0,539	-1	-1	4	555	445	0,37	0,539	604,03	3,39	0
5543	279	-800	-600	0,591	0,538	-1	-1	4	574	486	0,37	0,538	607,509	3,468	0
5563	280	555	429	0,591	0,538	606,987	2,685	0	562	437	0,369	0,538	607,509	3,461	0	10	556	440
5583	281	554	419	0,59	0,537	606,987	2,659	0	578	442	0,368	0,537	607,509	3,461	0	10	556	440
5603	282	-800	-600	0,367	0,537	-1	-1	4	566	431	0,367	0,537	607,509	3,462	0	10	556	440
5623	283	553	412	0,588	0,535	606,987	2,686	0	559	457	0,366	0,536	607,509	3,44	0	10	556	440
5643	284	552	413	0,588	0,533	605,678	2,681	0	564	458	0,365	0,535	607,935	3,441	0	10	556	440
5663	285	-800	-600	0,365	0,535	-1	-1	4	573	438	0,365	0,535	607,935	3,431	0	10	556	440
5683	286	547	434	0,587	0,53	605,678	2,757	0	563	460	0,364	0,534	607,935	3,42	0	10	556	440
5703	287	546	436	0,586	0,529	605,678	2,777	0	554	434	0,364	0,534	607,935	3,425	0	10	556	440
5723	288	555	437	0,586	0,528	605,678	2,844	0	557	467	0,364	0,533	607,935	3,513	0	10	556	440
5743	289	557	439	0,586	0,527	605,29	2,878	0	559	462	0,363	0,533	607,413	3,513	0	10	556	440
5763	290	550	434	0,585	0,527	605,29	2,799	0	545	456	0,363	0,533	607,413	3,582	0	10	556	440
5783	291	550	434	0,585	0,527	605,29	2,829	0	551	444	0,362	0,534	607,413	3,572	0	10	556	440
5802	292	551	431	0,584	0,528	605,29	2,856	0	553	459	0,362	0,534	607,413	3,555	0	10	556	440
5822	293	549	424	0,584	0,529	605,29	2,834	0	553	467	0,362	0,535	607,413	3,64	0	10	556	440
5842	294	550	421	0,584	0,529	606,334	2,849	0	553	465	0,362	0,536	608,098	3,64	0	10	556	440
5862	295	-800	-600	0,362	0,537	-1	-1	4	562	449	0,362	0,537	608,098	3,662	0	10	556	440
5882	296	558	417	0,584	0,53	606,334	2,867	0	560	450	0,362	0,537	608,098	3,555	0	10	556	440
5902	297	547	425	0,584	0,531	606,334	2,874	0	551	451	0,362	0,537	608,098	3,568	0	10	556	440
5922	298	589	443	0,584	0,531	606,334	2,761	0	616	442	0,361	0,538	608,098	3,621	0	11	605	444
5942	299	596	454	0,584	0,532	606,656	2,73	0	616	443	0,361	0,538	607,663	3,564	0	11	605	444
5962	300	-800	-600	0,361	0,539	-1	-1	4	608	447	0,361	0,539	607,663	3,621	0	11	605	444
5982	301	604	441	0,584	0,533	606,656	2,854	0	605	461	0,361	0,54	607,663	3,663	0	11	605	444
6002	302	599	438	0,584	0,534	606,656	2,858	0	621	464	0,361	0,541	607,663	3,671	0	11	605	444
6022	303	601	445	0,584	0,534	606,656	2,907	0	608	459	0,361	0,541	607,663	3,744	0	11	605	444
6042	304	598	444	0,584	0,535	607,067	2,928	0	610	459	0,361	0,541	607,056	3,77	0	11	605	444
6062	305	-800	-600	0,361	0,542	-1	-1	4	622	451	0,361	0,542	607,056	3,629	0	11	605	444
6082	306	605	431	0,584	0,535	607,067	2,954	0	612	442	0,362	0,542	607,056	3,661	0	11	605	444
6102	307	607	434	0,584	0,536	607,067	2,852	0	598	457	0,362	0,543	607,056	3,604	0	11	605	444
6121	308	600	445	0,584	0,536	607,067	3,05	0	-800	-600	0,584	0,536	-1	-1	4	11	605	444
6141	309	599	451	0,584	0,536	606,636	3,047	0	-800	-600	0,361	0,543	-1	-1	4	11	605	444
6161	310	-800	-600	0,362	0,544	-1	-1	4	619	458	0,362	0,544	606,998	3,602	0	11	605	444
6181	311	600	424	0,585	0,537	606,636	2,896	0	607	441	0,362	0,544	606,998	3,604	0	11	605	444
6201	312	596	416	0,585	0,537	606,636	2,899	0	608	443	0,362	0,544	606,998	3,605	0	11	605	444
6221	313	599	423	0,585	0,537	606,636	2,89	0	605	442	0,362	0,544	606,998	3,649	0	11	605	444
6241	314	597	419	0,585	0,538	607,473	2,893	0	604	443	0,362	0,544	606,08	3,65	0	11	605	444
6261	315	-800	-600	0,362	0,545	-1	-1	4	591	448	0,362	0,545	606,08	3,645	0	11	605	444
6281	316	580	402	0,585	0,539	607,473	2,829	0	595	434	0,362	0,545	606,08	3,515	0
6301	317	581	415	0,585	0,539	607,473	2,918	0	595	429	0,362	0,545	606,08	3,564	0
6321	318	543	394	0,586	0,539	607,473	2,923	0	540	401	0,363	0,545	606,08	3,528	0	12	512	398
6341	319	529	398	0,586	0,539	604,053	2,913	0	539	387	0,364	0,545	608,589	3,562	0	12	512	398
6361	320	-800	-600	0,363	0,545	-1	-1	4	511	394	0,363	0,545	608,589	3,557	0	12	512	398
6381	321	519	398	0,586	0,539	604,053	2,959	0	513	414	0,363	0,546	608,589	3,574	0	12	512	398
6400	322	523	384	0,585	0,539	604,053	2,858	0	505	406	0,363	0,546	608,589	3,575	0	12	512	398
6421	323	517	405	0,585	0,539	604,053	2,921	0	511	395	0,362	0,546	608,589	3,56	0	12	512	398
6440	324	517	403	0,585	0,539	603,58	2,873	0	511	402	0,362	0,546	610,143	3,578	0	12	512	398
6460	325	-800	-600	0,362	0,546	-1	-1	4	501	411	0,362	0,546	610,143	3,632	0	12	512	398
6480	326	513	389	0,584	0,539	603,58	2,878	0	510	394	0,362	0,547	610,143	3,448	0	12	512	398
6500	327	506	388	0,584	0,54	603,58	2,87	0	510	399	0,361	0,547	610,143	3,55	0	12	512	398
6520	328	508	392	0,584	0,54	603,58	2,873	0	510	400	0,362	0,547	610,143	3,546	0	12	512	398
6540	329	510	390	0,585	0,54	606,055	2,886	0	510	403	0,362	0,548	608,637	3,534	0	12	512	398
6560	330	405	438	0,586	0,542	606,055	2,954	0	405	450	0,364	0,549	608,637	3,572	0	13	385	434
6580	331	401	440	0,587	0,542	606,055	2,911	0	402	464	0,365	0,549	608,637	3,659	0	13	385	434
6600	332	407	434	0,587	0,542	606,055	2,905	0	410	449	0,365	0,549	608,637	3,519	0	13	385	434
6620	333	394	436	0,587	0,543	606,055	2,941	0	391	448	0,365	0,549	608,637	3,558	0	13	385	434
6640	334	393	437	0,588	0,542	604,369	2,909	0	391	450	0,366	0,549	608,748	3,566	0	13	385	434
6660	335	405	444	0,588	0,543	604,369	2,884	0	387	448	0,366	0,549	608,748	3,563	0	13	385	434
6680	336	400	442	0,589	0,543	604,369	2,92	0	397	446	0,366	0,549	608,748	3,577	0	13	385	434
6700	337	400	433	0,589	0,543	604,369	2,839	0	396	434	0,366	0,549	608,748	3,498	0	13	385	434
6719	338	403	435	0,589	0,543	604,369	2,925	0	400	448	0,366	0,549	608,748	3,592	0	13	385	434
6739	339	401	437	0,588	0,543	603,487	2,895	0	401	444	0,366	0,549	608,462	3,569	0	13	385	434
6759	340	401	426	0,588	0,543	603,487	2,799	0	399	453	0,366	0,55	608,462	3,606	0	13	385	434
6779	341	404	435	0,587	0,543	603,487	2,897	0	403	438	0,365	0,55	608,462	3,511	0	13	385	434
6799	342	397	428	0,587	0,543	603,487	2,819	0	393	448	0,365	0,55	608,462	3,542	0	13	385	434
6819	343	401	430	0,587	0,543	603,487	2,946	0	402	439	0,365	0,55	608,462	3,478	0	13	385	434
6839	344	401	434	0,587	0,543	603,487	2,936	0	398	442	0,364	0,55	610	3,486	0	13	385	434
6859	345	403	426	0,586	0,543	603,487	2,865	0	394	444	0,364	0,551	610	3,58	0	13	385	434
6879	346	398	429	0,587	0,543	603,487	2,878	0	397	433	0,364	0,551	610	3,531	0	13	385	434
6899	347	402	428	0,587	0,544	603,487	2,868	0	407	441	0,364	0,551	610	3,547	0	13	385	434
6919	348	402	440	0,587	0,544	603,487	2,93	0	399	438	0,365	0,551	610	3,604	0	13	385	434
6939	349	402	442	0,587	0,544	604,048	2,941	0	403	434	0,365	0,551	609,252	3,581	0	13	385	434
6959	350	378	419	0,588	0,544	604,048	2,858	0	387	428	0,366	0,551	609,252	3,493	0	13	385	434
6979	351	376	420	0,588	0,544	604,048	2,871	0	366	442	0,366	0,551	609,252	3,505	0	13	385	434
6999	352	373	425	0,589	0,545	604,048	2,896	0	378	437	0,367	0,551	609,252	3,569	0	13	385	434
7019	353	371	419	0,589	0,545	604,048	2,927	0	374	436	0,367	0,551	609,252	3,526	0	13	385	434
7038	354	370	422	0,589	0,545	603,054	2,942	0	380	434	0,367	0,551	611,52	3,568	0	13	385	434
7058	355	379	420	0,589	0,545	603,054	2,929	0	376	428	0,367	0,551	611,52	3,499	0	13	385	434
7078	356	381	438	0,589	0,545	603,054	2,947	0	375	439	0,367	0,552	611,52	3,583	0	13	385	434
7098	357	386	428	0,589	0,545	603,054	2,956	0	376	427	0,367	0,552	611,52	3,479	0	13	385	434
7118	358	376	428	0,589	0,545	603,054	2,933	0	384	425	0,367	0,552	611,52	3,535	0	13	385	434
7138	359	378	427	0,588	0,544	603,328	2,946	0	385	429	0,366	0,552	609,327	3,542	0	13	385	434
7158	360	378	431	0,588	0,545	603,328	2,888	0	379	442	0,366	0,552	609,327	3,613	0	13	385	434
7178	361	380	433	0,588	0,545	603,328	2,968	0	375	447	0,365	0,552	609,327	3,55	0	13	385	434
7198	362	366	420	0,587	0,544	603,328	2,899	0	378	451	0,365	0,552	609,327	3,558	0	13	385	434
7218	363	378	417	0,587	0,544	603,328	2,905	0	373	447	0,365	0,553	609,327	3,571	0	13	385	434
7238	364	376	413	0,587	0,544	604,379	2,915	0	373	449	0,365	0,552	608,593	3,577	0	13	385	434
7258	365	376	423	0,587	0,544	604,379	2,858	0	383	435	0,365	0,553	608,593	3,44	0	13	385	434
7278	366	376	429	0,587	0,545	604,379	2,866	0	383	437	0,365	0,553	608,593	3,489	0	13	385	434
7298	367	378	430	0,587	0,545	604,379	2,91	0	376	442	0,365	0,553	608,593	3,491	0	13	385	434
7317	368	380	428	0,587	0,545	604,379	2,949	0	371	446	0,365	0,553	608,593	3,564	0	13	385	434
7337	369	381	427	0,587	0,545	605,047	2,975	0	368	448	0,365	0,553	609,486	3,595	0	13	385	434
7357	370	371	413	0,588	0,545	605,047	2,905	0	382	446	0,365	0,553	609,486	3,546	0	13	385	434
7377	371	386	415	0,588	0,545	605,047	2,811	0	376	441	0,365	0,553	609,486	3,423	0	13	385	434
7397	372	375	423	0,588	0,545	605,047	2,928	0	381	432	0,366	0,554	609,486	3,398	0	13	385	434
7417	373	374	426	0,588	0,546	605,047	2,84	0	373	428	0,366	0,554	609,486	3,409	0	13	385	434
7437	374	379	430	0,588	0,546	603,621	2,882	0	373	424	0,366	0,553	608,934	3,393	0	13	385	434
7457	375	-800	-600	0,366	0,554	-1	-1	4	373	427	0,366	0,554	608,934	3,334	0	13	385	434
7477	376	384	430	0,588	0,546	603,621	2,884	0	376	432	0,366	0,554	608,934	3,396	0	13	385	434
7497	377	382	447	0,589	0,546	603,621	2,989	0	368	444	0,366	0,554	608,934	3,473	0	13	385	434
7517	378	377	426	0,588	0,546	603,621	2,874	0	379	427	0,366	0,554	608,934	3,396	0	13	385	434
7537	379	374	431	0,588	0,545	603,422	2,905	0	377	432	0,366	0,553	609,062	3,423	0	13	385	434
7557	380	369	428	0,588	0,546	603,422	2,839	0	380	436	0,366	0,554	609,062	3,412	0	13	385	434
7577	381	380	430	0,588	0,545	603,422	2,801	0	374	427	0,366	0,554	609,062	3,441	0	13	385	434
7597	382	420	388	0,587	0,545	603,422	2,89	0	429	395	0,365	0,553	609,062	3,325	0
7616	383	457	356	0,586	0,544	603,422	2,733	0	449	383	0,364	0,552	609,062	3,311	0	14	457	361
7636	384	480	338	0,586	0,544	605,015	2,746	0	468	372	0,364	0,552	607,467	3,288	0	14	457	361
7656	385	453	356	0,586	0,544	605,015	2,77	0	463	343	0,364	0,553	607,467	3,288	0	14	457	361
7676	386	453	367	0,586	0,544	605,015	2,793	0	453	364	0,364	0,553	607,467	3,352	0	14	457	361
7696	387	458	357	0,586	0,544	605,015	2,802	0	452	353	0,363	0,553	607,467	3,189	0	14	457	361
7716	388	457	351	0,586	0,544	605,015	2,794	0	461	370	0,363	0,553	607,467	3,316	0	14	457	361
7736	389	456	353	0,586	0,544	604,857	2,796	0	456	368	0,363	0,553	606,734	3,306	0	14	457	361
7756	390	461	362	0,586	0,544	604,857	2,767	0	460	369	0,363	0,554	606,734	3,364	0	14	457	361
7776	391	464	357	0,586	0,544	604,857	2,803	0	461	385	0,363	0,554	606,734	3,455	0	14	457	361
7796	392	453	352	0,585	0,544	604,857	2,778	0	457	372	0,363	0,554	606,734	3,343	0	14	457	361
7816	393	460	370	0,585	0,544	604,857	2,758	0	451	357	0,363	0,554	606,734	3,243	0	14	457	361
7836	394	458	368	0,585	0,544	604,091	2,765	0	449	358	0,363	0,554	608,856	3,261	0	14	457	361
7856	395	455	367	0,585	0,544	604,091	2,824	0	458	363	0,363	0,554	608,856	3,282	0	14	457	361
7876	396	459	365	0,585	0,544	604,091	2,719	0	458	367	0,362	0,554	608,856	3,315	0	14	457	361
7896	397	447	361	0,585	0,544	604,091	2,77	0	461	359	0,362	0,555	608,856	3,279	0	14	457	361
7915	398	454	357	0,585	0,544	604,091	2,791	0	456	371	0,362	0,555	608,856	3,327	0	14	457	361
7935	399	454	353	0,585	0,544	605,504	2,755	0	457	370	0,363	0,554	608,936	3,32	0	14	457	361
7955	400	464	329	0,585	0,544	605,504	2,711	0	454	332	0,363	0,554	608,936	3,218	0	15	468	332
7975	401	464	335	0,585	0,544	605,504	2,744	0	466	349	0,363	0,554	608,936	3,318	0	15	468	332
7995	402	468	320	0,585	0,544	605,504	2,797	0	462	335	0,363	0,554	608,936	3,193	0	15	468	332
8015	403	465	334	0,585	0,544	605,504	2,774	0	463	340	0,362	0,555	608,936	3,187	0	15	468	332
8035	404	466	327	0,585	0,544	606,512	2,806	0	461	347	0,362	0,554	608,029	3,176	0	15	468	332
8055	405	466	330	0,585	0,545	606,512	2,718	0	457	321	0,362	0,555	608,029	3,234	0	15	468	332
8075	406	469	332	0,585	0,545	606,512	2,635	0	471	324	0,362	0,555	608,029	3,208	0	15	468	332
8095	407	470	322	0,585	0,545	606,512	2,72	0	478	343	0,362	0,555	608,029	3,301	0	15	468	332
8115	408	470	331	0,585	0,545	606,512	2,734	0	473	346	0,362	0,555	608,029	3,154	0	15	468	332
8135	409	470	330	0,585	0,545	605,052	2,709	0	477	349	0,362	0,555	607,89	3,157	0	15	468	332
8155	410	475	326	0,585	0,545	605,052	2,689	0	463	318	0,362	0,556	607,89	3,153	0	15	468	332
8175	411	472	325	0,585	0,545	605,052	2,676	0	466	332	0,362	0,556	607,89	3,23	0	15	468	332
8195	412	474	325	0,585	0,546	605,052	2,661	0	467	332	0,362	0,556	607,89	3,129	0	15	468	332
8214	413	472	330	0,585	0,546	605,052	2,686	0	461	334	0,362	0,556	607,89	3,129	0	15	468	332
8235	414	472	332	0,585	0,546	603,574	2,669	0	463	333	0,362	0,556	608,85	3,133	0	15	468	332
8254	415	476	335	0,585	0,546	603,574	2,681	0	472	330	0,362	0,556	608,85	3,226	0	15	468	332
8274	416	472	327	0,585	0,546	603,574	2,616	0	468	328	0,362	0,556	608,85	3,134	0	15	468	332
8294	417	472	329	0,585	0,546	603,574	2,693	0	469	341	0,362	0,556	608,85	3,287	0	15	468	332
8314	418	343	383	0,586	0,547	603,574	2,72	0	340	374	0,364	0,557	608,85	3,127	0
8334	419	331	385	0,588	0,548	601,682	2,702	0	327	377	0,367	0,557	610,878	3,185	0
8354	420	243	398	0,589	0,548	601,682	2,647	0	229	406	0,367	0,558	610,878	3,286	0	16	230	398
8374	421	233	397	0,589	0,548	601,682	2,637	0	215	399	0,368	0,558	610,878	3,115	0	16	230	398
8394	422	230	392	0,589	0,548	601,682	2,548	0	233	400	0,368	0,558	610,878	3,244	0	16	230	398
8414	423	242	393	0,59	0,549	601,682	2,692	0	222	394	0,368	0,558	610,878	3,135	0	16	230	398
8434	424	237	395	0,59	0,549	599,698	2,66	0	218	391	0,369	0,557	611,343	3,187	0	16	230	398
8454	425	239	392	0,591	0,549	599,698	2,629	0	233	409	0,369	0,558	611,343	3,252	0	16	230	398
8474	426	244	399	0,591	0,549	599,698	2,625	0	219	391	0,369	0,558	611,343	3,196	0	16	230	398
8493	427	239	400	0,591	0,549	599,698	2,625	0	217	386	0,369	0,558	611,343	3,138	0	16	230	398
8513	428	242	403	0,591	0,549	599,698	2,68	0	221	404	0,369	0,558	611,343	3,223	0	16	230	398
8533	429	240	405	0,591	0,549	599,947	2,684	0	223	395	0,369	0,558	609,694	3,17	0	16	230	398
8553	430	243	405	0,591	0,549	599,947	2,716	0	224	411	0,369	0,558	609,694	3,226	0	16	230	398
8573	431	236	417	0,591	0,549	599,947	2,684	0	213	405	0,369	0,558	609,694	3,181	0	16	230	398
8593	432	234	393	0,591	0,55	599,947	2,616	0	226	401	0,369	0,558	609,694	3,204	0	16	230	398
8613	433	248	404	0,591	0,55	599,947	2,678	0	222	390	0,369	0,558	609,694	3,179	0	16	230	398
8633	434	244	402	0,591	0,55	601,526	2,659	0	220	385	0,369	0,559	609,021	3,183	0	16	230	398
8653	435	224	423	0,591	0,55	601,526	2,682	0	202	423	0,369	0,559	609,021	3,29	0	17	211	427
8673	436	219	427	0,591	0,55	601,526	2,692	0	209	433	0,369	0,559	609,021	3,308	0	17	211	427
8693	437	219	432	0,591	0,551	601,526	2,705	0	197	419	0,369	0,56	609,021	3,212	0	17	211	427
8713	438	220	430	0,591	0,551	601,526	2,602	0	213	429	0,369	0,56	609,021	3,298	0	17	211	427
8733	439	221	434	0,591	0,551	599,084	2,594	0	210	430	0,369	0,559	609,975	3,289	0	17	211	427
8753	440	-800	-600	0,37	0,56	-1	-1	4	209	430	0,37	0,56	609,975	3,313	0	17	211	427
8773	441	213	422	0,591	0,551	599,084	2,7	0	196	426	0,37	0,56	609,975	3,142	0	17	211	427
8793	442	209	422	0,591	0,552	599,084	2,666	0	201	429	0,37	0,56	609,975	3,262	0	17	211	427
8812	443	222	422	0,591	0,552	599,084	2,708	0	201	422	0,37	0,561	609,975	3,269	0	17	211	427
8832	444	224	421	0,592	0,552	600,075	2,704	0	202	422	0,37	0,56	609,774	3,275	0	17	211	427
8852	445	220	438	0,592	0,552	600,075	2,757	0	216	424	0,37	0,561	609,774	3,37	0	17	211	427
8872	446	208	431	0,592	0,553	600,075	2,699	0	206	431	0,37	0,561	609,774	3,324	0	17	211	427
8892	447	170	417	0,592	0,553	600,075	2,668	0	167	425	0,371	0,561	609,774	3,287	0	18	175	425
8912	448	178	435	0,593	0,553	600,075	2,651	0	155	418	0,371	0,561	609,774	3,175	0	18	175	425
8932	449	187	428	0,593	0,553	600,44	2,635	0	144	421	0,372	0,561	608,137	3,13	0	18	175	425
8952	450	177	432	0,593	0,554	600,44	2,716	0	159	421	0,372	0,562	608,137	3,161	0	18	175	425
8972	451	173	424	0,593	0,554	600,44	2,708	0	166	425	0,372	0,562	608,137	3,238	0	18	175	425
8992	452	171	424	0,593	0,554	600,44	2,663	0	166	431	0,372	0,562	608,137	3,278	0	18	175	425
9012	453	170	421	0,593	0,554	600,44	2,665	0	158	431	0,372	0,562	608,137	3,253	0	18	175	425
9032	454	169	420	0,593	0,553	600,55	2,668	0	161	431	0,372	0,561	608,659	3,274	0	18	175	425
9052	455	178	436	0,593	0,554	600,55	2,679	0	173	424	0,372	0,562	608,659	3,324	0	18	175	425
9072	456	172	429	0,593	0,553	600,55	2,652	0	163	430	0,372	0,561	608,659	3,303	0	18	175	425
9091	457	186	428	0,593	0,553	600,55	2,678	0	177	445	0,371	0,561	608,659	3,418	0	18	175	425
9111	458	179	434	0,592	0,553	600,55	2,703	0	173	439	0,371	0,561	608,659	3,353	0	18	175	425
9131	459	180	430	0,592	0,553	600,427	2,698	0	172	448	0,371	0,561	607,798	3,369	0	18	175	425
9151	460	196	425	0,592	0,553	600,427	2,723	0	177	420	0,37	0,561	607,798	3,338	0	18	175	425
9171	461	196	421	0,592	0,553	600,427	2,65	0	178	415	0,37	0,562	607,798	3,319	0	18	175	425
9191	462	187	424	0,592	0,553	600,427	2,655	0	182	408	0,37	0,562	607,798	3,282	0	18	175	425
9211	463	196	414	0,592	0,553	600,427	2,711	0	182	408	0,37	0,562	607,798	3,291	0	18	175	425
9231	464	192	411	0,59	0,552	601,292	2,678	0	181	407	0,368	0,561	609,164	3,307	0	18	175	425
9251	465	315	393	0,589	0,552	601,292	2,693	0	301	365	0,368	0,561	609,164	3,33	0	19	325	376
9271	466	327	382	0,589	0,552	601,292	2,741	0	323	365	0,367	0,561	609,164	3,313	0	19	325	376
9291	467	337	371	0,589	0,552	601,292	2,661	0	311	359	0,367	0,561	609,164	3,342	0	19	325	376
9311	468	324	380	0,589	0,552	601,292	2,703	0	309	359	0,367	0,561	609,164	3,369	0	19	325	376
9331	469	326	374	0,589	0,552	603,833	2,719	0	308	360	0,367	0,56	608,554	3,368	0	19	325	376
9351	470	-800	-600	0,367	0,56	-1	-1	4	317	372	0,367	0,56	608,554	3,377	0	19	325	376
9371	471	321	368	0,588	0,552	603,833	2,699	0	314	372	0,366	0,56	608,554	3,389	0	19	325	376
9391	472	327	384	0,588	0,551	603,833	2,728	0	314	373	0,366	0,56	608,554	3,325	0	19	325	376
9410	473	323	384	0,588	0,551	603,833	2,771	0	322	379	0,366	0,56	608,554	3,35	0	19	325	376
9430	474	326	386	0,588	0,551	602,396	2,798	0	321	379	0,366	0,56	609,506	3,343	0	19	325	376
9450	475	325	388	0,588	0,551	602,396	2,795	0	320	369	0,366	0,56	609,506	3,331	0	19	325	376
9470	476	332	387	0,588	0,551	602,396	2,743	0	324	366	0,366	0,561	609,506	3,395	0	19	325	376
9490	477	331	385	0,588	0,552	602,396	2,769	0	318	373	0,366	0,561	609,506	3,423	0	19	325	376
9510	478	330	384	0,588	0,552	602,396	2,771	0	322	372	0,366	0,56	609,506	3,412	0	19	325	376
9530	479	328	384	0,588	0,551	601,833	2,77	0	323	372	0,366	0,56	610,381	3,433	0	19	325	376
9550	480	336	379	0,588	0,552	601,833	2,747	0	317	370	0,365	0,561	610,381	3,359	0	19	325	376
9570	481	342	380	0,588	0,552	601,833	2,717	0	317	373	0,365	0,561	610,381	3,44	0	19	325	376
9590	482	338	371	0,588	0,552	601,833	2,701	0	323	381	0,365	0,561	610,381	3,37	0	19	325	376
9610	483	336	387	0,588	0,552	601,833	2,726	0	328	388	0,365	0,561	610,381	3,421	0	19	325	376
9632	484	338	384	0,588	0,552	603,091	2,73	0	330	394	0,365	0,561	608,768	3,383	0	19	325	376
9650	485	339	385	0,587	0,552	603,091	2,786	0	334	381	0,365	0,561	608,768	3,424	0	19	325	376
9672	486	351	385	0,587	0,552	603,091	2,792	0	330	373	0,365	0,562	608,768	3,425	0	19	325	376
9690	487	387	399	0,586	0,553	603,091	2,828	0	375	413	0,364	0,562	608,768	3,413	0	20	378	412
9712	488	391	405	0,586	0,553	603,091	2,788	0	376	410	0,364	0,562	608,768	3,379	0	20	378	412
9729	489	394	411	0,586	0,553	603,695	2,803	0	377	407	0,364	0,562	608,449	3,371	0	20	378	412
9749	490	382	418	0,586	0,553	603,695	2,862	0	381	411	0,364	0,562	608,449	3,478	0	20	378	412
9769	491	388	405	0,586	0,553	603,695	2,812	0	376	415	0,364	0,563	608,449	3,556	0	20	378	412
9789	492	384	412	0,586	0,554	603,695	2,944	0	373	408	0,364	0,563	608,449	3,448	0	20	378	412
9809	493	381	394	0,587	0,554	603,695	2,831	0	372	410	0,364	0,563	608,449	3,498	0	20	378	412
9829	494	383	393	0,587	0,553	604,191	2,883	0	370	407	0,364	0,562	611,168	3,527	0	20	378	412
9849	495	377	403	0,587	0,554	604,191	2,885	0	388	408	0,364	0,563	611,168	3,508	0	20	378	412
9869	496	375	399	0,587	0,554	604,191	2,872	0	379	410	0,364	0,562	611,168	3,519	0	20	378	412
9889	497	377	404	0,587	0,554	604,191	2,83	0	381	404	0,364	0,562	611,168	3,551	0	20	378	412
9909	498	379	405	0,587	0,554	604,191	2,854	0	387	407	0,364	0,562	611,168	3,513	0	20	378	412
9929	499	378	405	0,587	0,554	603,948	2,832	0	383	408	0,364	0,562	609,247	3,516	0	20	378	412
9949	500	377	408	0,587	0,554	603,948	2,842	0	378	407	0,364	0,563	609,247	3,494	0	20	378	412
9969	501	372	406	0,587	0,554	603,948	2,857	0	383	411	0,364	0,563	609,247	3,471	0	20	378	412
9989	502	377	410	0,587	0,554	603,948	2,87	0	376	412	0,364	0,563	609,247	3,427	0	20	378	412
10008	503	377	406	0,587	0,554	603,948	2,832	0	374	420	0,364	0,563	609,247	3,548	0	20	378	412
10030	504	375	408	0,586	0,554	603,313	2,84	0	375	424	0,364	0,563	607,641	3,52	0	20	378	412
10048	505	379	409	0,586	0,554	603,313	2,838	0	382	423	0,364	0,563	607,641	3,495	0	20	378	412
10071	506	372	418	0,586	0,554	603,313	2,831	0	375	423	0,364	0,563	607,641	3,497	0	20	378	412
10088	507	370	410	0,586	0,554	603,313	2,857	0	378	410	0,363	0,563	607,641	3,384	0	20	378	412
10110	508	369	414	0,586	0,554	603,313	2,814	0	378	423	0,363	0,563	607,641	3,435	0	20	378	412
10128	509	368	417	0,586	0,554	602,86	2,813	0	377	416	0,363	0,563	610,59	3,418	0	20	378	412
10150	510	379	415	0,586	0,554	602,86	2,85	0	379	422	0,364	0,563	610,59	3,465	0	20	378	412
10168	511	384	407	0,586	0,555	602,86	2,826	0	378	415	0,364	0,563	610,59	3,435	0	20	378	412
10190	512	380	410	0,586	0,555	602,86	2,73	0	377	399	0,364	0,564	610,59	3,429	0	20	378	412
10208	513	386	419	0,587	0,555	602,86	2,769	0	378	417	0,364	0,564	610,59	3,516	0	20	378	412
10230	514	385	416	0,587	0,555	603,203	2,728	0	378	414	0,364	0,564	609,454	3,498	0	20	378	412
10248	515	379	422	0,587	0,556	603,203	2,854	0	377	422	0,364	0,564	609,454	3,482	0	20	378	412
10270	516	373	407	0,587	0,556	603,203	2,843	0	383	424	0,364	0,564	609,454	3,437	0	20	378	412
10287	517	380	417	0,587	0,556	603,203	2,883	0	376	435	0,365	0,564	609,454	3,51	0	20	378	412
10309	518	378	398	0,587	0,556	603,203	2,745	0	373	427	0,365	0,564	609,454	3,492	0	20	378	412
10327	519	376	397	0,587	0,555	604,087	2,744	0	373	433	0,365	0,564	607,966	3,481	0	20	378	412
10349	520	373	404	0,587	0,556	604,087	2,782	0	370	432	0,365	0,564	607,966	3,493	0	20	378	412
10367	521	382	410	0,587	0,556	604,087	2,765	0	378	420	0,365	0,564	607,966	3,353	0	20	378	412
10389	522	377	407	0,587	0,556	604,087	2,724	0	375	428	0,365	0,564	607,966	3,469	0	20	378	412
10407	523	381	411	0,587	0,556	604,087	2,786	0	379	431	0,364	0,564	607,966	3,474	0	20	378	412
10427	524	380	411	0,587	0,556	604,123	2,768	0	379	425	0,364	0,564	610,025	3,491	0	20	378	412
10447	525	382	412	0,587	0,556	604,123	2,74	0	383	412	0,364	0,564	610,025	3,367	0	20	378	412
10469	526	372	400	0,587	0,556	604,123	2,777	0	379	414	0,364	0,564	610,025	3,396	0	20	378	412
10487	527	334	323	0,587	0,555	604,123	2,711	0	330	341	0,365	0,563	610,025	3,279	0	21	310	329
10509	528	310	323	0,587	0,555	604,123	2,819	0	310	333	0,366	0,563	610,025	3,318	0	21	310	329
10527	529	291	323	0,588	0,554	603,3	2,808	0	290	327	0,365	0,562	609,228	3,295	0	21	310	329
10547	530	314	323	0,587	0,555	603,3	2,763	0	310	327	0,365	0,563	609,228	3,275	0	21	310	329
10567	531	319	323	0,588	0,555	603,3	2,701	0	308	326	0,365	0,563	609,228	3,376	0	21	310	329
10587	532	328	323	0,588	0,555	603,3	2,729	0	303	324	0,365	0,563	609,228	3,352	0	21	310	329
10606	533	-800	-600	0,365	0,563	-1	-1	4	303	339	0,365	0,563	609,228	3,339	0	21	310	329
10626	534	-800	-600	0,588	0,555	-1	-1	4	303	337	0,366	0,562	610,404	3,331	0	21	310	329
10646	535	312	319	0,588	0,555	603,359	2,695	0	314	332	0,366	0,563	610,404	3,26	0	21	310	329
10666	536	310	318	0,588	0,556	603,359	2,668	0	320	328	0,366	0,563	610,404	3,288	0	21	310	329
10686	537	315	328	0,589	0,556	603,359	2,664	0	308	345	0,366	0,563	610,404	3,382	0	21	310	329
10706	538	318	323	0,589	0,556	603,359	2,769	0	310	331	0,366	0,563	610,404	3,289	0	21	310	329
10726	539	319	326	0,589	0,555	603,205	2,76	0	312	335	0,366	0,563	609,168	3,314	0	21	310	329
10746	540	-800	-600	0,366	0,563	-1	-1	4	303	329	0,366	0,563	609,168	3,22	0	21	310	329
10766	541	321	331	0,589	0,556	603,205	2,61	0	309	330	0,366	0,563	609,168	3,141	0	21	310	329
10786	542	324	306	0,589	0,556	603,205	2,531	0	314	338	0,366	0,563	609,168	3,251	0	21	310	329
10806	543	-800	-600	0,367	0,563	-1	-1	4	312	332	0,367	0,563	609,168	3,209	0	21	310	329
10826	544	-800	-600	0,589	0,556	-1	-1	4	314	335	0,367	0,564	608,766	3,194	0	21	310	329
10846	545	299	370	0,589	0,557	602,568	2,736	0	293	384	0,367	0,564	608,766	3,298	0	22	289	367
10866	546	297	373	0,589	0,557	602,568	2,697	0	278	368	0,367	0,564	608,766	3,207	0	22	289	367
10885	547	297	375	0,589	0,557	602,568	2,673	0	284	367	0,367	0,564	608,766	3,173	0	22	289	367
10906	548	300	362	0,589	0,557	602,568	2,615	0	289	372	0,367	0,564	608,766	3,204	0	22	289	367
10925	549	299	365	0,589	0,557	600,524	2,571	0	281	371	0,367	0,564	610,108	3,198	0	22	289	367
10945	550	292	372	0,589	0,557	600,524	2,698	0	286	371	0,367	0,564	610,108	3,223	0	22	289	367
10965	551	282	353	0,589	0,557	600,524	2,582	0	288	378	0,367	0,564	610,108	3,207	0	22	289	367
10985	552	283	364	0,589	0,557	600,524	2,612	0	291	373	0,367	0,564	610,108	3,329	0	22	289	367
11005	553	303	354	0,589	0,557	600,524	2,581	0	282	370	0,367	0,564	610,108	3,113	0	22	289	367
11025	554	298	356	0,589	0,557	601,784	2,596	0	284	373	0,367	0,564	609,336	3,122	0	22	289	367
11045	555	-800	-600	0,367	0,565	-1	-1	4	275	390	0,367	0,565	609,336	3,182	0	23	257	415
11065	556	267	407	0,589	0,558	601,784	2,667	0	246	414	0,368	0,565	609,336	3,177	0	23	257	415
11085	557	259	417	0,589	0,558	601,784	2,626	0	248	413	0,368	0,565	609,336	3,179	0	23	257	415
11105	558	261	416	0,59	0,558	601,784	2,642	0	254	423	0,368	0,565	609,336	3,198	0	23	257	415
11125	559	264	416	0,59	0,558	601,059	2,616	0	257	424	0,368	0,565	610,798	3,205	0	23	257	415
11145	560	279	417	0,59	0,559	601,059	2,651	0	255	421	0,368	0,566	610,798	3,209	0	23	257	415
11165	561	261	410	0,59	0,559	601,059	2,595	0	256	423	0,368	0,566	610,798	3,253	0	23	257	415
11184	562	254	396	0,59	0,559	601,059	2,594	0	247	413	0,368	0,566	610,798	3,211	0	23	257	415
11204	563	262	405	0,59	0,559	601,059	2,659	0	245	422	0,368	0,565	610,798	3,251	0	23	257	415
11224	564	260	399	0,591	0,558	601,329	2,632	0	245	419	0,368	0,565	610,164	3,233	0	23	257	415
11244	565	275	408	0,591	0,559	601,329	2,684	0	265	417	0,369	0,565	610,164	3,245	0	23	257	415
11264	566	273	416	0,591	0,559	601,329	2,623	0	263	419	0,369	0,565	610,164	3,272	0	23	257	415
11284	567	270	414	0,591	0,559	601,329	2,695	0	254	420	0,369	0,565	610,164	3,24	0	23	257	415
11304	568	259	409	0,591	0,559	601,329	2,664	0	261	412	0,369	0,565	610,164	3,238	0	23	257	415
11324	569	256	411	0,591	0,558	602,115	2,654	0	258	414	0,369	0,565	608,524	3,228	0	23	257	415
11344	570	251	416	0,591	0,559	602,115	2,662	0	248	437	0,369	0,565	608,524	3,205	0	23	257	415
11364	571	-800	-600	0,369	0,565	-1	-1	4	249	424	0,369	0,565	608,524	3,116	0	23	257	415
11384	572	281	448	0,592	0,559	602,115	2,678	0	260	444	0,37	0,565	608,524	3,257	0
11404	573	262	419	0,592	0,559	602,115	2,633	0	241	421	0,37	0,565	608,524	3,174	0	24	255	433
11424	574	263	421	0,592	0,558	599,817	2,623	0	244	428	0,37	0,564	607,894	3,159	0	24	255	433
11444	575	260	423	0,592	0,558	599,817	2,608	0	246	432	0,37	0,564	607,894	3,172	0	24	255	433
11464	576	258	431	0,592	0,558	599,817	2,553	0	245	458	0,37	0,564	607,894	3,36	0	24	255	433
11483	577	259	423	0,592	0,558	599,817	2,625	0	250	451	0,37	0,564	607,894	3,347	0	24	255	433
11503	578	265	431	0,592	0,558	599,817	2,562	0	252	435	0,37	0,564	607,894	3,194	0	24	255	433
11523	579	264	427	0,592	0,558	601,171	2,594	0	253	447	0,369	0,564	607,346	3,284	0	24	255	433
11543	580	263	417	0,592	0,558	601,171	2,533	0	246	435	0,37	0,564	607,346	3,189	0	24	255	433
11563	581	264	439	0,592	0,558	601,171	2,594	0	256	438	0,37	0,564	607,346	3,233	0	24	255	433
11583	582	350	426	0,59	0,557	601,171	2,664	0	377	433	0,368	0,564	607,346	3,288	0
11603	583	471	400	0,588	0,557	601,171	2,531	0	477	429	0,365	0,563	607,346	3,244	0
11623	584	512	402	0,587	0,556	604,384	2,592	0	531	426	0,365	0,563	608,558	3,272	0
11643	585	493	408	0,587	0,556	604,384	2,651	0	488	419	0,364	0,563	608,558	3,177	0
11663	586	498	401	0,587	0,556	604,384	2,577	0	485	413	0,364	0,563	608,558	3,193	0
11683	587	498	391	0,587	0,556	604,384	2,565	0	493	430	0,364	0,563	608,558	3,177	0
11703	588	-800	-600	0,364	0,563	-1	-1	4	474	433	0,364	0,563	608,558	3,195	0	25	490	421
11723	589	-800	-600	0,586	0,555	-1	-1	4	474	436	0,363	0,563	609,292	3,193	0	25	490	421
11743	590	-800	-600	0,363	0,563	-1	-1	4	489	427	0,363	0,563	609,292	3,011	0	25	490	421
11763	591	485	406	0,586	0,555	604,029	2,65	0	476	437	0,363	0,563	609,292	3,18	0	25	490	421
11782	592	491	401	0,586	0,555	604,029	2,599	0	499	438	0,363	0,563	609,292	3,092	0	25	490	421
11802	593	497	399	0,586	0,555	604,029	2,662	0	488	442	0,363	0,563	609,292	3,158	0	25	490	421
11822	594	503	397	0,586	0,554	603,682	2,647	0	488	444	0,363	0,562	609,241	3,121	0	25	490	421
11842	595	499	415	0,586	0,554	603,682	2,627	0	487	421	0,363	0,563	609,241	3,237	0	25	490	421
11862	596	506	415	0,586	0,554	603,682	2,577	0	485	416	0,363	0,562	609,241	3,161	0	25	490	421
11882	597	499	415	0,586	0,554	603,682	2,645	0	477	443	0,363	0,562	609,241	3,261	0	25	490	421
11902	598	492	415	0,586	0,554	603,682	2,611	0	494	431	0,363	0,562	609,241	3,182	0	25	490	421
11922	599	494	413	0,586	0,553	605,718	2,61	0	491	438	0,363	0,562	606,934	3,21	0	25	490	421
11942	600	499	398	0,586	0,554	605,718	2,591	0	496	418	0,363	0,562	606,934	3,201	0	25	490	421
11962	601	492	421	0,586	0,554	605,718	2,695	0	483	422	0,363	0,562	606,934	3,256	0	25	490	421
11982	602	494	415	0,586	0,554	605,718	2,703	0	505	425	0,363	0,563	606,934	3,279	0	25	490	421
12002	603	538	422	0,585	0,555	605,718	2,564	0	550	447	0,362	0,563	606,934	3,179	0	26	517	415
12022	604	537	422	0,585	0,554	604,187	2,609	0	554	452	0,362	0,562	607,288	3,212	0	26	517	415
12042	605	526	422	0,585	0,555	604,187	2,584	0	529	446	0,362	0,563	607,288	3,189	0	26	517	415
12061	606	530	413	0,585	0,555	604,187	2,611	0	534	446	0,362	0,563	607,288	3,332	0	26	517	415
12081	607	531	417	0,585	0,555	604,187	2,562	0	522	438	0,362	0,563	607,288	3,222	0	26	517	415
12101	608	-800	-600	0,362	0,563	-1	-1	4	541	429	0,362	0,563	607,288	3,25	0	26	517	415
12121	609	-800	-600	0,585	0,555	-1	-1	4	539	425	0,362	0,563	607,922	3,303	0	26	517	415
12141	610	517	439	0,585	0,556	602,498	2,731	0	532	430	0,362	0,564	607,922	3,184	0	26	517	415
12161	611	526	415	0,585	0,556	602,498	2,669	0	535	427	0,362	0,564	607,922	3,213	0	26	517	415
12181	612	520	430	0,585	0,556	602,498	2,59	0	-800	-600	0,585	0,556	-1	-1	4	26	517	415
12201	613	533	403	0,586	0,556	602,498	2,634	0	523	416	0,362	0,564	607,922	3,237	0	26	517	415
12221	614	533	402	0,586	0,556	604,836	2,606	0	523	416	0,363	0,563	607,759	3,236	0	26	517	415
12241	615	522	411	0,586	0,556	604,836	2,724	0	529	434	0,363	0,564	607,759	3,263	0	26	517	415
12261	616	513	395	0,586	0,556	604,836	2,661	0	519	432	0,363	0,564	607,759	3,31	0	26	517	415
12281	617	-800	-600	0,363	0,564	-1	-1	4	514	413	0,363	0,564	607,759	3,233	0	26	517	415
12301	618	508	408	0,586	0,556	604,836	2,648	0	513	399	0,363	0,564	607,759	3,127	0	26	517	415
12321	619	507	410	0,586	0,556	602,602	2,638	0	513	392	0,363	0,563	606,584	3,115	0	26	517	415
12341	620	503	403	0,586	0,556	602,602	2,635	0	504	431	0,363	0,564	606,584	3,246	0	26	517	415
12361	621	-800	-600	0,363	0,564	-1	-1	4	498	397	0,363	0,564	606,584	3,297	0	26	517	415
12380	622	511	394	0,587	0,556	602,602	2,571	0	492	377	0,363	0,564	606,584	3,114	0	26	517	415
12400	623	471	388	0,587	0,556	602,602	2,675	0	474	395	0,364	0,563	606,584	3,31	0	26	517	415
12420	624	471	388	0,588	0,556	602,645	2,675	0	468	385	0,365	0,563	608,824	3,264	0	26	517	415
12440	625	429	389	0,587	0,556	602,645	2,763	0	430	401	0,365	0,563	608,824	3,267	0	27	396	398
12460	626	436	383	0,587	0,556	602,645	2,623	0	429	387	0,365	0,563	608,824	3,229	0	27	396	398
12480	627	-800	-600	0,365	0,563	-1	-1	4	436	381	0,365	0,563	608,824	3,133	0	27	396	398
12500	628	415	382	0,587	0,556	602,645	2,731	0	427	394	0,365	0,563	608,824	3,234	0	27	396	398
12520	629	415	382	0,588	0,556	602,509	2,73	0	429	386	0,365	0,563	607,377	3,196	0	27	396	398
12540	630	415	385	0,587	0,556	602,509	2,705	0	421	398	0,365	0,563	607,377	3,29	0	27	396	398
12560	631	-800	-600	0,365	0,563	-1	-1	4	425	393	0,365	0,563	607,377	3,387	0	27	396	398
12580	632	421	383	0,587	0,556	602,509	2,74	0	428	394	0,365	0,563	607,377	3,412	0	27	396	398
12600	633	421	387	0,588	0,556	602,509	2,795	0	414	374	0,365	0,563	607,377	3,261	0	27	396	398
12620	634	421	387	0,588	0,556	602,672	2,796	0	416	369	0,365	0,563	608,547	3,32	0	27	396	398
12639	635	421	375	0,588	0,557	602,672	2,652	0	425	381	0,365	0,563	608,547	3,336	0	27	396	398
12660	636	419	375	0,588	0,557	602,672	2,832	0	422	404	0,365	0,563	608,547	3,355	0	27	396	398
12679	637	413	390	0,588	0,556	602,672	2,75	0	414	408	0,365	0,563	608,547	3,335	0	27	396	398
12699	638	418	386	0,588	0,556	602,672	2,789	0	416	390	0,365	0,563	608,547	3,297	0	27	396	398
12719	639	416	383	0,588	0,556	602,664	2,747	0	417	404	0,365	0,562	607,547	3,293	0	27	396	398
12739	640	407	378	0,588	0,556	602,664	2,663	0	408	409	0,366	0,563	607,547	3,45	0	27	396	398
12759	641	390	397	0,589	0,556	602,664	2,813	0	377	394	0,366	0,563	607,547	3,309	0	27	396	398
12779	642	394	404	0,589	0,556	602,664	2,823	0	380	409	0,366	0,563	607,547	3,287	0	27	396	398
12799	643	383	391	0,588	0,556	602,664	2,789	0	386	406	0,366	0,562	607,547	3,427	0	27	396	398
12819	644	382	391	0,588	0,555	603,206	2,786	0	391	401	0,366	0,562	609,056	3,357	0	27	396	398
12839	645	387	395	0,588	0,555	603,206	2,833	0	385	408	0,365	0,562	609,056	3,338	0	27	396	398
12859	646	400	404	0,588	0,555	603,206	2,763	0	381	418	0,365	0,562	609,056	3,32	0	27	396	398
12879	647	383	395	0,588	0,555	603,206	2,757	0	385	413	0,365	0,562	609,056	3,353	0	27	396	398
12899	648	380	384	0,587	0,555	603,206	2,792	0	379	430	0,365	0,562	609,056	3,47	0	27	396	398
12919	649	381	384	0,587	0,554	604,214	2,756	0	380	433	0,365	0,562	608,507	3,477	0	27	396	398
12939	650	387	398	0,587	0,555	604,214	2,871	0	383	402	0,364	0,562	608,507	3,285	0	27	396	398
12959	651	383	396	0,587	0,555	604,214	2,832	0	381	399	0,364	0,562	608,507	3,342	0	27	396	398
12978	652	381	392	0,587	0,555	604,214	2,8	0	383	405	0,364	0,562	608,507	3,328	0	27	396	398
12998	653	384	400	0,587	0,555	604,214	2,778	0	392	398	0,364	0,562	608,507	3,37	0	27	396	398
13018	654	383	400	0,587	0,554	602,847	2,75	0	392	400	0,364	0,562	608,711	3,376	0	27	396	398
13038	655	386	389	0,587	0,555	602,847	2,781	0	378	395	0,365	0,563	608,711	3,318	0	27	396	398
13058	656	379	395	0,587	0,555	602,847	2,719	0	382	410	0,365	0,563	608,711	3,357	0	27	396	398
13078	657	384	400	0,588	0,555	602,847	2,72	0	390	398	0,365	0,563	608,711	3,332	0	27	396	398
13098	658	393	389	0,588	0,555	602,847	2,789	0	398	416	0,365	0,563	608,711	3,457	0	27	396	398
13118	659	391	392	0,588	0,555	604,122	2,765	0	404	414	0,365	0,562	608,734	3,482	0	27	396	398
13138	660	390	396	0,588	0,555	604,122	2,847	0	382	399	0,365	0,563	608,734	3,318	0	27	396	398
13158	661	389	390	0,588	0,555	604,122	2,727	0	381	401	0,365	0,562	608,734	3,368	0	27	396	398
13178	662	388	385	0,588	0,555	604,122	2,759	0	382	409	0,365	0,562	608,734	3,242	0	27	396	398
13198	663	387	401	0,588	0,555	604,122	2,717	0	382	398	0,365	0,562	608,734	3,194	0	27	396	398
13218	664	386	397	0,588	0,554	603,798	2,723	0	382	401	0,365	0,562	608,298	3,175	0	27	396	398
13238	665	387	397	0,588	0,554	603,798	2,736	0	386	421	0,365	0,562	608,298	3,404	0	27	396	398
13258	666	392	416	0,588	0,554	603,798	2,874	0	379	409	0,365	0,562	608,298	3,386	0	27	396	398
13278	667	387	406	0,588	0,554	603,798	2,754	0	385	412	0,365	0,562	608,298	3,32	0	27	396	398
13297	668	395	413	0,588	0,554	603,798	2,779	0	390	403	0,365	0,562	608,298	3,247	0	27	396	398
13317	669	394	409	0,588	0,554	603,22	2,819	0	389	401	0,365	0,562	608,113	3,207	0	27	396	398
13337	670	391	403	0,588	0,554	603,22	2,759	0	385	410	0,365	0,562	608,113	3,305	0	27	396	398
13357	671	386	404	0,588	0,555	603,22	2,757	0	384	409	0,365	0,562	608,113	3,243	0	27	396	398
13377	672	390	391	0,588	0,555	603,22	2,75	0	381	405	0,365	0,562	608,113	3,25	0	27	396	398
13397	673	395	401	0,588	0,555	603,22	2,677	0	383	408	0,365	0,562	608,113	3,262	0	27	396	398
13417	674	394	397	0,588	0,555	603,886	2,67	0	381	405	0,365	0,562	609,244	3,277	0	27	396	398
13437	675	385	402	0,588	0,555	603,886	2,748	0	399	394	0,365	0,563	609,244	3,226	0	27	396	398
13457	676	396	416	0,588	0,555	603,886	2,619	0	400	425	0,365	0,563	609,244	3,093	0	27	396	398
13477	677	384	394	0,588	0,555	603,886	2,693	0	388	385	0,365	0,563	609,244	3,174	0
13497	678	407	407	0,588	0,555	603,886	2,74	0	389	399	0,365	0,563	609,244	3,203	0
13517	679	407	410	0,588	0,555	603,514	2,692	0	390	405	0,365	0,563	608,495	3,152	0
13537	680	-800	-600	0,365	0,563	-1	-1	4	393	418	0,365	0,563	608,495	3,334	0
13557	681	432	350	0,587	0,555	603,514	2,775	0	415	373	0,365	0,563	608,495	3,331	0
13577	682	452	342	0,586	0,555	603,514	2,62	0	446	336	0,364	0,562	608,495	3,203	0	28	454	332
13596	683	-800	-600	0,364	0,562	-1	-1	4	461	333	0,364	0,562	608,495	3,215	0	28	454	332
13616	684	-800	-600	0,586	0,554	-1	-1	4	476	330	0,363	0,562	609,031	3,228	0	28	454	332
13636	685	466	327	0,586	0,555	605,688	2,7	0	453	336	0,363	0,562	609,031	3,318	0	28	454	332
13656	686	452	326	0,586	0,555	605,688	2,7	0	450	340	0,363	0,562	609,031	3,3	0	28	454	332
13676	687	-800	-600	0,363	0,562	-1	-1	4	454	326	0,363	0,562	609,031	3,177	0	28	454	332
13696	688	455	327	0,586	0,555	605,688	2,683	0	458	313	0,363	0,562	609,031	3,158	0	28	454	332
13716	689	455	330	0,586	0,555	603,341	2,673	0	458	311	0,363	0,562	607,715	3,132	0	28	454	332
13736	690	461	325	0,586	0,556	603,341	2,744	0	450	319	0,363	0,563	607,715	3,218	0	28	454	332
13756	691	461	339	0,586	0,556	603,341	2,718	0	448	336	0,363	0,563	607,715	3,252	0	28	454	332
13776	692	453	351	0,587	0,556	603,341	2,578	0	455	352	0,363	0,563	607,715	3,095	0	28	454	332
13796	693	450	327	0,587	0,556	603,341	2,639	0	445	349	0,364	0,563	607,715	3,255	0	28	454	332
13816	694	447	337	0,587	0,556	603,65	2,616	0	445	347	0,364	0,563	606,878	3,199	0	28	454	332
13836	695	456	328	0,587	0,557	603,65	2,642	0	432	315	0,364	0,563	606,878	3,113	0	28	454	332
13855	696	-800	-600	0,365	0,564	-1	-1	4	445	338	0,365	0,564	606,878	3,254	0	28	454	332
13875	697	461	328	0,588	0,558	603,65	2,708	0	443	346	0,365	0,564	606,878	3,308	0	28	454	332
13895	698	450	336	0,588	0,558	603,65	2,645	0	455	324	0,365	0,564	606,878	3,24	0	28	454	332
13915	699	451	335	0,588	0,559	604,316	2,648	0	458	339	0,365	0,565	607,017	3,254	0	28	454	332
13935	700	471	368	0,587	0,559	604,316	2,658	0	473	366	0,365	0,565	607,017	3,187	0	29	476	364
13955	701	480	379	0,587	0,559	604,316	2,677	0	484	370	0,364	0,565	607,017	3,207	0	29	476	364
13975	702	477	357	0,587	0,559	604,316	2,615	0	485	364	0,364	0,565	607,017	3,249	0	29	476	364
13995	703	474	375	0,587	0,559	604,316	2,737	0	475	370	0,364	0,566	607,017	3,202	0	29	476	364
14015	704	478	367	0,587	0,559	603,814	2,736	0	481	366	0,364	0,565	609,157	3,224	0	29	476	364
14035	705	-800	-600	0,364	0,565	-1	-1	4	474	363	0,364	0,565	609,157	3,069	0	29	476	364
14055	706	487	360	0,587	0,559	603,814	2,691	0	464	369	0,364	0,565	609,157	3,257	0	29	476	364
14075	707	481	362	0,587	0,559	603,814	2,544	0	470	373	0,364	0,565	609,157	3,088	0	29	476	364
14095	708	478	358	0,587	0,559	603,814	2,708	0	476	353	0,364	0,565	609,157	3,107	0	29	476	364
14115	709	476	357	0,587	0,558	604,8	2,669	0	473	357	0,364	0,565	608,491	3,159	0	29	476	364
14135	710	481	368	0,587	0,558	604,8	2,725	0	468	371	0,364	0,565	608,491	3,301	0	29	476	364
14154	711	482	362	0,587	0,558	604,8	2,681	0	478	369	0,364	0,565	608,491	3,214	0	29	476	364
14174	712	475	368	0,587	0,558	604,8	2,691	0	471	362	0,364	0,565	608,491	3,221	0	29	476	364
14194	713	478	357	0,587	0,558	604,8	2,632	0	-800	-600	0,587	0,558	-1	-1	4	29	476	364
14214	714	476	359	0,587	0,558	603,718	2,615	0	-800	-600	0,365	0,565	-1	-1	4	29	476	364
14234	715	463	412	0,587	0,558	603,718	2,709	0	446	429	0,365	0,565	606,866	3,304	0	30	462	423
14254	716	459	426	0,588	0,558	603,718	2,704	0	461	425	0,365	0,565	606,866	3,18	0	30	462	423
14274	717	476	423	0,588	0,558	603,718	2,647	0	456	426	0,365	0,565	606,866	3,273	0	30	462	423
14294	718	461	427	0,588	0,558	603,718	2,799	0	453	445	0,365	0,565	606,866	3,187	0	30	462	423
14314	719	463	426	0,588	0,557	604,303	2,792	0	461	442	0,365	0,564	610,108	3,236	0	30	462	423
14334	720	453	422	0,588	0,557	604,303	2,682	0	452	433	0,365	0,564	610,108	3,25	0	30	462	423
14354	721	465	416	0,588	0,557	604,303	2,639	0	455	406	0,366	0,564	610,108	3,15	0	30	462	423
14374	722	469	410	0,589	0,557	604,303	2,684	0	-800	-600	0,589	0,557	-1	-1	4	30	462	423
14394	723	469	416	0,589	0,557	604,303	2,631	0	466	444	0,366	0,564	610,108	3,249	0	30	462	423
14414	724	469	412	0,589	0,557	606,044	2,651	0	465	446	0,366	0,564	607,932	3,237	0	30	462	423
14434	725	459	421	0,589	0,557	606,044	2,582	0	462	437	0,366	0,564	607,932	3,214	0	30	462	423
14454	726	462	419	0,589	0,558	606,044	2,784	0	-800	-600	0,589	0,558	-1	-1	4	30	462	423
14473	727	459	430	0,589	0,558	606,044	2,838	0	464	411	0,366	0,565	607,932	3,155	0	30	462	423
14493	728	458	427	0,589	0,558	606,044	2,774	0	459	435	0,366	0,565	607,932	3,186	0	30	462	423
14513	729	458	430	0,589	0,557	605,645	2,787	0	459	435	0,366	0,564	608,258	3,188	0	30	462	423
14533	730	469	396	0,589	0,558	605,645	2,587	0	463	419	0,366	0,565	608,258	3,184	0	30	462	423
14553	731	470	400	0,589	0,558	605,645	2,534	0	466	427	0,366	0,565	608,258	3,192	0	30	462	423
14573	732	401	417	0,59	0,558	605,645	2,714	0	397	436	0,367	0,565	608,258	3,392	0
14593	733	295	399	0,591	0,558	605,645	2,748	0	312	410	0,37	0,565	608,258	3,245	0
14613	734	265	409	0,592	0,558	601,511	2,765	0	282	413	0,37	0,564	610,587	3,317	0	31	270	419
14633	735	303	414	0,592	0,559	601,511	2,667	0	295	401	0,37	0,565	610,587	3,227	0	31	270	419
14653	736	291	416	0,592	0,559	601,511	2,721	0	283	394	0,37	0,565	610,587	3,226	0	31	270	419
14673	737	317	434	0,593	0,559	601,511	2,801	0	297	403	0,371	0,565	610,587	3,327	0	31	270	419
14693	738	295	421	0,593	0,559	601,511	2,568	0	282	406	0,371	0,565	610,587	3,245	0	31	270	419
14713	739	304	427	0,593	0,559	602,06	2,609	0	287	406	0,371	0,564	610,183	3,27	0	31	270	419
14733	740	294	406	0,594	0,56	602,06	2,68	0	279	391	0,372	0,565	610,183	3,258	0	31	270	419
14752	741	290	408	0,594	0,56	602,06	2,68	0	281	404	0,372	0,564	610,183	3,332	0	31	270	419
14772	742	304	405	0,594	0,56	602,06	2,632	0	285	392	0,372	0,564	610,183	3,211	0	31	270	419
14792	743	296	422	0,595	0,56	602,06	2,706	0	284	401	0,373	0,564	610,183	3,294	0	31	270	419
14812	744	298	424	0,595	0,56	601,518	2,694	0	283	397	0,373	0,564	609,138	3,299	0	31	270	419
14832	745	297	407	0,595	0,56	601,518	2,644	0	278	402	0,373	0,564	609,138	3,325	0	31	270	419
14852	746	303	418	0,595	0,56	601,518	2,717	0	271	392	0,373	0,564	609,138	3,221	0	31	270	419
14872	747	305	414	0,595	0,56	601,518	2,615	0	278	410	0,373	0,564	609,138	3,317	0	31	270	419
14892	748	274	393	0,595	0,561	601,518	2,619	0	268	438	0,373	0,565	609,138	3,387	0	31	270	419
14912	749	275	396	0,595	0,561	602,087	2,624	0	270	442	0,374	0,564	608,455	3,36	0	31	270	419
14932	750	264	414	0,595	0,561	602,087	2,566	0	251	434	0,374	0,565	608,455	3,282	0	31	270	419
14952	751	263	420	0,596	0,561	602,087	2,502	0	254	431	0,374	0,565	608,455	3,323	0	31	270	419
14972	752	267	432	0,596	0,561	602,087	2,618	0	249	437	0,374	0,565	608,455	3,329	0	31	270	419
14992	753	-800	-600	0,374	0,565	-1	-1	4	253	440	0,374	0,565	608,455	3,289	0	31	270	419
15012	754	-800	-600	0,596	0,561	-1	-1	4	251	441	0,374	0,565	607,585	3,308	0	31	270	419
15032	755	277	400	0,596	0,561	601,333	2,448	0	247	438	0,374	0,565	607,585	3,375	0	31	270	419
15051	756	263	430	0,596	0,561	601,333	2,661	0	242	438	0,374	0,565	607,585	3,38	0	31	270	419
15071	757	252	428	0,596	0,562	601,333	2,642	0	245	426	0,374	0,566	607,585	3,341	0	31	270	419
15091	758	-800	-600	0,374	0,566	-1	-1	4	244	440	0,374	0,566	607,585	3,36	0	31	270	419
15111	759	-800	-600	0,596	0,562	-1	-1	4	244	436	0,374	0,566	608,592	3,357	0	31	270	419
15131	760	262	435	0,596	0,563	602,807	2,587	0	245	429	0,374	0,567	608,592	3,329	0	31	270	419
15151	761	262	425	0,596	0,564	602,807	2,612	0	245	411	0,374	0,568	608,592	3,252	0	31	270	419
15171	762	262	431	0,596	0,564	602,807	2,603	0	241	424	0,374	0,568	608,592	3,255	0	31	270	419
15191	763	258	419	0,596	0,564	602,807	2,641	0	253	425	0,374	0,568	608,592	3,361	0	31	270	419
15211	764	258	420	0,596	0,564	601,551	2,642	0	253	425	0,374	0,568	608,337	3,324	0	31	270	419
15231	765	271	429	0,596	0,564	601,551	2,672	0	249	422	0,374	0,568	608,337	3,3	0	31	270	419
15251	766	267	415	0,596	0,564	601,551	2,657	0	250	429	0,374	0,568	608,337	3,336	0	31	270	419
15271	767	278	431	0,596	0,564	601,551	2,727	0	262	422	0,374	0,568	608,337	3,31	0	31	270	419
15291	768	273	420	0,596	0,564	601,551	2,625	0	262	414	0,374	0,568	608,337	3,243	0	31	270	419
15311	769	274	427	0,596	0,563	601,091	2,629	0	261	415	0,374	0,568	607,82	3,247	0	31	270	419
15330	770	283	400	0,596	0,564	601,091	2,562	0	273	428	0,374	0,568	607,82	3,315	0	31	270	419
15350	771	277	407	0,595	0,563	601,091	2,652	0	265	408	0,373	0,568	607,82	3,212	0	31	270	419
15370	772	346	385	0,594	0,563	601,091	2,646	0	347	394	0,372	0,567	607,82	3,32	0	32	370	394
15390	773	359	397	0,593	0,562	601,091	2,686	0	346	379	0,371	0,567	607,82	3,218	0	32	370	394
15410	774	373	393	0,593	0,562	602,776	2,703	0	345	361	0,371	0,567	610,654	3,271	0	32	370	394
15430	775	358	389	0,592	0,562	602,776	2,665	0	356	387	0,37	0,567	610,654	3,406	0	32	370	394
15450	776	371	390	0,592	0,562	602,776	2,659	0	346	390	0,37	0,567	610,654	3,344	0	32	370	394
15470	777	364	401	0,592	0,561	602,776	2,717	0	353	391	0,37	0,568	610,654	3,397	0	32	370	394
15490	778	347	399	0,592	0,561	602,776	2,61	0	358	384	0,369	0,568	610,654	3,265	0	32	370	394
15510	779	351	395	0,592	0,561	604,197	2,622	0	355	386	0,369	0,567	609,851	3,252	0	32	370	394
15530	780	371	383	0,592	0,561	604,197	2,65	0	353	381	0,369	0,568	609,851	3,318	0	32	370	394
15550	781	368	386	0,592	0,561	604,197	2,712	0	351	382	0,369	0,568	609,851	3,206	0	32	370	394
15570	782	370	399	0,592	0,561	604,197	2,757	0	353	368	0,369	0,568	609,851	3,222	0	32	370	394
15590	783	365	400	0,592	0,561	604,197	2,618	0	346	372	0,369	0,568	609,851	3,168	0	32	370	394
15610	784	365	399	0,592	0,561	605,182	2,661	0	344	367	0,369	0,567	611,479	3,168	0	32	370	394
15630	785	366	392	0,592	0,561	605,182	2,633	0	365	376	0,369	0,568	611,479	3,305	0	32	370	394
15650	786	371	403	0,592	0,561	605,182	2,78	0	372	396	0,37	0,568	611,479	3,465	0	32	370	394
15669	787	366	403	0,592	0,561	605,182	2,756	0	369	384	0,369	0,568	611,479	3,332	0	32	370	394
15689	788	370	395	0,592	0,561	605,182	2,692	0	371	385	0,369	0,568	611,479	3,385	0	32	370	394
15709	789	368	402	0,592	0,561	603,639	2,758	0	369	389	0,369	0,568	609,352	3,427	0	32	370	394
15729	790	375	391	0,592	0,562	603,639	2,788	0	380	393	0,369	0,568	609,352	3,284	0	32	370	394
15751	791	370	394	0,592	0,562	603,639	2,796	0	364	375	0,369	0,569	609,352	3,314	0	32	370	394
15769	792	372	403	0,592	0,562	603,639	2,771	0	368	396	0,369	0,569	609,352	3,382	0	32	370	394
15789	793	372	383	0,592	0,562	603,639	2,689	0	365	391	0,369	0,569	609,352	3,273	0	32	370	394
15809	794	372	386	0,591	0,562	603,478	2,678	0	368	387	0,369	0,569	609,212	3,304	0	32	370	394
15829	795	372	423	0,591	0,562	603,478	2,918	0	366	395	0,368	0,569	609,212	3,304	0	32	370	394
15849	796	378	405	0,591	0,562	603,478	2,785	0	364	386	0,368	0,569	609,212	3,259	0	32	370	394
15869	797	374	412	0,591	0,562	603,478	2,737	0	373	378	0,368	0,569	609,212	3,301	0	32	370	394
15889	798	381	388	0,591	0,562	603,478	2,721	0	373	396	0,368	0,569	609,212	3,292	0	32	370	394
15909	799	380	385	0,591	0,562	603,139	2,704	0	373	389	0,368	0,569	609,217	3,279	0	32	370	394
15929	800	382	390	0,591	0,562	603,139	2,682	0	369	390	0,368	0,569	609,217	3,349	0	32	370	394
15949	801	373	404	0,591	0,563	603,139	2,759	0	373	392	0,368	0,569	609,217	3,315	0	32	370	394
15968	802	375	394	0,591	0,563	603,139	2,732	0	373	405	0,368	0,569	609,217	3,332	0	32	370	394
15989	803	380	409	0,591	0,563	603,139	2,782	0	375	395	0,369	0,57	609,217	3,37	0	32	370	394
16008	804	377	409	0,591	0,563	602,309	2,778	0	375	401	0,369	0,57	608,961	3,358	0	32	370	394
16029	805	382	399	0,592	0,564	602,309	2,73	0	376	394	0,369	0,57	608,961	3,333	0	32	370	394
16048	806	376	413	0,592	0,564	602,309	2,795	0	378	398	0,369	0,57	608,961	3,311	0	32	370	394
16069	807	375	404	0,592	0,564	602,309	2,686	0	369	398	0,369	0,571	608,961	3,333	0	32	370	394
16088	808	374	397	0,592	0,564	602,309	2,645	0	365	394	0,369	0,571	608,961	3,323	0	32	370	394
16110	809	373	401	0,592	0,564	602,869	2,645	0	363	395	0,369	0,571	610,632	3,325	0	32	370	394
16128	810	379	394	0,592	0,565	602,869	2,701	0	375	398	0,369	0,571	610,632	3,36	0	32	370	394
16150	811	374	400	0,592	0,565	602,869	2,758	0	370	387	0,369	0,571	610,632	3,395	0	32	370	394
16168	812	378	398	0,592	0,565	602,869	2,79	0	381	388	0,369	0,571	610,632	3,309	0	32	370	394
16190	813	384	403	0,592	0,566	602,869	2,729	0	376	396	0,37	0,571	610,632	3,349	0	32	370	394
16208	814	383	403	0,592	0,565	604,353	2,774	0	377	393	0,369	0,571	608,187	3,331	0	32	370	394
16230	815	380	408	0,592	0,566	604,353	2,719	0	374	390	0,37	0,572	608,187	3,275	0	32	370	394
16248	816	379	411	0,592	0,566	604,353	2,755	0	374	387	0,37	0,572	608,187	3,35	0	32	370	394
16269	817	378	413	0,592	0,566	604,353	2,743	0	376	390	0,37	0,572	608,187	3,324	0	32	370	394
16287	818	384	397	0,592	0,566	604,353	2,656	0	375	386	0,37	0,572	608,187	3,343	0	32	370	394
16309	819	383	399	0,592	0,566	604,097	2,665	0	375	386	0,369	0,572	608,834	3,335	0	32	370	394
16327	820	375	385	0,592	0,566	604,097	2,7	0	381	387	0,369	0,572	608,834	3,242	0	32	370	394
16349	821	380	391	0,592	0,566	604,097	2,694	0	380	410	0,369	0,572	608,834	3,413	0	32	370	394
16367	822	383	403	0,592	0,567	604,097	2,741	0	373	389	0,369	0,573	608,834	3,244	0	32	370	394
16387	823	376	397	0,592	0,567	604,097	2,681	0	368	387	0,369	0,573	608,834	3,328	0	32	370	394
16407	824	379	405	0,592	0,567	602,026	2,679	0	365	391	0,369	0,573	611,427	3,392	0	32	370	394
16427	825	374	396	0,592	0,567	602,026	2,74	0	368	390	0,369	0,573	611,427	3,295	0	32	370	394
16447	826	375	401	0,592	0,567	602,026	2,619	0	371	392	0,369	0,573	611,427	3,28	0	32	370	394
16467	827	371	400	0,592	0,567	602,026	2,725	0	373	396	0,369	0,573	611,427	3,295	0	32	370	394
16487	828	377	398	0,592	0,567	602,026	2,671	0	373	397	0,37	0,573	611,427	3,32	0	32	370	394
16507	829	377	399	0,592	0,567	604,073	2,641	0	374	402	0,37	0,573	607,796	3,299	0	32	370	394
16526	830	374	395	0,592	0,567	604,073	2,711	0	365	413	0,37	0,573	607,796	3,374	0	32	370	394
16546	831	379	401	0,593	0,567	604,073	2,666	0	368	393	0,37	0,573	607,796	3,316	0	32	370	394
16566	832	328	341	0,593	0,567	604,073	2,63	0	333	355	0,371	0,572	607,796	3,291	0	33	309	346
16586	833	311	346	0,594	0,567	604,073	2,559	0	308	350	0,372	0,572	607,796	3,314	0	33	309	346
16606	834	295	352	0,594	0,567	602,831	2,51	0	295	343	0,372	0,572	609,624	3,315	0	33	309	346
16626	835	311	344	0,594	0,567	602,831	2,678	0	308	343	0,372	0,572	609,624	3,32	0	33	309	346
16646	836	305	340	0,595	0,567	602,831	2,687	0	307	342	0,372	0,571	609,624	3,277	0	33	309	346
16666	837	328	350	0,595	0,567	602,831	2,62	0	304	348	0,373	0,572	609,624	3,291	0	33	309	346
16686	838	-800	-600	0,373	0,572	-1	-1	4	308	347	0,373	0,572	609,624	3,264	0	33	309	346
16706	839	-800	-600	0,596	0,567	-1	-1	4	308	348	0,373	0,571	607,855	3,256	0	33	309	346
16726	840	308	341	0,596	0,567	602,477	2,684	0	293	332	0,373	0,571	607,855	3,272	0	33	309	346
16746	841	-800	-600	0,374	0,571	-1	-1	4	310	349	0,374	0,571	607,855	3,343	0	33	309	346
16766	842	322	347	0,596	0,567	602,477	2,705	0	312	350	0,374	0,571	607,855	3,253	0	33	309	346
16786	843	315	355	0,596	0,567	602,477	2,749	0	307	333	0,374	0,571	607,855	3,234	0	33	309	346
16806	844	315	354	0,596	0,566	603,692	2,754	0	306	340	0,374	0,571	608,945	3,25	0	33	309	346
16826	845	327	337	0,596	0,566	603,692	2,643	0	305	351	0,374	0,571	608,945	3,362	0	33	309	346
16845	846	322	340	0,596	0,567	603,692	2,592	0	294	382	0,374	0,571	608,945	3,307	0	33	309	346
16865	847	294	430	0,596	0,568	603,692	2,635	0	291	431	0,375	0,573	608,945	3,287	0
16885	848	293	457	0,596	0,568	603,692	2,805	0	291	447	0,375	0,572	608,945	3,418	0
16905	849	292	486	0,596	0,568	602,13	2,797	0	291	464	0,375	0,572	607,125	3,38	0
16925	850	297	440	0,596	0,568	602,13	2,644	0	293	440	0,375	0,573	607,125	3,304	0	34	297	438
16945	851	293	420	0,597	0,568	602,13	2,601	0	289	441	0,375	0,573	607,125	3,3	0	34	297	438
16965	852	308	445	0,597	0,568	602,13	2,68	0	284	440	0,375	0,573	607,125	3,297	0	34	297	438
16985	853	308	451	0,597	0,568	602,13	2,656	0	285	440	0,375	0,573	607,125	3,303	0	34	297	438
17005	854	308	448	0,597	0,567	602,577	2,656	0	287	439	0,375	0,572	607,742	3,304	0	34	297	438
17025	855	304	439	0,597	0,568	602,577	2,662	0	293	441	0,375	0,572	607,742	3,32	0	34	297	438
17045	856	304	433	0,597	0,568	602,577	2,469	0	297	453	0,375	0,573	607,742	3,293	0	34	297	438
17065	857	276	412	0,597	0,568	602,577	2,63	0	294	445	0,375	0,573	607,742	3,351	0	34	297	438
17085	858	297	431	0,597	0,568	602,577	2,653	0	296	439	0,375	0,572	607,742	3,259	0	34	297	438
17105	859	288	423	0,597	0,567	603,966	2,602	0	294	442	0,375	0,572	608,694	3,272	0	34	297	438
17124	860	309	429	0,597	0,567	603,966	2,646	0	298	428	0,375	0,572	608,694	3,253	0	34	297	438
17144	861	306	437	0,597	0,567	603,966	2,654	0	303	439	0,375	0,572	608,694	3,336	0	34	297	438
17164	862	297	444	0,597	0,567	603,966	2,659	0	295	447	0,375	0,572	608,694	3,342	0	34	297	438
17184	863	303	441	0,597	0,567	603,966	2,738	0	298	442	0,375	0,572	608,694	3,386	0	34	297	438
17204	864	299	446	0,597	0,567	602,321	2,744	0	299	447	0,375	0,572	607,702	3,399	0	34	297	438
17224	865	298	437	0,597	0,567	602,321	2,665	0	292	429	0,375	0,572	607,702	3,277	0	34	297	438
17244	866	313	448	0,597	0,567	602,321	2,743	0	294	437	0,375	0,572	607,702	3,311	0	34	297	438
17264	867	297	430	0,597	0,567	602,321	2,629	0	298	443	0,375	0,572	607,702	3,373	0	34	297	438
17284	868	290	353	0,597	0,566	602,321	2,615	0	293	364	0,375	0,57	607,702	3,305	0	35	291	347
17304	869	292	346	0,597	0,565	602,99	2,604	0	294	362	0,376	0,57	610,096	3,336	0	35	291	347
17324	870	285	352	0,597	0,566	602,99	2,646	0	289	328	0,375	0,57	610,096	3,235	0	35	291	347
17344	871	297	336	0,597	0,566	602,99	2,61	0	289	340	0,375	0,57	610,096	3,225	0	35	291	347
17364	872	309	355	0,597	0,566	602,99	2,704	0	290	336	0,375	0,57	610,096	3,28	0	35	291	347
17384	873	300	346	0,597	0,566	602,99	2,676	0	283	333	0,375	0,57	610,096	3,264	0	35	291	347
17404	874	306	343	0,597	0,566	602,413	2,682	0	283	341	0,375	0,57	608,334	3,265	0	35	291	347
17424	875	295	346	0,597	0,566	602,413	2,597	0	288	347	0,375	0,57	608,334	3,247	0	35	291	347
17443	876	289	354	0,597	0,566	602,413	2,771	0	285	349	0,375	0,57	608,334	3,265	0	35	291	347
17464	877	297	332	0,597	0,566	602,413	2,606	0	286	344	0,375	0,57	608,334	3,321	0	35	291	347
17483	878	-800	-600	0,375	0,57	-1	-1	4	283	352	0,375	0,57	608,334	3,218	0	35	291	347
17503	879	-800	-600	0,598	0,566	-1	-1	4	283	350	0,376	0,57	609,006	3,242	0	35	291	347
17523	880	293	341	0,598	0,567	602,998	2,632	0	289	356	0,376	0,571	609,006	3,257	0	35	291	347
17543	881	298	352	0,598	0,567	602,998	2,709	0	298	350	0,376	0,571	609,006	3,333	0	35	291	347
17563	882	292	367	0,598	0,567	602,998	2,669	0	296	356	0,376	0,571	609,006	3,244	0	35	291	347
17583	883	330	427	0,597	0,568	602,998	2,645	0	313	437	0,376	0,573	609,006	3,354	0	36	310	430
17603	884	334	444	0,597	0,568	602,745	2,673	0	318	443	0,376	0,572	608,09	3,326	0	36	310	430
17623	885	308	427	0,597	0,569	602,745	2,573	0	310	441	0,376	0,573	608,09	3,323	0	36	310	430
17643	886	320	440	0,598	0,569	602,745	2,662	0	305	434	0,376	0,573	608,09	3,338	0	36	310	430
17663	887	320	438	0,598	0,569	602,745	2,684	0	305	418	0,376	0,573	608,09	3,188	0	36	310	430
17683	888	319	439	0,598	0,569	602,745	2,699	0	303	421	0,376	0,573	608,09	3,317	0	36	310	430
17703	889	319	440	0,598	0,569	601,741	2,709	0	302	425	0,376	0,573	607,979	3,287	0	36	310	430
17723	890	309	420	0,598	0,569	601,741	2,588	0	305	441	0,376	0,573	607,979	3,311	0	36	310	430
17742	891	310	426	0,598	0,569	601,741	2,673	0	298	438	0,376	0,573	607,979	3,33	0	36	310	430
17762	892	317	419	0,598	0,569	601,741	2,558	0	305	431	0,376	0,573	607,979	3,331	0	36	310	430
17782	893	316	424	0,599	0,569	601,741	2,659	0	297	422	0,376	0,573	607,979	3,207	0	36	310	430
17802	894	314	420	0,599	0,569	602,989	2,621	0	299	415	0,376	0,573	609,93	3,218	0	36	310	430
17822	895	352	446	0,598	0,57	602,989	2,689	0	354	444	0,376	0,573	609,93	3,207	0
17842	896	444	429	0,596	0,57	602,989	2,652	0	433	422	0,374	0,574	609,93	3,225	0	37	441	433
17862	897	448	420	0,597	0,57	602,989	2,721	0	445	430	0,374	0,574	609,93	3,326	0	37	441	433
17882	898	449	435	0,597	0,57	602,989	2,65	0	428	435	0,374	0,574	609,93	3,109	0	37	441	433
17902	899	449	422	0,597	0,57	605,654	2,683	0	431	426	0,374	0,574	609,686	3,134	0	37	441	433
17922	900	452	434	0,597	0,571	605,654	2,643	0	435	458	0,374	0,574	609,686	3,379	0	37	441	433
17942	901	450	413	0,597	0,571	605,654	2,565	0	442	446	0,374	0,575	609,686	3,29	0	37	441	433
17962	902	445	417	0,597	0,571	605,654	2,539	0	438	435	0,374	0,575	609,686	3,242	0	37	441	433
17982	903	439	427	0,597	0,571	605,654	2,683	0	445	451	0,374	0,575	609,686	3,355	0	37	441	433
18002	904	436	420	0,597	0,571	602,433	2,627	0	445	443	0,374	0,574	608,258	3,289	0	37	441	433
18021	905	437	446	0,597	0,571	602,433	2,818	0	441	432	0,374	0,575	608,258	3,206	0	37	441	433
18041	906	446	432	0,597	0,571	602,433	2,603	0	443	453	0,374	0,575	608,258	3,23	0	37	441	433
18061	907	444	431	0,597	0,571	602,433	2,63	0	438	444	0,374	0,575	608,258	3,216	0	37	441	433
18081	908	443	428	0,597	0,571	602,433	2,635	0	445	436	0,374	0,575	608,258	3,296	0	37	441	433
18101	909	441	426	0,597	0,571	603,018	2,643	0	443	444	0,374	0,575	608,49	3,313	0	37	441	433
18121	910	441	437	0,597	0,571	603,018	2,706	0	437	446	0,374	0,575	608,49	3,322	0	37	441	433
18141	911	437	449	0,597	0,571	603,018	2,707	0	444	454	0,374	0,575	608,49	3,288	0	37	441	433
18161	912	448	430	0,597	0,571	603,018	2,555	0	438	440	0,374	0,575	608,49	3,241	0	37	441	433
18181	913	-800	-600	0,374	0,575	-1	-1	4	438	417	0,374	0,575	608,49	3,1	0	37	441	433
18201	914	-800	-600	0,597	0,571	-1	-1	4	440	415	0,374	0,575	609,44	3,087	0	37	441	433
18221	915	442	444	0,597	0,571	604,191	2,724	0	434	464	0,374	0,575	609,44	3,274	0	38	436	433
18241	916	441	431	0,597	0,571	604,191	2,528	0	425	482	0,374	0,575	609,44	3,143	0	38	436	433
18261	917	440	438	0,597	0,571	604,191	2,678	0	-800	-600	0,597	0,571	-1	-1	4	38	436	433
18281	918	450	424	0,597	0,571	604,191	2,567	0	433	459	0,374	0,575	609,44	3,28	0	38	436	433
18301	919	450	423	0,597	0,571	604,401	2,631	0	433	461	0,374	0,575	607,251	3,269	0	38	436	433
18320	920	451	412	0,597	0,571	604,401	2,628	0	430	449	0,374	0,576	607,251	3,264	0	38	436	433
18340	921	436	436	0,597	0,572	604,401	2,702	0	430	439	0,374	0,576	607,251	3,225	0	38	436	433
18360	922	435	414	0,597	0,572	604,401	2,652	0	434	418	0,374	0,576	607,251	3,192	0	38	436	433
18380	923	440	427	0,597	0,572	604,401	2,661	0	434	434	0,374	0,576	607,251	3,266	0	38	436	433
18400	924	441	418	0,597	0,572	602,485	2,661	0	436	424	0,374	0,575	608,59	3,246	0	38	436	433
18420	925	443	420	0,597	0,572	602,485	2,661	0	428	439	0,374	0,576	608,59	3,334	0	38	436	433
18440	926	431	431	0,597	0,572	602,485	2,724	0	431	431	0,374	0,576	608,59	3,221	0	38	436	433
18460	927	431	408	0,597	0,572	602,485	2,657	0	438	453	0,374	0,576	608,59	3,289	0	38	436	433
18480	928	392	376	0,597	0,571	602,485	2,632	0	399	380	0,375	0,575	608,59	3,232	0	39	383	385
18500	929	382	372	0,598	0,571	602,716	2,645	0	400	378	0,375	0,574	608,075	3,256	0	39	383	385
18520	930	409	380	0,598	0,571	602,716	2,68	0	393	393	0,376	0,574	608,075	3,361	0	39	383	385
18540	931	-800	-600	0,376	0,574	-1	-1	4	387	384	0,376	0,574	608,075	3,24	0	39	383	385
18560	932	398	365	0,598	0,571	602,716	2,634	0	391	380	0,376	0,574	608,075	3,332	0	39	383	385
18580	933	404	369	0,598	0,571	602,716	2,699	0	385	377	0,376	0,574	608,075	3,275	0	39	383	385
18600	934	404	368	0,598	0,571	603,645	2,703	0	386	373	0,376	0,574	608,727	3,321	0	39	383	385
18620	935	-800	-600	0,376	0,574	-1	-1	4	391	389	0,376	0,574	608,727	3,112	0	39	383	385
18639	936	390	369	0,598	0,571	603,645	2,646	0	381	384	0,376	0,574	608,727	3,332	0	39	383	385
18659	937	-800	-600	0,376	0,574	-1	-1	4	378	377	0,376	0,574	608,727	3,391	0	39	383	385
18679	938	392	371	0,598	0,571	603,645	2,669	0	375	376	0,375	0,574	608,727	3,266	0	39	383	385
18699	939	392	371	0,598	0,571	603,934	2,67	0	372	377	0,375	0,574	607,093	3,255	0	39	383	385
18719	940	391	376	0,598	0,571	603,934	2,768	0	374	370	0,375	0,574	607,093	3,256	0	39	383	385
18739	941	387	371	0,598	0,571	603,934	2,645	0	376	386	0,375	0,574	607,093	3,444	0	39	383	385
18759	942	388	364	0,598	0,571	603,934	2,722	0	380	370	0,375	0,574	607,093	3,286	0	39	383	385
18779	943	385	375	0,598	0,571	603,934	2,717	0	377	368	0,375	0,574	607,093	3,305	0	39	383	385
18799	944	384	371	0,598	0,571	603,555	2,711	0	379	373	0,375	0,574	606,453	3,36	0	39	383	385
18819	945	396	374	0,598	0,571	603,555	2,765	0	376	384	0,375	0,575	606,453	3,246	0	39	383	385
18839	946	391	381	0,598	0,571	603,555	2,807	0	374	373	0,375	0,575	606,453	3,299	0	39	383	385
18859	947	384	384	0,598	0,572	603,555	2,748	0	381	376	0,375	0,575	606,453	3,308	0	39	383	385
18879	948	393	390	0,598	0,572	603,555	2,806	0	381	382	0,375	0,575	606,453	3,4	0	39	383	385
18899	949	391	396	0,598	0,572	602,13	2,779	0	380	376	0,375	0,575	607,764	3,443	0	39	383	385
18919	950	392	392	0,598	0,572	602,13	2,68	0	382	384	0,375	0,575	607,764	3,405	0	39	383	385
18938	951	388	385	0,598	0,572	602,13	2,752	0	378	387	0,375	0,575	607,764	3,399	0	39	383	385
18958	952	384	395	0,598	0,572	602,13	2,814	0	376	385	0,375	0,575	607,764	3,381	0	39	383	385
18978	953	391	380	0,598	0,572	602,13	2,777	0	381	398	0,375	0,575	607,764	3,361	0	39	383	385
18998	954	387	382	0,598	0,572	601,932	2,805	0	379	400	0,375	0,575	607,721	3,35	0	39	383	385
19018	955	383	398	0,598	0,572	601,932	2,765	0	386	385	0,375	0,575	607,721	3,395	0	39	383	385
19038	956	385	384	0,598	0,572	601,932	2,753	0	377	392	0,375	0,575	607,721	3,434	0	39	383	385
19058	957	381	395	0,598	0,572	601,932	2,859	0	386	380	0,375	0,575	607,721	3,326	0	39	383	385
19078	958	377	393	0,597	0,572	601,932	2,71	0	388	393	0,375	0,575	607,721	3,357	0	39	383	385
19098	959	376	387	0,597	0,572	603,169	2,731	0	385	388	0,375	0,575	608,636	3,351	0	39	383	385
19118	960	386	397	0,597	0,571	603,169	2,787	0	379	388	0,375	0,575	608,636	3,412	0	39	383	385
19138	961	388	400	0,597	0,572	603,169	2,839	0	385	385	0,375	0,575	608,636	3,356	0	39	383	385
19158	962	381	395	0,597	0,571	603,169	2,722	0	387	387	0,375	0,575	608,636	3,406	0	39	383	385
19178	963	375	386	0,597	0,571	603,169	2,786	0	386	388	0,374	0,575	608,636	3,253	0	39	383	385
19198	964	373	385	0,597	0,571	603,225	2,783	0	387	386	0,374	0,575	609,474	3,239	0	39	383	385
19217	965	378	398	0,597	0,571	603,225	2,908	0	387	376	0,374	0,575	609,474	3,339	0	39	383	385
19237	966	372	385	0,597	0,571	603,225	2,798	0	387	376	0,374	0,575	609,474	3,269	0	39	383	385
19257	967	381	397	0,597	0,571	603,225	2,795	0	382	395	0,374	0,575	609,474	3,434	0	39	383	385
19277	968	386	403	0,597	0,571	603,225	2,83	0	387	394	0,374	0,575	609,474	3,421	0	39	383	385
19297	969	386	401	0,597	0,571	602,659	2,837	0	386	393	0,374	0,575	608,654	3,404	0	39	383	385
19317	970	384	407	0,597	0,571	602,659	2,926	0	387	406	0,374	0,575	608,654	3,414	0	39	383	385
19337	971	378	407	0,597	0,572	602,659	2,855	0	387	388	0,374	0,575	608,654	3,341	0	39	383	385
19357	972	383	386	0,597	0,572	602,659	2,739	0	389	386	0,374	0,576	608,654	3,284	0	39	383	385
19377	973	381	392	0,597	0,572	602,659	2,794	0	387	392	0,374	0,576	608,654	3,308	0	39	383	385
19397	974	379	386	0,597	0,572	602,658	2,734	0	387	393	0,374	0,575	608,372	3,276	0	39	383	385
19417	975	377	386	0,597	0,572	602,658	2,783	0	385	386	0,375	0,576	608,372	3,236	0	39	383	385
19437	976	387	402	0,597	0,572	602,658	2,801	0	392	387	0,375	0,576	608,372	3,299	0	39	383	385
19457	977	382	396	0,597	0,572	602,658	2,774	0	379	377	0,375	0,576	608,372	3,264	0	39	383	385
19477	978	381	396	0,597	0,572	602,658	2,752	0	376	380	0,375	0,576	608,372	3,267	0	39	383	385
19497	979	381	395	0,597	0,572	603,708	2,756	0	374	378	0,375	0,576	607,543	3,265	0	39	383	385
19516	980	394	378	0,597	0,572	603,708	2,698	0	388	385	0,375	0,576	607,543	3,209	0	39	383	385
19537	981	385	383	0,597	0,572	603,708	2,747	0	373	368	0,375	0,576	607,543	3,155	0	39	383	385
19556	982	383	391	0,597	0,572	603,708	2,78	0	370	386	0,375	0,576	607,543	3,213	0	39	383	385
19576	983	387	397	0,597	0,572	603,708	2,689	0	374	395	0,375	0,576	607,543	3,356	0	39	383	385
19596	984	387	403	0,597	0,572	603,529	2,72	0	373	391	0,375	0,576	608,924	3,363	0	39	383	385
19616	985	385	398	0,597	0,573	603,529	2,729	0	374	388	0,375	0,576	608,924	3,276	0	39	383	385
19636	986	381	376	0,597	0,573	603,529	2,681	0	380	382	0,375	0,576	608,924	3,281	0	39	383	385
19656	987	387	382	0,597	0,573	603,529	2,728	0	380	389	0,375	0,576	608,924	3,226	0	39	383	385
19676	988	380	386	0,597	0,573	603,529	2,639	0	378	384	0,375	0,577	608,924	3,213	0	39	383	385
19696	989	382	388	0,597	0,573	604,72	2,646	0	377	389	0,375	0,576	606,725	3,188	0	39	383	385
19716	990	430	336	0,596	0,572	604,72	2,711	0	422	332	0,374	0,576	606,725	3,132	0	40	444	319
19736	991	440	323	0,596	0,572	604,72	2,696	0	443	323	0,374	0,575	606,725	3,197	0	40	444	319
19756	992	447	318	0,596	0,572	604,72	2,64	0	450	320	0,374	0,575	606,725	3,23	0	40	444	319
19776	993	446	315	0,596	0,572	604,72	2,684	0	441	329	0,374	0,575	606,725	3,185	0	40	444	319
19796	994	444	312	0,596	0,572	604,292	2,659	0	443	325	0,374	0,575	605,909	3,187	0	40	444	319
19816	995	450	312	0,596	0,572	604,292	2,621	0	439	342	0,374	0,576	605,909	3,173	0	40	444	319
19835	996	441	326	0,597	0,573	604,292	2,704	0	446	317	0,374	0,576	605,909	3,234	0	40	444	319
19855	997	447	312	0,597	0,573	604,292	2,669	0	446	321	0,374	0,576	605,909	3,18	0	40	444	319
19875	998	449	313	0,597	0,573	604,292	2,623	0	446	314	0,374	0,576	605,909	3,186	0	40	444	319
19895	999	446	318	0,597	0,573	604,231	2,656	0	446	313	0,374	0,576	607,365	3,211	0	40	444	319
19915	1000	446	322	0,597	0,573	604,231	2,631	0	431	321	0,374	0,576	607,365	3,146	0	40	444	319
19935	1001	393	392	0,597	0,575	604,231	2,58	0	386	414	0,375	0,578	607,365	3,218	0
19955	1002	379	425	0,598	0,575	604,231	2,769	0	375	421	0,376	0,578	607,365	3,184	0
19975	1003	373	442	0,598	0,576	604,231	2,632	0	383	464	0,376	0,578	607,365	3,236	0
19995	1004	366	459	0,598	0,576	603,838	2,652	0	378	483	0,376	0,578	606,779	3,228	0
20015	1005	375	422	0,598	0,576	603,838	2,687	0	374	430	0,376	0,578	606,779	3,159	0	41	371	426
20035	1006	376	436	0,598	0,576	603,838	2,72	0	377	425	0,376	0,578	606,779	3,15	0	41	371	426
20055	1007	378	428	0,599	0,576	603,838	2,61	0	363	420	0,376	0,578	606,779	3,19	0	41	371	426
20075	1008	378	426	0,599	0,576	603,838	2,697	0	369	425	0,376	0,578	606,779	3,233	0	41	371	426
20095	1009	377	431	0,599	0,576	604,263	2,689	0	367	422	0,376	0,578	608,559	3,254	0	41	371	426
20115	1010	371	425	0,599	0,576	604,263	2,625	0	379	445	0,376	0,578	608,559	3,168	0	41	371	426
20135	1011	378	443	0,599	0,576	604,263	2,798	0	367	427	0,376	0,578	608,559	3,25	0	41	371	426
20154	1012	378	435	0,599	0,576	604,263	2,568	0	364	421	0,376	0,579	608,559	3,186	0	41	371	426
20174	1013	382	428	0,599	0,576	604,263	2,632	0	373	427	0,376	0,579	608,559	3,378	0	41	371	426
20194	1014	384	436	0,599	0,576	603,926	2,661	0	365	423	0,376	0,578	610,253	3,408	0	41	371	426
20214	1015	376	429	0,599	0,576	603,926	2,654	0	350	404	0,376	0,579	610,253	3,083	0	41	371	426
20234	1016	382	434	0,599	0,576	603,926	2,659	0	349	413	0,376	0,579	610,253	3,207	0	41	371	426
20254	1017	385	418	0,599	0,576	603,926	2,639	0	361	425	0,376	0,579	610,253	3,278	0	41	371	426
20274	1018	381	421	0,599	0,576	603,926	2,657	0	360	425	0,376	0,579	610,253	3,329	0	41	371	426
20294	1019	382	420	0,598	0,576	603,132	2,651	0	360	427	0,376	0,578	608,253	3,368	0	41	371	426
20314	1020	421	384	0,598	0,576	603,132	2,568	0	398	391	0,376	0,578	608,253	3,145	0	42	404	384
20334	1021	409	378	0,598	0,576	603,132	2,654	0	404	387	0,376	0,578	608,253	3,284	0	42	404	384
20354	1022	405	402	0,598	0,575	603,132	2,745	0	400	383	0,376	0,578	608,253	3,253	0	42	404	384
20374	1023	410	384	0,598	0,575	603,132	2,65	0	391	386	0,376	0,578	608,253	3,263	0	42	404	384
20394	1024	409	386	0,598	0,575	603,876	2,682	0	392	384	0,376	0,578	608,203	3,273	0	42	404	384
20413	1025	414	382	0,598	0,575	603,876	2,706	0	398	379	0,376	0,578	608,203	3,23	0	42	404	384
20433	1026	412	378	0,598	0,575	603,876	2,644	0	395	385	0,376	0,578	608,203	3,298	0	42	404	384
20453	1027	409	386	0,598	0,575	603,876	2,703	0	388	387	0,376	0,578	608,203	3,223	0	42	404	384
20473	1028	409	382	0,598	0,575	603,876	2,723	0	405	391	0,375	0,578	608,203	3,307	0	42	404	384
20493	1029	409	384	0,598	0,574	602,3	2,701	0	402	393	0,375	0,578	608,678	3,287	0	42	404	384
20513	1030	412	393	0,598	0,574	602,3	2,629	0	383	377	0,375	0,578	608,678	3,198	0	42	404	384
20533	1031	411	387	0,598	0,574	602,3	2,591	0	397	381	0,375	0,578	608,678	3,288	0	42	404	384
20555	1032	414	385	0,598	0,574	602,3	2,71	0	397	390	0,375	0,578	608,678	3,291	0	42	404	384
20573	1033	410	381	0,598	0,574	602,3	2,672	0	407	378	0,375	0,578	608,678	3,186	0	42	404	384
20593	1034	411	377	0,598	0,574	603,847	2,693	0	410	384	0,375	0,578	607,133	3,222	0	42	404	384
20613	1035	378	391	0,598	0,574	603,847	2,726	0	366	381	0,376	0,578	607,133	3,238	0	43	375	390
20633	1036	375	396	0,598	0,574	603,847	2,702	0	375	378	0,376	0,578	607,133	3,176	0	43	375	390
20653	1037	377	406	0,598	0,574	603,847	2,766	0	359	361	0,376	0,578	607,133	3,074	0	43	375	390
20673	1038	377	393	0,598	0,574	603,847	2,632	0	360	380	0,376	0,578	607,133	3,206	0	43	375	390
20693	1039	377	399	0,598	0,574	602,81	2,624	0	360	373	0,376	0,577	608,358	3,153	0	43	375	390
20713	1040	383	400	0,599	0,574	602,81	2,708	0	360	381	0,376	0,577	608,358	3,273	0	43	375	390
20732	1041	390	396	0,599	0,573	602,81	2,598	0	369	394	0,376	0,577	608,358	3,308	0	43	375	390
20752	1042	383	394	0,599	0,573	602,81	2,644	0	370	388	0,376	0,577	608,358	3,201	0	43	375	390
20772	1043	385	388	0,599	0,573	602,81	2,644	0	374	403	0,377	0,577	608,358	3,243	0	43	375	390
20792	1044	387	384	0,599	0,573	603,645	2,648	0	376	405	0,377	0,577	607,152	3,224	0	43	375	390
20812	1045	392	386	0,599	0,573	603,645	2,667	0	364	379	0,377	0,577	607,152	3,124	0	43	375	390
20832	1046	392	387	0,599	0,573	603,645	2,591	0	369	383	0,377	0,577	607,152	3,219	0	43	375	390
20852	1047	379	392	0,599	0,574	603,645	2,642	0	375	415	0,377	0,577	607,152	3,246	0	43	375	390
20872	1048	338	448	0,6	0,574	603,645	2,857	0	312	422	0,378	0,578	607,152	3,283	0	44	321	427
20892	1049	331	457	0,6	0,574	601,586	2,838	0	311	427	0,379	0,578	610,2	3,33	0	44	321	427
20912	1050	332	428	0,6	0,575	601,586	2,718	0	318	420	0,379	0,578	610,2	3,251	0	44	321	427
20932	1051	330	425	0,601	0,575	601,586	2,668	0	322	430	0,379	0,578	610,2	3,264	0	44	321	427
20954	1052	331	433	0,601	0,575	601,586	2,712	0	309	415	0,379	0,578	610,2	3,137	0	44	321	427
20972	1053	323	431	0,601	0,574	601,586	2,642	0	306	431	0,379	0,577	610,2	3,195	0	44	321	427
20992	1054	321	431	0,601	0,574	601,662	2,649	0	304	428	0,379	0,577	609,234	3,16	0	44	321	427
21011	1055	329	438	0,601	0,575	601,662	2,676	0	325	425	0,38	0,577	609,234	3,277	0	44	321	427
21033	1056	335	448	0,602	0,575	601,662	2,695	0	322	430	0,38	0,577	609,234	3,285	0	44	321	427
21051	1057	333	431	0,602	0,575	601,662	2,628	0	311	436	0,38	0,577	609,234	3,3	0	44	321	427
21071	1058	331	434	0,602	0,575	601,662	2,661	0	305	433	0,38	0,577	609,234	3,318	0	44	321	427
21091	1059	333	433	0,601	0,575	602,534	2,656	0	300	438	0,379	0,577	607,374	3,319	0	44	321	427
21111	1060	335	448	0,602	0,575	602,534	2,749	0	309	427	0,38	0,578	607,374	3,211	0	44	321	427
21131	1061	336	432	0,602	0,575	602,534	2,636	0	308	417	0,38	0,578	607,374	3,164	0	44	321	427
21151	1062	334	430	0,602	0,575	602,534	2,607	0	319	418	0,38	0,578	607,374	3,19	0	44	321	427
21171	1063	332	440	0,602	0,575	602,534	2,619	0	314	432	0,38	0,578	607,374	3,278	0	44	321	427
21191	1064	332	432	0,601	0,575	601,623	2,599	0	317	427	0,379	0,577	608,002	3,27	0	44	321	427
21211	1065	332	437	0,602	0,575	601,623	2,692	0	314	418	0,38	0,578	608,002	3,248	0	44	321	427
21231	1066	322	430	0,602	0,576	601,623	2,665	0	324	421	0,38	0,578	608,002	3,295	0	44	321	427
21251	1067	329	442	0,602	0,576	601,623	2,654	0	315	409	0,38	0,578	608,002	3,175	0	44	321	427
21271	1068	320	414	0,602	0,576	601,623	2,557	0	305	414	0,38	0,578	608,002	3,253	0	44	321	427
21291	1069	323	412	0,602	0,576	601,951	2,53	0	307	411	0,38	0,578	608,745	3,251	0	44	321	427
21310	1070	321	424	0,602	0,576	601,951	2,587	0	301	416	0,38	0,578	608,745	3,134	0	44	321	427
21330	1071	328	427	0,602	0,576	601,951	2,621	0	314	430	0,38	0,578	608,745	3,35	0	44	321	427
21350	1072	334	446	0,602	0,576	601,951	2,772	0	322	428	0,38	0,578	608,745	3,244	0	44	321	427
21370	1073	323	429	0,602	0,576	601,951	2,614	0	315	432	0,38	0,578	608,745	3,249	0	44	321	427
21390	1074	329	436	0,602	0,576	602,178	2,663	0	318	433	0,38	0,578	607,657	3,248	0	44	321	427
21410	1075	323	434	0,603	0,576	602,178	2,719	0	306	425	0,381	0,578	607,657	3,307	0	44	321	427
21430	1076	320	420	0,603	0,577	602,178	2,572	0	317	414	0,381	0,578	607,657	3,254	0	44	321	427
21450	1077	337	437	0,603	0,577	602,178	2,764	0	326	431	0,381	0,578	607,657	3,319	0	44	321	427
21470	1078	322	406	0,603	0,577	602,178	2,628	0	323	406	0,381	0,578	607,657	3,225	0	44	321	427
21490	1079	325	407	0,603	0,576	601,717	2,709	0	328	408	0,381	0,578	608,237	3,239	0	44	321	427
21510	1080	372	382	0,602	0,576	601,717	2,731	0	378	388	0,38	0,577	608,237	3,374	0	45	388	372
21530	1081	-800	-600	0,38	0,576	-1	-1	4	377	366	0,38	0,576	608,237	3,249	0	45	388	372
21552	1082	395	369	0,602	0,575	601,717	2,577	0	395	395	0,38	0,576	608,237	3,127	0	45	388	372
21570	1083	-800	-600	0,38	0,577	-1	-1	4	380	372	0,38	0,577	608,237	3,219	0	45	388	372
21590	1084	-800	-600	0,602	0,575	-1	-1	4	384	384	0,38	0,577	607,668	3,165	0	45	388	372
21609	1085	403	365	0,602	0,575	603,322	2,633	0	386	359	0,38	0,577	607,668	3,312	0	45	388	372
21629	1086	401	364	0,602	0,575	603,322	2,785	0	396	360	0,38	0,577	607,668	3,403	0	45	388	372
21649	1087	403	365	0,602	0,575	603,322	2,731	0	397	355	0,38	0,577	607,668	3,335	0	45	388	372
21669	1088	403	366	0,602	0,575	603,322	2,791	0	393	352	0,38	0,577	607,668	3,303	0	45	388	372
21689	1089	403	366	0,602	0,575	603,158	2,774	0	393	352	0,38	0,576	606,445	3,324	0	45	388	372
21709	1090	399	362	0,602	0,575	603,158	2,639	0	395	363	0,38	0,577	606,445	3,363	0	45	388	372
21729	1091	402	367	0,602	0,575	603,158	2,723	0	396	373	0,38	0,577	606,445	3,327	0	45	388	372
21749	1092	396	370	0,602	0,575	603,158	2,709	0	396	375	0,38	0,577	606,445	3,394	0	45	388	372
21769	1093	395	375	0,602	0,575	603,158	2,685	0	398	374	0,38	0,576	606,445	3,371	0	45	388	372
21789	1094	395	378	0,602	0,574	603,877	2,731	0	399	373	0,379	0,576	607,645	3,377	0	45	388	372
21809	1095	397	370	0,602	0,574	603,877	2,787	0	399	365	0,379	0,576	607,645	3,441	0	45	388	372
21829	1096	393	379	0,602	0,574	603,877	2,722	0	384	358	0,379	0,576	607,645	3,355	0	45	388	372
21849	1097	394	360	0,602	0,574	603,877	2,722	0	389	359	0,379	0,576	607,645	3,417	0	45	388	372
21869	1098	399	364	0,601	0,574	603,877	2,807	0	387	359	0,379	0,576	607,645	3,411	0	45	388	372
21889	1099	398	364	0,601	0,573	603,126	2,773	0	386	360	0,379	0,575	606,783	3,4	0	45	388	372
21911	1100	390	366	0,601	0,573	603,126	2,801	0	390	370	0,379	0,575	606,783	3,401	0	45	388	372
21928	1101	387	371	0,601	0,573	603,126	2,828	0	379	352	0,379	0,575	606,783	3,383	0	45	388	372
21950	1102	392	369	0,601	0,572	603,126	2,794	0	396	348	0,379	0,575	606,783	3,413	0	45	388	372
21968	1103	387	374	0,601	0,572	603,126	2,849	0	391	361	0,379	0,575	606,783	3,437	0	45	388	372
21989	1104	389	373	0,601	0,572	604,066	2,849	0	390	351	0,379	0,574	606,644	3,437	0	45	388	372
22008	1105	384	363	0,601	0,572	604,066	2,79	0	394	384	0,379	0,575	606,644	3,482	0	45	388	372
22030	1106	383	372	0,601	0,572	604,066	2,795	0	393	363	0,379	0,575	606,644	3,414	0	45	388	372
22048	1107	399	377	0,601	0,572	604,066	2,883	0	388	362	0,379	0,575	606,644	3,443	0	45	388	372
22069	1108	392	368	0,601	0,573	604,066	2,782	0	391	373	0,379	0,575	606,644	3,382	0	45	388	372
22088	1109	396	376	0,601	0,573	602,584	2,8	0	389	359	0,378	0,575	608,457	3,39	0	45	388	372
22109	1110	394	374	0,601	0,573	602,584	2,844	0	387	373	0,378	0,576	608,457	3,447	0	45	388	372
22128	1111	391	373	0,601	0,573	602,584	2,847	0	384	370	0,378	0,576	608,457	3,392	0	45	388	372
22149	1112	389	375	0,601	0,573	602,584	2,825	0	385	376	0,379	0,575	608,457	3,461	0	45	388	372
22168	1113	385	374	0,601	0,573	602,584	2,868	0	377	378	0,379	0,575	608,457	3,424	0	45	388	372
22189	1114	382	373	0,601	0,573	604,174	2,873	0	375	381	0,379	0,575	607,464	3,407	0	45	388	372
22207	1115	390	365	0,601	0,574	604,174	2,76	0	393	369	0,379	0,576	607,464	3,47	0	45	388	372
22227	1116	390	381	0,602	0,574	604,174	2,868	0	386	369	0,379	0,576	607,464	3,414	0	45	388	372
22247	1117	392	379	0,602	0,574	604,174	2,81	0	389	379	0,379	0,576	607,464	3,357	0	45	388	372
22267	1118	386	379	0,602	0,575	604,174	2,776	0	394	379	0,38	0,576	607,464	3,447	0	45	388	372
22287	1119	386	381	0,602	0,575	602,893	2,811	0	391	379	0,38	0,576	606,153	3,395	0	45	388	372
22307	1120	390	373	0,602	0,575	602,893	2,763	0	384	381	0,38	0,576	606,153	3,371	0	45	388	372
22327	1121	392	376	0,602	0,575	602,893	2,812	0	386	381	0,38	0,576	606,153	3,382	0	45	388	372
22347	1122	389	376	0,602	0,575	602,893	2,792	0	391	379	0,38	0,576	606,153	3,456	0	45	388	372
22367	1123	390	372	0,602	0,575	602,893	2,81	0	388	372	0,38	0,576	606,153	3,343	0	45	388	372
22387	1124	390	372	0,602	0,575	604,181	2,808	0	390	368	0,38	0,576	608,746	3,379	0	45	388	372
22407	1125	390	371	0,602	0,575	604,181	2,843	0	389	369	0,38	0,576	608,746	3,408	0	45	388	372
22427	1126	394	371	0,602	0,575	604,181	2,855	0	384	367	0,38	0,576	608,746	3,463	0	45	388	372
22447	1127	386	376	0,602	0,575	604,181	2,805	0	390	385	0,38	0,576	608,746	3,565	0	45	388	372
22467	1128	397	381	0,602	0,575	604,181	2,831	0	375	364	0,38	0,576	608,746	3,363	0	45	388	372
22487	1129	395	384	0,602	0,575	603,029	2,819	0	375	372	0,38	0,576	606,298	3,399	0	45	388	372
22506	1130	383	378	0,602	0,575	603,029	2,838	0	380	381	0,38	0,576	606,298	3,462	0	45	388	372
22526	1131	383	371	0,602	0,575	603,029	2,817	0	388	372	0,38	0,576	606,298	3,412	0	45	388	372
22546	1132	383	384	0,602	0,575	603,029	2,915	0	388	374	0,38	0,576	606,298	3,343	0	45	388	372
22566	1133	376	385	0,602	0,575	603,029	2,875	0	388	366	0,38	0,576	606,298	3,312	0	45	388	372
22586	1134	375	385	0,602	0,575	603,504	2,895	0	387	364	0,38	0,576	607,22	3,286	0	45	388	372
22606	1135	398	373	0,602	0,575	603,504	2,811	0	382	356	0,38	0,576	607,22	3,3	0	45	388	372
22626	1136	390	375	0,602	0,575	603,504	2,801	0	379	374	0,38	0,576	607,22	3,386	0	45	388	372
22646	1137	389	371	0,602	0,575	603,504	2,767	0	394	374	0,38	0,576	607,22	3,35	0	45	388	372
22666	1138	388	388	0,602	0,575	603,504	2,776	0	387	366	0,38	0,576	607,22	3,398	0	45	388	372
22686	1139	387	390	0,603	0,575	602,924	2,782	0	390	377	0,38	0,576	606,367	3,385	0	45	388	372
22706	1140	391	377	0,603	0,576	602,924	2,768	0	378	388	0,38	0,576	606,367	3,399	0	45	388	372
22726	1141	393	369	0,603	0,576	602,924	2,732	0	385	380	0,38	0,576	606,367	3,386	0	45	388	372
22746	1142	392	391	0,603	0,576	602,924	2,811	0	371	366	0,381	0,577	606,367	3,317	0	45	388	372
22766	1143	395	373	0,603	0,576	602,924	2,737	0	379	366	0,381	0,577	606,367	3,28	0	45	388	372
22785	1144	395	373	0,603	0,576	603,826	2,769	0	379	363	0,381	0,576	608,239	3,252	0	45	388	372
22805	1145	390	376	0,603	0,576	603,826	2,773	0	385	360	0,381	0,577	608,239	3,214	0	45	388	372
22825	1146	386	389	0,603	0,576	603,826	2,742	0	389	357	0,381	0,577	608,239	3,284	0	45	388	372
22845	1147	391	380	0,603	0,576	603,826	2,854	0	383	354	0,381	0,577	608,239	3,221	0	45	388	372
22865	1148	383	377	0,603	0,577	603,826	2,723	0	393	375	0,381	0,577	608,239	3,332	0	45	388	372
22885	1149	384	381	0,603	0,577	603,689	2,754	0	393	376	0,381	0,577	606,235	3,316	0	45	388	372
22905	1150	389	368	0,603	0,577	603,689	2,692	0	382	376	0,381	0,577	606,235	3,221	0	45	388	372
22925	1151	385	368	0,603	0,577	603,689	2,693	0	386	381	0,381	0,577	606,235	3,226	0	45	388	372
22945	1152	391	371	0,603	0,577	603,689	2,729	0	377	372	0,381	0,577	606,235	3,297	0	45	388	372
22965	1153	394	367	0,603	0,577	603,689	2,678	0	376	387	0,381	0,577	606,235	3,273	0	45	388	372
22985	1154	394	369	0,603	0,576	603,019	2,684	0	375	386	0,381	0,577	606,425	3,299	0	45	388	372
23005	1155	387	367	0,603	0,576	603,019	2,698	0	388	366	0,381	0,577	606,425	3,301	0	45	388	372
23025	1156	388	367	0,603	0,576	603,019	2,684	0	379	385	0,381	0,577	606,425	3,26	0	45	388	372
23045	1157	388	393	0,603	0,575	603,019	2,782	0	385	384	0,381	0,576	606,425	3,226	0	45	388	372
23065	1158	389	392	0,603	0,575	603,019	2,772	0	390	370	0,381	0,576	606,425	3,236	0	45	388	372
23085	1159	388	390	0,603	0,574	604,15	2,766	0	388	379	0,381	0,575	606,392	3,245	0	45	388	372
23104	1160	385	373	0,603	0,574	604,15	2,757	0	380	379	0,381	0,575	606,392	3,33	0	45	388	372
23124	1161	391	363	0,603	0,574	604,15	2,665	0	388	366	0,381	0,575	606,392	3,204	0	45	388	372
23144	1162	384	388	0,603	0,574	604,15	2,687	0	379	375	0,381	0,575	606,392	3,128	0	45	388	372
23164	1163	387	369	0,603	0,573	604,15	2,648	0	375	369	0,381	0,575	606,392	3,258	0	45	388	372
23184	1164	389	371	0,603	0,573	603,173	2,645	0	376	371	0,381	0,575	608,4	3,18	0	45	388	372
23204	1165	383	388	0,603	0,573	603,173	2,761	0	383	371	0,381	0,575	608,4	3,229	0	45	388	372
23224	1166	386	417	0,603	0,574	603,173	2,726	0	382	433	0,382	0,575	608,4	3,3	0	46	384	409
23244	1167	388	405	0,604	0,574	603,173	2,658	0	380	407	0,382	0,576	608,4	3,156	0	46	384	409
23264	1168	390	418	0,604	0,574	603,173	2,73	0	378	416	0,382	0,576	608,4	3,247	0	46	384	409
23284	1169	392	413	0,604	0,574	604,508	2,715	0	378	402	0,382	0,575	608,459	3,248	0	46	384	409
23304	1170	385	422	0,604	0,574	604,508	2,789	0	378	422	0,382	0,576	608,459	3,348	0	46	384	409
23324	1171	383	413	0,604	0,575	604,508	2,697	0	381	415	0,382	0,576	608,459	3,173	0	46	384	409
23344	1172	379	411	0,604	0,574	604,508	2,72	0	387	420	0,382	0,575	608,459	3,225	0	46	384	409
23364	1173	389	418	0,604	0,574	604,508	2,692	0	381	411	0,383	0,575	608,459	3,198	0	46	384	409
23383	1174	387	412	0,605	0,574	604,848	2,699	0	383	410	0,383	0,575	609,373	3,229	0	46	384	409
23403	1175	381	404	0,605	0,574	604,848	2,649	0	391	413	0,383	0,575	609,373	3,323	0	46	384	409
23423	1176	390	408	0,605	0,575	604,848	2,674	0	380	411	0,383	0,575	609,373	3,119	0	46	384	409
23443	1177	385	393	0,605	0,575	604,848	2,662	0	398	390	0,384	0,575	609,373	3,29	0	46	384	409
23463	1178	388	401	0,606	0,575	604,848	2,685	0	382	420	0,384	0,575	609,373	3,275	0	46	384	409
23483	1179	385	397	0,606	0,575	605,912	2,688	0	389	415	0,384	0,575	608,094	3,254	0	46	384	409
23503	1180	379	403	0,606	0,575	605,912	2,681	0	371	410	0,384	0,575	608,094	3,218	0	46	384	409
23524	1181	384	395	0,606	0,575	605,912	2,68	0	386	401	0,385	0,575	608,094	3,277	0	46	384	409
23543	1182	386	402	0,607	0,575	605,912	2,73	0	385	404	0,385	0,575	608,094	3,236	0	46	384	409
23563	1183	384	417	0,607	0,575	605,912	2,686	0	374	395	0,385	0,575	608,094	3,336	0	46	384	409
23583	1184	385	417	0,607	0,575	603,609	2,689	0	381	393	0,385	0,575	609,697	3,351	0	46	384	409
23603	1185	386	415	0,607	0,576	603,609	2,833	0	391	418	0,385	0,575	609,697	3,265	0	46	384	409
23623	1186	385	407	0,607	0,576	603,609	2,713	0	392	408	0,385	0,575	609,697	3,328	0	46	384	409
23643	1187	375	420	0,607	0,576	603,609	2,872	0	380	415	0,386	0,575	609,697	3,297	0	46	384	409
23663	1188	311	395	0,608	0,576	603,609	2,734	0	314	372	0,387	0,575	609,697	3,204	0	47	311	382
23683	1189	302	395	0,609	0,576	603,554	2,795	0	306	367	0,387	0,574	607,258	3,211	0	47	311	382
23702	1190	302	386	0,609	0,576	603,554	2,765	0	306	388	0,388	0,575	607,258	3,289	0	47	311	382
23722	1191	319	387	0,609	0,576	603,554	2,78	0	304	378	0,388	0,575	607,258	3,241	0	47	311	382
23742	1192	313	401	0,61	0,577	603,554	2,682	0	314	383	0,388	0,575	607,258	3,194	0	47	311	382
23762	1193	308	387	0,61	0,577	603,554	2,716	0	306	373	0,388	0,575	607,258	3,2	0	47	311	382
23782	1194	316	392	0,61	0,577	603,483	2,694	0	307	372	0,388	0,574	608,192	3,211	0	47	311	382
23802	1195	321	395	0,61	0,577	603,483	2,82	0	311	386	0,389	0,575	608,192	3,247	0	47	311	382
23822	1196	312	385	0,61	0,577	603,483	2,722	0	309	379	0,389	0,575	608,192	3,263	0	47	311	382
23842	1197	313	382	0,61	0,577	603,483	2,731	0	307	374	0,389	0,575	608,192	3,162	0	47	311	382
23862	1198	319	387	0,61	0,578	603,483	2,727	0	312	384	0,389	0,575	608,192	3,31	0	47	311	382
23882	1199	315	388	0,611	0,577	602,031	2,725	0	310	379	0,389	0,575	608,099	3,298	0	47	311	382
23902	1200	313	383	0,611	0,578	602,031	2,751	0	305	375	0,389	0,575	608,099	3,221	0	47	311	382
23922	1201	307	384	0,611	0,578	602,031	2,724	0	309	393	0,389	0,575	608,099	3,332	0	47	311	382
23942	1202	320	389	0,611	0,578	602,031	2,752	0	306	372	0,389	0,575	608,099	3,228	0	47	311	382
23962	1203	318	378	0,611	0,578	602,031	2,629	0	302	377	0,389	0,575	608,099	3,191	0	47	311	382
23982	1204	317	379	0,611	0,578	602,943	2,616	0	303	379	0,389	0,575	609,657	3,226	0	47	311	382
24001	1205	325	383	0,611	0,578	602,943	2,734	0	307	368	0,389	0,575	609,657	3,223	0	47	311	382
24021	1206	324	383	0,611	0,578	602,943	2,695	0	295	367	0,389	0,575	609,657	3,141	0	47	311	382
24041	1207	325	388	0,611	0,578	602,943	2,745	0	312	377	0,389	0,576	609,657	3,268	0	47	311	382
24061	1208	322	383	0,611	0,578	602,943	2,81	0	317	374	0,389	0,576	609,657	3,167	0	47	311	382
24081	1209	321	384	0,611	0,578	602,879	2,808	0	317	379	0,389	0,575	607,439	3,206	0	47	311	382
24101	1210	382	383	0,61	0,578	602,879	2,657	0	366	386	0,388	0,576	607,439	3,26	0	48	383	375
24121	1211	387	383	0,61	0,578	602,879	2,703	0	373	380	0,388	0,576	607,439	3,138	0	48	383	375
24141	1212	386	385	0,61	0,578	602,879	2,703	0	372	376	0,388	0,576	607,439	3,166	0	48	383	375
24161	1213	387	387	0,61	0,578	602,879	2,748	0	367	371	0,388	0,576	607,439	3,175	0	48	383	375
24181	1214	387	387	0,61	0,578	603,314	2,766	0	370	368	0,388	0,575	606,653	3,179	0	48	383	375
24201	1215	392	376	0,61	0,578	603,314	2,677	0	368	376	0,388	0,575	606,653	3,114	0	48	383	375
24221	1216	383	375	0,61	0,578	603,314	2,676	0	380	385	0,388	0,575	606,653	3,244	0	48	383	375
24241	1217	383	373	0,61	0,577	603,314	2,675	0	367	365	0,388	0,575	606,653	3,172	0	48	383	375
24261	1218	384	370	0,61	0,577	603,314	2,636	0	375	368	0,388	0,575	606,653	3,215	0	48	383	375
24281	1219	385	367	0,61	0,577	605,308	2,639	0	379	367	0,388	0,575	606,929	3,183	0	48	383	375
24300	1220	386	364	0,61	0,577	605,308	2,668	0	385	374	0,388	0,575	606,929	3,201	0	48	383	375
24320	1221	380	371	0,61	0,576	605,308	2,699	0	384	370	0,388	0,574	606,929	3,203	0	48	383	375
24340	1222	386	383	0,61	0,576	605,308	2,649	0	387	368	0,388	0,574	606,929	3,188	0	48	383	375
24360	1223	389	374	0,61	0,576	605,308	2,727	0	386	378	0,388	0,574	606,929	3,192	0	48	383	375
24380	1224	388	382	0,609	0,575	603,037	2,71	0	386	373	0,388	0,574	609,184	3,2	0	48	383	375
24400	1225	387	381	0,609	0,575	603,037	2,713	0	376	365	0,388	0,574	609,184	3,116	0	48	383	375
24420	1226	385	387	0,609	0,575	603,037	2,776	0	381	371	0,388	0,574	609,184	3,229	0	48	383	375
24440	1227	383	389	0,609	0,575	603,037	2,71	0	388	386	0,387	0,573	609,184	3,166	0	48	383	375
24460	1228	387	399	0,609	0,574	603,037	2,781	0	390	376	0,387	0,573	609,184	3,054	0	48	383	375
24480	1229	385	402	0,609	0,574	605,335	2,771	0	391	383	0,387	0,573	608,877	3,088	0	48	383	375
24500	1230	380	388	0,609	0,574	605,335	2,737	0	383	377	0,387	0,573	608,877	3,273	0	48	383	375
24520	1231	391	381	0,609	0,574	605,335	2,711	0	379	377	0,387	0,573	608,877	3,15	0	48	383	375
24540	1232	386	382	0,609	0,574	605,335	2,757	0	381	381	0,387	0,573	608,877	3,249	0	48	383	375
24560	1233	394	372	0,609	0,574	605,335	2,675	0	378	381	0,387	0,573	608,877	3,089	0	48	383	375
24579	1234	394	371	0,609	0,574	603,114	2,67	0	379	382	0,387	0,573	606,928	3,092	0	48	383	375
24599	1235	392	381	0,608	0,574	603,114	2,651	0	380	381	0,387	0,574	606,928	3,133	0	48	383	375
24619	1236	390	370	0,608	0,575	603,114	2,723	0	378	366	0,387	0,574	606,928	3,118	0	48	383	375
24639	1237	400	371	0,608	0,575	603,114	2,576	0	380	389	0,387	0,574	606,928	3,35	0	48	383	375
24659	1238	391	382	0,608	0,575	603,114	2,737	0	385	361	0,387	0,574	606,928	3,235	0	48	383	375
24679	1239	394	375	0,608	0,575	604,793	2,7	0	384	365	0,387	0,574	608,533	3,302	0	48	383	375
24699	1240	387	361	0,608	0,575	604,793	2,651	0	377	359	0,387	0,574	608,533	3,253	0	48	383	375
24719	1241	386	367	0,608	0,575	604,793	2,674	0	383	378	0,387	0,574	608,533	3,313	0	48	383	375
24739	1242	388	366	0,608	0,575	604,793	2,657	0	384	360	0,387	0,574	608,533	3,242	0	48	383	375
24759	1243	380	382	0,608	0,575	604,793	2,701	0	379	359	0,387	0,574	608,533	3,203	0	48	383	375
24779	1244	380	385	0,608	0,575	605,445	2,707	0	382	364	0,386	0,574	608,753	3,212	0	48	383	375
24799	1245	383	372	0,608	0,575	605,445	2,726	0	389	364	0,387	0,574	608,753	3,166	0	48	383	375
24819	1246	387	376	0,608	0,575	605,445	2,676	0	381	375	0,387	0,574	608,753	3,293	0	48	383	375
24839	1247	385	363	0,608	0,575	605,445	2,619	0	380	383	0,387	0,574	608,753	3,293	0	48	383	375
24859	1248	383	389	0,608	0,575	605,445	2,791	0	390	374	0,387	0,574	608,753	3,23	0	48	383	375
24878	1249	384	391	0,608	0,575	603,024	2,747	0	386	377	0,387	0,574	608,255	3,296	0	48	383	375
24898	1250	384	376	0,608	0,575	603,024	2,625	0	387	364	0,387	0,574	608,255	3,255	0	48	383	375
24918	1251	390	388	0,608	0,575	603,024	2,644	0	376	369	0,387	0,574	608,255	3,228	0	48	383	375
24938	1252	383	375	0,608	0,575	603,024	2,628	0	381	380	0,387	0,574	608,255	3,218	0	48	383	375
24958	1253	395	391	0,608	0,576	603,024	2,821	0	377	364	0,387	0,574	608,255	3,156	0	48	383	375
24978	1254	395	388	0,609	0,575	603,779	2,846	0	379	367	0,387	0,574	610	3,14	0	48	383	375
24998	1255	346	374	0,609	0,576	603,779	2,783	0	343	360	0,388	0,574	610	3,222	0	49	340	369
25018	1256	343	360	0,609	0,576	603,779	2,613	0	340	368	0,387	0,574	610	3,235	0	49	340	369
25038	1257	342	366	0,609	0,576	603,779	2,731	0	337	370	0,387	0,574	610	3,32	0	49	340	369
25058	1258	339	378	0,609	0,576	603,779	2,794	0	336	363	0,387	0,575	610	3,164	0	49	340	369
25078	1259	337	373	0,609	0,576	603,564	2,739	0	335	371	0,387	0,574	607,725	3,176	0	49	340	369
25098	1260	343	372	0,609	0,576	603,564	2,77	0	341	366	0,388	0,575	607,725	3,336	0	49	340	369
25118	1261	342	376	0,609	0,577	603,564	2,708	0	348	353	0,388	0,575	607,725	3,27	0	49	340	369
25138	1262	341	377	0,609	0,577	603,564	2,673	0	348	365	0,387	0,575	607,725	3,251	0	49	340	369
25158	1263	333	366	0,609	0,577	603,564	2,713	0	344	369	0,387	0,575	607,725	3,303	0	49	340	369
25177	1264	332	367	0,609	0,577	604,696	2,708	0	348	365	0,387	0,575	608,83	3,268	0	49	340	369
25198	1265	347	374	0,609	0,577	604,696	2,709	0	342	378	0,387	0,576	608,83	3,342	0	49	340	369
25217	1266	348	375	0,609	0,577	604,696	2,714	0	328	373	0,387	0,576	608,83	3,255	0	49	340	369
25237	1267	339	420	0,609	0,577	604,696	2,726	0	330	410	0,387	0,576	608,83	3,285	0	50	330	424
25257	1268	330	409	0,609	0,578	604,696	2,673	0	321	413	0,388	0,576	608,83	3,293	0	50	330	424
25277	1269	328	400	0,609	0,577	601,148	2,66	0	320	418	0,387	0,576	607,286	3,292	0	50	330	424
25297	1270	333	417	0,609	0,578	601,148	2,71	0	322	415	0,387	0,576	607,286	3,247	0	50	330	424
25317	1271	345	417	0,609	0,578	601,148	2,69	0	329	442	0,387	0,576	607,286	3,406	0	50	330	424
25337	1272	342	436	0,609	0,578	601,148	2,795	0	331	425	0,387	0,577	607,286	3,305	0	50	330	424
25357	1273	330	419	0,609	0,578	601,148	2,714	0	322	434	0,388	0,576	607,286	3,3	0	50	330	424
25377	1274	335	423	0,609	0,578	602,236	2,735	0	326	426	0,388	0,576	606,709	3,292	0	50	330	424
25397	1275	327	432	0,609	0,578	602,236	2,74	0	330	434	0,388	0,576	606,709	3,367	0	50	330	424
25417	1276	335	427	0,609	0,578	602,236	2,723	0	323	437	0,388	0,576	606,709	3,366	0	50	330	424
25437	1277	329	428	0,609	0,578	602,236	2,78	0	327	434	0,388	0,577	606,709	3,364	0	50	330	424
25457	1278	328	443	0,61	0,578	602,236	2,832	0	340	412	0,388	0,577	606,709	3,356	0	50	330	424
25477	1279	331	442	0,61	0,578	601,89	2,844	0	338	408	0,388	0,577	609,651	3,369	0	50	330	424
25496	1280	334	421	0,609	0,579	601,89	2,689	0	337	422	0,388	0,577	609,651	3,296	0	50	330	424
25516	1281	368	411	0,609	0,578	601,89	2,749	0	365	391	0,388	0,576	609,651	3,291	0	51	369	394
25536	1282	371	410	0,609	0,578	601,89	2,712	0	372	406	0,387	0,576	609,651	3,378	0	51	369	394
25556	1283	367	407	0,609	0,578	601,89	2,807	0	368	393	0,387	0,576	609,651	3,376	0	51	369	394
25576	1284	368	404	0,609	0,578	603,679	2,822	0	371	399	0,387	0,576	609,612	3,375	0	51	369	394
25596	1285	373	402	0,609	0,578	603,679	2,787	0	364	411	0,387	0,576	609,612	3,408	0	51	369	394
25616	1286	366	400	0,609	0,578	603,679	2,742	0	363	401	0,387	0,577	609,612	3,291	0	51	369	394
25636	1287	377	394	0,609	0,579	603,679	2,754	0	362	390	0,387	0,577	609,612	3,285	0	51	369	394
25656	1288	374	385	0,608	0,579	603,679	2,73	0	366	392	0,387	0,577	609,612	3,352	0	51	369	394
25676	1289	374	382	0,608	0,578	603,059	2,727	0	366	396	0,387	0,576	607,417	3,276	0	51	369	394
25696	1290	374	390	0,609	0,579	603,059	2,675	0	365	392	0,387	0,577	607,417	3,297	0	51	369	394
25716	1291	368	394	0,609	0,579	603,059	2,874	0	361	389	0,387	0,577	607,417	3,259	0	51	369	394
25736	1292	371	395	0,609	0,579	603,059	2,673	0	360	391	0,387	0,577	607,417	3,235	0	51	369	394
25756	1293	369	393	0,609	0,579	603,059	2,746	0	369	398	0,387	0,577	607,417	3,291	0	51	369	394
25776	1294	370	391	0,609	0,579	605,63	2,812	0	367	395	0,387	0,576	609,582	3,277	0	51	369	394
25795	1295	366	394	0,609	0,579	605,63	2,734	0	370	397	0,387	0,577	609,582	3,346	0	51	369	394
25815	1296	368	396	0,609	0,579	605,63	2,751	0	370	391	0,387	0,577	609,582	3,39	0	51	369	394
25835	1297	371	390	0,609	0,579	605,63	2,705	0	373	400	0,388	0,577	609,582	3,281	0	51	369	394
25855	1298	377	394	0,609	0,579	605,63	2,683	0	372	392	0,388	0,577	609,582	3,244	0	51	369	394
25875	1299	380	397	0,609	0,579	602,909	2,664	0	374	397	0,387	0,577	607,914	3,222	0	51	369	394
25895	1300	376	406	0,609	0,579	602,909	2,716	0	365	395	0,388	0,577	607,914	3,398	0	51	369	394
25915	1301	375	398	0,609	0,579	602,909	2,695	0	366	397	0,388	0,577	607,914	3,347	0	51	369	394
25935	1302	373	399	0,609	0,58	602,909	2,649	0	367	392	0,388	0,577	607,914	3,2	0	51	369	394
25955	1303	372	385	0,609	0,58	602,909	2,683	0	369	383	0,388	0,577	607,914	3,223	0	51	369	394
25975	1304	370	380	0,609	0,58	604,557	2,671	0	370	382	0,387	0,577	606,825	3,241	0	51	369	394
25995	1305	372	388	0,609	0,58	604,557	2,682	0	367	391	0,388	0,577	606,825	3,272	0	51	369	394
26015	1306	374	396	0,609	0,58	604,557	2,694	0	359	399	0,388	0,578	606,825	3,233	0	51	369	394
26035	1307	370	396	0,609	0,58	604,557	2,7	0	364	382	0,388	0,578	606,825	3,222	0	51	369	394
26055	1308	378	399	0,609	0,58	604,557	2,725	0	371	383	0,388	0,578	606,825	3,258	0	51	369	394
26074	1309	377	401	0,609	0,58	603,231	2,731	0	369	383	0,387	0,578	607,68	3,24	0	51	369	394
26094	1310	337	336	0,609	0,58	603,231	2,654	0	334	340	0,388	0,577	607,68	3,209	0	52	332	341
26114	1311	332	338	0,61	0,58	603,231	2,61	0	321	340	0,389	0,577	607,68	3,246	0	52	332	341
26134	1312	335	332	0,61	0,579	603,231	2,631	0	325	339	0,388	0,577	607,68	3,209	0	52	332	341
26154	1313	331	340	0,61	0,579	603,231	2,557	0	323	345	0,388	0,576	607,68	3,269	0	52	332	341
26174	1314	332	339	0,61	0,579	602,726	2,544	0	326	344	0,388	0,576	608,706	3,27	0	52	332	341
26194	1315	339	332	0,61	0,579	602,726	2,625	0	322	338	0,388	0,576	608,706	3,241	0	52	332	341
26214	1316	352	316	0,61	0,579	602,726	2,557	0	312	343	0,388	0,576	608,706	3,215	0	52	332	341
26234	1317	345	338	0,61	0,579	602,726	2,616	0	329	359	0,389	0,577	608,706	3,318	0	52	332	341
26254	1318	341	323	0,61	0,579	602,726	2,642	0	320	340	0,388	0,577	608,706	3,228	0	52	332	341
26274	1319	346	319	0,61	0,579	603,085	2,625	0	319	347	0,388	0,576	608,54	3,239	0	52	332	341
26294	1320	336	341	0,61	0,579	603,085	2,604	0	319	337	0,388	0,577	608,54	3,172	0	52	332	341
26314	1321	338	350	0,61	0,579	603,085	2,665	0	323	356	0,388	0,576	608,54	3,256	0	52	332	341
26334	1322	345	333	0,61	0,579	603,085	2,546	0	323	345	0,388	0,576	608,54	3,153	0	52	332	341
26354	1323	343	361	0,61	0,579	603,085	2,66	0	339	356	0,388	0,577	608,54	3,085	0	52	332	341
26374	1324	347	358	0,609	0,579	604,373	2,625	0	343	353	0,388	0,577	607,365	3,088	0	52	332	341
26396	1325	373	392	0,61	0,58	604,373	2,629	0	366	413	0,388	0,577	607,365	3,163	0	53	366	401
26413	1326	371	384	0,61	0,58	604,373	2,607	0	368	407	0,388	0,577	607,365	3,161	0	53	366	401
26433	1327	369	408	0,61	0,58	604,373	2,741	0	364	416	0,388	0,577	607,365	3,163	0	53	366	401
26453	1328	375	406	0,61	0,58	604,373	2,699	0	357	407	0,388	0,578	607,365	3,242	0	53	366	401
26473	1329	373	405	0,61	0,58	603,805	2,725	0	356	407	0,388	0,577	609,554	3,259	0	53	366	401
26493	1330	370	396	0,61	0,581	603,805	2,581	0	374	397	0,389	0,578	609,554	3,228	0	53	366	401
26513	1331	362	394	0,61	0,581	603,805	2,598	0	372	401	0,389	0,578	609,554	3,154	0	53	366	401
26533	1332	379	402	0,611	0,581	603,805	2,593	0	358	389	0,389	0,578	609,554	3,189	0	53	366	401
26553	1333	371	404	0,611	0,581	603,805	2,616	0	359	398	0,389	0,578	609,554	3,15	0	53	366	401
26573	1334	372	406	0,611	0,581	605,369	2,627	0	360	398	0,389	0,578	609,073	3,158	0	53	366	401
26593	1335	360	390	0,611	0,582	605,369	2,585	0	349	407	0,39	0,578	609,073	3,067	0	53	366	401
26613	1336	321	436	0,612	0,582	605,369	2,682	0	318	429	0,391	0,579	609,073	3,14	0	54	310	432
26633	1337	320	425	0,612	0,583	605,369	2,702	0	301	427	0,391	0,579	609,073	3,191	0	54	310	432
26653	1338	321	431	0,612	0,583	605,369	2,63	0	317	423	0,391	0,579	609,073	3,221	0	54	310	432
26672	1339	321	427	0,612	0,582	603,066	2,678	0	311	422	0,391	0,579	607,596	3,242	0	54	310	432
26692	1340	317	439	0,613	0,583	603,066	2,641	0	298	429	0,391	0,579	607,596	3,085	0	54	310	432
26712	1341	311	445	0,613	0,583	603,066	2,668	0	299	436	0,391	0,579	607,596	3,177	0	54	310	432
26732	1342	316	440	0,613	0,583	603,066	2,619	0	301	446	0,391	0,579	607,596	3,348	0	54	310	432
26752	1343	329	437	0,613	0,583	603,066	2,678	0	302	434	0,391	0,579	607,596	3,203	0	54	310	432
26772	1344	328	440	0,613	0,583	601,957	2,66	0	302	436	0,391	0,579	609,21	3,277	0	54	310	432
26792	1345	330	433	0,613	0,583	601,957	2,523	0	309	441	0,391	0,579	609,21	3,235	0	54	310	432
26812	1346	314	433	0,613	0,583	601,957	2,595	0	297	423	0,391	0,579	609,21	3,149	0	54	310	432
26832	1347	320	438	0,613	0,583	601,957	2,604	0	294	432	0,391	0,579	609,21	3,261	0	54	310	432
26852	1348	299	426	0,613	0,583	601,957	2,62	0	301	436	0,391	0,579	609,21	3,222	0	54	310	432
26872	1349	296	426	0,613	0,583	602,147	2,632	0	302	431	0,391	0,579	607,354	3,196	0	54	310	432
26892	1350	311	423	0,613	0,583	602,147	2,565	0	298	423	0,391	0,579	607,354	3,171	0	54	310	432
26912	1351	310	415	0,613	0,583	602,147	2,657	0	294	418	0,391	0,579	607,354	3,096	0	54	310	432
26932	1352	307	422	0,613	0,583	602,147	2,626	0	297	434	0,391	0,579	607,354	3,157	0	54	310	432
26952	1353	333	413	0,613	0,583	602,147	2,559	0	296	439	0,391	0,579	607,354	3,281	0	54	310	432
26971	1354	333	415	0,613	0,583	601,556	2,594	0	294	441	0,391	0,579	608,721	3,276	0	54	310	432
26991	1355	325	435	0,613	0,583	601,556	2,574	0	295	434	0,391	0,579	608,721	3,157	0	54	310	432
27011	1356	323	435	0,613	0,583	601,556	2,625	0	303	439	0,392	0,579	608,721	3,292	0	54	310	432
27031	1357	324	408	0,613	0,583	601,556	2,414	0	311	436	0,392	0,579	608,721	3,201	0	54	310	432
27051	1358	329	442	0,613	0,583	601,556	2,529	0	305	443	0,392	0,579	608,721	3,244	0	54	310	432
27071	1359	328	435	0,613	0,583	602,316	2,501	0	309	444	0,392	0,579	607,133	3,19	0	54	310	432
27091	1360	309	433	0,613	0,583	602,316	2,61	0	309	444	0,392	0,579	607,133	3,212	0	54	310	432
27113	1361	322	435	0,613	0,584	602,316	2,6	0	306	433	0,392	0,579	607,133	3,163	0	54	310	432
27131	1362	343	407	0,613	0,583	602,316	2,424	0	320	395	0,392	0,579	607,133	3,116	0
27153	1363	391	349	0,612	0,582	602,316	2,649	0	385	352	0,391	0,577	607,133	3,227	0	55	388	343
27171	1364	409	332	0,612	0,581	605,647	2,617	0	393	329	0,391	0,577	608,402	3,199	0	55	388	343
27193	1365	396	343	0,612	0,582	605,647	2,619	0	379	333	0,391	0,577	608,402	3,101	0	55	388	343
27211	1366	390	343	0,612	0,582	605,647	2,555	0	385	333	0,39	0,577	608,402	3,082	0	55	388	343
27231	1367	396	337	0,612	0,582	605,647	2,581	0	380	346	0,39	0,577	608,402	3,228	0	55	388	343
27250	1368	384	341	0,612	0,582	605,647	2,601	0	385	350	0,39	0,577	608,402	3,184	0	55	388	343
27270	1369	385	340	0,612	0,581	605,202	2,572	0	384	354	0,39	0,577	608,72	3,219	0	55	388	343
27290	1370	395	352	0,612	0,582	605,202	2,645	0	380	347	0,39	0,577	608,72	3,151	0	55	388	343
27310	1371	397	344	0,612	0,582	605,202	2,459	0	386	367	0,39	0,577	608,72	3,104	0	55	388	343
27330	1372	391	343	0,612	0,582	605,202	2,596	0	386	332	0,39	0,577	608,72	3,056	0	55	388	343
27350	1373	398	355	0,612	0,582	605,202	2,581	0	382	333	0,39	0,577	608,72	2,982	0	55	388	343
27370	1374	396	352	0,612	0,581	604,263	2,563	0	386	335	0,39	0,577	607,816	2,929	0	55	388	343
27390	1375	384	344	0,612	0,582	604,263	2,552	0	378	342	0,39	0,577	607,816	3,098	0	55	388	343
27410	1376	398	354	0,612	0,582	604,263	2,567	0	371	359	0,39	0,577	607,816	3,112	0	55	388	343
27430	1377	371	402	0,612	0,583	604,263	2,612	0	372	411	0,391	0,578	607,816	3,196	0	56	370	405
27450	1378	378	404	0,612	0,583	604,263	2,645	0	380	392	0,391	0,578	607,816	3,161	0	56	370	405
27470	1379	377	406	0,612	0,583	603,91	2,67	0	376	420	0,391	0,578	608,483	3,198	0	56	370	405
27490	1380	385	399	0,612	0,583	603,91	2,541	0	374	429	0,391	0,578	608,483	3,261	0	56	370	405
27510	1381	380	404	0,612	0,583	603,91	2,548	0	360	397	0,391	0,578	608,483	3,108	0	56	370	405
27530	1382	374	414	0,612	0,583	603,91	2,601	0	359	401	0,391	0,578	608,483	3,046	0	56	370	405
27552	1383	380	420	0,612	0,583	603,91	2,623	0	363	403	0,391	0,578	608,483	3,093	0	56	370	405
27570	1384	378	425	0,613	0,583	604,751	2,648	0	363	408	0,391	0,578	606,841	3,059	0	56	370	405
27590	1385	384	416	0,613	0,583	604,751	2,534	0	372	429	0,391	0,578	606,841	3,225	0	56	370	405
27609	1386	376	415	0,613	0,583	604,751	2,629	0	364	404	0,391	0,579	606,841	3,164	0	56	370	405
27630	1387	369	411	0,613	0,583	604,751	2,49	0	369	413	0,391	0,579	606,841	3,161	0	56	370	405
27649	1388	368	406	0,613	0,584	604,751	2,569	0	364	394	0,391	0,579	606,841	3,047	0	56	370	405
27670	1389	367	404	0,613	0,584	603,643	2,58	0	366	394	0,391	0,579	607,186	3,008	0	56	370	405
27689	1390	375	421	0,613	0,584	603,643	2,551	0	358	396	0,391	0,58	607,186	3,133	0	56	370	405
27709	1391	381	404	0,613	0,585	603,643	2,6	0	369	413	0,391	0,58	607,186	3,213	0	56	370	405
27729	1392	379	406	0,613	0,585	603,643	2,466	0	372	433	0,391	0,58	607,186	3,248	0	56	370	405
27750	1393	374	405	0,613	0,585	603,643	2,541	0	353	400	0,391	0,58	607,186	3,101	0	56	370	405
27769	1394	377	405	0,613	0,585	603,244	2,53	0	359	414	0,391	0,58	606,974	3,146	0	56	370	405
27790	1395	378	402	0,613	0,586	603,244	2,6	0	357	400	0,391	0,58	606,974	3,075	0	56	370	405
27809	1396	369	405	0,613	0,586	603,244	2,58	0	366	403	0,392	0,581	606,974	3,127	0	56	370	405
27830	1397	376	391	0,613	0,586	603,244	2,527	0	363	410	0,392	0,581	606,974	3,165	0	56	370	405
27848	1398	382	399	0,614	0,586	603,244	2,537	0	349	401	0,392	0,58	606,974	2,936	0	56	370	405
27870	1399	379	396	0,614	0,585	604,218	2,551	0	353	404	0,392	0,58	606,899	2,96	0	56	370	405
27888	1400	376	413	0,614	0,586	604,218	2,626	0	354	393	0,392	0,581	606,899	3,001	0	56	370	405
27908	1401	382	393	0,614	0,586	604,218	2,522	0	356	392	0,392	0,581	606,899	3,045	0	56	370	405
27928	1402	381	412	0,614	0,586	604,218	2,695	0	359	384	0,392	0,581	606,899	3,11	0	56	370	405
27950	1403	387	407	0,614	0,586	604,218	2,589	0	371	404	0,392	0,581	606,899	2,954	0	56	370	405
27968	1404	388	402	0,614	0,585	603,577	2,574	0	374	403	0,392	0,58	606,588	2,987	0	56	370	405
27990	1405	410	377	0,613	0,585	603,577	2,49	0	394	383	0,391	0,58	606,588	3,131	0	57	399	385
28008	1406	407	389	0,613	0,585	603,577	2,694	0	384	395	0,391	0,58	606,588	3,167	0	57	399	385
28030	1407	406	392	0,613	0,585	603,577	2,653	0	393	395	0,391	0,58	606,588	3,212	0	57	399	385
28048	1408	398	377	0,613	0,585	603,577	2,623	0	400	381	0,391	0,58	606,588	3,201	0	57	399	385
28070	1409	396	381	0,613	0,584	605,726	2,602	0	398	385	0,391	0,58	608,154	3,199	0	57	399	385
28088	1410	409	373	0,612	0,585	605,726	2,597	0	390	380	0,391	0,58	608,154	3,201	0	57	399	385
28110	1411	407	381	0,612	0,584	605,726	2,594	0	395	393	0,39	0,58	608,154	3,302	0	57	399	385
28128	1412	409	395	0,612	0,584	605,726	2,684	0	397	380	0,39	0,58	608,154	3,119	0	57	399	385
28148	1413	398	397	0,612	0,584	605,726	2,778	0	393	368	0,39	0,58	608,154	3,065	0	57	399	385
28167	1414	397	402	0,612	0,584	601,998	2,797	0	396	371	0,39	0,58	607,17	3,054	0	57	399	385
28187	1415	405	379	0,612	0,584	601,998	2,54	0	403	385	0,39	0,58	607,17	3,093	0	57	399	385
28207	1416	405	376	0,612	0,584	601,998	2,607	0	395	406	0,39	0,58	607,17	3,318	0	57	399	385
28227	1417	447	405	0,611	0,585	601,998	2,634	0	449	410	0,389	0,581	607,17	3,17	0	58	452	411
28247	1418	448	417	0,611	0,585	601,998	2,731	0	451	401	0,389	0,581	607,17	3,222	0	58	452	411
28267	1419	450	427	0,611	0,584	603,992	2,791	0	453	401	0,389	0,58	606,914	3,306	0	58	452	411
28287	1420	463	391	0,611	0,585	603,992	2,599	0	446	428	0,389	0,581	606,914	3,196	0	58	452	411
28307	1421	451	421	0,611	0,585	603,992	2,714	0	444	412	0,389	0,581	606,914	3,089	0	58	452	411
28327	1422	448	418	0,611	0,585	603,992	2,843	0	443	395	0,389	0,581	606,914	3,122	0	58	452	411
28347	1423	460	403	0,611	0,584	603,992	2,575	0	459	402	0,389	0,581	606,914	3,07	0	58	452	411
28367	1424	453	419	0,611	0,584	602,525	2,656	0	459	392	0,389	0,58	607,849	3,079	0	58	452	411
28387	1425	453	417	0,611	0,584	602,525	2,773	0	443	428	0,389	0,581	607,849	3,352	0	58	452	411
28407	1426	459	398	0,611	0,584	602,525	2,681	0	443	434	0,39	0,58	607,849	3,403	0	58	452	411
28427	1427	455	421	0,611	0,584	602,525	2,766	0	459	425	0,39	0,581	607,849	3,243	0	58	452	411
28446	1428	456	409	0,612	0,585	602,525	2,603	0	446	402	0,39	0,581	607,849	3,341	0	58	452	411
28466	1429	458	403	0,611	0,585	604,368	2,614	0	451	401	0,39	0,581	606,879	3,321	0	58	452	411
28486	1430	469	439	0,612	0,585	604,368	2,568	0	450	446	0,39	0,581	606,879	3,306	0	59	462	438
28506	1431	474	421	0,612	0,585	604,368	2,681	0	449	446	0,39	0,582	606,879	3,34	0	59	462	438
28526	1432	476	425	0,612	0,586	604,368	2,67	0	465	442	0,39	0,582	606,879	3,404	0	59	462	438
28546	1433	465	443	0,612	0,586	604,368	2,63	0	468	452	0,39	0,582	606,879	3,268	0	59	462	438
28566	1434	468	433	0,612	0,585	607,241	2,701	0	472	450	0,39	0,582	608,191	3,304	0	59	462	438
28586	1435	467	428	0,612	0,586	607,241	2,754	0	456	442	0,39	0,582	608,191	3,259	0	59	462	438
28606	1436	466	414	0,612	0,586	607,241	2,591	0	447	458	0,39	0,582	608,191	3,258	0	59	462	438
28626	1437	474	432	0,612	0,586	607,241	2,635	0	460	452	0,39	0,582	608,191	3,295	0	59	462	438
28646	1438	467	427	0,612	0,586	607,241	2,761	0	460	439	0,39	0,582	608,191	3,276	0	59	462	438
28666	1439	468	428	0,612	0,586	602,896	2,673	0	460	446	0,39	0,582	607,033	3,28	0	59	462	438
28686	1440	474	435	0,612	0,586	602,896	2,646	0	456	447	0,39	0,582	607,033	3,303	0	59	462	438
28706	1441	472	434	0,612	0,587	602,896	2,713	0	456	443	0,39	0,582	607,033	3,354	0	59	462	438
28726	1442	466	424	0,612	0,587	602,896	2,59	0	456	441	0,39	0,583	607,033	3,224	0	59	462	438
28746	1443	457	444	0,612	0,587	602,896	2,809	0	458	429	0,39	0,583	607,033	3,23	0	59	462	438
28765	1444	454	439	0,612	0,586	606,133	2,814	0	458	424	0,39	0,582	606,936	3,235	0	59	462	438
28785	1445	470	443	0,612	0,587	606,133	2,701	0	464	443	0,39	0,583	606,936	3,212	0	59	462	438
28805	1446	466	432	0,612	0,587	606,133	2,711	0	465	445	0,39	0,583	606,936	3,282	0	59	462	438
28825	1447	466	437	0,612	0,587	606,133	2,742	0	460	445	0,39	0,583	606,936	3,289	0	59	462	438
28845	1448	462	444	0,612	0,587	606,133	2,742	0	456	438	0,39	0,583	606,936	3,211	0	59	462	438
28865	1449	460	441	0,612	0,587	605,184	2,737	0	455	439	0,39	0,583	607,152	3,248	0	59	462	438
28885	1450	486	417	0,612	0,587	605,184	2,619	0	463	443	0,39	0,583	607,152	3,215	0	59	462	438
28905	1451	471	436	0,612	0,587	605,184	2,615	0	458	458	0,39	0,583	607,152	3,345	0	59	462	438
28925	1452	460	434	0,612	0,587	605,184	2,599	0	452	443	0,39	0,583	607,152	3,203	0	59	462	438
28945	1453	461	444	0,612	0,587	605,184	2,65	0	458	440	0,39	0,583	607,152	3,18	0	59	462	438
28965	1454	462	446	0,612	0,587	605,299	2,647	0	456	444	0,39	0,583	606,439	3,203	0	59	462	438
28985	1455	462	461	0,612	0,587	605,299	2,894	0	464	428	0,39	0,583	606,439	3,174	0	59	462	438
29005	1456	467	441	0,612	0,587	605,299	2,614	0	458	457	0,39	0,583	606,439	3,341	0	59	462	438
29025	1457	470	431	0,612	0,587	605,299	2,585	0	467	432	0,39	0,583	606,439	3,163	0	59	462	438
29044	1458	459	446	0,612	0,587	605,299	2,682	0	459	430	0,39	0,583	606,439	3,149	0	59	462	438
29064	1459	462	444	0,612	0,587	605,849	2,697	0	461	439	0,39	0,583	606,084	3,184	0	59	462	438
29084	1460	462	425	0,612	0,587	605,849	2,626	0	459	452	0,39	0,583	606,084	3,273	0	59	462	438
29105	1461	466	335	0,611	0,585	605,849	2,652	0	475	337	0,39	0,581	606,084	3,168	0	60	477	331
29124	1462	468	335	0,611	0,585	605,849	2,614	0	483	348	0,39	0,581	606,084	3,269	0	60	477	331
29144	1463	471	325	0,611	0,585	605,849	2,672	0	478	315	0,39	0,581	606,084	3,189	0	60	477	331
29164	1464	473	322	0,612	0,585	605,157	2,663	0	481	312	0,39	0,58	605,521	3,227	0	60	477	331
29184	1465	483	338	0,612	0,585	605,157	2,719	0	471	327	0,39	0,581	605,521	3,13	0	60	477	331
29204	1466	479	327	0,612	0,585	605,157	2,584	0	483	337	0,39	0,58	605,521	3,135	0	60	477	331
29224	1467	481	330	0,612	0,585	605,157	2,685	0	477	336	0,39	0,58	605,521	3,112	0	60	477	331
29244	1468	479	325	0,612	0,585	605,157	2,6	0	468	338	0,39	0,58	605,521	3,199	0	60	477	331
29264	1469	480	325	0,612	0,585	605,107	2,639	0	472	338	0,39	0,58	606,257	3,205	0	60	477	331
29284	1470	481	326	0,612	0,585	605,107	2,647	0	480	362	0,39	0,58	606,257	2,932	0	60	477	331
29304	1471	481	331	0,612	0,585	605,107	2,633	0	490	326	0,39	0,58	606,257	3,118	0	60	477	331
29324	1472	487	326	0,612	0,584	605,107	2,648	0	478	317	0,39	0,58	606,257	3,151	0	60	477	331
29343	1473	474	337	0,613	0,584	605,107	2,613	0	467	323	0,391	0,58	606,257	3,108	0	60	477	331
29363	1474	475	339	0,613	0,584	604,114	2,607	0	467	321	0,391	0,579	605,456	3,112	0	60	477	331
29383	1475	480	314	0,613	0,584	604,114	2,59	0	472	314	0,391	0,579	605,456	3,095	0	60	477	331
29403	1476	487	330	0,614	0,584	604,114	2,698	0	469	336	0,392	0,579	605,456	3,068	0	60	477	331
29423	1477	475	327	0,614	0,584	604,114	2,63	0	471	335	0,392	0,579	605,456	3,132	0	60	477	331
29443	1478	471	338	0,614	0,584	604,114	2,568	0	483	345	0,392	0,578	605,456	3,236	0	60	477	331
29463	1479	471	336	0,614	0,583	606,993	2,616	0	483	347	0,393	0,578	606,483	3,256	0	60	477	331
29483	1480	474	333	0,615	0,584	606,993	2,667	0	483	332	0,393	0,578	606,483	3,142	0	60	477	331
29503	1481	501	323	0,615	0,583	606,993	2,516	0	478	319	0,393	0,578	606,483	3,165	0	60	477	331
29523	1482	480	336	0,615	0,583	606,993	2,639	0	473	346	0,394	0,577	606,483	3,233	0	60	477	331
29543	1483	481	338	0,616	0,583	606,993	2,671	0	481	338	0,394	0,577	606,483	3,139	0	60	477	331
29563	1484	481	339	0,616	0,583	605,66	2,622	0	477	338	0,394	0,577	607,093	3,17	0	60	477	331
29583	1485	401	381	0,617	0,584	605,66	2,745	0	395	391	0,396	0,578	607,093	3,245	0	61	373	407
29603	1486	386	398	0,617	0,584	605,66	2,63	0	379	397	0,397	0,578	607,093	3,251	0	61	373	407
29622	1487	377	412	0,617	0,584	605,66	2,693	0	363	412	0,397	0,578	607,093	3,238	0	61	373	407
29642	1488	378	396	0,618	0,584	605,66	2,685	0	376	411	0,397	0,577	607,093	3,249	0	61	373	407
29662	1489	379	401	0,618	0,583	604,124	2,671	0	370	409	0,397	0,577	607,326	3,246	0	61	373	407
29682	1490	375	418	0,618	0,583	604,124	2,719	0	376	411	0,397	0,577	607,326	3,198	0	61	373	407
29702	1491	371	407	0,618	0,583	604,124	2,683	0	361	403	0,397	0,577	607,326	3,178	0	61	373	407
29722	1492	378	413	0,618	0,584	604,124	2,714	0	356	397	0,397	0,577	607,326	3,152	0	61	373	407
29742	1493	378	419	0,618	0,584	604,124	2,69	0	371	409	0,397	0,577	607,326	3,228	0	61	373	407
29762	1494	378	413	0,618	0,583	605,945	2,711	0	361	402	0,397	0,577	608,462	3,22	0	61	373	407
29782	1495	366	288	0,618	0,582	605,945	2,586	0	386	295	0,398	0,575	608,462	3,163	0
29802	1496	-800	-600	0,398	0,573	-1	-1	4	368	223	0,398	0,573	608,462	3,221	0	62	370	199
29822	1497	364	194	0,618	0,581	605,945	2,554	0	369	204	0,398	0,573	608,462	3,183	0	62	370	199
29842	1498	367	203	0,618	0,581	605,945	2,686	0	367	197	0,398	0,573	608,462	3,257	0	62	370	199
29862	1499	367	207	0,618	0,58	603,55	2,675	0	367	197	0,398	0,573	604,314	3,235	0	62	370	199
29882	1500	371	205	0,618	0,58	603,55	2,664	0	363	193	0,398	0,573	604,314	3,191	0	62	370	199
29902	1501	371	205	0,618	0,58	603,55	2,7	0	364	203	0,398	0,573	604,314	3,142	0	62	370	199
29922	1502	379	199	0,619	0,58	603,55	2,627	0	363	207	0,398	0,573	604,314	3,185	0	62	370	199
29942	1503	374	200	0,619	0,58	603,55	2,639	0	367	202	0,398	0,573	604,314	3,119	0	62	370	199
29961	1504	376	205	0,619	0,58	601,511	2,627	0	368	205	0,398	0,572	603,072	3,12	0	62	370	199
29981	1505	382	202	0,619	0,58	601,511	2,683	0	368	220	0,398	0,573	603,072	3,203	0	62	370	199
30001	1506	384	212	0,619	0,58	601,511	2,619	0	365	201	0,398	0,573	603,072	3,121	0	62	370	199
30021	1507	382	208	0,619	0,58	601,511	2,554	0	362	193	0,398	0,573	603,072	3,136	0	62	370	199
30041	1508	381	214	0,619	0,58	601,511	2,602	0	365	200	0,398	0,573	603,072	3,126	0	62	370	199
30061	1509	382	209	0,619	0,58	603,957	2,585	0	364	194	0,398	0,572	604,715	3,14	0	62	370	199
30081	1510	373	201	0,619	0,58	603,957	2,635	0	359	200	0,398	0,573	604,715	3,087	0	62	370	199
30101	1511	379	206	0,619	0,58	603,957	2,535	0	358	204	0,398	0,573	604,715	2,997	0	62	370	199
30121	1512	381	203	0,619	0,58	603,957	2,664	0	364	201	0,398	0,573	604,715	3,076	0	62	370	199
30141	1513	387	204	0,619	0,58	603,957	2,593	0	350	195	0,398	0,573	604,715	3,067	0	62	370	199
30161	1514	390	203	0,619	0,58	603,816	2,571	0	350	195	0,398	0,572	604,746	3,04	0	62	370	199
30181	1515	380	201	0,619	0,58	603,816	2,547	0	362	190	0,398	0,573	604,746	2,969	0	62	370	199
30201	1516	373	214	0,619	0,58	603,816	2,486	0	354	192	0,398	0,573	604,746	3,07	0	62	370	199
30221	1517	378	202	0,619	0,58	603,816	2,507	0	369	197	0,398	0,573	604,746	3,047	0	62	370	199
30240	1518	382	198	0,619	0,581	603,816	2,449	0	372	177	0,398	0,573	604,746	3,084	0	62	370	199
30260	1519	380	202	0,619	0,58	603,342	2,441	0	374	177	0,398	0,573	605,54	3,085	0	62	370	199
30280	1520	374	197	0,619	0,581	603,342	2,619	0	368	189	0,398	0,573	605,54	3,115	0	62	370	199
30300	1521	370	197	0,619	0,581	603,342	2,694	0	361	186	0,398	0,573	605,54	3,143	0	62	370	199
30321	1522	382	203	0,619	0,581	603,342	2,495	0	368	201	0,398	0,574	605,54	3,008	0	62	370	199
30340	1523	377	200	0,619	0,582	603,342	2,624	0	370	191	0,398	0,574	605,54	3,072	0	62	370	199
30360	1524	378	201	0,619	0,583	603,623	2,613	0	368	190	0,399	0,576	607,632	3,059	0	62	370	199
30380	1525	357	396	0,619	0,585	603,623	2,553	0	331	395	0,399	0,577	607,632	3,129	0
30400	1526	-800	-600	0,399	0,577	-1	-1	4	350	422	0,399	0,577	607,632	3,22	0
30420	1527	356	403	0,619	0,584	603,623	2,536	0	337	410	0,398	0,577	607,632	2,998	0
30440	1528	-800	-600	-1	-1	-1	-1	4	-800	-600	-1	-1	-1	-1	4
30460	1529	-800	-600	0,619	0,584	-1	-1	4	-800	-600	0,399	0,577	-1	-1	4
30480	1530	-800	-600	0,399	0,577	-1	-1	4	336	409	0,399	0,577	609,866	3,153	0	63	348	412
30500	1531	351	413	0,62	0,585	603,647	2,489	0	343	415	0,399	0,577	609,866	3,168	0	63	348	412
30520	1532	357	407	0,62	0,585	603,647	2,59	0	341	396	0,399	0,578	609,866	3,081	0	63	348	412
30539	1533	347	408	0,62	0,585	603,647	2,574	0	346	429	0,399	0,578	609,866	3,288	0	63	348	412
30559	1534	348	409	0,62	0,585	603,466	2,558	0	347	429	0,399	0,577	609,581	3,283	0	63	348	412
30579	1535	350	410	0,62	0,585	603,466	2,578	0	347	406	0,399	0,578	609,581	3,144	0	63	348	412
30599	1536	356	412	0,62	0,585	603,466	2,551	0	341	418	0,399	0,578	609,581	3,196	0	63	348	412
30619	1537	363	424	0,62	0,585	603,466	2,705	0	341	416	0,399	0,577	609,581	3,098	0	63	348	412
30639	1538	353	397	0,62	0,585	603,466	2,555	0	339	416	0,399	0,577	609,581	3,186	0	63	348	412
30659	1539	357	399	0,62	0,584	605,144	2,615	0	339	416	0,399	0,577	609,042	3,147	0	63	348	412
30679	1540	352	407	0,62	0,585	605,144	2,627	0	350	433	0,4	0,577	609,042	3,311	0	63	348	412
30699	1541	346	402	0,621	0,585	605,144	2,624	0	346	414	0,4	0,577	609,042	3,233	0	63	348	412
30719	1542	361	409	0,621	0,584	605,144	2,651	0	351	424	0,4	0,577	609,042	3,317	0	63	348	412
30739	1543	352	421	0,621	0,584	605,144	2,655	0	349	397	0,4	0,577	609,042	3,235	0	63	348	412
30759	1544	353	422	0,621	0,584	604,174	2,655	0	347	394	0,4	0,576	609,083	3,264	0	63	348	412
30779	1545	355	415	0,621	0,584	604,174	2,65	0	347	432	0,4	0,576	609,083	3,387	0	63	348	412
30799	1546	363	419	0,621	0,584	604,174	2,631	0	348	408	0,4	0,576	609,083	3,291	0	63	348	412
30819	1547	350	410	0,621	0,584	604,174	2,723	0	360	423	0,4	0,576	609,083	3,357	0	63	348	412
30838	1548	347	408	0,621	0,584	604,174	2,682	0	348	408	0,4	0,576	609,083	3,222	0	63	348	412
30858	1549	348	407	0,621	0,583	602,832	2,692	0	352	413	0,4	0,576	608,241	3,217	0	63	348	412
30878	1550	364	423	0,621	0,583	602,832	2,691	0	349	413	0,401	0,576	608,241	3,377	0	63	348	412
30898	1551	354	411	0,621	0,583	602,832	2,692	0	337	412	0,401	0,575	608,241	3,305	0	63	348	412
30918	1552	357	414	0,621	0,583	602,832	2,754	0	343	433	0,401	0,575	608,241	3,469	0	63	348	412
30938	1553	359	411	0,622	0,583	602,832	2,669	0	335	411	0,401	0,575	608,241	3,285	0	63	348	412
30958	1554	355	411	0,622	0,582	603,862	2,687	0	336	418	0,401	0,575	608,423	3,334	0	63	348	412
30978	1555	356	412	0,622	0,583	603,862	2,75	0	344	421	0,401	0,576	608,423	3,292	0	63	348	412
30998	1556	360	426	0,622	0,583	603,862	2,758	0	341	405	0,401	0,576	608,423	3,344	0	63	348	412
31018	1557	354	423	0,622	0,583	603,862	2,743	0	336	408	0,401	0,576	608,423	3,302	0	63	348	412
31038	1558	355	409	0,622	0,583	603,862	2,657	0	339	402	0,401	0,576	608,423	3,261	0	63	348	412
31058	1559	356	416	0,622	0,583	603,109	2,647	0	336	401	0,401	0,576	610,325	3,283	0	63	348	412
31078	1560	359	404	0,622	0,584	603,109	2,679	0	346	408	0,401	0,576	610,325	3,349	0	63	348	412
31098	1561	355	408	0,622	0,584	603,109	2,728	0	343	416	0,401	0,576	610,325	3,36	0	63	348	412
31118	1562	319	413	0,622	0,584	603,109	2,746	0	320	406	0,401	0,576	610,325	3,396	0	63	348	412
31137	1563	272	406	0,623	0,584	603,109	2,742	0	264	399	0,403	0,576	610,325	3,324	0	64	255	426
31157	1564	253	410	0,623	0,584	602,54	2,736	0	251	402	0,403	0,576	607,976	3,324	0	64	255	426
31177	1565	270	402	0,623	0,584	602,54	2,695	0	261	410	0,403	0,576	607,976	3,373	0	64	255	426
31197	1566	270	418	0,623	0,584	602,54	2,702	0	256	394	0,403	0,576	607,976	3,26	0	64	255	426
31217	1567	267	406	0,623	0,584	602,54	2,688	0	260	406	0,403	0,576	607,976	3,292	0	64	255	426
31237	1568	265	416	0,623	0,584	602,54	2,697	0	265	409	0,403	0,576	607,976	3,348	0	64	255	426
31257	1569	263	411	0,623	0,584	602,857	2,699	0	264	403	0,403	0,576	608,578	3,3	0	64	255	426
31277	1570	262	404	0,623	0,584	602,857	2,769	0	262	414	0,403	0,576	608,578	3,394	0	64	255	426
31297	1571	264	412	0,623	0,585	602,857	2,711	0	256	414	0,403	0,576	608,578	3,257	0	64	255	426
31317	1572	260	409	0,623	0,585	602,857	2,796	0	254	416	0,403	0,576	608,578	3,36	0	64	255	426
31337	1573	262	413	0,623	0,585	602,857	2,679	0	260	412	0,403	0,576	608,578	3,314	0	64	255	426
31357	1574	262	412	0,623	0,585	603,93	2,701	0	257	413	0,403	0,576	607,675	3,26	0	64	255	426
31377	1575	259	425	0,623	0,585	603,93	2,808	0	259	421	0,403	0,576	607,675	3,342	0	64	255	426
31397	1576	262	431	0,623	0,585	603,93	2,751	0	256	415	0,403	0,577	607,675	3,301	0	64	255	426
31416	1577	251	424	0,623	0,585	603,93	2,767	0	260	432	0,403	0,577	607,675	3,477	0	64	255	426
31437	1578	258	423	0,623	0,585	603,93	2,775	0	266	429	0,403	0,577	607,675	3,478	0	64	255	426
31456	1579	258	425	0,623	0,585	602,112	2,775	0	266	431	0,403	0,577	608,494	3,484	0	64	255	426
31476	1580	267	424	0,623	0,585	602,112	2,774	0	249	419	0,403	0,577	608,494	3,4	0	64	255	426
31496	1581	270	431	0,623	0,585	602,112	2,856	0	249	426	0,403	0,577	608,494	3,416	0	64	255	426
31516	1582	265	434	0,623	0,586	602,112	2,848	0	256	431	0,403	0,577	608,494	3,47	0	64	255	426
31536	1583	266	431	0,623	0,586	602,112	2,759	0	251	415	0,403	0,577	608,494	3,378	0	64	255	426
31556	1584	265	432	0,623	0,585	602,866	2,801	0	254	422	0,403	0,577	605,97	3,384	0	64	255	426
31576	1585	262	436	0,623	0,586	602,866	2,822	0	249	426	0,403	0,577	605,97	3,359	0	64	255	426
31596	1586	265	441	0,623	0,586	602,866	2,792	0	266	429	0,403	0,577	605,97	3,413	0	64	255	426
31616	1587	252	435	0,624	0,586	602,866	2,821	0	249	437	0,404	0,578	605,97	3,44	0	64	255	426
31636	1588	246	441	0,624	0,586	602,866	2,792	0	256	438	0,404	0,578	605,97	3,495	0	64	255	426
31656	1589	243	441	0,624	0,586	602,016	2,797	0	261	438	0,404	0,577	607,245	3,539	0	64	255	426
31676	1590	253	435	0,624	0,587	602,016	2,791	0	254	432	0,404	0,578	607,245	3,502	0	64	255	426
31696	1591	257	443	0,625	0,587	602,016	2,784	0	261	424	0,405	0,578	607,245	3,423	0	64	255	426
31715	1592	246	447	0,625	0,587	602,016	2,844	0	251	428	0,405	0,578	607,245	3,394	0	64	255	426
31735	1593	252	447	0,625	0,587	602,016	2,854	0	248	433	0,405	0,578	607,245	3,462	0	64	255	426
31755	1594	251	446	0,625	0,587	602,296	2,866	0	248	430	0,405	0,578	607,78	3,414	0	64	255	426
31775	1595	252	436	0,625	0,588	602,296	2,798	0	253	440	0,406	0,578	607,78	3,45	0	64	255	426
31795	1596	248	430	0,626	0,588	602,296	2,753	0	250	441	0,406	0,578	607,78	3,494	0	64	255	426
31815	1597	253	427	0,626	0,588	602,296	2,759	0	250	433	0,406	0,578	607,78	3,399	0	64	255	426
31835	1598	248	424	0,626	0,588	602,296	2,787	0	251	430	0,406	0,579	607,78	3,361	0	64	255	426
31855	1599	249	421	0,626	0,588	602,107	2,765	0	251	428	0,406	0,578	607,403	3,349	0	64	255	426
31875	1600	256	441	0,626	0,588	602,107	2,695	0	251	431	0,406	0,578	607,403	3,384	0	64	255	426
31895	1601	249	431	0,626	0,588	602,107	2,739	0	247	433	0,406	0,578	607,403	3,317	0	64	255	426
31915	1602	249	431	0,626	0,588	602,107	2,748	0	250	433	0,406	0,578	607,403	3,403	0	64	255	426
31935	1603	256	436	0,626	0,588	602,107	2,743	0	253	437	0,406	0,578	607,403	3,433	0	64	255	426
31955	1604	251	428	0,626	0,587	605,231	2,761	0	252	438	0,406	0,578	606,922	3,422	0	64	255	426
31975	1605	253	427	0,626	0,588	605,231	2,744	0	255	433	0,406	0,578	606,922	3,347	0	64	255	426
31995	1606	259	432	0,626	0,588	605,231	2,8	0	250	427	0,406	0,578	606,922	3,31	0	64	255	426
32014	1607	255	436	0,626	0,587	605,231	2,755	0	250	432	0,406	0,578	606,922	3,322	0	64	255	426
32034	1608	256	436	0,626	0,587	605,231	2,678	0	242	428	0,406	0,578	606,922	3,33	0	64	255	426
32054	1609	258	437	0,626	0,587	603,486	2,682	0	239	429	0,406	0,578	607,958	3,319	0	64	255	426
32074	1610	261	428	0,626	0,587	603,486	2,684	0	258	432	0,406	0,578	607,958	3,31	0	64	255	426
32094	1611	257	425	0,626	0,587	603,486	2,641	0	248	425	0,406	0,578	607,958	3,256	0	64	255	426
32114	1612	259	421	0,626	0,587	603,486	2,645	0	255	442	0,406	0,578	607,958	3,418	0	64	255	426
32134	1613	248	429	0,626	0,587	603,486	2,597	0	244	433	0,406	0,578	607,958	3,279	0	64	255	426
32154	1614	246	427	0,626	0,586	602,738	2,581	0	246	435	0,406	0,577	606,027	3,279	0	64	255	426
32174	1615	257	438	0,626	0,586	602,738	2,692	0	257	439	0,406	0,577	606,027	3,328	0	64	255	426
32194	1616	254	429	0,626	0,586	602,738	2,649	0	249	428	0,406	0,577	606,027	3,348	0	64	255	426
32214	1617	252	431	0,626	0,586	602,738	2,709	0	249	436	0,406	0,577	606,027	3,282	0	64	255	426
32234	1618	282	378	0,625	0,585	602,738	2,647	0	305	384	0,406	0,576	606,027	3,323	0
32254	1619	281	367	0,625	0,584	604,757	2,675	0	305	375	0,405	0,574	606,958	3,321	0
32274	1620	337	322	0,625	0,584	604,757	2,658	0	329	324	0,405	0,574	606,958	3,217	0	65	327	327
32294	1621	335	322	0,625	0,584	604,757	2,63	0	321	328	0,405	0,574	606,958	3,217	0	65	327	327
32314	1622	326	321	0,625	0,583	604,757	2,684	0	325	339	0,405	0,574	606,958	3,304	0	65	327	327
32333	1623	336	325	0,625	0,583	604,757	2,668	0	326	327	0,405	0,574	606,958	3,215	0	65	327	327
32353	1624	333	325	0,625	0,583	605,227	2,67	0	325	327	0,404	0,574	610,05	3,26	0	65	327	327
32373	1625	331	316	0,625	0,583	605,227	2,649	0	322	334	0,404	0,574	610,05	3,27	0	65	327	327
32393	1626	333	315	0,624	0,583	605,227	2,698	0	327	332	0,404	0,575	610,05	3,242	0	65	327	327
32413	1627	331	319	0,624	0,584	605,227	2,658	0	323	327	0,404	0,575	610,05	3,208	0	65	327	327
32433	1628	338	318	0,624	0,584	605,227	2,652	0	318	322	0,403	0,575	610,05	3,282	0	65	327	327
32453	1629	339	320	0,624	0,583	604,189	2,663	0	320	322	0,403	0,575	607,64	3,248	0	65	327	327
32473	1630	338	337	0,624	0,583	604,189	2,612	0	324	330	0,403	0,575	607,64	3,223	0	65	327	327
32493	1631	337	336	0,624	0,583	604,189	2,606	0	330	322	0,403	0,575	607,64	3,156	0	65	327	327
32513	1632	324	331	0,624	0,584	604,189	2,619	0	318	331	0,403	0,575	607,64	3,21	0	65	327	327
32533	1633	340	332	0,624	0,584	604,189	2,671	0	322	323	0,403	0,575	607,64	3,22	0	65	327	327
32553	1634	336	327	0,624	0,583	606,62	2,686	0	322	327	0,403	0,575	607,015	3,196	0	65	327	327
32573	1635	327	306	0,624	0,584	606,62	2,585	0	318	333	0,403	0,575	607,015	3,192	0	65	327	327
32595	1636	342	318	0,624	0,584	606,62	2,579	0	318	339	0,404	0,575	607,015	3,23	0	65	327	327
32613	1637	340	323	0,624	0,584	606,62	2,712	0	319	332	0,404	0,575	607,015	3,12	0	65	327	327
32632	1638	342	334	0,625	0,584	606,62	2,609	0	322	334	0,404	0,575	607,015	3,143	0	65	327	327
32652	1639	342	342	0,625	0,584	605,183	2,636	0	323	336	0,404	0,575	606,724	3,129	0	65	327	327
32674	1640	339	330	0,625	0,585	605,183	2,612	0	322	339	0,404	0,576	606,724	3,135	0	65	327	327
32692	1641	332	325	0,625	0,585	605,183	2,65	0	321	339	0,404	0,576	606,724	3,235	0	65	327	327
32712	1642	334	322	0,625	0,585	605,183	2,607	0	321	337	0,404	0,576	606,724	3,19	0	65	327	327
32732	1643	337	315	0,625	0,585	605,183	2,672	0	324	329	0,404	0,576	606,724	3,174	0	65	327	327
32752	1644	333	311	0,625	0,584	605,011	2,664	0	323	326	0,404	0,575	608,52	3,225	0	65	327	327
32772	1645	331	340	0,625	0,585	605,011	2,72	0	320	331	0,404	0,575	608,52	3,116	0	65	327	327
32792	1646	334	318	0,625	0,585	605,011	2,528	0	321	343	0,404	0,575	608,52	3,253	0	65	327	327
32812	1647	332	326	0,625	0,585	605,011	2,6	0	323	343	0,404	0,576	608,52	3,268	0	65	327	327
32832	1648	334	317	0,625	0,585	605,011	2,605	0	321	334	0,404	0,576	608,52	3,117	0	65	327	327
32852	1649	333	320	0,625	0,584	604,84	2,609	0	321	340	0,404	0,575	608,295	3,188	0	65	327	327
32872	1650	332	325	0,625	0,585	604,84	2,539	0	314	325	0,404	0,576	608,295	3,22	0	65	327	327
32892	1651	330	324	0,625	0,585	604,84	2,689	0	319	320	0,404	0,576	608,295	3,302	0	65	327	327
32911	1652	325	329	0,625	0,585	604,84	2,673	0	318	326	0,404	0,576	608,295	3,133	0	65	327	327
32931	1653	332	325	0,625	0,585	604,84	2,7	0	320	323	0,404	0,576	608,295	3,163	0	65	327	327
32951	1654	330	326	0,624	0,585	605,153	2,699	0	321	324	0,403	0,576	606,802	3,15	0	65	327	327
32971	1655	448	368	0,623	0,586	605,153	2,598	0	437	376	0,402	0,577	606,802	3,133	0	66	442	377
32991	1656	456	349	0,623	0,586	605,153	2,672	0	441	366	0,402	0,577	606,802	3,133	0	66	442	377
33011	1657	449	369	0,623	0,586	605,153	2,586	0	439	363	0,402	0,577	606,802	3,172	0	66	442	377
33031	1658	452	371	0,623	0,586	605,153	2,605	0	434	387	0,402	0,577	606,802	3,299	0	66	442	377
33051	1659	455	368	0,623	0,586	603,336	2,613	0	436	382	0,402	0,577	607,453	3,326	0	66	442	377
33072	1660	446	382	0,623	0,586	603,336	2,578	0	428	393	0,402	0,577	607,453	3,286	0	66	442	377
33091	1661	452	362	0,623	0,586	603,336	2,553	0	451	380	0,402	0,577	607,453	3,199	0	66	442	377
33111	1662	442	368	0,623	0,587	603,336	2,642	0	441	389	0,403	0,577	607,453	3,202	0	66	442	377
33131	1663	448	366	0,623	0,587	603,336	2,576	0	436	389	0,403	0,578	607,453	3,103	0	66	442	377
33151	1664	449	363	0,624	0,587	604,401	2,589	0	446	390	0,403	0,577	606,439	3,068	0	66	442	377
33171	1665	438	377	0,624	0,587	604,401	2,662	0	439	416	0,403	0,578	606,439	3,196	0	66	442	377
33191	1666	449	378	0,624	0,587	604,401	2,594	0	439	397	0,403	0,578	606,439	3,303	0	66	442	377
33211	1667	443	376	0,624	0,587	604,401	2,616	0	438	373	0,403	0,578	606,439	3,189	0	66	442	377
33230	1668	438	373	0,624	0,588	604,401	2,643	0	440	380	0,403	0,578	606,439	3,335	0	66	442	377
33250	1669	442	373	0,624	0,587	604,445	2,613	0	439	388	0,403	0,578	605,889	3,304	0	66	442	377
33270	1670	442	371	0,624	0,588	604,445	2,627	0	434	411	0,403	0,578	605,889	3,259	0	66	442	377
33290	1671	441	354	0,624	0,588	604,445	2,549	0	429	388	0,403	0,578	605,889	3,179	0	66	442	377
33310	1672	410	403	0,625	0,588	604,445	2,721	0	400	413	0,404	0,579	605,889	3,223	0
33330	1673	376	402	0,625	0,588	604,445	2,568	0	360	419	0,405	0,579	605,889	3,216	0	67	371	410
33350	1674	362	400	0,625	0,588	604,229	2,63	0	343	411	0,405	0,579	609,106	3,226	0	67	371	410
33370	1675	368	409	0,625	0,588	604,229	2,724	0	359	427	0,405	0,579	609,106	3,245	0	67	371	410
33392	1676	356	410	0,625	0,588	604,229	2,673	0	356	413	0,405	0,579	609,106	3,206	0	67	371	410
33410	1677	367	422	0,625	0,588	604,229	2,768	0	353	422	0,405	0,579	609,106	3,317	0	67	371	410
33431	1678	360	419	0,625	0,588	604,229	2,686	0	359	403	0,405	0,579	609,106	3,208	0	67	371	410
33450	1679	365	416	0,626	0,588	605,289	2,726	0	357	402	0,405	0,579	609,44	3,247	0	67	371	410
33470	1680	357	401	0,626	0,588	605,289	2,664	0	362	427	0,405	0,579	609,44	3,291	0	67	371	410
33490	1681	375	420	0,626	0,588	605,289	2,706	0	354	407	0,406	0,579	609,44	3,233	0	67	371	410
33509	1682	375	416	0,626	0,589	605,289	2,665	0	356	414	0,406	0,579	609,44	3,269	0	67	371	410
33529	1683	367	409	0,626	0,589	605,289	2,624	0	355	412	0,406	0,579	609,44	3,22	0	67	371	410
33550	1684	376	417	0,626	0,588	607,093	2,639	0	356	410	0,406	0,579	609,562	3,228	0	67	371	410
33569	1685	363	424	0,626	0,588	607,093	2,763	0	364	413	0,406	0,579	609,562	3,35	0	67	371	410
33589	1686	374	442	0,626	0,588	607,093	2,856	0	362	413	0,406	0,579	609,562	3,191	0	67	371	410
33609	1687	367	415	0,626	0,588	607,093	2,717	0	360	419	0,406	0,579	609,562	3,234	0	67	371	410
33630	1688	371	415	0,627	0,588	607,093	2,645	0	350	423	0,406	0,578	609,562	3,363	0	67	371	410
33649	1689	368	419	0,627	0,588	602,606	2,628	0	347	426	0,406	0,578	608,672	3,291	0	67	371	410
33670	1690	368	421	0,627	0,588	602,606	2,711	0	356	408	0,407	0,578	608,672	3,207	0	67	371	410
33689	1691	368	418	0,627	0,588	602,606	2,639	0	363	421	0,407	0,578	608,672	3,299	0	67	371	410
33710	1692	384	416	0,627	0,588	602,606	2,65	0	371	400	0,406	0,578	608,672	3,194	0	67	371	410
33729	1693	388	410	0,627	0,588	602,606	2,697	0	370	427	0,407	0,578	608,672	3,164	0	67	371	410
33751	1694	393	403	0,627	0,588	606,36	2,678	0	369	421	0,406	0,578	609,398	3,184	0	67	371	410
33769	1695	382	410	0,627	0,589	606,36	2,7	0	376	408	0,406	0,579	609,398	3,331	0	67	371	410
33790	1696	385	420	0,627	0,589	606,36	2,632	0	370	408	0,406	0,579	609,398	3,277	0	67	371	410
33809	1697	383	407	0,627	0,589	606,36	2,703	0	372	402	0,407	0,579	609,398	3,18	0	67	371	410
33830	1698	387	410	0,627	0,589	606,36	2,756	0	376	399	0,407	0,579	609,398	3,163	0	67	371	410
33848	1699	387	413	0,627	0,589	605,433	2,741	0	374	397	0,407	0,579	609,026	3,144	0	67	371	410
33870	1700	398	386	0,627	0,589	605,433	2,692	0	381	402	0,407	0,579	609,026	3,209	0	67	371	410
33888	1701	383	411	0,627	0,589	605,433	2,682	0	380	407	0,407	0,579	609,026	3,287	0	67	371	410
33910	1702	385	393	0,627	0,59	605,433	2,703	0	370	394	0,407	0,579	609,026	3,19	0	67	371	410
33928	1703	385	394	0,627	0,59	605,433	2,674	0	374	403	0,407	0,579	609,026	3,25	0	67	371	410
33950	1704	386	395	0,627	0,59	605,12	2,677	0	370	404	0,407	0,579	607,208	3,259	0	67	371	410
33968	1705	387	413	0,627	0,59	605,12	2,784	0	370	400	0,407	0,58	607,208	3,19	0	67	371	410
33988	1706	381	402	0,628	0,59	605,12	2,737	0	369	400	0,407	0,58	607,208	3,35	0	67	371	410
34008	1707	381	408	0,628	0,59	605,12	2,716	0	382	414	0,407	0,58	607,208	3,325	0	67	371	410
34028	1708	377	393	0,628	0,59	605,12	2,691	0	376	404	0,407	0,58	607,208	3,252	0	67	371	410
34048	1709	376	389	0,628	0,59	608,816	2,684	0	380	405	0,407	0,58	608,864	3,34	0	67	371	410
34068	1710	376	392	0,628	0,591	608,816	2,744	0	381	417	0,407	0,58	608,864	3,275	0	67	371	410
34088	1711	386	400	0,628	0,591	608,816	2,761	0	372	409	0,407	0,58	608,864	3,271	0	67	371	410
34107	1712	386	402	0,628	0,591	608,816	2,78	0	379	417	0,407	0,58	608,864	3,386	0	67	371	410
34127	1713	382	414	0,628	0,591	608,816	2,729	0	376	414	0,407	0,581	608,864	3,38	0	67	371	410
34147	1714	387	422	0,627	0,59	606,582	2,731	0	373	414	0,407	0,58	606,878	3,364	0	67	371	410
34167	1715	432	405	0,626	0,591	606,582	2,757	0	446	407	0,406	0,58	606,878	3,336	0
34187	1716	482	391	0,625	0,59	606,582	2,733	0	485	395	0,405	0,58	606,878	3,353	0	68	487	402
34207	1717	486	395	0,625	0,59	606,582	2,836	0	496	404	0,405	0,58	606,878	3,321	0	68	487	402
34227	1718	484	392	0,625	0,59	606,582	2,793	0	479	397	0,405	0,58	606,878	3,309	0	68	487	402
34247	1719	486	395	0,625	0,59	604,52	2,8	0	481	401	0,404	0,58	606,214	3,305	0	68	487	402
34267	1720	482	398	0,625	0,59	604,52	2,829	0	487	383	0,404	0,581	606,214	3,324	0	68	487	402
34287	1721	475	398	0,625	0,59	604,52	2,756	0	490	400	0,404	0,581	606,214	3,366	0	68	487	402
34307	1722	487	405	0,625	0,59	604,52	2,81	0	490	411	0,404	0,581	606,214	3,423	0	68	487	402
34327	1723	485	402	0,625	0,59	604,52	2,831	0	493	409	0,404	0,581	606,214	3,331	0	68	487	402
34347	1724	485	402	0,625	0,59	606,045	2,815	0	495	406	0,404	0,581	606,873	3,37	0	68	487	402
34367	1725	497	404	0,625	0,59	606,045	2,831	0	496	408	0,404	0,581	606,873	3,314	0	68	487	402
34387	1726	496	400	0,625	0,591	606,045	2,76	0	481	409	0,404	0,581	606,873	3,432	0	68	487	402
34407	1727	494	407	0,625	0,591	606,045	2,779	0	491	397	0,404	0,582	606,873	3,331	0	68	487	402
34426	1728	485	402	0,625	0,591	606,045	2,793	0	494	418	0,404	0,582	606,873	3,322	0	68	487	402
34447	1729	484	399	0,625	0,591	608,571	2,771	0	489	418	0,404	0,582	605,142	3,347	0	68	487	402
34466	1730	526	413	0,624	0,592	608,571	2,787	0	533	439	0,403	0,583	605,142	3,369	0	69	524	438
34486	1731	532	428	0,624	0,592	608,571	2,751	0	536	427	0,403	0,584	605,142	3,293	0	69	524	438
34506	1732	525	430	0,624	0,592	608,571	2,848	0	522	418	0,403	0,584	605,142	3,343	0	69	524	438
34526	1733	526	432	0,624	0,592	608,571	2,869	0	518	430	0,403	0,584	605,142	3,344	0	69	524	438
34546	1734	524	437	0,624	0,592	604,284	2,87	0	515	427	0,403	0,583	605,686	3,347	0	69	524	438
34566	1735	524	439	0,624	0,593	604,284	2,847	0	524	441	0,403	0,584	605,686	3,302	0	69	524	438
34586	1736	537	426	0,625	0,593	604,284	2,679	0	524	432	0,404	0,584	605,686	3,398	0	69	524	438
34606	1737	531	444	0,625	0,593	604,284	2,819	0	530	427	0,404	0,584	605,686	3,37	0	69	524	438
34626	1738	517	444	0,625	0,593	604,284	2,889	0	526	450	0,404	0,584	605,686	3,281	0	69	524	438
34646	1739	520	445	0,625	0,593	603,188	2,839	0	528	445	0,404	0,583	606,353	3,323	0	69	524	438
34666	1740	516	449	0,625	0,593	603,188	2,767	0	522	450	0,404	0,584	606,353	3,401	0	69	524	438
34686	1741	526	438	0,625	0,593	603,188	2,76	0	537	432	0,404	0,584	606,353	3,286	0	69	524	438
34706	1742	528	441	0,625	0,593	603,188	2,752	0	531	431	0,404	0,584	606,353	3,336	0	69	524	438
34726	1743	514	443	0,625	0,593	603,188	2,79	0	531	446	0,404	0,584	606,353	3,272	0	69	524	438
34745	1744	519	443	0,625	0,593	604,415	2,792	0	531	438	0,404	0,584	605,393	3,279	0	69	524	438
34765	1745	516	454	0,625	0,593	604,415	2,893	0	522	428	0,404	0,584	605,393	3,324	0	69	524	438
34785	1746	519	435	0,625	0,593	604,415	2,756	0	522	430	0,404	0,584	605,393	3,282	0	69	524	438
34805	1747	518	428	0,625	0,593	604,415	2,71	0	529	432	0,404	0,584	605,393	3,224	0	69	524	438
34825	1748	518	449	0,625	0,593	604,415	2,869	0	540	438	0,404	0,584	605,393	3,324	0	69	524	438
34845	1749	517	438	0,625	0,593	603,67	2,784	0	543	441	0,404	0,584	605,203	3,287	0	69	524	438
34865	1750	-800	-600	0,404	0,584	-1	-1	4	525	443	0,404	0,584	605,203	3,374	0	69	524	438
34885	1751	511	434	0,625	0,593	603,67	2,724	0	529	448	0,404	0,584	605,203	3,283	0	69	524	438
34905	1752	512	443	0,625	0,593	603,67	2,83	0	532	449	0,404	0,584	605,203	3,352	0	69	524	438
34925	1753	512	441	0,625	0,593	603,67	2,768	0	537	446	0,404	0,584	605,203	3,318	0	69	524	438
34945	1754	513	435	0,625	0,593	607,102	2,833	0	539	447	0,404	0,584	603,927	3,346	0	69	524	438
34965	1755	525	427	0,625	0,593	607,102	2,725	0	523	434	0,404	0,584	603,927	3,272	0	69	524	438
34985	1756	519	433	0,625	0,593	607,102	2,772	0	533	438	0,404	0,584	603,927	3,243	0	69	524	438
35005	1757	521	435	0,625	0,593	607,102	2,829	0	525	447	0,404	0,585	603,927	3,182	0	69	524	438
35024	1758	524	428	0,625	0,593	607,102	2,774	0	532	437	0,404	0,584	603,927	3,299	0	69	524	438
35044	1759	521	432	0,625	0,593	607,029	2,793	0	530	439	0,404	0,584	604,376	3,274	0	69	524	438
35064	1760	511	441	0,625	0,593	607,029	2,765	0	521	456	0,404	0,584	604,376	3,372	0	69	524	438
35084	1761	522	437	0,625	0,593	607,029	2,772	0	531	445	0,404	0,584	604,376	3,151	0	69	524	438
35104	1762	515	431	0,625	0,593	607,029	2,786	0	537	449	0,404	0,584	604,376	3,197	0	69	524	438
35124	1763	522	435	0,625	0,593	607,029	2,72	0	522	449	0,404	0,584	604,376	3,268	0	69	524	438
35144	1764	519	434	0,625	0,593	604,992	2,715	0	529	449	0,404	0,584	604,375	3,16	0	69	524	438
35164	1765	524	440	0,625	0,593	604,992	2,763	0	518	450	0,404	0,584	604,375	3,136	0	69	524	438
35184	1766	522	440	0,625	0,593	604,992	2,676	0	521	457	0,404	0,584	604,375	3,214	0	69	524	438
35204	1767	533	428	0,625	0,593	604,992	2,656	0	522	465	0,404	0,584	604,375	3,17	0	69	524	438
35224	1768	519	422	0,625	0,593	604,992	2,65	0	529	430	0,404	0,584	604,375	3,074	0	69	524	438
35244	1769	523	415	0,625	0,593	607,286	2,654	0	532	432	0,404	0,583	606,235	3,106	0	69	524	438
35264	1770	515	380	0,626	0,593	607,286	2,704	0	513	403	0,405	0,583	606,235	3,255	0
35284	1771	506	353	0,626	0,592	607,286	2,758	0	500	333	0,406	0,581	606,235	3,063	0	70	498	345
35303	1772	492	346	0,626	0,592	607,286	2,733	0	501	341	0,406	0,581	606,235	3,203	0	70	498	345
35323	1773	493	346	0,626	0,592	607,286	2,686	0	500	349	0,406	0,581	606,235	3,228	0	70	498	345
35343	1774	494	346	0,627	0,591	606,671	2,702	0	500	358	0,406	0,581	604,891	3,158	0	70	498	345
35363	1775	493	344	0,627	0,592	606,671	2,698	0	495	341	0,406	0,581	604,891	3,276	0	70	498	345
35383	1776	489	357	0,627	0,592	606,671	2,74	0	501	355	0,406	0,581	604,891	3,218	0	70	498	345
35403	1777	501	342	0,627	0,592	606,671	2,735	0	489	352	0,407	0,581	604,891	3,247	0	70	498	345
35423	1778	506	345	0,627	0,592	606,671	2,633	0	506	342	0,407	0,581	604,891	3,189	0	70	498	345
35443	1779	511	347	0,627	0,592	608,153	2,653	0	503	348	0,407	0,581	604,956	3,19	0	70	498	345
35463	1780	485	336	0,628	0,592	608,153	2,631	0	502	345	0,407	0,581	604,956	3,218	0	70	498	345
35483	1781	497	352	0,628	0,593	608,153	2,741	0	493	340	0,407	0,581	604,956	3,237	0	70	498	345
35503	1782	509	336	0,628	0,593	608,153	2,643	0	492	339	0,408	0,581	604,956	3,125	0	70	498	345
35523	1783	498	355	0,628	0,593	608,153	2,685	0	502	339	0,408	0,581	604,956	3,249	0	70	498	345
35543	1784	501	355	0,63	0,594	603,953	2,702	0	498	336	0,41	0,582	607,241	3,228	0	70	498	345
35563	1785	336	439	0,631	0,595	603,953	2,687	0	328	422	0,412	0,583	607,241	3,172	0	71	329	441
35583	1786	322	429	0,631	0,595	603,953	2,683	0	315	445	0,412	0,583	607,241	3,287	0	71	329	441
35602	1787	339	431	0,632	0,595	603,953	2,645	0	322	442	0,413	0,583	607,241	3,277	0	71	329	441
35622	1788	343	440	0,632	0,595	603,953	2,592	0	317	444	0,413	0,583	607,241	3,124	0	71	329	441
35642	1789	341	435	0,633	0,595	605,159	2,577	0	320	443	0,413	0,583	607,428	3,176	0	71	329	441
35663	1790	334	455	0,633	0,596	605,159	2,785	0	334	461	0,413	0,583	607,428	3,362	0	71	329	441
35682	1791	336	442	0,633	0,596	605,159	2,68	0	321	434	0,414	0,583	607,428	3,227	0	71	329	441
35702	1792	332	449	0,633	0,596	605,159	2,624	0	329	450	0,414	0,583	607,428	3,274	0	71	329	441
35722	1793	335	433	0,634	0,596	605,159	2,708	0	321	441	0,414	0,583	607,428	3,229	0	71	329	441
35742	1794	333	432	0,634	0,596	605,736	2,701	0	323	449	0,414	0,583	607,753	3,247	0	71	329	441
35762	1795	326	428	0,634	0,596	605,736	2,711	0	324	461	0,415	0,583	607,753	3,317	0	71	329	441
35782	1796	336	450	0,634	0,597	605,736	2,756	0	320	445	0,415	0,583	607,753	3,189	0	71	329	441
35802	1797	341	452	0,635	0,597	605,736	2,761	0	314	432	0,415	0,583	607,753	3,156	0	71	329	441
35822	1798	330	430	0,635	0,597	605,736	2,689	0	327	439	0,415	0,583	607,753	3,226	0	71	329	441
35842	1799	337	443	0,635	0,597	604,515	2,706	0	324	433	0,415	0,583	606,972	3,224	0	71	329	441
35862	1800	334	451	0,635	0,597	604,515	2,725	0	327	442	0,416	0,584	606,972	3,295	0	71	329	441
35881	1801	348	427	0,635	0,597	604,515	2,625	0	343	441	0,415	0,584	606,972	3,255	0	71	329	441
35902	1802	430	412	0,633	0,597	604,515	2,581	0	431	414	0,414	0,583	606,972	3,1	0	72	454	426
35921	1803	452	429	0,633	0,597	604,515	2,619	0	436	440	0,413	0,584	606,972	3,324	0	72	454	426
35941	1804	475	423	0,633	0,597	606,751	2,611	0	442	430	0,413	0,584	607,069	3,268	0	72	454	426
35961	1805	453	414	0,633	0,597	606,751	2,634	0	446	434	0,413	0,584	607,069	3,208	0	72	454	426
35981	1806	443	425	0,633	0,597	606,751	2,613	0	462	423	0,413	0,584	607,069	3,224	0	72	454	426
36001	1807	458	413	0,633	0,597	606,751	2,612	0	449	438	0,413	0,584	607,069	3,157	0	72	454	426
36021	1808	457	421	0,633	0,597	606,751	2,723	0	459	439	0,413	0,584	607,069	3,196	0	72	454	426
36041	1809	456	415	0,632	0,597	607,898	2,725	0	453	442	0,412	0,584	605,489	3,178	0	72	454	426
36061	1810	453	408	0,632	0,597	607,898	2,697	0	456	450	0,413	0,584	605,489	3,258	0	72	454	426
36081	1811	456	410	0,632	0,597	607,898	2,736	0	456	440	0,412	0,584	605,489	3,212	0	72	454	426
36101	1812	456	407	0,633	0,597	607,898	2,676	0	471	427	0,413	0,584	605,489	3,274	0	72	454	426
36121	1813	463	413	0,633	0,597	607,898	2,657	0	457	436	0,413	0,584	605,489	3,116	0	72	454	426
36141	1814	465	413	0,633	0,597	606,384	2,652	0	461	430	0,413	0,584	605,594	3,097	0	72	454	426
36161	1815	448	416	0,633	0,597	606,384	2,59	0	449	433	0,413	0,584	605,594	3,242	0	72	454	426
36181	1816	452	420	0,633	0,597	606,384	2,737	0	456	434	0,413	0,584	605,594	3,237	0	72	454	426
36200	1817	452	421	0,633	0,597	606,384	2,651	0	446	442	0,413	0,584	605,594	3,268	0	72	454	426
36220	1818	450	418	0,633	0,598	606,384	2,673	0	463	447	0,413	0,584	605,594	3,425	0	72	454	426
36240	1819	452	423	0,634	0,598	603,428	2,682	0	462	450	0,414	0,584	606,084	3,448	0	72	454	426
36260	1820	453	422	0,634	0,598	603,428	2,655	0	440	419	0,414	0,585	606,084	3,151	0	72	454	426
36280	1821	461	402	0,634	0,598	603,428	2,683	0	450	433	0,414	0,585	606,084	3,213	0	72	454	426
36300	1822	451	424	0,634	0,598	603,428	2,67	0	459	425	0,414	0,585	606,084	3,247	0	72	454	426
36320	1823	406	429	0,634	0,598	603,428	2,705	0	408	436	0,415	0,585	606,084	3,428	0	73	381	423
36340	1824	404	424	0,635	0,598	605,083	2,716	0	413	433	0,416	0,584	607,425	3,498	0	73	381	423
36360	1825	380	424	0,635	0,598	605,083	2,664	0	385	425	0,416	0,585	607,425	3,22	0	73	381	423
36380	1826	391	433	0,635	0,598	605,083	2,695	0	375	433	0,416	0,585	607,425	3,246	0	73	381	423
36400	1827	386	436	0,635	0,598	605,083	2,71	0	369	433	0,416	0,585	607,425	3,286	0	73	381	423
36420	1828	379	423	0,635	0,598	605,083	2,638	0	369	418	0,416	0,585	607,425	3,109	0	73	381	423
36440	1829	383	428	0,635	0,598	605,709	2,658	0	370	420	0,416	0,584	608,988	3,13	0	73	381	423
36460	1830	391	392	0,635	0,598	605,709	2,592	0	380	403	0,416	0,585	608,988	3,153	0	73	381	423
36479	1831	380	430	0,635	0,598	605,709	2,674	0	384	425	0,416	0,585	608,988	3,263	0	73	381	423
36499	1832	378	411	0,635	0,598	605,709	2,644	0	385	423	0,416	0,584	608,988	3,242	0	73	381	423
36519	1833	374	432	0,636	0,598	605,709	2,8	0	383	432	0,416	0,585	608,988	3,217	0	73	381	423
36539	1834	371	427	0,636	0,598	605,204	2,83	0	384	435	0,416	0,584	607,139	3,263	0	73	381	423
36559	1835	379	439	0,636	0,598	605,204	2,825	0	383	424	0,416	0,585	607,139	3,22	0	73	381	423
36579	1836	375	436	0,636	0,598	605,204	2,761	0	387	434	0,416	0,584	607,139	3,175	0	73	381	423
36599	1837	388	434	0,636	0,598	605,204	2,745	0	377	437	0,416	0,584	607,139	3,246	0	73	381	423
36619	1838	390	421	0,636	0,598	605,204	2,655	0	383	442	0,416	0,584	607,139	3,27	0	73	381	423
36639	1839	393	418	0,636	0,598	605,375	2,615	0	382	446	0,416	0,584	607,044	3,27	0	73	381	423
36659	1840	385	432	0,636	0,598	605,375	2,759	0	368	431	0,416	0,584	607,044	3,239	0	73	381	423
36679	1841	382	418	0,636	0,598	605,375	2,554	0	376	415	0,417	0,584	607,044	3,167	0	73	381	423
36699	1842	378	439	0,636	0,598	605,375	2,714	0	371	424	0,417	0,584	607,044	3,147	0	73	381	423
36719	1843	384	431	0,636	0,598	605,375	2,659	0	384	433	0,417	0,584	607,044	3,365	0	73	381	423
36739	1844	382	431	0,637	0,598	604,107	2,584	0	385	426	0,417	0,584	608,878	3,345	0	73	381	423
36759	1845	388	431	0,637	0,599	604,107	2,694	0	392	427	0,418	0,584	608,878	3,207	0	73	381	423
36779	1846	377	416	0,637	0,599	604,107	2,832	0	377	434	0,418	0,584	608,878	3,17	0	73	381	423
36798	1847	390	419	0,637	0,599	604,107	2,643	0	372	428	0,418	0,584	608,878	3,192	0	73	381	423
36818	1848	389	422	0,637	0,599	604,107	2,668	0	367	417	0,418	0,584	608,878	3,112	0	73	381	423
36838	1849	387	413	0,638	0,599	606,4	2,697	0	363	420	0,418	0,584	606,563	3,089	0	73	381	423
36858	1850	390	402	0,638	0,6	606,4	2,578	0	392	448	0,419	0,584	606,563	3,323	0	73	381	423
36878	1851	395	411	0,638	0,6	606,4	2,605	0	375	415	0,419	0,584	606,563	3,15	0	73	381	423
36898	1852	391	403	0,638	0,6	606,4	2,639	0	374	417	0,419	0,584	606,563	3,123	0	73	381	423
36918	1853	390	410	0,638	0,6	606,4	2,665	0	377	426	0,419	0,584	606,563	3,184	0	73	381	423
36938	1854	391	405	0,638	0,6	607,724	2,697	0	377	430	0,419	0,584	607,251	3,191	0	73	381	423
36958	1855	396	425	0,638	0,6	607,724	2,69	0	385	452	0,419	0,584	607,251	3,066	0	73	381	423
36978	1856	388	427	0,638	0,6	607,724	2,721	0	388	438	0,419	0,584	607,251	3,243	0	73	381	423
36998	1857	394	420	0,638	0,6	607,724	2,605	0	389	413	0,419	0,584	607,251	3,142	0	73	381	423
37018	1858	386	417	0,638	0,6	607,724	2,646	0	386	421	0,419	0,585	607,251	3,174	0	73	381	423
37038	1859	387	417	0,638	0,6	605,588	2,62	0	388	405	0,419	0,584	608,942	3,213	0	73	381	423
37058	1860	394	426	0,638	0,6	605,588	2,655	0	370	416	0,419	0,585	608,942	3,153	0	73	381	423
37078	1861	384	415	0,638	0,601	605,588	2,719	0	375	406	0,418	0,585	608,942	3,145	0	73	381	423
37097	1862	382	420	0,638	0,601	605,588	2,714	0	386	425	0,418	0,585	608,942	3,168	0	73	381	423
37118	1863	373	421	0,638	0,6	605,588	2,634	0	385	416	0,418	0,585	608,942	3,292	0	73	381	423
37137	1864	369	423	0,638	0,6	605,312	2,661	0	383	417	0,418	0,585	607,575	3,298	0	73	381	423
37157	1865	380	433	0,638	0,601	605,312	2,749	0	377	427	0,418	0,585	607,575	3,325	0	73	381	423
37177	1866	380	421	0,638	0,601	605,312	2,652	0	379	425	0,418	0,585	607,575	3,218	0	73	381	423
37197	1867	375	408	0,638	0,601	605,312	2,658	0	371	424	0,418	0,585	607,575	3,264	0	73	381	423
37217	1868	385	417	0,638	0,601	605,312	2,719	0	372	424	0,418	0,585	607,575	3,279	0	73	381	423
37237	1869	385	411	0,638	0,601	606,02	2,672	0	373	424	0,419	0,585	607,344	3,293	0	73	381	423
37257	1870	379	396	0,638	0,601	606,02	2,628	0	369	415	0,419	0,585	607,344	3,314	0	73	381	423
37277	1871	376	411	0,638	0,601	606,02	2,619	0	380	432	0,419	0,585	607,344	3,281	0	73	381	423
37297	1872	376	421	0,639	0,601	606,02	2,659	0	362	423	0,419	0,585	607,344	3,254	0	73	381	423
37317	1873	373	417	0,639	0,602	606,02	2,723	0	372	434	0,419	0,585	607,344	3,311	0	73	381	423
37337	1874	373	421	0,639	0,602	607,731	2,744	0	374	432	0,42	0,585	608,04	3,291	0	73	381	423
37357	1875	366	422	0,639	0,602	607,731	2,815	0	364	429	0,42	0,586	608,04	3,28	0	73	381	423
37377	1876	278	378	0,64	0,602	607,731	2,794	0	282	406	0,421	0,585	608,04	3,337	0	74	251	412
37396	1877	262	398	0,641	0,602	607,731	2,723	0	255	405	0,422	0,585	608,04	3,336	0	74	251	412
37416	1878	262	407	0,641	0,602	607,731	2,743	0	256	410	0,423	0,585	608,04	3,315	0	74	251	412
37436	1879	264	392	0,641	0,601	603,905	2,747	0	256	413	0,423	0,584	607,234	3,303	0	74	251	412
37456	1880	259	395	0,641	0,602	603,905	2,689	0	249	407	0,423	0,585	607,234	3,347	0	74	251	412
37476	1881	264	408	0,642	0,602	603,905	2,762	0	248	418	0,423	0,585	607,234	3,406	0	74	251	412
37496	1882	260	404	0,642	0,602	603,905	2,742	0	248	413	0,423	0,585	607,234	3,251	0	74	251	412
37516	1883	253	412	0,642	0,602	603,905	2,767	0	252	415	0,423	0,585	607,234	3,332	0	74	251	412
37536	1884	254	413	0,642	0,602	603,365	2,76	0	252	417	0,423	0,585	606,911	3,319	0	74	251	412
37556	1885	243	410	0,642	0,602	603,365	2,751	0	247	418	0,424	0,585	606,911	3,351	0	74	251	412
37576	1886	257	425	0,642	0,602	603,365	2,768	0	233	413	0,424	0,585	606,911	3,354	0	74	251	412
37596	1887	251	418	0,643	0,602	603,365	2,774	0	245	423	0,424	0,585	606,911	3,428	0	74	251	412
37616	1888	246	410	0,643	0,602	603,365	2,806	0	245	413	0,424	0,585	606,911	3,379	0	74	251	412
37636	1889	253	417	0,643	0,602	602,872	2,818	0	246	417	0,424	0,584	606,219	3,398	0	74	251	412
37656	1890	253	431	0,643	0,602	602,872	2,873	0	244	415	0,424	0,585	606,219	3,373	0	74	251	412
37676	1891	253	423	0,643	0,603	602,872	2,751	0	236	420	0,424	0,585	606,219	3,404	0	74	251	412
37695	1892	246	410	0,643	0,603	602,872	2,761	0	245	416	0,425	0,585	606,219	3,363	0	74	251	412
37715	1893	200	417	0,644	0,603	602,872	2,779	0	196	421	0,426	0,585	606,219	3,323	0	75	174	425
37735	1894	196	413	0,644	0,602	599,972	2,779	0	190	420	0,426	0,584	606,662	3,326	0	75	174	425
37755	1895	185	424	0,644	0,603	599,972	2,758	0	177	429	0,426	0,585	606,662	3,382	0	75	174	425
37775	1896	175	423	0,644	0,602	599,972	2,817	0	169	419	0,426	0,584	606,662	3,303	0	75	174	425
37795	1897	179	431	0,644	0,602	599,972	2,708	0	170	417	0,426	0,584	606,662	3,361	0	75	174	425
37815	1898	183	425	0,644	0,602	599,972	2,724	0	168	423	0,426	0,584	606,662	3,314	0	75	174	425
37835	1899	178	427	0,644	0,602	600,611	2,726	0	168	418	0,427	0,584	605,575	3,332	0	75	174	425
37855	1900	181	429	0,644	0,602	600,611	2,695	0	178	446	0,427	0,584	605,575	3,473	0	75	174	425
37875	1901	182	429	0,645	0,602	600,611	2,768	0	170	432	0,427	0,584	605,575	3,393	0	75	174	425
37895	1902	193	431	0,645	0,602	600,611	2,693	0	182	434	0,427	0,584	605,575	3,334	0	75	174	425
37915	1903	187	428	0,645	0,602	600,611	2,707	0	183	437	0,427	0,584	605,575	3,398	0	75	174	425
37935	1904	192	430	0,645	0,602	599,359	2,72	0	184	439	0,427	0,584	605,331	3,379	0	75	174	425
37955	1905	178	424	0,645	0,602	599,359	2,684	0	177	440	0,427	0,584	605,331	3,395	0	75	174	425
37974	1906	180	431	0,645	0,602	599,359	2,767	0	170	440	0,427	0,584	605,331	3,363	0	75	174	425
37994	1907	188	427	0,645	0,603	599,359	2,682	0	180	445	0,427	0,584	605,331	3,417	0	75	174	425
38014	1908	181	420	0,645	0,603	599,359	2,718	0	176	440	0,427	0,584	605,331	3,372	0	75	174	425
38036	1909	182	420	0,645	0,602	602,08	2,754	0	175	441	0,427	0,584	606,388	3,399	0	75	174	425
38054	1910	181	428	0,645	0,603	602,08	2,623	0	171	424	0,428	0,584	606,388	3,291	0	75	174	425
38074	1911	173	425	0,646	0,603	602,08	2,775	0	175	428	0,428	0,585	606,388	3,379	0	75	174	425
38094	1912	165	418	0,646	0,603	602,08	2,678	0	168	432	0,428	0,585	606,388	3,381	0	75	174	425
38114	1913	173	426	0,646	0,603	602,08	2,689	0	165	426	0,429	0,585	606,388	3,269	0	75	174	425
38134	1914	171	424	0,646	0,603	600,555	2,695	0	165	429	0,429	0,584	605,66	3,308	0	75	174	425
38154	1915	180	412	0,647	0,604	600,555	2,652	0	174	424	0,429	0,585	605,66	3,258	0	75	174	425
38174	1916	172	426	0,647	0,604	600,555	2,59	0	170	427	0,429	0,585	605,66	3,29	0	75	174	425
38194	1917	172	418	0,647	0,604	600,555	2,661	0	157	434	0,429	0,585	605,66	3,348	0	75	174	425
38214	1918	176	423	0,647	0,604	600,555	2,675	0	176	423	0,43	0,585	605,66	3,325	0	75	174	425
38234	1919	173	420	0,648	0,604	599,348	2,658	0	171	426	0,43	0,584	605,742	3,356	0	75	174	425
38254	1920	176	417	0,648	0,605	599,348	2,569	0	167	432	0,43	0,585	605,742	3,276	0	75	174	425
38274	1921	174	425	0,648	0,605	599,348	2,596	0	162	429	0,43	0,585	605,742	3,176	0	75	174	425
38293	1922	177	425	0,648	0,605	599,348	2,56	0	169	426	0,43	0,585	605,742	3,297	0	75	174	425
38313	1923	186	420	0,648	0,605	599,348	2,618	0	170	425	0,43	0,585	605,742	3,218	0	75	174	425
38333	1924	185	422	0,648	0,605	601,71	2,623	0	169	423	0,43	0,584	606,612	3,197	0	75	174	425
38353	1925	184	432	0,648	0,605	601,71	2,632	0	168	422	0,431	0,585	606,612	3,177	0	75	174	425
38373	1926	177	428	0,648	0,605	601,71	2,608	0	161	416	0,431	0,585	606,612	3,144	0	75	174	425
38393	1927	176	428	0,648	0,605	601,71	2,638	0	159	422	0,431	0,585	606,612	3,18	0	75	174	425
38413	1928	182	413	0,648	0,605	601,71	2,495	0	160	425	0,431	0,585	606,612	3,194	0	75	174	425
38433	1929	180	411	0,649	0,605	599,977	2,473	0	160	423	0,431	0,584	606,566	3,188	0	75	174	425
38453	1930	164	413	0,648	0,605	599,977	2,521	0	160	413	0,431	0,585	606,566	3,129	0	75	174	425
38473	1931	171	423	0,648	0,605	599,977	2,574	0	163	431	0,431	0,585	606,566	3,112	0	75	174	425
38493	1932	178	428	0,648	0,605	599,977	2,607	0	173	431	0,431	0,585	606,566	3,22	0	75	174	425
38513	1933	216	426	0,648	0,605	599,977	2,499	0	215	419	0,43	0,585	606,566	3,108	0
38533	1934	224	426	0,645	0,605	602,221	2,54	0	223	427	0,427	0,585	607,744	3,149	0
38553	1935	430	447	0,644	0,605	602,221	2,676	0	424	456	0,425	0,585	607,744	3,319	0	76	425	441
38573	1936	-800	-600	0,425	0,585	-1	-1	4	431	463	0,425	0,585	607,744	3,174	0	76	425	441
38592	1937	423	445	0,643	0,605	602,221	2,561	0	396	498	0,425	0,585	607,744	3	0	76	425	441
38612	1938	433	450	0,643	0,605	602,221	2,728	0	420	455	0,424	0,585	607,744	3,241	0	76	425	441
38632	1939	433	447	0,643	0,605	606,153	2,746	0	414	467	0,424	0,585	607,535	3,118	0	76	425	441
38652	1940	432	414	0,643	0,605	606,153	2,621	0	419	461	0,423	0,586	607,535	3,242	0	76	425	441
38672	1941	432	419	0,642	0,605	606,153	2,593	0	422	457	0,423	0,586	607,535	2,997	0	76	425	441
38692	1942	434	425	0,642	0,605	606,153	2,622	0	432	421	0,423	0,586	607,535	3,148	0	76	425	441
38712	1943	437	410	0,641	0,605	606,153	2,612	0	427	458	0,422	0,586	607,535	3,016	0	76	425	441
38732	1944	438	413	0,641	0,604	607,282	2,609	0	431	447	0,422	0,586	606,082	3,065	0	76	425	441
38752	1945	432	427	0,641	0,605	607,282	2,697	0	423	462	0,422	0,586	606,082	3,2	0	76	425	441
38772	1946	429	409	0,641	0,605	607,282	2,655	0	432	442	0,421	0,587	606,082	3,131	0	76	425	441
38792	1947	425	433	0,641	0,606	607,282	2,599	0	428	453	0,421	0,587	606,082	3,112	0	76	425	441
38812	1948	429	428	0,641	0,607	607,282	2,546	0	424	457	0,421	0,588	606,082	3,093	0	76	425	441
38832	1949	427	428	0,641	0,607	604,014	2,486	0	427	448	0,422	0,587	608,292	3,085	0	76	425	441
38852	1950	426	433	0,642	0,608	604,014	2,57	0	416	445	0,422	0,588	608,292	3,204	0	76	425	441
38872	1951	424	429	0,642	0,608	604,014	2,585	0	426	434	0,423	0,588	608,292	3,233	0	76	425	441
38891	1952	430	443	0,643	0,609	604,014	2,652	0	429	439	0,424	0,588	608,292	3,071	0	76	425	441
38911	1953	402	433	0,644	0,609	604,014	2,567	0	421	443	0,425	0,588	608,292	3,243	0	76	425	441
38931	1954	401	434	0,646	0,61	604,274	2,592	0	427	439	0,427	0,587	607,94	3,19	0	76	425	441
38951	1955	380	434	0,647	0,611	604,274	2,534	0	366	447	0,429	0,587	607,94	3,154	0	77	368	429
38971	1956	377	432	0,648	0,611	604,274	2,527	0	366	435	0,43	0,587	607,94	3,218	0	77	368	429
38991	1957	360	429	0,648	0,612	604,274	2,545	0	369	427	0,431	0,587	607,94	3,203	0	77	368	429
39011	1958	369	426	0,649	0,612	604,274	2,558	0	374	439	0,431	0,587	607,94	3,164	0	77	368	429
39031	1959	362	423	0,65	0,612	605,126	2,565	0	375	438	0,432	0,586	607,044	3,188	0	77	368	429
39051	1960	374	426	0,651	0,613	605,126	2,635	0	382	412	0,433	0,587	607,044	3,176	0	77	368	429
39071	1961	390	442	0,651	0,613	605,126	2,593	0	360	430	0,433	0,587	607,044	3,257	0	77	368	429
39091	1962	371	449	0,651	0,614	605,126	2,542	0	369	429	0,434	0,587	607,044	3,079	0	77	368	429
39113	1963	372	420	0,652	0,614	605,126	2,631	0	369	415	0,434	0,587	607,044	3,212	0	77	368	429
39131	1964	375	430	0,652	0,614	604,352	2,594	0	368	423	0,434	0,586	608,153	3,217	0	77	368	429
39151	1965	378	431	0,652	0,614	604,352	2,599	0	360	420	0,435	0,587	608,153	3,229	0	77	368	429
39170	1966	372	420	0,652	0,614	604,352	2,619	0	364	422	0,435	0,587	608,153	3,295	0	77	368	429
39193	1967	379	436	0,653	0,614	604,352	2,677	0	369	445	0,435	0,586	608,153	3,254	0	77	368	429
39210	1968	375	432	0,652	0,614	604,352	2,655	0	367	426	0,435	0,586	608,153	3,179	0	77	368	429
39230	1969	374	431	0,652	0,614	603,617	2,682	0	369	435	0,435	0,586	607,838	3,196	0	77	368	429
39250	1970	371	448	0,652	0,614	603,617	2,56	0	368	401	0,434	0,586	607,838	3,138	0	77	368	429
39270	1971	379	437	0,652	0,614	603,617	2,602	0	364	418	0,434	0,587	607,838	3,298	0	77	368	429
39290	1972	372	432	0,652	0,614	603,617	2,604	0	368	409	0,434	0,587	607,838	3,077	0	77	368	429
39310	1973	369	436	0,652	0,614	603,617	2,69	0	370	432	0,434	0,587	607,838	3,265	0	77	368	429
39330	1974	371	434	0,652	0,614	604,295	2,726	0	369	432	0,434	0,587	609,439	3,188	0	77	368	429
39350	1975	371	429	0,651	0,614	604,295	2,526	0	353	428	0,434	0,587	609,439	3,261	0	77	368	429
39370	1976	375	443	0,651	0,614	604,295	2,665	0	368	428	0,434	0,587	609,439	3,233	0	77	368	429
39390	1977	365	434	0,651	0,614	604,295	2,627	0	377	417	0,433	0,587	609,439	3,228	0	77	368	429
39410	1978	373	415	0,651	0,614	604,295	2,601	0	372	431	0,433	0,587	609,439	3,181	0	77	368	429
39430	1979	372	417	0,651	0,613	606,481	2,677	0	377	430	0,433	0,587	607,624	3,152	0	77	368	429
39450	1980	376	432	0,651	0,614	606,481	2,687	0	370	430	0,433	0,587	607,624	3,258	0	77	368	429
39470	1981	369	432	0,651	0,614	606,481	2,66	0	370	420	0,434	0,587	607,624	3,175	0	77	368	429
39489	1982	369	425	0,651	0,613	606,481	2,704	0	370	431	0,434	0,587	607,624	3,181	0	77	368	429
39510	1983	370	428	0,652	0,613	606,481	2,654	0	364	429	0,434	0,587	607,624	3,3	0	77	368	429
39529	1984	370	427	0,652	0,613	605,701	2,664	0	363	426	0,434	0,586	607,875	3,265	0	77	368	429
[truncated: 6,833 more rows]
