# Supplementary material for: Perception of Individual and Joint Action in Infants and Adults
Source: PLoS One. 2014 Sep 9;9(9):e107450. doi: 10.1371/journal.pone.0107450 (PMC4174902; doi:10.1371/journal.pone.0107450)
Supplement: Data S1 — Raw files of eye tracking data of all participants. (ZIP) [file pone.0107450.s001.zip › Turmbau2012b_12_28.csv]

Data properties:
Recording date: 11.07.2012
Recording time : 16:07:40:609 (corresponds to time 0)
Study: Turmbau2012b
Subject: Turmbau2012b_12_28
Recording: Turmbau2012b_12_28
Screen resolution: 800 x 600
Coordinate unit: Pixels
Filter settings:
Eye: Average
Fixation radius: 30
Min duration: 100
Timestamp	Number	GazepointX (L)	GazepointY (L)	CamX (L)	CamY (L)	Distance (L)	Pupil (L)	Validity (L)	GazepointX (R)	GazepointY (R)	CamX (R)	CamY (R)	Distance (R)	Pupil (R)	Validity (R)	Fixation	GazepointX	GazepointY	Event	Event Key	Data 1	Data 2	Description
12	1	-800	-600	0,351	0,466	-1	-1	4	361	647	0,351	0,466	603,404	3,271	0
32	2	211	359	0,558	0,41	617,065	3,185	0	268	411	0,355	0,461	603,404	3,384	0
52	3	-800	-600	0,36	0,457	-1	-1	4	108	181	0,36	0,457	603,404	3,329	0
72	4	-800	-600	-1	-1	-1	-1	4	-800	-600	-1	-1	-1	-1	4
92	5	-800	-600	0,374	0,447	-1	-1	4	-800	-600	0,374	0,447	-1	-1	4
112	6	-800	-600	-1	-1	-1	-1	4	-800	-600	-1	-1	-1	-1	4
132	7	-800	-600	-1	-1	-1	-1	4	-800	-600	-1	-1	-1	-1	4
152	8	-800	-600	-1	-1	-1	-1	4	-800	-600	-1	-1	-1	-1	4
172	9	-800	-600	-1	-1	-1	-1	4	-800	-600	-1	-1	-1	-1	4
192	10	-800	-600	-1	-1	-1	-1	4	-800	-600	-1	-1	-1	-1	4
211	11	-800	-600	-1	-1	-1	-1	4	-800	-600	-1	-1	-1	-1	4
231	12	-800	-600	-1	-1	-1	-1	4	-800	-600	-1	-1	-1	-1	4
251	13	-800	-600	-1	-1	-1	-1	4	-800	-600	-1	-1	-1	-1	4
275	14	-800	-600	-1	-1	-1	-1	4	-800	-600	-1	-1	-1	-1	4
291	15	-800	-600	-1	-1	-1	-1	4	-800	-600	-1	-1	-1	-1	4
295								5							5				ShowAVI	8	0	0	atFish.avi
311	16	-800	-600	-1	-1	-1	-1	4	-800	-600	-1	-1	-1	-1	4
331	17	-800	-600	-1	-1	-1	-1	4	-800	-600	-1	-1	-1	-1	4
351	18	-800	-600	-1	-1	-1	-1	4	-800	-600	-1	-1	-1	-1	4
371	19	-800	-600	-1	-1	-1	-1	4	-800	-600	-1	-1	-1	-1	4
391	20	-800	-600	-1	-1	-1	-1	4	-800	-600	-1	-1	-1	-1	4
411	21	-800	-600	-1	-1	-1	-1	4	-800	-600	-1	-1	-1	-1	4
431	22	-800	-600	-1	-1	-1	-1	4	-800	-600	-1	-1	-1	-1	4
451	23	-800	-600	-1	-1	-1	-1	4	-800	-600	-1	-1	-1	-1	4
471	24	-800	-600	-1	-1	-1	-1	4	-800	-600	-1	-1	-1	-1	4
491	25	-800	-600	-1	-1	-1	-1	4	-800	-600	-1	-1	-1	-1	4
510	26	-800	-600	-1	-1	-1	-1	4	-800	-600	-1	-1	-1	-1	4
530	27	-800	-600	-1	-1	-1	-1	4	-800	-600	-1	-1	-1	-1	4
550	28	-800	-600	-1	-1	-1	-1	4	-800	-600	-1	-1	-1	-1	4
570	29	-800	-600	-1	-1	-1	-1	4	-800	-600	-1	-1	-1	-1	4
590	30	-800	-600	-1	-1	-1	-1	4	-800	-600	-1	-1	-1	-1	4
610	31	-800	-600	-1	-1	-1	-1	4	-800	-600	-1	-1	-1	-1	4
630	32	-800	-600	-1	-1	-1	-1	4	-800	-600	-1	-1	-1	-1	4
650	33	-800	-600	-1	-1	-1	-1	4	-800	-600	-1	-1	-1	-1	4
670	34	-800	-600	-1	-1	-1	-1	4	-800	-600	-1	-1	-1	-1	4
690	35	-800	-600	-1	-1	-1	-1	4	-800	-600	-1	-1	-1	-1	4
710	36	-800	-600	-1	-1	-1	-1	4	-800	-600	-1	-1	-1	-1	4
730	37	-800	-600	-1	-1	-1	-1	4	-800	-600	-1	-1	-1	-1	4
750	38	-800	-600	0,421	0,433	-1	-1	4	-800	-600	0,421	0,433	-1	-1	4
770	39	-800	-600	-1	-1	-1	-1	4	-800	-600	-1	-1	-1	-1	4
790	40	-800	-600	0,594	0,407	-1	-1	4	-800	-600	0,392	0,441	-1	-1	4
810	41	-800	-600	-1	-1	-1	-1	4	-800	-600	-1	-1	-1	-1	4
830	42	-800	-600	-1	-1	-1	-1	4	-800	-600	-1	-1	-1	-1	4
849	43	-800	-600	-1	-1	-1	-1	4	-800	-600	-1	-1	-1	-1	4
869	44	286	236	0,565	0,405	627,139	2,77	0	-800	-600	0,565	0,405	-1	-1	4	1	300	223
909	45	286	237	0,564	0,407	626,099	2,765	0	-800	-600	0,361	0,455	-1	-1	4	1	300	223
929	46	-800	-600	0,364	0,454	-1	-1	4	286	213	0,364	0,454	617,827	2,985	0	1	300	223
949	47	-800	-600	0,368	0,452	-1	-1	4	294	232	0,368	0,452	617,827	2,917	0	1	300	223
969	48	277	234	0,574	0,406	626,099	2,87	0	292	226	0,372	0,45	617,827	2,9	0	1	300	223
991	49	276	233	0,578	0,406	626,099	2,82	0	291	204	0,375	0,449	617,827	2,848	0	1	300	223
1009	50	276	233	0,58	0,406	625,794	2,818	0	290	214	0,377	0,448	615,8	2,811	0	1	300	223
1031	51	284	231	0,58	0,406	625,794	2,835	0	-800	-600	0,58	0,406	-1	-1	4	1	300	223
1049	52	282	229	0,579	0,407	625,794	2,795	0	-800	-600	0,579	0,407	-1	-1	4	1	300	223
1070	53	285	224	0,578	0,407	625,794	2,812	0	-800	-600	0,578	0,407	-1	-1	4	1	300	223
1089	54	284	232	0,576	0,407	625,794	2,824	0	295	197	0,373	0,449	615,8	2,982	0	1	300	223
1109	55	283	228	0,574	0,406	627,517	2,815	0	295	194	0,371	0,449	617,9	2,991	0	1	300	223
1128	56	304	224	0,573	0,406	627,517	3,024	0	294	211	0,37	0,45	617,9	3,051	0	1	300	223
1150	57	289	220	0,571	0,406	627,517	3,082	0	306	213	0,368	0,45	617,9	3,077	0	1	300	223
1168	58	298	217	0,57	0,405	627,517	3,041	0	291	217	0,367	0,45	617,9	3,128	0	1	300	223
1189	59	289	231	0,569	0,405	627,517	3,044	0	299	217	0,366	0,45	617,9	3,175	0	1	300	223
1208	60	293	231	0,569	0,405	626,201	3,04	0	302	219	0,366	0,45	616,1	3,203	0	1	300	223
1230	61	303	224	0,569	0,405	626,201	3,034	0	308	230	0,366	0,451	616,1	3,2	0	1	300	223
1248	62	311	238	0,569	0,404	626,201	3,055	0	311	220	0,366	0,45	616,1	3,243	0	1	300	223
1269	63	308	230	0,569	0,404	626,201	3,127	0	304	219	0,366	0,45	616,1	3,27	0	1	300	223
1288	64	297	230	0,569	0,404	626,201	3,197	0	301	219	0,365	0,45	616,1	3,291	0	1	300	223
1309	65	300	230	0,569	0,404	625,94	3,238	0	300	220	0,365	0,45	615,625	3,31	0	1	300	223
1328	66	313	225	0,568	0,404	625,94	3,249	0	-800	-600	0,568	0,404	-1	-1	4	1	300	223
1349	67	317	230	0,568	0,404	625,94	3,19	0	313	217	0,365	0,45	615,625	3,367	0	1	300	223
1368	68	295	223	0,568	0,404	625,94	3,15	0	315	222	0,365	0,45	615,625	3,325	0	1	300	223
1389	69	320	241	0,569	0,404	625,94	3,161	0	307	225	0,365	0,45	615,625	3,305	0	1	300	223
1407	70	314	243	0,569	0,404	625,759	3,17	0	305	227	0,365	0,45	616,739	3,29	0	1	300	223
1429	71	294	220	0,569	0,404	625,759	3,184	0	-800	-600	0,569	0,404	-1	-1	4	1	300	223
1447	72	308	218	0,569	0,404	625,759	3,135	0	314	222	0,366	0,45	616,739	3,219	0	1	300	223
1469	73	302	225	0,569	0,404	625,759	3,143	0	317	221	0,366	0,45	616,739	3,216	0	1	300	223
1487	74	324	245	0,569	0,405	625,759	3,114	0	316	220	0,366	0,451	616,739	3,2	0	1	300	223
1507	75	327	248	0,569	0,404	625,919	3,11	0	317	217	0,366	0,45	618,109	3,199	0	1	300	223
1527	76	317	236	0,569	0,405	625,919	2,999	0	308	225	0,365	0,451	618,109	3,124	0	1	300	223
1547	77	302	227	0,568	0,405	625,919	3,037	0	320	220	0,365	0,451	618,109	3,162	0	1	300	223
1567	78	309	240	0,568	0,405	625,919	2,923	0	310	211	0,365	0,452	618,109	3,108	0	1	300	223
1587	79	305	219	0,568	0,405	625,919	3,025	0	317	201	0,365	0,452	618,109	3,135	0	1	300	223
1607	80	308	222	0,567	0,405	624,873	2,978	0	313	195	0,364	0,452	617,363	3,138	0	1	300	223
1627	81	423	338	0,565	0,407	624,873	3,082	0	-800	-600	0,565	0,407	-1	-1	4	2	447	334
1647	82	458	343	0,565	0,408	624,873	3,019	0	439	356	0,363	0,454	617,363	3,04	0	2	447	334
1667	83	444	353	0,565	0,408	624,873	3,011	0	448	351	0,362	0,454	617,363	3,022	0	2	447	334
1687	84	440	347	0,564	0,408	624,873	2,964	0	441	343	0,362	0,455	617,363	3,048	0	2	447	334
1707	85	435	347	0,564	0,408	629,018	2,962	0	444	338	0,362	0,455	616,606	3,042	0	2	447	334
1726	86	449	337	0,564	0,409	629,018	3,07	0	452	331	0,362	0,455	616,606	3,082	0	2	447	334
1746	87	446	346	0,564	0,409	629,018	2,995	0	436	338	0,361	0,456	616,606	3,017	0	2	447	334
1766	88	449	337	0,564	0,41	629,018	2,969	0	445	332	0,361	0,456	616,606	3,013	0	2	447	334
1786	89	443	344	0,564	0,41	629,018	2,96	0	439	345	0,361	0,456	616,606	3,026	0	2	447	334
1806	90	443	339	0,564	0,41	629,92	2,955	0	442	347	0,36	0,456	615,217	3,021	0	2	447	334
1826	91	451	355	0,563	0,411	629,92	3,054	0	-800	-600	0,563	0,411	-1	-1	4	2	447	334
1846	92	442	335	0,563	0,412	629,92	2,954	0	446	337	0,359	0,458	615,217	3,053	0	2	447	334
1866	93	449	332	0,563	0,412	629,92	2,964	0	446	341	0,359	0,458	615,217	3,01	0	2	447	334
1886	94	439	358	0,562	0,412	629,92	2,991	0	451	343	0,359	0,458	615,217	3,004	0	2	447	334
1906	95	440	348	0,562	0,412	629,26	3,004	0	453	344	0,358	0,458	617,238	3,007	0	2	447	334
1926	96	447	330	0,562	0,413	629,26	2,909	0	446	345	0,358	0,458	617,238	3,007	0	2	447	334
1946	97	438	347	0,562	0,413	629,26	2,896	0	442	343	0,358	0,459	617,238	2,991	0	2	447	334
1966	98	447	335	0,561	0,413	629,26	2,944	0	450	335	0,357	0,459	617,238	3,042	0	2	447	334
1986	99	451	330	0,561	0,414	629,26	2,94	0	439	344	0,357	0,459	617,238	2,935	0	2	447	334
2005	100	449	337	0,561	0,413	628,878	2,935	0	441	339	0,357	0,459	619,142	2,943	0	2	447	334
2025	101	443	341	0,561	0,414	628,878	2,897	0	-800	-600	0,561	0,414	-1	-1	4	2	447	334
2045	102	450	342	0,561	0,414	628,878	2,883	0	449	328	0,357	0,46	619,142	2,98	0	2	447	334
2065	103	452	332	0,561	0,414	628,878	2,934	0	447	331	0,357	0,46	619,142	3,03	0	2	447	334
2085	104	437	334	0,56	0,415	628,878	2,98	0	449	337	0,356	0,46	619,142	2,953	0	2	447	334
2105	105	441	335	0,56	0,415	629,744	2,997	0	449	342	0,356	0,46	617,807	2,955	0	2	447	334
2125	106	446	339	0,56	0,415	629,744	2,908	0	451	351	0,356	0,46	617,807	2,996	0	2	447	334
2145	107	439	345	0,56	0,415	629,744	2,905	0	450	333	0,356	0,461	617,807	2,938	0	2	447	334
2165	108	438	334	0,559	0,415	629,744	2,797	0	441	325	0,356	0,461	617,807	2,959	0	2	447	334
2185	109	446	341	0,559	0,415	629,744	2,961	0	450	318	0,355	0,461	617,807	2,947	0	2	447	334
2205	110	442	343	0,559	0,415	628,171	2,929	0	447	314	0,355	0,46	615,175	2,944	0	2	447	334
2225	111	452	321	0,559	0,415	628,171	2,881	0	454	328	0,355	0,461	615,175	2,878	0	2	447	334
2245	112	457	324	0,559	0,415	628,171	2,841	0	454	337	0,355	0,461	615,175	2,942	0	2	447	334
2265	113	440	348	0,559	0,416	628,171	2,794	0	451	323	0,355	0,461	615,175	2,946	0	2	447	334
2285	114	448	319	0,558	0,416	628,171	2,91	0	461	323	0,354	0,461	615,175	2,936	0	2	447	334
2304	115	446	325	0,558	0,416	628,765	2,884	0	462	322	0,354	0,461	616,605	2,942	0	2	447	334
2324	116	460	312	0,557	0,417	628,765	2,736	0	449	335	0,353	0,462	616,605	2,94	0	2	447	334
2344	117	459	306	0,556	0,418	628,765	2,697	0	463	305	0,352	0,463	616,605	2,893	0	2	447	334
2364	118	450	332	0,556	0,419	628,765	2,721	0	440	323	0,351	0,463	616,605	2,839	0	2	447	334
2384	119	452	323	0,554	0,42	628,765	2,722	0	462	308	0,35	0,465	616,605	2,933	0	2	447	334
2404	120	455	327	0,553	0,421	629,059	2,724	0	455	313	0,348	0,465	618,461	2,903	0	2	447	334
2424	121	456	324	0,551	0,424	629,059	2,823	0	450	310	0,346	0,467	618,461	2,857	0	2	447	334
2444	122	450	323	0,549	0,425	629,059	2,807	0	452	324	0,344	0,468	618,461	2,864	0	2	447	334
2464	123	465	335	0,548	0,426	629,059	2,755	0	449	321	0,342	0,469	618,461	2,849	0	2	447	334
2484	124	-800	-600	0,34	0,47	-1	-1	4	518	288	0,34	0,47	618,461	2,874	0	3	537	277
2504	125	-800	-600	0,543	0,426	-1	-1	4	522	298	0,339	0,47	613,642	2,851	0	3	537	277
2524	126	-800	-600	0,338	0,47	-1	-1	4	534	272	0,338	0,47	613,642	2,782	0	3	537	277
2544	127	547	263	0,542	0,426	624,911	2,739	0	539	282	0,337	0,471	613,642	2,871	0	3	537	277
2564	128	-800	-600	0,336	0,471	-1	-1	4	544	272	0,336	0,471	613,642	2,872	0	3	537	277
2584	129	536	282	0,541	0,427	624,911	2,682	0	550	282	0,336	0,471	613,642	2,868	0	3	537	277
2603	130	536	283	0,542	0,427	624,615	2,681	0	555	278	0,336	0,471	614,582	2,872	0	3	537	277
2623	131	547	286	0,542	0,427	624,615	2,754	0	529	294	0,337	0,471	614,582	2,863	0	3	537	277
2643	132	539	283	0,542	0,427	624,615	2,712	0	534	293	0,337	0,471	614,582	2,926	0	3	537	277
2663	133	538	280	0,543	0,427	624,615	2,723	0	539	275	0,337	0,47	614,582	2,832	0	3	537	277
2683	134	528	260	0,543	0,426	624,615	2,752	0	550	277	0,337	0,47	614,582	2,853	0	3	537	277
2703	135	525	254	0,543	0,426	625,687	2,738	0	556	277	0,337	0,47	614,749	2,861	0	3	537	277
2723	136	541	283	0,543	0,426	625,687	2,763	0	530	274	0,337	0,47	614,749	2,816	0	3	537	277
2743	137	540	287	0,543	0,426	625,687	2,783	0	531	278	0,337	0,47	614,749	2,862	0	3	537	277
2763	138	549	272	0,543	0,426	625,687	2,797	0	540	275	0,337	0,47	614,749	2,757	0	3	537	277
2783	139	524	291	0,543	0,426	625,687	2,735	0	531	287	0,337	0,47	614,749	2,795	0	3	537	277
2803	140	524	286	0,543	0,426	626,74	2,751	0	534	288	0,338	0,47	615,611	2,794	0	3	537	277
2823	141	-800	-600	0,338	0,47	-1	-1	4	551	270	0,338	0,47	615,611	2,805	0	3	537	277
2843	142	547	256	0,544	0,425	626,74	2,684	0	541	276	0,339	0,469	615,611	2,813	0	3	537	277
2863	143	536	261	0,544	0,424	626,74	2,816	0	545	266	0,339	0,469	615,611	2,748	0	3	537	277
2883	144	536	264	0,545	0,424	626,74	2,759	0	548	263	0,34	0,469	615,611	2,834	0	3	537	277
2903	145	535	271	0,546	0,424	623,91	2,817	0	542	267	0,34	0,469	612,266	2,809	0	3	537	277
2922	146	532	272	0,546	0,424	623,91	2,77	0	541	275	0,34	0,469	612,266	2,868	0	3	537	277
2942	147	541	283	0,546	0,425	623,91	2,755	0	546	280	0,341	0,469	612,266	2,808	0	3	537	277
2962	148	540	262	0,546	0,425	623,91	2,756	0	536	286	0,341	0,469	612,266	2,823	0	3	537	277
2982	149	522	278	0,546	0,425	623,91	2,862	0	537	290	0,341	0,47	612,266	2,92	0	3	537	277
3002	150	525	280	0,546	0,425	623,443	2,86	0	539	290	0,34	0,47	616,415	2,917	0	3	537	277
3022	151	533	277	0,546	0,426	623,443	2,787	0	534	270	0,34	0,47	616,415	2,855	0	3	537	277
3042	152	516	260	0,546	0,425	623,443	2,824	0	512	241	0,341	0,47	616,415	2,868	0
3062	153	492	180	0,546	0,426	623,443	2,869	0	492	172	0,342	0,47	616,415	2,903	0	4	485	180
3082	154	482	182	0,547	0,426	623,443	2,749	0	484	183	0,342	0,47	616,415	2,875	0	4	485	180
3102	155	472	180	0,547	0,426	626,657	2,789	0	475	200	0,342	0,47	612,631	2,871	0	4	485	180
3122	156	476	177	0,547	0,426	626,657	2,794	0	496	171	0,342	0,47	612,631	2,878	0	4	485	180
3142	157	486	176	0,547	0,426	626,657	2,764	0	488	167	0,342	0,47	612,631	2,91	0	4	485	180
3162	158	488	180	0,548	0,426	626,657	2,786	0	482	182	0,342	0,47	612,631	2,866	0	4	485	180
3182	159	486	182	0,548	0,426	626,657	2,758	0	486	174	0,343	0,47	612,631	2,912	0	4	485	180
3201	160	487	183	0,548	0,426	626,756	2,763	0	482	180	0,342	0,47	609,475	2,883	0	4	485	180
3221	161	495	168	0,547	0,426	626,756	2,737	0	497	182	0,342	0,471	609,475	2,754	0	4	485	180
3241	162	491	184	0,547	0,426	626,756	2,786	0	491	185	0,342	0,471	609,475	2,82	0	4	485	180
3261	163	475	160	0,547	0,426	626,756	2,712	0	483	182	0,342	0,471	609,475	2,729	0	4	485	180
3281	164	499	181	0,547	0,426	626,756	2,74	0	492	178	0,342	0,471	609,475	2,729	0	4	485	180
3301	165	493	174	0,547	0,426	626,002	2,743	0	490	173	0,342	0,471	613,041	2,744	0	4	485	180
3321	166	470	178	0,547	0,426	626,002	2,625	0	484	181	0,342	0,471	613,041	2,774	0	4	485	180
3341	167	486	169	0,548	0,426	626,002	2,734	0	485	184	0,342	0,471	613,041	2,698	0	4	485	180
3361	168	490	183	0,548	0,426	626,002	2,723	0	493	181	0,342	0,471	613,041	2,765	0	4	485	180
3381	169	493	178	0,548	0,426	626,002	2,743	0	489	178	0,342	0,471	613,041	2,728	0	4	485	180
3401	170	496	176	0,548	0,425	626,52	2,745	0	491	183	0,342	0,471	610,064	2,747	0	4	485	180
3421	171	482	171	0,547	0,426	626,52	2,678	0	490	184	0,342	0,471	610,064	2,722	0	4	485	180
3441	172	481	181	0,547	0,426	626,52	2,689	0	488	185	0,342	0,471	610,064	2,754	0	4	485	180
3461	173	490	181	0,547	0,426	626,52	2,782	0	485	185	0,342	0,471	610,064	2,754	0	4	485	180
3481	174	483	170	0,547	0,426	626,52	2,722	0	480	179	0,342	0,471	610,064	2,775	0	4	485	180
3501	175	485	177	0,547	0,425	625,612	2,75	0	478	174	0,342	0,471	613,467	2,796	0	4	485	180
3520	176	475	175	0,547	0,426	625,612	2,817	0	485	182	0,342	0,471	613,467	2,806	0	4	485	180
3537								5							5				Keyboard	3	39	0	Right
3540	177	476	169	0,547	0,426	625,612	2,843	0	485	176	0,342	0,471	613,467	2,79	0	4	485	180
3560	178	468	190	0,547	0,426	625,612	2,547	0	482	182	0,342	0,471	613,467	2,855	0	4	485	180
3580	179	477	171	0,547	0,426	625,612	2,825	0	491	184	0,342	0,471	613,467	2,922	0	4	485	180
3600	180	475	178	0,547	0,425	626,519	2,769	0	490	183	0,342	0,471	613,328	2,939	0	4	485	180
3620	181	482	182	0,547	0,426	626,519	2,87	0	487	183	0,342	0,471	613,328	2,904	0	4	485	180
3640	182	480	192	0,547	0,426	626,519	2,76	0	479	186	0,342	0,471	613,328	2,876	0	4	485	180
3660	183	478	178	0,547	0,426	626,519	2,858	0	490	183	0,342	0,471	613,328	2,928	0	4	485	180
3680	184	488	178	0,547	0,426	626,519	2,842	0	485	179	0,342	0,471	613,328	2,944	0	4	485	180
3700	185	487	179	0,547	0,425	626,705	2,81	0	484	181	0,342	0,471	612,499	2,942	0	4	485	180
3720	186	478	189	0,547	0,426	626,705	2,893	0	497	184	0,342	0,471	612,499	3,086	0	4	485	180
3740	187	488	184	0,547	0,426	626,705	2,87	0	484	182	0,342	0,471	612,499	3,013	0	4	485	180
3760	188	486	194	0,547	0,426	626,705	2,921	0	482	193	0,342	0,471	612,499	3,028	0	4	485	180
3779	189	477	193	0,547	0,426	626,705	2,883	0	486	192	0,342	0,472	612,499	3,062	0	4	485	180
3799	190	482	191	0,547	0,427	628,069	2,889	0	487	189	0,342	0,472	614,648	3,038	0	4	485	180
3819	191	470	359	0,546	0,428	628,069	3,03	0	479	355	0,342	0,473	614,648	3,109	0	5	476	355
3839	192	469	346	0,547	0,428	628,069	2,96	0	486	345	0,342	0,473	614,648	3,11	0	5	476	355
3859	193	481	356	0,547	0,428	628,069	2,94	0	479	359	0,342	0,473	614,648	3,156	0	5	476	355
3879	194	486	367	0,547	0,428	628,069	2,956	0	487	359	0,342	0,473	614,648	3,121	0	5	476	355
3899	195	490	364	0,547	0,428	627,662	2,946	0	486	356	0,342	0,473	616,495	3,143	0	5	476	355
3919	196	-800	-600	0,342	0,473	-1	-1	4	487	348	0,342	0,473	616,495	3,15	0	5	476	355
3939	197	462	356	0,547	0,428	627,662	2,958	0	477	363	0,342	0,473	616,495	3,204	0	5	476	355
3959	198	458	373	0,547	0,428	627,662	2,973	0	485	357	0,342	0,473	616,495	3,168	0	5	476	355
3979	199	477	358	0,547	0,428	627,662	3,004	0	482	360	0,342	0,473	616,495	3,185	0	5	476	355
3981								5							5				ShowAVI	8	0	0	Interactive.avi
3999	200	481	365	0,547	0,428	627,008	3,021	0	479	356	0,342	0,473	617,122	3,17	0	5	476	355
4019	201	460	349	0,547	0,428	627,008	2,995	0	480	355	0,342	0,474	617,122	3,218	0	5	476	355
4039	202	464	349	0,547	0,428	627,008	3,045	0	483	352	0,342	0,474	617,122	3,219	0	5	476	355
4059	203	472	368	0,547	0,428	627,008	3,063	0	485	348	0,342	0,474	617,122	3,211	0	5	476	355
4079	204	476	361	0,547	0,428	627,008	3,104	0	473	357	0,342	0,474	617,122	3,222	0	5	476	355
4098	205	480	366	0,547	0,428	627,263	3,131	0	474	354	0,342	0,473	617,23	3,222	0	5	476	355
4118	206	471	351	0,547	0,428	627,263	3,059	0	471	356	0,342	0,474	617,23	3,24	0	5	476	355
4138	207	476	356	0,547	0,428	627,263	3,078	0	482	357	0,342	0,474	617,23	3,188	0	5	476	355
4158	208	483	351	0,547	0,428	627,263	3,081	0	471	365	0,342	0,474	617,23	3,217	0	5	476	355
4178	209	478	349	0,547	0,428	627,263	3,118	0	473	364	0,342	0,474	617,23	3,262	0	5	476	355
4198	210	481	350	0,547	0,428	627,378	3,134	0	476	364	0,342	0,474	615,925	3,238	0	5	476	355
4218	211	-800	-600	0,342	0,474	-1	-1	4	474	350	0,342	0,474	615,925	3,248	0	5	476	355
4238	212	469	354	0,547	0,428	627,378	3,126	0	480	338	0,342	0,474	615,925	3,265	0	5	476	355
4258	213	471	354	0,547	0,428	627,378	3,147	0	469	353	0,342	0,474	615,925	3,277	0	5	476	355
4278	214	470	360	0,547	0,428	627,378	3,137	0	472	349	0,342	0,473	615,925	3,327	0	5	476	355
4298	215	470	363	0,547	0,427	625,8	3,139	0	471	348	0,342	0,472	614,189	3,336	0	5	476	355
4318	216	-800	-600	0,343	0,472	-1	-1	4	449	181	0,343	0,472	614,189	3,344	0	6	440	153
4338	217	433	158	0,548	0,426	625,8	3,104	0	449	173	0,343	0,472	614,189	3,278	0	6	440	153
4358	218	438	142	0,548	0,426	625,8	3,094	0	448	167	0,343	0,472	614,189	3,307	0	6	440	153
4377	219	441	151	0,548	0,426	625,8	3,086	0	450	165	0,343	0,471	614,189	3,251	0	6	440	153
4397	220	444	145	0,548	0,426	625,124	3,075	0	449	164	0,343	0,471	613,398	3,248	0	6	440	153
4417	221	438	157	0,548	0,426	625,124	2,994	0	445	170	0,343	0,471	613,398	3,195	0	6	440	153
4437	222	432	157	0,548	0,426	625,124	2,876	0	438	178	0,343	0,471	613,398	3,083	0	6	440	153
4457	223	422	150	0,548	0,426	625,124	2,822	0	443	177	0,343	0,471	613,398	3,065	0	6	440	153
4477	224	435	140	0,548	0,426	625,124	2,908	0	449	163	0,343	0,472	613,398	3,046	0	6	440	153
4497	225	429	136	0,548	0,426	625,689	2,903	0	448	167	0,343	0,471	613,076	3,026	0	6	440	153
4517	226	436	125	0,548	0,426	625,689	2,843	0	447	166	0,343	0,471	613,076	2,932	0	6	440	153
4537	227	436	146	0,548	0,426	625,689	2,779	0	450	157	0,343	0,471	613,076	2,819	0	6	440	153
4557	228	436	136	0,548	0,426	625,689	2,722	0	437	155	0,343	0,471	613,076	2,95	0	6	440	153
4577	229	438	135	0,548	0,426	625,689	2,75	0	443	148	0,343	0,471	613,076	2,854	0	6	440	153
4597	230	438	139	0,548	0,425	622,725	2,709	0	441	144	0,344	0,47	613,202	2,91	0	6	440	153
4617	231	-800	-600	0,344	0,47	-1	-1	4	445	77	0,344	0,47	613,202	2,749	0	7	441	82
4637	232	-800	-600	0,344	0,47	-1	-1	4	437	78	0,344	0,47	613,202	2,796	0	7	441	82
4657	233	-800	-600	0,344	0,47	-1	-1	4	447	90	0,344	0,47	613,202	2,813	0	7	441	82
4677	234	435	67	0,549	0,425	622,725	2,508	0	449	75	0,344	0,47	613,202	2,766	0	7	441	82
4697	235	435	72	0,549	0,424	620,197	2,499	0	448	84	0,344	0,47	609,841	2,781	0	7	441	82
4716	236	-800	-600	0,344	0,47	-1	-1	4	447	93	0,344	0,47	609,841	2,633	0	7	441	82
4736	237	-800	-600	0,344	0,47	-1	-1	4	453	98	0,344	0,47	609,841	2,671	0	7	441	82
4756	238	432	74	0,549	0,425	620,197	2,564	0	453	82	0,344	0,47	609,841	2,848	0	7	441	82
4776	239	-800	-600	0,344	0,47	-1	-1	4	433	74	0,344	0,47	609,841	2,935	0	7	441	82
4796	240	-800	-600	0,55	0,424	-1	-1	4	434	76	0,344	0,47	607,421	3,01	0	7	441	82
4816	241	-800	-600	0,344	0,47	-1	-1	4	447	83	0,344	0,47	607,421	2,754	0	7	441	82
4836	242	-800	-600	0,344	0,47	-1	-1	4	434	88	0,344	0,47	607,421	2,799	0	7	441	82
4856	243	-800	-600	0,344	0,471	-1	-1	4	473	218	0,344	0,471	607,421	2,737	0
4876	244	-800	-600	0,344	0,472	-1	-1	4	487	334	0,344	0,472	607,421	2,772	0
4896	245	-800	-600	0,548	0,427	-1	-1	4	498	383	0,344	0,472	617	2,822	0
4916	246	-800	-600	-1	-1	-1	-1	4	-800	-600	-1	-1	-1	-1	4
4936	247	-800	-600	-1	-1	-1	-1	4	-800	-600	-1	-1	-1	-1	4
4956	248	-800	-600	-1	-1	-1	-1	4	-800	-600	-1	-1	-1	-1	4
4975	249	-800	-600	-1	-1	-1	-1	4	-800	-600	-1	-1	-1	-1	4
4995	250	-800	-600	0,548	0,427	-1	-1	4	-800	-600	0,343	0,472	-1	-1	4
5015	251	494	350	0,548	0,427	627,04	2,728	0	-800	-600	0,548	0,427	-1	-1	4	8	480	340
5035	252	485	340	0,548	0,427	627,04	2,732	0	-800	-600	0,548	0,427	-1	-1	4	8	480	340
5055	253	483	357	0,549	0,427	627,04	2,671	0	-800	-600	0,549	0,427	-1	-1	4	8	480	340
5075	254	474	340	0,549	0,427	627,04	2,711	0	-800	-600	0,549	0,427	-1	-1	4	8	480	340
5095	255	470	345	0,549	0,427	627,294	2,697	0	-800	-600	0,344	0,472	-1	-1	4	8	480	340
5115	256	480	346	0,549	0,427	627,294	2,716	0	-800	-600	0,549	0,427	-1	-1	4	8	480	340
5135	257	480	334	0,549	0,427	627,294	2,721	0	-800	-600	0,549	0,427	-1	-1	4	8	480	340
5155	258	491	324	0,549	0,427	627,294	2,704	0	-800	-600	0,549	0,427	-1	-1	4	8	480	340
5175	259	470	350	0,549	0,427	627,294	2,681	0	-800	-600	0,549	0,427	-1	-1	4
5195	260	472	342	0,549	0,427	627,648	2,678	0	-800	-600	0,343	0,472	-1	-1	4
5215	261	-800	-600	-1	-1	-1	-1	4	-800	-600	-1	-1	-1	-1	4
5235	262	524	72	0,548	0,424	627,648	2,97	0	-800	-600	0,548	0,424	-1	-1	4
5255	263	487	47	0,548	0,424	627,648	2,537	0	507	33	0,344	0,47	618,646	2,936	0	9	501	61
5274	264	500	42	0,548	0,424	627,648	2,877	0	513	46	0,344	0,47	618,646	2,882	0	9	501	61
5294	265	480	48	0,549	0,424	622,423	2,68	0	508	68	0,344	0,469	606,597	2,827	0	9	501	61
5314	266	-800	-600	0,344	0,47	-1	-1	4	498	62	0,344	0,47	606,597	2,898	0	9	501	61
5334	267	510	33	0,549	0,424	622,423	2,805	0	510	64	0,344	0,47	606,597	2,823	0	9	501	61
5354	268	-800	-600	0,344	0,47	-1	-1	4	495	62	0,344	0,47	606,597	2,896	0	9	501	61
5374	269	-800	-600	0,344	0,47	-1	-1	4	503	76	0,344	0,47	606,597	2,874	0	9	501	61
5394	270	-800	-600	0,549	0,424	-1	-1	4	507	76	0,344	0,469	607,771	2,858	0	9	501	61
5414	271	-800	-600	-1	-1	-1	-1	4	-800	-600	-1	-1	-1	-1	4
5434	272	-800	-600	0,344	0,47	-1	-1	4	515	68	0,344	0,47	607,771	2,948	0
5454	273	484	46	0,549	0,424	622,397	2,831	0	508	62	0,343	0,47	607,771	2,933	0
5474	274	-800	-600	0,343	0,47	-1	-1	4	506	67	0,343	0,47	607,771	2,947	0
5494	275	-800	-600	-1	-1	-1	-1	4	-800	-600	-1	-1	-1	-1	4
5516	276	-800	-600	-1	-1	-1	-1	4	-800	-600	-1	-1	-1	-1	4
5534	277	-800	-600	-1	-1	-1	-1	4	-800	-600	-1	-1	-1	-1	4
5554	278	-800	-600	0,549	0,424	-1	-1	4	-800	-600	0,343	0,47	-1	-1	4
5573	279	-800	-600	-1	-1	-1	-1	4	-800	-600	-1	-1	-1	-1	4
5593	280	-800	-600	-1	-1	-1	-1	4	-800	-600	-1	-1	-1	-1	4
5613	281	490	59	0,548	0,424	622,253	2,738	0	508	59	0,343	0,47	605,573	2,726	0	10	520	39
5633	282	-800	-600	0,343	0,469	-1	-1	4	514	48	0,343	0,469	605,573	2,637	0	10	520	39
5653	283	-800	-600	0,548	0,424	-1	-1	4	515	42	0,343	0,469	608,776	2,65	0	10	520	39
5673	284	-800	-600	0,343	0,47	-1	-1	4	520	56	0,343	0,47	608,776	2,78	0	10	520	39
5693	285	-800	-600	0,343	0,47	-1	-1	4	512	47	0,343	0,47	608,776	2,812	0	10	520	39
5713	286	-800	-600	0,343	0,47	-1	-1	4	523	39	0,343	0,47	608,776	2,745	0	10	520	39
5733	287	-800	-600	0,343	0,47	-1	-1	4	512	30	0,343	0,47	608,776	2,789	0	10	520	39
5753	288	-800	-600	0,548	0,424	-1	-1	4	515	25	0,343	0,469	607,229	2,782	0	10	520	39
5773	289	-800	-600	0,343	0,47	-1	-1	4	534	39	0,343	0,47	607,229	2,643	0	10	520	39
5793	290	501	19	0,548	0,424	619,568	2,618	0	526	46	0,343	0,47	607,229	2,797	0	10	520	39
5813	291	-800	-600	0,343	0,47	-1	-1	4	524	54	0,343	0,47	607,229	2,759	0	10	520	39
5833	292	-800	-600	0,343	0,47	-1	-1	4	522	38	0,343	0,47	607,229	2,863	0	10	520	39
5853	293	-800	-600	0,548	0,424	-1	-1	4	521	39	0,343	0,469	609,511	2,883	0	10	520	39
5873	294	-800	-600	0,343	0,47	-1	-1	4	543	29	0,343	0,47	609,511	2,796	0	10	520	39
5892	295	500	40	0,548	0,424	618,329	2,565	0	512	46	0,343	0,47	609,511	2,801	0
5912	296	-800	-600	0,343	0,47	-1	-1	4	522	34	0,343	0,47	609,511	2,864	0
5932	297	-800	-600	0,342	0,47	-1	-1	4	523	33	0,342	0,47	609,511	2,747	0
5952	298	-800	-600	0,548	0,424	-1	-1	4	523	38	0,342	0,469	606,395	2,747	0
5972	299	-800	-600	0,342	0,47	-1	-1	4	521	42	0,342	0,47	606,395	2,733	0
5992	300	-800	-600	-1	-1	-1	-1	4	-800	-600	-1	-1	-1	-1	4
6012	301	-800	-600	0,342	0,47	-1	-1	4	524	47	0,342	0,47	606,395	2,724	0	11	520	41
6032	302	-800	-600	0,342	0,47	-1	-1	4	529	28	0,342	0,47	606,395	2,551	0	11	520	41
6052	303	-800	-600	0,548	0,424	-1	-1	4	531	29	0,342	0,469	606,36	2,527	0	11	520	41
6072	304	-800	-600	0,342	0,47	-1	-1	4	511	32	0,342	0,47	606,36	2,646	0	11	520	41
6092	305	-800	-600	0,342	0,47	-1	-1	4	522	30	0,342	0,47	606,36	2,659	0	11	520	41
6112	306	-800	-600	0,342	0,47	-1	-1	4	510	43	0,342	0,47	606,36	2,809	0	11	520	41
6132	307	-800	-600	0,342	0,47	-1	-1	4	523	59	0,342	0,47	606,36	2,663	0	11	520	41
6152	308	-800	-600	0,548	0,424	-1	-1	4	520	66	0,342	0,469	605,504	2,711	0	11	520	41
6172	309	-800	-600	-1	-1	-1	-1	4	-800	-600	-1	-1	-1	-1	4
6191	310	-800	-600	0,342	0,47	-1	-1	4	517	46	0,342	0,47	605,504	2,709	0
6211	311	497	22	0,548	0,424	619,145	2,549	0	534	38	0,342	0,47	605,504	2,723	0
6231	312	-800	-600	0,342	0,47	-1	-1	4	521	34	0,342	0,47	605,504	2,572	0
6251	313	-800	-600	0,548	0,424	-1	-1	4	528	29	0,342	0,469	606,19	2,534	0
6271	314	-800	-600	0,343	0,47	-1	-1	4	516	42	0,343	0,47	606,19	2,644	0
6291	315	-800	-600	-1	-1	-1	-1	4	-800	-600	-1	-1	-1	-1	4
6311	316	-800	-600	-1	-1	-1	-1	4	-800	-600	-1	-1	-1	-1	4
6331	317	-800	-600	-1	-1	-1	-1	4	-800	-600	-1	-1	-1	-1	4
6351	318	-800	-600	0,549	0,423	-1	-1	4	-800	-600	0,343	0,469	-1	-1	4
6371	319	-800	-600	0,343	0,469	-1	-1	4	517	33	0,343	0,469	605,728	2,668	0
6391	320	498	41	0,549	0,423	618,517	2,647	0	509	43	0,343	0,469	605,728	2,764	0
6411	321	493	26	0,549	0,422	618,517	2,67	0	504	40	0,343	0,469	605,728	2,786	0
6431	322	-800	-600	0,343	0,47	-1	-1	4	564	145	0,343	0,47	605,728	2,8	0
6451	323	-800	-600	0,546	0,425	-1	-1	4	565	151	0,342	0,47	610,659	2,837	0
6473	324	-800	-600	0,342	0,47	-1	-1	4	606	297	0,342	0,47	610,659	2,872	0	12	592	298
6490	325	607	278	0,546	0,425	626,032	2,662	0	578	308	0,342	0,471	610,659	2,864	0	12	592	298
6510	326	-800	-600	0,342	0,471	-1	-1	4	591	307	0,342	0,471	610,659	2,837	0	12	592	298
6530	327	592	293	0,546	0,425	626,032	2,743	0	596	302	0,342	0,471	610,659	2,873	0	12	592	298
6552	328	594	289	0,546	0,424	629,184	2,756	0	585	306	0,341	0,47	611,634	2,867	0	12	592	298
6570	329	-800	-600	0,342	0,471	-1	-1	4	591	310	0,342	0,471	611,634	2,859	0	12	592	298
6590	330	595	272	0,547	0,425	629,184	2,809	0	599	297	0,342	0,471	611,634	2,86	0	12	592	298
6610	331	-800	-600	-1	-1	-1	-1	4	-800	-600	-1	-1	-1	-1	4
6630	332	-800	-600	-1	-1	-1	-1	4	-800	-600	-1	-1	-1	-1	4
6650	333	-800	-600	0,547	0,425	-1	-1	4	-800	-600	0,342	0,47	-1	-1	4
6670	334	-800	-600	-1	-1	-1	-1	4	-800	-600	-1	-1	-1	-1	4
6690	335	604	350	0,547	0,425	628,28	2,853	0	-800	-600	0,547	0,425	-1	-1	4	13	608	367
6710	336	625	371	0,546	0,426	628,28	2,852	0	-800	-600	0,546	0,426	-1	-1	4	13	608	367
6730	337	605	366	0,546	0,426	628,28	2,886	0	-800	-600	0,546	0,426	-1	-1	4	13	608	367
6750	338	610	361	0,546	0,426	627,4	2,893	0	-800	-600	0,341	0,472	-1	-1	4	13	608	367
6769	339	610	365	0,546	0,426	627,4	2,805	0	-800	-600	0,546	0,426	-1	-1	4	13	608	367
6790	340	612	368	0,546	0,426	627,4	2,923	0	-800	-600	0,546	0,426	-1	-1	4	13	608	367
6809	341	618	367	0,546	0,426	627,4	2,895	0	600	382	0,341	0,472	610,632	2,969	0	13	608	367
6830	342	611	372	0,546	0,426	627,4	2,929	0	603	373	0,341	0,472	610,632	2,999	0	13	608	367
6849	343	613	372	0,546	0,426	627,405	2,921	0	604	371	0,341	0,472	612,492	3,007	0	13	608	367
6870	344	612	371	0,546	0,426	627,405	2,872	0	619	368	0,341	0,472	612,492	2,974	0	13	608	367
6889	345	604	365	0,546	0,426	627,405	2,944	0	611	375	0,341	0,472	612,492	3,033	0	13	608	367
6909	346	606	372	0,546	0,426	627,405	3,106	0	613	375	0,341	0,472	612,492	3,113	0	13	608	367
6929	347	610	350	0,546	0,426	627,405	2,894	0	608	376	0,341	0,472	612,492	3,057	0	13	608	367
6950	348	607	347	0,546	0,426	627,797	2,975	0	608	376	0,341	0,472	612,876	3,094	0	13	608	367
6969	349	610	374	0,546	0,426	627,797	2,972	0	597	370	0,341	0,472	612,876	3,062	0	13	608	367
6991	350	616	371	0,546	0,426	627,797	3,063	0	610	356	0,341	0,472	612,876	3,039	0	13	608	367
7009	351	618	363	0,546	0,426	627,797	2,909	0	599	370	0,341	0,472	612,876	3,039	0	13	608	367
7031	352	611	365	0,546	0,426	627,797	3,072	0	597	371	0,341	0,472	612,876	3,1	0	13	608	367
7049	353	615	366	0,546	0,426	627,708	3,024	0	601	368	0,341	0,472	613,212	3,093	0	13	608	367
7071	354	612	374	0,546	0,426	627,708	3,113	0	588	370	0,341	0,472	613,212	3,127	0	13	608	367
7088	355	604	377	0,546	0,426	627,708	3,149	0	598	358	0,341	0,472	613,212	3,15	0	13	608	367
7110	356	609	361	0,546	0,426	627,708	3,058	0	600	357	0,341	0,472	613,212	3,178	0	13	608	367
7128	357	599	378	0,546	0,426	627,708	3,163	0	614	365	0,341	0,472	613,212	3,209	0	13	608	367
7150	358	600	372	0,546	0,426	628,194	3,139	0	620	358	0,341	0,472	613,616	3,237	0	13	608	367
7168	359	600	365	0,546	0,426	628,194	3,076	0	593	365	0,341	0,472	613,616	3,147	0	13	608	367
7190	360	553	271	0,546	0,426	628,194	3,004	0	574	297	0,342	0,471	613,616	3,209	0
7208	361	528	207	0,547	0,424	628,194	3,085	0	530	210	0,343	0,47	613,616	3,177	0	14	515	200
7230	362	523	201	0,547	0,424	628,194	3,172	0	528	201	0,343	0,47	613,616	3,116	0	14	515	200
7248	363	517	197	0,547	0,424	626,736	3,157	0	526	191	0,343	0,47	613,577	3,136	0	14	515	200
7270	364	524	198	0,547	0,424	626,736	3,124	0	523	211	0,343	0,47	613,577	3,148	0	14	515	200
7288	365	504	216	0,547	0,424	626,736	2,951	0	520	208	0,342	0,47	613,577	3,121	0	14	515	200
7310	366	514	203	0,547	0,424	626,736	3,077	0	511	194	0,342	0,47	613,577	3,115	0	14	515	200
7328	367	521	202	0,547	0,424	626,736	3,023	0	519	202	0,342	0,47	613,577	3,144	0	14	515	200
7348	368	513	201	0,547	0,424	627,812	2,964	0	514	197	0,342	0,47	612,457	3,123	0	14	515	200
7368	369	513	205	0,547	0,424	627,812	2,983	0	502	191	0,342	0,47	612,457	3,141	0	14	515	200
7388	370	517	190	0,548	0,424	627,812	2,975	0	515	192	0,342	0,47	612,457	3,035	0	14	515	200
7407	371	505	198	0,548	0,424	627,812	2,891	0	513	202	0,342	0,47	612,457	3,021	0	14	515	200
7427	372	520	200	0,548	0,424	627,812	2,961	0	-800	-600	0,548	0,424	-1	-1	4	14	515	200
7447	373	516	195	0,548	0,424	627,367	2,926	0	-800	-600	0,342	0,47	-1	-1	4	14	515	200
7467	374	506	211	0,548	0,424	627,367	2,95	0	-800	-600	0,548	0,424	-1	-1	4	14	515	200
7487	375	414	308	0,548	0,426	627,367	2,977	0	401	314	0,344	0,471	612,582	2,974	0	15	394	340
7507	376	401	339	0,548	0,426	627,367	2,899	0	399	336	0,344	0,471	612,582	3,014	0	15	394	340
7527	377	402	346	0,548	0,426	627,367	2,898	0	386	345	0,344	0,471	612,582	3,002	0	15	394	340
7547	378	404	354	0,549	0,425	626,344	2,892	0	381	349	0,344	0,471	617,011	3,011	0	15	394	340
7567	379	401	343	0,549	0,426	626,344	2,991	0	391	341	0,344	0,471	617,011	3,014	0	15	394	340
7587	380	391	339	0,549	0,426	626,344	2,906	0	389	337	0,344	0,471	617,011	3,015	0	15	394	340
7607	381	389	347	0,549	0,426	626,344	2,937	0	386	343	0,344	0,471	617,011	2,966	0	15	394	340
7627	382	392	328	0,549	0,426	626,344	2,863	0	392	351	0,344	0,471	617,011	3,018	0	15	394	340
7647	383	391	325	0,549	0,425	627,545	2,864	0	391	352	0,344	0,471	616,756	3,001	0	15	394	340
7666	384	403	341	0,549	0,426	627,545	3,021	0	395	340	0,344	0,472	616,756	3,014	0	15	394	340
7686	385	406	331	0,549	0,426	627,545	3,026	0	385	354	0,344	0,472	616,756	3,124	0	15	394	340
7706	386	396	327	0,549	0,426	627,545	2,967	0	393	346	0,344	0,472	616,756	3,067	0	15	394	340
7726	387	408	323	0,549	0,426	627,545	3,032	0	385	346	0,344	0,472	616,756	3,03	0	15	394	340
7746	388	405	320	0,549	0,426	626,945	3,012	0	388	348	0,344	0,472	616,221	3,069	0	15	394	340
7766	389	377	411	0,549	0,427	626,945	2,971	0	371	392	0,344	0,472	616,221	3,084	0	16	363	389
7786	390	371	389	0,549	0,427	626,945	2,869	0	364	395	0,344	0,472	616,221	3,104	0	16	363	389
7806	391	364	406	0,549	0,427	626,945	2,916	0	362	396	0,344	0,472	616,221	3,045	0	16	363	389
7826	392	373	390	0,549	0,427	626,945	2,905	0	355	400	0,344	0,472	616,221	3,037	0	16	363	389
7846	393	372	395	0,549	0,426	627,018	2,894	0	351	400	0,344	0,472	618,857	3,041	0	16	363	389
7866	394	365	386	0,549	0,426	627,018	3,006	0	361	379	0,344	0,472	618,857	3,12	0	16	363	389
7886	395	367	379	0,549	0,426	627,018	3,023	0	354	390	0,344	0,472	618,857	3,111	0	16	363	389
7906	396	358	378	0,549	0,426	627,018	2,99	0	362	388	0,344	0,472	618,857	3,121	0	16	363	389
7926	397	372	394	0,549	0,426	627,018	2,981	0	358	388	0,344	0,472	618,857	3,103	0	16	363	389
7946	398	370	391	0,549	0,426	627,183	2,98	0	357	390	0,344	0,472	617,434	3,097	0	16	363	389
7966	399	371	372	0,549	0,427	627,183	2,926	0	364	391	0,344	0,473	617,434	3,111	0	16	363	389
7985	400	368	375	0,549	0,427	627,183	2,975	0	355	401	0,344	0,472	617,434	3,087	0	16	363	389
8005	401	-800	-600	0,344	0,472	-1	-1	4	366	356	0,344	0,472	617,434	3,125	0	17	369	359
8025	402	381	361	0,549	0,426	627,183	2,981	0	360	363	0,344	0,472	617,434	3,16	0	17	369	359
8045	403	381	361	0,549	0,426	626,958	2,98	0	358	371	0,344	0,472	617,289	3,16	0	17	369	359
8065	404	355	332	0,549	0,426	626,958	3,022	0	370	351	0,344	0,472	617,289	3,098	0	17	369	359
8085	405	372	342	0,549	0,426	626,958	3,006	0	372	362	0,344	0,472	617,289	3,086	0	17	369	359
8105	406	383	376	0,549	0,426	626,958	2,857	0	368	353	0,344	0,472	617,289	3,073	0	17	369	359
8125	407	372	370	0,548	0,426	626,958	2,877	0	360	363	0,343	0,472	617,289	3,065	0	17	369	359
8145	408	375	364	0,548	0,426	627,035	2,913	0	359	360	0,343	0,472	617,448	3,058	0	17	369	359
8165	409	358	367	0,548	0,426	627,035	2,861	0	363	356	0,343	0,472	617,448	3,05	0	17	369	359
8185	410	-800	-600	0,343	0,472	-1	-1	4	357	372	0,343	0,472	617,448	3,02	0	17	369	359
8205	411	380	361	0,548	0,426	627,035	2,817	0	349	349	0,343	0,472	617,448	3,029	0	17	369	359
8225	412	378	389	0,548	0,426	627,035	2,84	0	357	362	0,343	0,472	617,448	3,015	0	17	369	359
8244	413	378	389	0,548	0,426	627,226	2,841	0	354	363	0,343	0,472	619,704	3,026	0	17	369	359
8264	414	380	368	0,548	0,426	627,226	2,859	0	359	361	0,343	0,472	619,704	3,017	0	17	369	359
8284	415	374	349	0,548	0,426	627,226	2,852	0	369	346	0,343	0,472	619,704	3	0	17	369	359
8304	416	-800	-600	0,343	0,472	-1	-1	4	373	350	0,343	0,472	619,704	3,048	0	17	369	359
8324	417	384	364	0,548	0,426	627,226	2,832	0	366	346	0,343	0,472	619,704	2,957	0	17	369	359
8344	418	384	365	0,548	0,426	626,51	2,828	0	367	350	0,342	0,472	617,556	2,945	0	17	369	359
8364	419	374	351	0,547	0,426	626,51	2,777	0	368	356	0,342	0,472	617,556	2,932	0	17	369	359
8384	420	368	364	0,547	0,426	626,51	2,871	0	372	346	0,342	0,472	617,556	2,996	0	17	369	359
8404	421	372	366	0,547	0,426	626,51	2,78	0	369	370	0,342	0,472	617,556	2,97	0	17	369	359
8424	422	375	349	0,547	0,426	626,51	2,869	0	369	352	0,342	0,472	617,556	2,988	0	17	369	359
8444	423	374	356	0,547	0,425	627,35	2,842	0	370	352	0,342	0,472	618,423	2,981	0	17	369	359
8464	424	379	364	0,547	0,426	627,35	2,813	0	368	357	0,342	0,472	618,423	2,966	0	17	369	359
8484	425	388	351	0,547	0,426	627,35	2,963	0	369	365	0,342	0,472	618,423	2,937	0	17	369	359
8504	426	-800	-600	0,342	0,472	-1	-1	4	369	356	0,342	0,472	618,423	2,942	0	17	369	359
8524	427	-800	-600	0,342	0,472	-1	-1	4	368	358	0,342	0,472	618,423	2,963	0	17	369	359
8544	428	-800	-600	0,547	0,425	-1	-1	4	368	360	0,342	0,472	617,692	2,946	0	17	369	359
8564	429	390	360	0,547	0,425	626,979	2,846	0	364	352	0,342	0,472	617,692	2,903	0	17	369	359
8583	430	374	357	0,547	0,425	626,979	2,803	0	373	361	0,342	0,472	617,692	2,932	0	17	369	359
8603	431	397	291	0,546	0,424	626,979	2,844	0	406	257	0,342	0,47	617,692	2,948	0
8623	432	463	169	0,545	0,423	626,979	2,688	0	477	152	0,341	0,47	617,692	2,866	0
8643	433	467	141	0,545	0,423	623,436	2,649	0	496	123	0,34	0,469	611,361	2,853	0
8663	434	-800	-600	0,34	0,469	-1	-1	4	514	111	0,34	0,469	611,361	2,804	0	18	518	107
8683	435	-800	-600	0,34	0,469	-1	-1	4	520	105	0,34	0,469	611,361	2,775	0	18	518	107
8703	436	-800	-600	0,34	0,469	-1	-1	4	521	105	0,34	0,469	611,361	2,84	0	18	518	107
8723	437	-800	-600	0,34	0,469	-1	-1	4	511	104	0,34	0,469	611,361	2,806	0	18	518	107
8743	438	-800	-600	0,545	0,423	-1	-1	4	514	104	0,34	0,469	611,321	2,808	0	18	518	107
8763	439	-800	-600	0,34	0,47	-1	-1	4	528	105	0,34	0,47	611,321	2,79	0	18	518	107
8783	440	506	142	0,545	0,423	623,876	2,538	0	520	108	0,34	0,47	611,321	2,745	0	18	518	107
8803	441	-800	-600	0,34	0,47	-1	-1	4	505	105	0,34	0,47	611,321	2,86	0	18	518	107
8823	442	-800	-600	0,34	0,47	-1	-1	4	522	110	0,34	0,47	611,321	2,715	0	18	518	107
8843	443	-800	-600	0,545	0,423	-1	-1	4	517	110	0,34	0,469	611,049	2,742	0	18	518	107
8862	444	-800	-600	0,34	0,469	-1	-1	4	529	104	0,34	0,469	611,049	2,735	0	18	518	107
8883	445	-800	-600	0,34	0,469	-1	-1	4	517	110	0,34	0,469	611,049	2,701	0	18	518	107
8902	446	-800	-600	0,34	0,469	-1	-1	4	526	102	0,34	0,469	611,049	2,762	0	18	518	107
8922	447	-800	-600	0,339	0,469	-1	-1	4	518	99	0,339	0,469	611,049	2,687	0	18	518	107
8942	448	-800	-600	0,545	0,422	-1	-1	4	520	106	0,339	0,469	607,228	2,687	0	18	518	107
8962	449	-800	-600	0,34	0,469	-1	-1	4	516	109	0,34	0,469	607,228	2,709	0	18	518	107
8982	450	-800	-600	0,34	0,469	-1	-1	4	511	117	0,34	0,469	607,228	2,729	0	18	518	107
9002	451	-800	-600	0,34	0,468	-1	-1	4	520	80	0,34	0,468	607,228	2,676	0
9022	452	-800	-600	-1	-1	-1	-1	4	-800	-600	-1	-1	-1	-1	4
9042	453	-800	-600	0,545	0,421	-1	-1	4	-800	-600	0,34	0,467	-1	-1	4
9062	454	-800	-600	0,34	0,468	-1	-1	4	565	26	0,34	0,468	607,781	2,676	0
9082	455	-800	-600	-1	-1	-1	-1	4	-800	-600	-1	-1	-1	-1	4
9102	456	-800	-600	-1	-1	-1	-1	4	-800	-600	-1	-1	-1	-1	4
9122	457	-800	-600	-1	-1	-1	-1	4	-800	-600	-1	-1	-1	-1	4
9142	458	-800	-600	0,545	0,421	-1	-1	4	-800	-600	0,34	0,467	-1	-1	4
9161	459	-800	-600	0,34	0,467	-1	-1	4	539	27	0,34	0,467	607,387	2,828	0
9181	460	-800	-600	0,34	0,467	-1	-1	4	538	21	0,34	0,467	607,387	2,725	0
9201	461	-800	-600	0,34	0,467	-1	-1	4	539	21	0,34	0,467	607,387	2,906	0
9221	462	509	18	0,545	0,421	615,735	2,509	0	540	18	0,34	0,467	607,387	2,754	0
9241	463	509	19	0,545	0,421	615,424	2,508	0	540	17	0,34	0,467	607,133	2,823	0
9261	464	-800	-600	0,34	0,468	-1	-1	4	557	20	0,34	0,468	607,133	2,826	0	19	550	20
9281	465	-800	-600	0,34	0,468	-1	-1	4	542	16	0,34	0,468	607,133	2,683	0	19	550	20
9301	466	-800	-600	0,34	0,468	-1	-1	4	549	20	0,34	0,468	607,133	2,732	0	19	550	20
9321	467	-800	-600	0,34	0,468	-1	-1	4	549	31	0,34	0,468	607,133	2,691	0	19	550	20
9341	468	-800	-600	0,545	0,421	-1	-1	4	550	29	0,34	0,467	608,316	2,715	0	19	550	20
9361	469	-800	-600	0,34	0,468	-1	-1	4	563	16	0,34	0,468	608,316	2,723	0	19	550	20
9381	470	-800	-600	0,34	0,468	-1	-1	4	552	9	0,34	0,468	608,316	2,627	0	19	550	20
9401	471	-800	-600	-1	-1	-1	-1	4	-800	-600	-1	-1	-1	-1	4
9421	472	-800	-600	0,345	0,468	-1	-1	4	258	137	0,345	0,468	608,316	2,52	0
9440	473	-800	-600	0,55	0,422	-1	-1	4	181	151	0,346	0,468	613,017	2,485	0	20	183	137
9460	474	-800	-600	0,346	0,468	-1	-1	4	193	139	0,346	0,468	613,017	2,722	0	20	183	137
9480	475	-800	-600	0,346	0,468	-1	-1	4	177	139	0,346	0,468	613,017	2,788	0	20	183	137
9500	476	188	127	0,551	0,423	617,156	2,585	0	185	134	0,347	0,468	613,017	2,796	0	20	183	137
9520	477	-800	-600	0,347	0,468	-1	-1	4	193	134	0,347	0,468	613,017	2,832	0	20	183	137
9540	478	-800	-600	0,551	0,422	-1	-1	4	187	133	0,346	0,468	612,069	2,845	0	20	183	137
9560	479	-800	-600	0,346	0,468	-1	-1	4	182	140	0,346	0,468	612,069	2,854	0	20	183	137
9580	480	190	152	0,551	0,423	615,271	2,682	0	182	146	0,346	0,468	612,069	2,876	0	20	183	137
9600	481	-800	-600	0,346	0,468	-1	-1	4	182	129	0,346	0,468	612,069	2,893	0	20	183	137
9620	482	166	142	0,551	0,423	615,271	2,601	0	185	141	0,346	0,469	612,069	2,848	0	20	183	137
9640	483	167	144	0,551	0,422	614,076	2,596	0	185	137	0,345	0,469	614,091	2,872	0	20	183	137
9660	484	-800	-600	-1	-1	-1	-1	4	-800	-600	-1	-1	-1	-1	4
9680	485	-800	-600	0,345	0,469	-1	-1	4	193	147	0,345	0,469	614,091	2,913	0	21	181	156
9700	486	184	159	0,551	0,423	614,076	2,829	0	184	153	0,345	0,469	614,091	2,901	0	21	181	156
9720	487	-800	-600	0,345	0,469	-1	-1	4	182	146	0,345	0,469	614,091	2,893	0	21	181	156
9740	488	-800	-600	0,551	0,422	-1	-1	4	181	150	0,345	0,469	612,958	2,88	0	21	181	156
9759	489	-800	-600	0,345	0,469	-1	-1	4	182	150	0,345	0,469	612,958	2,937	0	21	181	156
9779	490	172	193	0,551	0,423	614,659	2,959	0	186	164	0,346	0,47	612,958	2,975	0	21	181	156
9799	491	164	333	0,55	0,425	614,659	2,8	0	168	328	0,346	0,471	612,958	2,963	0
9819	492	171	401	0,55	0,425	614,659	2,84	0	195	384	0,346	0,472	612,958	2,953	0
9839	493	159	464	0,55	0,425	623,859	2,922	0	190	435	0,346	0,472	618,814	2,998	0
9859	494	-800	-600	0,346	0,472	-1	-1	4	188	376	0,346	0,472	618,814	3,073	0	22	169	379
9879	495	160	370	0,55	0,425	623,859	2,954	0	174	377	0,345	0,472	618,814	3,1	0	22	169	379
9899	496	175	401	0,55	0,425	623,859	2,772	0	-800	-600	0,55	0,425	-1	-1	4	22	169	379
9919	497	-800	-600	0,345	0,472	-1	-1	4	172	375	0,345	0,472	618,814	3,083	0	22	169	379
9939	498	-800	-600	0,55	0,425	-1	-1	4	171	374	0,345	0,472	620,377	3,09	0	22	169	379
9959	499	175	374	0,55	0,426	623,228	2,89	0	176	370	0,346	0,472	620,377	3,113	0	22	169	379
9979	500	156	386	0,551	0,426	623,228	2,859	0	188	382	0,346	0,472	620,377	3,102	0	22	169	379
9999	501	170	373	0,551	0,425	623,228	2,918	0	162	372	0,346	0,472	620,377	3,055	0	22	169	379
10019	502	165	387	0,551	0,425	623,228	2,9	0	181	376	0,346	0,472	620,377	3,091	0	22	169	379
10038	503	158	381	0,55	0,425	624,358	2,906	0	181	381	0,345	0,472	619,71	3,068	0	22	169	379
10059	504	175	372	0,55	0,426	624,358	2,931	0	165	380	0,345	0,472	619,71	3,034	0	22	169	379
10078	505	168	392	0,55	0,426	624,358	2,85	0	149	367	0,345	0,472	619,71	3,039	0	22	169	379
10098	506	176	398	0,55	0,426	624,358	2,873	0	166	367	0,345	0,472	619,71	2,999	0	22	169	379
10118	507	160	374	0,55	0,425	624,358	2,864	0	168	381	0,346	0,472	619,71	3,051	0	22	169	379
10138	508	159	386	0,55	0,425	623,764	2,874	0	166	375	0,346	0,471	617,95	3,036	0	22	169	379
10158	509	158	351	0,551	0,425	623,764	2,757	0	169	311	0,346	0,472	617,95	3,033	0	23	169	338
10178	510	153	328	0,551	0,425	623,764	2,974	0	163	344	0,346	0,471	617,95	3,068	0	23	169	338
10198	511	-800	-600	0,346	0,472	-1	-1	4	164	343	0,346	0,472	617,95	2,961	0	23	169	338
10218	512	153	327	0,551	0,425	623,764	2,807	0	163	349	0,346	0,472	617,95	3,094	0	23	169	338
10238	513	154	328	0,55	0,425	623,015	2,804	0	163	350	0,345	0,471	618,899	3,072	0	23	169	338
10258	514	170	343	0,55	0,425	623,015	2,779	0	156	347	0,345	0,471	618,899	2,917	0	23	169	338
10278	515	154	332	0,55	0,425	623,015	2,857	0	161	345	0,345	0,471	618,899	2,974	0	23	169	338
10298	516	158	345	0,55	0,425	623,015	2,762	0	168	344	0,345	0,472	618,899	2,946	0	23	169	338
10318	517	184	340	0,55	0,425	623,015	2,858	0	180	344	0,345	0,472	618,899	2,994	0	23	169	338
10338	518	178	337	0,55	0,425	623,721	2,83	0	187	343	0,345	0,471	619,309	2,994	0	23	169	338
10357	519	172	338	0,55	0,425	623,721	2,806	0	181	326	0,345	0,472	619,309	3,008	0	23	169	338
10377	520	185	320	0,55	0,425	623,721	2,924	0	186	349	0,345	0,471	619,309	3,058	0	23	169	338
10397	521	194	337	0,55	0,425	623,721	2,757	0	186	330	0,345	0,471	619,309	3,023	0	23	169	338
10417	522	242	252	0,548	0,424	623,721	2,797	0	-800	-600	0,548	0,424	-1	-1	4
10437	523	258	244	0,547	0,423	620,764	2,801	0	-800	-600	0,343	0,469	-1	-1	4
10457	524	341	128	0,547	0,423	620,764	2,954	0	350	138	0,343	0,469	614,908	3,022	0	24	343	140
10477	525	352	133	0,548	0,423	620,764	2,803	0	350	135	0,343	0,469	614,908	3,06	0	24	343	140
10497	526	349	125	0,548	0,423	620,764	2,837	0	348	140	0,343	0,469	614,908	2,948	0	24	343	140
10517	527	324	142	0,548	0,423	620,764	2,827	0	338	142	0,343	0,469	614,908	2,989	0	24	343	140
10537	528	327	142	0,548	0,423	621,614	2,821	0	337	146	0,343	0,468	612,585	2,966	0	24	343	140
10557	529	338	146	0,548	0,423	621,614	2,995	0	339	151	0,343	0,469	612,585	2,975	0	24	343	140
10577	530	344	136	0,548	0,423	621,614	2,97	0	349	149	0,343	0,469	612,585	3,014	0	24	343	140
10597	531	335	135	0,548	0,423	621,614	2,838	0	355	155	0,343	0,469	612,585	3,001	0	24	343	140
10617	532	338	130	0,548	0,423	621,614	2,904	0	347	147	0,343	0,469	612,585	3,072	0	24	343	140
10636	533	338	127	0,548	0,423	622,147	2,853	0	349	145	0,343	0,469	614,821	3,098	0	24	343	140
10656	534	339	135	0,548	0,423	622,147	2,855	0	352	148	0,343	0,469	614,821	2,97	0	24	343	140
10676	535	340	132	0,548	0,423	622,147	2,893	0	359	142	0,343	0,469	614,821	3,042	0	24	343	140
10696	536	363	303	0,547	0,425	622,147	2,791	0	358	290	0,343	0,47	614,821	2,903	0
10716	537	381	360	0,547	0,425	622,147	2,821	0	363	353	0,343	0,471	614,821	2,923	0
10736	538	390	413	0,547	0,425	627,081	2,833	0	366	415	0,343	0,471	619,088	2,939	0
10756	539	371	353	0,547	0,425	627,081	2,893	0	370	365	0,343	0,471	619,088	2,989	0	25	379	353
10776	540	363	360	0,547	0,425	627,081	2,877	0	360	350	0,343	0,471	619,088	2,94	0	25	379	353
10796	541	375	342	0,547	0,425	627,081	2,881	0	366	374	0,343	0,471	619,088	3,002	0	25	379	353
10816	542	370	343	0,547	0,425	627,081	2,84	0	362	352	0,342	0,471	619,088	3,018	0	25	379	353
10836	543	370	345	0,547	0,425	626,382	2,825	0	364	363	0,342	0,471	616,514	2,999	0	25	379	353
10856	544	376	363	0,547	0,425	626,382	2,957	0	371	356	0,342	0,471	616,514	2,952	0	25	379	353
10876	545	374	364	0,547	0,425	626,382	2,854	0	374	363	0,342	0,471	616,514	3,001	0	25	379	353
10896	546	367	359	0,547	0,425	626,382	2,823	0	370	351	0,342	0,471	616,514	3,052	0	25	379	353
10916	547	364	353	0,547	0,425	626,382	2,973	0	379	375	0,342	0,471	616,514	2,986	0	25	379	353
10936	548	361	352	0,547	0,425	625,625	2,911	0	380	372	0,342	0,471	620,195	3,015	0	25	379	353
10955	549	370	348	0,547	0,425	625,625	2,948	0	379	365	0,342	0,471	620,195	3,052	0	25	379	353
10975	550	375	371	0,548	0,425	625,625	2,881	0	375	361	0,342	0,471	620,195	3,028	0	25	379	353
10995	551	376	353	0,548	0,425	625,625	2,94	0	373	363	0,342	0,471	620,195	3,069	0	25	379	353
11015	552	380	355	0,548	0,425	625,625	2,944	0	379	351	0,342	0,471	620,195	3,021	0	25	379	353
11035	553	382	355	0,548	0,425	626,613	2,929	0	376	351	0,342	0,471	617,331	3,019	0	25	379	353
11055	554	385	357	0,547	0,425	626,613	3,009	0	373	361	0,342	0,471	617,331	3,011	0	25	379	353
11075	555	358	349	0,547	0,425	626,613	2,921	0	377	375	0,342	0,471	617,331	3,152	0	25	379	353
11095	556	364	363	0,547	0,425	626,613	2,952	0	369	355	0,342	0,471	617,331	3,106	0	25	379	353
11115	557	357	344	0,547	0,425	626,613	2,95	0	372	349	0,342	0,472	617,331	3,154	0	25	379	353
11135	558	358	348	0,547	0,425	625,257	2,941	0	371	348	0,342	0,472	619,745	3,151	0	25	379	353
11155	559	392	356	0,547	0,425	625,257	2,992	0	387	348	0,342	0,472	619,745	3,148	0	25	379	353
11175	560	377	362	0,547	0,425	625,257	3,008	0	385	350	0,342	0,472	619,745	3,141	0	25	379	353
11195	561	387	356	0,547	0,425	625,257	3,005	0	386	348	0,342	0,472	619,745	3,245	0	25	379	353
11215	562	379	346	0,547	0,425	625,257	3,029	0	386	355	0,342	0,472	619,745	3,175	0	25	379	353
11234	563	383	345	0,547	0,425	626,917	3,043	0	387	356	0,342	0,472	619,786	3,2	0	25	379	353
11254	564	390	343	0,547	0,425	626,917	3,07	0	383	349	0,342	0,472	619,786	3,245	0	25	379	353
11274	565	381	352	0,547	0,425	626,917	3,071	0	389	348	0,342	0,472	619,786	3,187	0	25	379	353
11294	566	382	351	0,547	0,425	626,917	3,038	0	383	343	0,342	0,472	619,786	3,256	0	25	379	353
11314	567	383	347	0,547	0,425	626,917	3,064	0	380	344	0,342	0,472	619,786	3,222	0	25	379	353
11334	568	384	351	0,547	0,425	627,049	3,056	0	381	346	0,342	0,472	619,329	3,206	0	25	379	353
11354	569	396	363	0,547	0,425	627,049	3,035	0	377	335	0,342	0,472	619,329	3,209	0	25	379	353
11374	570	382	347	0,547	0,425	627,049	3,05	0	381	351	0,342	0,472	619,329	3,128	0	25	379	353
11394	571	386	362	0,547	0,425	627,049	2,916	0	392	335	0,342	0,472	619,329	3,17	0	25	379	353
11414	572	382	347	0,547	0,426	627,049	2,985	0	385	347	0,342	0,472	619,329	3,107	0	25	379	353
11434	573	383	353	0,547	0,425	626,885	2,954	0	390	341	0,342	0,472	617,824	3,107	0	25	379	353
11454	574	396	351	0,548	0,426	626,885	3,009	0	379	347	0,342	0,472	617,824	3,043	0	25	379	353
11474	575	390	340	0,548	0,426	626,885	2,972	0	385	349	0,342	0,472	617,824	3,069	0	25	379	353
11494	576	388	358	0,547	0,426	626,885	2,896	0	393	358	0,342	0,472	617,824	2,976	0	25	379	353
11514	577	-800	-600	0,342	0,472	-1	-1	4	381	354	0,342	0,472	617,824	2,984	0	25	379	353
11534	578	-800	-600	0,547	0,425	-1	-1	4	386	356	0,342	0,472	618,979	2,998	0	25	379	353
11553	579	-800	-600	0,342	0,472	-1	-1	4	391	343	0,342	0,472	618,979	3,06	0	25	379	353
11573	580	387	331	0,547	0,426	626,172	2,914	0	389	346	0,342	0,472	618,979	3,082	0	25	379	353
11593	581	382	345	0,547	0,426	626,172	2,84	0	391	358	0,342	0,472	618,979	3,021	0	25	379	353
11613	582	-800	-600	0,342	0,472	-1	-1	4	395	357	0,342	0,472	618,979	3,09	0	25	379	353
11633	583	-800	-600	0,547	0,425	-1	-1	4	395	357	0,342	0,472	617,788	3,067	0	25	379	353
11653	584	-800	-600	0,342	0,472	-1	-1	4	389	365	0,342	0,472	617,788	2,961	0	25	379	353
11673	585	382	351	0,547	0,426	626,629	2,841	0	382	367	0,342	0,472	617,788	2,897	0	25	379	353
11693	586	-800	-600	0,342	0,472	-1	-1	4	368	330	0,342	0,472	617,788	2,922	0
11713	587	-800	-600	0,344	0,471	-1	-1	4	298	237	0,344	0,471	617,788	2,988	0
11733	588	-800	-600	0,549	0,423	-1	-1	4	285	221	0,345	0,47	615,257	2,952	0
11753	589	264	169	0,549	0,424	623,598	2,651	0	254	169	0,345	0,471	615,257	2,928	0	26	248	182
11773	590	-800	-600	0,344	0,471	-1	-1	4	253	178	0,344	0,471	615,257	2,939	0	26	248	182
11793	591	233	198	0,549	0,424	623,598	2,708	0	245	184	0,344	0,471	615,257	2,91	0	26	248	182
11813	592	-800	-600	0,344	0,471	-1	-1	4	251	188	0,344	0,471	615,257	2,904	0	26	248	182
11832	593	-800	-600	0,549	0,423	-1	-1	4	249	193	0,344	0,47	613,666	2,891	0	26	248	182
11852	594	-800	-600	0,345	0,471	-1	-1	4	248	178	0,345	0,471	613,666	3,005	0	26	248	182
11872	595	252	173	0,55	0,424	621,906	2,742	0	253	182	0,345	0,471	613,666	2,989	0	26	248	182
11892	596	-800	-600	0,345	0,471	-1	-1	4	252	186	0,345	0,471	613,666	2,873	0	26	248	182
11912	597	231	171	0,55	0,424	621,906	2,78	0	257	184	0,345	0,471	613,666	2,89	0	26	248	182
11932	598	230	167	0,55	0,424	624,22	2,79	0	258	185	0,345	0,47	614,3	2,909	0	26	248	182
11952	599	253	176	0,55	0,424	624,22	2,564	0	248	183	0,345	0,471	614,3	2,799	0	26	248	182
11972	600	-800	-600	-1	-1	-1	-1	4	-800	-600	-1	-1	-1	-1	4
11992	601	-800	-600	0,345	0,469	-1	-1	4	275	11	0,345	0,469	614,3	2,806	0
12012	602	242	30	0,549	0,423	624,22	2,529	0	283	13	0,345	0,469	614,3	2,772	0
12032	603	246	45	0,55	0,423	616,599	2,5	0	291	21	0,345	0,469	611,54	2,76	0
12052	604	-800	-600	0,345	0,469	-1	-1	4	286	15	0,345	0,469	611,54	2,805	0
12072	605	-800	-600	0,345	0,469	-1	-1	4	288	38	0,345	0,469	611,54	2,601	0
12092	606	382	258	0,55	0,423	616,599	3,524	0	289	12	0,345	0,469	611,54	2,795	0
12112	607	-800	-600	0,345	0,469	-1	-1	4	285	23	0,345	0,469	611,54	2,666	0	27	283	24
12131	608	-800	-600	0,55	0,423	-1	-1	4	286	31	0,345	0,469	610,318	2,747	0	27	283	24
12151	609	-800	-600	0,345	0,469	-1	-1	4	288	26	0,345	0,469	610,318	2,712	0	27	283	24
12171	610	-800	-600	0,345	0,469	-1	-1	4	297	11	0,345	0,469	610,318	2,612	0	27	283	24
12191	611	-800	-600	0,345	0,469	-1	-1	4	278	13	0,345	0,469	610,318	2,636	0	27	283	24
12211	612	-800	-600	0,345	0,469	-1	-1	4	276	35	0,345	0,469	610,318	2,727	0	27	283	24
12231	613	-800	-600	0,551	0,423	-1	-1	4	275	30	0,345	0,469	609,753	2,682	0	27	283	24
12251	614	-800	-600	-1	-1	-1	-1	4	-800	-600	-1	-1	-1	-1	4
12271	615	-800	-600	0,344	0,469	-1	-1	4	383	19	0,344	0,469	609,753	2,516	0
12291	616	-800	-600	-1	-1	-1	-1	4	-800	-600	-1	-1	-1	-1	4
12311	617	-800	-600	-1	-1	-1	-1	4	-800	-600	-1	-1	-1	-1	4
12331	618	-800	-600	0,547	0,423	-1	-1	4	-800	-600	0,342	0,469	-1	-1	4
12351	619	-800	-600	-1	-1	-1	-1	4	-800	-600	-1	-1	-1	-1	4
12371	620	-800	-600	0,341	0,47	-1	-1	4	533	63	0,341	0,47	606,232	2,724	0
12391	621	-800	-600	-1	-1	-1	-1	4	-800	-600	-1	-1	-1	-1	4
12410	622	-800	-600	0,341	0,47	-1	-1	4	538	38	0,341	0,47	606,232	2,777	0	28	534	43
12430	623	-800	-600	0,546	0,423	-1	-1	4	537	40	0,341	0,47	605,491	2,773	0	28	534	43
12450	624	-800	-600	0,341	0,47	-1	-1	4	527	36	0,341	0,47	605,491	2,666	0	28	534	43
12470	625	-800	-600	0,341	0,47	-1	-1	4	538	56	0,341	0,47	605,491	2,626	0	28	534	43
12490	626	-800	-600	0,342	0,47	-1	-1	4	538	40	0,342	0,47	605,491	2,726	0	28	534	43
12512	627	-800	-600	0,342	0,47	-1	-1	4	527	44	0,342	0,47	605,491	2,738	0	28	534	43
12530	628	-800	-600	0,548	0,423	-1	-1	4	533	45	0,342	0,469	608,165	2,762	0	28	534	43
12550	629	-800	-600	0,342	0,469	-1	-1	4	535	39	0,342	0,469	608,165	2,781	0	28	534	43
12570	630	-800	-600	0,342	0,469	-1	-1	4	546	32	0,342	0,469	608,165	2,677	0	28	534	43
12593	631	-800	-600	0,342	0,47	-1	-1	4	535	43	0,342	0,47	608,165	2,635	0	28	534	43
12610	632	-800	-600	0,342	0,47	-1	-1	4	532	41	0,342	0,47	608,165	2,67	0	28	534	43
12632	633	-800	-600	0,547	0,423	-1	-1	4	534	45	0,342	0,469	605,62	2,643	0	28	534	43
12650	634	-800	-600	0,342	0,47	-1	-1	4	526	46	0,342	0,47	605,62	2,709	0	28	534	43
12670	635	-800	-600	0,342	0,47	-1	-1	4	525	49	0,342	0,47	605,62	2,835	0	28	534	43
12690	636	-800	-600	0,342	0,47	-1	-1	4	539	39	0,342	0,47	605,62	2,629	0	28	534	43
12712	637	-800	-600	0,342	0,47	-1	-1	4	539	55	0,342	0,47	605,62	2,726	0	28	534	43
12730	638	-800	-600	0,547	0,425	-1	-1	4	544	40	0,343	0,471	613,213	2,772	0	28	534	43
12749	639	-800	-600	0,343	0,472	-1	-1	4	499	352	0,343	0,472	613,213	2,848	0
12769	640	-800	-600	0,343	0,472	-1	-1	4	472	387	0,343	0,472	613,213	2,81	0
12791	641	493	394	0,547	0,427	626,232	2,825	0	484	401	0,343	0,472	613,213	2,875	0
12809	642	-800	-600	-1	-1	-1	-1	4	-800	-600	-1	-1	-1	-1	4
12829	643	-800	-600	0,547	0,426	-1	-1	4	-800	-600	0,342	0,473	-1	-1	4
12849	644	-800	-600	-1	-1	-1	-1	4	-800	-600	-1	-1	-1	-1	4
12869	645	495	380	0,547	0,426	628,3	2,866	0	-800	-600	0,547	0,426	-1	-1	4	29	472	376
12889	646	484	375	0,547	0,427	628,3	2,928	0	486	386	0,342	0,473	614,668	2,984	0	29	472	376
12910	647	480	401	0,547	0,427	628,3	2,945	0	483	386	0,342	0,473	614,668	2,972	0	29	472	376
12929	648	475	406	0,547	0,426	627,623	2,96	0	484	385	0,342	0,473	616,646	2,982	0	29	472	376
12950	649	489	398	0,547	0,427	627,623	2,92	0	477	382	0,342	0,473	616,646	3,002	0	29	472	376
12969	650	490	385	0,548	0,427	627,623	3,065	0	479	382	0,342	0,473	616,646	2,975	0	29	472	376
12990	651	475	385	0,548	0,427	627,623	3,038	0	482	388	0,342	0,473	616,646	3,041	0	29	472	376
13008	652	487	378	0,548	0,427	627,623	2,928	0	482	385	0,342	0,473	616,646	3,051	0	29	472	376
13030	653	484	376	0,548	0,427	627,191	2,992	0	482	389	0,342	0,473	614,234	3,05	0	29	472	376
13048	654	481	377	0,548	0,427	627,191	2,936	0	463	391	0,342	0,473	614,234	3	0	29	472	376
13070	655	463	360	0,548	0,427	627,191	2,971	0	462	362	0,342	0,473	614,234	3,004	0	29	472	376
13088	656	469	373	0,548	0,427	627,191	2,88	0	450	374	0,342	0,473	614,234	3,032	0	29	472	376
13110	657	467	355	0,548	0,427	627,191	2,811	0	456	382	0,342	0,473	614,234	3,015	0	29	472	376
13128	658	470	357	0,548	0,426	628,003	2,799	0	452	369	0,342	0,473	615,541	3,032	0	29	472	376
13150	659	475	374	0,548	0,427	628,003	2,905	0	460	379	0,342	0,473	615,541	3,092	0	29	472	376
13168	660	482	373	0,548	0,427	628,003	2,997	0	464	371	0,342	0,473	615,541	2,975	0	29	472	376
13190	661	472	378	0,547	0,427	628,003	2,963	0	462	372	0,342	0,473	615,541	3,022	0	29	472	376
13208	662	463	377	0,547	0,427	628,003	2,947	0	461	361	0,342	0,473	615,541	3,028	0	29	472	376
13228	663	463	378	0,547	0,426	627,462	2,986	0	463	357	0,342	0,473	616,356	3,038	0	29	472	376
13248	664	466	367	0,547	0,427	627,462	2,912	0	473	376	0,342	0,473	616,356	3,056	0	29	472	376
13268	665	461	353	0,547	0,427	627,462	3,043	0	455	376	0,342	0,473	616,356	3,061	0	29	472	376
13288	666	494	369	0,547	0,427	627,462	3,042	0	476	373	0,342	0,473	616,356	3,104	0	29	472	376
13308	667	532	362	0,546	0,427	627,462	3,042	0	526	370	0,341	0,473	616,356	3,089	0	30	518	364
13327	668	543	358	0,546	0,427	627,52	3,041	0	526	370	0,341	0,473	615,208	3,1	0	30	518	364
13347	669	516	368	0,546	0,427	627,52	3,012	0	517	377	0,341	0,474	615,208	3,111	0	30	518	364
13367	670	508	371	0,546	0,427	627,52	2,916	0	516	375	0,341	0,474	615,208	3,098	0	30	518	364
13387	671	522	369	0,546	0,427	627,52	3,028	0	523	371	0,341	0,473	615,208	3,066	0	30	518	364
13407	672	523	363	0,546	0,427	627,52	2,952	0	524	361	0,341	0,473	615,208	3,124	0	30	518	364
13427	673	525	363	0,546	0,427	628,306	3,006	0	526	357	0,341	0,473	615,696	3,114	0	30	518	364
13447	674	521	350	0,546	0,427	628,306	2,96	0	515	366	0,341	0,473	615,696	3,053	0	30	518	364
13467	675	519	351	0,546	0,427	628,306	2,993	0	526	360	0,341	0,473	615,696	3,101	0	30	518	364
13487	676	525	359	0,546	0,427	628,306	3,032	0	509	377	0,341	0,474	615,696	3,031	0	30	518	364
13507	677	526	359	0,546	0,427	628,306	2,987	0	510	375	0,341	0,474	615,696	3,089	0	30	518	364
13527	678	526	359	0,546	0,427	627,76	2,995	0	510	374	0,341	0,473	615,287	3,059	0	30	518	364
13547	679	514	355	0,546	0,427	627,76	2,953	0	515	376	0,341	0,473	615,287	3,066	0	30	518	364
13567	680	516	372	0,546	0,427	627,76	2,893	0	519	363	0,341	0,473	615,287	3,079	0	30	518	364
13587	681	512	373	0,546	0,427	627,76	3,076	0	515	366	0,341	0,473	615,287	3,109	0	30	518	364
13607	682	509	354	0,547	0,427	627,76	3,005	0	507	359	0,342	0,473	615,287	3,128	0	30	518	364
13627	683	509	364	0,547	0,426	626,427	3,018	0	508	356	0,343	0,473	618,831	3,164	0	30	518	364
13646	684	437	296	0,548	0,427	626,427	3,062	0	435	319	0,343	0,473	618,831	3,129	0	31	424	317
13666	685	439	313	0,548	0,426	626,427	3,075	0	431	314	0,343	0,472	618,831	3,221	0	31	424	317
13686	686	429	308	0,548	0,426	626,427	2,91	0	434	315	0,343	0,472	618,831	3,111	0	31	424	317
13706	687	429	318	0,548	0,426	626,427	3,014	0	426	324	0,343	0,472	618,831	3,154	0	31	424	317
13726	688	428	316	0,548	0,426	627,299	2,979	0	425	323	0,343	0,472	618,497	3,173	0	31	424	317
13746	689	430	321	0,548	0,426	627,299	3,13	0	420	324	0,343	0,473	618,497	3,139	0	31	424	317
13766	690	431	323	0,548	0,426	627,299	3,079	0	408	322	0,342	0,473	618,497	3,126	0	31	424	317
13786	691	424	315	0,548	0,426	627,299	3,075	0	423	329	0,342	0,472	618,497	3,156	0	31	424	317
13806	692	429	307	0,548	0,426	627,299	3,046	0	412	319	0,342	0,472	618,497	3,167	0	31	424	317
13826	693	428	305	0,548	0,426	627,01	3,032	0	418	322	0,342	0,472	618,173	3,169	0	31	424	317
13846	694	414	300	0,548	0,426	627,01	3,153	0	415	320	0,343	0,472	618,173	3,189	0	31	424	317
13866	695	415	313	0,548	0,426	627,01	3,044	0	421	326	0,343	0,472	618,173	3,125	0	31	424	317
13886	696	422	318	0,548	0,427	627,01	3,078	0	422	318	0,343	0,472	618,173	3,09	0	31	424	317
13906	697	378	355	0,548	0,427	627,01	3,039	0	372	340	0,344	0,473	618,173	3,158	0	32	379	342
13925	698	377	368	0,549	0,427	626,068	3,045	0	371	344	0,344	0,473	616,54	3,107	0	32	379	342
13945	699	376	340	0,549	0,427	626,068	2,997	0	374	351	0,344	0,473	616,54	3,087	0	32	379	342
13965	700	371	353	0,549	0,427	626,068	2,974	0	372	353	0,344	0,473	616,54	3,047	0	32	379	342
13985	701	-800	-600	0,344	0,473	-1	-1	4	374	355	0,344	0,473	616,54	3,059	0	32	379	342
14005	702	391	359	0,549	0,427	626,068	2,987	0	377	355	0,344	0,473	616,54	3,036	0	32	379	342
14025	703	391	359	0,548	0,427	626,406	2,989	0	376	354	0,344	0,473	618,562	3,046	0	32	379	342
14045	704	387	351	0,548	0,427	626,406	2,922	0	376	354	0,344	0,473	618,562	3,095	0	32	379	342
14065	705	380	355	0,548	0,427	626,406	2,997	0	376	352	0,344	0,473	618,562	3,09	0	32	379	342
14085	706	394	356	0,549	0,427	626,406	2,962	0	380	349	0,344	0,473	618,562	3,129	0	32	379	342
14105	707	370	338	0,549	0,427	626,406	2,99	0	377	351	0,344	0,473	618,562	3,11	0	32	379	342
14125	708	371	340	0,549	0,427	625,738	2,973	0	378	350	0,344	0,473	617,698	3,114	0	32	379	342
14145	709	374	358	0,549	0,427	625,738	2,959	0	369	361	0,344	0,473	617,698	3,174	0	32	379	342
14165	710	373	351	0,549	0,427	625,738	3,038	0	371	351	0,344	0,473	617,698	3,132	0	32	379	342
14185	711	373	346	0,549	0,427	625,738	3,032	0	381	353	0,344	0,473	617,698	3,101	0	32	379	342
14205	712	379	340	0,549	0,427	625,738	3,004	0	380	346	0,344	0,473	617,698	3,102	0	32	379	342
14225	713	378	334	0,549	0,427	626,584	3,05	0	379	344	0,343	0,473	618,295	3,106	0	32	379	342
14244	714	390	326	0,548	0,427	626,584	3,02	0	381	334	0,344	0,473	618,295	3,144	0	32	379	342
14264	715	392	340	0,548	0,427	626,584	2,883	0	371	341	0,343	0,473	618,295	3,062	0	32	379	342
14284	716	389	339	0,548	0,427	626,584	2,992	0	369	340	0,343	0,473	618,295	3,118	0	32	379	342
14304	717	388	342	0,548	0,427	626,584	3,012	0	372	337	0,343	0,473	618,295	3,123	0	32	379	342
14324	718	388	342	0,548	0,426	627,085	2,972	0	372	341	0,343	0,473	617,581	3,125	0	32	379	342
14344	719	391	330	0,548	0,427	627,085	3	0	376	346	0,343	0,473	617,581	3,104	0	32	379	342
14364	720	384	329	0,548	0,427	627,085	2,984	0	371	340	0,343	0,473	617,581	3,126	0	32	379	342
14384	721	386	335	0,548	0,427	627,085	3,024	0	369	335	0,343	0,473	617,581	3,119	0	32	379	342
14404	722	388	346	0,548	0,427	627,085	2,958	0	381	334	0,343	0,473	617,581	3,098	0	32	379	342
14424	723	385	348	0,548	0,426	626,953	2,962	0	378	332	0,343	0,473	619,023	3,114	0	32	379	342
14444	724	385	329	0,549	0,427	626,953	2,982	0	383	334	0,343	0,473	619,023	3,106	0	32	379	342
14464	725	382	343	0,548	0,427	626,953	3,008	0	379	336	0,343	0,473	619,023	3,082	0	32	379	342
14484	726	382	329	0,548	0,427	626,953	2,906	0	378	342	0,343	0,473	619,023	3,079	0	32	379	342
14504	727	380	336	0,548	0,427	626,953	2,945	0	377	343	0,343	0,473	619,023	3,072	0	32	379	342
14523	728	379	340	0,548	0,426	626,879	2,929	0	377	345	0,343	0,473	617,144	3,059	0	32	379	342
14543	729	392	331	0,548	0,427	626,879	2,899	0	368	337	0,343	0,473	617,144	2,943	0	32	379	342
14563	730	381	319	0,548	0,427	626,879	2,911	0	376	352	0,343	0,473	617,144	3,055	0	32	379	342
14583	731	382	324	0,548	0,427	626,879	2,956	0	373	346	0,343	0,473	617,144	2,987	0	32	379	342
14603	732	390	328	0,548	0,427	626,879	2,89	0	378	351	0,343	0,473	617,144	2,966	0	32	379	342
14623	733	384	323	0,548	0,427	626,539	2,905	0	378	348	0,343	0,473	618,105	3,011	0	32	379	342
14643	734	393	334	0,548	0,427	626,539	2,893	0	380	348	0,343	0,474	618,105	2,952	0	32	379	342
14663	735	387	334	0,548	0,427	626,539	2,877	0	375	341	0,343	0,473	618,105	3,014	0	32	379	342
14683	736	389	345	0,548	0,427	626,539	2,798	0	372	354	0,343	0,473	618,105	2,946	0	32	379	342
14703	737	383	336	0,548	0,427	626,539	2,837	0	373	347	0,343	0,473	618,105	2,967	0	32	379	342
14723	738	383	338	0,548	0,426	626,942	2,807	0	372	347	0,343	0,473	618,248	2,983	0	32	379	342
14743	739	387	342	0,548	0,427	626,942	2,822	0	370	348	0,343	0,473	618,248	2,939	0	32	379	342
14763	740	385	318	0,548	0,427	626,942	2,891	0	377	345	0,343	0,473	618,248	2,934	0	32	379	342
14783	741	382	335	0,548	0,427	626,942	2,834	0	368	338	0,343	0,473	618,248	3,026	0	32	379	342
14803	742	388	335	0,548	0,427	626,942	2,933	0	369	334	0,343	0,473	618,248	2,908	0	32	379	342
14822	743	387	334	0,548	0,426	627,472	2,93	0	370	331	0,343	0,473	617,193	2,921	0	32	379	342
14842	744	396	328	0,548	0,427	627,472	2,867	0	372	339	0,343	0,473	617,193	2,829	0	32	379	342
14862	745	399	356	0,548	0,426	627,472	2,825	0	376	316	0,343	0,473	617,193	2,906	0	32	379	342
14882	746	391	348	0,548	0,426	627,472	2,79	0	380	349	0,343	0,473	617,193	2,853	0	32	379	342
14902	747	411	287	0,548	0,426	627,472	2,85	0	419	288	0,343	0,472	617,193	2,918	0
14922	748	412	296	0,547	0,425	627,572	2,819	0	425	295	0,342	0,471	612,019	2,88	0
14942	749	524	136	0,546	0,425	627,572	2,823	0	530	142	0,342	0,471	612,019	2,901	0	33	529	138
14962	750	525	140	0,546	0,425	627,572	2,825	0	-800	-600	0,546	0,425	-1	-1	4	33	529	138
14982	751	528	138	0,546	0,425	627,572	2,808	0	-800	-600	0,546	0,425	-1	-1	4	33	529	138
15002	752	531	137	0,546	0,424	627,572	2,766	0	-800	-600	0,546	0,424	-1	-1	4	33	529	138
15022	753	532	145	0,546	0,424	622,842	2,738	0	-800	-600	0,341	0,471	-1	-1	4	33	529	138
15042	754	526	139	0,546	0,424	622,842	2,724	0	527	138	0,341	0,471	610,153	2,958	0	33	529	138
15062	755	526	152	0,546	0,424	622,842	2,848	0	533	139	0,341	0,471	610,153	2,788	0	33	529	138
15082	756	513	154	0,546	0,424	622,842	2,788	0	531	143	0,341	0,471	610,153	2,808	0	33	529	138
15102	757	539	129	0,546	0,424	622,842	2,769	0	530	127	0,341	0,471	610,153	2,874	0	33	529	138
15122	758	537	132	0,546	0,424	624,859	2,828	0	532	130	0,341	0,471	608,952	2,782	0	33	529	138
15141	759	530	146	0,546	0,424	624,859	2,787	0	533	142	0,341	0,471	608,952	2,856	0	33	529	138
15161	760	536	124	0,546	0,424	624,859	2,859	0	528	133	0,341	0,471	608,952	2,771	0	33	529	138
15181	761	525	151	0,546	0,424	624,859	2,613	0	525	138	0,341	0,471	608,952	2,854	0	33	529	138
15201	762	526	138	0,546	0,424	624,859	2,814	0	533	142	0,341	0,471	608,952	2,888	0	33	529	138
15221	763	527	132	0,547	0,425	625,391	2,793	0	534	127	0,343	0,472	616,044	2,902	0	33	529	138
15241	764	367	373	0,548	0,426	625,391	2,842	0	351	365	0,344	0,472	616,044	2,899	0
15261	765	341	381	0,548	0,426	625,391	2,799	0	338	409	0,344	0,472	616,044	2,89	0	34	346	393
15281	766	347	397	0,548	0,426	625,391	2,734	0	335	400	0,344	0,473	616,044	2,868	0	34	346	393
15301	767	342	394	0,548	0,426	625,391	2,758	0	-800	-600	0,548	0,426	-1	-1	4	34	346	393
15321	768	343	391	0,548	0,426	627,308	2,73	0	-800	-600	0,344	0,473	-1	-1	4	34	346	393
15341	769	345	394	0,549	0,426	627,308	2,758	0	-800	-600	0,549	0,426	-1	-1	4	34	346	393
15361	770	337	406	0,549	0,426	627,308	2,754	0	-800	-600	0,549	0,426	-1	-1	4	34	346	393
15381	771	339	392	0,549	0,426	627,308	2,765	0	-800	-600	0,549	0,426	-1	-1	4	34	346	393
15401	772	349	374	0,548	0,426	627,308	2,842	0	-800	-600	0,548	0,426	-1	-1	4	34	346	393
15420	773	346	376	0,548	0,426	626,953	2,848	0	-800	-600	0,343	0,473	-1	-1	4	34	346	393
15440	774	340	396	0,548	0,426	626,953	2,774	0	-800	-600	0,548	0,426	-1	-1	4	34	346	393
15460	775	349	387	0,548	0,426	626,953	2,805	0	-800	-600	0,548	0,426	-1	-1	4	34	346	393
15480	776	349	393	0,548	0,426	626,953	2,806	0	-800	-600	0,548	0,426	-1	-1	4	34	346	393
15500	777	359	409	0,548	0,426	626,953	2,814	0	-800	-600	0,548	0,426	-1	-1	4	34	346	393
15520	778	362	408	0,548	0,426	626,587	2,86	0	-800	-600	0,343	0,472	-1	-1	4	34	346	393
15540	779	362	356	0,548	0,426	626,587	2,886	0	-800	-600	0,548	0,426	-1	-1	4	35	342	351
15560	780	340	362	0,549	0,426	626,587	2,913	0	332	342	0,343	0,473	618,968	3,045	0	35	342	351
15580	781	337	348	0,549	0,426	626,587	2,864	0	340	340	0,343	0,473	618,968	3,016	0	35	342	351
15600	782	341	357	0,549	0,426	626,587	2,808	0	346	347	0,344	0,473	618,968	3,075	0	35	342	351
15620	783	340	357	0,549	0,426	626,112	2,801	0	352	346	0,343	0,473	620,243	3,082	0	35	342	351
15640	784	355	368	0,549	0,427	626,112	3,02	0	347	347	0,344	0,473	620,243	3,066	0	35	342	351
15660	785	350	365	0,549	0,427	626,112	2,872	0	343	334	0,344	0,473	620,243	3,089	0	35	342	351
15680	786	358	346	0,549	0,427	626,112	3,034	0	351	353	0,344	0,473	620,243	3,074	0	35	342	351
15699	787	347	353	0,549	0,427	626,112	3,012	0	341	358	0,344	0,473	620,243	3,131	0	35	342	351
15719	788	349	345	0,549	0,426	626,674	2,981	0	344	359	0,344	0,473	617,397	3,125	0	35	342	351
15739	789	338	341	0,549	0,427	626,674	2,991	0	330	354	0,344	0,473	617,397	3,115	0	35	342	351
15759	790	334	345	0,549	0,427	626,674	2,917	0	339	359	0,344	0,473	617,397	3,09	0	35	342	351
15779	791	355	359	0,549	0,427	626,674	2,991	0	340	360	0,344	0,473	617,397	3,16	0	35	342	351
15799	792	351	347	0,549	0,427	626,674	3,006	0	334	345	0,344	0,474	617,397	3,156	0	35	342	351
15819	793	348	353	0,55	0,427	626,537	2,988	0	338	345	0,344	0,473	619,934	3,164	0	35	342	351
15839	794	348	354	0,55	0,427	626,537	3,027	0	345	360	0,344	0,474	619,934	3,149	0	35	342	351
15859	795	325	347	0,55	0,427	626,537	2,942	0	313	351	0,345	0,473	619,934	3,094	0	35	342	351
15879	796	246	341	0,551	0,427	626,537	3,014	0	242	340	0,346	0,473	619,934	3,075	0
15899	797	233	328	0,551	0,427	626,537	2,924	0	230	334	0,346	0,473	619,934	3,089	0
15919	798	221	323	0,551	0,426	624,917	2,935	0	219	328	0,346	0,473	619,353	3,078	0
15939	799	256	341	0,551	0,427	624,917	2,931	0	239	333	0,346	0,473	619,353	3,003	0	36	242	344
15959	800	257	354	0,551	0,427	624,917	2,956	0	237	353	0,346	0,473	619,353	3,01	0	36	242	344
15979	801	245	344	0,551	0,427	624,917	2,894	0	229	340	0,346	0,473	619,353	3,012	0	36	242	344
15999	802	-800	-600	0,346	0,473	-1	-1	4	245	346	0,346	0,473	619,353	3,023	0	36	242	344
16018	803	-800	-600	0,551	0,427	-1	-1	4	244	340	0,346	0,473	618,595	3,024	0	36	242	344
16038	804	240	334	0,551	0,427	622,847	2,949	0	239	332	0,346	0,474	618,595	3,026	0	36	242	344
16058	805	235	341	0,551	0,427	622,847	2,852	0	247	339	0,346	0,474	618,595	2,99	0	36	242	344
16078	806	238	344	0,551	0,427	622,847	2,845	0	253	328	0,346	0,474	618,595	3,079	0	36	242	344
16098	807	242	351	0,551	0,427	622,847	2,942	0	246	343	0,346	0,474	618,595	3,054	0	36	242	344
16118	808	242	357	0,551	0,427	620,934	2,882	0	248	340	0,346	0,474	618,755	3,062	0	36	242	344
16138	809	236	331	0,551	0,427	620,934	2,853	0	247	332	0,346	0,474	618,755	3,08	0	36	242	344
16158	810	242	349	0,551	0,427	620,934	2,84	0	246	345	0,346	0,474	618,755	3,082	0	36	242	344
16178	811	243	345	0,551	0,427	620,934	2,844	0	239	349	0,346	0,474	618,755	2,997	0	36	242	344
16198	812	248	364	0,551	0,427	620,934	2,892	0	248	360	0,346	0,474	618,755	2,867	0	36	242	344
16218	813	249	365	0,551	0,427	623,7	2,902	0	246	367	0,346	0,474	618,165	2,826	0	36	242	344
16238	814	243	339	0,551	0,427	623,7	2,775	0	-800	-600	0,551	0,427	-1	-1	4	36	242	344
16258	815	236	341	0,551	0,427	623,7	2,784	0	-800	-600	0,551	0,427	-1	-1	4	36	242	344
16278	816	236	331	0,551	0,427	623,7	2,822	0	-800	-600	0,551	0,427	-1	-1	4	36	242	344
16297	817	249	229	0,55	0,425	623,7	2,858	0	261	226	0,346	0,472	618,165	3,161	0
16317	818	249	227	0,549	0,424	617,206	2,85	0	263	231	0,346	0,471	614,344	3,142	0
16337	819	299	74	0,55	0,424	617,206	2,809	0	296	54	0,346	0,471	614,344	2,982	0	37	296	64
16357	820	297	81	0,55	0,424	617,206	2,855	0	307	59	0,346	0,471	614,344	3,038	0	37	296	64
16377	821	291	97	0,55	0,424	617,206	2,789	0	298	58	0,346	0,471	614,344	3,052	0	37	296	64
16397	822	292	74	0,55	0,424	617,206	2,789	0	303	57	0,346	0,471	614,344	3,005	0	37	296	64
16417	823	292	74	0,55	0,424	621,441	2,807	0	299	58	0,345	0,471	613,498	3,034	0	37	296	64
16437	824	-800	-600	0,346	0,471	-1	-1	4	295	55	0,346	0,471	613,498	3,03	0	37	296	64
16457	825	-800	-600	0,345	0,471	-1	-1	4	307	56	0,345	0,471	613,498	3,012	0	37	296	64
16477	826	274	78	0,55	0,424	621,441	2,821	0	308	60	0,345	0,471	613,498	3,082	0	37	296	64
16497	827	-800	-600	0,345	0,471	-1	-1	4	303	57	0,345	0,471	613,498	3,032	0	37	296	64
16517	828	-800	-600	0,55	0,424	-1	-1	4	303	64	0,345	0,471	610,415	3,027	0	37	296	64
16537	829	-800	-600	0,345	0,471	-1	-1	4	301	58	0,345	0,471	610,415	3,069	0	37	296	64
16557	830	274	59	0,55	0,424	622,081	2,749	0	291	63	0,345	0,471	610,415	2,992	0	37	296	64
16577	831	-800	-600	0,345	0,471	-1	-1	4	302	60	0,345	0,471	610,415	2,963	0	37	296	64
16597	832	271	74	0,55	0,424	622,081	2,818	0	309	75	0,345	0,471	610,415	3,004	0	37	296	64
16616	833	271	73	0,549	0,426	622,488	2,82	0	307	63	0,345	0,472	617,765	3,034	0	37	296	64
16636	834	-800	-600	0,345	0,473	-1	-1	4	337	351	0,345	0,473	617,765	2,991	0	38	339	357
16656	835	360	392	0,549	0,427	622,488	3,018	0	326	353	0,345	0,473	617,765	3,007	0	38	339	357
16676	836	335	349	0,549	0,427	622,488	2,843	0	332	360	0,345	0,473	617,765	2,959	0	38	339	357
16696	837	354	376	0,549	0,427	622,488	2,845	0	333	366	0,344	0,473	617,765	2,943	0	38	339	357
16716	838	343	352	0,549	0,427	626,594	2,866	0	329	369	0,344	0,473	618,537	2,938	0	38	339	357
16736	839	-800	-600	0,344	0,474	-1	-1	4	341	363	0,344	0,474	618,537	3,029	0	38	339	357
16756	840	349	341	0,549	0,427	626,594	2,847	0	338	364	0,344	0,474	618,537	2,995	0	38	339	357
16776	841	-800	-600	0,344	0,474	-1	-1	4	338	363	0,344	0,474	618,537	3,063	0	38	339	357
16796	842	334	345	0,549	0,427	626,594	2,924	0	331	358	0,344	0,473	618,537	3,051	0	38	339	357
16816	843	334	345	0,549	0,426	626,364	2,923	0	328	356	0,344	0,473	619,411	3,057	0	38	339	357
16836	844	-800	-600	0,344	0,473	-1	-1	4	334	362	0,344	0,473	619,411	3,073	0	38	339	357
16856	845	335	325	0,549	0,427	626,364	2,944	0	336	356	0,344	0,474	619,411	3,15	0	38	339	357
16876	846	345	340	0,549	0,427	626,364	2,919	0	335	354	0,344	0,474	619,411	3,076	0	38	339	357
16896	847	350	347	0,549	0,427	626,364	2,93	0	342	363	0,344	0,473	619,411	3,125	0	38	339	357
16915	848	355	354	0,549	0,426	625,576	2,914	0	344	362	0,344	0,473	617,339	3,082	0	38	339	357
16935	849	-800	-600	0,344	0,473	-1	-1	4	380	325	0,344	0,473	617,339	3,171	0
16955	850	369	322	0,549	0,427	625,576	2,944	0	374	323	0,344	0,473	617,339	3,132	0
16975	851	384	340	0,549	0,427	625,576	2,946	0	375	321	0,344	0,473	617,339	3,103	0
16995	852	381	319	0,549	0,427	625,576	2,925	0	375	330	0,344	0,473	617,339	3,14	0
17015	853	380	324	0,549	0,426	625,614	2,92	0	375	328	0,343	0,473	618,301	3,138	0
17035	854	-800	-600	-1	-1	-1	-1	4	-800	-600	-1	-1	-1	-1	4
17055	855	-800	-600	-1	-1	-1	-1	4	-800	-600	-1	-1	-1	-1	4
17075	856	-800	-600	-1	-1	-1	-1	4	-800	-600	-1	-1	-1	-1	4
17095	857	366	306	0,549	0,427	625,614	3,02	0	-800	-600	0,549	0,427	-1	-1	4	39	372	317
17115	858	366	306	0,549	0,426	625,72	3,02	0	-800	-600	0,343	0,473	-1	-1	4	39	372	317
17135	859	366	314	0,549	0,427	625,72	2,975	0	-800	-600	0,549	0,427	-1	-1	4	39	372	317
17155	860	381	312	0,549	0,427	625,72	3,036	0	369	328	0,343	0,473	618,458	3,192	0	39	372	317
17175	861	379	320	0,549	0,427	625,72	3,029	0	373	322	0,343	0,473	618,458	3,176	0	39	372	317
17194	862	369	307	0,549	0,427	625,72	3,012	0	373	330	0,343	0,473	618,458	3,162	0	39	372	317
17214	863	376	308	0,549	0,426	625,338	3	0	373	329	0,343	0,473	618,348	3,148	0	39	372	317
17234	864	370	322	0,549	0,427	625,338	2,949	0	374	327	0,343	0,473	618,348	3,11	0	39	372	317
17254	865	384	315	0,549	0,427	625,338	2,96	0	370	322	0,343	0,473	618,348	3,144	0	39	372	317
17274	866	403	384	0,549	0,427	625,338	2,76	0	372	336	0,343	0,474	618,348	3,154	0	40	383	333
17294	867	390	325	0,548	0,427	625,338	2,975	0	377	340	0,343	0,474	618,348	3,159	0	40	383	333
17314	868	398	338	0,549	0,427	626,342	2,918	0	376	342	0,343	0,473	618,844	3,167	0	40	383	333
17334	869	390	320	0,549	0,427	626,342	2,989	0	377	333	0,343	0,474	618,844	3,161	0	40	383	333
17354	870	357	306	0,548	0,427	626,342	2,784	0	382	333	0,343	0,474	618,844	3,131	0	40	383	333
17374	871	383	326	0,548	0,427	626,342	2,981	0	377	332	0,343	0,473	618,844	3,137	0	40	383	333
17394	872	389	329	0,548	0,427	626,342	2,896	0	375	345	0,343	0,473	618,844	3,1	0	40	383	333
17414	873	379	333	0,548	0,426	626,295	2,835	0	377	346	0,343	0,473	618,044	3,088	0	40	383	333
17434	874	394	335	0,549	0,427	626,295	2,904	0	377	323	0,343	0,473	618,044	3,182	0	40	383	333
17454	875	418	354	0,549	0,427	626,295	2,959	0	384	340	0,343	0,473	618,044	3,124	0	40	383	333
17474	876	370	326	0,549	0,427	626,295	2,983	0	382	332	0,344	0,473	618,044	3,1	0	41	381	321
17493	877	386	340	0,549	0,427	626,295	2,854	0	381	340	0,344	0,473	618,044	3,085	0	41	381	321
17513	878	385	343	0,549	0,427	626,344	2,883	0	380	337	0,343	0,473	618,001	3,071	0	41	381	321
17533	879	372	322	0,549	0,427	626,344	2,902	0	379	334	0,344	0,474	618,001	3,079	0	41	381	321
17553	880	383	323	0,549	0,427	626,344	2,891	0	384	337	0,344	0,474	618,001	3,059	0	41	381	321
17573	881	377	332	0,549	0,427	626,344	2,918	0	379	335	0,344	0,474	618,001	3,096	0	41	381	321
17593	882	385	327	0,549	0,427	626,344	2,786	0	380	334	0,344	0,474	618,001	3,056	0	41	381	321
17613	883	384	332	0,549	0,427	625,606	2,775	0	381	335	0,344	0,473	617,999	3,068	0	41	381	321
17633	884	377	337	0,549	0,427	625,606	2,815	0	374	327	0,344	0,473	617,999	3,04	0	41	381	321
17653	885	376	301	0,549	0,427	625,606	2,989	0	386	318	0,344	0,473	617,999	3,001	0	41	381	321
17673	886	382	334	0,549	0,427	625,606	2,901	0	381	317	0,344	0,473	617,999	3,021	0	41	381	321
17693	887	395	310	0,549	0,427	625,606	2,831	0	382	315	0,344	0,473	617,999	3,06	0	41	381	321
17713	888	398	323	0,549	0,427	626,805	2,903	0	383	314	0,344	0,473	617,448	3,045	0	41	381	321
17733	889	385	317	0,549	0,427	626,805	2,857	0	374	317	0,344	0,473	617,448	2,951	0	41	381	321
17753	890	391	313	0,549	0,427	626,805	2,843	0	369	321	0,344	0,473	617,448	2,992	0	41	381	321
17773	891	383	306	0,549	0,427	626,805	2,768	0	389	316	0,344	0,473	617,448	2,969	0	41	381	321
17792	892	375	301	0,549	0,427	626,805	2,77	0	389	320	0,344	0,473	617,448	2,91	0	41	381	321
17812	893	376	296	0,549	0,426	625,681	2,767	0	389	319	0,344	0,473	616,658	2,918	0	41	381	321
17834	894	375	309	0,55	0,427	625,681	2,739	0	371	323	0,345	0,473	616,658	2,843	0	41	381	321
17852	895	390	301	0,55	0,427	625,681	2,687	0	381	315	0,345	0,473	616,658	2,934	0	41	381	321
17872	896	376	323	0,55	0,427	625,681	2,689	0	382	330	0,345	0,473	616,658	2,886	0	41	381	321
17892	897	385	314	0,55	0,427	625,681	2,699	0	378	322	0,345	0,473	616,658	2,808	0	41	381	321
17912	898	379	316	0,55	0,426	625,93	2,705	0	378	319	0,345	0,473	618,87	2,848	0	41	381	321
17932	899	-800	-600	0,347	0,472	-1	-1	4	328	171	0,347	0,472	618,87	2,867	0
17952	900	-800	-600	-1	-1	-1	-1	4	-800	-600	-1	-1	-1	-1	4
17972	901	-800	-600	0,348	0,471	-1	-1	4	278	58	0,348	0,471	618,87	2,86	0
17992	902	-800	-600	0,348	0,471	-1	-1	4	288	75	0,348	0,471	618,87	2,842	0
18012	903	-800	-600	0,552	0,424	-1	-1	4	298	101	0,348	0,471	613,907	2,816	0
18032	904	-800	-600	0,348	0,471	-1	-1	4	272	68	0,348	0,471	613,907	2,757	0	42	274	77
18052	905	-800	-600	0,348	0,471	-1	-1	4	276	71	0,348	0,471	613,907	2,704	0	42	274	77
18072	906	-800	-600	0,348	0,471	-1	-1	4	277	78	0,348	0,471	613,907	2,862	0	42	274	77
18091	907	274	94	0,553	0,425	617,417	2,601	0	260	74	0,348	0,471	613,907	2,795	0	42	274	77
18111	908	273	91	0,553	0,424	618,687	2,606	0	261	76	0,348	0,471	614,545	2,814	0	42	274	77
18131	909	-800	-600	0,348	0,471	-1	-1	4	274	83	0,348	0,471	614,545	2,799	0	42	274	77
18151	910	276	91	0,553	0,425	618,687	2,521	0	276	80	0,348	0,471	614,545	2,701	0	42	274	77
18171	911	-800	-600	0,348	0,471	-1	-1	4	283	83	0,348	0,471	614,545	2,687	0	42	274	77
18191	912	260	74	0,553	0,425	618,687	2,473	0	280	74	0,348	0,471	614,545	2,709	0	42	274	77
18211	913	260	74	0,553	0,424	618,672	2,473	0	283	71	0,348	0,471	615,427	2,711	0	42	274	77
18233	914	-800	-600	0,348	0,471	-1	-1	4	282	59	0,348	0,471	615,427	2,687	0	42	274	77
18251	915	-800	-600	0,348	0,471	-1	-1	4	277	91	0,348	0,471	615,427	2,624	0
18273	916	-800	-600	0,348	0,471	-1	-1	4	280	79	0,348	0,471	615,427	2,722	0
18291	917	252	80	0,553	0,425	618,672	2,519	0	284	72	0,348	0,471	615,427	2,754	0
18311	918	250	74	0,553	0,425	621,93	2,532	0	283	89	0,348	0,472	613,49	2,744	0
18331	919	202	270	0,552	0,427	621,93	2,546	0	218	274	0,349	0,473	613,49	2,628	0
18351	920	211	329	0,552	0,427	621,93	2,527	0	215	322	0,349	0,473	613,49	2,746	0	43	214	316
18371	921	212	331	0,552	0,427	621,93	2,617	0	221	329	0,349	0,474	613,49	2,737	0	43	214	316
18390	922	211	313	0,552	0,427	621,93	2,655	0	218	319	0,349	0,474	613,49	2,688	0	43	214	316
18410	923	210	304	0,553	0,427	625,209	2,691	0	217	313	0,348	0,474	620,88	2,781	0	43	214	316
18430	924	226	313	0,553	0,427	625,209	2,504	0	213	318	0,348	0,474	620,88	2,846	0	43	214	316
18450	925	205	335	0,553	0,427	625,209	2,57	0	212	314	0,348	0,474	620,88	2,826	0	43	214	316
18470	926	220	329	0,553	0,427	625,209	2,645	0	225	313	0,348	0,474	620,88	2,768	0	43	214	316
18490	927	212	310	0,553	0,428	625,209	2,726	0	216	319	0,348	0,474	620,88	2,825	0	43	214	316
18510	928	222	325	0,553	0,427	620,286	2,775	0	219	317	0,348	0,474	620,353	2,804	0	43	214	316
18530	929	211	312	0,553	0,428	620,286	2,637	0	213	324	0,348	0,474	620,353	2,916	0	43	214	316
18550	930	213	312	0,553	0,428	620,286	2,595	0	208	312	0,348	0,474	620,353	2,939	0	43	214	316
18570	931	206	320	0,553	0,428	620,286	2,647	0	201	314	0,348	0,474	620,353	2,828	0	43	214	316
18590	932	214	316	0,553	0,428	620,286	2,67	0	204	311	0,348	0,474	620,353	2,881	0	43	214	316
18610	933	211	318	0,553	0,428	621,409	2,67	0	200	314	0,348	0,474	618,649	2,854	0	43	214	316
18632	934	206	323	0,553	0,428	621,409	2,678	0	218	326	0,348	0,475	618,649	2,837	0	43	214	316
18650	935	215	316	0,553	0,428	621,409	2,777	0	217	323	0,348	0,475	618,649	2,891	0	43	214	316
18670	936	210	323	0,553	0,428	621,409	2,743	0	219	332	0,348	0,474	618,649	2,888	0	43	214	316
18689	937	227	299	0,553	0,428	621,409	2,709	0	213	305	0,348	0,474	618,649	2,845	0	43	214	316
18710	938	230	296	0,552	0,426	620,499	2,748	0	214	308	0,349	0,472	614,696	2,854	0	43	214	316
18729	939	-800	-600	0,349	0,471	-1	-1	4	265	-25	0,349	0,471	614,696	2,742	0
18750	940	-800	-600	-1	-1	-1	-1	4	-800	-600	-1	-1	-1	-1	4
18769	941	-800	-600	0,349	0,471	-1	-1	4	272	-74	0,349	0,471	614,696	3,033	0	44	270	-59
18790	942	-800	-600	0,349	0,471	-1	-1	4	272	-75	0,349	0,471	614,696	2,885	0	44	270	-59
18809	943	-800	-600	0,553	0,424	-1	-1	4	275	-59	0,349	0,47	607,344	2,964	0	44	270	-59
18829	944	-800	-600	0,349	0,471	-1	-1	4	295	-63	0,349	0,471	607,344	2,836	0	44	270	-59
18849	945	-800	-600	0,349	0,471	-1	-1	4	280	-51	0,349	0,471	607,344	2,864	0	44	270	-59
18870	946	-800	-600	0,348	0,471	-1	-1	4	273	-54	0,348	0,471	607,344	2,974	0	44	270	-59
18889	947	228	-68	0,553	0,424	613,768	2,711	0	268	-55	0,348	0,471	607,344	2,896	0	44	270	-59
18910	948	229	-67	0,553	0,424	613,38	2,709	0	263	-53	0,348	0,47	605,797	2,936	0	44	270	-59
18929	949	-800	-600	0,348	0,471	-1	-1	4	269	-53	0,348	0,471	605,797	3,096	0	44	270	-59
18950	950	-800	-600	0,348	0,471	-1	-1	4	277	-57	0,348	0,471	605,797	2,969	0	44	270	-59
18969	951	-800	-600	-1	-1	-1	-1	4	-800	-600	-1	-1	-1	-1	4
18991	952	-800	-600	-1	-1	-1	-1	4	-800	-600	-1	-1	-1	-1	4
19008	953	-800	-600	0,551	0,425	-1	-1	4	-800	-600	0,347	0,471	-1	-1	4
19030	954	-800	-600	-1	-1	-1	-1	4	-800	-600	-1	-1	-1	-1	4
19048	955	-800	-600	-1	-1	-1	-1	4	-800	-600	-1	-1	-1	-1	4
19068	956	559	179	0,548	0,427	618,883	2,791	0	-800	-600	0,548	0,427	-1	-1	4	45	556	176
19108	957	564	170	0,548	0,427	618,883	2,776	0	563	171	0,343	0,474	609,339	2,814	0	45	556	176
19128	958	566	160	0,547	0,426	625,466	2,805	0	563	171	0,342	0,474	609,436	2,814	0	45	556	176
19148	959	560	166	0,547	0,427	625,466	2,731	0	564	170	0,342	0,474	609,436	2,864	0	45	556	176
19168	960	564	163	0,548	0,426	625,466	2,757	0	546	169	0,342	0,474	609,436	2,882	0	45	556	176
19188	961	568	171	0,548	0,426	625,466	2,808	0	552	174	0,343	0,474	609,436	2,85	0	45	556	176
19208	962	554	174	0,548	0,427	625,466	2,722	0	554	176	0,343	0,474	609,436	2,769	0	45	556	176
19228	963	556	176	0,548	0,426	625,129	2,746	0	555	180	0,343	0,473	607,385	2,754	0	45	556	176
19248	964	566	180	0,548	0,426	625,129	2,798	0	554	190	0,343	0,473	607,385	2,862	0	45	556	176
19267	965	567	179	0,548	0,426	625,129	2,819	0	551	189	0,343	0,473	607,385	2,893	0	45	556	176
19287	966	561	185	0,548	0,426	625,129	2,761	0	557	188	0,343	0,473	607,385	2,849	0	45	556	176
19307	967	549	179	0,548	0,426	625,129	2,754	0	549	189	0,343	0,474	607,385	2,89	0	45	556	176
19327	968	547	180	0,548	0,426	625,916	2,75	0	552	184	0,343	0,473	610,22	2,887	0	45	556	176
19347	969	547	173	0,548	0,427	625,916	2,863	0	547	179	0,343	0,474	610,22	2,905	0	45	556	176
19367	970	548	80	0,548	0,426	625,916	2,852	0	566	94	0,343	0,473	610,22	2,864	0	46	551	76
19387	971	-800	-600	0,343	0,473	-1	-1	4	568	79	0,343	0,473	610,22	2,902	0	46	551	76
19407	972	561	41	0,548	0,426	625,916	2,658	0	563	64	0,343	0,473	610,22	2,904	0	46	551	76
19427	973	559	53	0,548	0,425	619,846	2,633	0	560	60	0,343	0,472	605,117	2,87	0	46	551	76
19447	974	-800	-600	0,343	0,473	-1	-1	4	561	74	0,343	0,473	605,117	2,897	0	46	551	76
19467	975	-800	-600	0,343	0,473	-1	-1	4	551	72	0,343	0,473	605,117	2,93	0	46	551	76
19487	976	-800	-600	0,343	0,473	-1	-1	4	545	91	0,343	0,473	605,117	2,798	0	46	551	76
19507	977	-800	-600	0,343	0,473	-1	-1	4	557	85	0,343	0,473	605,117	2,972	0	46	551	76
19527	978	-800	-600	0,548	0,425	-1	-1	4	550	90	0,343	0,472	605,047	2,942	0	46	551	76
19547	979	-800	-600	0,343	0,473	-1	-1	4	553	85	0,343	0,473	605,047	2,965	0	46	551	76
19566	980	537	78	0,548	0,426	618,836	2,834	0	548	81	0,343	0,473	605,047	2,989	0	46	551	76
19586	981	541	75	0,548	0,426	618,836	2,709	0	539	98	0,343	0,473	605,047	3,022	0	46	551	76
19606	982	538	72	0,548	0,426	618,836	2,764	0	552	77	0,343	0,473	605,047	3,103	0	46	551	76
19626	983	541	69	0,548	0,425	618,829	2,699	0	548	80	0,343	0,472	606,043	3,139	0	46	551	76
19646	984	566	55	0,548	0,426	618,829	2,886	0	558	84	0,343	0,473	606,043	3,048	0	46	551	76
19666	985	-800	-600	0,343	0,473	-1	-1	4	541	78	0,343	0,473	606,043	2,957	0	46	551	76
19686	986	-800	-600	0,343	0,473	-1	-1	4	545	79	0,343	0,473	606,043	2,942	0	46	551	76
19706	987	-800	-600	-1	-1	-1	-1	4	-800	-600	-1	-1	-1	-1	4
19726	988	-800	-600	0,548	0,425	-1	-1	4	-800	-600	0,343	0,472	-1	-1	4
19746	989	-800	-600	-1	-1	-1	-1	4	-800	-600	-1	-1	-1	-1	4
19766	990	-800	-600	-1	-1	-1	-1	4	-800	-600	-1	-1	-1	-1	4
19786	991	482	148	0,548	0,426	618,906	2,781	0	514	144	0,344	0,473	606,004	2,913	0
19806	992	426	289	0,549	0,428	618,906	2,905	0	-800	-600	0,549	0,428	-1	-1	4
19826	993	-800	-600	-1	-1	-1	-1	4	-800	-600	-1	-1	-1	-1	4
19846	994	415	350	0,549	0,428	618,906	2,802	0	-800	-600	0,549	0,428	-1	-1	4	47	395	322
19866	995	407	345	0,549	0,428	618,906	2,776	0	-800	-600	0,549	0,428	-1	-1	4	47	395	322
19885	996	400	331	0,549	0,428	627,673	2,787	0	-800	-600	0,345	0,474	-1	-1	4	47	395	322
19905	997	392	330	0,549	0,428	627,673	2,896	0	-800	-600	0,549	0,428	-1	-1	4	47	395	322
19925	998	399	337	0,549	0,428	627,673	2,893	0	392	358	0,345	0,475	616,969	2,949	0	47	395	322
19945	999	399	342	0,549	0,428	627,673	2,919	0	394	355	0,345	0,475	616,969	3,003	0	47	395	322
19965	1000	392	336	0,549	0,428	627,673	2,928	0	392	353	0,345	0,475	616,969	3,015	0	47	395	322
19985	1001	395	338	0,549	0,427	626,989	2,935	0	393	350	0,345	0,474	617,038	3,028	0	47	395	322
20005	1002	393	345	0,549	0,428	626,989	2,924	0	388	353	0,345	0,474	617,038	3,087	0	47	395	322
20025	1003	396	343	0,55	0,428	626,989	2,877	0	394	345	0,345	0,474	617,038	3,139	0	47	395	322
20045	1004	413	343	0,55	0,428	626,989	3,04	0	389	346	0,345	0,474	617,038	3,103	0	47	395	322
20065	1005	394	332	0,55	0,428	626,989	2,983	0	391	351	0,345	0,474	617,038	3,039	0	47	395	322
20085	1006	400	330	0,55	0,427	627,033	3,006	0	393	345	0,345	0,474	619,105	3,062	0	47	395	322
20105	1007	405	346	0,55	0,428	627,033	2,936	0	387	359	0,345	0,475	619,105	3,096	0	47	395	322
20125	1008	394	335	0,55	0,428	627,033	2,948	0	398	343	0,345	0,475	619,105	3,026	0	47	395	322
20145	1009	394	329	0,55	0,428	627,033	2,94	0	388	336	0,345	0,474	619,105	3,059	0	47	395	322
20164	1010	403	320	0,55	0,428	627,033	2,971	0	393	319	0,345	0,474	619,105	3,045	0	47	395	322
20184	1011	397	312	0,55	0,427	627,438	2,978	0	396	311	0,345	0,474	617,126	3,052	0	47	395	322
20205	1012	403	303	0,55	0,428	627,438	2,91	0	390	331	0,345	0,474	617,126	3,057	0	47	395	322
20224	1013	404	337	0,55	0,428	627,438	2,884	0	384	334	0,345	0,474	617,126	3,021	0	47	395	322
20245	1014	399	309	0,55	0,428	627,438	2,955	0	382	332	0,345	0,474	617,126	3,076	0	47	395	322
20264	1015	391	321	0,55	0,428	627,438	2,984	0	386	316	0,345	0,474	617,126	3,053	0	47	395	322
20284	1016	389	333	0,55	0,427	627,391	2,995	0	386	315	0,345	0,474	617,894	3,052	0	47	395	322
20304	1017	398	312	0,55	0,428	627,391	3,008	0	386	336	0,345	0,474	617,894	3,074	0	47	395	322
20324	1018	401	316	0,55	0,428	627,391	3,019	0	398	317	0,345	0,475	617,894	3,133	0	47	395	322
20344	1019	387	295	0,55	0,428	627,391	3,029	0	392	324	0,345	0,475	617,894	3,063	0	47	395	322
20364	1020	401	304	0,55	0,428	627,391	3,061	0	390	333	0,345	0,474	617,894	3,094	0	47	395	322
20384	1021	396	300	0,55	0,427	627,078	3,072	0	395	324	0,345	0,474	618,237	3,109	0	47	395	322
20404	1022	398	302	0,55	0,428	627,078	2,984	0	-800	-600	0,55	0,428	-1	-1	4	47	395	322
20424	1023	394	314	0,55	0,428	627,078	3,022	0	393	324	0,345	0,475	618,237	3,131	0	47	395	322
20444	1024	398	306	0,55	0,428	627,078	3,043	0	392	322	0,345	0,475	618,237	3,119	0	47	395	322
20464	1025	403	317	0,55	0,428	627,078	3,127	0	390	319	0,345	0,475	618,237	3,161	0	47	395	322
20483	1026	402	315	0,55	0,427	627,348	3,165	0	388	318	0,345	0,474	616,731	3,159	0	47	395	322
20503	1027	408	322	0,55	0,428	627,348	3,029	0	389	312	0,345	0,475	616,731	3,088	0	47	395	322
20523	1028	409	310	0,55	0,428	627,348	3,013	0	391	328	0,345	0,475	616,731	3,114	0	47	395	322
20543	1029	402	305	0,55	0,428	627,348	2,98	0	390	319	0,345	0,475	616,731	3,118	0	47	395	322
20563	1030	403	306	0,55	0,428	627,348	3,078	0	392	314	0,345	0,475	616,731	3,082	0	47	395	322
20583	1031	403	308	0,55	0,428	626,939	3,064	0	392	320	0,345	0,475	616,55	3,094	0	47	395	322
20603	1032	399	308	0,55	0,428	626,939	3,042	0	387	322	0,345	0,475	616,55	3,085	0	47	395	322
20623	1033	406	317	0,55	0,428	626,939	3,121	0	383	320	0,345	0,475	616,55	3,089	0	47	395	322
20643	1034	412	322	0,55	0,428	626,939	3,058	0	388	314	0,345	0,475	616,55	3,088	0	47	395	322
20663	1035	411	312	0,55	0,428	626,939	2,969	0	391	312	0,345	0,475	616,55	3,12	0	47	395	322
20683	1036	411	319	0,55	0,428	626,624	2,986	0	391	311	0,345	0,475	616,043	3,122	0	47	395	322
20703	1037	406	312	0,55	0,428	626,624	2,981	0	387	315	0,345	0,475	616,043	3,055	0	47	395	322
20723	1038	404	317	0,55	0,428	626,624	2,827	0	392	307	0,344	0,475	616,043	3,047	0	47	395	322
20743	1039	401	307	0,549	0,428	626,624	2,977	0	396	309	0,344	0,475	616,043	3,079	0	47	395	322
20763	1040	398	319	0,549	0,428	626,624	2,933	0	390	311	0,344	0,475	616,043	3,08	0	47	395	322
20783	1041	396	317	0,549	0,428	626,831	2,89	0	393	312	0,344	0,475	616,487	3,083	0	47	395	322
20802	1042	386	306	0,55	0,428	626,831	2,882	0	390	312	0,344	0,475	616,487	2,982	0	47	395	322
20822	1043	390	306	0,55	0,428	626,831	2,832	0	394	313	0,344	0,475	616,487	3,043	0	47	395	322
20842	1044	400	304	0,55	0,428	626,831	2,965	0	392	325	0,344	0,475	616,487	3,059	0	47	395	322
20862	1045	396	290	0,55	0,428	626,831	2,925	0	388	318	0,344	0,475	616,487	2,99	0	47	395	322
20882	1046	401	288	0,549	0,427	626,953	2,938	0	389	321	0,344	0,474	617,138	3,029	0	47	395	322
20902	1047	436	228	0,548	0,426	626,953	2,818	0	-800	-600	0,548	0,426	-1	-1	4
20922	1048	482	120	0,547	0,426	626,953	2,874	0	-800	-600	0,547	0,426	-1	-1	4
20942	1049	505	61	0,547	0,425	626,953	2,92	0	514	60	0,343	0,472	617,138	2,979	0	48	519	68
20962	1050	492	57	0,547	0,425	626,953	2,786	0	532	65	0,343	0,473	617,138	2,897	0	48	519	68
20982	1051	503	62	0,548	0,425	621,451	2,799	0	527	82	0,343	0,472	607,91	2,856	0	48	519	68
21002	1052	489	68	0,548	0,425	621,451	2,718	0	519	76	0,343	0,473	607,91	2,876	0	48	519	68
21022	1053	506	72	0,548	0,425	621,451	2,78	0	527	63	0,343	0,473	607,91	2,873	0	48	519	68
21042	1054	510	67	0,548	0,425	621,451	2,762	0	519	65	0,343	0,473	607,91	2,998	0	48	519	68
21062	1055	-800	-600	0,343	0,473	-1	-1	4	530	70	0,343	0,473	607,91	2,877	0	48	519	68
21081	1056	-800	-600	0,548	0,425	-1	-1	4	528	66	0,343	0,473	606,813	2,902	0	48	519	68
21101	1057	525	89	0,548	0,426	620,446	2,696	0	521	68	0,343	0,473	606,813	2,887	0	48	519	68
21121	1058	505	74	0,548	0,426	620,446	2,728	0	533	73	0,343	0,473	606,813	2,836	0	48	519	68
21141	1059	505	63	0,548	0,426	620,446	2,732	0	530	67	0,343	0,473	606,813	2,884	0	48	519	68
21161	1060	-800	-600	0,343	0,473	-1	-1	4	529	66	0,343	0,473	606,813	2,984	0	48	519	68
21181	1061	-800	-600	0,548	0,425	-1	-1	4	528	65	0,343	0,473	607,235	2,981	0	48	519	68
21201	1062	495	69	0,548	0,425	619,339	2,671	0	527	72	0,343	0,473	607,235	2,821	0	48	519	68
21221	1063	-800	-600	0,343	0,473	-1	-1	4	520	69	0,343	0,473	607,235	2,885	0	48	519	68
21241	1064	521	73	0,548	0,425	619,339	2,664	0	526	74	0,343	0,473	607,235	2,855	0	48	519	68
21261	1065	-800	-600	0,343	0,473	-1	-1	4	524	64	0,343	0,473	607,235	2,848	0	48	519	68
21281	1066	-800	-600	0,548	0,425	-1	-1	4	521	67	0,343	0,472	605,815	2,835	0	48	519	68
21301	1067	-800	-600	0,342	0,474	-1	-1	4	590	196	0,342	0,474	605,815	2,867	0
21321	1068	610	268	0,546	0,427	621,448	2,741	0	598	267	0,342	0,474	605,815	2,855	0
21341	1069	611	267	0,546	0,427	621,448	2,764	0	-800	-600	0,546	0,427	-1	-1	4
21360	1070	-800	-600	-1	-1	-1	-1	4	-800	-600	-1	-1	-1	-1	4
21380	1071	-800	-600	0,546	0,427	-1	-1	4	-800	-600	0,341	0,474	-1	-1	4
21400	1072	-800	-600	-1	-1	-1	-1	4	-800	-600	-1	-1	-1	-1	4
21420	1073	612	251	0,546	0,427	627,516	2,869	0	-800	-600	0,546	0,427	-1	-1	4	49	617	253
21440	1074	620	250	0,546	0,427	627,516	2,872	0	620	253	0,341	0,475	609,445	2,915	0	49	617	253
21460	1075	630	245	0,546	0,427	627,516	2,833	0	616	254	0,341	0,475	609,445	3,011	0	49	617	253
21480	1076	639	244	0,546	0,427	626,44	2,817	0	616	254	0,341	0,474	609,416	3,011	0	49	617	253
21500	1077	629	242	0,546	0,427	626,44	2,974	0	615	244	0,342	0,475	609,416	3,052	0	49	617	253
21520	1078	613	248	0,546	0,427	626,44	2,852	0	620	250	0,342	0,475	609,416	3,017	0	49	617	253
21540	1079	623	262	0,546	0,427	626,44	2,82	0	610	243	0,341	0,475	609,416	3,045	0	49	617	253
21560	1080	609	257	0,546	0,427	626,44	2,985	0	618	243	0,341	0,475	609,416	3,03	0	49	617	253
21580	1081	611	264	0,546	0,427	626,364	2,916	0	619	244	0,341	0,475	610,532	3,049	0	49	617	253
21600	1082	621	252	0,546	0,427	626,364	2,897	0	613	250	0,341	0,475	610,532	3,063	0	49	617	253
21620	1083	615	261	0,546	0,428	626,364	2,873	0	614	265	0,341	0,475	610,532	3,029	0	49	617	253
21640	1084	607	265	0,546	0,428	626,364	2,81	0	609	261	0,341	0,475	610,532	3,002	0	49	617	253
21660	1085	617	253	0,546	0,428	626,364	2,907	0	618	257	0,341	0,475	610,532	3,03	0	49	617	253
21679	1086	611	259	0,546	0,428	625,926	2,878	0	617	264	0,341	0,475	610,319	3,02	0	49	617	253
21700	1087	666	283	0,545	0,429	625,926	2,902	0	651	278	0,341	0,476	610,319	3,068	0	50	658	280
21719	1088	659	287	0,545	0,429	625,926	2,918	0	653	286	0,341	0,476	610,319	3,051	0	50	658	280
21739	1089	665	264	0,545	0,429	625,926	2,929	0	661	286	0,341	0,476	610,319	3,129	0	50	658	280
21759	1090	669	281	0,545	0,428	625,926	2,983	0	661	287	0,341	0,476	610,319	3,04	0	50	658	280
21779	1091	667	277	0,545	0,428	626,531	3,003	0	659	289	0,341	0,475	608,737	3,055	0	50	658	280
21799	1092	662	266	0,545	0,428	626,531	3,052	0	661	289	0,34	0,476	608,737	3,134	0	50	658	280
21819	1093	648	281	0,545	0,428	626,531	3,051	0	656	280	0,34	0,476	608,737	3,181	0	50	658	280
21839	1094	654	278	0,545	0,428	626,531	3,079	0	646	284	0,34	0,476	608,737	3,186	0	50	658	280
21859	1095	659	273	0,545	0,428	626,531	3,079	0	657	283	0,34	0,476	608,737	3,201	0	50	658	280
21879	1096	654	280	0,545	0,428	627,075	3,082	0	654	282	0,34	0,476	608,966	3,21	0	50	658	280
21899	1097	660	285	0,546	0,428	627,075	3,036	0	658	271	0,341	0,476	608,966	3,173	0	50	658	280
21919	1098	486	282	0,547	0,428	627,075	3,065	0	474	279	0,343	0,475	608,966	3,224	0
21938	1099	344	282	0,55	0,427	627,075	3,078	0	328	264	0,346	0,475	608,966	3,243	0	51	315	262
21958	1100	319	272	0,55	0,427	627,075	3,14	0	320	258	0,346	0,475	608,966	3,272	0	51	315	262
21978	1101	295	273	0,551	0,427	622,789	3,145	0	311	246	0,347	0,474	617,453	3,339	0	51	315	262
21998	1102	315	265	0,551	0,427	622,789	3,137	0	316	262	0,347	0,474	617,453	3,31	0	51	315	262
22018	1103	322	271	0,552	0,427	622,789	3,021	0	321	260	0,347	0,474	617,453	3,285	0	51	315	262
22038	1104	321	266	0,552	0,427	622,789	3,073	0	314	253	0,347	0,474	617,453	3,238	0	51	315	262
22058	1105	308	269	0,552	0,427	622,789	3,056	0	306	253	0,347	0,474	617,453	3,253	0	51	315	262
22078	1106	310	265	0,551	0,427	623,649	3,044	0	306	252	0,346	0,474	618,422	3,274	0	51	315	262
22098	1107	320	273	0,551	0,427	623,649	3,115	0	310	256	0,346	0,475	618,422	3,245	0	51	315	262
22118	1108	325	284	0,551	0,427	623,649	3,008	0	318	244	0,346	0,475	618,422	3,281	0	51	315	262
22138	1109	324	271	0,55	0,427	623,649	3,017	0	313	252	0,345	0,475	618,422	3,216	0	51	315	262
22158	1110	320	268	0,55	0,427	623,649	3,018	0	314	258	0,345	0,475	618,422	3,195	0	51	315	262
22178	1111	322	269	0,55	0,428	624,063	3,02	0	315	255	0,345	0,475	617,683	3,189	0	51	315	262
22198	1112	377	322	0,55	0,429	624,063	3,011	0	368	316	0,345	0,476	617,683	3,199	0	52	376	322
22218	1113	385	323	0,55	0,428	624,063	3,037	0	372	331	0,345	0,476	617,683	3,203	0	52	376	322
22238	1114	382	328	0,55	0,428	624,063	3,078	0	375	325	0,346	0,476	617,683	3,147	0	52	376	322
22258	1115	384	325	0,551	0,428	624,063	2,988	0	370	328	0,346	0,475	617,683	3,125	0	52	376	322
22277	1116	382	324	0,551	0,428	626,241	3,02	0	373	325	0,346	0,475	617,169	3,1	0	52	376	322
22297	1117	390	316	0,551	0,428	626,241	3,093	0	374	327	0,346	0,475	617,169	3,219	0	52	376	322
22317	1118	381	325	0,551	0,428	626,241	3,055	0	367	326	0,346	0,475	617,169	3,204	0	52	376	322
22337	1119	383	323	0,551	0,428	626,241	3,041	0	372	320	0,346	0,476	617,169	3,181	0	52	376	322
22357	1120	385	320	0,551	0,428	626,241	3,046	0	373	324	0,346	0,476	617,169	3,245	0	52	376	322
22377	1121	380	324	0,551	0,428	626,228	3,039	0	371	319	0,346	0,476	619,699	3,247	0	52	376	322
22397	1122	388	309	0,551	0,428	626,228	3,164	0	370	326	0,346	0,476	619,699	3,318	0	52	376	322
22417	1123	381	323	0,551	0,428	626,228	3,132	0	380	326	0,346	0,476	619,699	3,243	0	52	376	322
22437	1124	380	321	0,551	0,428	626,228	3,124	0	369	333	0,346	0,476	619,699	3,238	0	52	376	322
22457	1125	383	319	0,551	0,428	626,228	3,065	0	368	321	0,346	0,476	619,699	3,297	0	52	376	322
22477	1126	384	317	0,551	0,428	626,492	3,047	0	371	324	0,346	0,475	617,717	3,247	0	52	376	322
22497	1127	392	309	0,551	0,428	626,492	3,13	0	365	326	0,346	0,476	617,717	3,254	0	52	376	322
22517	1128	382	312	0,551	0,428	626,492	3,156	0	365	334	0,346	0,476	617,717	3,239	0	52	376	322
22536	1129	382	322	0,551	0,428	626,492	3,111	0	368	322	0,346	0,476	617,717	3,199	0	52	376	322
22556	1130	374	321	0,551	0,428	626,492	3,089	0	366	317	0,346	0,476	617,717	3,18	0	52	376	322
22576	1131	371	321	0,551	0,428	625,255	3,081	0	366	315	0,346	0,476	620,191	3,173	0	52	376	322
22596	1132	317	370	0,551	0,429	625,255	3,051	0	318	369	0,347	0,476	620,191	3,182	0	53	318	363
22616	1133	323	358	0,551	0,429	625,255	3,057	0	308	364	0,347	0,476	620,191	3,207	0	53	318	363
22636	1134	315	361	0,551	0,429	625,255	3,017	0	317	370	0,347	0,476	620,191	3,225	0	53	318	363
22656	1135	323	360	0,552	0,429	625,255	3,023	0	311	374	0,347	0,476	620,191	3,243	0	53	318	363
22676	1136	320	359	0,552	0,428	627,066	3,037	0	316	377	0,347	0,476	617,134	3,246	0	53	318	363
22696	1137	322	358	0,552	0,429	627,066	3,03	0	313	372	0,347	0,476	617,134	3,214	0	53	318	363
22716	1138	335	377	0,552	0,429	627,066	2,971	0	313	372	0,347	0,476	617,134	3,176	0	53	318	363
22736	1139	324	372	0,552	0,428	627,066	3,068	0	309	360	0,347	0,476	617,134	3,232	0	53	318	363
22756	1140	319	370	0,552	0,428	627,066	2,957	0	314	368	0,347	0,476	617,134	3,164	0	53	318	363
22776	1141	323	368	0,552	0,428	626,876	2,984	0	312	364	0,347	0,476	618,558	3,185	0	53	318	363
22796	1142	322	369	0,552	0,428	626,876	3,005	0	318	353	0,347	0,476	618,558	3,196	0	53	318	363
22816	1143	324	338	0,552	0,428	626,876	2,948	0	313	340	0,347	0,476	618,558	3,185	0	53	318	363
22836	1144	334	167	0,551	0,426	626,876	2,74	0	342	156	0,348	0,474	618,558	3,223	0
22856	1145	314	54	0,551	0,425	626,876	2,995	0	-800	-600	0,551	0,425	-1	-1	4
22875	1146	319	-13	0,551	0,425	617,306	2,87	0	-800	-600	0,348	0,473	-1	-1	4
22895	1147	316	78	0,551	0,425	617,306	2,828	0	-800	-600	0,551	0,425	-1	-1	4	54	334	60
22915	1148	317	67	0,552	0,425	617,306	2,952	0	335	61	0,347	0,473	610,771	3,069	0	54	334	60
22935	1149	331	68	0,552	0,426	617,306	2,842	0	340	55	0,347	0,474	610,771	3,132	0	54	334	60
22955	1150	327	64	0,552	0,426	617,306	2,951	0	349	63	0,347	0,474	610,771	2,997	0	54	334	60
22975	1151	331	58	0,552	0,425	619,863	2,926	0	355	64	0,347	0,474	610,146	2,991	0	54	334	60
22995	1152	330	54	0,552	0,426	619,863	2,94	0	342	60	0,347	0,474	610,146	3,038	0	54	334	60
23015	1153	329	53	0,552	0,426	619,863	2,96	0	340	61	0,347	0,474	610,146	3,06	0	54	334	60
23035	1154	336	59	0,552	0,426	619,863	2,928	0	345	70	0,347	0,474	610,146	3,143	0	54	334	60
23055	1155	330	67	0,552	0,426	619,863	2,982	0	338	63	0,347	0,474	610,146	3,067	0	54	334	60
23075	1156	331	67	0,552	0,426	620,996	2,984	0	339	63	0,347	0,474	612,078	3,107	0	54	334	60
23095	1157	318	65	0,552	0,426	620,996	2,919	0	347	51	0,347	0,474	612,078	3,062	0	54	334	60
23115	1158	321	60	0,552	0,426	620,996	2,954	0	332	48	0,347	0,474	612,078	3,216	0	54	334	60
23134	1159	331	61	0,552	0,426	620,996	3,092	0	345	54	0,347	0,474	612,078	3,045	0	54	334	60
23154	1160	318	83	0,552	0,426	620,996	2,797	0	-800	-600	0,552	0,426	-1	-1	4
23174	1161	323	82	0,552	0,426	620,784	2,838	0	-800	-600	0,347	0,474	-1	-1	4
23194	1162	350	129	0,551	0,427	620,784	2,958	0	-800	-600	0,551	0,427	-1	-1	4
23214	1163	393	281	0,55	0,428	620,784	2,982	0	381	267	0,347	0,476	611,658	3,12	0
23234	1164	386	352	0,549	0,429	620,784	2,95	0	389	358	0,346	0,476	611,658	3,121	0	55	387	311
23254	1165	395	327	0,55	0,429	620,784	2,941	0	390	331	0,346	0,476	611,658	3,057	0	55	387	311
23274	1166	393	361	0,55	0,429	626,782	2,971	0	390	300	0,346	0,476	616,159	3,057	0	55	387	311
23294	1167	382	343	0,55	0,429	626,782	2,976	0	388	349	0,346	0,476	616,159	3,057	0	55	387	311
23314	1168	395	331	0,55	0,429	626,782	3,046	0	385	350	0,346	0,476	616,159	3,066	0	55	387	311
23334	1169	394	327	0,55	0,429	626,782	3	0	387	349	0,346	0,476	616,159	3,038	0	55	387	311
23354	1170	392	345	0,551	0,428	626,782	3,097	0	393	336	0,346	0,476	616,159	3,073	0	55	387	311
23374	1171	391	338	0,551	0,428	627,266	3,1	0	392	333	0,346	0,476	619,348	3,081	0	55	387	311
23394	1172	393	337	0,551	0,428	627,266	3,094	0	394	334	0,346	0,476	619,348	3,122	0	55	387	311
23414	1173	394	343	0,55	0,429	627,266	3,003	0	380	349	0,345	0,476	619,348	3,108	0	55	387	311
23434	1174	399	332	0,55	0,429	627,266	3	0	390	335	0,345	0,477	619,348	3,116	0	55	387	311
23454	1175	387	337	0,55	0,429	627,266	2,997	0	387	342	0,345	0,477	619,348	3,115	0	55	387	311
23475	1176	389	338	0,55	0,428	626,458	2,99	0	382	348	0,345	0,476	617,894	3,107	0	55	387	311
23493	1177	395	333	0,55	0,429	626,458	3,031	0	394	334	0,345	0,477	617,894	3,087	0	55	387	311
23513	1178	385	337	0,55	0,429	626,458	2,95	0	394	339	0,345	0,476	617,894	3,143	0	55	387	311
23533	1179	381	327	0,55	0,429	626,458	2,942	0	385	331	0,345	0,476	617,894	3,078	0	55	387	311
23553	1180	386	294	0,55	0,429	626,458	2,939	0	386	314	0,345	0,476	617,894	3,06	0	55	387	311
23573	1181	386	291	0,55	0,429	625,928	2,934	0	386	316	0,345	0,477	615,367	3,058	0	55	387	311
23593	1182	388	309	0,55	0,429	625,928	2,991	0	386	317	0,345	0,477	615,367	3,064	0	55	387	311
23613	1183	398	302	0,55	0,43	625,928	3,052	0	384	325	0,345	0,477	615,367	3,122	0	55	387	311
23633	1184	388	299	0,55	0,43	625,928	3,045	0	387	319	0,345	0,477	615,367	3,065	0	55	387	311
23653	1185	384	300	0,55	0,43	625,928	2,996	0	388	316	0,345	0,477	615,367	3,123	0	55	387	311
23673	1186	386	300	0,55	0,429	626,402	3,027	0	388	316	0,345	0,477	617,422	3,114	0	55	387	311
23693	1187	390	292	0,55	0,43	626,402	3,036	0	384	316	0,345	0,477	617,422	3,119	0	55	387	311
23713	1188	397	303	0,55	0,43	626,402	3,052	0	383	316	0,345	0,477	617,422	3,194	0	55	387	311
23732	1189	395	303	0,55	0,429	626,402	3,041	0	383	309	0,345	0,477	617,422	3,187	0	55	387	311
23752	1190	392	307	0,549	0,429	626,402	3,172	0	388	301	0,344	0,477	617,422	3,259	0	55	387	311
23772	1191	396	309	0,549	0,428	626,223	3,187	0	387	297	0,344	0,476	617,966	3,281	0	55	387	311
23792	1192	388	310	0,549	0,429	626,223	3,065	0	378	312	0,344	0,476	617,966	3,187	0	55	387	311
23812	1193	381	304	0,549	0,428	626,223	3,116	0	390	308	0,344	0,476	617,966	3,222	0	55	387	311
23832	1194	400	299	0,548	0,428	626,223	3,205	0	375	312	0,343	0,475	617,966	3,243	0	55	387	311
23852	1195	389	301	0,548	0,428	626,223	3,172	0	390	312	0,343	0,475	617,966	3,229	0	55	387	311
23874	1196	390	298	0,548	0,427	626,632	3,222	0	385	313	0,342	0,475	617,192	3,234	0	55	387	311
23892	1197	390	297	0,548	0,427	626,632	3,057	0	389	300	0,342	0,475	617,192	3,175	0	55	387	311
23912	1198	393	291	0,548	0,428	626,632	3,068	0	382	306	0,342	0,475	617,192	3,208	0	55	387	311
23932	1199	398	285	0,548	0,428	626,632	3,066	0	384	320	0,342	0,475	617,192	3,183	0	55	387	311
23952	1200	390	306	0,548	0,428	626,632	3,03	0	376	318	0,342	0,475	617,192	3,254	0	55	387	311
23972	1201	393	302	0,548	0,428	626,234	3,031	0	375	314	0,343	0,476	619,607	3,273	0	55	387	311
23992	1202	395	286	0,548	0,429	626,234	3,15	0	385	294	0,343	0,476	619,607	3,165	0	55	387	311
24012	1203	387	283	0,548	0,429	626,234	2,982	0	388	285	0,343	0,476	619,607	3,165	0	55	387	311
24032	1204	387	287	0,548	0,429	626,234	3,052	0	388	282	0,343	0,476	619,607	3,231	0	55	387	311
24051	1205	383	282	0,548	0,429	626,234	3,025	0	385	287	0,343	0,476	619,607	3,094	0	55	387	311
24071	1206	381	283	0,548	0,429	625,906	3,061	0	387	291	0,343	0,476	616,329	3,088	0	55	387	311
24091	1207	386	288	0,548	0,429	625,906	3,096	0	373	288	0,343	0,476	616,329	3,206	0	55	387	311
24111	1208	398	300	0,548	0,429	625,906	3,011	0	378	295	0,343	0,476	616,329	3,098	0	55	387	311
24131	1209	392	280	0,548	0,429	625,906	3,066	0	379	288	0,343	0,476	616,329	3,158	0	55	387	311
24151	1210	393	298	0,548	0,429	625,906	3,045	0	387	296	0,343	0,476	616,329	3,132	0	55	387	311
24171	1211	393	292	0,548	0,429	625,317	3,01	0	390	292	0,343	0,476	618,237	3,173	0	55	387	311
24191	1212	384	284	0,549	0,429	625,317	2,911	0	385	295	0,344	0,476	618,237	3,108	0	55	387	311
24211	1213	369	269	0,549	0,429	625,317	2,895	0	377	291	0,344	0,476	618,237	3,021	0	55	387	311
24231	1214	-800	-600	0,345	0,475	-1	-1	4	322	165	0,345	0,475	618,237	3,149	0
24251	1215	-800	-600	0,347	0,474	-1	-1	4	270	76	0,347	0,474	618,237	3,089	0
24273	1216	-800	-600	0,551	0,426	-1	-1	4	244	27	0,347	0,473	615,474	3,063	0
24291	1217	-800	-600	-1	-1	-1	-1	4	-800	-600	-1	-1	-1	-1	4
24311	1218	-800	-600	-1	-1	-1	-1	4	-800	-600	-1	-1	-1	-1	4
24331	1219	-800	-600	-1	-1	-1	-1	4	-800	-600	-1	-1	-1	-1	4
24351	1220	-800	-600	-1	-1	-1	-1	4	-800	-600	-1	-1	-1	-1	4
24370	1221	-800	-600	0,553	0,42	-1	-1	4	-800	-600	0,348	0,467	-1	-1	4
24410	1222	-800	-600	0,348	0,466	-1	-1	4	264	68	0,348	0,466	613,33	2,889	0
24430	1223	265	98	0,552	0,418	615,422	2,773	0	269	72	0,347	0,465	613,33	2,962	0
24450	1224	257	97	0,551	0,417	615,422	2,744	0	274	68	0,346	0,464	613,33	2,918	0
24471	1225	-800	-600	-1	-1	-1	-1	4	-800	-600	-1	-1	-1	-1	4
24490	1226	-800	-600	0,55	0,415	-1	-1	4	-800	-600	0,345	0,463	-1	-1	4
24511	1227	-800	-600	-1	-1	-1	-1	4	-800	-600	-1	-1	-1	-1	4
24530	1228	-800	-600	-1	-1	-1	-1	4	-800	-600	-1	-1	-1	-1	4
24551	1229	255	70	0,55	0,414	621,742	2,692	0	-800	-600	0,55	0,414	-1	-1	4
24570	1230	247	71	0,55	0,414	621,742	2,884	0	266	68	0,345	0,461	611,977	2,923	0
24610	1231	249	79	0,551	0,413	617,18	2,864	0	265	62	0,345	0,46	615,267	2,938	0
24630	1232	-800	-600	0,346	0,461	-1	-1	4	265	57	0,346	0,461	615,267	2,946	0
24649	1233	244	92	0,551	0,413	617,18	2,638	0	264	61	0,346	0,46	615,267	2,974	0
24669	1234	-800	-600	-1	-1	-1	-1	4	-800	-600	-1	-1	-1	-1	4
24689	1235	441	54	0,547	0,413	617,18	2,675	0	-800	-600	0,547	0,413	-1	-1	4
24710	1236	441	52	0,547	0,412	618,725	2,681	0	-800	-600	0,342	0,459	-1	-1	4
24729	1237	495	33	0,546	0,413	618,725	2,66	0	-800	-600	0,546	0,413	-1	-1	4	56	500	39
24751	1238	-800	-600	0,341	0,46	-1	-1	4	513	30	0,341	0,46	607,911	2,886	0	56	500	39
24769	1239	-800	-600	0,34	0,461	-1	-1	4	505	32	0,34	0,461	607,911	2,9	0	56	500	39
24791	1240	485	59	0,544	0,413	618,725	2,727	0	513	27	0,339	0,461	607,911	2,86	0	56	500	39
24809	1241	485	62	0,544	0,413	616,924	2,72	0	510	28	0,339	0,461	607,794	2,855	0	56	500	39
24831	1242	-800	-600	0,338	0,462	-1	-1	4	497	36	0,338	0,462	607,794	2,836	0	56	500	39
24849	1243	492	57	0,544	0,414	616,924	2,607	0	502	35	0,338	0,462	607,794	2,88	0	56	500	39
24869	1244	-800	-600	0,339	0,463	-1	-1	4	505	25	0,339	0,463	607,794	2,892	0	56	500	39
24889	1245	494	47	0,544	0,414	616,924	2,7	0	507	36	0,339	0,463	607,794	2,834	0	56	500	39
24911	1246	495	43	0,545	0,415	619,352	2,71	0	510	35	0,339	0,463	607,001	2,855	0	56	500	39
24928	1247	-800	-600	0,34	0,464	-1	-1	4	505	37	0,34	0,464	607,001	2,78	0	56	500	39
24951	1248	480	45	0,546	0,416	619,352	2,711	0	495	38	0,34	0,465	607,001	2,905	0	56	500	39
24968	1249	-800	-600	0,341	0,465	-1	-1	4	502	35	0,341	0,465	607,001	2,884	0	56	500	39
24988	1250	491	55	0,546	0,417	619,352	2,679	0	494	35	0,341	0,466	607,001	2,827	0	56	500	39
25008	1251	491	61	0,546	0,417	616,712	2,668	0	496	34	0,341	0,465	607,094	2,888	0	56	500	39
25028	1252	-800	-600	0,341	0,466	-1	-1	4	500	44	0,341	0,466	607,094	2,845	0	56	500	39
25048	1253	499	53	0,546	0,418	616,712	2,718	0	512	47	0,341	0,466	607,094	2,697	0	56	500	39
25068	1254	-800	-600	-1	-1	-1	-1	4	-800	-600	-1	-1	-1	-1	4
25088	1255	-800	-600	-1	-1	-1	-1	4	-800	-600	-1	-1	-1	-1	4
25108	1256	-800	-600	0,546	0,418	-1	-1	4	-800	-600	0,34	0,467	-1	-1	4
25128	1257	-800	-600	0,34	0,468	-1	-1	4	515	33	0,34	0,468	606,414	2,817	0	57	500	40
25148	1258	486	41	0,546	0,419	618,296	2,738	0	510	26	0,34	0,468	606,414	2,949	0	57	500	40
25168	1259	-800	-600	0,341	0,468	-1	-1	4	511	50	0,341	0,468	606,414	2,88	0	57	500	40
25188	1260	487	41	0,546	0,419	618,296	2,57	0	514	44	0,341	0,468	606,414	2,887	0	57	500	40
25208	1261	487	42	0,546	0,419	617,762	2,568	0	512	48	0,341	0,468	605,862	2,891	0	57	500	40
25228	1262	492	23	0,546	0,419	617,762	2,732	0	502	34	0,341	0,469	605,862	2,917	0	57	500	40
25247	1263	481	46	0,547	0,42	617,762	2,807	0	510	33	0,341	0,469	605,862	2,937	0	57	500	40
25267	1264	486	51	0,547	0,42	617,762	2,816	0	513	37	0,341	0,469	605,862	2,895	0	57	500	40
25287	1265	460	83	0,547	0,421	617,762	2,863	0	485	80	0,342	0,47	605,862	2,975	0
25307	1266	455	81	0,548	0,422	626,948	2,926	0	491	69	0,344	0,471	614,262	3,013	0
25327	1267	-800	-600	0,345	0,472	-1	-1	4	280	321	0,345	0,472	614,262	3,027	0	58	284	347
25347	1268	275	342	0,549	0,424	626,948	2,928	0	273	357	0,345	0,472	614,262	3,062	0	58	284	347
25367	1269	282	352	0,549	0,424	626,948	2,906	0	282	352	0,345	0,473	614,262	3,134	0	58	284	347
25387	1270	287	364	0,549	0,424	626,948	2,976	0	269	342	0,345	0,473	614,262	2,978	0	58	284	347
25407	1271	292	376	0,55	0,425	625,752	2,998	0	270	332	0,345	0,473	618,327	3,028	0	58	284	347
25427	1272	-800	-600	0,345	0,474	-1	-1	4	278	347	0,345	0,474	618,327	3,008	0	58	284	347
25447	1273	286	351	0,55	0,425	625,752	2,868	0	283	346	0,345	0,474	618,327	2,981	0	58	284	347
25467	1274	290	348	0,55	0,425	625,752	2,856	0	288	337	0,345	0,474	618,327	3,103	0	58	284	347
25487	1275	305	360	0,55	0,425	625,752	2,971	0	287	342	0,345	0,474	618,327	3,034	0	58	284	347
25507	1276	311	361	0,55	0,425	627,341	3,009	0	286	336	0,345	0,474	620,83	3,065	0	58	284	347
25526	1277	-800	-600	0,345	0,474	-1	-1	4	285	336	0,345	0,474	620,83	2,977	0	58	284	347
25546	1278	285	347	0,55	0,426	627,341	2,812	0	276	340	0,345	0,474	620,83	3,046	0	58	284	347
25566	1279	-800	-600	-1	-1	-1	-1	4	-800	-600	-1	-1	-1	-1	4
25587	1280	-800	-600	-1	-1	-1	-1	4	-800	-600	-1	-1	-1	-1	4
25606	1281	-800	-600	0,548	0,426	-1	-1	4	-800	-600	0,344	0,474	-1	-1	4
25626	1282	-800	-600	-1	-1	-1	-1	4	-800	-600	-1	-1	-1	-1	4
25646	1283	372	297	0,549	0,426	626,21	3,006	0	-800	-600	0,549	0,426	-1	-1	4	59	382	305
25666	1284	393	300	0,549	0,427	626,21	3,014	0	382	330	0,343	0,475	616	3,044	0	59	382	305
25686	1285	381	302	0,549	0,427	626,21	2,993	0	377	304	0,343	0,475	616	3,046	0	59	382	305
25706	1286	390	305	0,549	0,426	625,742	2,989	0	377	300	0,343	0,475	619,519	3,062	0	59	382	305
25726	1287	384	290	0,549	0,427	625,742	3,157	0	-800	-600	0,549	0,427	-1	-1	4	59	382	305
25746	1288	391	307	0,549	0,427	625,742	3,086	0	388	303	0,344	0,475	619,519	3,152	0	59	382	305
25766	1289	382	299	0,549	0,427	625,742	3,045	0	383	318	0,344	0,475	619,519	3,112	0	59	382	305
25786	1290	390	306	0,549	0,427	625,742	3,021	0	380	307	0,344	0,475	619,519	3,166	0	59	382	305
25806	1291	386	302	0,549	0,427	625,98	2,998	0	377	317	0,344	0,475	616,142	3,141	0	59	382	305
25826	1292	384	308	0,549	0,427	625,98	3,089	0	-800	-600	0,549	0,427	-1	-1	4	59	382	305
25845	1293	377	294	0,549	0,428	625,98	3,138	0	376	319	0,344	0,475	616,142	3,226	0	59	382	305
25865	1294	370	288	0,549	0,428	625,98	3,109	0	376	318	0,344	0,476	616,142	3,21	0	59	382	305
25885	1295	377	297	0,549	0,428	625,98	3,103	0	379	308	0,344	0,476	616,142	3,219	0	59	382	305
25905	1296	374	297	0,549	0,427	625,681	3,12	0	380	302	0,344	0,475	618,312	3,222	0	59	382	305
25925	1297	387	295	0,549	0,428	625,681	3,158	0	374	317	0,344	0,475	618,312	3,191	0	59	382	305
25945	1298	381	295	0,549	0,427	625,681	3,126	0	377	321	0,344	0,475	618,312	3,166	0	59	382	305
25965	1299	401	310	0,55	0,427	625,681	3,041	0	387	299	0,344	0,475	618,312	3,209	0	59	382	305
25985	1300	392	291	0,55	0,427	625,681	3,096	0	379	306	0,344	0,475	618,312	3,156	0	59	382	305
26005	1301	394	293	0,55	0,427	626,389	3,061	0	383	304	0,344	0,475	615,998	3,155	0	59	382	305
26025	1302	393	316	0,55	0,427	626,389	3,11	0	386	304	0,344	0,475	615,998	3,133	0	59	382	305
26045	1303	396	299	0,55	0,427	626,389	3,168	0	375	313	0,345	0,475	615,998	3,161	0	59	382	305
26065	1304	386	304	0,55	0,427	626,389	3,096	0	374	313	0,345	0,475	615,998	3,135	0	59	382	305
26085	1305	386	310	0,55	0,428	626,389	3,107	0	380	307	0,345	0,475	615,998	3,214	0	59	382	305
26105	1306	386	303	0,55	0,427	626,296	3,117	0	374	311	0,345	0,475	616,243	3,224	0	59	382	305
26125	1307	393	289	0,55	0,428	626,296	3,105	0	377	308	0,345	0,476	616,243	3,144	0	59	382	305
26144	1308	399	295	0,55	0,428	626,296	3,11	0	383	309	0,344	0,476	616,243	3,213	0	59	382	305
26164	1309	398	295	0,55	0,428	626,296	3,142	0	385	295	0,344	0,476	616,243	3,163	0	59	382	305
26184	1310	388	306	0,55	0,428	626,296	3,143	0	388	304	0,344	0,476	616,243	3,137	0	59	382	305
26204	1311	390	309	0,55	0,428	626,504	3,145	0	390	301	0,344	0,476	615,678	3,156	0	59	382	305
26224	1312	388	301	0,55	0,428	626,504	3,102	0	381	301	0,344	0,476	615,678	3,188	0	59	382	305
26244	1313	391	301	0,55	0,429	626,504	3,143	0	372	310	0,345	0,476	615,678	3,196	0	59	382	305
26264	1314	397	305	0,55	0,429	626,504	3,063	0	380	318	0,345	0,476	615,678	3,158	0	59	382	305
26284	1315	360	316	0,55	0,429	626,504	3,088	0	367	323	0,345	0,477	615,678	3,098	0	59	382	305
26304	1316	361	317	0,551	0,429	626,838	3,089	0	368	326	0,346	0,477	618,624	3,099	0	59	382	305
26324	1317	323	327	0,551	0,429	626,838	3,045	0	309	328	0,346	0,477	618,624	3,114	0	60	309	326
26344	1318	309	323	0,551	0,43	626,838	2,994	0	292	324	0,346	0,477	618,624	3,115	0	60	309	326
26364	1319	318	324	0,551	0,43	626,838	2,994	0	308	331	0,346	0,477	618,624	3,073	0	60	309	326
26384	1320	318	325	0,551	0,43	626,838	3,02	0	294	338	0,346	0,477	618,624	3,072	0	60	309	326
26404	1321	320	326	0,551	0,429	625,978	2,988	0	301	340	0,346	0,477	617,849	3,067	0	60	309	326
26423	1322	313	332	0,551	0,43	625,978	2,961	0	323	323	0,346	0,477	617,849	3,096	0	60	309	326
26443	1323	309	321	0,551	0,43	625,978	3,014	0	315	332	0,346	0,477	617,849	3,072	0	60	309	326
26463	1324	312	328	0,551	0,43	625,978	2,986	0	313	327	0,346	0,477	617,849	3,128	0	60	309	326
26483	1325	312	326	0,551	0,43	625,978	2,931	0	305	315	0,346	0,477	617,849	3,047	0	60	309	326
26503	1326	310	324	0,551	0,43	626,203	2,949	0	300	316	0,346	0,477	618,932	3,062	0	60	309	326
26523	1327	313	313	0,551	0,43	626,203	3,035	0	307	337	0,346	0,477	618,932	3,133	0	60	309	326
26543	1328	318	373	0,551	0,43	626,203	2,944	0	300	359	0,346	0,478	618,932	3,082	0	61	304	369
26563	1329	298	380	0,551	0,431	626,203	2,981	0	300	390	0,346	0,478	618,932	3,142	0	61	304	369
26583	1330	309	390	0,551	0,431	626,203	2,989	0	299	391	0,346	0,478	618,932	3,092	0	61	304	369
26603	1331	306	398	0,551	0,43	626,764	3	0	299	390	0,346	0,478	620,749	3,123	0	61	304	369
26623	1332	300	372	0,551	0,431	626,764	3,038	0	294	386	0,346	0,478	620,749	3,136	0	61	304	369
26643	1333	317	382	0,551	0,431	626,764	2,953	0	288	377	0,346	0,478	620,749	3,107	0	61	304	369
26663	1334	316	385	0,551	0,431	626,764	3,034	0	298	383	0,346	0,478	620,749	3,134	0	61	304	369
26683	1335	304	382	0,551	0,431	626,764	3,043	0	291	377	0,346	0,478	620,749	3,146	0	61	304	369
26703	1336	313	384	0,551	0,43	626,201	3,019	0	291	381	0,346	0,478	616,687	3,12	0	61	304	369
26723	1337	298	371	0,551	0,431	626,201	2,989	0	291	384	0,346	0,478	616,687	3,084	0	61	304	369
26742	1338	299	369	0,551	0,431	626,201	3,026	0	297	386	0,346	0,478	616,687	3,15	0	61	304	369
26762	1339	301	376	0,551	0,431	626,201	3,059	0	292	384	0,346	0,478	616,687	3,129	0	61	304	369
26782	1340	305	384	0,551	0,431	626,201	2,985	0	295	377	0,346	0,478	616,687	3,119	0	61	304	369
26802	1341	307	387	0,551	0,431	625,62	3,008	0	297	376	0,346	0,478	617,001	3,11	0	61	304	369
26822	1342	301	366	0,551	0,431	625,62	3,048	0	297	381	0,346	0,478	617,001	3,194	0	61	304	369
26842	1343	303	375	0,551	0,431	625,62	3,027	0	290	400	0,346	0,478	617,001	3,173	0	61	304	369
26862	1344	322	379	0,551	0,43	625,62	2,939	0	303	372	0,346	0,477	617,001	3,242	0	61	304	369
26882	1345	298	368	0,551	0,43	625,62	3,13	0	297	365	0,346	0,477	617,001	3,229	0	61	304	369
26902	1346	304	375	0,551	0,43	624,726	3,1	0	297	363	0,346	0,477	620,363	3,256	0	61	304	369
26922	1347	307	358	0,551	0,43	624,726	3,018	0	299	364	0,346	0,477	620,363	3,259	0	61	304	369
26942	1348	308	371	0,551	0,43	624,726	2,996	0	304	369	0,346	0,477	620,363	3,245	0	61	304	369
26962	1349	305	373	0,551	0,43	624,726	3,054	0	308	365	0,346	0,477	620,363	3,233	0	61	304	369
26982	1350	310	355	0,551	0,43	624,726	3,017	0	300	359	0,346	0,477	620,363	3,215	0	61	304	369
27002	1351	310	361	0,551	0,429	624,836	3,021	0	303	360	0,346	0,477	620,443	3,202	0	61	304	369
27021	1352	305	351	0,551	0,43	624,836	3,045	0	307	355	0,346	0,477	620,443	3,252	0	61	304	369
27042	1353	316	367	0,551	0,43	624,836	2,991	0	302	353	0,346	0,477	620,443	3,149	0	61	304	369
27061	1354	317	378	0,551	0,43	624,836	3,03	0	307	367	0,346	0,477	620,443	3,179	0	61	304	369
27081	1355	311	358	0,551	0,43	624,836	2,977	0	297	363	0,346	0,477	620,443	3,225	0	61	304	369
27101	1356	317	368	0,551	0,429	626,409	2,993	0	298	369	0,346	0,476	617,705	3,165	0	61	304	369
27121	1357	313	361	0,551	0,43	626,409	3,05	0	308	361	0,346	0,477	617,705	3,203	0	61	304	369
27141	1358	311	357	0,551	0,43	626,409	3,038	0	294	361	0,346	0,477	617,705	3,118	0	61	304	369
27161	1359	309	361	0,551	0,43	626,409	3,021	0	298	370	0,346	0,477	617,705	3,184	0	61	304	369
27181	1360	321	367	0,551	0,43	626,409	2,971	0	291	369	0,346	0,477	617,705	3,108	0	61	304	369
27201	1361	320	367	0,551	0,43	626,029	2,952	0	292	369	0,346	0,476	617,888	3,128	0	61	304	369
27221	1362	309	376	0,551	0,43	626,029	2,938	0	301	364	0,346	0,477	617,888	3,196	0	61	304	369
27241	1363	314	372	0,551	0,43	626,029	2,973	0	293	363	0,346	0,477	617,888	3,164	0	61	304	369
27261	1364	316	371	0,551	0,43	626,029	2,975	0	299	360	0,346	0,477	617,888	3,082	0	61	304	369
27281	1365	299	366	0,551	0,43	626,029	2,905	0	298	351	0,346	0,477	617,888	3,065	0	61	304	369
27301	1366	301	364	0,551	0,43	626,578	2,923	0	295	348	0,346	0,477	618,85	3,052	0	61	304	369
27321	1367	313	370	0,551	0,43	626,578	2,991	0	304	365	0,346	0,477	618,85	3,065	0	61	304	369
27340	1368	310	365	0,551	0,43	626,578	2,958	0	302	349	0,346	0,477	618,85	3,059	0	61	304	369
27360	1369	306	356	0,551	0,43	626,578	2,964	0	310	363	0,346	0,477	618,85	3,09	0	61	304	369
27380	1370	311	361	0,551	0,43	626,578	2,88	0	298	355	0,346	0,477	618,85	3,189	0	61	304	369
27400	1371	309	357	0,551	0,43	626,718	2,857	0	299	361	0,346	0,476	619,51	3,207	0	61	304	369
27420	1372	315	357	0,551	0,43	626,718	2,898	0	301	357	0,346	0,477	619,51	3,064	0	61	304	369
27440	1373	328	386	0,551	0,43	626,718	2,869	0	296	366	0,346	0,476	619,51	3,115	0	61	304	369
27460	1374	304	349	0,551	0,43	626,718	2,951	0	306	381	0,346	0,476	619,51	3,116	0	61	304	369
27480	1375	318	356	0,551	0,43	626,718	2,93	0	308	338	0,346	0,476	619,51	3,07	0	61	304	369
27500	1376	319	362	0,55	0,429	625,86	2,934	0	307	345	0,345	0,475	619,248	3,095	0	61	304	369
27520	1377	383	315	0,55	0,429	625,86	2,965	0	369	303	0,345	0,475	619,248	3,101	0	62	377	300
27540	1378	390	303	0,55	0,429	625,86	2,887	0	371	291	0,345	0,475	619,248	3,075	0	62	377	300
27560	1379	384	306	0,55	0,429	625,86	2,871	0	374	296	0,345	0,475	619,248	3,104	0	62	377	300
27580	1380	376	304	0,55	0,429	625,86	2,833	0	379	298	0,345	0,475	619,248	3,012	0	62	377	300
27599	1381	377	305	0,55	0,429	626,43	2,812	0	381	296	0,345	0,475	617,001	2,988	0	62	377	300
27619	1382	386	305	0,55	0,43	626,43	2,938	0	379	291	0,345	0,475	617,001	3,032	0	62	377	300
27639	1383	381	293	0,55	0,429	626,43	2,806	0	374	306	0,345	0,475	617,001	2,978	0	62	377	300
27659	1384	374	291	0,55	0,429	626,43	2,918	0	361	298	0,345	0,475	617,001	3,041	0	62	377	300
27679	1385	384	305	0,55	0,429	626,43	2,891	0	363	319	0,345	0,475	617,001	2,965	0	62	377	300
27699	1386	379	299	0,55	0,429	625,617	2,846	0	367	320	0,345	0,475	618,314	2,988	0	62	377	300
27719	1387	374	284	0,551	0,429	625,617	2,938	0	378	293	0,345	0,475	618,314	2,947	0	62	377	300
27739	1388	369	290	0,551	0,428	625,617	2,925	0	377	296	0,345	0,475	618,314	2,989	0	62	377	300
27759	1389	386	310	0,551	0,428	625,617	2,838	0	369	307	0,345	0,474	618,314	2,892	0	62	377	300
27779	1390	383	304	0,551	0,428	625,617	2,937	0	-800	-600	0,551	0,428	-1	-1	4	62	377	300
27799	1391	380	297	0,551	0,428	626,054	2,911	0	-800	-600	0,345	0,474	-1	-1	4	62	377	300
27819	1392	293	167	0,551	0,427	626,054	2,917	0	-800	-600	0,551	0,427	-1	-1	4
27839	1393	211	91	0,551	0,427	626,054	2,799	0	270	50	0,348	0,472	616,337	3,014	0
27859	1394	-800	-600	-1	-1	-1	-1	4	-800	-600	-1	-1	-1	-1	4
27879	1395	-800	-600	-1	-1	-1	-1	4	-800	-600	-1	-1	-1	-1	4
27899	1396	-800	-600	0,554	0,426	-1	-1	4	-800	-600	0,349	0,47	-1	-1	4
27919	1397	229	56	0,555	0,427	616,93	2,739	0	-800	-600	0,555	0,427	-1	-1	4
27938	1398	-800	-600	-1	-1	-1	-1	4	-800	-600	-1	-1	-1	-1	4
27958	1399	225	46	0,556	0,427	616,93	2,823	0	246	29	0,35	0,469	610,621	3,065	0	63	239	44
27978	1400	231	49	0,556	0,427	616,93	2,967	0	251	29	0,351	0,469	610,621	3,068	0	63	239	44
27998	1401	231	45	0,556	0,426	616,654	3,019	0	251	28	0,35	0,469	611,349	3,071	0	63	239	44
28018	1402	233	55	0,556	0,427	616,654	2,848	0	256	44	0,35	0,469	611,349	3,039	0	63	239	44
28038	1403	-800	-600	0,35	0,47	-1	-1	4	240	46	0,35	0,47	611,349	3,047	0	63	239	44
28058	1404	220	63	0,554	0,427	616,654	2,772	0	240	30	0,349	0,47	611,349	2,93	0	63	239	44
28078	1405	238	53	0,554	0,427	616,654	2,815	0	242	36	0,348	0,47	611,349	3,058	0	63	239	44
28098	1406	241	61	0,554	0,426	612,451	2,796	0	242	33	0,348	0,47	611,552	3,024	0	63	239	44
28118	1407	263	66	0,553	0,427	612,451	2,883	0	286	39	0,347	0,47	611,552	2,937	0
28138	1408	429	147	0,55	0,428	612,451	2,765	0	457	121	0,345	0,471	611,552	2,911	0
28158	1409	535	180	0,548	0,428	612,451	2,8	0	542	158	0,343	0,472	611,552	2,807	0	64	553	157
28178	1410	558	175	0,548	0,428	612,451	2,756	0	548	158	0,342	0,472	611,552	2,923	0	64	553	157
28197	1411	588	147	0,547	0,427	626,483	2,826	0	553	162	0,342	0,472	609,002	2,871	0	64	553	157
28217	1412	548	155	0,547	0,428	626,483	2,705	0	545	164	0,341	0,472	609,002	2,886	0	64	553	157
28237	1413	554	149	0,546	0,428	626,483	2,866	0	552	156	0,34	0,473	609,002	3,005	0	64	553	157
28258	1414	540	153	0,546	0,428	626,483	2,845	0	549	159	0,34	0,473	609,002	2,869	0	64	553	157
28277	1415	-800	-600	-1	-1	-1	-1	4	-800	-600	-1	-1	-1	-1	4
28297	1416	-800	-600	0,546	0,427	-1	-1	4	-800	-600	0,339	0,473	-1	-1	4
28317	1417	543	173	0,546	0,427	623,481	2,951	0	-800	-600	0,546	0,427	-1	-1	4	65	537	157
28337	1418	539	160	0,546	0,427	623,481	2,867	0	535	172	0,34	0,473	609,225	2,894	0	65	537	157
28357	1419	552	169	0,546	0,427	623,481	2,851	0	553	153	0,34	0,472	609,225	2,927	0	65	537	157
28377	1420	528	149	0,547	0,427	623,481	2,803	0	535	149	0,34	0,472	609,225	2,934	0	65	537	157
28397	1421	529	144	0,547	0,427	626,111	2,788	0	542	142	0,34	0,472	610,715	2,949	0	65	537	157
28417	1422	528	169	0,547	0,427	626,111	2,812	0	529	166	0,341	0,472	610,715	2,967	0	65	537	157
28437	1423	403	290	0,548	0,429	626,111	2,911	0	401	283	0,343	0,473	610,715	2,951	0
28457	1424	380	313	0,549	0,43	626,111	2,9	0	371	341	0,344	0,474	610,715	3,006	0	66	371	322
28477	1425	373	315	0,549	0,43	626,111	2,826	0	371	331	0,344	0,474	610,715	3,018	0	66	371	322
28497	1426	366	318	0,549	0,43	625,96	2,873	0	372	315	0,344	0,474	616,962	3,06	0	66	371	322
28517	1427	375	318	0,549	0,43	625,96	2,899	0	374	320	0,344	0,474	616,962	3,009	0	66	371	322
28536	1428	371	321	0,549	0,43	625,96	2,97	0	367	310	0,344	0,474	616,962	3,026	0	66	371	322
28556	1429	368	332	0,549	0,43	625,96	2,958	0	375	323	0,344	0,474	616,962	3,019	0	66	371	322
28576	1430	370	321	0,549	0,43	625,96	2,946	0	379	323	0,344	0,474	616,962	3,022	0	66	371	322
28596	1431	369	325	0,549	0,43	626,125	2,935	0	378	320	0,343	0,474	619,814	3,032	0	66	371	322
28616	1432	372	312	0,549	0,43	626,125	2,966	0	373	326	0,343	0,474	619,814	3,096	0	66	371	322
28636	1433	380	331	0,549	0,43	626,125	2,99	0	374	311	0,343	0,474	619,814	3,101	0	66	371	322
28656	1434	368	332	0,549	0,43	626,125	2,984	0	378	320	0,343	0,474	619,814	3,165	0	66	371	322
28678	1435	376	311	0,548	0,43	626,125	3,045	0	364	328	0,342	0,474	619,814	3,132	0	66	371	322
28696	1436	377	320	0,548	0,429	626,749	3,065	0	365	327	0,342	0,474	615,805	3,134	0	66	371	322
28716	1437	376	326	0,548	0,43	626,749	2,908	0	379	318	0,342	0,474	615,805	3,095	0	66	371	322
28736	1438	379	335	0,548	0,43	626,749	2,872	0	375	321	0,342	0,474	615,805	3,12	0	66	371	322
28756	1439	376	317	0,548	0,43	626,749	2,931	0	373	322	0,342	0,474	615,805	3,083	0	66	371	322
28776	1440	378	335	0,548	0,43	626,749	2,975	0	368	322	0,342	0,474	615,805	3,101	0	66	371	322
28796	1441	377	330	0,548	0,429	626,076	2,975	0	365	320	0,342	0,474	617,251	3,112	0	66	371	322
28815	1442	375	319	0,549	0,43	626,076	2,928	0	-800	-600	0,549	0,43	-1	-1	4	66	371	322
28835	1443	367	328	0,549	0,43	626,076	2,926	0	367	336	0,343	0,474	617,251	3,123	0	66	371	322
28855	1444	367	328	0,549	0,43	626,076	3,005	0	368	328	0,343	0,474	617,251	3,155	0	66	371	322
28875	1445	368	315	0,549	0,43	626,076	3,095	0	372	322	0,343	0,474	617,251	3,149	0	66	371	322
28895	1446	368	319	0,549	0,429	626,051	3,128	0	374	315	0,343	0,474	618,78	3,15	0	66	371	322
28915	1447	372	326	0,549	0,43	626,051	3,039	0	367	331	0,343	0,474	618,78	3,135	0	66	371	322
28935	1448	373	319	0,548	0,43	626,051	3,017	0	367	320	0,342	0,474	618,78	3,22	0	66	371	322
28955	1449	376	317	0,548	0,43	626,051	3,021	0	361	329	0,342	0,474	618,78	3,196	0	66	371	322
28975	1450	375	327	0,548	0,43	626,051	3,059	0	368	327	0,343	0,474	618,78	3,224	0	66	371	322
28995	1451	376	323	0,549	0,429	626,363	3,06	0	367	324	0,343	0,474	618,691	3,217	0	66	371	322
29015	1452	371	311	0,549	0,43	626,363	3,156	0	-800	-600	0,549	0,43	-1	-1	4	66	371	322
29035	1453	374	338	0,549	0,43	626,363	3,057	0	373	327	0,343	0,475	618,691	3,308	0	66	371	322
29055	1454	398	303	0,548	0,43	626,363	3,125	0	394	306	0,343	0,474	618,691	3,235	0	67	392	312
29075	1455	400	316	0,548	0,43	626,363	3,124	0	397	308	0,343	0,474	618,691	3,214	0	67	392	312
29095	1456	402	321	0,548	0,43	626,592	3,124	0	399	309	0,343	0,474	618,434	3,191	0	67	392	312
29114	1457	401	304	0,548	0,43	626,592	3,065	0	389	322	0,343	0,475	618,434	3,222	0	67	392	312
29134	1458	402	307	0,548	0,43	626,592	3,044	0	387	314	0,342	0,474	618,434	3,229	0	67	392	312
29154	1459	401	316	0,548	0,43	626,592	3,088	0	386	320	0,342	0,474	618,434	3,145	0	67	392	312
29174	1460	404	303	0,548	0,43	626,592	3,031	0	388	315	0,342	0,474	618,434	3,152	0	67	392	312
29194	1461	404	307	0,548	0,43	626,222	3,039	0	387	318	0,342	0,474	617,903	3,156	0	67	392	312
29214	1462	391	297	0,548	0,43	626,222	2,928	0	-800	-600	0,548	0,43	-1	-1	4	67	392	312
29234	1463	383	300	0,548	0,43	626,222	3,04	0	397	304	0,343	0,474	617,903	3,151	0	67	392	312
29254	1464	391	306	0,549	0,43	626,222	3,109	0	388	312	0,343	0,474	617,903	3,072	0	67	392	312
29274	1465	384	316	0,549	0,429	626,222	2,94	0	391	320	0,343	0,474	617,903	3,017	0	67	392	312
29294	1466	388	322	0,549	0,429	624,865	3,008	0	386	327	0,343	0,473	618,723	3,012	0	67	392	312
29314	1467	379	303	0,549	0,429	624,865	2,951	0	-800	-600	0,549	0,429	-1	-1	4	67	392	312
29334	1468	392	314	0,548	0,429	624,865	2,89	0	386	315	0,342	0,473	618,723	3,056	0	67	392	312
29354	1469	390	319	0,548	0,429	624,865	2,885	0	384	319	0,342	0,473	618,723	3,077	0	67	392	312
29374	1470	403	323	0,548	0,429	624,865	2,868	0	395	314	0,342	0,473	618,723	3,14	0	67	392	312
29393	1471	406	327	0,548	0,429	626,192	2,882	0	397	317	0,342	0,473	616,799	3,166	0	67	392	312
29413	1472	387	311	0,548	0,429	626,192	2,932	0	-800	-600	0,548	0,429	-1	-1	4	67	392	312
29433	1473	412	213	0,547	0,428	626,192	2,917	0	439	207	0,342	0,473	616,799	3,023	0
29453	1474	421	130	0,547	0,427	626,192	2,826	0	455	123	0,342	0,472	616,799	3,065	0	68	457	120
29473	1475	447	116	0,547	0,427	626,192	2,869	0	-800	-600	0,547	0,427	-1	-1	4	68	457	120
29493	1476	463	111	0,547	0,427	621,792	2,814	0	-800	-600	0,341	0,471	-1	-1	4	68	457	120
29513	1477	453	115	0,547	0,427	621,792	2,879	0	-800	-600	0,547	0,427	-1	-1	4	68	457	120
29533	1478	445	115	0,547	0,427	621,792	2,92	0	467	119	0,341	0,471	611,862	3,132	0	68	457	120
29553	1479	446	123	0,547	0,427	621,792	2,89	0	463	111	0,341	0,471	611,862	3,091	0	68	457	120
29573	1480	447	126	0,547	0,427	621,792	3,035	0	468	117	0,341	0,472	611,862	3,113	0	68	457	120
29593	1481	447	131	0,547	0,427	620,932	3,057	0	467	112	0,341	0,471	612,597	3,096	0	68	457	120
29613	1482	452	128	0,547	0,427	620,932	3,045	0	464	120	0,341	0,472	612,597	3,111	0	68	457	120
29633	1483	460	153	0,547	0,427	620,932	2,763	0	464	114	0,341	0,472	612,597	3,076	0	68	457	120
29653	1484	453	113	0,547	0,427	620,932	2,867	0	460	114	0,341	0,471	612,597	3,093	0	68	457	120
29673	1485	469	140	0,547	0,427	620,932	2,787	0	457	114	0,341	0,471	612,597	3,031	0	68	457	120
29693	1486	470	140	0,547	0,427	623,488	2,841	0	454	120	0,341	0,471	608,833	3,004	0	68	457	120
29713	1487	468	83	0,547	0,427	623,488	2,75	0	485	63	0,341	0,471	608,833	3,046	0
29732	1488	-800	-600	0,341	0,471	-1	-1	4	489	56	0,341	0,471	608,833	3,065	0
29754	1489	475	66	0,547	0,426	623,488	2,783	0	494	62	0,341	0,471	608,833	3,032	0
29772	1490	467	58	0,547	0,426	623,488	2,813	0	498	50	0,341	0,471	608,833	2,872	0
29792	1491	466	64	0,547	0,426	620,671	2,8	0	502	51	0,341	0,47	608,051	2,855	0
29812	1492	456	61	0,547	0,426	620,671	2,745	0	476	49	0,341	0,47	608,051	2,979	0
29832	1493	-800	-600	0,341	0,471	-1	-1	4	497	55	0,341	0,471	608,051	2,988	0
29852	1494	476	72	0,547	0,426	620,671	2,894	0	482	68	0,341	0,471	608,051	2,8	0
29872	1495	497	39	0,547	0,427	620,671	2,8	0	-800	-600	0,547	0,427	-1	-1	4
29892	1496	497	43	0,547	0,426	618,3	2,79	0	-800	-600	0,341	0,47	-1	-1	4
29912	1497	458	53	0,547	0,427	618,3	2,553	0	-800	-600	0,547	0,427	-1	-1	4
29932	1498	468	56	0,547	0,427	618,3	2,702	0	-800	-600	0,547	0,427	-1	-1	4
29952	1499	-800	-600	-1	-1	-1	-1	4	-800	-600	-1	-1	-1	-1	4
29972	1500	-800	-600	0,341	0,471	-1	-1	4	494	50	0,341	0,471	608,052	2,884	0	69	484	52
30011	1501	-800	-600	0,547	0,426	-1	-1	4	494	52	0,341	0,47	607,14	2,879	0	69	484	52
30031	1502	480	40	0,547	0,426	618,665	2,808	0	496	45	0,341	0,47	607,14	2,864	0	69	484	52
30051	1503	-800	-600	0,341	0,47	-1	-1	4	492	62	0,341	0,47	607,14	2,805	0	69	484	52
30071	1504	473	50	0,547	0,426	618,665	2,713	0	500	68	0,341	0,471	607,14	2,713	0	69	484	52
30091	1505	-800	-600	0,341	0,471	-1	-1	4	485	57	0,341	0,471	607,14	2,837	0	69	484	52
30113	1506	-800	-600	0,547	0,426	-1	-1	4	484	58	0,341	0,47	606,74	2,78	0	69	484	52
30131	1507	472	55	0,547	0,426	619,213	2,763	0	484	56	0,341	0,471	606,74	2,779	0	69	484	52
30151	1508	-800	-600	0,341	0,471	-1	-1	4	488	55	0,341	0,471	606,74	2,841	0	69	484	52
30171	1509	479	59	0,547	0,426	619,213	2,772	0	487	50	0,341	0,471	606,74	2,777	0	69	484	52
30191	1510	-800	-600	0,341	0,471	-1	-1	4	485	42	0,341	0,471	606,74	2,917	0	69	484	52
30211	1511	-800	-600	0,547	0,426	-1	-1	4	487	40	0,341	0,471	606,237	2,919	0	69	484	52
30231	1512	460	58	0,547	0,426	618,917	2,686	0	493	55	0,341	0,471	606,237	2,84	0	69	484	52
30251	1513	-800	-600	0,341	0,471	-1	-1	4	490	52	0,341	0,471	606,237	2,899	0	69	484	52
30271	1514	-800	-600	0,341	0,471	-1	-1	4	489	53	0,341	0,471	606,237	2,824	0	69	484	52
30290	1515	453	64	0,547	0,427	618,917	2,717	0	494	48	0,341	0,471	606,237	2,974	0	69	484	52
30311	1516	453	53	0,546	0,428	624,735	2,742	0	495	38	0,341	0,472	610,781	2,995	0	69	484	52
30330	1517	-800	-600	-1	-1	-1	-1	4	-800	-600	-1	-1	-1	-1	4
30351	1518	-800	-600	-1	-1	-1	-1	4	-800	-600	-1	-1	-1	-1	4
30370	1519	-800	-600	-1	-1	-1	-1	4	-800	-600	-1	-1	-1	-1	4
30390	1520	-800	-600	-1	-1	-1	-1	4	-800	-600	-1	-1	-1	-1	4
30410	1521	-800	-600	0,546	0,43	-1	-1	4	-800	-600	0,341	0,474	-1	-1	4
30450	1522	-800	-600	-1	-1	-1	-1	4	-800	-600	-1	-1	-1	-1	4
30470	1523	-800	-600	-1	-1	-1	-1	4	-800	-600	-1	-1	-1	-1	4
30490	1524	-800	-600	-1	-1	-1	-1	4	-800	-600	-1	-1	-1	-1	4
30512	1525	448	371	0,547	0,43	628,277	2,982	0	-800	-600	0,547	0,43	-1	-1	4	70	446	371
30551	1526	448	372	0,547	0,43	626,746	2,975	0	-800	-600	0,341	0,474	-1	-1	4	70	446	371
30570	1527	453	373	0,547	0,43	626,746	2,952	0	-800	-600	0,547	0,43	-1	-1	4	70	446	371
30591	1528	446	388	0,547	0,43	626,746	2,848	0	441	375	0,341	0,475	615,918	3,028	0	70	446	371
30609	1529	457	383	0,547	0,43	626,746	2,913	0	441	382	0,341	0,475	615,918	3,061	0	70	446	371
30631	1530	473	362	0,547	0,43	626,746	2,921	0	442	373	0,341	0,474	615,918	3,013	0	70	446	371
30649	1531	474	367	0,547	0,43	627,145	2,93	0	443	374	0,341	0,474	616,44	3,022	0	70	446	371
30672	1532	444	345	0,547	0,43	627,145	2,935	0	440	362	0,341	0,475	616,44	3,067	0	70	446	371
30689	1533	448	363	0,547	0,43	627,145	2,915	0	434	365	0,341	0,475	616,44	3,044	0	70	446	371
30711	1534	445	365	0,547	0,43	627,145	2,878	0	443	355	0,341	0,475	616,44	2,99	0	70	446	371
30729	1535	437	387	0,547	0,43	627,145	2,884	0	444	373	0,341	0,475	616,44	3,079	0	70	446	371
30751	1536	438	396	0,546	0,43	627,114	2,89	0	446	371	0,34	0,474	619,168	3,07	0	70	446	371
30769	1537	442	386	0,546	0,43	627,114	2,924	0	444	357	0,34	0,475	619,168	3,101	0	70	446	371
30791	1538	451	301	0,546	0,429	627,114	2,955	0	452	287	0,34	0,474	619,168	3,082	0
30809	1539	-800	-600	0,34	0,473	-1	-1	4	480	137	0,34	0,473	619,168	3,073	0
30829	1540	495	93	0,545	0,427	627,114	2,998	0	506	73	0,34	0,472	619,168	3,006	0
30849	1541	494	105	0,545	0,427	620,615	2,968	0	517	30	0,34	0,472	607,897	2,934	0
30869	1542	514	105	0,546	0,428	620,615	3	0	509	99	0,34	0,472	607,897	3,057	0	71	505	89
30888	1543	496	92	0,546	0,428	620,615	2,941	0	512	89	0,34	0,472	607,897	3,103	0	71	505	89
30908	1544	-800	-600	0,34	0,472	-1	-1	4	513	90	0,34	0,472	607,897	3,07	0	71	505	89
30928	1545	488	93	0,546	0,428	620,615	2,9	0	499	92	0,34	0,472	607,897	3,03	0	71	505	89
30948	1546	488	93	0,546	0,427	620,538	2,899	0	500	90	0,34	0,472	609,349	3,05	0	71	505	89
30968	1547	476	79	0,546	0,428	620,538	2,918	0	514	80	0,34	0,472	609,349	3,093	0	71	505	89
30988	1548	509	97	0,546	0,428	620,538	2,834	0	515	92	0,34	0,472	609,349	2,933	0	71	505	89
31008	1549	-800	-600	0,34	0,472	-1	-1	4	526	89	0,34	0,472	609,349	2,94	0	71	505	89
31028	1550	494	86	0,546	0,428	620,538	2,661	0	-800	-600	0,546	0,428	-1	-1	4
31048	1551	494	86	0,546	0,427	620,402	2,66	0	-800	-600	0,34	0,472	-1	-1	4
31068	1552	-800	-600	-1	-1	-1	-1	4	-800	-600	-1	-1	-1	-1	4
31088	1553	499	93	0,546	0,427	620,402	2,789	0	-800	-600	0,546	0,427	-1	-1	4
31108	1554	485	122	0,546	0,428	620,402	2,758	0	-800	-600	0,546	0,428	-1	-1	4
31128	1555	-800	-600	-1	-1	-1	-1	4	-800	-600	-1	-1	-1	-1	4
31148	1556	-800	-600	0,546	0,427	-1	-1	4	-800	-600	0,34	0,472	-1	-1	4
31168	1557	-800	-600	0,34	0,472	-1	-1	4	512	72	0,34	0,472	608,323	2,86	0	72	505	85
31187	1558	-800	-600	0,34	0,472	-1	-1	4	510	91	0,34	0,472	608,323	2,862	0	72	505	85
31207	1559	498	84	0,546	0,428	621,136	2,749	0	507	94	0,34	0,472	608,323	2,767	0	72	505	85
31227	1560	-800	-600	0,34	0,472	-1	-1	4	512	82	0,34	0,472	608,323	2,799	0	72	505	85
31247	1561	-800	-600	0,546	0,427	-1	-1	4	510	93	0,34	0,472	608,514	2,772	0	72	505	85
31267	1562	-800	-600	0,34	0,472	-1	-1	4	504	91	0,34	0,472	608,514	2,781	0	72	505	85
31287	1563	487	67	0,546	0,428	621,697	2,778	0	511	79	0,34	0,472	608,514	2,789	0	72	505	85
31307	1564	-800	-600	0,34	0,472	-1	-1	4	503	80	0,34	0,472	608,514	2,812	0	72	505	85
31327	1565	455	107	0,547	0,428	621,697	2,801	0	457	125	0,341	0,472	608,514	2,88	0
31347	1566	455	102	0,548	0,429	624,806	2,815	0	457	111	0,343	0,473	615,457	2,929	0
31367	1567	-800	-600	0,344	0,473	-1	-1	4	279	255	0,344	0,473	615,457	2,918	0
31387	1568	269	257	0,549	0,43	624,806	2,727	0	284	256	0,344	0,473	615,457	2,809	0
31407	1569	262	261	0,55	0,43	624,806	2,714	0	271	250	0,345	0,473	615,457	2,839	0
31427	1570	-800	-600	0,345	0,473	-1	-1	4	261	241	0,345	0,473	615,457	2,887	0
31447	1571	-800	-600	0,55	0,429	-1	-1	4	258	234	0,345	0,473	619,546	2,856	0
31467	1572	-800	-600	-1	-1	-1	-1	4	-800	-600	-1	-1	-1	-1	4
31487	1573	-800	-600	0,345	0,473	-1	-1	4	271	248	0,345	0,473	619,546	3,007	0
31506	1574	267	265	0,55	0,429	621,917	2,736	0	266	244	0,344	0,473	619,546	2,882	0
31546	1575	-800	-600	-1	-1	-1	-1	4	-800	-600	-1	-1	-1	-1	4
31566	1576	-800	-600	0,55	0,429	-1	-1	4	-800	-600	0,344	0,473	-1	-1	4
31606	1577	311	282	0,55	0,43	620,973	2,745	0	293	281	0,344	0,474	618,712	2,919	0
31626	1578	374	330	0,548	0,431	620,973	2,731	0	370	333	0,343	0,474	618,712	2,886	0	73	373	334
31646	1579	379	340	0,549	0,431	620,973	2,765	0	375	345	0,343	0,474	618,712	2,887	0	73	373	334
31666	1580	378	342	0,549	0,431	620,973	2,783	0	371	346	0,343	0,474	618,712	2,876	0	73	373	334
31686	1581	375	338	0,549	0,43	625,77	2,809	0	373	350	0,343	0,474	616,585	2,863	0	73	373	334
31706	1582	381	321	0,549	0,431	625,77	2,896	0	383	343	0,343	0,474	616,585	2,921	0	73	373	334
31726	1583	381	347	0,549	0,431	625,77	2,728	0	369	353	0,343	0,474	616,585	2,93	0	73	373	334
31746	1584	371	332	0,549	0,431	625,77	2,704	0	378	342	0,343	0,475	616,585	2,892	0	73	373	334
31766	1585	373	335	0,549	0,431	625,77	2,769	0	373	349	0,343	0,475	616,585	2,884	0	73	373	334
31785	1586	375	338	0,549	0,43	625,223	2,772	0	378	341	0,343	0,475	619,996	2,891	0	73	373	334
31805	1587	376	336	0,549	0,431	625,223	2,926	0	380	327	0,343	0,475	619,996	2,938	0	73	373	334
31825	1588	373	348	0,549	0,431	625,223	2,929	0	385	328	0,343	0,475	619,996	2,994	0	73	373	334
31845	1589	369	331	0,549	0,431	625,223	2,878	0	375	343	0,343	0,475	619,996	3,001	0	73	373	334
31865	1590	377	325	0,549	0,431	625,223	2,938	0	375	328	0,343	0,475	619,996	3,019	0	73	373	334
31885	1591	374	325	0,549	0,431	625,482	2,928	0	374	333	0,343	0,475	619,126	3,026	0	73	373	334
31905	1592	371	337	0,549	0,431	625,482	2,957	0	383	345	0,343	0,475	619,126	3,084	0	73	373	334
31925	1593	375	331	0,549	0,431	625,482	2,908	0	384	334	0,343	0,475	619,126	3,008	0	73	373	334
31945	1594	375	335	0,549	0,431	625,482	2,989	0	377	341	0,343	0,475	619,126	3,014	0	73	373	334
31965	1595	377	338	0,549	0,431	625,482	2,905	0	376	333	0,343	0,475	619,126	3,087	0	73	373	334
31985	1596	378	336	0,549	0,431	625,552	2,932	0	374	335	0,343	0,475	619,526	3,052	0	73	373	334
32005	1597	370	339	0,549	0,431	625,552	2,955	0	381	338	0,343	0,475	619,526	3,072	0	73	373	334
32025	1598	370	340	0,549	0,431	625,552	2,894	0	367	340	0,343	0,475	619,526	3,128	0	73	373	334
32045	1599	380	336	0,549	0,431	625,552	3,011	0	371	333	0,343	0,475	619,526	3,007	0	73	373	334
32065	1600	373	343	0,549	0,431	625,552	2,917	0	383	325	0,343	0,475	619,526	3,133	0	73	373	334
32085	1601	375	343	0,548	0,431	625,937	2,965	0	377	323	0,343	0,475	619,503	3,094	0	73	373	334
32104	1602	376	342	0,548	0,431	625,937	3,002	0	372	324	0,343	0,475	619,503	3,122	0	73	373	334
32124	1603	374	333	0,548	0,431	625,937	2,98	0	366	328	0,343	0,475	619,503	3,102	0	73	373	334
32144	1604	373	325	0,548	0,431	625,937	2,977	0	366	329	0,343	0,475	619,503	3,11	0	73	373	334
32164	1605	388	342	0,548	0,431	625,937	2,908	0	374	332	0,343	0,475	619,503	3,12	0	73	373	334
32184	1606	387	335	0,548	0,431	626,427	2,891	0	372	336	0,342	0,475	618,012	3,104	0	73	373	334
32204	1607	377	330	0,548	0,431	626,427	2,987	0	-800	-600	0,548	0,431	-1	-1	4	73	373	334
32224	1608	379	333	0,548	0,431	626,427	2,953	0	366	325	0,342	0,475	618,012	3,145	0	73	373	334
32244	1609	385	333	0,548	0,431	626,427	2,927	0	358	332	0,342	0,475	618,012	3,104	0	73	373	334
32264	1610	372	323	0,548	0,431	626,427	2,943	0	375	332	0,343	0,475	618,012	3,08	0	73	373	334
32284	1611	374	325	0,549	0,431	625,603	2,928	0	375	331	0,343	0,475	619,685	3,063	0	73	373	334
32304	1612	362	332	0,549	0,431	625,603	2,844	0	372	327	0,343	0,475	619,685	3,053	0	73	373	334
32324	1613	373	335	0,549	0,431	625,603	2,955	0	374	334	0,343	0,475	619,685	3,048	0	73	373	334
32344	1614	366	344	0,549	0,431	625,603	2,811	0	370	336	0,343	0,475	619,685	3,014	0	73	373	334
32364	1615	366	331	0,549	0,431	625,603	2,837	0	366	330	0,343	0,475	619,685	2,995	0	73	373	334
32384	1616	366	335	0,549	0,431	624,988	2,853	0	365	335	0,343	0,475	619,434	2,976	0	73	373	334
32403	1617	364	316	0,549	0,431	624,988	2,903	0	365	338	0,343	0,475	619,434	3,093	0	73	373	334
32423	1618	367	323	0,549	0,431	624,988	2,872	0	358	338	0,342	0,475	619,434	3,03	0	73	373	334
32443	1619	378	340	0,549	0,431	624,988	2,778	0	357	326	0,343	0,475	619,434	2,962	0	73	373	334
32463	1620	372	339	0,549	0,431	624,988	2,831	0	361	338	0,343	0,475	619,434	3,029	0	73	373	334
32483	1621	377	338	0,549	0,431	625,217	2,786	0	361	335	0,343	0,475	619,953	3,008	0	73	373	334
32503	1622	375	328	0,549	0,431	625,217	2,844	0	370	331	0,343	0,475	619,953	2,972	0	73	373	334
32523	1623	380	347	0,549	0,431	625,217	2,855	0	371	334	0,343	0,475	619,953	2,948	0	73	373	334
32543	1624	-800	-600	0,343	0,473	-1	-1	4	339	269	0,343	0,473	619,953	3,02	0
32563	1625	294	166	0,549	0,428	625,217	2,688	0	312	173	0,344	0,472	619,953	3,003	0
32583	1626	289	149	0,55	0,427	636,554	2,735	0	300	149	0,344	0,471	617,535	3,001	0
32603	1627	-800	-600	-1	-1	-1	-1	4	-800	-600	-1	-1	-1	-1	4
32623	1628	-800	-600	-1	-1	-1	-1	4	-800	-600	-1	-1	-1	-1	4
32643	1629	-800	-600	-1	-1	-1	-1	4	-800	-600	-1	-1	-1	-1	4
32663	1630	-800	-600	-1	-1	-1	-1	4	-800	-600	-1	-1	-1	-1	4
32682	1631	-800	-600	0,55	0,427	-1	-1	4	-800	-600	0,344	0,471	-1	-1	4
32702	1632	-800	-600	-1	-1	-1	-1	4	-800	-600	-1	-1	-1	-1	4
32722	1633	-800	-600	0,344	0,472	-1	-1	4	307	27	0,344	0,472	612,322	2,922	0
32742	1634	-800	-600	0,344	0,472	-1	-1	4	305	33	0,344	0,472	612,322	2,885	0
32762	1635	-800	-600	0,344	0,472	-1	-1	4	306	23	0,344	0,472	612,322	2,908	0
32782	1636	-800	-600	0,551	0,428	-1	-1	4	306	24	0,344	0,471	612,201	2,89	0
32802	1637	-800	-600	0,344	0,472	-1	-1	4	277	8	0,344	0,472	612,201	2,807	0
32822	1638	-800	-600	0,344	0,472	-1	-1	4	308	28	0,344	0,472	612,201	3,025	0	74	295	25
32842	1639	-800	-600	0,344	0,472	-1	-1	4	302	17	0,344	0,472	612,201	2,994	0	74	295	25
32862	1640	278	42	0,55	0,428	617,404	2,841	0	297	13	0,344	0,472	612,201	3,027	0	74	295	25
32882	1641	278	42	0,551	0,428	617,219	2,84	0	293	21	0,344	0,471	611,678	3,015	0	74	295	25
32902	1642	-800	-600	0,344	0,472	-1	-1	4	293	24	0,344	0,472	611,678	3,002	0	74	295	25
32922	1643	-800	-600	0,344	0,472	-1	-1	4	300	24	0,344	0,472	611,678	2,886	0	74	295	25
32942	1644	-800	-600	0,344	0,471	-1	-1	4	309	25	0,344	0,471	611,678	2,85	0	74	295	25
32962	1645	287	41	0,551	0,428	617,219	2,684	0	303	24	0,344	0,471	611,678	2,871	0	74	295	25
32982	1646	286	38	0,55	0,428	618,437	2,689	0	308	23	0,344	0,471	612,113	2,856	0	74	295	25
33001	1647	-800	-600	0,344	0,472	-1	-1	4	293	21	0,344	0,472	612,113	2,863	0	74	295	25
33021	1648	360	59	0,549	0,428	618,437	2,862	0	391	23	0,343	0,472	612,113	2,844	0
33041	1649	504	51	0,547	0,429	618,437	2,692	0	504	55	0,342	0,472	612,113	2,854	0
33061	1650	-800	-600	-1	-1	-1	-1	4	-800	-600	-1	-1	-1	-1	4
33081	1651	-800	-600	0,546	0,429	-1	-1	4	-800	-600	0,341	0,472	-1	-1	4
33101	1652	-800	-600	-1	-1	-1	-1	4	-800	-600	-1	-1	-1	-1	4
33121	1653	-800	-600	-1	-1	-1	-1	4	-800	-600	-1	-1	-1	-1	4
33141	1654	-800	-600	-1	-1	-1	-1	4	-800	-600	-1	-1	-1	-1	4
33181	1655	-800	-600	0,341	0,472	-1	-1	4	544	44	0,341	0,472	608,982	3,02	0
33221	1656	-800	-600	0,547	0,428	-1	-1	4	544	44	0,341	0,472	608,969	3,02	0
33261	1657	-800	-600	-1	-1	-1	-1	4	-800	-600	-1	-1	-1	-1	4
33280	1658	-800	-600	-1	-1	-1	-1	4	-800	-600	-1	-1	-1	-1	4
33300	1659	-800	-600	-1	-1	-1	-1	4	-800	-600	-1	-1	-1	-1	4
33340	1660	-800	-600	-1	-1	-1	-1	4	-800	-600	-1	-1	-1	-1	4
33380	1661	-800	-600	0,547	0,428	-1	-1	4	-800	-600	0,341	0,472	-1	-1	4
33400	1662	-800	-600	-1	-1	-1	-1	4	-800	-600	-1	-1	-1	-1	4
33420	1663	-800	-600	-1	-1	-1	-1	4	-800	-600	-1	-1	-1	-1	4
33460	1664	-800	-600	-1	-1	-1	-1	4	-800	-600	-1	-1	-1	-1	4
33480	1665	-800	-600	-1	-1	-1	-1	4	-800	-600	-1	-1	-1	-1	4
33500	1666	-800	-600	0,546	0,428	-1	-1	4	-800	-600	0,34	0,472	-1	-1	4
33520	1667	-800	-600	-1	-1	-1	-1	4	-800	-600	-1	-1	-1	-1	4
33540	1668	-800	-600	0,339	0,473	-1	-1	4	544	40	0,339	0,473	606,158	2,914	0	75	550	51
33560	1669	552	63	0,545	0,429	617,387	2,799	0	545	46	0,339	0,473	606,158	2,9	0	75	550	51
33580	1670	-800	-600	0,338	0,473	-1	-1	4	549	50	0,338	0,473	606,158	2,885	0	75	550	51
33600	1671	-800	-600	0,544	0,429	-1	-1	4	551	56	0,338	0,472	605,075	2,865	0	75	550	51
33619	1672	-800	-600	0,338	0,473	-1	-1	4	554	45	0,338	0,473	605,075	2,869	0	75	550	51
33639	1673	545	45	0,544	0,429	619,34	2,806	0	548	58	0,338	0,473	605,075	2,835	0	75	550	51
33659	1674	-800	-600	0,339	0,474	-1	-1	4	536	147	0,339	0,474	605,075	2,842	0
33679	1675	532	202	0,544	0,431	619,34	2,84	0	528	176	0,339	0,474	605,075	2,913	0	76	526	210
33699	1676	534	192	0,544	0,431	626,171	2,871	0	524	196	0,339	0,474	611,092	2,929	0	76	526	210
33719	1677	-800	-600	0,339	0,474	-1	-1	4	521	208	0,339	0,474	611,092	2,889	0	76	526	210
33739	1678	532	217	0,544	0,431	626,171	2,875	0	529	213	0,338	0,474	611,092	2,984	0	76	526	210
33759	1679	535	203	0,544	0,431	626,171	2,955	0	526	213	0,338	0,475	611,092	2,928	0	76	526	210
33779	1680	522	226	0,544	0,431	626,171	2,841	0	528	215	0,338	0,475	611,092	2,963	0	76	526	210
33799	1681	520	223	0,544	0,431	627,198	2,861	0	527	216	0,338	0,475	610,897	2,936	0	76	526	210
33819	1682	-800	-600	-1	-1	-1	-1	4	-800	-600	-1	-1	-1	-1	4
33839	1683	-800	-600	-1	-1	-1	-1	4	-800	-600	-1	-1	-1	-1	4
33859	1684	-800	-600	-1	-1	-1	-1	4	-800	-600	-1	-1	-1	-1	4
33878	1685	-800	-600	-1	-1	-1	-1	4	-800	-600	-1	-1	-1	-1	4
33918	1686	-800	-600	0,544	0,432	-1	-1	4	-800	-600	0,338	0,475	-1	-1	4
33958	1687	-800	-600	-1	-1	-1	-1	4	-800	-600	-1	-1	-1	-1	4
33978	1688	-800	-600	-1	-1	-1	-1	4	-800	-600	-1	-1	-1	-1	4
34018	1689	-800	-600	-1	-1	-1	-1	4	-800	-600	-1	-1	-1	-1	4
34058	1690	-800	-600	-1	-1	-1	-1	4	-800	-600	-1	-1	-1	-1	4
34098	1691	-800	-600	0,545	0,433	-1	-1	4	-800	-600	0,338	0,475	-1	-1	4
34138	1692	-800	-600	-1	-1	-1	-1	4	-800	-600	-1	-1	-1	-1	4
34158	1693	305	394	0,547	0,436	626,111	3,026	0	-800	-600	0,547	0,436	-1	-1	4	77	305	392
34178	1694	307	393	0,547	0,436	626,111	3,065	0	316	400	0,342	0,477	613,082	3,112	0	77	305	392
34197	1695	311	388	0,547	0,437	626,111	2,983	0	318	403	0,341	0,477	613,082	3,267	0	77	305	392
34217	1696	314	385	0,548	0,436	626,733	2,984	0	317	399	0,341	0,476	617,98	3,292	0	77	305	392
34237	1697	295	391	0,548	0,437	626,733	3,064	0	301	400	0,342	0,477	617,98	3,19	0	77	305	392
34257	1698	294	398	0,548	0,437	626,733	3,067	0	303	394	0,342	0,476	617,98	3,192	0	77	305	392
34277	1699	315	396	0,548	0,437	626,733	3,071	0	304	403	0,342	0,477	617,98	3,24	0	77	305	392
34297	1700	297	376	0,548	0,437	626,733	3,103	0	308	395	0,341	0,477	617,98	3,195	0	77	305	392
34317	1701	302	380	0,548	0,437	625,252	3,102	0	309	396	0,341	0,476	620,785	3,227	0	77	305	392
34337	1702	299	388	0,548	0,437	625,252	3,037	0	-800	-600	0,548	0,437	-1	-1	4	77	305	392
34357	1703	298	395	0,548	0,437	625,252	3,141	0	299	397	0,341	0,477	620,785	3,191	0	77	305	392
34377	1704	302	399	0,548	0,437	625,252	3,048	0	305	386	0,341	0,477	620,785	3,251	0	77	305	392
34397	1705	305	393	0,548	0,437	625,252	3,04	0	305	385	0,341	0,477	620,785	3,217	0	77	305	392
34417	1706	306	394	0,548	0,436	624,143	3,063	0	306	385	0,341	0,476	619,052	3,237	0	77	305	392
34437	1707	316	399	0,548	0,436	624,143	3,002	0	309	385	0,341	0,476	619,052	3,177	0	77	305	392
34456	1708	388	262	0,546	0,435	624,143	2,928	0	411	231	0,34	0,474	619,052	3,164	0
34476	1709	475	182	0,544	0,434	624,143	3,041	0	488	150	0,339	0,474	619,052	3,084	0	78	473	166
34496	1710	470	170	0,544	0,434	624,143	2,993	0	483	153	0,338	0,474	619,052	3,054	0	78	473	166
34516	1711	465	155	0,544	0,433	626,04	2,992	0	476	168	0,338	0,474	610,972	2,987	0	78	473	166
34536	1712	480	156	0,544	0,434	626,04	2,948	0	486	164	0,338	0,474	610,972	3,06	0	78	473	166
34556	1713	466	160	0,544	0,434	626,04	2,881	0	476	161	0,337	0,474	610,972	3,032	0	78	473	166
34576	1714	465	170	0,544	0,434	626,04	2,941	0	486	176	0,337	0,474	610,972	3,053	0	78	473	166
34596	1715	466	171	0,544	0,434	626,04	2,988	0	477	166	0,337	0,474	610,972	3,054	0	78	473	166
34616	1716	465	177	0,544	0,434	623,406	2,96	0	480	172	0,337	0,474	608,828	3,044	0	78	473	166
34636	1717	465	167	0,544	0,434	623,406	2,994	0	475	172	0,337	0,475	608,828	3,061	0	78	473	166
34656	1718	466	183	0,544	0,434	623,406	3,037	0	472	164	0,337	0,475	608,828	3,074	0	78	473	166
34676	1719	468	182	0,544	0,435	623,406	3,032	0	478	168	0,337	0,475	608,828	3,146	0	78	473	166
34696	1720	471	162	0,544	0,435	623,406	3,026	0	475	160	0,337	0,475	608,828	3,078	0	78	473	166
34716	1721	473	167	0,544	0,434	625,301	3,029	0	475	157	0,337	0,475	610,911	3,113	0	78	473	166
34736	1722	448	249	0,544	0,436	625,301	2,918	0	460	230	0,338	0,476	610,911	3,072	0
34756	1723	405	326	0,544	0,437	625,301	2,982	0	407	332	0,339	0,477	610,911	3,009	0	79	400	332
34775	1724	402	341	0,545	0,437	625,301	2,95	0	406	338	0,339	0,477	610,911	3,058	0	79	400	332
34795	1725	398	324	0,545	0,437	625,301	3,019	0	401	342	0,339	0,477	610,911	2,993	0	79	400	332
34815	1726	395	327	0,545	0,437	626,445	3,026	0	400	339	0,338	0,477	618,987	3,042	0	79	400	332
34835	1727	411	330	0,545	0,437	626,445	2,996	0	401	339	0,338	0,477	618,987	3,077	0	79	400	332
34855	1728	415	349	0,545	0,437	626,445	2,929	0	399	327	0,338	0,477	618,987	3,06	0	79	400	332
34875	1729	406	355	0,545	0,437	626,445	3,029	0	402	317	0,338	0,477	618,987	3,069	0	79	400	332
34895	1730	394	331	0,545	0,437	626,445	2,941	0	405	323	0,338	0,477	618,987	3,06	0	79	400	332
34915	1731	392	343	0,545	0,436	624,764	2,97	0	405	319	0,338	0,477	618,749	3,062	0	79	400	332
34935	1732	406	342	0,545	0,437	624,764	2,873	0	399	322	0,338	0,477	618,749	3,064	0	79	400	332
34955	1733	397	328	0,545	0,437	624,764	2,955	0	393	326	0,338	0,477	618,749	3,151	0	79	400	332
34975	1734	400	326	0,545	0,437	624,764	3,017	0	399	328	0,338	0,477	618,749	3,048	0	79	400	332
34995	1735	400	337	0,545	0,437	624,764	3	0	391	330	0,338	0,477	618,749	3,138	0	79	400	332
35015	1736	399	329	0,545	0,436	624,76	2,983	0	392	332	0,338	0,477	618,492	3,098	0	79	400	332
35035	1737	400	338	0,545	0,437	624,76	2,967	0	392	337	0,338	0,477	618,492	3,148	0	79	400	332
35055	1738	396	336	0,545	0,437	624,76	2,966	0	391	329	0,338	0,477	618,492	3,104	0	79	400	332
35074	1739	393	333	0,545	0,437	624,76	2,926	0	401	334	0,338	0,477	618,492	3,183	0	79	400	332
35094	1740	403	331	0,545	0,437	624,76	2,908	0	409	321	0,339	0,477	618,492	3,095	0	79	400	332
35114	1741	400	328	0,545	0,437	625,779	2,894	0	412	322	0,339	0,477	616,699	3,11	0	79	400	332
35134	1742	384	360	0,546	0,437	625,779	2,963	0	376	357	0,339	0,477	616,699	3,083	0	80	381	353
35154	1743	382	365	0,546	0,437	625,779	2,893	0	371	360	0,339	0,477	616,699	3,13	0	80	381	353
35174	1744	397	379	0,546	0,437	625,779	2,973	0	376	361	0,339	0,477	616,699	3,121	0	80	381	353
35194	1745	391	368	0,546	0,437	625,779	2,954	0	374	362	0,339	0,478	616,699	3,166	0	80	381	353
35214	1746	395	373	0,545	0,437	626,333	2,94	0	373	363	0,339	0,477	616,583	3,174	0	80	381	353
35234	1747	383	357	0,545	0,437	626,333	3,016	0	-800	-600	0,545	0,437	-1	-1	4	80	381	353
35254	1748	382	337	0,545	0,437	626,333	3,028	0	377	348	0,339	0,478	616,583	3,221	0	80	381	353
35274	1749	392	344	0,545	0,437	626,333	2,955	0	380	345	0,339	0,478	616,583	3,241	0	80	381	353
35294	1750	384	344	0,545	0,437	626,333	2,994	0	384	341	0,339	0,478	616,583	3,275	0	80	381	353
35314	1751	386	344	0,545	0,437	626,097	2,978	0	387	337	0,339	0,477	616,287	3,298	0	80	381	353
35334	1752	401	363	0,545	0,437	626,097	3,04	0	-800	-600	0,545	0,437	-1	-1	4	80	381	353
35354	1753	392	339	0,546	0,437	626,097	3,079	0	374	352	0,339	0,478	616,287	3,264	0	80	381	353
35373	1754	383	352	0,546	0,437	626,097	3,043	0	379	358	0,339	0,478	616,287	3,247	0	80	381	353
35393	1755	386	347	0,545	0,437	626,097	3,069	0	379	355	0,339	0,478	616,287	3,177	0	80	381	353
35413	1756	381	353	0,545	0,436	625,932	3,053	0	379	358	0,339	0,477	617,113	3,146	0	80	381	353
35433	1757	389	334	0,546	0,437	625,932	3,04	0	374	357	0,339	0,478	617,113	3,194	0	80	381	353
35453	1758	395	353	0,546	0,437	625,932	2,982	0	379	354	0,339	0,478	617,113	3,25	0	80	381	353
35473	1759	387	353	0,546	0,437	625,932	2,981	0	371	345	0,339	0,478	617,113	3,177	0	80	381	353
35493	1760	369	334	0,546	0,437	625,932	2,947	0	376	355	0,339	0,478	617,113	3,194	0	80	381	353
35513	1761	369	343	0,546	0,436	626,197	2,936	0	376	352	0,339	0,477	616,941	3,203	0	80	381	353
35533	1762	393	346	0,546	0,436	626,197	2,93	0	370	354	0,339	0,477	616,941	3,117	0	80	381	353
35553	1763	367	355	0,546	0,436	626,197	2,847	0	378	355	0,339	0,478	616,941	3,084	0	80	381	353
35573	1764	-800	-600	0,339	0,478	-1	-1	4	372	357	0,339	0,478	616,941	3,118	0	80	381	353
35593	1765	380	362	0,545	0,436	626,197	2,857	0	380	356	0,339	0,478	616,941	3,127	0	80	381	353
35613	1766	380	362	0,545	0,436	626,541	2,859	0	379	355	0,339	0,477	617,433	3,123	0	80	381	353
35633	1767	381	334	0,545	0,436	626,541	2,872	0	378	364	0,339	0,478	617,433	3,132	0	80	381	353
35652	1768	391	357	0,545	0,436	626,541	2,929	0	383	340	0,339	0,478	617,433	3,107	0	80	381	353
35673	1769	423	364	0,544	0,436	626,541	2,824	0	429	341	0,338	0,478	617,433	3,098	0
35692	1770	508	348	0,543	0,437	626,541	2,903	0	506	356	0,337	0,478	617,433	3,099	0
35712	1771	532	347	0,543	0,436	627,312	2,912	0	529	346	0,337	0,478	614,519	3,085	0
35732	1772	532	333	0,543	0,437	627,312	2,916	0	-800	-600	0,543	0,437	-1	-1	4
35752	1773	541	357	0,543	0,437	627,312	2,895	0	528	370	0,336	0,478	614,519	3,067	0	81	533	351
35772	1774	542	342	0,543	0,437	627,312	2,924	0	526	360	0,336	0,478	614,519	3,069	0	81	533	351
35792	1775	539	352	0,543	0,437	627,312	2,934	0	536	352	0,336	0,478	614,519	2,992	0	81	533	351
35812	1776	538	346	0,543	0,437	626,268	2,927	0	539	343	0,336	0,478	616,086	2,975	0	81	533	351
35832	1777	535	379	0,543	0,437	626,268	2,979	0	533	343	0,336	0,479	616,086	2,989	0	81	533	351
35852	1778	532	353	0,543	0,437	626,268	2,893	0	532	355	0,336	0,479	616,086	2,936	0	81	533	351
35872	1779	525	354	0,543	0,437	626,268	2,918	0	531	353	0,336	0,479	616,086	3,049	0	81	533	351
35892	1780	522	365	0,543	0,437	626,268	2,975	0	531	367	0,336	0,478	616,086	3,024	0	81	533	351
35912	1781	518	350	0,543	0,436	627,26	2,942	0	530	372	0,336	0,478	613,868	3,018	0	81	533	351
35932	1782	542	340	0,543	0,437	627,26	2,902	0	-800	-600	0,543	0,437	-1	-1	4	81	533	351
35952	1783	557	347	0,543	0,437	627,26	2,833	0	528	351	0,336	0,479	613,868	3,034	0	81	533	351
35971	1784	547	338	0,543	0,437	627,26	2,945	0	-800	-600	0,543	0,437	-1	-1	4	81	533	351
35991	1785	535	367	0,543	0,437	627,26	2,895	0	534	357	0,336	0,479	613,868	2,964	0	81	533	351
36011	1786	540	371	0,543	0,436	627,36	2,888	0	535	355	0,336	0,478	616,457	2,976	0	81	533	351
36031	1787	523	337	0,543	0,437	627,36	2,884	0	-800	-600	0,543	0,437	-1	-1	4	81	533	351
36051	1788	521	358	0,543	0,437	627,36	2,907	0	527	347	0,336	0,479	616,457	3,039	0	81	533	351
36071	1789	534	350	0,543	0,437	627,36	2,844	0	524	364	0,336	0,479	616,457	3,047	0	81	533	351
36091	1790	536	348	0,543	0,437	627,36	2,934	0	-800	-600	0,543	0,437	-1	-1	4	81	533	351
36111	1791	539	346	0,543	0,436	627,224	2,921	0	-800	-600	0,336	0,479	-1	-1	4	81	533	351
36131	1792	-800	-600	-1	-1	-1	-1	4	-800	-600	-1	-1	-1	-1	4
36151	1793	-800	-600	-1	-1	-1	-1	4	-800	-600	-1	-1	-1	-1	4
36171	1794	-800	-600	-1	-1	-1	-1	4	-800	-600	-1	-1	-1	-1	4
36191	1795	-800	-600	-1	-1	-1	-1	4	-800	-600	-1	-1	-1	-1	4
36211	1796	-800	-600	0,543	0,437	-1	-1	4	-800	-600	0,336	0,479	-1	-1	4
36231	1797	550	379	0,543	0,437	627,153	2,993	0	-800	-600	0,543	0,437	-1	-1	4	82	543	371
36250	1798	541	378	0,543	0,437	627,153	2,97	0	540	378	0,336	0,479	614,67	3,108	0	82	543	371
36271	1799	552	379	0,543	0,437	627,153	3,203	0	541	373	0,336	0,479	614,67	3,148	0	82	543	371
36290	1800	551	370	0,543	0,437	627,153	3,071	0	542	373	0,336	0,479	614,67	3,158	0	82	543	371
36310	1801	548	370	0,543	0,437	626,738	3,122	0	542	375	0,336	0,479	613,06	3,161	0	82	543	371
36330	1802	548	369	0,543	0,437	626,738	3,092	0	-800	-600	0,543	0,437	-1	-1	4	82	543	371
36351	1803	550	374	0,543	0,437	626,738	3,084	0	539	381	0,336	0,479	613,06	3,144	0	82	543	371
36370	1804	556	380	0,543	0,437	626,738	3,076	0	534	372	0,336	0,479	613,06	3,13	0	82	543	371
36391	1805	547	376	0,543	0,437	626,738	3,18	0	547	376	0,336	0,479	613,06	3,194	0	82	543	371
36410	1806	549	380	0,543	0,437	626,35	3,179	0	549	372	0,336	0,479	613,216	3,207	0	82	543	371
36431	1807	543	379	0,543	0,437	626,35	3,107	0	545	375	0,336	0,479	613,216	3,19	0	82	543	371
36450	1808	546	371	0,543	0,437	626,35	3,134	0	538	379	0,336	0,479	613,216	3,201	0	82	543	371
36472	1809	547	368	0,543	0,437	626,35	3,173	0	540	377	0,336	0,479	613,216	3,196	0	82	543	371
36490	1810	543	371	0,542	0,437	626,35	3,108	0	540	380	0,336	0,479	613,216	3,207	0	82	543	371
36510	1811	545	369	0,542	0,437	626,926	3,134	0	541	378	0,336	0,479	614,775	3,216	0	82	543	371
36530	1812	542	377	0,542	0,437	626,926	3,105	0	542	371	0,336	0,48	614,775	3,207	0	82	543	371
36552	1813	548	368	0,542	0,437	626,926	3,098	0	538	366	0,336	0,48	614,775	3,19	0	82	543	371
36569	1814	545	376	0,542	0,437	626,926	3,111	0	542	370	0,336	0,48	614,775	3,184	0	82	543	371
36591	1815	536	382	0,542	0,438	626,926	3,13	0	547	366	0,336	0,48	614,775	3,169	0	82	543	371
36609	1816	538	380	0,542	0,437	626,893	3,131	0	547	366	0,336	0,479	616,262	3,167	0	82	543	371
36631	1817	544	359	0,542	0,438	626,893	3,153	0	-800	-600	0,542	0,438	-1	-1	4	82	543	371
36649	1818	539	360	0,542	0,438	626,893	3,085	0	542	372	0,336	0,48	616,262	3,166	0	82	543	371
36671	1819	546	354	0,542	0,438	626,893	3,066	0	544	362	0,336	0,48	616,262	3,204	0	82	543	371
36689	1820	539	367	0,542	0,438	626,893	3,074	0	543	369	0,336	0,48	616,262	3,179	0	82	543	371
36709	1821	542	367	0,542	0,437	626,737	3,064	0	543	365	0,336	0,479	615,646	3,192	0	82	543	371
36729	1822	542	366	0,542	0,438	626,737	3,083	0	535	369	0,336	0,48	615,646	3,149	0	82	543	371
36749	1823	540	377	0,542	0,437	626,737	3,16	0	542	364	0,336	0,48	615,646	3,19	0	82	543	371
36769	1824	548	371	0,542	0,437	626,737	3,027	0	540	374	0,336	0,48	615,646	3,176	0	82	543	371
36789	1825	545	362	0,542	0,437	626,737	3,082	0	544	366	0,336	0,48	615,646	3,138	0	82	543	371
36809	1826	547	366	0,542	0,437	626,98	3,088	0	545	370	0,336	0,479	615,289	3,152	0	82	543	371
36828	1827	544	365	0,542	0,437	626,98	2,965	0	-800	-600	0,542	0,437	-1	-1	4	82	543	371
36848	1828	541	214	0,541	0,435	626,98	2,947	0	565	206	0,336	0,478	615,289	3,069	0
36868	1829	542	115	0,541	0,434	626,98	3,073	0	579	106	0,336	0,477	615,289	3,195	0
36888	1830	547	83	0,542	0,434	626,98	2,943	0	565	83	0,337	0,476	615,289	3,117	0
36908	1831	547	68	0,542	0,433	618,25	2,944	0	563	78	0,337	0,476	605,413	3,126	0
36928	1832	545	112	0,543	0,433	618,25	2,92	0	550	93	0,337	0,476	605,413	3,017	0	83	550	89
36948	1833	550	107	0,543	0,433	618,25	2,908	0	558	85	0,337	0,476	605,413	3,007	0	83	550	89
36968	1834	549	90	0,543	0,433	618,25	2,866	0	562	95	0,337	0,476	605,413	2,965	0	83	550	89
36988	1835	539	75	0,543	0,433	618,25	2,806	0	557	94	0,337	0,476	605,413	2,958	0	83	550	89
37008	1836	541	62	0,544	0,432	619,675	2,787	0	559	92	0,337	0,475	606,079	2,954	0	83	550	89
37028	1837	536	89	0,544	0,433	619,675	2,848	0	548	88	0,337	0,475	606,079	2,972	0	83	550	89
37048	1838	537	94	0,544	0,432	619,675	2,89	0	555	94	0,337	0,476	606,079	3,022	0	83	550	89
37068	1839	557	89	0,544	0,433	619,675	2,862	0	567	87	0,337	0,476	606,079	3,061	0	83	550	89
37088	1840	550	85	0,544	0,433	619,675	2,886	0	556	85	0,337	0,476	606,079	2,988	0	83	550	89
37108	1841	556	85	0,544	0,432	620,06	2,878	0	560	88	0,337	0,476	605,023	3,019	0	83	550	89
37128	1842	536	105	0,544	0,433	620,06	2,751	0	545	102	0,338	0,476	605,023	2,961	0	83	550	89
37147	1843	401	253	0,545	0,434	620,06	2,884	0	410	231	0,34	0,477	605,023	2,963	0
37167	1844	376	353	0,545	0,435	620,06	2,889	0	367	341	0,341	0,478	605,023	2,99	0	84	370	345
37187	1845	374	353	0,546	0,435	620,06	2,86	0	359	357	0,34	0,478	605,023	2,955	0	84	370	345
37207	1846	371	348	0,546	0,435	624,993	2,876	0	351	361	0,34	0,478	618,256	3,025	0	84	370	345
37227	1847	375	348	0,546	0,435	624,993	2,844	0	359	338	0,34	0,478	618,256	3,038	0	84	370	345
37247	1848	367	353	0,546	0,435	624,993	2,877	0	358	345	0,34	0,478	618,256	3,006	0	84	370	345
37267	1849	367	349	0,546	0,435	624,993	2,916	0	366	341	0,34	0,478	618,256	3,008	0	84	370	345
37287	1850	359	339	0,546	0,435	624,993	2,855	0	361	352	0,34	0,478	618,256	3,013	0	84	370	345
37307	1851	356	339	0,546	0,434	624,961	2,881	0	363	354	0,34	0,478	617,041	3,009	0	84	370	345
37327	1852	367	344	0,546	0,435	624,961	2,915	0	362	351	0,34	0,478	617,041	3,026	0	84	370	345
37347	1853	359	350	0,546	0,435	624,961	2,843	0	373	337	0,34	0,479	617,041	3,051	0	84	370	345
37367	1854	374	354	0,546	0,435	624,961	2,884	0	371	335	0,34	0,479	617,041	3,05	0	84	370	345
37387	1855	362	343	0,547	0,435	624,961	2,955	0	371	334	0,34	0,479	617,041	3,094	0	84	370	345
37407	1856	368	347	0,547	0,434	625,056	2,933	0	370	331	0,34	0,478	618,252	3,114	0	84	370	345
37427	1857	361	339	0,547	0,435	625,056	2,957	0	367	344	0,34	0,478	618,252	3,087	0	84	370	345
37446	1858	369	343	0,547	0,435	625,056	2,946	0	365	351	0,34	0,478	618,252	3,039	0	84	370	345
37466	1859	374	341	0,547	0,435	625,056	2,887	0	362	356	0,34	0,478	618,252	3,042	0	84	370	345
37486	1860	369	333	0,547	0,435	625,056	2,987	0	367	344	0,34	0,478	618,252	2,999	0	84	370	345
37506	1861	370	333	0,547	0,434	625,855	2,973	0	365	350	0,34	0,478	617,046	2,98	0	84	370	345
37526	1862	370	339	0,547	0,435	625,855	2,969	0	356	336	0,34	0,479	617,046	3,071	0	84	370	345
37546	1863	356	342	0,547	0,435	625,855	2,968	0	359	352	0,34	0,479	617,046	3,094	0	84	370	345
37566	1864	361	348	0,547	0,435	625,855	3,049	0	354	344	0,34	0,479	617,046	3,047	0	84	370	345
37586	1865	365	347	0,547	0,435	625,855	3,017	0	359	344	0,34	0,479	617,046	3,151	0	84	370	345
37606	1866	360	347	0,547	0,435	623,788	3,031	0	356	343	0,34	0,478	618,154	3,162	0	84	370	345
37626	1867	370	354	0,547	0,435	623,788	3,049	0	347	346	0,34	0,479	618,154	3,179	0	84	370	345
37646	1868	371	352	0,547	0,435	623,788	3,054	0	363	340	0,34	0,479	618,154	3,155	0	84	370	345
37666	1869	369	352	0,547	0,435	623,788	3,044	0	365	348	0,34	0,479	618,154	3,179	0	84	370	345
37686	1870	367	363	0,547	0,435	623,788	3,09	0	357	346	0,34	0,479	618,154	3,192	0	84	370	345
37706	1871	366	362	0,547	0,435	624,155	3,095	0	356	343	0,34	0,479	620,22	3,198	0	84	370	345
37726	1872	366	339	0,547	0,435	624,155	3,146	0	374	342	0,341	0,479	620,22	3,19	0	84	370	345
37745	1873	367	352	0,547	0,435	624,155	3,126	0	371	333	0,341	0,479	620,22	3,298	0	84	370	345
37765	1874	368	360	0,547	0,435	624,155	3,111	0	362	335	0,341	0,479	620,22	3,236	0	84	370	345
37785	1875	367	342	0,547	0,436	624,155	3,132	0	368	344	0,341	0,48	620,22	3,335	0	84	370	345
37805	1876	367	349	0,547	0,435	625,756	3,137	0	364	340	0,341	0,479	620,483	3,328	0	84	370	345
37825	1877	372	346	0,547	0,436	625,756	3,098	0	-800	-600	0,547	0,436	-1	-1	4	84	370	345
37845	1878	373	344	0,547	0,436	625,756	3,097	0	360	346	0,34	0,48	620,483	3,271	0	84	370	345
37865	1879	372	351	0,547	0,436	625,756	3,116	0	361	343	0,34	0,48	620,483	3,3	0	84	370	345
37885	1880	373	344	0,547	0,436	625,756	3,061	0	355	346	0,34	0,48	620,483	3,199	0	84	370	345
37905	1881	373	347	0,547	0,436	625,114	3,059	0	353	347	0,34	0,48	618,532	3,175	0	84	370	345
37925	1882	371	351	0,547	0,436	625,114	3,035	0	359	338	0,34	0,48	618,532	3,245	0	84	370	345
37945	1883	364	344	0,547	0,436	625,114	3,097	0	356	339	0,34	0,48	618,532	3,181	0	84	370	345
37965	1884	369	352	0,547	0,436	625,114	3,068	0	361	359	0,34	0,48	618,532	3,242	0	84	370	345
37985	1885	367	358	0,547	0,436	625,114	3,001	0	360	349	0,34	0,48	618,532	3,168	0	84	370	345
38005	1886	365	357	0,547	0,436	624,342	3,018	0	360	357	0,34	0,48	617,756	3,18	0	84	370	345
38025	1887	370	353	0,547	0,436	624,342	2,935	0	-800	-600	0,547	0,436	-1	-1	4	84	370	345
38045	1888	380	349	0,546	0,436	624,342	2,964	0	377	357	0,34	0,48	617,756	3,091	0	84	370	345
38064	1889	386	360	0,546	0,436	624,342	2,959	0	383	360	0,34	0,48	617,756	3,095	0	84	370	345
38084	1890	386	333	0,546	0,436	624,342	2,978	0	372	342	0,34	0,48	617,756	3,04	0	84	370	345
38104	1891	387	330	0,546	0,436	626,672	2,991	0	373	340	0,34	0,48	616,453	3,018	0	84	370	345
38124	1892	385	343	0,546	0,436	626,672	2,935	0	376	352	0,34	0,481	616,453	3,021	0	84	370	345
38144	1893	381	356	0,546	0,436	626,672	2,91	0	375	337	0,34	0,481	616,453	3,046	0	84	370	345
38164	1894	383	342	0,546	0,436	626,672	2,998	0	380	351	0,34	0,481	616,453	3,051	0	84	370	345
38184	1895	377	354	0,546	0,436	626,672	2,927	0	372	342	0,34	0,48	616,453	2,994	0	84	370	345
38204	1896	377	350	0,547	0,436	625,553	2,931	0	372	347	0,34	0,48	618,035	3,013	0	84	370	345
38224	1897	388	355	0,547	0,436	625,553	2,853	0	368	348	0,34	0,48	618,035	3,006	0	84	370	345
38244	1898	386	340	0,547	0,436	625,553	2,879	0	370	336	0,34	0,48	618,035	3,071	0	84	370	345
38264	1899	371	339	0,547	0,436	625,553	2,892	0	376	344	0,34	0,48	618,035	3,1	0	84	370	345
38284	1900	382	338	0,547	0,436	625,553	2,903	0	368	342	0,34	0,48	618,035	3,088	0	84	370	345
38304	1901	376	336	0,547	0,436	626,386	2,919	0	370	335	0,34	0,48	619,77	3,112	0	84	370	345
38324	1902	385	357	0,547	0,436	626,386	2,856	0	375	335	0,341	0,48	619,77	3,067	0	84	370	345
38343	1903	382	348	0,547	0,436	626,386	2,919	0	375	340	0,341	0,48	619,77	3,009	0	84	370	345
38363	1904	387	356	0,547	0,436	626,386	2,867	0	376	342	0,341	0,48	619,77	3,106	0	84	370	345
38383	1905	381	341	0,547	0,436	626,386	2,908	0	376	335	0,341	0,48	619,77	3,071	0	84	370	345
38403	1906	383	342	0,547	0,436	626,147	2,886	0	376	338	0,341	0,479	619,713	3,066	0	84	370	345
38423	1907	369	338	0,547	0,436	626,147	2,841	0	387	340	0,341	0,479	619,713	3,039	0	84	370	345
38443	1908	376	331	0,547	0,436	626,147	2,878	0	377	344	0,341	0,479	619,713	3,061	0	84	370	345
38463	1909	383	335	0,547	0,436	626,147	2,867	0	377	344	0,341	0,479	619,713	3,12	0	84	370	345
38483	1910	385	340	0,547	0,436	626,147	2,951	0	369	338	0,34	0,479	619,713	3,062	0	84	370	345
38503	1911	387	338	0,547	0,436	625,594	2,973	0	366	341	0,34	0,479	618,402	3,075	0	84	370	345
38523	1912	391	353	0,547	0,436	625,594	2,888	0	371	344	0,34	0,479	618,402	3,065	0	84	370	345
38543	1913	381	338	0,547	0,436	625,594	2,908	0	375	346	0,34	0,479	618,402	3,097	0	84	370	345
38563	1914	384	351	0,547	0,436	625,594	2,905	0	374	345	0,34	0,479	618,402	3,088	0	84	370	345
38583	1915	388	346	0,547	0,436	625,594	2,971	0	369	353	0,341	0,479	618,402	3,117	0	84	370	345
38603	1916	384	343	0,547	0,436	624,359	2,981	0	371	353	0,341	0,479	619,259	3,125	0	84	370	345
38623	1917	384	340	0,547	0,436	624,359	2,979	0	382	337	0,341	0,479	619,259	3,113	0	84	370	345
38642	1918	379	346	0,547	0,436	624,359	2,975	0	384	338	0,341	0,479	619,259	3,119	0	84	370	345
38662	1919	377	359	0,547	0,436	624,359	2,958	0	375	343	0,341	0,479	619,259	3,184	0	84	370	345
38682	1920	376	351	0,547	0,436	624,359	2,979	0	382	332	0,341	0,479	619,259	3,112	0	84	370	345
38702	1921	375	356	0,547	0,435	625,538	2,978	0	381	333	0,341	0,478	619,622	3,133	0	84	370	345
38722	1922	374	334	0,547	0,436	625,538	3,062	0	-800	-600	0,547	0,436	-1	-1	4	84	370	345
38742	1923	344	338	0,548	0,436	625,538	3,11	0	339	338	0,341	0,479	619,622	3,242	0
38762	1924	234	324	0,549	0,436	625,538	3,067	0	243	331	0,343	0,479	619,622	3,193	0
38782	1925	191	315	0,549	0,436	625,538	3,04	0	191	328	0,344	0,478	619,622	3,276	0
38802	1926	149	313	0,55	0,435	623,655	3,043	0	139	326	0,344	0,478	617,531	3,26	0
38822	1927	187	303	0,55	0,436	623,655	3,117	0	-800	-600	0,55	0,436	-1	-1	4	85	182	322
38842	1928	182	314	0,55	0,436	623,655	3,05	0	182	319	0,344	0,478	617,531	3,222	0	85	182	322
38862	1929	174	318	0,55	0,436	623,655	3,123	0	190	318	0,344	0,478	617,531	3,283	0	85	182	322
38882	1930	183	327	0,55	0,436	623,655	3,099	0	189	318	0,344	0,478	617,531	3,336	0	85	182	322
38902	1931	183	335	0,55	0,435	621,042	3,07	0	187	315	0,344	0,478	619,017	3,397	0	85	182	322
38922	1932	182	316	0,55	0,436	621,042	3,125	0	182	322	0,344	0,478	619,017	3,277	0	85	182	322
38942	1933	180	312	0,55	0,436	621,042	3,011	0	181	321	0,344	0,478	619,017	3,272	0	85	182	322
38961	1934	185	321	0,55	0,436	621,042	3,08	0	181	330	0,344	0,478	619,017	3,278	0	85	182	322
38981	1935	191	318	0,55	0,436	621,042	3,178	0	184	325	0,344	0,478	619,017	3,258	0	85	182	322
39001	1936	192	318	0,55	0,435	620,96	3,143	0	185	329	0,344	0,478	617,251	3,247	0	85	182	322
39021	1937	183	322	0,55	0,436	620,96	3,096	0	-800	-600	0,55	0,436	-1	-1	4	85	182	322
39041	1938	182	315	0,55	0,436	620,96	3,075	0	174	326	0,344	0,478	617,251	3,213	0	85	182	322
39061	1939	167	335	0,551	0,436	620,96	3,026	0	163	338	0,344	0,478	617,251	3,157	0	85	182	322
39081	1940	167	376	0,551	0,436	620,96	3,071	0	162	364	0,345	0,479	617,251	3,225	0	86	151	357
39101	1941	165	380	0,55	0,436	623,727	3,067	0	163	382	0,344	0,478	616,32	3,206	0	86	151	357
39121	1942	156	355	0,55	0,436	623,727	2,992	0	164	350	0,344	0,479	616,32	3,103	0	86	151	357
39141	1943	139	357	0,551	0,436	623,727	3,024	0	160	356	0,344	0,479	616,32	3,177	0	86	151	357
39161	1944	156	358	0,551	0,436	623,727	3,109	0	150	359	0,344	0,479	616,32	3,198	0	86	151	357
39181	1945	149	359	0,551	0,436	623,727	2,996	0	-800	-600	0,551	0,436	-1	-1	4	86	151	357
39201	1946	146	362	0,551	0,436	621,602	3,023	0	-800	-600	0,344	0,478	-1	-1	4	86	151	357
39221	1947	143	349	0,551	0,436	621,602	3,124	0	-800	-600	0,551	0,436	-1	-1	4	86	151	357
39240	1948	145	371	0,551	0,436	621,602	3,05	0	158	356	0,344	0,479	616,895	3,265	0	86	151	357
39260	1949	143	366	0,551	0,436	621,602	3,063	0	153	360	0,344	0,479	616,895	3,239	0	86	151	357
39280	1950	145	362	0,551	0,436	621,602	3,124	0	152	346	0,344	0,479	616,895	3,205	0	86	151	357
39300	1951	142	370	0,55	0,436	623,36	3,099	0	149	342	0,344	0,479	618,777	3,185	0	86	151	357
39320	1952	157	355	0,551	0,437	623,36	3,021	0	166	366	0,344	0,479	618,777	3,328	0	86	151	357
39340	1953	145	354	0,551	0,437	623,36	3,023	0	171	366	0,344	0,479	618,777	3,319	0	86	151	357
39360	1954	132	348	0,551	0,437	623,36	3,084	0	153	351	0,345	0,479	618,777	3,242	0	86	151	357
39380	1955	159	355	0,551	0,437	623,36	3,026	0	-800	-600	0,551	0,437	-1	-1	4	86	151	357
39400	1956	155	358	0,551	0,436	618,09	3,023	0	-800	-600	0,345	0,479	-1	-1	4	86	151	357
39420	1957	134	369	0,551	0,437	618,09	2,926	0	-800	-600	0,551	0,437	-1	-1	4	86	151	357
39440	1958	152	359	0,551	0,437	618,09	2,963	0	150	364	0,345	0,479	618,441	3,138	0	86	151	357
39460	1959	160	366	0,551	0,437	618,09	3,046	0	141	353	0,345	0,479	618,441	3,16	0	86	151	357
39480	1960	148	343	0,551	0,437	618,09	2,931	0	137	345	0,345	0,479	618,441	3,162	0	86	151	357
39500	1961	148	339	0,551	0,436	619,572	2,977	0	134	338	0,345	0,478	617,645	3,159	0	86	151	357
39519	1962	150	350	0,551	0,436	619,572	2,966	0	161	371	0,345	0,478	617,645	3,224	0	86	151	357
39539	1963	175	363	0,551	0,436	619,572	2,932	0	171	366	0,345	0,478	617,645	3,228	0	86	151	357
39559	1964	139	352	0,551	0,436	619,572	2,949	0	154	353	0,345	0,478	617,645	3,103	0	86	151	357
39579	1965	163	335	0,551	0,436	619,572	2,867	0	181	337	0,345	0,478	617,645	3,198	0
39599	1966	167	336	0,55	0,434	621,183	2,858	0	181	333	0,345	0,476	613,551	3,146	0
39619	1967	211	134	0,55	0,434	621,183	2,909	0	204	125	0,345	0,476	613,551	3,076	0	87	206	117
39639	1968	215	118	0,55	0,434	621,183	2,91	0	210	124	0,345	0,476	613,551	3,074	0	87	206	117
39659	1969	195	130	0,55	0,434	621,183	2,826	0	-800	-600	0,55	0,434	-1	-1	4	87	206	117
39679	1970	179	119	0,55	0,434	621,183	2,766	0	208	112	0,345	0,476	613,551	2,998	0	87	206	117
39699	1971	176	129	0,55	0,434	618,158	2,721	0	207	108	0,345	0,476	616,207	3,01	0	87	206	117
39719	1972	-800	-600	0,345	0,476	-1	-1	4	201	109	0,345	0,476	616,207	3,054	0	87	206	117
39739	1973	-800	-600	0,344	0,476	-1	-1	4	212	118	0,344	0,476	616,207	2,967	0	87	206	117
39759	1974	209	133	0,55	0,434	618,158	2,783	0	214	111	0,344	0,476	616,207	3,015	0	87	206	117
39779	1975	-800	-600	0,344	0,476	-1	-1	4	207	118	0,344	0,476	616,207	2,93	0	87	206	117
39799	1976	-800	-600	0,55	0,434	-1	-1	4	207	118	0,344	0,476	615,171	2,929	0	87	206	117
39819	1977	-800	-600	0,344	0,476	-1	-1	4	225	117	0,344	0,476	615,171	2,998	0	87	206	117
39839	1978	-800	-600	0,344	0,476	-1	-1	4	213	129	0,344	0,476	615,171	2,939	0	87	206	117
39858	1979	-800	-600	0,344	0,476	-1	-1	4	210	116	0,344	0,476	615,171	3,024	0	87	206	117
39878	1980	-800	-600	0,344	0,476	-1	-1	4	208	103	0,344	0,476	615,171	2,93	0	87	206	117
39898	1981	-800	-600	0,55	0,433	-1	-1	4	206	106	0,345	0,475	614,765	2,954	0	87	206	117
39918	1982	233	48	0,55	0,433	621,044	2,751	0	257	32	0,345	0,475	614,765	2,984	0
39938	1983	259	50	0,55	0,433	621,044	2,735	0	272	28	0,344	0,475	614,765	2,893	0
39958	1984	-800	-600	0,344	0,475	-1	-1	4	288	16	0,344	0,475	614,765	2,913	0
[truncated: 6,822 more rows]
