# Supplementary material for: Perception of Individual and Joint Action in Infants and Adults
Source: PLoS One. 2014 Sep 9;9(9):e107450. doi: 10.1371/journal.pone.0107450 (PMC4174902; doi:10.1371/journal.pone.0107450)
Supplement: Data S1 — Raw files of eye tracking data of all participants. (ZIP) [file pone.0107450.s001.zip › Turmbau2012b_12_29.csv]

Data properties:
Recording date: 11.07.2012
Recording time : 17:02:11:578 (corresponds to time 0)
Study: Turmbau2012b
Subject: Turmbau2012b_12_29
Recording: Turmbau2012b_12_29
Screen resolution: 800 x 600
Coordinate unit: Pixels
Filter settings:
Eye: Average
Fixation radius: 30
Min duration: 100
Timestamp	Number	GazepointX (L)	GazepointY (L)	CamX (L)	CamY (L)	Distance (L)	Pupil (L)	Validity (L)	GazepointX (R)	GazepointY (R)	CamX (R)	CamY (R)	Distance (R)	Pupil (R)	Validity (R)	Fixation	GazepointX	GazepointY	Event	Event Key	Data 1	Data 2	Description
12	1	-800	-600	-1	-1	-1	-1	4	-800	-600	-1	-1	-1	-1	4
32	2	-800	-600	-1	-1	-1	-1	4	-800	-600	-1	-1	-1	-1	4
52	3	-800	-600	-1	-1	-1	-1	4	-800	-600	-1	-1	-1	-1	4
72	4	-800	-600	-1	-1	-1	-1	4	-800	-600	-1	-1	-1	-1	4
92	5	-800	-600	-1	-1	-1	-1	4	-800	-600	-1	-1	-1	-1	4
112	6	-800	-600	-1	-1	-1	-1	4	-800	-600	-1	-1	-1	-1	4
132	7	-800	-600	-1	-1	-1	-1	4	-800	-600	-1	-1	-1	-1	4
152	8	-800	-600	-1	-1	-1	-1	4	-800	-600	-1	-1	-1	-1	4
172	9	-800	-600	-1	-1	-1	-1	4	-800	-600	-1	-1	-1	-1	4
192	10	-800	-600	-1	-1	-1	-1	4	-800	-600	-1	-1	-1	-1	4
211	11	-800	-600	-1	-1	-1	-1	4	-800	-600	-1	-1	-1	-1	4
231	12	-800	-600	-1	-1	-1	-1	4	-800	-600	-1	-1	-1	-1	4
251	13	-800	-600	-1	-1	-1	-1	4	-800	-600	-1	-1	-1	-1	4
271	14	-800	-600	-1	-1	-1	-1	4	-800	-600	-1	-1	-1	-1	4
291	15	-800	-600	-1	-1	-1	-1	4	-800	-600	-1	-1	-1	-1	4
308								5							5				ShowAVI	8	0	0	atFish.avi
311	16	-800	-600	-1	-1	-1	-1	4	-800	-600	-1	-1	-1	-1	4
331	17	-800	-600	-1	-1	-1	-1	4	-800	-600	-1	-1	-1	-1	4
351	18	-800	-600	-1	-1	-1	-1	4	-800	-600	-1	-1	-1	-1	4
371	19	-800	-600	-1	-1	-1	-1	4	-800	-600	-1	-1	-1	-1	4
391	20	-800	-600	-1	-1	-1	-1	4	-800	-600	-1	-1	-1	-1	4
411	21	-800	-600	-1	-1	-1	-1	4	-800	-600	-1	-1	-1	-1	4
431	22	-800	-600	-1	-1	-1	-1	4	-800	-600	-1	-1	-1	-1	4
451	23	-800	-600	-1	-1	-1	-1	4	-800	-600	-1	-1	-1	-1	4
471	24	-800	-600	-1	-1	-1	-1	4	-800	-600	-1	-1	-1	-1	4
490	25	-800	-600	-1	-1	-1	-1	4	-800	-600	-1	-1	-1	-1	4
510	26	-800	-600	-1	-1	-1	-1	4	-800	-600	-1	-1	-1	-1	4
530	27	-800	-600	-1	-1	-1	-1	4	-800	-600	-1	-1	-1	-1	4
550	28	-800	-600	-1	-1	-1	-1	4	-800	-600	-1	-1	-1	-1	4
570	29	-800	-600	-1	-1	-1	-1	4	-800	-600	-1	-1	-1	-1	4
590	30	-800	-600	-1	-1	-1	-1	4	-800	-600	-1	-1	-1	-1	4
610	31	-800	-600	-1	-1	-1	-1	4	-800	-600	-1	-1	-1	-1	4
630	32	-800	-600	-1	-1	-1	-1	4	-800	-600	-1	-1	-1	-1	4
650	33	-800	-600	-1	-1	-1	-1	4	-800	-600	-1	-1	-1	-1	4
670	34	-800	-600	-1	-1	-1	-1	4	-800	-600	-1	-1	-1	-1	4
690	35	-800	-600	-1	-1	-1	-1	4	-800	-600	-1	-1	-1	-1	4
710	36	-800	-600	-1	-1	-1	-1	4	-800	-600	-1	-1	-1	-1	4
730	37	-800	-600	0,702	0,404	-1	-1	4	-800	-600	0,418	0,43	-1	-1	4
750	38	-800	-600	-1	-1	-1	-1	4	-800	-600	-1	-1	-1	-1	4
770	39	-800	-600	-1	-1	-1	-1	4	-800	-600	-1	-1	-1	-1	4
789	40	-800	-600	0,713	0,376	-1	-1	4	-800	-600	0,438	0,401	-1	-1	4
809	41	385	382	0,719	0,375	469,253	5,108	0	435	382	0,447	0,4	472,404	4,76	0
829	42	366	373	0,727	0,378	469,253	5,487	0	-800	-600	0,727	0,378	-1	-1	4
849	43	395	357	0,736	0,385	469,253	4,774	0	-800	-600	0,736	0,385	-1	-1	4
869	44	395	349	0,746	0,395	469,253	4,865	0	-800	-600	0,746	0,395	-1	-1	4
889	45	-800	-600	0,498	0,427	-1	-1	4	402	365	0,498	0,427	472,404	4,557	0
909	46	-800	-600	0,513	0,439	-1	-1	4	399	321	0,513	0,439	506,752	4,873	0
929	47	385	351	0,778	0,436	506,752	4,682	0	-800	-600	0,778	0,436	-1	-1	4
949	48	425	405	0,788	0,45	476,352	4,581	0	419	360	0,54	0,462	506,752	4,787	0
969	49	415	386	0,796	0,464	486,034	4,486	0	-800	-600	0,796	0,464	-1	-1	4
989	50	430	336	0,804	0,475	503,016	4,355	0	386	284	0,564	0,478	506,752	4,218	0
1009	51	435	282	0,812	0,483	548,487	4,749	0	382	216	0,575	0,481	551,056	4,57	0
1029	52	-800	-600	-1	-1	-1	-1	4	-800	-600	-1	-1	-1	-1	4
1049	53	395	403	0,825	0,485	548,487	4,975	0	408	347	0,594	0,473	551,056	4,537	0
1069	54	399	358	0,831	0,477	548,487	4,682	0	397	351	0,603	0,461	551,056	4,685	0
1088	55	420	336	0,836	0,466	548,487	4,514	0	424	368	0,611	0,448	551,056	4,559	0
1108	56	417	271	0,838	0,457	582,36	4,603	0	414	338	0,615	0,438	587,638	4,91	0
1128	57	411	360	0,835	0,451	582,36	5,175	0	401	254	0,614	0,434	587,638	4,51	0
1148	58	-800	-600	0,607	0,437	-1	-1	4	374	387	0,607	0,437	587,638	4,901	0
1168	59	393	394	0,815	0,451	582,36	5,12	0	409	371	0,597	0,444	587,638	4,93	0
1188	60	-800	-600	0,586	0,45	-1	-1	4	416	292	0,586	0,45	587,638	4,454	0
1208	61	-800	-600	0,794	0,452	-1	-1	4	408	342	0,577	0,453	601,743	4,76	0
1228	62	-800	-600	0,57	0,452	-1	-1	4	420	322	0,57	0,452	601,743	4,84	0
1248	63	411	370	0,782	0,445	599,3	5,11	0	411	362	0,566	0,45	601,743	4,951	0	1	396	370
1268	64	391	372	0,78	0,441	599,3	5,22	0	415	379	0,563	0,447	601,743	5,063	0	1	396	370
1288	65	408	371	0,778	0,438	599,3	5,204	0	410	379	0,562	0,444	601,743	5,066	0	1	396	370
1308	66	397	367	0,778	0,436	603,451	5,223	0	406	372	0,563	0,443	607,763	5,117	0	1	396	370
1328	67	403	365	0,779	0,435	603,451	5,023	0	402	378	0,564	0,442	607,763	4,956	0	1	396	370
1348	68	395	347	0,78	0,435	603,451	4,999	0	392	376	0,565	0,443	607,763	4,945	0	1	396	370
1368	69	405	377	0,781	0,435	603,451	4,974	0	390	381	0,567	0,444	607,763	4,883	0	1	396	370
1388	70	369	359	0,782	0,436	603,451	5,053	0	404	380	0,569	0,445	607,763	4,892	0	1	396	370
1407	71	365	348	0,781	0,436	611,725	5,104	0	395	372	0,568	0,446	617,583	4,977	0	1	396	370
1427	72	-800	-600	0,565	0,448	-1	-1	4	536	357	0,565	0,448	617,583	4,872	0
1447	73	529	384	0,775	0,437	611,725	5,019	0	541	352	0,563	0,45	617,583	4,892	0
1467	74	542	360	0,771	0,437	611,725	5,028	0	530	341	0,559	0,451	617,583	4,69	0
1487	75	503	377	0,768	0,436	611,725	4,998	0	526	381	0,556	0,452	617,583	4,758	0	2	515	369
1507	76	499	364	0,765	0,435	614,953	5,019	0	525	378	0,553	0,452	616,249	4,698	0	2	515	369
1527	77	505	352	0,763	0,435	614,953	5,141	0	524	369	0,551	0,452	616,249	4,826	0	2	515	369
1547	78	521	358	0,762	0,434	614,953	5,091	0	512	384	0,551	0,452	616,249	4,739	0	2	515	369
1567	79	510	356	0,761	0,434	614,953	4,923	0	512	380	0,55	0,452	616,249	4,669	0	2	515	369
1587	80	513	377	0,761	0,433	614,953	5,029	0	-800	-600	0,761	0,433	-1	-1	4	2	515	369
1607	81	514	380	0,76	0,433	617,268	4,97	0	-800	-600	0,549	0,453	-1	-1	4	2	515	369
1627	82	523	367	0,758	0,432	617,268	4,887	0	516	360	0,548	0,453	623,739	4,516	0	2	515	369
1647	83	504	357	0,757	0,431	617,268	4,877	0	539	373	0,547	0,454	623,739	4,592	0	2	515	369
1667	84	-800	-600	0,546	0,454	-1	-1	4	481	399	0,546	0,454	623,739	4,652	0
1686	85	-800	-600	0,545	0,455	-1	-1	4	524	380	0,545	0,455	623,739	4,468	0	3	512	420
1706	86	-800	-600	0,754	0,433	-1	-1	4	519	389	0,544	0,457	624,668	4,523	0	3	512	420
1726	87	507	416	0,754	0,435	616,284	4,913	0	534	410	0,544	0,459	624,668	4,602	0	3	512	420
1746	88	509	428	0,753	0,436	616,284	4,795	0	511	413	0,544	0,461	624,668	4,561	0	3	512	420
1766	89	-800	-600	0,543	0,462	-1	-1	4	503	421	0,543	0,462	624,668	4,594	0	3	512	420
1786	90	-800	-600	0,543	0,463	-1	-1	4	511	437	0,543	0,463	624,668	4,495	0	3	512	420
1806	91	-800	-600	0,752	0,437	-1	-1	4	509	443	0,542	0,463	624,529	4,483	0	3	512	420
1826	92	525	389	0,752	0,437	620,316	4,626	0	532	403	0,542	0,464	624,529	4,569	0
1846	93	-800	-600	0,541	0,464	-1	-1	4	513	428	0,541	0,464	624,529	4,616	0
1866	94	-800	-600	0,54	0,465	-1	-1	4	519	401	0,54	0,465	624,529	4,573	0
1886	95	-800	-600	0,54	0,467	-1	-1	4	485	417	0,54	0,467	624,529	4,658	0	4	504	419
1906	96	-800	-600	0,749	0,439	-1	-1	4	479	424	0,539	0,468	625,003	4,661	0	4	504	419
1926	97	506	423	0,748	0,44	619,992	5,043	0	510	429	0,538	0,469	625,003	4,568	0	4	504	419
1946	98	-800	-600	0,538	0,47	-1	-1	4	513	415	0,538	0,47	625,003	4,677	0	4	504	419
1966	99	-800	-600	0,537	0,471	-1	-1	4	499	422	0,537	0,471	625,003	4,664	0	4	504	419
1985	100	-800	-600	0,537	0,472	-1	-1	4	497	424	0,537	0,472	625,003	4,625	0	4	504	419
2005	101	-800	-600	0,746	0,442	-1	-1	4	495	418	0,537	0,472	625,2	4,682	0	4	504	419
2025	102	-800	-600	0,537	0,473	-1	-1	4	516	409	0,537	0,473	625,2	4,67	0	4	504	419
2045	103	-800	-600	0,537	0,473	-1	-1	4	500	412	0,537	0,473	625,2	4,588	0	4	504	419
2065	104	-800	-600	0,537	0,474	-1	-1	4	497	432	0,537	0,474	625,2	4,605	0	4	504	419
2085	105	-800	-600	0,537	0,474	-1	-1	4	518	416	0,537	0,474	625,2	4,651	0	4	504	419
2105	106	-800	-600	0,747	0,443	-1	-1	4	511	424	0,537	0,475	625,109	4,612	0	4	504	419
2125	107	518	434	0,747	0,443	621,386	5,075	0	519	419	0,537	0,475	625,109	4,707	0	4	504	419
2145	108	-800	-600	0,537	0,475	-1	-1	4	503	417	0,537	0,475	625,109	4,746	0	4	504	419
2165	109	-800	-600	0,537	0,476	-1	-1	4	498	424	0,537	0,476	625,109	4,649	0	4	504	419
2185	110	-800	-600	0,537	0,476	-1	-1	4	515	406	0,537	0,476	625,109	4,506	0	4	504	419
2205	111	-800	-600	0,747	0,444	-1	-1	4	506	406	0,537	0,476	625,43	4,486	0	4	504	419
2225	112	493	412	0,746	0,444	621,613	4,767	0	524	417	0,537	0,477	625,43	4,622	0	4	504	419
2245	113	-800	-600	0,537	0,477	-1	-1	4	512	433	0,537	0,477	625,43	4,623	0	4	504	419
2264	114	-800	-600	0,536	0,478	-1	-1	4	494	420	0,536	0,478	625,43	4,53	0	4	504	419
2284	115	-800	-600	0,536	0,478	-1	-1	4	504	414	0,536	0,478	625,43	4,399	0	4	504	419
2304	116	-800	-600	0,746	0,445	-1	-1	4	496	419	0,536	0,478	624,818	4,354	0	4	504	419
2324	117	523	379	0,746	0,445	620,7	4,437	0	530	431	0,536	0,479	624,818	4,397	0
2344	118	484	401	0,745	0,445	620,7	4,414	0	511	417	0,536	0,479	624,818	4,373	0
2364	119	-800	-600	0,536	0,479	-1	-1	4	517	410	0,536	0,479	624,818	4,357	0
2384	120	473	429	0,745	0,445	620,7	4,525	0	500	425	0,536	0,479	624,818	4,316	0
2404	121	473	430	0,745	0,445	620,316	4,523	0	498	415	0,536	0,479	624,358	4,29	0
2424	122	499	365	0,745	0,446	620,316	4,272	0	492	418	0,536	0,479	624,358	4,246	0
2444	123	531	405	0,745	0,446	620,316	4,394	0	523	428	0,535	0,479	624,358	4,313	0
2464	124	518	359	0,745	0,446	620,316	4,244	0	499	413	0,535	0,479	624,358	4,073	0
2484	125	506	407	0,745	0,446	620,316	4,419	0	482	422	0,535	0,479	624,358	4,24	0
2504	126	518	391	0,745	0,446	621,044	4,383	0	492	425	0,535	0,479	623,369	4,207	0
2524	127	499	335	0,745	0,446	621,044	4,366	0	501	419	0,535	0,479	623,369	4,181	0
2544	128	490	392	0,745	0,446	621,044	4,313	0	489	426	0,535	0,479	623,369	4,094	0
2564	129	490	402	0,745	0,446	621,044	4,293	0	507	409	0,535	0,479	623,369	4,066	0
2583	130	484	361	0,745	0,446	621,044	4,448	0	503	406	0,535	0,479	623,369	4,154	0
2603	131	485	394	0,745	0,446	621,429	4,427	0	502	402	0,535	0,479	624,159	4,106	0
2623	132	526	318	0,745	0,446	621,429	4,13	0	501	422	0,535	0,479	624,159	4,197	0
2643	133	493	383	0,744	0,446	621,429	4,156	0	500	417	0,535	0,479	624,159	4,047	0	5	502	403
2663	134	498	417	0,744	0,446	621,429	4,328	0	512	403	0,534	0,479	624,159	4,079	0	5	502	403
2683	135	505	408	0,744	0,446	621,429	4,24	0	507	428	0,534	0,478	624,159	4,057	0	5	502	403
2703	136	509	399	0,743	0,446	621,375	4,305	0	511	422	0,534	0,478	624,471	4,092	0	5	502	403
2723	137	506	413	0,743	0,446	621,375	4,266	0	512	408	0,533	0,479	624,471	4,097	0	5	502	403
2743	138	509	403	0,743	0,446	621,375	4,383	0	485	419	0,533	0,479	624,471	4,163	0	5	502	403
2763	139	503	378	0,742	0,446	621,375	4,264	0	522	403	0,533	0,479	624,471	4,112	0	5	502	403
2783	140	-800	-600	0,532	0,479	-1	-1	4	513	417	0,532	0,479	624,471	4,217	0	5	502	403
2803	141	-800	-600	0,742	0,447	-1	-1	4	509	411	0,532	0,48	624,73	4,22	0	5	502	403
2823	142	505	423	0,742	0,447	621,328	4,184	0	508	398	0,532	0,48	624,73	3,932	0	5	502	403
2843	143	506	378	0,742	0,447	621,328	4,422	0	491	422	0,532	0,48	624,73	4,222	0	5	502	403
2862	144	494	388	0,742	0,447	621,328	4,328	0	496	389	0,532	0,48	624,73	4,152	0	5	502	403
2882	145	506	364	0,742	0,447	621,328	4,443	0	502	402	0,532	0,48	624,73	4,108	0	5	502	403
2902	146	502	365	0,742	0,447	618,757	4,401	0	495	407	0,532	0,48	623,755	4,057	0	5	502	403
2922	147	496	385	0,742	0,447	618,757	4,375	0	514	425	0,532	0,48	623,755	4,191	0	5	502	403
2942	148	481	386	0,741	0,447	618,757	4,448	0	481	417	0,532	0,48	623,755	4,107	0	5	502	403
2962	149	500	387	0,741	0,447	618,757	4,454	0	480	420	0,531	0,48	623,755	4,324	0	5	502	403
2982	150	487	351	0,741	0,448	618,757	4,097	0	540	401	0,532	0,48	623,755	4,327	0
3002	151	484	347	0,742	0,448	620,759	4,124	0	526	396	0,532	0,481	624,703	4,337	0
3022	152	520	369	0,742	0,448	620,759	4,223	0	503	424	0,532	0,481	624,703	4,149	0
3042	153	506	405	0,742	0,448	620,759	4,327	0	492	406	0,532	0,481	624,703	4,265	0
3062	154	490	350	0,742	0,448	620,759	4,319	0	508	395	0,532	0,481	624,703	4,201	0
3082	155	502	386	0,742	0,448	620,759	4,368	0	505	432	0,532	0,481	624,703	4,252	0
3102	156	496	392	0,742	0,449	620,535	4,378	0	503	421	0,532	0,481	624,166	4,222	0
3122	157	-800	-600	0,532	0,481	-1	-1	4	479	407	0,532	0,481	624,166	4,296	0
3142	158	523	386	0,742	0,449	620,535	4,367	0	505	392	0,532	0,481	624,166	4,272	0
3162	159	-800	-600	0,532	0,481	-1	-1	4	511	397	0,532	0,481	624,166	4,338	0
3181	160	-800	-600	0,533	0,48	-1	-1	4	453	348	0,533	0,48	624,166	4,253	0
3201	161	-800	-600	0,743	0,447	-1	-1	4	467	340	0,534	0,479	621,543	4,252	0
3217								5							5				Keyboard	3	39	0	Right
3221	162	401	246	0,743	0,447	618,544	4,41	0	423	256	0,534	0,479	621,543	4,47	0
3242	163	439	228	0,743	0,447	618,544	4,637	0	412	235	0,533	0,479	621,543	4,285	0
3261	164	401	191	0,743	0,447	618,544	4,62	0	438	210	0,533	0,479	621,543	4,142	0
3281	165	412	238	0,743	0,447	618,544	4,417	0	439	248	0,533	0,479	621,543	4,335	0	6	417	239
3301	166	421	221	0,743	0,447	617,1	4,516	0	440	232	0,533	0,479	621,084	4,3	0	6	417	239
3321	167	408	228	0,743	0,447	617,1	4,231	0	418	234	0,533	0,479	621,084	4,18	0	6	417	239
3341	168	423	228	0,743	0,447	617,1	4,428	0	424	244	0,533	0,479	621,084	4,174	0	6	417	239
3361	169	419	246	0,742	0,447	617,1	4,639	0	412	207	0,533	0,479	621,084	4,246	0	6	417	239
3381	170	394	227	0,742	0,447	617,1	4,617	0	416	241	0,532	0,479	621,084	4,149	0	6	417	239
3401	171	400	232	0,742	0,447	615,921	4,586	0	414	227	0,532	0,479	622,389	4,169	0	6	417	239
3421	172	413	219	0,742	0,448	615,921	4,372	0	432	255	0,532	0,479	622,389	4,221	0	6	417	239
3442	173	409	239	0,742	0,448	615,921	4,456	0	439	231	0,532	0,48	622,389	4,366	0	6	417	239
3460	174	419	238	0,742	0,448	615,921	4,34	0	418	267	0,532	0,48	622,389	4,16	0	6	417	239
3482	175	394	225	0,742	0,448	615,921	4,369	0	438	256	0,532	0,48	622,389	4,191	0	6	417	239
3500	176	392	232	0,742	0,448	618,181	4,398	0	431	255	0,532	0,48	620,9	4,2	0	6	417	239
3522	177	419	251	0,742	0,448	618,181	4,286	0	423	255	0,532	0,48	620,9	4,128	0	6	417	239
3540	178	405	263	0,742	0,448	618,181	4,406	0	439	279	0,532	0,48	620,9	4,207	0	6	417	239
3562	179	417	204	0,742	0,449	618,181	4,413	0	419	231	0,532	0,48	620,9	4,206	0
3580	180	409	229	0,742	0,449	618,181	4,459	0	428	251	0,532	0,481	620,9	4,093	0
3600	181	404	219	0,742	0,449	617,987	4,478	0	431	250	0,532	0,481	621,892	4,136	0
3620	182	418	248	0,742	0,449	617,987	4,415	0	408	248	0,532	0,481	621,892	4,141	0
3640	183	411	233	0,742	0,45	617,987	4,346	0	421	237	0,532	0,482	621,892	4,152	0
3653								5							5				ShowAVI	8	0	0	single.avi
3660	184	403	375	0,741	0,452	617,987	4,471	0	416	354	0,532	0,484	621,892	4,3	0
3681	185	402	399	0,742	0,452	617,987	4,561	0	410	384	0,532	0,484	621,892	4,267	0
3700	186	400	422	0,742	0,452	619,42	4,58	0	418	410	0,532	0,484	625,937	4,26	0
3721	187	436	350	0,742	0,452	619,42	4,364	0	425	363	0,532	0,484	625,937	4,267	0
3740	188	435	360	0,742	0,452	619,42	4,343	0	414	377	0,532	0,484	625,937	4,41	0
3761	189	403	372	0,742	0,452	619,42	4,56	0	402	395	0,532	0,485	625,937	4,425	0
3779	190	419	401	0,742	0,452	619,42	4,554	0	410	383	0,532	0,485	625,937	4,41	0
3802	191	409	413	0,742	0,453	620,382	4,555	0	404	392	0,532	0,485	625,273	4,464	0
3819	192	438	284	0,742	0,453	620,382	4,466	0	425	388	0,532	0,485	625,273	4,47	0
3839	193	431	406	0,742	0,453	620,382	4,469	0	416	392	0,532	0,485	625,273	4,436	0
3859	194	421	356	0,742	0,453	620,382	4,501	0	419	374	0,532	0,485	625,273	4,423	0	7	409	376
3879	195	409	379	0,742	0,453	620,382	4,506	0	410	376	0,532	0,485	625,273	4,452	0	7	409	376
3899	196	398	355	0,742	0,453	618,468	4,498	0	409	379	0,532	0,485	624,971	4,427	0	7	409	376
3919	197	416	355	0,742	0,453	618,468	4,497	0	402	392	0,532	0,485	624,971	4,544	0	7	409	376
3939	198	-800	-600	0,532	0,486	-1	-1	4	408	389	0,532	0,486	624,971	4,655	0	7	409	376
3959	199	415	353	0,742	0,453	618,468	4,268	0	408	380	0,532	0,486	624,971	4,458	0	7	409	376
3979	200	408	393	0,742	0,453	618,468	4,645	0	428	379	0,532	0,486	624,971	4,589	0	7	409	376
3999	201	408	392	0,742	0,453	620,028	4,656	0	433	377	0,532	0,486	625,199	4,6	0	7	409	376
4019	202	405	373	0,741	0,453	620,028	4,547	0	405	390	0,531	0,486	625,199	4,574	0	7	409	376
4038	203	402	380	0,741	0,453	620,028	4,661	0	406	346	0,531	0,486	625,199	4,478	0	7	409	376
4058	204	375	267	0,741	0,453	620,028	4,325	0	400	368	0,531	0,486	625,199	4,575	0
4078	205	402	221	0,741	0,451	620,028	4,764	0	390	235	0,532	0,484	625,199	4,402	0
4098	206	394	185	0,741	0,45	614,385	4,645	0	388	215	0,533	0,483	619,536	4,37	0
4118	207	390	83	0,742	0,45	614,385	4,333	0	394	91	0,533	0,483	619,536	4,338	0	8	411	104
4138	208	398	70	0,742	0,45	614,385	4,427	0	422	101	0,533	0,483	619,536	4,48	0	8	411	104
4158	209	409	99	0,742	0,45	614,385	4,458	0	411	96	0,533	0,483	619,536	4,519	0	8	411	104
4178	210	398	91	0,742	0,45	614,385	4,342	0	420	102	0,533	0,483	619,536	4,331	0	8	411	104
4198	211	400	98	0,742	0,45	611,784	4,379	0	417	102	0,532	0,483	618,546	4,404	0	8	411	104
4218	212	407	96	0,742	0,45	611,784	4,423	0	407	114	0,532	0,482	618,546	4,284	0	8	411	104
4238	213	398	120	0,741	0,45	611,784	4,287	0	419	131	0,532	0,482	618,546	4,2	0	8	411	104
4258	214	405	97	0,741	0,45	611,784	4,453	0	409	137	0,532	0,482	618,546	4,208	0	8	411	104
4278	215	423	88	0,742	0,45	611,784	4,156	0	426	98	0,532	0,482	618,546	4,164	0	8	411	104
4298	216	421	96	0,742	0,45	610,553	4,159	0	424	107	0,532	0,482	618,563	4,155	0	8	411	104
4318	217	419	115	0,742	0,45	610,553	4,048	0	407	134	0,532	0,482	618,563	4,227	0	8	411	104
4338	218	398	103	0,742	0,45	610,553	4,319	0	426	88	0,533	0,482	618,563	4,354	0
4357	219	393	112	0,742	0,45	610,553	4,214	0	429	133	0,533	0,482	618,563	4,115	0
4377	220	394	218	0,742	0,451	610,553	3,81	0	399	244	0,533	0,484	618,563	3,96	0
4397	221	389	212	0,742	0,451	618,095	3,946	0	404	234	0,533	0,483	623,843	3,974	0
4417	222	381	278	0,742	0,449	618,095	3,989	0	397	276	0,532	0,482	623,843	3,888	0
4437	223	-800	-600	-1	-1	-1	-1	4	-800	-600	-1	-1	-1	-1	4
4457	224	-800	-600	-1	-1	-1	-1	4	-800	-600	-1	-1	-1	-1	4
4477	225	386	558	0,741	0,453	618,095	4,087	0	418	580	0,532	0,486	623,843	4,097	0	9	394	552
4497	226	387	559	0,741	0,453	616,395	4,076	0	418	580	0,532	0,486	624,394	4,101	0	9	394	552
4517	227	409	530	0,741	0,453	616,395	4,11	0	389	555	0,532	0,487	624,394	4,243	0	9	394	552
4537	228	413	562	0,741	0,453	616,395	4,305	0	390	542	0,531	0,487	624,394	4,236	0	9	394	552
4557	229	387	554	0,741	0,453	616,395	4,243	0	405	552	0,531	0,487	624,394	4,155	0	9	394	552
4577	230	397	544	0,741	0,453	616,395	4,079	0	375	572	0,531	0,487	624,394	4,176	0	9	394	552
4597	231	391	558	0,742	0,453	619,656	4,179	0	379	570	0,532	0,487	623,323	4,19	0	9	394	552
4617	232	386	559	0,742	0,453	619,656	4,201	0	403	548	0,532	0,488	623,323	4,3	0	9	394	552
4636	233	379	538	0,742	0,453	619,656	4,225	0	396	556	0,532	0,487	623,323	4,183	0	9	394	552
4656	234	405	545	0,742	0,453	619,656	4,241	0	398	555	0,532	0,487	623,323	4,123	0	9	394	552
4676	235	401	544	0,742	0,453	619,656	4,289	0	395	542	0,532	0,487	623,323	4,044	0	9	394	552
4696	236	397	544	0,741	0,453	615,698	4,285	0	395	545	0,531	0,487	622,594	3,973	0	9	394	552
4716	237	389	549	0,741	0,453	615,698	4,269	0	378	549	0,531	0,487	622,594	4,01	0	9	394	552
4736	238	351	450	0,742	0,452	615,698	4,25	0	342	450	0,532	0,486	622,594	4,111	0
4756	239	320	428	0,742	0,451	615,698	4,205	0	325	403	0,533	0,486	622,594	4,171	0
4776	240	270	422	0,742	0,451	615,698	4,402	0	303	401	0,533	0,486	622,594	4,287	0
4796	241	236	415	0,742	0,451	617,036	4,402	0	284	398	0,533	0,486	623,876	4,374	0
4816	242	291	392	0,742	0,451	617,036	4,37	0	295	395	0,532	0,486	623,876	4,184	0	10	313	419
4836	243	334	392	0,742	0,451	617,036	4,261	0	302	419	0,532	0,486	623,876	4,183	0	10	313	419
4856	244	300	425	0,742	0,451	617,036	4,331	0	318	424	0,533	0,486	623,876	4,369	0	10	313	419
4876	245	308	433	0,743	0,451	617,036	4,414	0	310	417	0,533	0,486	623,876	4,275	0	10	313	419
4896	246	323	440	0,743	0,451	618,542	4,429	0	318	419	0,533	0,486	622,303	4,318	0	10	313	419
4916	247	302	404	0,743	0,452	618,542	4,402	0	313	402	0,533	0,486	622,303	4,263	0	10	313	419
4936	248	310	423	0,743	0,452	618,542	4,508	0	282	424	0,533	0,486	622,303	4,59	0	10	313	419
4955	249	314	430	0,743	0,452	618,542	4,272	0	325	393	0,533	0,487	622,303	4,178	0	10	313	419
4975	250	325	449	0,743	0,452	618,542	4,403	0	338	401	0,533	0,487	622,303	4,27	0	10	313	419
4995	251	331	461	0,742	0,452	618,252	4,396	0	336	404	0,532	0,487	623,09	4,336	0	10	313	419
5015	252	315	438	0,742	0,452	618,252	4,366	0	323	419	0,532	0,487	623,09	4,422	0	10	313	419
5035	253	302	403	0,743	0,452	618,252	4,406	0	315	420	0,533	0,487	623,09	4,217	0	10	313	419
5055	254	308	414	0,743	0,452	618,252	4,517	0	317	419	0,533	0,487	623,09	4,422	0	10	313	419
5075	255	286	413	0,743	0,452	618,252	4,475	0	313	421	0,533	0,487	623,09	4,316	0	10	313	419
5095	256	281	411	0,743	0,453	618,763	4,539	0	313	420	0,533	0,488	624,163	4,263	0	10	313	419
5115	257	291	457	0,743	0,453	618,763	4,345	0	261	434	0,533	0,488	624,163	4,167	0	11	281	434
5135	258	291	440	0,742	0,453	618,763	4,322	0	288	421	0,533	0,488	624,163	4,25	0	11	281	434
5155	259	288	448	0,742	0,453	618,763	4,311	0	314	436	0,533	0,488	624,163	4,405	0	11	281	434
5175	260	250	432	0,743	0,453	618,763	4,196	0	297	442	0,533	0,488	624,163	4,324	0	11	281	434
5195	261	244	430	0,743	0,452	620,503	4,18	0	309	440	0,533	0,488	623,778	4,398	0	11	281	434
5215	262	302	444	0,744	0,452	620,503	4,319	0	290	444	0,534	0,488	623,778	4,278	0	11	281	434
5234	263	287	426	0,744	0,452	620,503	4,233	0	285	432	0,534	0,488	623,778	4,278	0	11	281	434
5254	264	278	431	0,744	0,452	620,503	4,248	0	297	435	0,534	0,488	623,778	4,131	0	11	281	434
5274	265	262	442	0,744	0,453	620,503	4,396	0	288	431	0,533	0,488	623,778	4,181	0	11	281	434
5294	266	250	435	0,743	0,453	620,076	4,36	0	288	431	0,533	0,488	624,322	4,14	0	11	281	434
5314	267	251	422	0,743	0,453	620,076	4,146	0	269	434	0,533	0,488	624,322	4,173	0	11	281	434
5334	268	306	460	0,743	0,453	620,076	4,156	0	287	446	0,533	0,488	624,322	4,231	0
5354	269	283	439	0,743	0,453	620,076	4,184	0	283	437	0,533	0,488	624,322	4,157	0
5374	270	287	457	0,743	0,453	620,076	4,179	0	271	473	0,533	0,488	624,322	4,244	0
5394	271	293	452	0,743	0,453	616,641	4,152	0	280	481	0,533	0,488	623,513	4,218	0
5414	272	298	443	0,743	0,453	616,641	4,058	0	297	409	0,533	0,489	623,513	4,081	0
5434	273	283	482	0,743	0,453	616,641	4,104	0	279	435	0,533	0,489	623,513	4,031	0
5454	274	332	570	0,742	0,456	616,641	4,001	0	335	584	0,533	0,491	623,513	3,879	0
5474	275	396	731	0,74	0,459	616,641	4,084	0	358	753	0,533	0,494	623,513	4,043	0
5494	276	380	821	0,741	0,46	610,905	4,047	0	370	840	0,533	0,495	616,072	3,949	0
5514	277	387	790	0,742	0,46	610,905	3,879	0	375	810	0,533	0,495	616,072	3,982	0	12	374	795
5534	278	410	780	0,742	0,46	610,905	3,977	0	373	797	0,533	0,495	616,072	3,861	0	12	374	795
5553	279	396	803	0,742	0,46	610,905	3,848	0	370	783	0,533	0,495	616,072	4,002	0	12	374	795
5573	280	381	794	0,742	0,46	610,905	4,056	0	354	804	0,533	0,495	616,072	3,839	0	12	374	795
5593	281	388	794	0,741	0,459	610,134	4,034	0	350	794	0,532	0,495	618,086	3,891	0	12	374	795
5613	282	394	799	0,741	0,459	610,134	3,993	0	369	802	0,532	0,495	618,086	3,916	0	12	374	795
5633	283	411	797	0,741	0,459	610,134	3,985	0	368	799	0,531	0,495	618,086	4,088	0	12	374	795
5653	284	403	799	0,741	0,459	610,134	3,967	0	349	780	0,531	0,495	618,086	3,904	0	12	374	795
5673	285	364	804	0,741	0,459	610,134	3,951	0	357	788	0,532	0,495	618,086	3,894	0	12	374	795
5693	286	369	804	0,741	0,459	609,975	3,938	0	349	782	0,532	0,495	620,695	3,948	0	12	374	795
5713	287	381	794	0,742	0,46	609,975	3,891	0	353	812	0,532	0,495	620,695	3,949	0	12	374	795
5733	288	401	780	0,742	0,46	609,975	4,016	0	349	809	0,532	0,495	620,695	3,975	0	12	374	795
5753	289	399	795	0,742	0,46	609,975	4,019	0	350	791	0,532	0,495	620,695	4,018	0	12	374	795
5773	290	394	792	0,742	0,46	609,975	3,903	0	354	798	0,532	0,496	620,695	3,973	0	12	374	795
5793	291	390	789	0,742	0,46	609,154	3,963	0	353	791	0,533	0,496	618,569	3,974	0	12	374	795
5813	292	395	819	0,743	0,46	609,154	4,028	0	357	801	0,533	0,496	618,569	4,139	0	12	374	795
5832	293	420	705	0,742	0,459	609,154	4,042	0	382	713	0,533	0,495	618,569	4,065	0
5852	294	457	524	0,741	0,457	609,154	3,987	0	474	537	0,532	0,491	618,569	3,982	0
5872	295	428	317	0,741	0,454	609,154	4,226	0	458	354	0,532	0,489	618,569	4,001	0
5892	296	445	173	0,74	0,454	618,794	4,3	0	444	237	0,532	0,489	622,555	4,045	0
5912	297	474	320	0,74	0,454	618,794	4,055	0	472	280	0,531	0,489	622,555	4,068	0	13	458	297
5932	298	465	294	0,74	0,454	618,794	4,027	0	467	314	0,531	0,489	622,555	4,099	0	13	458	297
5952	299	458	317	0,74	0,454	618,794	4,126	0	462	311	0,531	0,49	622,555	4,142	0	13	458	297
5972	300	433	322	0,741	0,455	618,794	4,334	0	465	267	0,531	0,49	622,555	4,232	0	13	458	297
5992	301	424	314	0,741	0,455	619,802	4,375	0	463	282	0,531	0,49	622,609	4,272	0	13	458	297
6012	302	469	292	0,741	0,454	619,802	4,312	0	464	287	0,531	0,49	622,609	4,004	0	13	458	297
6032	303	463	308	0,741	0,455	619,802	4,298	0	456	288	0,531	0,49	622,609	4,058	0	13	458	297
6052	304	452	292	0,741	0,455	619,802	4,417	0	467	319	0,531	0,49	622,609	4,152	0	13	458	297
6072	305	451	303	0,741	0,454	619,802	4,249	0	474	276	0,531	0,49	622,609	4,024	0	13	458	297
6092	306	450	296	0,741	0,454	620,008	4,267	0	474	282	0,531	0,49	622,976	4,078	0	13	458	297
6112	307	439	286	0,741	0,454	620,008	4,312	0	473	283	0,531	0,489	622,976	4,226	0	13	458	297
6132	308	468	264	0,741	0,454	620,008	4,361	0	462	310	0,531	0,489	622,976	4,212	0	13	458	297
6151	309	442	290	0,741	0,454	620,008	4,462	0	478	277	0,531	0,49	622,976	4,348	0	13	458	297
6171	310	444	326	0,741	0,454	620,008	4,372	0	461	292	0,531	0,49	622,976	4,105	0	13	458	297
6191	311	452	326	0,741	0,454	618,31	4,397	0	467	297	0,531	0,489	623,061	4,122	0	13	458	297
6211	312	448	270	0,74	0,454	618,31	4,396	0	447	280	0,53	0,489	623,061	4,14	0
6231	313	449	310	0,74	0,454	618,31	4,265	0	451	287	0,53	0,489	623,061	4,02	0
6251	314	435	279	0,74	0,454	618,31	4,304	0	460	284	0,53	0,49	623,061	4,277	0
6271	315	447	290	0,741	0,454	618,31	4,249	0	455	295	0,531	0,49	623,061	4,089	0
6291	316	444	304	0,741	0,454	618,531	4,257	0	458	295	0,531	0,49	624,436	4,098	0
6311	317	512	351	0,74	0,456	618,531	4,224	0	509	398	0,531	0,491	624,436	4,275	0
6331	318	610	405	0,738	0,457	618,531	4,314	0	600	428	0,53	0,493	624,436	4,573	0
6351	319	595	442	0,738	0,457	618,531	4,207	0	596	457	0,529	0,493	624,436	4,121	0
6371	320	632	342	0,738	0,457	618,531	4,311	0	612	421	0,529	0,493	624,436	4,243	0
6391	321	638	382	0,738	0,457	617,065	4,265	0	613	430	0,529	0,493	622,77	4,266	0
6411	322	603	461	0,738	0,457	617,065	4,326	0	596	438	0,529	0,493	622,77	4,128	0
6431	323	614	449	0,738	0,456	617,065	4,358	0	601	456	0,528	0,493	622,77	4,155	0
6450	324	614	442	0,738	0,456	617,065	4,447	0	601	444	0,528	0,493	622,77	4,221	0
6470	325	-800	-600	0,528	0,493	-1	-1	4	598	466	0,528	0,493	622,77	4,11	0
6490	326	-800	-600	0,738	0,456	-1	-1	4	599	466	0,528	0,493	622,195	4,135	0
6510	327	629	441	0,738	0,456	616,912	4,124	0	623	447	0,528	0,493	622,195	4,186	0	14	607	439
6530	328	586	452	0,738	0,456	616,912	4,201	0	638	440	0,528	0,493	622,195	3,999	0	14	607	439
6550	329	624	431	0,738	0,456	616,912	4,295	0	616	450	0,528	0,493	622,195	4,089	0	14	607	439
6570	330	601	432	0,738	0,456	616,912	4,005	0	593	442	0,528	0,493	622,195	4,073	0	14	607	439
6590	331	621	428	0,738	0,456	619,659	4,075	0	594	445	0,529	0,493	623,359	4,064	0	14	607	439
6610	332	613	419	0,739	0,456	619,659	4,094	0	616	440	0,529	0,493	623,359	3,979	0	14	607	439
6630	333	597	425	0,739	0,456	619,659	3,996	0	613	437	0,529	0,493	623,359	3,981	0	14	607	439
6650	334	595	420	0,739	0,456	619,659	4,027	0	620	466	0,529	0,493	623,359	3,996	0	14	607	439
6670	335	602	435	0,738	0,456	619,659	3,998	0	603	455	0,529	0,493	623,359	4,038	0	14	607	439
6690	336	601	437	0,738	0,456	617,521	3,996	0	603	462	0,528	0,493	622,869	4,045	0	14	607	439
6710	337	561	413	0,738	0,456	617,521	3,996	0	634	425	0,528	0,493	622,869	3,96	0
6730	338	566	443	0,738	0,456	617,521	4,274	0	584	450	0,528	0,493	622,869	3,81	0
6749	339	603	434	0,738	0,456	617,521	3,915	0	615	439	0,528	0,493	622,869	3,945	0
6769	340	648	429	0,738	0,456	617,521	4,018	0	618	429	0,528	0,493	622,869	3,981	0
6789	341	666	426	0,739	0,456	617,502	4,069	0	620	437	0,53	0,492	624,99	3,954	0
6809	342	514	385	0,739	0,455	617,502	4,013	0	509	362	0,53	0,492	624,99	3,974	0
6829	343	515	314	0,739	0,456	617,502	4,055	0	529	343	0,53	0,492	624,99	3,945	0	15	513	349
6849	344	523	318	0,739	0,456	617,502	4,219	0	528	344	0,53	0,492	624,99	4,055	0	15	513	349
6869	345	531	340	0,739	0,456	617,502	4,297	0	522	345	0,53	0,492	624,99	3,96	0	15	513	349
6889	346	538	350	0,74	0,456	617,755	4,377	0	520	346	0,53	0,492	623,884	3,965	0	15	513	349
6909	347	529	345	0,74	0,456	617,755	4,288	0	507	360	0,53	0,492	623,884	3,941	0	15	513	349
6929	348	520	337	0,74	0,455	617,755	4,197	0	512	358	0,53	0,492	623,884	4,125	0	15	513	349
6949	349	517	325	0,74	0,455	617,755	4,006	0	527	365	0,53	0,492	623,884	4,274	0	15	513	349
6969	350	486	365	0,739	0,455	617,755	4,25	0	510	342	0,53	0,492	623,884	4,078	0	15	513	349
6989	351	477	360	0,739	0,455	617,407	4,151	0	517	340	0,53	0,492	625,029	4,12	0	15	513	349
7009	352	489	338	0,739	0,455	617,407	4,242	0	514	377	0,53	0,492	625,029	4,155	0	15	513	349
7029	353	511	355	0,739	0,455	617,407	4,189	0	499	346	0,53	0,492	625,029	4,151	0	15	513	349
7048	354	512	353	0,739	0,455	617,407	4,289	0	506	375	0,53	0,492	625,029	4,151	0	15	513	349
7068	355	500	229	0,739	0,455	617,407	3,655	0	516	350	0,53	0,492	625,029	4,198	0
7088	356	500	225	0,74	0,455	620,227	3,62	0	509	362	0,53	0,492	624,844	4,198	0
7108	357	507	353	0,74	0,456	620,227	4,322	0	492	386	0,531	0,492	624,844	4,298	0
7128	358	382	370	0,742	0,456	620,227	4,257	0	409	382	0,532	0,493	624,844	4,3	0
7148	359	374	416	0,742	0,456	620,227	4,353	0	381	405	0,533	0,493	624,844	4,327	0	16	371	411
7168	360	377	397	0,742	0,456	620,227	4,482	0	367	411	0,532	0,493	624,844	4,308	0	16	371	411
7188	361	373	420	0,742	0,456	618,574	4,475	0	355	417	0,532	0,493	624,222	4,313	0	16	371	411
7208	362	381	416	0,742	0,456	618,574	4,428	0	377	390	0,532	0,493	624,222	4,303	0	16	371	411
7228	363	378	396	0,742	0,456	618,574	4,397	0	358	414	0,532	0,493	624,222	4,346	0	16	371	411
7248	364	382	408	0,742	0,456	618,574	4,362	0	364	418	0,532	0,493	624,222	4,41	0	16	371	411
7268	365	365	409	0,742	0,456	618,574	4,386	0	377	404	0,532	0,493	624,222	4,393	0	16	371	411
7288	366	364	408	0,742	0,456	619,262	4,376	0	369	418	0,532	0,493	623,745	4,373	0	16	371	411
7308	367	365	403	0,742	0,456	619,262	4,314	0	350	396	0,532	0,493	623,745	4,421	0	16	371	411
7327	368	378	402	0,742	0,456	619,262	4,415	0	369	439	0,532	0,493	623,745	4,395	0	16	371	411
7347	369	398	378	0,742	0,456	619,262	4,255	0	374	412	0,532	0,493	623,745	4,491	0	16	371	411
7367	370	395	429	0,742	0,456	619,262	4,499	0	364	397	0,532	0,493	623,745	4,363	0	16	371	411
7387	371	390	424	0,742	0,456	620,436	4,482	0	364	411	0,532	0,493	624,176	4,387	0	16	371	411
7407	372	394	389	0,742	0,456	620,436	4,378	0	355	428	0,532	0,493	624,176	4,515	0	16	371	411
7427	373	383	410	0,742	0,456	620,436	4,52	0	368	430	0,532	0,493	624,176	4,405	0	16	371	411
7447	374	358	392	0,742	0,456	620,436	4,434	0	348	415	0,532	0,493	624,176	4,4	0	16	371	411
7467	375	355	404	0,742	0,456	620,436	4,575	0	374	393	0,532	0,493	624,176	4,277	0	16	371	411
7487	376	352	397	0,742	0,456	618,883	4,553	0	369	387	0,533	0,493	624,295	4,233	0	16	371	411
7507	377	387	397	0,742	0,456	618,883	4,453	0	385	410	0,533	0,493	624,295	4,432	0	16	371	411
7527	378	354	411	0,742	0,456	618,883	4,438	0	378	430	0,532	0,493	624,295	4,376	0	16	371	411
7547	379	392	422	0,742	0,456	618,883	4,464	0	366	403	0,532	0,493	624,295	4,299	0	16	371	411
7567	380	369	426	0,742	0,456	618,883	4,485	0	354	406	0,532	0,494	624,295	4,287	0	16	371	411
7587	381	360	428	0,742	0,456	620,431	4,497	0	346	409	0,532	0,493	624,359	4,276	0	16	371	411
7607	382	372	403	0,742	0,456	620,431	4,396	0	379	402	0,532	0,494	624,359	4,335	0	16	371	411
7627	383	373	430	0,742	0,456	620,431	4,584	0	368	419	0,532	0,494	624,359	4,318	0	16	371	411
7646	384	374	416	0,742	0,456	620,431	4,481	0	372	410	0,532	0,494	624,359	4,231	0	16	371	411
7666	385	390	431	0,742	0,457	620,431	4,439	0	371	413	0,532	0,494	624,359	4,378	0	16	371	411
7686	386	392	429	0,742	0,457	618,434	4,497	0	370	416	0,532	0,494	623,196	4,344	0	16	371	411
7706	387	374	419	0,742	0,457	618,434	4,678	0	394	420	0,533	0,494	623,196	4,414	0	16	371	411
7726	388	373	432	0,743	0,457	618,434	4,422	0	361	427	0,533	0,494	623,196	4,285	0	16	371	411
7746	389	387	411	0,743	0,457	618,434	4,424	0	368	408	0,533	0,494	623,196	4,349	0	16	371	411
7766	390	371	417	0,743	0,458	618,434	4,282	0	370	426	0,533	0,494	623,196	4,289	0	16	371	411
7786	391	375	418	0,743	0,458	618,888	4,239	0	370	419	0,533	0,495	622,844	4,309	0	16	371	411
7806	392	375	436	0,742	0,458	618,888	4,617	0	364	406	0,533	0,495	622,844	4,359	0	16	371	411
7826	393	386	411	0,742	0,458	618,888	4,331	0	371	418	0,533	0,495	622,844	4,328	0	16	371	411
7846	394	379	415	0,742	0,458	618,888	4,373	0	372	431	0,533	0,495	622,844	4,409	0	16	371	411
7866	395	352	400	0,742	0,458	618,888	4,245	0	365	411	0,532	0,495	622,844	4,306	0	16	371	411
7886	396	354	398	0,742	0,458	618,721	4,229	0	369	421	0,532	0,494	622,445	4,324	0	16	371	411
7906	397	376	391	0,742	0,458	618,721	4,212	0	367	406	0,532	0,494	622,445	4,286	0	16	371	411
7925	398	357	381	0,742	0,458	618,721	4,411	0	365	396	0,532	0,494	622,445	4,217	0	16	371	411
7945	399	366	414	0,742	0,458	618,721	4,267	0	369	425	0,533	0,494	622,445	4,211	0	17	372	417
7965	400	367	400	0,742	0,458	618,721	4,503	0	365	420	0,533	0,495	622,445	4,17	0	17	372	417
7985	401	368	403	0,743	0,458	619,772	4,494	0	365	423	0,533	0,495	623,444	4,159	0	17	372	417
8005	402	370	425	0,743	0,458	619,772	4,253	0	393	427	0,533	0,495	623,444	4,249	0	17	372	417
8025	403	376	415	0,743	0,458	619,772	4,42	0	373	406	0,533	0,495	623,444	4,349	0	17	372	417
8045	404	377	431	0,743	0,458	619,772	4,241	0	368	427	0,533	0,495	623,444	4,192	0	17	372	417
8065	405	346	390	0,743	0,458	619,772	4,375	0	351	413	0,533	0,495	623,444	4,31	0
8085	406	348	387	0,742	0,458	619,747	4,3	0	342	422	0,533	0,495	623,824	4,247	0
8105	407	381	446	0,742	0,458	619,747	4,496	0	393	428	0,533	0,495	623,824	4,207	0
8125	408	394	409	0,742	0,458	619,747	4,146	0	359	434	0,532	0,494	623,824	4,361	0
8145	409	372	403	0,742	0,458	619,747	4,306	0	377	424	0,532	0,495	623,824	4,038	0
8165	410	383	422	0,742	0,458	619,747	4,116	0	364	416	0,532	0,495	623,824	4,38	0
8185	411	385	424	0,742	0,458	619,62	4,158	0	371	415	0,532	0,495	623,586	4,277	0
8205	412	368	400	0,742	0,458	619,62	4,243	0	373	372	0,533	0,495	623,586	4,059	0
8225	413	340	421	0,743	0,458	619,62	4,256	0	370	436	0,533	0,495	623,586	3,956	0
8245	414	380	408	0,743	0,458	619,62	4,256	0	363	412	0,533	0,495	623,586	4,122	0
8264	415	383	315	0,742	0,457	619,62	4,164	0	422	339	0,533	0,493	623,586	4,345	0
8284	416	380	320	0,742	0,455	615,228	4,136	0	423	364	0,533	0,491	621,848	4,347	0
8304	417	400	4	0,742	0,455	615,228	4,041	0	-800	-600	0,742	0,455	-1	-1	4
8324	418	421	-36	0,742	0,454	615,228	4,11	0	437	-17	0,533	0,49	621,848	4,069	0
8344	419	402	-42	0,741	0,455	615,228	4,144	0	424	-16	0,533	0,49	621,848	3,945	0
8364	420	406	-44	0,741	0,454	615,228	4,18	0	-800	-600	0,741	0,454	-1	-1	4
8384	421	417	-13	0,741	0,454	600,639	4,119	0	-800	-600	0,532	0,49	-1	-1	4	18	428	-3
8404	422	427	4	0,741	0,454	600,639	4,204	0	406	8	0,532	0,49	610,383	3,795	0	18	428	-3
8424	423	429	-17	0,741	0,454	600,639	3,908	0	435	2	0,532	0,49	610,383	3,856	0	18	428	-3
8444	424	414	-1	0,741	0,454	600,639	4,098	0	438	4	0,531	0,49	610,383	3,833	0	18	428	-3
8464	425	428	-17	0,741	0,454	600,639	3,898	0	429	6	0,532	0,49	610,383	3,785	0	18	428	-3
8484	426	422	-12	0,741	0,454	600,794	3,959	0	428	4	0,532	0,49	610,38	3,809	0	18	428	-3
8504	427	424	-9	0,741	0,454	600,794	3,93	0	440	4	0,532	0,49	610,38	3,997	0	18	428	-3
8523	428	435	-25	0,742	0,454	600,794	3,926	0	440	7	0,532	0,49	610,38	3,937	0	18	428	-3
8543	429	428	-2	0,742	0,454	600,794	3,909	0	431	-4	0,532	0,49	610,38	3,83	0	18	428	-3
8563	430	428	-7	0,742	0,454	600,794	3,911	0	427	-4	0,532	0,49	610,38	3,708	0	18	428	-3
8583	431	434	-6	0,742	0,454	599,413	3,903	0	426	2	0,532	0,49	607,528	3,61	0	18	428	-3
8603	432	398	58	0,742	0,454	599,413	3,815	0	435	71	0,532	0,49	607,528	3,643	0
8623	433	377	186	0,742	0,455	599,413	4,092	0	370	191	0,533	0,492	607,528	3,891	0
8643	434	369	240	0,742	0,456	599,413	3,905	0	380	218	0,533	0,492	607,528	3,827	0
8663	435	352	195	0,742	0,456	599,413	3,892	0	380	210	0,533	0,492	607,528	3,811	0
8683	436	338	191	0,742	0,456	616,693	3,986	0	382	179	0,532	0,492	623,476	3,891	0
8703	437	374	182	0,742	0,455	616,693	4,098	0	393	160	0,532	0,492	623,476	4,13	0
8723	438	353	219	0,742	0,455	616,693	4,076	0	359	185	0,532	0,492	623,476	3,802	0
8743	439	347	189	0,742	0,455	616,693	4,273	0	379	143	0,532	0,492	623,476	3,905	0	19	368	184
8763	440	387	183	0,742	0,455	616,693	4,105	0	375	175	0,533	0,492	623,476	3,742	0	19	368	184
8783	441	375	193	0,742	0,456	617,042	4,146	0	371	179	0,533	0,492	622,802	3,752	0	19	368	184
8803	442	367	210	0,743	0,456	617,042	4,036	0	366	179	0,533	0,492	622,802	3,766	0	19	368	184
8823	443	355	203	0,743	0,456	617,042	3,977	0	378	205	0,533	0,492	622,802	3,81	0	19	368	184
8842	444	358	186	0,743	0,455	617,042	4,051	0	378	180	0,533	0,492	622,802	3,954	0	19	368	184
8862	445	363	167	0,743	0,455	617,042	3,955	0	358	187	0,533	0,492	622,802	3,88	0	19	368	184
8882	446	356	157	0,743	0,455	616,01	3,966	0	362	197	0,533	0,492	621,632	3,943	0	19	368	184
8902	447	358	160	0,743	0,455	616,01	4,039	0	384	189	0,533	0,491	621,632	3,814	0	19	368	184
8922	448	316	431	0,742	0,457	616,01	4,092	0	308	374	0,534	0,494	621,632	4,064	0
8942	449	276	458	0,743	0,457	616,01	3,901	0	297	457	0,535	0,494	621,632	3,961	0
8962	450	263	461	0,743	0,457	616,01	3,871	0	276	470	0,534	0,494	621,632	4,03	0
8982	451	248	460	0,743	0,457	619,732	3,864	0	261	483	0,534	0,494	624,062	3,999	0
9002	452	266	414	0,743	0,457	619,732	3,935	0	296	471	0,534	0,494	624,062	4,015	0
9022	453	270	458	0,744	0,457	619,732	3,884	0	266	455	0,534	0,494	624,062	3,869	0
9042	454	269	463	0,744	0,457	619,732	4,144	0	258	453	0,534	0,494	624,062	3,931	0
9062	455	277	471	0,744	0,458	619,732	4,021	0	244	456	0,535	0,494	624,062	4,037	0
9082	456	280	479	0,744	0,458	617,541	4,054	0	234	456	0,535	0,494	623,431	3,977	0
9102	457	274	471	0,745	0,457	617,541	3,96	0	300	484	0,535	0,494	623,431	4,077	0
9123	458	284	438	0,744	0,457	617,541	3,898	0	258	433	0,535	0,493	623,431	3,779	0	20	273	449
9141	459	293	464	0,744	0,457	617,541	3,977	0	265	462	0,534	0,493	623,431	4,12	0	20	273	449
9162	460	287	459	0,744	0,457	617,541	4,12	0	293	440	0,534	0,493	623,431	3,907	0	20	273	449
9182	461	290	447	0,744	0,456	619,262	4,133	0	272	452	0,534	0,492	623,836	3,831	0	20	273	449
9201	462	245	440	0,743	0,456	619,262	4,194	0	300	461	0,534	0,492	623,836	4,053	0	20	273	449
9221	463	250	452	0,743	0,456	619,262	4,007	0	264	457	0,533	0,492	623,836	4,009	0	20	273	449
9242	464	260	438	0,744	0,456	619,262	4,068	0	261	416	0,534	0,492	623,836	4,137	0	20	273	449
9261	465	158	394	0,745	0,455	619,262	3,892	0	175	401	0,535	0,492	623,836	4	0
9282	466	159	398	0,745	0,455	613,515	3,839	0	145	387	0,536	0,491	623,32	4,036	0
9301	467	160	427	0,745	0,455	613,515	4,139	0	137	442	0,536	0,491	623,32	3,967	0
9322	468	155	427	0,745	0,455	613,515	3,912	0	139	422	0,536	0,491	623,32	4,18	0
9341	469	192	444	0,745	0,454	613,515	3,999	0	164	433	0,536	0,491	623,32	4,03	0
9362	470	169	420	0,745	0,454	613,515	4,003	0	161	429	0,536	0,491	623,32	4,101	0
9381	471	176	422	0,745	0,455	615,717	4,021	0	157	434	0,536	0,491	623,564	4,026	0
9402	472	161	428	0,745	0,455	615,717	4,077	0	131	429	0,536	0,492	623,564	4,033	0
9421	473	143	397	0,745	0,456	615,717	4,102	0	134	434	0,536	0,492	623,564	4,129	0
9442	474	187	434	0,745	0,456	615,717	4,045	0	141	436	0,536	0,493	623,564	4,081	0
9460	475	202	445	0,745	0,457	615,717	4,267	0	180	446	0,536	0,494	623,564	4,254	0
9482	476	207	438	0,745	0,458	618,131	4,297	0	189	451	0,536	0,495	623,201	4,277	0
9500	477	168	395	0,746	0,459	618,131	4,035	0	146	404	0,536	0,496	623,201	4,305	0	21	164	425
9522	478	158	416	0,746	0,46	618,131	4,224	0	152	410	0,536	0,497	623,201	4,062	0	21	164	425
9540	479	174	416	0,746	0,461	618,131	4,053	0	152	428	0,536	0,498	623,201	4,211	0	21	164	425
9563	480	173	436	0,746	0,461	618,131	4,103	0	155	409	0,537	0,498	623,201	4,253	0	21	164	425
9580	481	175	446	0,746	0,462	613,332	4,13	0	156	415	0,537	0,498	622,84	4,162	0	21	164	425
9602	482	171	433	0,747	0,462	613,332	4,059	0	168	433	0,537	0,499	622,84	4,242	0	21	164	425
9620	483	174	440	0,747	0,463	613,332	3,96	0	147	421	0,537	0,499	622,84	4,25	0	21	164	425
9642	484	163	422	0,747	0,463	613,332	4,061	0	164	431	0,537	0,499	622,84	4,3	0	21	164	425
9660	485	171	422	0,747	0,463	613,332	4,02	0	161	429	0,537	0,499	622,84	4,17	0	21	164	425
9680	486	167	420	0,747	0,463	614,941	4,003	0	154	424	0,537	0,499	624,249	4,19	0	21	164	425
9700	487	182	420	0,747	0,463	614,941	4,125	0	165	424	0,537	0,499	624,249	4,177	0	21	164	425
9720	488	191	417	0,747	0,463	614,941	4,112	0	154	433	0,537	0,499	624,249	4,035	0	21	164	425
9739	489	169	424	0,746	0,463	614,941	4,034	0	140	419	0,537	0,499	624,249	4,086	0	21	164	425
9759	490	179	414	0,746	0,463	614,941	4	0	156	425	0,537	0,499	624,249	4,051	0	21	164	425
9779	491	176	414	0,746	0,463	616,153	3,987	0	152	428	0,536	0,499	621,76	4,057	0	21	164	425
9799	492	169	410	0,746	0,463	616,153	4,072	0	170	452	0,536	0,499	621,76	4,091	0	21	164	425
9819	493	175	425	0,746	0,462	616,153	4,039	0	162	445	0,536	0,499	621,76	4,099	0	21	164	425
9839	494	277	467	0,744	0,462	616,153	4,188	0	295	443	0,535	0,499	621,76	4,208	0
9859	495	302	416	0,743	0,462	616,153	4,036	0	317	436	0,534	0,499	621,76	4,127	0
9879	496	327	434	0,744	0,462	617,702	4,094	0	338	429	0,534	0,499	623,885	4,175	0
9899	497	-800	-600	0,534	0,499	-1	-1	4	306	411	0,534	0,499	623,885	3,982	0
9919	498	304	429	0,744	0,463	617,702	4,19	0	332	391	0,534	0,499	623,885	3,948	0
9939	499	329	425	0,744	0,463	617,702	4,071	0	328	443	0,534	0,499	623,885	4,177	0
9959	500	332	438	0,744	0,463	617,702	4,329	0	329	439	0,534	0,499	623,885	4,171	0
9979	501	333	439	0,744	0,463	618,647	4,343	0	326	435	0,534	0,499	623,697	4,164	0
9999	502	288	397	0,744	0,462	618,647	4,367	0	318	412	0,534	0,499	623,697	3,971	0
10018	503	347	428	0,744	0,462	618,647	4,074	0	330	423	0,534	0,498	623,697	4,154	0	22	324	424
10038	504	330	414	0,744	0,462	618,647	4,023	0	312	406	0,534	0,498	623,697	3,959	0	22	324	424
10058	505	326	403	0,744	0,462	618,647	4,185	0	335	442	0,534	0,498	623,697	4,378	0	22	324	424
10078	506	323	416	0,743	0,462	617,904	4,2	0	331	443	0,534	0,498	623,5	4,387	0	22	324	424
10098	507	326	425	0,743	0,462	617,904	4,128	0	331	413	0,534	0,498	623,5	4,042	0	22	324	424
10118	508	309	426	0,743	0,462	617,904	4,184	0	317	432	0,534	0,498	623,5	4,011	0	22	324	424
10138	509	318	414	0,743	0,462	617,904	4,164	0	318	432	0,534	0,498	623,5	4,082	0	22	324	424
10158	510	319	400	0,744	0,462	617,904	3,999	0	319	429	0,534	0,498	623,5	4,04	0	22	324	424
10178	511	312	396	0,744	0,462	617,727	4,01	0	320	428	0,534	0,498	623,78	4,044	0	22	324	424
10198	512	320	442	0,744	0,462	617,727	4,245	0	323	435	0,534	0,498	623,78	4,174	0	22	324	424
10218	513	323	412	0,744	0,462	617,727	4,146	0	311	442	0,534	0,498	623,78	4,236	0	22	324	424
10238	514	335	437	0,744	0,462	617,727	4,221	0	329	425	0,534	0,498	623,78	4,04	0	22	324	424
10258	515	347	437	0,744	0,461	617,727	4,115	0	326	423	0,534	0,498	623,78	4,275	0	22	324	424
10278	516	353	435	0,744	0,461	620,279	4,146	0	324	421	0,534	0,498	624,423	4,228	0	22	324	424
10298	517	374	422	0,743	0,461	620,279	4,286	0	369	414	0,533	0,498	624,423	4,184	0	23	378	427
10317	518	395	439	0,742	0,461	620,279	4,36	0	390	408	0,533	0,498	624,423	4,156	0	23	378	427
10337	519	-800	-600	0,533	0,498	-1	-1	4	377	421	0,533	0,498	624,423	4,265	0	23	378	427
10357	520	384	423	0,742	0,461	620,279	4,124	0	358	437	0,533	0,498	624,423	4,133	0	23	378	427
10377	521	384	424	0,742	0,461	618,335	4,112	0	364	439	0,533	0,498	624,871	4,165	0	23	378	427
10397	522	372	423	0,742	0,461	618,335	4,234	0	368	437	0,533	0,498	624,871	4,279	0	23	378	427
10417	523	375	415	0,742	0,461	618,335	4,137	0	376	441	0,533	0,498	624,871	4,272	0	23	378	427
10437	524	372	418	0,743	0,461	618,335	4,297	0	354	420	0,533	0,498	624,871	4,205	0	23	378	427
10457	525	394	426	0,743	0,461	618,335	4,234	0	357	426	0,533	0,498	624,871	4,171	0	23	378	427
10477	526	396	421	0,743	0,461	620,063	4,237	0	355	423	0,533	0,498	624,596	4,134	0	23	378	427
10497	527	371	424	0,743	0,461	620,063	4,345	0	384	440	0,533	0,498	624,596	4,146	0	23	378	427
10517	528	399	424	0,743	0,461	620,063	4,319	0	396	441	0,533	0,498	624,596	4,244	0	23	378	427
10537	529	368	444	0,743	0,461	620,063	4,355	0	384	413	0,533	0,498	624,596	4,162	0	23	378	427
10557	530	390	416	0,743	0,461	620,063	4,45	0	384	428	0,533	0,498	624,596	4,245	0	23	378	427
10577	531	376	420	0,743	0,461	620,816	4,46	0	388	422	0,533	0,498	622,802	4,206	0	23	378	427
10597	532	397	431	0,743	0,461	620,816	4,279	0	372	424	0,533	0,498	622,802	4,345	0	23	378	427
10616	533	388	413	0,743	0,461	620,816	4,255	0	378	412	0,533	0,498	622,802	4,175	0	23	378	427
10636	534	389	455	0,743	0,461	620,816	4,327	0	376	417	0,533	0,498	622,802	4,106	0	23	378	427
10656	535	378	453	0,743	0,461	620,816	4,525	0	367	413	0,533	0,498	622,802	4,186	0	23	378	427
10676	536	374	452	0,743	0,461	620,561	4,549	0	369	414	0,533	0,498	623,702	4,172	0	23	378	427
10696	537	374	427	0,743	0,461	620,561	4,402	0	385	424	0,533	0,498	623,702	4,097	0	23	378	427
10716	538	365	438	0,743	0,461	620,561	4,242	0	378	465	0,533	0,498	623,702	4,319	0	23	378	427
10736	539	398	430	0,743	0,461	620,561	4,34	0	398	403	0,533	0,498	623,702	4,107	0
10756	540	380	442	0,743	0,461	620,561	4,163	0	389	451	0,533	0,498	623,702	4,175	0	24	385	427
10776	541	384	442	0,743	0,461	618,446	4,155	0	392	426	0,533	0,498	623,291	4,237	0	24	385	427
10796	542	370	434	0,743	0,461	618,446	4,259	0	370	437	0,533	0,498	623,291	4,123	0	24	385	427
10816	543	393	460	0,743	0,461	618,446	4,288	0	382	430	0,533	0,498	623,291	4,058	0	24	385	427
10836	544	363	413	0,743	0,461	618,446	4,267	0	395	426	0,533	0,498	623,291	3,971	0	24	385	427
10856	545	380	396	0,743	0,461	618,446	4,211	0	377	440	0,533	0,498	623,291	4,164	0	24	385	427
10876	546	385	393	0,743	0,461	619,692	4,225	0	380	436	0,533	0,498	622,971	4,11	0	24	385	427
10895	547	386	422	0,743	0,461	619,692	4,116	0	382	414	0,533	0,498	622,971	3,91	0	24	385	427
10915	548	390	442	0,743	0,461	619,692	4,224	0	389	426	0,533	0,498	622,971	4,113	0	24	385	427
10935	549	413	439	0,743	0,461	619,692	4,114	0	405	413	0,533	0,498	622,971	4,02	0	24	385	427
10955	550	386	396	0,743	0,461	619,692	4,124	0	370	416	0,533	0,498	622,971	3,968	0
10975	551	394	403	0,743	0,461	619,853	4,152	0	376	418	0,533	0,498	623,882	4,057	0
10995	552	271	336	0,745	0,461	619,853	3,907	0	265	436	0,535	0,498	623,882	4,154	0	25	263	396
11015	553	235	386	0,745	0,461	619,853	4,167	0	272	414	0,535	0,498	623,882	4,145	0	25	263	396
11035	554	267	414	0,745	0,461	619,853	4,028	0	237	371	0,535	0,498	623,882	3,88	0	25	263	396
11055	555	275	400	0,745	0,461	619,853	4,149	0	267	403	0,535	0,498	623,882	3,897	0	25	263	396
11075	556	266	416	0,745	0,461	617,565	4,082	0	264	387	0,535	0,498	622,685	3,906	0	25	263	396
11095	557	275	410	0,745	0,461	617,565	3,966	0	272	359	0,535	0,498	622,685	4,103	0	25	263	396
11115	558	274	428	0,745	0,461	617,565	4,134	0	261	407	0,535	0,498	622,685	4,129	0	26	261	394
11135	559	255	398	0,745	0,461	617,565	3,943	0	290	395	0,535	0,498	622,685	4,128	0	26	261	394
11155	560	283	430	0,745	0,461	617,565	4,003	0	260	394	0,535	0,498	622,685	4,111	0	26	261	394
11175	561	277	420	0,745	0,461	619,053	4,051	0	269	394	0,535	0,498	623,165	4,127	0	26	261	394
11195	562	267	419	0,745	0,461	619,053	4,069	0	268	389	0,535	0,498	623,165	3,808	0	26	261	394
11214	563	242	385	0,745	0,461	619,053	3,865	0	264	399	0,535	0,498	623,165	3,888	0	26	261	394
11234	564	244	380	0,745	0,461	619,053	3,913	0	274	417	0,535	0,498	623,165	4,003	0	26	261	394
11254	565	-800	-600	0,535	0,498	-1	-1	4	259	380	0,535	0,498	623,165	3,825	0	26	261	394
11274	566	-800	-600	0,745	0,461	-1	-1	4	261	390	0,535	0,498	621,8	3,886	0	26	261	394
11294	567	262	414	0,745	0,461	617,283	3,979	0	234	385	0,535	0,498	621,8	3,791	0	26	261	394
11314	568	248	408	0,745	0,461	617,283	3,93	0	266	379	0,535	0,498	621,8	3,938	0	26	261	394
11334	569	250	412	0,745	0,461	617,283	3,953	0	262	380	0,535	0,498	621,8	3,806	0	26	261	394
11354	570	259	363	0,745	0,461	617,283	3,97	0	268	398	0,535	0,498	621,8	4,073	0	26	261	394
11374	571	252	356	0,745	0,461	618,166	3,956	0	269	397	0,535	0,498	621,222	4,07	0	26	261	394
11394	572	267	426	0,745	0,461	618,166	4,018	0	253	417	0,535	0,498	621,222	4,04	0
11414	573	236	397	0,745	0,461	618,166	4,109	0	249	417	0,535	0,498	621,222	4,113	0
11434	574	260	418	0,745	0,461	618,166	3,952	0	249	400	0,535	0,498	621,222	4,035	0
11454	575	266	401	0,745	0,461	618,166	3,932	0	248	414	0,535	0,499	621,222	4,024	0
11474	576	257	411	0,745	0,462	615,787	3,898	0	247	408	0,535	0,499	623,711	4,055	0
11493	577	256	383	0,745	0,462	615,787	3,877	0	251	366	0,535	0,499	623,711	3,949	0	27	258	402
11513	578	262	378	0,745	0,462	615,787	4,071	0	260	400	0,535	0,499	623,711	4,122	0	27	258	402
11533	579	269	427	0,745	0,462	615,787	3,99	0	249	405	0,535	0,499	623,711	4,009	0	27	258	402
11553	580	234	391	0,745	0,462	615,787	4,056	0	272	411	0,535	0,499	623,711	4,213	0	27	258	402
11573	581	236	398	0,745	0,462	619,034	4,044	0	274	417	0,535	0,499	623,212	4,202	0	27	258	402
11593	582	259	409	0,746	0,462	619,034	4,11	0	235	367	0,536	0,499	623,212	3,971	0	27	258	402
11613	583	254	406	0,746	0,462	619,034	4,108	0	267	414	0,536	0,499	623,212	4,269	0	27	258	402
11633	584	249	394	0,746	0,463	619,034	3,978	0	239	381	0,536	0,499	623,212	4,008	0	27	258	402
11653	585	237	362	0,745	0,463	619,034	4,029	0	297	433	0,536	0,499	623,212	4,252	0	27	258	402
11673	586	232	357	0,745	0,463	616,306	3,971	0	297	429	0,535	0,499	623,647	4,162	0	27	258	402
11693	587	269	381	0,745	0,463	616,306	3,956	0	270	410	0,535	0,499	623,647	3,958	0	27	258	402
11713	588	259	400	0,745	0,463	616,306	3,9	0	268	417	0,535	0,5	623,647	4,018	0	27	258	402
11733	589	255	421	0,745	0,463	616,306	4,121	0	267	439	0,535	0,499	623,647	4,198	0	27	258	402
11753	590	290	453	0,745	0,463	616,306	4,088	0	298	406	0,535	0,499	623,647	4,159	0
11773	591	286	474	0,745	0,463	617,519	4,063	0	299	416	0,535	0,499	622,309	4,126	0
11793	592	260	412	0,745	0,463	617,519	4,067	0	279	409	0,535	0,499	622,309	4,04	0
11812	593	286	414	0,745	0,463	617,519	4,078	0	261	417	0,535	0,499	622,309	4,085	0
11832	594	256	432	0,745	0,463	617,519	4,097	0	290	415	0,535	0,499	622,309	4,208	0
11852	595	292	412	0,745	0,463	617,519	3,868	0	304	415	0,535	0,499	622,309	4,083	0
11872	596	283	417	0,745	0,463	618,294	3,866	0	304	414	0,535	0,499	623,68	4,132	0
11892	597	266	364	0,746	0,463	618,294	3,899	0	270	430	0,536	0,499	623,68	4,226	0
11912	598	295	412	0,746	0,463	618,294	4,101	0	258	418	0,536	0,499	623,68	4,1	0
11932	599	263	426	0,745	0,462	618,294	4,001	0	265	446	0,536	0,499	623,68	4,443	0
11952	600	305	423	0,745	0,462	618,294	4,115	0	289	403	0,535	0,499	623,68	4,015	0
11972	601	298	421	0,745	0,462	617,338	4,08	0	286	408	0,535	0,499	622,437	4,094	0
11992	602	382	398	0,744	0,463	617,338	3,961	0	400	427	0,534	0,499	622,437	3,936	0
12012	603	504	409	0,741	0,463	617,338	4,1	0	523	412	0,531	0,499	622,437	3,897	0	28	515	399
12032	604	507	396	0,741	0,463	617,338	4,039	0	518	400	0,531	0,499	622,437	4,036	0	28	515	399
12052	605	514	391	0,741	0,463	617,338	4,043	0	504	421	0,531	0,499	622,437	3,935	0	28	515	399
12071	606	519	393	0,741	0,462	618,208	4,053	0	497	410	0,531	0,499	623,892	3,959	0	28	515	399
12092	607	523	384	0,741	0,463	618,208	4,043	0	523	404	0,531	0,499	623,892	4,063	0	28	515	399
12111	608	524	394	0,741	0,463	618,208	4,144	0	518	415	0,531	0,499	623,892	4,086	0	28	515	399
12131	609	497	366	0,741	0,463	618,208	3,967	0	528	385	0,531	0,499	623,892	3,921	0	28	515	399
12151	610	552	374	0,741	0,463	618,208	4,185	0	512	408	0,531	0,499	623,892	4,051	0	28	515	399
12171	611	549	371	0,741	0,462	618,727	4,143	0	513	406	0,531	0,499	623,911	4,02	0	28	515	399
12191	612	517	380	0,741	0,462	618,727	3,91	0	500	418	0,531	0,499	623,911	3,934	0	28	515	399
12211	613	502	423	0,741	0,462	618,727	3,922	0	510	432	0,531	0,499	623,911	4,15	0	28	515	399
12231	614	499	421	0,741	0,462	618,727	4,176	0	535	387	0,531	0,499	623,911	3,773	0	28	515	399
12251	615	516	384	0,741	0,462	618,727	4,033	0	500	412	0,531	0,499	623,911	3,83	0	28	515	399
12271	616	507	405	0,741	0,462	620,133	4,122	0	512	406	0,531	0,499	624,168	3,836	0	28	515	399
12291	617	543	354	0,741	0,462	620,133	4,063	0	524	407	0,531	0,499	624,168	3,803	0
12311	618	507	395	0,741	0,462	620,133	3,903	0	503	390	0,531	0,499	624,168	3,956	0
12331	619	508	412	0,741	0,462	620,133	3,886	0	510	420	0,531	0,499	624,168	3,831	0
12351	620	543	386	0,741	0,462	620,133	3,886	0	539	416	0,531	0,499	624,168	3,854	0	29	531	425
12371	621	524	390	0,741	0,462	620,056	3,886	0	532	416	0,531	0,499	624,132	3,904	0	29	531	425
12391	622	531	434	0,741	0,462	620,056	3,954	0	497	421	0,531	0,499	624,132	4,151	0	29	531	425
12410	623	520	431	0,741	0,463	620,056	4,13	0	518	454	0,531	0,5	624,132	3,987	0	29	531	425
12430	624	544	446	0,741	0,463	620,056	3,956	0	534	435	0,531	0,5	624,132	3,953	0	29	531	425
12450	625	559	400	0,741	0,463	620,056	4,061	0	524	445	0,531	0,5	624,132	3,845	0	29	531	425
12470	626	562	400	0,741	0,463	619,768	3,978	0	532	436	0,531	0,5	623,745	3,784	0	29	531	425
12490	627	524	426	0,741	0,463	619,768	3,912	0	493	472	0,531	0,5	623,745	4,081	0
12510	628	556	447	0,741	0,463	619,768	4,059	0	533	445	0,531	0,5	623,745	4,01	0	30	536	446
12530	629	561	464	0,741	0,463	619,768	3,925	0	538	434	0,531	0,5	623,745	3,9	0	30	536	446
12550	630	528	444	0,741	0,463	619,768	4,059	0	522	448	0,531	0,5	623,745	3,96	0	30	536	446
12570	631	545	450	0,741	0,463	617,243	3,998	0	521	445	0,531	0,501	624,128	3,908	0	30	536	446
12590	632	528	429	0,741	0,464	617,243	3,933	0	540	434	0,531	0,501	624,128	3,964	0	30	536	446
12610	633	552	447	0,741	0,464	617,243	4,099	0	523	453	0,531	0,501	624,128	4,104	0	30	536	446
12630	634	542	437	0,741	0,464	617,243	3,862	0	542	464	0,531	0,501	624,128	4,035	0	30	536	446
12650	635	547	447	0,741	0,464	617,243	3,885	0	534	442	0,531	0,501	624,128	3,918	0	30	536	446
12669	636	542	442	0,741	0,464	619,007	3,916	0	530	455	0,531	0,501	624,45	3,969	0	30	536	446
12689	637	519	455	0,741	0,463	619,007	3,985	0	542	460	0,531	0,501	624,45	4,072	0	30	536	446
12709	638	565	406	0,741	0,463	619,007	4,008	0	542	426	0,531	0,5	624,45	4,001	0
12729	639	519	440	0,741	0,463	619,007	3,981	0	525	441	0,531	0,5	624,45	3,914	0
12749	640	530	453	0,741	0,463	619,007	4,151	0	496	461	0,531	0,5	624,45	4,109	0
12769	641	543	437	0,741	0,463	619,433	4,172	0	488	448	0,531	0,5	624,56	4,056	0
12789	642	531	468	0,741	0,461	619,433	3,855	0	508	469	0,531	0,498	624,56	3,834	0
12809	643	-800	-600	-1	-1	-1	-1	4	-800	-600	-1	-1	-1	-1	4
12829	644	-800	-600	-1	-1	-1	-1	4	-800	-600	-1	-1	-1	-1	4
12849	645	-800	-600	-1	-1	-1	-1	4	-800	-600	-1	-1	-1	-1	4
12869	646	-800	-600	0,743	0,461	-1	-1	4	-800	-600	0,533	0,498	-1	-1	4
12889	647	412	406	0,743	0,462	620,521	3,841	0	396	407	0,533	0,499	625,232	4,062	0	31	385	403
12909	648	393	436	0,743	0,462	620,521	4,118	0	396	391	0,534	0,499	625,232	3,619	0	31	385	403
12929	649	388	402	0,743	0,462	620,521	3,877	0	-800	-600	0,743	0,462	-1	-1	4	31	385	403
12949	650	399	397	0,743	0,462	620,521	3,904	0	367	398	0,534	0,499	625,232	3,769	0	31	385	403
12969	651	401	406	0,744	0,463	617,139	3,966	0	366	397	0,534	0,5	626,282	3,775	0	31	385	403
12988	652	371	393	0,744	0,463	617,139	4,054	0	382	417	0,534	0,5	626,282	3,851	0	31	385	403
13008	653	387	419	0,744	0,463	617,139	3,981	0	417	361	0,534	0,5	626,282	3,768	0	32	383	403
13028	654	382	407	0,744	0,463	617,139	3,944	0	393	409	0,534	0,5	626,282	3,871	0	32	383	403
13048	655	371	449	0,744	0,463	617,139	4,101	0	400	402	0,534	0,5	626,282	3,956	0	32	383	403
13068	656	378	453	0,743	0,463	620,301	4,08	0	389	387	0,534	0,5	623,923	3,935	0	32	383	403
13088	657	371	397	0,743	0,463	620,301	4,049	0	369	401	0,534	0,5	623,923	3,828	0	32	383	403
13108	658	381	396	0,743	0,463	620,301	3,97	0	396	361	0,534	0,5	623,923	3,772	0	32	383	403
13128	659	373	397	0,744	0,463	620,301	4,18	0	395	378	0,534	0,5	623,923	3,847	0	32	383	403
13148	660	380	439	0,744	0,463	620,301	4,339	0	362	416	0,534	0,5	623,923	3,988	0
13168	661	377	444	0,744	0,463	617,628	4,358	0	375	402	0,534	0,5	624,383	3,995	0
13188	662	395	406	0,744	0,463	617,628	4,279	0	381	410	0,534	0,5	624,383	4,199	0
13208	663	380	405	0,744	0,463	617,628	4,212	0	374	409	0,534	0,5	624,383	4,086	0
13228	664	385	330	0,744	0,463	617,628	4,018	0	392	395	0,534	0,5	624,383	3,957	0
13248	665	369	403	0,744	0,463	617,628	4,185	0	369	423	0,534	0,5	624,383	4,004	0	33	378	404
13268	666	368	375	0,744	0,463	619,612	4,124	0	373	420	0,534	0,5	624,422	3,934	0	33	378	404
13288	667	393	388	0,744	0,463	619,612	4,202	0	395	431	0,534	0,5	624,422	4,124	0	33	378	404
13307	668	370	416	0,744	0,463	619,612	4,143	0	380	421	0,534	0,5	624,422	4,108	0	33	378	404
13327	669	-800	-600	0,533	0,5	-1	-1	4	382	416	0,533	0,5	624,422	4,171	0	33	378	404
13347	670	374	394	0,743	0,463	619,612	4,393	0	373	443	0,533	0,5	624,422	4,282	0	33	378	404
13367	671	374	394	0,743	0,463	619,612	4,393	0	371	438	0,533	0,5	624,329	4,303	0	33	378	404
13387	672	352	400	0,743	0,463	619,612	4,149	0	372	405	0,534	0,5	624,329	4,178	0	33	378	404
13407	673	369	406	0,744	0,463	619,612	4,32	0	400	392	0,534	0,5	624,329	4,031	0	33	378	404
13427	674	399	401	0,744	0,463	619,612	4,075	0	386	410	0,534	0,5	624,329	4,022	0	33	378	404
13447	675	378	378	0,744	0,463	619,612	3,961	0	386	409	0,534	0,5	624,329	3,845	0	33	378	404
13467	676	391	379	0,744	0,464	618,228	3,961	0	387	408	0,534	0,501	624,273	3,779	0	33	378	404
13487	677	350	383	0,743	0,464	618,228	4,326	0	379	399	0,533	0,501	624,273	4,06	0	33	378	404
13507	678	405	439	0,743	0,465	618,228	4,161	0	381	422	0,533	0,501	624,273	4,004	0
13527	679	379	400	0,743	0,465	618,228	3,907	0	366	378	0,533	0,502	624,273	3,961	0	34	382	416
13547	680	364	412	0,742	0,466	618,228	4,017	0	381	399	0,533	0,502	624,273	3,9	0	34	382	416
13567	681	387	431	0,742	0,466	620,626	3,898	0	376	399	0,533	0,502	625,364	3,857	0	34	382	416
13586	682	384	404	0,742	0,467	620,626	3,954	0	382	414	0,533	0,502	625,364	3,895	0	34	382	416
13606	683	391	452	0,742	0,467	620,626	3,998	0	370	417	0,533	0,503	625,364	3,949	0	34	382	416
13626	684	393	419	0,742	0,467	620,626	4,058	0	398	413	0,533	0,503	625,364	3,956	0	34	382	416
13646	685	348	390	0,742	0,467	620,626	3,924	0	375	414	0,533	0,503	625,364	4,017	0	35	382	409
13666	686	350	406	0,743	0,467	618,705	3,946	0	375	415	0,533	0,503	624,912	4,039	0	35	382	409
13686	687	384	336	0,743	0,467	618,705	4,132	0	369	446	0,533	0,503	624,912	3,946	0	35	382	409
13706	688	402	415	0,743	0,468	618,705	3,971	0	386	403	0,533	0,503	624,912	3,885	0	35	382	409
13726	689	392	408	0,743	0,468	618,705	3,994	0	374	402	0,533	0,503	624,912	3,851	0	35	382	409
13746	690	394	370	0,743	0,468	618,705	3,814	0	380	410	0,533	0,503	624,912	4,027	0	35	382	409
13766	691	391	410	0,743	0,468	618,934	3,771	0	386	413	0,533	0,503	624,049	3,989	0	35	382	409
13786	692	386	407	0,743	0,468	618,934	4,157	0	379	430	0,533	0,503	624,049	4,04	0	35	382	409
13806	693	382	410	0,743	0,467	618,934	4,197	0	383	404	0,533	0,503	624,049	4,022	0	35	382	409
13826	694	370	417	0,743	0,467	618,934	4,287	0	384	418	0,533	0,502	624,049	4,245	0	35	382	409
13846	695	379	418	0,743	0,467	618,934	4,261	0	400	426	0,533	0,502	624,049	4,066	0	35	382	409
13866	696	374	417	0,743	0,467	620,946	4,248	0	404	415	0,533	0,502	625,085	4,121	0	35	382	409
13886	697	368	382	0,743	0,467	620,946	4,224	0	374	376	0,533	0,502	625,085	4,101	0
13905	698	386	390	0,743	0,467	620,946	4,059	0	391	414	0,533	0,502	625,085	4,211	0
13925	699	378	397	0,743	0,467	620,946	4,393	0	378	401	0,533	0,502	625,085	4	0
13945	700	401	354	0,743	0,467	620,946	3,939	0	385	381	0,533	0,502	625,085	4,203	0
13965	701	404	358	0,743	0,467	620,979	4,01	0	392	397	0,533	0,502	625,471	4,133	0
13985	702	378	404	0,744	0,467	620,979	4,507	0	395	385	0,534	0,502	625,471	4,213	0
14005	703	373	415	0,744	0,467	620,979	4,393	0	382	400	0,534	0,502	625,471	4,243	0
14025	704	376	399	0,744	0,467	620,979	4,399	0	381	354	0,534	0,502	625,471	3,984	0	36	379	389
14045	705	379	372	0,744	0,467	620,979	4,2	0	374	406	0,534	0,502	625,471	4,228	0	36	379	389
14065	706	378	373	0,744	0,466	618,883	4,124	0	373	394	0,534	0,502	624,006	4,17	0	36	379	389
14085	707	380	364	0,743	0,466	618,883	4,464	0	360	405	0,533	0,502	624,006	4,047	0	36	379	389
14105	708	383	385	0,743	0,466	618,883	4,362	0	384	398	0,533	0,502	624,006	4,126	0	36	379	389
14125	709	387	408	0,743	0,466	618,883	4,323	0	373	380	0,533	0,501	624,006	4,029	0	36	379	389
14145	710	401	402	0,743	0,466	618,883	4,271	0	370	381	0,533	0,501	624,006	4,102	0	36	379	389
14165	711	404	395	0,743	0,466	620,037	4,235	0	368	382	0,533	0,501	624,671	4,066	0	36	379	389
14184	712	457	428	0,742	0,466	620,037	4,249	0	462	445	0,532	0,502	624,671	4,16	0
14204	713	462	442	0,742	0,466	620,037	4,192	0	469	440	0,532	0,502	624,671	4,165	0
14224	714	508	380	0,742	0,466	620,037	4,1	0	487	430	0,532	0,502	624,671	4,186	0
14244	715	460	451	0,742	0,466	620,037	4,507	0	475	449	0,532	0,502	624,671	4,209	0
14264	716	473	434	0,742	0,466	619,027	4,47	0	482	444	0,532	0,502	624,603	4,22	0
14284	717	481	456	0,742	0,466	619,027	4,459	0	470	441	0,532	0,502	624,603	4,135	0
14304	718	497	403	0,742	0,466	619,027	3,974	0	460	420	0,532	0,501	624,603	4,022	0	37	472	427
14324	719	471	426	0,742	0,466	619,027	4,292	0	465	443	0,532	0,501	624,603	4,08	0	37	472	427
14344	720	483	426	0,742	0,466	619,027	4,166	0	457	439	0,532	0,501	624,603	4,137	0	37	472	427
14364	721	486	427	0,742	0,465	618,839	4,335	0	458	434	0,532	0,501	624,129	4,092	0	37	472	427
14384	722	459	420	0,742	0,465	618,839	4,222	0	487	435	0,532	0,501	624,129	4,129	0	37	472	427
14404	723	466	405	0,742	0,465	618,839	4,042	0	489	419	0,532	0,501	624,129	4,085	0	37	472	427
14424	724	469	444	0,742	0,466	618,839	4,131	0	476	439	0,532	0,501	624,129	4,117	0	38	474	431
14444	725	494	409	0,742	0,466	618,839	4,118	0	467	423	0,532	0,501	624,129	3,949	0	38	474	431
14464	726	502	423	0,742	0,466	619,93	4,112	0	462	430	0,532	0,501	625,306	3,927	0	38	474	431
14484	727	471	422	0,743	0,466	619,93	4,2	0	467	425	0,533	0,501	625,306	4,065	0	38	474	431
14503	728	482	437	0,743	0,466	619,93	4,002	0	479	447	0,533	0,501	625,306	4,132	0	38	474	431
14524	729	455	447	0,743	0,466	619,93	4,112	0	461	448	0,533	0,502	625,306	3,962	0	38	474	431
14543	730	491	375	0,742	0,466	619,93	4,147	0	489	453	0,533	0,502	625,306	3,957	0	39	473	434
14563	731	487	381	0,742	0,466	620,309	4,073	0	487	456	0,533	0,502	624,562	3,947	0	39	473	434
14583	732	471	430	0,742	0,466	620,309	4,109	0	486	424	0,533	0,501	624,562	3,905	0	39	473	434
14603	733	477	439	0,742	0,465	620,309	4,09	0	463	421	0,532	0,501	624,562	3,951	0	39	473	434
14623	734	480	446	0,742	0,465	620,309	3,989	0	470	417	0,532	0,501	624,562	3,858	0	39	473	434
14643	735	483	435	0,742	0,465	620,309	4,025	0	460	444	0,532	0,501	624,562	3,976	0	39	473	434
14663	736	485	444	0,742	0,465	618,02	3,969	0	458	444	0,532	0,502	624,348	3,953	0	39	473	434
14686	737	477	447	0,742	0,465	618,02	4,007	0	447	443	0,532	0,501	624,348	4,065	0	39	473	434
14703	738	491	456	0,742	0,465	618,02	4,106	0	470	438	0,532	0,501	624,348	3,974	0	39	473	434
14723	739	465	453	0,742	0,465	618,02	3,991	0	481	426	0,532	0,501	624,348	3,923	0	39	473	434
14743	740	464	440	0,743	0,465	618,02	4,05	0	473	425	0,533	0,501	624,348	3,89	0	39	473	434
14762	741	463	443	0,743	0,465	618,721	4,079	0	477	423	0,533	0,501	625,492	3,864	0	39	473	434
14782	742	496	397	0,743	0,465	618,721	4,06	0	461	453	0,533	0,501	625,492	4,13	0	39	473	434
14802	743	498	371	0,743	0,465	618,721	4,004	0	448	417	0,533	0,501	625,492	3,889	0
14822	744	477	473	0,743	0,465	618,721	4,052	0	472	388	0,533	0,501	625,492	3,721	0
14842	745	467	373	0,742	0,465	618,721	3,889	0	479	415	0,532	0,501	625,492	3,843	0
14862	746	465	406	0,742	0,465	618,592	3,858	0	480	406	0,532	0,501	624,232	3,764	0
14882	747	477	434	0,742	0,465	618,592	4,009	0	473	436	0,532	0,501	624,232	3,889	0
14902	748	495	388	0,742	0,465	618,592	3,914	0	476	413	0,532	0,501	624,232	3,996	0
14922	749	465	404	0,742	0,464	618,592	4,149	0	478	414	0,532	0,501	624,232	3,768	0
14942	750	439	349	0,742	0,464	618,592	3,451	0	460	445	0,532	0,501	624,232	3,904	0
14962	751	438	341	0,742	0,464	618,153	3,414	0	461	435	0,532	0,501	624,21	3,902	0
14982	752	488	394	0,742	0,465	618,153	3,868	0	458	437	0,532	0,501	624,21	3,996	0
15002	753	481	409	0,742	0,465	618,153	4,007	0	447	427	0,532	0,501	624,21	3,873	0
15022	754	459	446	0,742	0,465	618,153	3,964	0	484	409	0,532	0,501	624,21	3,967	0
15044	755	445	409	0,743	0,465	618,153	4,044	0	438	422	0,533	0,501	624,21	3,823	0
15062	756	434	419	0,745	0,464	619,965	4,054	0	448	415	0,535	0,501	624,385	3,839	0
15082	757	255	379	0,746	0,464	619,965	4,204	0	266	421	0,536	0,501	624,385	4,048	0	40	241	398
15101	758	254	392	0,746	0,464	619,965	4,05	0	227	395	0,536	0,501	624,385	3,86	0	40	241	398
15122	759	259	411	0,746	0,464	619,965	3,872	0	261	403	0,536	0,5	624,385	4,006	0	40	241	398
15141	760	241	401	0,746	0,464	619,965	4,033	0	252	396	0,536	0,5	624,385	4,081	0	40	241	398
15162	761	241	412	0,746	0,464	617,284	3,952	0	241	400	0,536	0,5	622,078	4,012	0	40	241	398
15181	762	238	386	0,746	0,464	617,284	4,078	0	242	392	0,536	0,5	622,078	4,017	0	40	241	398
15202	763	237	387	0,746	0,464	617,284	3,766	0	252	414	0,536	0,5	622,078	4,103	0	40	241	398
15221	764	239	386	0,746	0,464	617,284	4,015	0	199	401	0,536	0,5	622,078	4,108	0	40	241	398
15242	765	255	428	0,746	0,464	617,284	4,066	0	249	366	0,536	0,5	622,078	4,044	0
15261	766	257	432	0,746	0,464	617,824	3,974	0	241	370	0,536	0,5	622,776	4,094	0
15281	767	254	391	0,746	0,464	617,824	4,261	0	221	371	0,536	0,5	622,776	3,979	0
15301	768	259	403	0,746	0,464	617,824	3,982	0	244	422	0,536	0,5	622,776	4,114	0	41	243	408
15322	769	233	400	0,746	0,464	617,824	4,113	0	250	433	0,536	0,5	622,776	4,084	0	41	243	408
15341	770	245	410	0,746	0,464	617,824	4,264	0	241	408	0,536	0,501	622,776	3,895	0	41	243	408
15362	771	240	411	0,746	0,464	618,593	4,162	0	243	408	0,536	0,501	622,45	3,946	0	41	243	408
15380	772	230	422	0,746	0,464	618,593	4,144	0	267	413	0,536	0,501	622,45	4,2	0	41	243	408
15403	773	244	428	0,746	0,464	618,593	4,145	0	224	411	0,536	0,501	622,45	4,232	0	41	243	408
15420	774	248	399	0,746	0,464	618,593	4,064	0	255	422	0,536	0,501	622,45	4,079	0	41	243	408
15443	775	234	390	0,746	0,464	618,593	4,029	0	251	402	0,536	0,501	622,45	3,92	0	41	243	408
15460	776	242	380	0,746	0,464	619,516	4	0	247	402	0,536	0,501	623,937	3,912	0	41	243	408
15482	777	258	431	0,746	0,464	619,516	4,154	0	240	419	0,536	0,501	623,937	4,184	0	42	238	434
15500	778	244	394	0,746	0,464	619,516	4,001	0	271	443	0,536	0,501	623,937	4,267	0	42	238	434
15520	779	232	421	0,746	0,465	619,516	4,357	0	265	470	0,536	0,501	623,937	4,266	0	42	238	434
15540	780	249	440	0,746	0,465	619,516	4,078	0	226	440	0,536	0,501	623,937	3,998	0	42	238	434
15560	781	246	431	0,746	0,465	617,312	4,07	0	240	450	0,536	0,501	622,014	4,018	0	42	238	434
15580	782	234	413	0,746	0,465	617,312	4,037	0	243	448	0,536	0,501	622,014	4,138	0	42	238	434
15600	783	215	438	0,746	0,465	617,312	4,092	0	239	432	0,537	0,501	622,014	4,097	0	42	238	434
15620	784	198	431	0,747	0,465	617,312	4,147	0	225	434	0,537	0,501	622,014	4,089	0	42	238	434
15640	785	255	467	0,747	0,465	617,312	4,379	0	239	450	0,537	0,501	622,014	4,133	0
15660	786	244	474	0,747	0,465	617,217	4,448	0	235	443	0,537	0,501	622,82	4,115	0
15679	787	230	427	0,747	0,465	617,217	4,018	0	216	422	0,537	0,501	622,82	4,067	0
15699	788	222	418	0,746	0,465	617,217	4,145	0	219	432	0,536	0,501	622,82	3,941	0
15719	789	227	362	0,746	0,465	617,217	3,88	0	226	402	0,536	0,501	622,82	4,073	0
15739	790	264	435	0,746	0,465	617,217	3,928	0	226	442	0,536	0,501	622,82	4,098	0
15759	791	263	416	0,746	0,465	618,911	3,928	0	227	433	0,536	0,501	623,86	4,077	0
15779	792	248	437	0,746	0,465	618,911	4,027	0	220	427	0,536	0,501	623,86	4,026	0
15799	793	242	434	0,746	0,465	618,911	4,002	0	222	440	0,536	0,501	623,86	3,962	0
15819	794	252	433	0,746	0,465	618,911	4,072	0	267	420	0,536	0,501	623,86	3,97	0
15839	795	426	396	0,744	0,466	618,911	3,919	0	400	425	0,534	0,501	623,86	3,938	0
15859	796	441	390	0,743	0,466	619,671	3,92	0	427	425	0,534	0,502	625,202	3,94	0
15879	797	410	423	0,743	0,466	619,671	4,001	0	413	408	0,534	0,502	625,202	3,937	0
15899	798	421	397	0,743	0,466	619,671	3,948	0	410	433	0,534	0,502	625,202	3,835	0
15919	799	428	411	0,743	0,466	619,671	3,884	0	435	364	0,534	0,502	625,202	3,834	0
15939	800	432	437	0,743	0,466	619,671	4,007	0	420	418	0,534	0,502	625,202	4,045	0
15958	801	435	429	0,743	0,466	619,347	3,963	0	425	414	0,534	0,502	625,466	4,005	0
15979	802	418	408	0,743	0,467	619,347	4,139	0	422	414	0,533	0,502	625,466	3,911	0
15998	803	421	408	0,743	0,467	619,347	3,982	0	398	417	0,533	0,502	625,466	3,882	0
16018	804	441	371	0,743	0,467	619,347	3,972	0	432	421	0,533	0,502	625,466	4,124	0	43	419	409
16038	805	438	402	0,743	0,466	619,347	4,102	0	414	409	0,533	0,502	625,466	4,072	0	43	419	409
16058	806	432	392	0,743	0,466	619,452	4,018	0	410	411	0,533	0,502	624,865	4,017	0	43	419	409
16078	807	417	417	0,743	0,466	619,452	4,106	0	409	429	0,533	0,502	624,865	4,001	0	43	419	409
16098	808	431	401	0,743	0,466	619,452	4,251	0	424	422	0,533	0,502	624,865	4,007	0	43	419	409
16118	809	426	375	0,743	0,466	619,452	4,105	0	424	420	0,533	0,502	624,865	4,002	0	43	419	409
16138	810	432	404	0,744	0,467	619,452	4,111	0	413	420	0,534	0,502	624,865	4,1	0	43	419	409
16158	811	430	397	0,744	0,467	618,423	4,141	0	421	421	0,534	0,502	624,482	4,108	0	43	419	409
16178	812	389	418	0,744	0,467	618,423	4,149	0	409	419	0,534	0,502	624,482	4,005	0	43	419	409
16198	813	377	393	0,744	0,467	618,423	4,292	0	369	394	0,534	0,502	624,482	4,025	0	44	383	397
16218	814	362	412	0,744	0,467	618,423	4,333	0	394	393	0,534	0,502	624,482	4,267	0	44	383	397
16238	815	389	391	0,744	0,467	618,423	4,21	0	376	393	0,534	0,502	624,482	4,175	0	44	383	397
16258	816	380	395	0,744	0,466	619,552	4,305	0	386	393	0,534	0,502	624,651	4,26	0	44	383	397
16277	817	390	418	0,744	0,466	619,552	4,178	0	400	381	0,534	0,502	624,651	4,304	0	44	383	397
16297	818	374	400	0,744	0,467	619,552	4,206	0	382	394	0,534	0,502	624,651	4,094	0	44	383	397
16317	819	363	370	0,744	0,467	619,552	4,368	0	400	338	0,534	0,502	624,651	4,106	0
16337	820	377	404	0,744	0,467	619,552	4,269	0	380	363	0,534	0,502	624,651	4,019	0
16357	821	375	395	0,744	0,467	619,655	4,332	0	385	354	0,534	0,502	624,94	4	0
16377	822	379	415	0,744	0,467	619,655	4,426	0	372	432	0,534	0,502	624,94	4,407	0	45	379	397
16397	823	395	429	0,744	0,467	619,655	4,435	0	386	381	0,534	0,502	624,94	4,172	0	45	379	397
16417	824	361	405	0,744	0,467	619,655	4,367	0	368	419	0,534	0,502	624,94	4,353	0	45	379	397
16437	825	377	396	0,744	0,467	619,655	4,35	0	368	405	0,534	0,502	624,94	4,168	0	45	379	397
16457	826	376	396	0,744	0,467	618,972	4,329	0	368	387	0,534	0,502	624,812	4,227	0	45	379	397
16477	827	363	421	0,744	0,466	618,972	4,45	0	377	418	0,534	0,502	624,812	4,177	0	45	379	397
16497	828	392	400	0,744	0,466	618,972	4,326	0	394	407	0,534	0,502	624,812	4,18	0	45	379	397
16517	829	391	360	0,744	0,466	618,972	4,233	0	378	410	0,534	0,502	624,812	4,181	0	45	379	397
16537	830	367	391	0,744	0,466	618,972	4,217	0	399	383	0,534	0,502	624,812	4,088	0	45	379	397
16556	831	381	373	0,744	0,466	620,966	4,214	0	395	376	0,534	0,502	624,808	4,083	0	45	379	397
16576	832	413	306	0,743	0,465	620,966	4,226	0	394	328	0,534	0,5	624,808	4,098	0
16596	833	415	215	0,743	0,464	620,966	4,326	0	435	202	0,534	0,499	624,808	4,124	0
16616	834	428	81	0,742	0,462	620,966	4,34	0	458	91	0,534	0,498	624,808	4,163	0
16636	835	439	28	0,743	0,463	620,966	4,385	0	453	24	0,534	0,498	624,808	4,037	0
16656	836	437	10	0,743	0,463	604,936	4,299	0	450	-19	0,534	0,498	613,663	3,985	0
16676	837	427	52	0,743	0,463	604,936	4,171	0	455	57	0,533	0,498	613,663	4,104	0	46	445	55
16696	838	428	60	0,743	0,463	604,936	4,098	0	465	48	0,533	0,498	613,663	4,001	0	46	445	55
16716	839	457	45	0,743	0,463	604,936	4	0	434	59	0,533	0,498	613,663	3,983	0	46	445	55
16736	840	443	65	0,743	0,463	604,936	4,033	0	462	26	0,533	0,498	613,663	3,935	0	46	445	55
16756	841	451	64	0,743	0,463	603,93	3,973	0	451	23	0,533	0,498	613,494	3,906	0	46	445	55
16776	842	424	62	0,743	0,463	603,93	4,101	0	446	61	0,533	0,498	613,494	3,908	0	46	445	55
16796	843	445	58	0,743	0,462	603,93	3,89	0	457	45	0,533	0,498	613,494	3,947	0	46	445	55
16816	844	451	67	0,742	0,462	603,93	3,801	0	453	49	0,533	0,497	613,494	4,011	0	46	445	55
16836	845	433	75	0,742	0,462	603,93	4,083	0	445	51	0,533	0,497	613,494	3,884	0	46	445	55
16856	846	446	70	0,742	0,461	607,004	3,974	0	450	54	0,532	0,496	613,11	3,915	0	46	445	55
16875	847	432	70	0,742	0,461	607,004	4,012	0	445	67	0,532	0,496	613,11	3,75	0	46	445	55
16895	848	421	124	0,742	0,462	607,004	3,885	0	412	157	0,532	0,497	613,11	4,017	0
16915	849	401	138	0,742	0,462	607,004	4,21	0	417	153	0,532	0,497	613,11	3,919	0
16935	850	403	165	0,742	0,462	607,004	4,09	0	421	188	0,533	0,498	613,11	3,958	0
16955	851	404	171	0,742	0,462	614,5	4,163	0	420	185	0,533	0,498	620,661	3,952	0
16975	852	411	132	0,742	0,462	614,5	3,879	0	442	161	0,533	0,498	620,661	4,016	0
16995	853	396	167	0,743	0,462	614,5	3,985	0	413	152	0,533	0,498	620,661	3,707	0
17015	854	436	125	0,743	0,462	614,5	3,89	0	428	146	0,533	0,498	620,661	3,903	0
17035	855	390	122	0,743	0,462	614,5	4,037	0	407	149	0,534	0,498	620,661	3,86	0
17055	856	402	128	0,744	0,463	614,269	4,021	0	408	147	0,534	0,499	619,613	3,81	0
17075	857	431	146	0,744	0,463	614,269	4,016	0	415	176	0,534	0,499	619,613	3,821	0
17095	858	411	156	0,744	0,463	614,269	4,034	0	408	109	0,534	0,499	619,613	3,779	0
17115	859	396	126	0,744	0,463	614,269	4,077	0	419	148	0,534	0,499	619,613	4,052	0
17135	860	386	228	0,744	0,464	614,269	4,099	0	413	213	0,534	0,5	619,613	4,009	0
17154	861	373	226	0,744	0,465	618,269	4,148	0	413	185	0,536	0,502	624,916	3,998	0
17174	862	370	447	0,744	0,466	618,269	4,049	0	329	448	0,536	0,502	624,916	3,964	0	47	344	434
17195	863	321	391	0,745	0,466	618,269	4,024	0	367	450	0,536	0,502	624,916	4,059	0	47	344	434
17214	864	332	419	0,745	0,466	618,269	4,17	0	353	412	0,536	0,502	624,916	4,151	0	47	344	434
17234	865	352	452	0,745	0,466	618,269	4,046	0	353	429	0,536	0,502	624,916	3,935	0	47	344	434
17254	866	329	430	0,745	0,466	619,94	4,081	0	352	419	0,536	0,502	624,52	4	0	47	344	434
17274	867	346	450	0,745	0,466	619,94	4,165	0	355	448	0,536	0,502	624,52	4,069	0	47	344	434
17294	868	330	423	0,745	0,466	619,94	4,039	0	348	438	0,536	0,502	624,52	4,101	0	47	344	434
17314	869	316	433	0,745	0,466	619,94	4,225	0	345	441	0,535	0,502	624,52	3,964	0	47	344	434
17334	870	344	444	0,745	0,466	619,94	4,208	0	352	441	0,535	0,502	624,52	4,086	0	47	344	434
17354	871	332	435	0,745	0,466	618,42	4,186	0	348	442	0,535	0,502	623,774	4,065	0	47	344	434
17374	872	354	434	0,745	0,466	618,42	3,986	0	360	453	0,535	0,502	623,774	4,161	0	47	344	434
17394	873	281	426	0,746	0,466	618,42	3,953	0	295	433	0,536	0,502	623,774	4,178	0
17414	874	283	430	0,746	0,466	618,42	3,956	0	295	423	0,536	0,502	623,774	4,041	0
17434	875	295	453	0,746	0,466	618,42	3,981	0	313	437	0,536	0,502	623,774	4,045	0
17453	876	300	452	0,746	0,466	618,554	3,965	0	319	434	0,536	0,502	624,292	4,052	0
17473	877	308	438	0,746	0,466	618,554	4,088	0	276	395	0,536	0,502	624,292	4,057	0	48	292	436
17493	878	322	468	0,746	0,466	618,554	4,035	0	285	421	0,536	0,502	624,292	3,934	0	48	292	436
17513	879	291	433	0,746	0,465	618,554	4,169	0	294	432	0,536	0,502	624,292	4,046	0	48	292	436
17533	880	289	423	0,747	0,465	618,554	4	0	303	444	0,537	0,502	624,292	4,14	0	48	292	436
17553	881	289	429	0,747	0,465	616,886	4,022	0	312	456	0,537	0,502	623,351	4,108	0	48	292	436
17573	882	283	440	0,746	0,465	616,886	4,059	0	273	439	0,536	0,502	623,351	4,059	0	48	292	436
17593	883	286	449	0,746	0,465	616,886	4,212	0	289	452	0,536	0,502	623,351	4,194	0	48	292	436
17613	884	288	442	0,746	0,465	616,886	4,258	0	294	441	0,536	0,502	623,351	4,133	0	48	292	436
17633	885	299	465	0,746	0,465	616,886	4,114	0	282	426	0,536	0,502	623,351	4,132	0	48	292	436
17653	886	302	466	0,746	0,465	619,081	4,22	0	292	428	0,536	0,502	623,531	4,132	0	48	292	436
17673	887	293	457	0,746	0,465	619,081	4,204	0	289	430	0,536	0,501	623,531	4,121	0	48	292	436
17693	888	268	422	0,746	0,465	619,081	4,267	0	290	419	0,536	0,501	623,531	4,223	0	48	292	436
17713	889	274	433	0,746	0,466	619,081	4,107	0	294	418	0,536	0,502	623,531	4,111	0	48	292	436
17733	890	277	427	0,746	0,466	619,081	4,22	0	296	423	0,536	0,502	623,531	4,151	0	48	292	436
17752	891	279	432	0,746	0,466	619,996	4,219	0	297	423	0,536	0,502	624,469	4,183	0	48	292	436
17772	892	278	432	0,746	0,466	619,996	4,115	0	298	428	0,536	0,502	624,469	4,123	0	48	292	436
17792	893	296	450	0,746	0,466	619,996	4,116	0	297	417	0,536	0,502	624,469	4,096	0	48	292	436
17812	894	294	459	0,746	0,466	619,996	4,165	0	307	441	0,536	0,502	624,469	4,228	0	48	292	436
17832	895	291	429	0,746	0,466	619,996	4,067	0	312	436	0,536	0,502	624,469	4,156	0	48	292	436
17852	896	290	440	0,746	0,466	619,731	4,074	0	315	437	0,536	0,502	624,471	4,178	0	48	292	436
17872	897	342	395	0,745	0,466	619,731	4,29	0	356	364	0,535	0,502	624,471	4,019	0
17892	898	364	391	0,744	0,466	619,731	4,077	0	368	399	0,535	0,502	624,471	4,02	0
17912	899	367	371	0,744	0,466	619,731	4,213	0	410	419	0,535	0,502	624,471	4,091	0
17932	900	399	333	0,744	0,466	619,731	3,905	0	390	395	0,535	0,502	624,471	3,959	0
17952	901	412	321	0,744	0,466	618,733	3,887	0	410	400	0,535	0,502	624,595	3,972	0
17972	902	373	389	0,745	0,466	618,733	4,21	0	388	400	0,535	0,502	624,595	3,98	0
17992	903	375	415	0,745	0,466	618,733	4,125	0	355	405	0,535	0,502	624,595	4,08	0
18012	904	375	426	0,745	0,466	618,733	4,405	0	401	349	0,535	0,502	624,595	3,859	0	49	380	387
18032	905	397	369	0,745	0,466	618,733	3,982	0	373	416	0,535	0,502	624,595	4,003	0	49	380	387
18051	906	401	383	0,745	0,466	619,268	4,031	0	367	406	0,535	0,502	624,456	3,999	0	49	380	387
18071	907	369	377	0,745	0,466	619,268	3,867	0	390	390	0,535	0,502	624,456	3,928	0	49	380	387
18091	908	355	388	0,745	0,466	619,268	4,042	0	394	400	0,535	0,502	624,456	3,925	0	49	380	387
18111	909	365	427	0,745	0,466	619,268	4,094	0	376	364	0,535	0,502	624,456	3,729	0	49	380	387
18131	910	375	395	0,745	0,466	619,268	3,991	0	399	354	0,535	0,502	624,456	3,768	0	49	380	387
18151	911	371	410	0,745	0,466	619,301	3,992	0	395	343	0,535	0,502	624,727	3,809	0	49	380	387
18171	912	371	404	0,745	0,466	619,301	4,118	0	357	421	0,535	0,502	624,727	3,986	0
18191	913	373	378	0,745	0,466	619,301	3,944	0	403	418	0,535	0,502	624,727	4,072	0
18211	914	353	385	0,745	0,466	619,301	4,014	0	359	389	0,534	0,502	624,727	3,868	0
18231	915	365	439	0,745	0,466	619,301	4,283	0	367	407	0,534	0,502	624,727	3,875	0
18251	916	360	430	0,745	0,466	620,819	4,237	0	380	398	0,535	0,502	623,897	3,877	0
18271	917	392	402	0,745	0,466	620,819	3,839	0	381	340	0,535	0,502	623,897	3,818	0
18291	918	362	399	0,745	0,466	620,819	3,958	0	345	403	0,535	0,502	623,897	3,973	0
18311	919	378	394	0,745	0,466	620,819	4,037	0	388	419	0,535	0,502	623,897	3,998	0
18331	920	339	382	0,745	0,466	620,819	3,871	0	376	364	0,535	0,502	623,897	3,71	0
18350	921	338	378	0,744	0,467	620,007	3,948	0	368	401	0,534	0,503	624,847	3,791	0
18370	922	485	431	0,743	0,467	620,007	3,951	0	499	451	0,533	0,503	624,847	4,09	0
18390	923	495	370	0,743	0,467	620,007	3,975	0	480	451	0,533	0,503	624,847	3,94	0
18410	924	490	460	0,743	0,467	620,007	3,946	0	471	439	0,533	0,503	624,847	4,027	0	50	486	442
18430	925	471	448	0,743	0,467	620,007	4,018	0	485	446	0,533	0,503	624,847	3,932	0	50	486	442
18450	926	474	441	0,743	0,467	620,549	4,026	0	483	442	0,533	0,503	624,684	3,957	0	50	486	442
18470	927	474	445	0,743	0,467	620,549	4,048	0	495	445	0,533	0,503	624,684	3,967	0	50	486	442
18490	928	495	433	0,743	0,467	620,549	4,032	0	479	464	0,533	0,503	624,684	4,047	0	50	486	442
18510	929	490	409	0,743	0,467	620,549	4,038	0	489	466	0,533	0,503	624,684	3,994	0	50	486	442
18530	930	483	439	0,743	0,467	620,549	4,11	0	482	452	0,533	0,503	624,684	3,973	0	50	486	442
18550	931	493	426	0,743	0,467	619,966	4,105	0	486	463	0,533	0,503	624,215	3,997	0	50	486	442
18570	932	493	404	0,743	0,467	619,966	4,029	0	488	456	0,533	0,503	624,215	3,962	0	50	486	442
18590	933	505	430	0,743	0,467	619,966	4,065	0	487	465	0,533	0,503	624,215	4,055	0	50	486	442
18610	934	493	380	0,743	0,467	619,966	3,977	0	472	442	0,533	0,503	624,215	3,852	0
18630	935	482	458	0,743	0,467	619,966	4,053	0	481	437	0,533	0,503	624,215	4,017	0	51	468	437
18649	936	484	450	0,742	0,467	619,841	4,019	0	476	431	0,533	0,503	624,737	4,021	0	51	468	437
18669	937	497	431	0,742	0,467	619,841	4,087	0	495	422	0,532	0,503	624,737	4,094	0	51	468	437
18689	938	489	431	0,742	0,467	619,841	4,172	0	481	441	0,532	0,503	624,737	4,04	0	51	468	437
18709	939	462	453	0,743	0,467	619,841	4,189	0	464	434	0,533	0,503	624,737	3,98	0	51	468	437
18729	940	470	406	0,743	0,467	619,841	3,95	0	430	467	0,533	0,503	624,737	4,217	0	51	468	437
18749	941	457	410	0,743	0,467	619,04	3,98	0	412	474	0,533	0,503	624,086	4,181	0	51	468	437
18769	942	485	449	0,743	0,467	619,04	4,116	0	459	445	0,533	0,503	624,086	4,053	0	52	452	430
18789	943	461	444	0,743	0,467	619,04	4,16	0	461	447	0,533	0,503	624,086	4,16	0	52	452	430
18809	944	458	420	0,743	0,467	619,04	3,936	0	447	432	0,533	0,503	624,086	3,9	0	52	452	430
18829	945	438	415	0,743	0,467	619,04	3,97	0	446	450	0,533	0,503	624,086	4,029	0	52	452	430
18849	946	431	410	0,743	0,467	619,738	4,008	0	444	445	0,533	0,503	624,642	4,019	0	52	452	430
18869	947	453	411	0,743	0,467	619,738	3,906	0	462	428	0,533	0,503	624,642	4,081	0	52	452	430
18889	948	454	436	0,743	0,466	619,738	4,064	0	463	429	0,533	0,503	624,642	3,951	0	52	452	430
18909	949	455	448	0,743	0,466	619,738	4,191	0	459	409	0,533	0,502	624,642	3,947	0	52	452	430
18929	950	477	433	0,743	0,466	619,738	4,118	0	502	436	0,533	0,502	624,642	4,047	0
18948	951	479	437	0,743	0,466	619,976	4,18	0	505	432	0,533	0,502	625,204	3,982	0
18968	952	442	441	0,743	0,466	619,976	4,142	0	457	414	0,533	0,502	625,204	3,822	0
18988	953	480	429	0,743	0,466	619,976	4,02	0	466	415	0,533	0,502	625,204	4,035	0
19008	954	439	436	0,743	0,466	619,976	4,125	0	458	408	0,533	0,502	625,204	3,815	0
19028	955	431	439	0,743	0,466	619,976	4,112	0	461	419	0,533	0,502	625,204	3,911	0
19048	956	439	435	0,743	0,466	619,795	4,073	0	464	418	0,533	0,502	625,327	3,971	0
19068	957	445	395	0,743	0,466	619,795	4,079	0	467	395	0,533	0,502	625,327	4,037	0
19088	958	390	361	0,744	0,465	619,795	4,297	0	428	335	0,534	0,502	625,327	3,935	0
19108	959	417	366	0,744	0,466	619,795	4,12	0	418	346	0,534	0,502	625,327	3,897	0
19128	960	-800	-600	0,534	0,502	-1	-1	4	392	365	0,534	0,502	625,327	4,21	0
19148	961	-800	-600	0,744	0,466	-1	-1	4	377	336	0,534	0,502	624,107	4,156	0
19168	962	404	382	0,744	0,466	617,633	4,092	0	419	300	0,534	0,502	624,107	3,855	0
19188	963	412	408	0,744	0,466	617,633	4,227	0	414	344	0,534	0,502	624,107	4,032	0
19208	964	410	297	0,744	0,466	617,633	4,14	0	389	374	0,534	0,502	624,107	4,024	0
19228	965	416	370	0,744	0,466	617,633	4,215	0	414	368	0,534	0,502	624,107	4,044	0
19247	966	417	353	0,744	0,466	619,224	4,193	0	406	361	0,534	0,502	624,453	4,048	0
19267	967	396	315	0,744	0,466	619,224	4,384	0	412	361	0,534	0,502	624,453	4,089	0
19287	968	388	361	0,744	0,466	619,224	4,353	0	420	326	0,534	0,502	624,453	3,982	0
19307	969	386	385	0,744	0,466	619,224	4,217	0	392	374	0,534	0,502	624,453	4,152	0	53	394	354
19327	970	381	392	0,744	0,466	619,224	4,305	0	401	309	0,534	0,502	624,453	4,047	0	53	394	354
19347	971	378	400	0,744	0,466	618,763	4,303	0	398	320	0,534	0,502	624,401	4,033	0	53	394	354
19367	972	387	379	0,744	0,465	618,763	4,318	0	417	352	0,534	0,502	624,401	3,967	0	53	394	354
19387	973	414	328	0,744	0,465	618,763	4,222	0	387	366	0,534	0,501	624,401	4,213	0	53	394	354
19407	974	381	343	0,744	0,465	618,763	4,363	0	401	354	0,534	0,501	624,401	4,275	0	53	394	354
19427	975	415	382	0,744	0,465	618,763	4,188	0	406	362	0,534	0,501	624,401	4,3	0
19447	976	401	360	0,744	0,465	619,688	4,229	0	394	357	0,534	0,501	625,193	4,33	0
19467	977	398	370	0,744	0,465	619,688	4,227	0	403	342	0,534	0,501	625,193	4,094	0
19487	978	403	344	0,744	0,465	619,688	4,155	0	400	347	0,534	0,501	625,193	4,046	0
19507	979	395	309	0,744	0,465	619,688	4,253	0	425	345	0,534	0,501	625,193	4,135	0
19527	980	401	375	0,744	0,465	619,688	4,125	0	413	364	0,534	0,501	625,193	4,168	0
19546	981	402	354	0,744	0,465	619,239	4,144	0	419	368	0,534	0,501	624,579	4,168	0
19566	982	401	364	0,744	0,465	619,239	4,242	0	394	364	0,534	0,501	624,579	3,947	0
19586	983	379	414	0,744	0,465	619,239	4,383	0	395	365	0,534	0,501	624,579	4,194	0
19606	984	417	348	0,744	0,465	619,239	4,275	0	386	377	0,534	0,501	624,579	4,097	0
19626	985	390	361	0,744	0,466	619,239	4,121	0	410	380	0,534	0,502	624,579	4,243	0
19646	986	387	369	0,744	0,465	618,903	4,153	0	410	382	0,534	0,502	624,972	4,229	0
19666	987	375	368	0,744	0,465	618,903	4,309	0	396	375	0,534	0,501	624,972	4,037	0
19686	988	393	333	0,744	0,465	618,903	4,146	0	393	342	0,534	0,501	624,972	4,044	0
19706	989	366	365	0,744	0,465	618,903	4,442	0	400	390	0,534	0,501	624,972	4,146	0
19726	990	384	382	0,744	0,465	618,903	4,351	0	409	358	0,534	0,501	624,972	4,216	0
19746	991	387	373	0,744	0,465	619,284	4,35	0	410	353	0,534	0,501	624,036	4,253	0
19766	992	382	256	0,744	0,464	619,284	4,095	0	373	296	0,534	0,5	624,036	4,077	0
19786	993	356	162	0,744	0,463	619,284	4,083	0	338	177	0,535	0,498	624,036	4,001	0
19806	994	372	102	0,744	0,463	619,284	4,169	0	364	138	0,535	0,498	624,036	3,978	0	54	364	123
19826	995	360	104	0,744	0,463	619,284	4,2	0	373	120	0,535	0,498	624,036	3,965	0	54	364	123
19846	996	365	114	0,744	0,463	613,92	4,195	0	362	108	0,535	0,498	620,992	3,933	0	54	364	123
19866	997	354	128	0,744	0,463	613,92	4,17	0	369	135	0,535	0,498	620,992	3,985	0	54	364	123
19885	998	358	125	0,744	0,463	613,92	4,11	0	361	113	0,534	0,498	620,992	3,701	0	54	364	123
19905	999	367	111	0,744	0,463	613,92	4,055	0	366	101	0,534	0,498	620,992	4,104	0	54	364	123
19926	1000	363	139	0,744	0,463	613,92	3,94	0	363	117	0,534	0,498	620,992	3,849	0	54	364	123
19945	1001	367	135	0,744	0,463	613,464	3,874	0	365	116	0,534	0,498	620,45	3,793	0	54	364	123
19965	1002	370	106	0,744	0,463	613,464	4,133	0	381	108	0,534	0,498	620,45	3,944	0	54	364	123
19985	1003	358	115	0,744	0,463	613,464	4,192	0	353	118	0,534	0,498	620,45	3,798	0	54	364	123
20005	1004	349	132	0,744	0,463	613,464	4,263	0	350	156	0,534	0,498	620,45	3,828	0	54	364	123
20025	1005	379	129	0,744	0,463	613,464	4,18	0	366	120	0,534	0,498	620,45	4,006	0	54	364	123
20045	1006	370	127	0,744	0,463	613,423	4,2	0	368	135	0,534	0,498	619,775	3,942	0	54	364	123
20065	1007	363	122	0,744	0,463	613,423	4,242	0	376	118	0,534	0,498	619,775	3,95	0	54	364	123
20085	1008	362	122	0,744	0,463	613,423	4,171	0	358	161	0,534	0,498	619,775	3,945	0	54	364	123
20105	1009	356	135	0,744	0,463	613,423	4,118	0	369	139	0,534	0,498	619,775	3,911	0	54	364	123
20125	1010	345	280	0,744	0,465	613,423	4,067	0	381	256	0,535	0,5	619,775	4,01	0
20145	1011	342	293	0,744	0,464	616,854	4,038	0	373	277	0,535	0,499	624,462	4,034	0
20164	1012	-800	-600	0,534	0,498	-1	-1	4	337	312	0,534	0,498	624,462	3,813	0
20184	1013	-800	-600	0,534	0,498	-1	-1	4	359	308	0,534	0,498	624,462	3,867	0
20204	1014	385	448	0,744	0,464	616,854	4,014	0	-800	-600	0,744	0,464	-1	-1	4	55	370	452
20224	1015	369	471	0,744	0,465	616,854	3,987	0	375	454	0,534	0,501	624,462	4,161	0	55	370	452
20244	1016	369	470	0,744	0,465	617,996	3,994	0	375	456	0,534	0,501	621,86	4,144	0	55	370	452
20264	1017	363	470	0,744	0,466	617,996	4,065	0	360	435	0,534	0,501	621,86	3,923	0	55	370	452
20284	1018	377	443	0,744	0,466	617,996	4,09	0	350	446	0,534	0,501	621,86	3,849	0	55	370	452
20304	1019	379	439	0,744	0,466	617,996	3,839	0	365	458	0,534	0,501	621,86	4,316	0	55	370	452
20324	1020	372	453	0,744	0,466	617,996	3,986	0	381	456	0,534	0,501	621,86	3,797	0	55	370	452
20344	1021	371	454	0,744	0,466	619,861	3,941	0	382	452	0,534	0,501	624,305	3,951	0	55	370	452
20364	1022	342	452	0,744	0,466	619,861	4,163	0	373	435	0,534	0,502	624,305	4,031	0	55	370	452
20384	1023	366	473	0,744	0,466	619,861	4,136	0	366	465	0,534	0,502	624,305	4,021	0	55	370	452
20404	1024	379	461	0,744	0,466	619,861	4,031	0	377	451	0,534	0,502	624,305	3,799	0	55	370	452
20424	1025	366	411	0,744	0,466	619,861	3,826	0	387	468	0,534	0,502	624,305	3,954	0	55	370	452
20443	1026	371	416	0,745	0,466	619,548	3,757	0	388	464	0,535	0,502	624,268	3,902	0	55	370	452
20463	1027	289	456	0,745	0,466	619,548	4,104	0	312	438	0,535	0,502	624,268	4,013	0
20483	1028	317	461	0,745	0,466	619,548	3,998	0	313	447	0,535	0,502	624,268	3,988	0
20503	1029	315	457	0,745	0,466	619,548	4,028	0	318	458	0,535	0,502	624,268	3,879	0
20523	1030	293	416	0,745	0,466	619,548	4,208	0	311	455	0,535	0,502	624,268	3,974	0
20543	1031	307	416	0,745	0,466	617,964	4,161	0	313	453	0,535	0,502	623,128	3,927	0
20563	1032	313	343	0,745	0,467	617,964	3,718	0	314	459	0,535	0,502	623,128	4,098	0
20583	1033	261	398	0,745	0,467	617,964	4,125	0	295	436	0,535	0,502	623,128	4,117	0
20603	1034	324	468	0,745	0,467	617,964	4,194	0	326	428	0,535	0,502	623,128	4,157	0
20623	1035	316	456	0,745	0,467	617,964	4,157	0	324	430	0,535	0,502	623,128	4,06	0
20643	1036	304	442	0,745	0,467	620,155	4,204	0	321	432	0,535	0,502	624,024	4,082	0
20663	1037	292	452	0,745	0,467	620,155	3,989	0	329	449	0,535	0,502	624,024	4,234	0
20684	1038	289	437	0,745	0,467	620,155	4,179	0	277	428	0,535	0,502	624,024	4,229	0
20703	1039	326	428	0,745	0,467	620,155	4,14	0	325	442	0,535	0,502	624,024	4,03	0	56	309	448
20723	1040	290	449	0,745	0,467	620,155	4,312	0	316	437	0,535	0,502	624,024	4,119	0	56	309	448
20742	1041	298	440	0,745	0,467	618,985	4,336	0	302	429	0,535	0,502	623,981	4,057	0	56	309	448
20764	1042	295	452	0,745	0,467	618,985	4,147	0	315	432	0,535	0,502	623,981	4,223	0	56	309	448
20782	1043	326	464	0,745	0,466	618,985	4,366	0	304	440	0,535	0,502	623,981	4,078	0	56	309	448
20804	1044	302	453	0,745	0,466	618,985	4,151	0	342	491	0,535	0,502	623,981	4,553	0	56	309	448
20822	1045	281	426	0,745	0,466	618,985	4,166	0	290	406	0,535	0,502	623,981	4,302	0	57	293	430
20842	1046	290	426	0,745	0,466	619,423	4,226	0	298	420	0,535	0,502	624,22	4,357	0	57	293	430
20862	1047	309	441	0,745	0,466	619,423	4,168	0	320	443	0,535	0,502	624,22	4,215	0	57	293	430
20883	1048	283	442	0,745	0,466	619,423	3,977	0	291	422	0,535	0,502	624,22	3,951	0	57	293	430
20902	1049	287	420	0,745	0,466	619,423	4,123	0	304	425	0,536	0,501	624,22	4,221	0	57	293	430
20922	1050	304	473	0,745	0,466	619,423	4,419	0	286	411	0,535	0,501	624,22	4,133	0	57	293	430
20942	1051	292	469	0,745	0,466	620,379	4,387	0	289	408	0,535	0,501	624,364	4,062	0	57	293	430
20962	1052	273	392	0,745	0,466	620,379	4,084	0	305	454	0,535	0,502	624,364	4,145	0	57	293	430
20982	1053	299	412	0,745	0,466	620,379	4,176	0	290	420	0,535	0,502	624,364	3,962	0	57	293	430
21003	1054	285	458	0,745	0,466	620,379	4,061	0	308	425	0,535	0,502	624,364	4,076	0	57	293	430
21022	1055	284	434	0,745	0,466	620,379	4,072	0	287	406	0,535	0,502	624,364	4,011	0	57	293	430
21043	1056	285	458	0,745	0,466	619,075	4,08	0	292	405	0,535	0,502	622,856	4,056	0	57	293	430
21061	1057	352	403	0,744	0,466	619,075	4,079	0	389	388	0,534	0,501	622,856	3,892	0
21083	1058	421	310	0,743	0,466	619,075	3,891	0	402	399	0,534	0,501	622,856	3,82	0
21101	1059	378	393	0,744	0,466	619,075	3,845	0	392	371	0,534	0,501	622,856	3,882	0
21121	1060	406	333	0,744	0,466	619,075	3,723	0	402	365	0,534	0,502	622,856	3,859	0
21141	1061	387	367	0,744	0,466	618,756	3,65	0	399	356	0,534	0,501	624,625	3,846	0
21162	1062	408	364	0,744	0,466	618,756	3,852	0	388	385	0,534	0,502	624,625	3,805	0
21181	1063	397	384	0,744	0,466	618,756	3,933	0	394	355	0,534	0,502	624,625	3,759	0
21202	1064	397	322	0,744	0,466	618,756	3,88	0	405	373	0,534	0,502	624,625	3,765	0
21221	1065	402	410	0,744	0,466	618,756	3,934	0	365	402	0,534	0,501	624,625	3,847	0
21243	1066	402	398	0,744	0,465	618,776	3,916	0	369	394	0,534	0,501	624,101	3,826	0
21261	1067	394	406	0,744	0,465	618,776	3,802	0	399	325	0,533	0,501	624,101	3,679	0
21283	1068	409	365	0,744	0,465	618,776	3,705	0	421	354	0,533	0,501	624,101	3,734	0
21301	1069	389	402	0,744	0,465	618,776	3,97	0	387	388	0,533	0,501	624,101	3,619	0
21321	1070	400	416	0,744	0,465	618,776	3,873	0	424	378	0,533	0,501	624,101	3,979	0
21340	1071	403	406	0,744	0,465	619,137	3,899	0	414	368	0,533	0,501	624,683	4,006	0
21363	1072	397	403	0,744	0,465	619,137	3,74	0	396	393	0,533	0,501	624,683	3,734	0
21380	1073	389	344	0,744	0,465	619,137	3,574	0	413	376	0,533	0,501	624,683	3,705	0
21402	1074	417	339	0,744	0,465	619,137	3,72	0	387	365	0,533	0,501	624,683	3,648	0
21420	1075	384	392	0,744	0,465	619,137	3,789	0	378	367	0,533	0,501	624,683	3,754	0
21440	1076	389	361	0,744	0,466	618,536	3,743	0	379	369	0,534	0,502	624,197	3,725	0
21460	1077	316	409	0,745	0,466	618,536	3,854	0	317	404	0,535	0,502	624,197	3,649	0
21480	1078	314	399	0,745	0,466	618,536	3,735	0	318	401	0,535	0,502	624,197	4,032	0
21500	1079	302	361	0,745	0,466	618,536	3,606	0	311	415	0,535	0,502	624,197	4,041	0
21520	1080	309	396	0,745	0,466	618,536	4,022	0	259	381	0,535	0,502	624,197	3,826	0
21540	1081	304	382	0,745	0,466	620,077	3,954	0	253	382	0,535	0,502	623,204	4,029	0
21560	1082	310	431	0,745	0,466	620,077	4,062	0	289	390	0,535	0,502	623,204	3,693	0	58	299	411
21580	1083	289	420	0,745	0,466	620,077	3,991	0	305	412	0,535	0,502	623,204	3,958	0	58	299	411
21600	1084	291	394	0,745	0,466	620,077	3,992	0	293	407	0,535	0,502	623,204	4,19	0	58	299	411
21619	1085	327	398	0,745	0,466	620,077	3,794	0	285	382	0,535	0,502	623,204	3,89	0	58	299	411
21639	1086	319	404	0,745	0,466	619,694	3,734	0	289	392	0,535	0,502	622,338	3,94	0	58	299	411
21659	1087	300	378	0,745	0,466	619,694	4,002	0	311	401	0,535	0,502	622,338	3,888	0	58	299	411
21679	1088	283	402	0,745	0,466	619,694	4,152	0	295	390	0,535	0,502	622,338	3,759	0	58	299	411
21699	1089	324	425	0,745	0,466	619,694	4,092	0	285	416	0,535	0,502	622,338	4,05	0	58	299	411
21719	1090	294	426	0,745	0,466	619,694	4,19	0	310	450	0,535	0,502	622,338	4,095	0	58	299	411
21739	1091	296	428	0,745	0,466	618,748	4,177	0	299	454	0,535	0,502	623,215	4,145	0	58	299	411
21759	1092	292	404	0,745	0,466	618,748	4,1	0	308	441	0,535	0,502	623,215	4,115	0	58	299	411
21779	1093	313	442	0,745	0,466	618,748	4,273	0	329	448	0,535	0,502	623,215	4,269	0
21799	1094	281	423	0,745	0,466	618,748	4,131	0	297	420	0,535	0,502	623,215	3,95	0	59	302	417
21819	1095	291	370	0,745	0,466	618,748	4,252	0	299	418	0,535	0,502	623,215	4,027	0	59	302	417
21839	1096	294	381	0,745	0,466	618,882	4,199	0	302	416	0,535	0,502	623,045	4,016	0	59	302	417
21859	1097	303	413	0,745	0,466	618,882	4,348	0	309	396	0,535	0,502	623,045	3,907	0	59	302	417
21879	1098	305	452	0,745	0,466	618,882	4,445	0	313	400	0,535	0,502	623,045	3,998	0	59	302	417
21899	1099	306	427	0,745	0,466	618,882	4,227	0	288	421	0,535	0,502	623,045	3,857	0	59	302	417
21919	1100	307	422	0,745	0,466	618,882	4,353	0	310	437	0,535	0,502	623,045	4,152	0	59	302	417
21938	1101	308	436	0,745	0,466	619,493	4,352	0	306	448	0,535	0,502	622,502	4,153	0	59	302	417
21958	1102	298	437	0,745	0,466	619,493	4,132	0	308	408	0,535	0,502	622,502	4,074	0	59	302	417
21978	1103	297	396	0,745	0,465	619,493	4,177	0	305	433	0,535	0,502	622,502	4,157	0	59	302	417
21998	1104	307	408	0,746	0,465	619,493	4,252	0	310	414	0,535	0,501	622,502	4,069	0	59	302	417
22018	1105	288	429	0,746	0,465	619,493	4,051	0	310	417	0,535	0,501	622,502	3,992	0	59	302	417
22038	1106	289	412	0,745	0,466	618,33	4,078	0	309	424	0,535	0,502	624,443	4,017	0	59	302	417
22058	1107	282	339	0,745	0,466	618,33	3,985	0	281	402	0,535	0,502	624,443	3,957	0	60	300	392
22078	1108	269	357	0,745	0,466	618,33	4,127	0	313	406	0,535	0,502	624,443	3,861	0	60	300	392
22098	1109	286	388	0,745	0,466	618,33	3,972	0	294	385	0,535	0,502	624,443	4,103	0	60	300	392
22118	1110	310	375	0,745	0,466	618,33	3,818	0	286	405	0,535	0,502	624,443	3,952	0	60	300	392
22138	1111	310	391	0,745	0,466	617,78	3,834	0	298	399	0,535	0,502	623,989	3,961	0	60	300	392
22158	1112	324	405	0,745	0,466	617,78	4,053	0	318	414	0,535	0,502	623,989	3,975	0	60	300	392
22178	1113	304	416	0,745	0,466	617,78	4,073	0	277	336	0,535	0,502	623,989	3,832	0
22198	1114	298	381	0,745	0,466	617,78	4,013	0	320	415	0,535	0,502	623,989	3,938	0
22217	1115	281	366	0,745	0,466	617,78	4	0	282	372	0,535	0,502	623,989	3,888	0
22237	1116	271	358	0,745	0,466	619,403	3,997	0	300	351	0,535	0,502	622,074	3,931	0
22257	1117	341	288	0,744	0,465	619,403	3,968	0	368	314	0,535	0,501	622,074	3,967	0	61	362	281
22277	1118	354	299	0,744	0,465	619,403	4,037	0	380	306	0,535	0,501	622,074	3,879	0	61	362	281
22297	1119	339	285	0,744	0,465	619,403	4,126	0	378	296	0,534	0,501	622,074	3,926	0	61	362	281
22317	1120	362	284	0,744	0,465	619,403	4,085	0	363	291	0,534	0,501	622,074	3,963	0	61	362	281
22337	1121	361	287	0,744	0,465	617,272	4,116	0	368	283	0,534	0,501	624,852	3,947	0	61	362	281
22357	1122	341	299	0,744	0,465	617,272	4,081	0	363	298	0,534	0,501	624,852	3,991	0	61	362	281
22377	1123	359	253	0,744	0,465	617,272	4,022	0	368	297	0,534	0,501	624,852	3,905	0	61	362	281
22397	1124	363	248	0,744	0,465	617,272	4,003	0	372	276	0,534	0,501	624,852	4,085	0	61	362	281
22417	1125	355	297	0,744	0,465	617,272	4,195	0	370	265	0,534	0,501	624,852	3,893	0	61	362	281
22437	1126	354	272	0,744	0,465	617,49	4,172	0	370	257	0,534	0,501	623,26	3,939	0	61	362	281
22457	1127	360	247	0,744	0,465	617,49	3,934	0	368	279	0,534	0,501	623,26	4,013	0	61	362	281
22477	1128	343	263	0,744	0,465	617,49	4,253	0	370	298	0,534	0,501	623,26	3,881	0	61	362	281
22497	1129	394	278	0,744	0,465	617,49	3,937	0	389	288	0,534	0,501	623,26	3,947	0
22516	1130	344	286	0,744	0,465	617,49	3,987	0	380	252	0,534	0,501	623,26	3,857	0	62	367	280
22537	1131	361	293	0,744	0,466	616,881	4,068	0	386	257	0,534	0,501	623,655	3,873	0	62	367	280
22556	1132	355	272	0,744	0,466	616,881	4,028	0	364	286	0,534	0,501	623,655	3,83	0	62	367	280
22576	1133	355	282	0,744	0,466	616,881	4,012	0	345	244	0,534	0,501	623,655	3,881	0	62	367	280
22596	1134	376	301	0,744	0,466	616,881	3,947	0	370	258	0,534	0,501	623,655	3,749	0	62	367	280
22616	1135	371	312	0,744	0,466	616,881	4,018	0	392	272	0,534	0,501	623,655	3,96	0	62	367	280
22636	1136	367	322	0,744	0,466	616,825	3,993	0	391	254	0,534	0,501	623,495	3,941	0	62	367	280
22656	1137	342	302	0,744	0,466	616,825	4,171	0	369	265	0,534	0,501	623,495	3,911	0	62	367	280
22676	1138	354	328	0,744	0,466	616,825	4,232	0	381	327	0,534	0,501	623,495	4,118	0
22696	1139	378	364	0,743	0,466	616,825	4,187	0	381	379	0,534	0,502	623,495	4,037	0	63	389	361
22716	1140	375	351	0,744	0,466	616,825	4,137	0	401	350	0,534	0,502	623,495	3,965	0	63	389	361
22736	1141	373	339	0,744	0,466	617,392	4,157	0	407	373	0,534	0,502	624,374	4,059	0	63	389	361
22756	1142	396	365	0,744	0,466	617,392	4,152	0	372	351	0,534	0,502	624,374	3,944	0	63	389	361
22776	1143	374	386	0,744	0,466	617,392	4,377	0	406	366	0,534	0,502	624,374	4,201	0	63	389	361
22796	1144	394	390	0,744	0,466	617,392	4,217	0	395	347	0,534	0,502	624,374	3,944	0	63	389	361
22815	1145	372	333	0,744	0,466	617,392	4,167	0	380	358	0,534	0,502	624,374	4,229	0	64	380	368
22835	1146	380	338	0,743	0,466	620,796	4,263	0	395	360	0,534	0,502	625,052	4,157	0	64	380	368
22855	1147	383	348	0,743	0,466	620,796	4,078	0	381	369	0,533	0,502	625,052	4,077	0	64	380	368
22875	1148	366	369	0,743	0,466	620,796	4,242	0	394	378	0,533	0,502	625,052	4,172	0	64	380	368
22895	1149	381	391	0,743	0,466	620,796	4,275	0	389	365	0,533	0,502	625,052	4,107	0	64	380	368
22915	1150	382	376	0,743	0,466	620,796	4,329	0	370	386	0,533	0,501	625,052	4,148	0	64	380	368
22935	1151	377	387	0,743	0,466	619,252	4,358	0	374	383	0,533	0,501	625,593	4,121	0	64	380	368
22955	1152	367	365	0,743	0,466	619,252	4,45	0	375	368	0,533	0,501	625,593	4,153	0	64	380	368
22975	1153	376	364	0,743	0,466	619,252	4,515	0	398	351	0,533	0,501	625,593	4,166	0	64	380	368
22995	1154	368	334	0,743	0,466	619,252	4,492	0	377	325	0,533	0,501	625,593	3,94	0
23015	1155	375	313	0,743	0,466	619,252	4,299	0	384	367	0,533	0,501	625,593	4,394	0
23035	1156	373	300	0,743	0,466	620,334	4,32	0	391	352	0,533	0,502	625,457	4,363	0
23055	1157	366	350	0,743	0,466	620,334	4,354	0	387	379	0,533	0,501	625,457	4,271	0	65	382	365
23075	1158	395	360	0,743	0,466	620,334	4,323	0	379	342	0,533	0,501	625,457	4,068	0	65	382	365
23095	1159	394	369	0,744	0,466	620,334	4,378	0	367	362	0,533	0,502	625,457	4,305	0	65	382	365
23115	1160	366	386	0,744	0,466	620,334	4,469	0	391	340	0,534	0,502	625,457	4,159	0	65	382	365
23134	1161	380	398	0,744	0,466	618,629	4,465	0	384	347	0,534	0,502	624,309	4,101	0	65	382	365
23154	1162	393	366	0,744	0,466	618,629	4,259	0	379	388	0,534	0,502	624,309	4,397	0	65	382	365
23174	1163	362	363	0,744	0,466	618,629	4,313	0	416	307	0,534	0,502	624,309	4,23	0
23194	1164	356	366	0,744	0,466	618,629	4,55	0	378	393	0,534	0,502	624,309	4,359	0
23214	1165	353	357	0,744	0,466	618,629	4,357	0	401	349	0,534	0,502	624,309	4,171	0
23234	1166	349	355	0,744	0,466	620,022	4,461	0	384	326	0,534	0,502	624,846	4,198	0
23254	1167	372	382	0,744	0,466	620,022	4,366	0	383	357	0,534	0,502	624,846	4,134	0
23274	1168	358	391	0,744	0,466	620,022	4,301	0	378	369	0,534	0,502	624,846	4,009	0
23294	1169	391	392	0,744	0,466	620,022	4,253	0	386	369	0,534	0,502	624,846	4,157	0
23314	1170	392	325	0,744	0,466	620,022	4,41	0	376	360	0,533	0,501	624,846	4,082	0
23334	1171	396	327	0,743	0,466	618,201	4,357	0	379	366	0,533	0,502	625,577	4,057	0
23354	1172	377	398	0,743	0,466	618,201	4,109	0	376	361	0,533	0,502	625,577	3,973	0
23374	1173	383	364	0,744	0,466	618,201	4,062	0	386	342	0,534	0,501	625,577	4,022	0
23394	1174	381	371	0,744	0,466	618,201	4,158	0	399	298	0,534	0,502	625,577	4,081	0
23413	1175	350	388	0,744	0,466	618,201	4,3	0	395	350	0,534	0,502	625,577	3,844	0
23433	1176	351	370	0,744	0,466	619,904	4,328	0	402	339	0,534	0,502	624,189	3,864	0
23453	1177	390	392	0,744	0,466	619,904	4,086	0	410	338	0,534	0,502	624,189	3,957	0
23473	1178	404	352	0,744	0,466	619,904	3,944	0	380	341	0,534	0,502	624,189	3,822	0
23493	1179	382	365	0,744	0,466	619,904	4,221	0	385	351	0,534	0,502	624,189	3,784	0
23513	1180	376	339	0,744	0,466	619,904	3,861	0	378	285	0,534	0,502	624,189	3,876	0
23533	1181	377	341	0,744	0,466	618,629	3,918	0	379	284	0,534	0,502	624,505	3,883	0
23553	1182	367	353	0,744	0,466	618,629	3,813	0	389	361	0,534	0,501	624,505	3,729	0	66	383	337
23573	1183	370	356	0,744	0,466	618,629	4,066	0	363	308	0,534	0,501	624,505	3,855	0	66	383	337
23593	1184	382	343	0,744	0,466	618,629	3,911	0	400	325	0,534	0,501	624,505	3,824	0	66	383	337
23613	1185	386	304	0,744	0,466	618,629	3,852	0	396	332	0,534	0,501	624,505	3,681	0	66	383	337
23633	1186	392	298	0,744	0,466	618,172	3,94	0	392	340	0,534	0,501	623,966	3,73	0	66	383	337
23653	1187	389	332	0,744	0,466	618,172	3,891	0	411	320	0,534	0,501	623,966	4,05	0	66	383	337
23673	1188	381	358	0,744	0,466	618,172	3,909	0	374	322	0,534	0,501	623,966	3,559	0	66	383	337
23693	1189	383	322	0,744	0,466	618,172	3,979	0	386	357	0,534	0,501	623,966	3,762	0	66	383	337
23713	1190	394	318	0,744	0,466	618,172	3,874	0	371	381	0,534	0,501	623,966	3,874	0	66	383	337
23732	1191	390	314	0,744	0,465	617,933	3,897	0	373	396	0,534	0,501	623,735	3,946	0	66	383	337
23753	1192	394	358	0,744	0,465	617,933	4,217	0	353	361	0,534	0,501	623,735	4,09	0	66	383	337
23772	1193	396	428	0,744	0,465	617,933	4,446	0	373	351	0,534	0,501	623,735	3,67	0
23792	1194	356	359	0,744	0,466	617,933	4,029	0	387	348	0,534	0,501	623,735	3,712	0
23812	1195	379	335	0,744	0,466	617,933	3,954	0	384	339	0,534	0,501	623,735	3,735	0
23832	1196	369	349	0,744	0,466	618,605	3,882	0	380	333	0,534	0,501	624,366	3,761	0
23852	1197	381	408	0,744	0,466	618,605	4,039	0	376	358	0,534	0,502	624,366	3,888	0
23872	1198	400	369	0,744	0,466	618,605	3,856	0	387	322	0,534	0,502	624,366	3,76	0
23892	1199	367	306	0,744	0,466	618,605	3,947	0	371	332	0,534	0,502	624,366	3,865	0
23912	1200	365	367	0,744	0,466	618,605	4,025	0	387	333	0,534	0,502	624,366	3,853	0
23932	1201	359	344	0,744	0,467	619,358	3,959	0	382	333	0,534	0,502	624,089	3,811	0
23952	1202	386	433	0,744	0,467	619,358	4,103	0	357	385	0,534	0,502	624,089	3,847	0	67	369	410
23972	1203	369	380	0,744	0,467	619,358	3,788	0	377	408	0,534	0,502	624,089	3,752	0	67	369	410
23991	1204	372	408	0,744	0,467	619,358	4,062	0	371	410	0,534	0,502	624,089	3,954	0	67	369	410
24011	1205	361	435	0,744	0,466	619,358	4,209	0	381	414	0,534	0,502	624,089	3,899	0	67	369	410
24031	1206	358	416	0,744	0,466	619,328	4,129	0	380	417	0,534	0,502	624,024	3,907	0	67	369	410
24051	1207	355	384	0,744	0,466	619,328	4,039	0	369	436	0,534	0,502	624,024	3,993	0	67	369	410
24071	1208	357	425	0,744	0,466	619,328	4,172	0	422	346	0,534	0,502	624,024	3,79	0
24091	1209	-800	-600	0,534	0,502	-1	-1	4	365	437	0,534	0,502	624,024	4,014	0
24111	1210	350	419	0,744	0,466	619,328	4,06	0	380	451	0,534	0,502	624,024	4,2	0
24131	1211	350	420	0,744	0,466	618,369	4,054	0	393	429	0,534	0,502	624,417	4,175	0
24151	1212	389	349	0,744	0,466	618,369	4,088	0	377	433	0,534	0,502	624,417	4,161	0
24171	1213	367	240	0,744	0,464	618,369	4,041	0	389	285	0,534	0,5	624,417	3,974	0
24191	1214	385	160	0,743	0,463	618,369	3,915	0	415	157	0,534	0,499	624,417	3,839	0
24211	1215	387	66	0,743	0,462	618,369	3,998	0	433	56	0,534	0,498	624,417	3,814	0
24231	1216	381	-5	0,743	0,463	611,039	3,896	0	453	-36	0,534	0,498	618,472	3,754	0
24251	1217	425	87	0,743	0,463	611,039	3,856	0	410	58	0,534	0,498	618,472	3,908	0	68	413	79
24271	1218	404	95	0,743	0,463	611,039	4,356	0	431	75	0,534	0,499	618,472	3,885	0	68	413	79
24291	1219	387	87	0,743	0,463	611,039	4,048	0	400	95	0,534	0,499	618,472	3,85	0	68	413	79
24311	1220	400	83	0,743	0,464	611,039	4,114	0	424	79	0,533	0,499	618,472	3,878	0	68	413	79
24330	1221	394	86	0,743	0,464	610,463	4,176	0	427	87	0,534	0,499	618,468	3,864	0	68	413	79
24350	1222	430	84	0,743	0,464	610,463	3,949	0	413	60	0,534	0,499	618,468	3,793	0	68	413	79
24370	1223	417	86	0,743	0,464	610,463	3,871	0	428	81	0,534	0,499	618,468	3,961	0	68	413	79
24390	1224	392	94	0,744	0,464	610,463	3,868	0	407	68	0,534	0,499	618,468	3,872	0	68	413	79
24410	1225	420	72	0,744	0,464	610,463	3,892	0	405	82	0,534	0,499	618,468	3,59	0	68	413	79
24430	1226	413	74	0,744	0,464	610,144	3,896	0	409	80	0,534	0,499	617,103	3,627	0	68	413	79
24450	1227	-800	-600	0,534	0,499	-1	-1	4	420	57	0,534	0,499	617,103	3,713	0	68	413	79
24470	1228	414	86	0,743	0,464	610,144	3,93	0	409	63	0,534	0,499	617,103	3,761	0	68	413	79
24490	1229	419	97	0,743	0,464	610,144	3,88	0	424	58	0,534	0,499	617,103	3,669	0	68	413	79
24510	1230	399	98	0,743	0,464	610,144	4,028	0	409	75	0,534	0,499	617,103	3,719	0	68	413	79
24530	1231	395	99	0,743	0,464	609,998	4,043	0	411	76	0,534	0,499	618,454	3,729	0	68	413	79
24550	1232	410	90	0,743	0,464	609,998	3,803	0	424	84	0,534	0,499	618,454	3,662	0	68	413	79
24570	1233	412	97	0,744	0,464	609,998	3,95	0	428	67	0,534	0,499	618,454	3,657	0	68	413	79
24589	1234	-800	-600	0,534	0,499	-1	-1	4	425	64	0,534	0,499	618,454	3,733	0	68	413	79
24609	1235	384	158	0,744	0,464	609,998	3,903	0	406	155	0,534	0,5	618,454	3,571	0
24629	1236	383	147	0,744	0,466	616,826	3,945	0	405	144	0,535	0,502	622,756	3,605	0
24649	1237	314	311	0,744	0,467	616,826	4,112	0	327	312	0,535	0,502	622,756	3,639	0
24669	1238	333	324	0,745	0,467	616,826	3,881	0	337	274	0,535	0,502	622,756	3,564	0
24689	1239	338	258	0,745	0,466	616,826	3,72	0	333	320	0,535	0,502	622,756	3,708	0
24709	1240	332	334	0,745	0,466	616,826	3,962	0	326	313	0,535	0,502	622,756	3,641	0	69	324	308
24729	1241	335	314	0,745	0,466	618,205	3,944	0	330	305	0,535	0,502	623,041	3,642	0	69	324	308
24749	1242	334	307	0,745	0,466	618,205	3,858	0	338	331	0,535	0,502	623,041	3,727	0	69	324	308
24769	1243	317	334	0,745	0,467	618,205	3,931	0	326	322	0,535	0,502	623,041	3,586	0	69	324	308
24789	1244	329	342	0,745	0,467	618,205	3,997	0	327	272	0,535	0,502	623,041	3,581	0	69	324	308
24809	1245	329	298	0,745	0,467	618,205	3,771	0	301	293	0,535	0,502	623,041	3,516	0	69	324	308
24829	1246	330	313	0,745	0,466	618,114	3,817	0	292	273	0,535	0,502	623,141	3,492	0	69	324	308
24849	1247	346	344	0,745	0,466	618,114	3,875	0	318	302	0,535	0,502	623,141	3,762	0
24869	1248	340	352	0,745	0,466	618,114	4,043	0	336	368	0,535	0,502	623,141	4,053	0	70	355	342
24889	1249	334	351	0,745	0,466	618,114	3,926	0	327	324	0,535	0,502	623,141	3,767	0	70	355	342
24908	1250	321	310	0,745	0,466	618,114	4,195	0	343	324	0,535	0,502	623,141	3,899	0	70	355	342
24928	1251	314	312	0,745	0,466	617,81	4,205	0	343	323	0,535	0,502	623,774	3,988	0	70	355	342
24948	1252	326	284	0,745	0,466	617,81	3,987	0	316	357	0,535	0,502	623,774	3,96	0	70	355	342
24968	1253	320	305	0,745	0,466	617,81	4,01	0	343	366	0,535	0,502	623,774	4,033	0	70	355	342
24988	1254	353	361	0,745	0,466	617,81	4,084	0	341	341	0,535	0,502	623,774	3,925	0	70	355	342
25008	1255	345	366	0,745	0,466	617,81	4,097	0	351	327	0,535	0,502	623,774	3,792	0	70	355	342
25028	1256	351	368	0,744	0,466	619,989	4,125	0	352	322	0,534	0,502	624,752	3,794	0	70	355	342
25048	1257	368	427	0,744	0,466	619,989	4,414	0	373	300	0,534	0,502	624,752	3,723	0	70	355	342
25068	1258	373	347	0,744	0,466	619,989	4,143	0	379	387	0,534	0,501	624,752	4,058	0	70	355	342
25088	1259	359	370	0,744	0,466	619,989	4,182	0	365	353	0,534	0,501	624,752	3,99	0	70	355	342
25108	1260	343	330	0,744	0,466	619,989	4,195	0	383	360	0,534	0,502	624,752	4,112	0	70	355	342
25128	1261	341	333	0,744	0,466	619	4,201	0	379	367	0,534	0,502	624,804	4,108	0	70	355	342
25148	1262	368	365	0,744	0,466	619	4,184	0	407	354	0,534	0,502	624,804	4,038	0	70	355	342
25168	1263	371	354	0,744	0,466	619	4,219	0	414	338	0,534	0,501	624,804	3,934	0	70	355	342
25187	1264	368	332	0,744	0,466	619	4,046	0	399	321	0,534	0,501	624,804	4,127	0	70	355	342
25208	1265	381	420	0,744	0,466	619	4,316	0	401	352	0,534	0,501	624,804	3,927	0	71	379	348
25227	1266	383	414	0,744	0,465	618,286	4,297	0	401	339	0,534	0,501	625,132	3,992	0	71	379	348
25247	1267	379	358	0,744	0,465	618,286	4,179	0	396	346	0,534	0,501	625,132	3,85	0	71	379	348
25267	1268	377	398	0,744	0,465	618,286	4,264	0	380	329	0,534	0,501	625,132	3,992	0	71	379	348
25287	1269	385	348	0,744	0,465	618,286	3,966	0	375	345	0,534	0,501	625,132	3,863	0	71	379	348
25307	1270	361	315	0,744	0,465	618,286	4,055	0	376	339	0,534	0,501	625,132	3,94	0	71	379	348
25327	1271	360	318	0,744	0,465	618,122	4,011	0	377	334	0,534	0,501	624,819	3,877	0	71	379	348
25347	1272	363	367	0,744	0,466	618,122	4,222	0	377	363	0,534	0,501	624,819	3,983	0
25367	1273	350	331	0,744	0,466	618,122	4,093	0	380	334	0,534	0,501	624,819	3,98	0
25387	1274	380	348	0,744	0,466	618,122	4,183	0	373	358	0,534	0,502	624,819	3,857	0
25407	1275	367	320	0,744	0,466	618,122	4,063	0	364	336	0,534	0,502	624,819	3,996	0
25427	1276	369	321	0,744	0,466	618,66	4,086	0	363	344	0,534	0,502	625,375	3,968	0
25447	1277	360	337	0,744	0,466	618,66	3,984	0	377	330	0,534	0,501	625,375	3,832	0
25467	1278	385	406	0,744	0,465	618,66	4,269	0	385	312	0,534	0,501	625,375	3,977	0
25487	1279	367	364	0,744	0,465	618,66	4,196	0	362	346	0,534	0,501	625,375	4,06	0
25506	1280	364	354	0,744	0,465	618,66	4,2	0	377	295	0,534	0,501	625,375	4,081	0	72	376	351
25526	1281	372	378	0,744	0,465	619,553	4,209	0	375	302	0,534	0,501	624,694	4,098	0	72	376	351
25546	1282	372	366	0,744	0,465	619,553	4,202	0	395	300	0,534	0,501	624,694	3,888	0	72	376	351
25566	1283	378	367	0,744	0,465	619,553	4,305	0	387	349	0,534	0,501	624,694	4,012	0	72	376	351
25586	1284	387	366	0,744	0,465	619,553	4,345	0	375	337	0,534	0,501	624,694	3,957	0	72	376	351
25606	1285	375	354	0,744	0,465	619,553	4,236	0	375	357	0,534	0,501	624,694	4,144	0	72	376	351
25626	1286	379	354	0,744	0,465	619,008	4,296	0	375	355	0,534	0,501	625,091	4,171	0	72	376	351
25646	1287	356	381	0,744	0,465	619,008	4,28	0	369	355	0,534	0,501	625,091	4,117	0	72	376	351
25666	1288	411	356	0,744	0,465	619,008	4,211	0	393	341	0,534	0,501	625,091	4,335	0
25686	1289	374	362	0,744	0,465	619,008	4,261	0	378	355	0,534	0,501	625,091	4,023	0
25706	1290	344	414	0,745	0,466	619,008	4,511	0	308	385	0,535	0,502	625,091	4,044	0
25726	1291	361	406	0,745	0,466	619,273	4,51	0	312	385	0,536	0,502	624,424	4,061	0
25746	1292	295	400	0,745	0,466	619,273	4,29	0	303	420	0,536	0,502	624,424	4,215	0	73	295	403
25766	1293	283	427	0,745	0,466	619,273	4,401	0	291	394	0,536	0,502	624,424	4,141	0	73	295	403
25785	1294	322	414	0,746	0,466	619,273	4,152	0	310	407	0,536	0,502	624,424	4,232	0	73	295	403
25805	1295	294	415	0,746	0,466	619,273	4,282	0	296	390	0,536	0,502	624,424	4,063	0	73	295	403
25825	1296	298	416	0,746	0,466	618,743	4,271	0	294	393	0,536	0,502	623,733	4,063	0	73	295	403
25845	1297	278	403	0,746	0,466	618,743	4,481	0	290	395	0,536	0,502	623,733	4,219	0	73	295	403
25865	1298	296	397	0,745	0,466	618,743	4,252	0	279	419	0,536	0,502	623,733	4,265	0	73	295	403
25885	1299	302	408	0,745	0,466	618,743	4,41	0	303	375	0,536	0,502	623,733	4,165	0	73	295	403
25905	1300	267	417	0,745	0,466	618,743	4,272	0	303	421	0,536	0,502	623,733	4,198	0
25925	1301	277	417	0,745	0,466	620,196	4,341	0	304	405	0,536	0,502	624,922	4,202	0
25945	1302	281	422	0,745	0,466	620,196	4,275	0	283	378	0,536	0,502	624,922	4,209	0
25965	1303	297	421	0,745	0,466	620,196	4,425	0	310	427	0,536	0,502	624,922	4,323	0
25985	1304	294	426	0,745	0,466	620,196	4,295	0	307	411	0,536	0,502	624,922	4,199	0
26005	1305	315	427	0,745	0,466	620,196	4,16	0	293	415	0,535	0,502	624,922	4,072	0
26025	1306	320	428	0,746	0,466	620,297	4,193	0	307	420	0,536	0,502	624,6	4,085	0
26045	1307	283	431	0,746	0,466	620,297	4,214	0	280	425	0,536	0,502	624,6	4,093	0	74	306	421
26065	1308	308	438	0,746	0,466	620,297	4,31	0	306	422	0,536	0,502	624,6	4,151	0	74	306	421
26085	1309	305	410	0,746	0,466	620,297	4,066	0	295	410	0,536	0,502	624,6	4,284	0	74	306	421
26104	1310	307	430	0,746	0,466	620,297	4,244	0	304	416	0,536	0,502	624,6	4,127	0	74	306	421
26124	1311	307	428	0,746	0,466	619,248	4,226	0	299	410	0,536	0,502	624,268	4,189	0	74	306	421
26144	1312	311	403	0,746	0,466	619,248	4,166	0	309	432	0,536	0,502	624,268	4,353	0	74	306	421
26164	1313	317	439	0,745	0,466	619,248	4,364	0	312	417	0,535	0,502	624,268	4,12	0	74	306	421
26184	1314	277	428	0,745	0,466	619,248	4,328	0	290	418	0,535	0,502	624,268	4,2	0	75	292	417
26204	1315	295	432	0,745	0,466	619,248	4,263	0	291	425	0,535	0,502	624,268	4,38	0	75	292	417
26224	1316	286	424	0,745	0,466	620,372	4,369	0	293	417	0,535	0,502	624,33	4,286	0	75	292	417
26244	1317	292	431	0,746	0,466	620,372	4,207	0	308	419	0,536	0,502	624,33	4,263	0	75	292	417
26264	1318	313	403	0,746	0,466	620,372	4,317	0	294	401	0,536	0,502	624,33	4,077	0	75	292	417
26284	1319	267	403	0,746	0,466	620,372	4,287	0	288	423	0,536	0,502	624,33	4,427	0	75	292	417
26304	1320	321	417	0,746	0,466	620,372	4,203	0	301	423	0,536	0,502	624,33	4,264	0	76	295	417
26324	1321	309	404	0,746	0,466	617,6	4,231	0	292	424	0,536	0,502	623,759	4,255	0	76	295	417
26344	1322	297	430	0,746	0,466	617,6	4,181	0	305	414	0,536	0,502	623,759	4,259	0	76	295	417
26364	1323	295	416	0,746	0,466	617,6	4,169	0	283	404	0,536	0,502	623,759	4,136	0	76	295	417
26384	1324	297	430	0,746	0,466	617,6	4,347	0	308	422	0,536	0,502	623,759	4,295	0	76	295	417
26403	1325	281	398	0,746	0,466	617,6	4,273	0	303	438	0,536	0,502	623,759	4,286	0	76	295	417
26423	1326	278	395	0,746	0,466	618,435	4,325	0	298	439	0,536	0,502	624,401	4,271	0	76	295	417
26443	1327	319	454	0,745	0,467	618,435	4,191	0	310	413	0,536	0,502	624,401	4,055	0	77	303	426
26463	1328	305	444	0,745	0,466	618,435	4,332	0	286	409	0,536	0,502	624,401	4,198	0	77	303	426
26483	1329	-800	-600	0,535	0,502	-1	-1	4	305	439	0,535	0,502	624,401	4,173	0	77	303	426
26503	1330	303	426	0,745	0,466	618,435	4,132	0	309	421	0,535	0,502	624,401	4,096	0	77	303	426
26523	1331	303	425	0,745	0,466	619,438	4,139	0	302	427	0,535	0,502	623,883	4,162	0	77	303	426
26543	1332	293	422	0,745	0,466	619,438	4,069	0	323	412	0,536	0,502	623,883	4,247	0	77	303	426
26565	1333	304	447	0,745	0,466	619,438	4,253	0	317	448	0,536	0,502	623,883	4,221	0	78	303	442
26583	1334	318	428	0,746	0,466	619,438	4,208	0	318	433	0,536	0,502	623,883	4,125	0	78	303	442
26603	1335	289	443	0,746	0,466	619,438	4,289	0	318	454	0,536	0,502	623,883	4,17	0	78	303	442
26623	1336	298	436	0,745	0,466	618,308	4,279	0	318	451	0,536	0,502	624,081	4,122	0	78	303	442
26643	1337	289	462	0,745	0,467	618,308	4,507	0	303	434	0,536	0,502	624,081	4,146	0	78	303	442
26663	1338	294	431	0,745	0,467	618,308	4,227	0	305	450	0,536	0,502	624,081	4,204	0	78	303	442
26683	1339	305	463	0,745	0,467	618,308	4,395	0	301	429	0,536	0,502	624,081	4,141	0	78	303	442
26702	1340	304	441	0,745	0,467	618,308	4,072	0	298	433	0,536	0,502	624,081	4,016	0	78	303	442
26722	1341	304	453	0,745	0,467	620,112	4,088	0	298	435	0,536	0,503	625,016	4,025	0	78	303	442
26742	1342	337	448	0,745	0,467	620,112	4,22	0	318	411	0,536	0,503	625,016	4,003	0	79	313	441
26763	1343	318	442	0,745	0,467	620,112	4,318	0	317	444	0,536	0,503	625,016	4,04	0	79	313	441
26782	1344	323	403	0,745	0,467	620,112	3,882	0	318	438	0,536	0,503	625,016	4,108	0	79	313	441
26803	1345	320	443	0,745	0,467	620,112	4,266	0	306	451	0,536	0,503	625,016	4,176	0	79	313	441
26822	1346	323	430	0,746	0,467	619,915	4,209	0	305	452	0,536	0,503	623,004	4,213	0	79	313	441
26843	1347	323	435	0,746	0,467	619,915	4,108	0	311	423	0,536	0,503	623,004	4,253	0	79	313	441
26862	1348	317	445	0,746	0,467	619,915	4,204	0	309	425	0,536	0,503	623,004	3,967	0	79	313	441
26883	1349	311	443	0,746	0,468	619,915	4,217	0	297	438	0,536	0,503	623,004	4,041	0	79	313	441
26902	1350	305	443	0,746	0,468	619,915	4,235	0	319	445	0,536	0,503	623,004	4,07	0	79	313	441
26922	1351	299	445	0,746	0,467	618,173	4,239	0	316	451	0,536	0,503	623,448	4,102	0	79	313	441
26942	1352	326	436	0,745	0,467	618,173	4,12	0	309	463	0,536	0,503	623,448	4,255	0	79	313	441
26963	1353	312	430	0,745	0,467	618,173	4,073	0	305	435	0,536	0,503	623,448	4,011	0	79	313	441
26982	1354	308	460	0,745	0,467	618,173	4,093	0	312	458	0,536	0,503	623,448	4,102	0	79	313	441
27004	1355	319	437	0,745	0,467	618,173	4,052	0	322	458	0,536	0,503	623,448	3,907	0	79	313	441
27021	1356	310	440	0,746	0,467	620,584	4,066	0	322	458	0,536	0,503	624,771	3,911	0	79	313	441
27043	1357	292	420	0,745	0,467	620,584	3,94	0	289	426	0,536	0,502	624,771	4,041	0
27061	1358	301	300	0,745	0,466	620,584	3,89	0	294	347	0,536	0,501	624,771	3,741	0
27083	1359	310	345	0,745	0,466	620,584	4,043	0	308	293	0,536	0,501	624,771	3,772	0
27101	1360	284	345	0,745	0,466	620,584	4,078	0	282	329	0,536	0,501	624,771	3,785	0
27123	1361	292	347	0,745	0,466	619,09	4,104	0	287	306	0,536	0,501	624,416	3,797	0
27141	1362	315	286	0,745	0,466	619,09	3,735	0	301	343	0,536	0,501	624,416	3,803	0
27163	1363	308	370	0,745	0,466	619,09	4,021	0	325	360	0,536	0,501	624,416	3,951	0
27181	1364	294	328	0,746	0,466	619,09	4,069	0	328	329	0,536	0,501	624,416	3,914	0
27203	1365	320	364	0,746	0,466	619,09	4,029	0	313	290	0,536	0,501	624,416	3,748	0
27221	1366	311	347	0,746	0,466	619,54	4,051	0	327	286	0,536	0,502	624,231	3,807	0
27243	1367	302	341	0,746	0,466	619,54	3,933	0	306	299	0,536	0,502	624,231	3,768	0
27261	1368	288	325	0,746	0,466	619,54	3,906	0	302	284	0,536	0,502	624,231	3,672	0
27281	1369	308	352	0,746	0,466	619,54	4,059	0	326	331	0,536	0,502	624,231	3,959	0
27300	1370	312	358	0,746	0,466	619,54	3,96	0	321	289	0,536	0,502	624,231	3,788	0
27320	1371	314	360	0,746	0,466	617,897	3,976	0	326	307	0,536	0,502	623,762	3,811	0
27340	1372	298	360	0,746	0,466	617,897	4,073	0	294	359	0,536	0,502	623,762	3,808	0
27360	1373	308	359	0,746	0,466	617,897	3,963	0	335	366	0,536	0,502	623,762	3,915	0
27380	1374	319	349	0,746	0,466	617,897	3,836	0	314	354	0,536	0,502	623,762	3,954	0
27400	1375	312	292	0,746	0,466	617,897	3,802	0	310	287	0,536	0,502	623,762	3,526	0
27420	1376	318	281	0,746	0,466	619,51	3,777	0	306	280	0,536	0,502	624,526	3,57	0
27440	1377	-800	-600	0,536	0,501	-1	-1	4	304	336	0,536	0,501	624,526	3,964	0
27460	1378	320	366	0,746	0,466	619,51	4,113	0	330	323	0,536	0,501	624,526	3,94	0
27480	1379	289	274	0,746	0,466	619,51	4,023	0	320	349	0,536	0,501	624,526	3,831	0
27500	1380	302	342	0,746	0,466	619,51	3,845	0	325	327	0,536	0,501	624,526	3,828	0
27520	1381	288	307	0,746	0,466	616,163	3,706	0	320	338	0,536	0,501	624,156	3,822	0
27540	1382	301	311	0,746	0,466	616,163	3,922	0	291	309	0,536	0,501	624,156	3,935	0
27560	1383	310	316	0,746	0,466	616,163	3,755	0	305	356	0,536	0,501	624,156	4,082	0
27580	1384	373	351	0,745	0,466	616,163	3,962	0	369	377	0,535	0,502	624,156	3,847	0	80	393	373
27599	1385	377	377	0,744	0,466	616,163	4,019	0	402	376	0,534	0,502	624,156	3,912	0	80	393	373
27619	1386	381	391	0,744	0,466	619,465	4,016	0	436	376	0,534	0,502	623,503	3,921	0	80	393	373
27639	1387	391	390	0,744	0,466	619,465	4,2	0	390	350	0,534	0,502	623,503	3,909	0	80	393	373
27659	1388	383	404	0,744	0,466	619,465	4,215	0	392	321	0,534	0,502	623,503	3,84	0	80	393	373
27679	1389	396	367	0,744	0,466	619,465	4,091	0	387	382	0,534	0,502	623,503	4,03	0	80	393	373
27699	1390	375	356	0,744	0,466	619,465	4,291	0	374	329	0,534	0,502	623,503	3,663	0	81	384	369
27719	1391	377	350	0,744	0,466	620,311	4,28	0	372	351	0,534	0,502	623,893	3,657	0	81	384	369
27739	1392	392	360	0,744	0,466	620,311	4,261	0	385	352	0,534	0,502	623,893	3,735	0	81	384	369
27759	1393	391	366	0,744	0,466	620,311	3,985	0	378	348	0,534	0,502	623,893	3,956	0	81	384	369
27779	1394	368	367	0,745	0,466	620,311	4,098	0	388	356	0,534	0,502	623,893	3,778	0	81	384	369
27799	1395	384	370	0,745	0,466	620,311	4,05	0	392	374	0,534	0,502	623,893	3,914	0	81	384	369
27819	1396	377	373	0,744	0,466	620,143	4,109	0	392	376	0,534	0,502	623,503	3,838	0	81	384	369
27839	1397	412	389	0,744	0,466	620,143	4,166	0	388	359	0,534	0,502	623,503	3,896	0	81	384	369
27859	1398	390	381	0,744	0,466	620,143	4,063	0	399	370	0,534	0,502	623,503	3,889	0	81	384	369
27879	1399	377	415	0,744	0,466	620,143	4,159	0	394	384	0,534	0,502	623,503	3,954	0	81	384	369
27898	1400	381	372	0,744	0,466	620,143	3,968	0	375	370	0,534	0,502	623,503	3,881	0	81	384	369
27918	1401	373	379	0,744	0,466	620,857	3,973	0	378	374	0,534	0,502	623,981	3,903	0	81	384	369
27938	1402	410	364	0,744	0,466	620,857	3,899	0	408	398	0,534	0,502	623,981	3,947	0
27958	1403	378	381	0,744	0,466	620,857	4,038	0	394	341	0,534	0,502	623,981	3,937	0
27978	1404	-800	-600	0,534	0,502	-1	-1	4	370	421	0,534	0,502	623,981	3,999	0
27998	1405	384	384	0,744	0,466	620,857	4,102	0	379	374	0,534	0,502	623,981	3,791	0
28018	1406	384	384	0,744	0,466	620,392	4,099	0	366	364	0,534	0,502	623,635	3,786	0
28038	1407	368	384	0,745	0,466	620,392	3,984	0	381	409	0,534	0,502	623,635	3,896	0
28058	1408	399	339	0,745	0,466	620,392	3,975	0	393	395	0,534	0,502	623,635	4,088	0
28078	1409	389	386	0,745	0,466	620,392	4,182	0	381	358	0,534	0,502	623,635	3,806	0
28098	1410	400	360	0,745	0,466	620,392	4,003	0	393	378	0,534	0,502	623,635	3,963	0
28118	1411	396	347	0,744	0,466	620,721	4,054	0	389	360	0,534	0,502	624,101	3,998	0
28138	1412	358	342	0,744	0,466	620,721	4,027	0	395	356	0,534	0,502	624,101	3,848	0
28158	1413	380	395	0,744	0,466	620,721	4,199	0	379	371	0,534	0,502	624,101	3,839	0
28178	1414	385	397	0,744	0,466	620,721	3,953	0	400	356	0,534	0,502	624,101	3,765	0
28197	1415	375	355	0,744	0,466	620,721	3,963	0	388	363	0,534	0,502	624,101	3,7	0
28217	1416	378	384	0,744	0,466	620,117	3,97	0	385	368	0,534	0,502	623,625	3,662	0
28237	1417	385	341	0,744	0,466	620,117	3,925	0	390	348	0,534	0,502	623,625	3,932	0
28257	1418	389	367	0,745	0,466	620,117	3,943	0	378	396	0,534	0,502	623,625	3,868	0
28277	1419	381	349	0,745	0,466	620,117	3,923	0	369	406	0,534	0,502	623,625	3,85	0
28297	1420	369	389	0,744	0,465	620,117	4,04	0	397	347	0,534	0,501	623,625	3,764	0
28317	1421	368	391	0,744	0,465	618,113	4,041	0	389	373	0,534	0,501	624,258	3,727	0
28337	1422	365	382	0,744	0,466	618,113	3,894	0	365	365	0,534	0,501	624,258	3,825	0
28357	1423	377	334	0,744	0,466	618,113	3,902	0	389	356	0,534	0,501	624,258	3,682	0	82	397	344
28377	1424	395	383	0,744	0,466	618,113	3,989	0	416	329	0,534	0,502	624,258	3,871	0	82	397	344
28397	1425	384	326	0,744	0,466	618,113	3,793	0	402	354	0,534	0,502	624,258	3,8	0	82	397	344
28417	1426	392	340	0,744	0,466	617,698	3,808	0	416	345	0,534	0,502	624,765	3,776	0	82	397	344
28437	1427	364	301	0,744	0,466	617,698	3,886	0	413	374	0,534	0,501	624,765	3,927	0	82	397	344
28457	1428	394	353	0,744	0,466	617,698	3,898	0	385	318	0,534	0,501	624,765	3,847	0	82	397	344
28476	1429	430	342	0,744	0,466	617,698	3,874	0	374	370	0,534	0,502	624,765	3,823	0	82	397	344
28496	1430	402	404	0,744	0,466	617,698	4,112	0	361	356	0,534	0,502	624,765	3,722	0
28516	1431	417	418	0,744	0,466	618,174	4,134	0	349	341	0,534	0,502	623,57	3,665	0
28536	1432	394	374	0,744	0,466	618,174	4,009	0	380	359	0,534	0,502	623,57	3,783	0
28556	1433	385	320	0,744	0,466	618,174	4,063	0	378	360	0,534	0,502	623,57	3,729	0
28576	1434	388	418	0,744	0,466	618,174	4,198	0	403	351	0,534	0,502	623,57	3,924	0
28596	1435	414	301	0,744	0,466	618,174	4,063	0	397	369	0,534	0,502	623,57	3,935	0
28616	1436	413	326	0,744	0,466	619,816	4,119	0	403	368	0,534	0,502	623,417	3,945	0
28636	1437	379	382	0,744	0,466	619,816	4,122	0	380	349	0,534	0,502	623,417	3,947	0	83	385	368
28656	1438	410	395	0,744	0,466	619,816	4,046	0	377	349	0,534	0,502	623,417	4,031	0	83	385	368
28676	1439	366	383	0,744	0,466	619,816	4,216	0	381	335	0,534	0,502	623,417	4,051	0	83	385	368
28696	1440	393	372	0,744	0,466	619,816	4,12	0	382	369	0,534	0,502	623,417	4,123	0	83	385	368
28716	1441	398	376	0,744	0,466	618,293	4,115	0	382	366	0,534	0,502	624,424	4,167	0	83	385	368
28736	1442	402	366	0,744	0,466	618,293	4,132	0	394	372	0,534	0,502	624,424	4,042	0	83	385	368
28756	1443	386	388	0,744	0,466	618,293	4,217	0	357	353	0,534	0,502	624,424	3,945	0	83	385	368
28776	1444	353	283	0,744	0,467	618,293	3,99	0	367	363	0,534	0,502	624,424	3,909	0
28795	1445	392	345	0,744	0,467	618,293	4,136	0	388	360	0,534	0,503	624,424	4,014	0
28815	1446	375	327	0,744	0,468	618,623	4,124	0	371	358	0,534	0,504	623,535	3,948	0
28835	1447	388	354	0,745	0,469	618,623	4,297	0	373	389	0,534	0,505	623,535	4,051	0
28855	1448	368	385	0,745	0,469	618,623	4,114	0	369	353	0,535	0,504	623,535	4,071	0
28875	1449	429	304	0,744	0,468	618,623	4,108	0	415	299	0,535	0,503	623,535	3,938	0
28895	1450	457	303	0,744	0,467	618,623	4,093	0	472	292	0,534	0,501	623,535	3,977	0	84	465	300
28915	1451	469	303	0,744	0,467	617,333	4,076	0	490	284	0,534	0,501	625,153	3,957	0	84	465	300
28935	1452	472	308	0,744	0,467	617,333	4,084	0	466	267	0,534	0,502	625,153	3,808	0	84	465	300
28955	1453	479	284	0,744	0,468	617,333	4,201	0	473	300	0,534	0,503	625,153	3,944	0	84	465	300
28975	1454	491	293	0,744	0,468	617,333	4,08	0	455	307	0,534	0,503	625,153	3,935	0	84	465	300
28995	1455	449	312	0,744	0,468	617,333	4,078	0	457	304	0,534	0,504	625,153	3,852	0	84	465	300
29015	1456	454	301	0,744	0,468	618,774	4,115	0	456	310	0,534	0,503	623,488	3,911	0	84	465	300
29035	1457	459	309	0,744	0,467	618,774	4,048	0	476	294	0,534	0,502	623,488	3,903	0	84	465	300
29054	1458	444	302	0,743	0,467	618,774	4,032	0	451	322	0,533	0,502	623,488	4,134	0	84	465	300
29074	1459	-800	-600	0,533	0,504	-1	-1	4	477	429	0,533	0,504	623,488	3,952	0
29094	1460	490	472	0,742	0,47	618,774	4,07	0	497	464	0,533	0,505	623,488	4,009	0
29114	1461	490	470	0,742	0,47	620,597	4,082	0	492	499	0,533	0,506	623,704	4,089	0
29134	1462	497	457	0,742	0,471	620,597	4,236	0	496	451	0,533	0,506	623,704	3,972	0	85	483	473
29154	1463	493	433	0,742	0,471	620,597	4,348	0	483	472	0,533	0,506	623,704	4,107	0	85	483	473
29174	1464	483	459	0,742	0,47	620,597	4,101	0	486	493	0,533	0,505	623,704	4,042	0	85	483	473
29194	1465	489	487	0,742	0,47	620,597	4,078	0	467	472	0,533	0,505	623,704	3,982	0	85	483	473
29214	1466	483	484	0,743	0,47	620,748	4,056	0	463	480	0,533	0,505	623,187	4,031	0	85	483	473
29234	1467	491	492	0,743	0,47	620,748	4,152	0	488	475	0,533	0,505	623,187	4,065	0	85	483	473
29254	1468	490	479	0,743	0,47	620,748	4,195	0	480	461	0,533	0,505	623,187	3,982	0	85	483	473
29274	1469	480	487	0,743	0,47	620,748	4,396	0	490	456	0,533	0,505	623,187	4,132	0	85	483	473
29294	1470	448	423	0,743	0,47	620,748	4,108	0	469	432	0,533	0,504	623,187	3,953	0	86	459	415
29314	1471	441	413	0,743	0,469	619,744	4,169	0	470	418	0,533	0,504	625,428	4,007	0	86	459	415
29334	1472	463	433	0,743	0,469	619,744	4,237	0	477	408	0,533	0,504	625,428	3,971	0	86	459	415
29354	1473	471	420	0,743	0,469	619,744	4,135	0	462	411	0,533	0,504	625,428	4,007	0	86	459	415
29374	1474	454	413	0,743	0,469	619,744	4,334	0	483	416	0,533	0,504	625,428	4,203	0	86	459	415
29393	1475	449	433	0,743	0,469	619,744	4,348	0	460	408	0,533	0,504	625,428	4,169	0	86	459	415
29413	1476	448	424	0,743	0,469	620,862	4,37	0	464	412	0,533	0,504	624,481	4,129	0	86	459	415
29433	1477	455	396	0,743	0,469	620,862	4,459	0	459	407	0,533	0,504	624,481	4,074	0	86	459	415
29453	1478	450	404	0,743	0,469	620,862	4,43	0	464	411	0,533	0,504	624,481	4,124	0	86	459	415
29473	1479	445	423	0,743	0,469	620,862	4,289	0	486	426	0,533	0,504	624,481	4,126	0	86	459	415
29493	1480	470	401	0,743	0,469	620,862	4,439	0	454	425	0,533	0,504	624,481	4,115	0	86	459	415
29513	1481	468	407	0,744	0,469	620,856	4,395	0	463	423	0,533	0,504	624,883	4,115	0	86	459	415
29533	1482	448	427	0,743	0,469	620,856	4,36	0	448	416	0,533	0,504	624,883	4,027	0	86	459	415
29553	1483	442	413	0,743	0,469	620,856	4,276	0	458	426	0,533	0,504	624,883	4,182	0	86	459	415
29573	1484	-800	-600	0,533	0,504	-1	-1	4	464	426	0,533	0,504	624,883	4,416	0	86	459	415
29593	1485	448	397	0,743	0,469	620,856	4,177	0	458	419	0,533	0,504	624,883	4,157	0	86	459	415
29613	1486	448	398	0,743	0,469	620,08	4,172	0	461	424	0,533	0,504	624,822	4,226	0	86	459	415
29633	1487	474	478	0,743	0,469	620,08	4,528	0	496	403	0,533	0,504	624,822	4,18	0
29652	1488	477	402	0,743	0,469	620,08	4,228	0	484	433	0,533	0,504	624,822	4,183	0
29672	1489	490	375	0,743	0,469	620,08	4,324	0	460	444	0,533	0,504	624,822	4,256	0
29692	1490	448	440	0,743	0,47	620,08	4,372	0	439	446	0,533	0,504	624,822	4,134	0
29712	1491	451	394	0,743	0,469	617,806	4,404	0	423	448	0,533	0,504	624,982	4,15	0
29732	1492	506	435	0,743	0,47	617,806	4,313	0	481	436	0,533	0,504	624,982	4,183	0	87	484	420
29752	1493	487	412	0,743	0,47	617,806	4,295	0	479	420	0,533	0,504	624,982	4,104	0	87	484	420
29772	1494	503	405	0,743	0,47	617,806	4,234	0	492	441	0,533	0,504	624,982	4,179	0	87	484	420
29792	1495	497	392	0,743	0,47	617,806	4,034	0	454	448	0,533	0,504	624,982	4,336	0	87	484	420
29812	1496	493	382	0,743	0,47	620,273	4,002	0	455	447	0,533	0,505	624,463	4,325	0	87	484	420
29832	1497	504	422	0,743	0,47	620,273	4,223	0	483	427	0,533	0,504	624,463	4,043	0	87	484	420
29852	1498	485	435	0,743	0,47	620,273	4,368	0	475	426	0,533	0,504	624,463	4,076	0	87	484	420
29872	1499	491	405	0,743	0,469	620,273	4,357	0	486	418	0,533	0,504	624,463	4,045	0	87	484	420
29892	1500	471	454	0,743	0,469	620,273	4,293	0	468	429	0,533	0,504	624,463	4,278	0	88	477	423
29912	1501	468	453	0,743	0,469	617,973	4,353	0	469	427	0,533	0,504	623,628	4,301	0	88	477	423
29932	1502	456	455	0,743	0,469	617,973	4,14	0	501	407	0,533	0,504	623,628	4,031	0	88	477	423
29952	1503	504	388	0,743	0,469	617,973	3,905	0	482	441	0,533	0,504	623,628	4,261	0	88	477	423
29971	1504	487	405	0,743	0,47	617,973	4,051	0	465	430	0,533	0,504	623,628	3,97	0	88	477	423
29991	1505	472	442	0,743	0,47	617,973	4,1	0	468	420	0,533	0,504	623,628	3,903	0	88	477	423
30011	1506	494	410	0,743	0,47	620,239	4,03	0	473	434	0,533	0,504	624,695	3,942	0	88	477	423
30031	1507	472	405	0,743	0,47	620,239	4,164	0	489	417	0,533	0,504	624,695	4,058	0	88	477	423
30051	1508	498	396	0,743	0,469	620,239	4,203	0	484	422	0,533	0,504	624,695	3,986	0	88	477	423
30071	1509	478	377	0,743	0,469	620,239	4,092	0	483	441	0,533	0,504	624,695	4,13	0	88	477	423
30091	1510	497	423	0,743	0,469	620,239	4,193	0	453	442	0,533	0,504	624,695	4,121	0	88	477	423
30111	1511	490	416	0,743	0,469	619,845	4,151	0	448	442	0,533	0,504	624,389	4,109	0	88	477	423
30131	1512	475	412	0,743	0,47	619,845	4,281	0	451	450	0,533	0,504	624,389	4,198	0	88	477	423
30151	1513	500	386	0,743	0,47	619,845	4,218	0	480	436	0,533	0,504	624,389	4,024	0
30171	1514	603	464	0,742	0,47	619,845	4,115	0	613	473	0,531	0,504	624,389	4,213	0
30191	1515	780	528	0,739	0,47	619,845	4,042	0	782	534	0,528	0,504	624,389	4,431	0
30211	1516	-800	-600	-1	-1	-1	-1	4	-800	-600	-1	-1	-1	-1	4
30231	1517	-800	-600	-1	-1	-1	-1	4	-800	-600	-1	-1	-1	-1	4
30250	1518	-800	-600	-1	-1	-1	-1	4	-800	-600	-1	-1	-1	-1	4
30270	1519	-800	-600	-1	-1	-1	-1	4	-800	-600	-1	-1	-1	-1	4
30290	1520	-800	-600	-1	-1	-1	-1	4	-800	-600	-1	-1	-1	-1	4
30310	1521	-800	-600	-1	-1	-1	-1	4	-800	-600	-1	-1	-1	-1	4
30332	1522	-800	-600	-1	-1	-1	-1	4	-800	-600	-1	-1	-1	-1	4
30350	1523	-800	-600	-1	-1	-1	-1	4	-800	-600	-1	-1	-1	-1	4
30370	1524	-800	-600	-1	-1	-1	-1	4	-800	-600	-1	-1	-1	-1	4
30390	1525	-800	-600	-1	-1	-1	-1	4	-800	-600	-1	-1	-1	-1	4
30410	1526	-800	-600	-1	-1	-1	-1	4	-800	-600	-1	-1	-1	-1	4
30430	1527	-800	-600	-1	-1	-1	-1	4	-800	-600	-1	-1	-1	-1	4
30450	1528	-800	-600	-1	-1	-1	-1	4	-800	-600	-1	-1	-1	-1	4
30470	1529	-800	-600	-1	-1	-1	-1	4	-800	-600	-1	-1	-1	-1	4
30490	1530	-800	-600	-1	-1	-1	-1	4	-800	-600	-1	-1	-1	-1	4
30510	1531	-800	-600	-1	-1	-1	-1	4	-800	-600	-1	-1	-1	-1	4
30530	1532	-800	-600	-1	-1	-1	-1	4	-800	-600	-1	-1	-1	-1	4
30550	1533	-800	-600	-1	-1	-1	-1	4	-800	-600	-1	-1	-1	-1	4
30569	1534	-800	-600	-1	-1	-1	-1	4	-800	-600	-1	-1	-1	-1	4
30589	1535	-800	-600	-1	-1	-1	-1	4	-800	-600	-1	-1	-1	-1	4
30609	1536	-800	-600	-1	-1	-1	-1	4	-800	-600	-1	-1	-1	-1	4
30629	1537	-800	-600	-1	-1	-1	-1	4	-800	-600	-1	-1	-1	-1	4
30649	1538	-800	-600	-1	-1	-1	-1	4	-800	-600	-1	-1	-1	-1	4
30669	1539	-800	-600	-1	-1	-1	-1	4	-800	-600	-1	-1	-1	-1	4
30689	1540	-800	-600	-1	-1	-1	-1	4	-800	-600	-1	-1	-1	-1	4
30709	1541	-800	-600	-1	-1	-1	-1	4	-800	-600	-1	-1	-1	-1	4
30729	1542	-800	-600	-1	-1	-1	-1	4	-800	-600	-1	-1	-1	-1	4
30749	1543	-800	-600	-1	-1	-1	-1	4	-800	-600	-1	-1	-1	-1	4
30769	1544	-800	-600	-1	-1	-1	-1	4	-800	-600	-1	-1	-1	-1	4
30789	1545	-800	-600	-1	-1	-1	-1	4	-800	-600	-1	-1	-1	-1	4
30809	1546	-800	-600	-1	-1	-1	-1	4	-800	-600	-1	-1	-1	-1	4
30828	1547	-800	-600	-1	-1	-1	-1	4	-800	-600	-1	-1	-1	-1	4
30849	1548	-800	-600	-1	-1	-1	-1	4	-800	-600	-1	-1	-1	-1	4
30868	1549	-800	-600	-1	-1	-1	-1	4	-800	-600	-1	-1	-1	-1	4
30888	1550	-800	-600	-1	-1	-1	-1	4	-800	-600	-1	-1	-1	-1	4
30908	1551	-800	-600	-1	-1	-1	-1	4	-800	-600	-1	-1	-1	-1	4
30928	1552	-800	-600	-1	-1	-1	-1	4	-800	-600	-1	-1	-1	-1	4
30948	1553	-800	-600	-1	-1	-1	-1	4	-800	-600	-1	-1	-1	-1	4
30968	1554	-800	-600	-1	-1	-1	-1	4	-800	-600	-1	-1	-1	-1	4
30988	1555	-800	-600	-1	-1	-1	-1	4	-800	-600	-1	-1	-1	-1	4
31008	1556	-800	-600	-1	-1	-1	-1	4	-800	-600	-1	-1	-1	-1	4
31028	1557	-800	-600	-1	-1	-1	-1	4	-800	-600	-1	-1	-1	-1	4
31048	1558	-800	-600	-1	-1	-1	-1	4	-800	-600	-1	-1	-1	-1	4
31068	1559	-800	-600	-1	-1	-1	-1	4	-800	-600	-1	-1	-1	-1	4
31088	1560	-800	-600	-1	-1	-1	-1	4	-800	-600	-1	-1	-1	-1	4
31108	1561	-800	-600	-1	-1	-1	-1	4	-800	-600	-1	-1	-1	-1	4
31128	1562	-800	-600	-1	-1	-1	-1	4	-800	-600	-1	-1	-1	-1	4
31148	1563	-800	-600	-1	-1	-1	-1	4	-800	-600	-1	-1	-1	-1	4
31167	1564	-800	-600	-1	-1	-1	-1	4	-800	-600	-1	-1	-1	-1	4
31187	1565	-800	-600	-1	-1	-1	-1	4	-800	-600	-1	-1	-1	-1	4
31207	1566	-800	-600	-1	-1	-1	-1	4	-800	-600	-1	-1	-1	-1	4
31227	1567	-800	-600	-1	-1	-1	-1	4	-800	-600	-1	-1	-1	-1	4
31247	1568	-800	-600	-1	-1	-1	-1	4	-800	-600	-1	-1	-1	-1	4
31267	1569	-800	-600	-1	-1	-1	-1	4	-800	-600	-1	-1	-1	-1	4
31287	1570	-800	-600	-1	-1	-1	-1	4	-800	-600	-1	-1	-1	-1	4
31307	1571	-800	-600	0,5	0,458	-1	-1	4	-800	-600	0,5	0,458	-1	-1	4
31327	1572	-800	-600	-1	-1	-1	-1	4	-800	-600	-1	-1	-1	-1	4
31347	1573	-800	-600	0,75	0,444	-1	-1	4	-800	-600	0,518	0,442	-1	-1	4
31367	1574	363	425	0,759	0,443	558,103	4,126	0	313	478	0,526	0,437	561,646	4,406	0
31387	1575	342	339	0,768	0,444	558,103	3,915	0	309	470	0,533	0,433	561,646	4,482	0
31407	1576	353	485	0,776	0,446	558,103	4,315	0	332	463	0,539	0,432	561,646	4,368	0
31427	1577	342	464	0,782	0,45	558,103	4,596	0	308	479	0,545	0,434	561,646	4,561	0
31446	1578	341	471	0,787	0,455	543,747	4,516	0	319	484	0,55	0,435	547,62	4,441	0
31466	1579	393	317	0,791	0,461	543,747	4,452	0	409	279	0,553	0,439	547,62	4,427	0
31486	1580	424	292	0,794	0,469	543,747	4,394	0	374	207	0,557	0,445	547,62	4,134	0
31506	1581	392	295	0,797	0,478	543,747	4,438	0	386	261	0,56	0,452	547,62	4,377	0
31526	1582	402	262	0,8	0,485	543,747	4,49	0	405	294	0,562	0,457	547,62	4,325	0
31546	1583	410	247	0,802	0,491	547,344	4,503	0	387	271	0,565	0,461	549,213	4,243	0
31566	1584	402	290	0,804	0,495	547,344	4,479	0	377	234	0,568	0,463	549,213	4,203	0
31586	1585	407	294	0,806	0,497	547,344	4,475	0	-800	-600	0,806	0,497	-1	-1	4	89	399	291
31606	1586	383	257	0,807	0,497	547,344	4,208	0	408	295	0,574	0,463	549,213	4,321	0	89	399	291
31626	1587	-800	-600	0,577	0,461	-1	-1	4	397	303	0,577	0,461	549,213	4,34	0	89	399	291
31646	1588	-800	-600	0,811	0,494	-1	-1	4	392	284	0,58	0,457	563,591	4,449	0	89	399	291
31666	1589	400	281	0,812	0,491	560,979	4,355	0	414	297	0,583	0,453	563,591	4,558	0	89	399	291
31686	1590	407	307	0,812	0,487	560,979	4,445	0	389	295	0,585	0,449	563,591	4,357	0	89	399	291
31706	1591	400	287	0,812	0,482	560,979	4,437	0	412	309	0,587	0,443	563,591	4,571	0	89	399	291
31726	1592	351	339	0,812	0,477	560,979	4,462	0	374	347	0,589	0,439	563,591	4,536	0
31746	1593	346	315	0,812	0,472	583,85	4,64	0	382	332	0,591	0,435	583,695	4,641	0
31766	1594	258	438	0,81	0,467	583,85	4,733	0	280	420	0,59	0,431	583,695	4,584	0	90	278	414
31785	1595	281	420	0,807	0,464	583,85	4,66	0	283	400	0,589	0,429	583,695	4,759	0	90	278	414
31805	1596	299	445	0,805	0,462	583,85	4,784	0	252	417	0,588	0,428	583,695	4,513	0	90	278	414
31825	1597	292	433	0,802	0,461	583,85	4,574	0	275	406	0,587	0,428	583,695	4,348	0	90	278	414
31845	1598	292	411	0,799	0,459	605,974	4,754	0	262	395	0,585	0,428	606,256	4,517	0	90	278	414
31865	1599	263	427	0,796	0,458	605,974	4,798	0	264	377	0,584	0,428	606,256	4,332	0	90	278	414
31885	1600	295	426	0,793	0,456	605,974	4,713	0	276	419	0,581	0,429	606,256	4,535	0	90	278	414
31905	1601	275	431	0,789	0,454	605,974	4,775	0	259	354	0,577	0,429	606,256	4,405	0
31925	1602	277	441	0,783	0,452	605,974	4,724	0	292	406	0,572	0,43	606,256	4,548	0	91	285	415
31945	1603	274	431	0,777	0,45	620,115	4,855	0	287	366	0,567	0,431	621,543	4,618	0	91	285	415
31965	1604	305	416	0,771	0,448	620,115	4,829	0	277	405	0,561	0,432	621,543	4,829	0	91	285	415
31985	1605	284	429	0,766	0,448	620,115	4,809	0	288	390	0,556	0,435	621,543	4,721	0	91	285	415
32005	1606	276	436	0,762	0,448	620,115	4,828	0	293	388	0,552	0,438	621,543	4,573	0	91	285	415
32024	1607	287	427	0,76	0,45	620,115	4,645	0	286	412	0,549	0,442	621,543	4,706	0	91	285	415
32047	1608	285	430	0,759	0,452	619,125	4,618	0	287	403	0,548	0,446	623,652	4,667	0	91	285	415
32064	1609	268	417	0,759	0,454	619,125	4,64	0	278	415	0,548	0,449	623,652	4,628	0	91	285	415
32084	1610	285	441	0,76	0,457	619,125	4,671	0	281	383	0,549	0,453	623,652	4,526	0	91	285	415
32104	1611	298	436	0,762	0,459	619,125	4,696	0	286	418	0,551	0,455	623,652	4,743	0	91	285	415
32126	1612	291	455	0,764	0,461	619,125	4,945	0	282	383	0,553	0,457	623,652	4,464	0	91	285	415
32144	1613	297	457	0,767	0,463	620,638	5,004	0	284	394	0,556	0,459	623,924	4,518	0	91	285	415
32164	1614	233	431	0,769	0,466	620,638	4,787	0	217	439	0,558	0,462	623,924	4,632	0	92	241	441
32184	1615	227	453	0,771	0,469	620,638	4,574	0	250	426	0,56	0,464	623,924	4,568	0	92	241	441
32204	1616	236	454	0,772	0,471	620,638	4,713	0	239	444	0,561	0,467	623,924	4,677	0	92	241	441
32224	1617	254	450	0,772	0,473	620,638	4,618	0	250	419	0,56	0,469	623,924	4,567	0	92	241	441
32244	1618	256	450	0,771	0,475	620,028	4,675	0	248	425	0,56	0,472	621,038	4,582	0	92	241	441
32264	1619	233	445	0,77	0,476	620,028	4,512	0	281	409	0,558	0,473	621,038	4,552	0	92	241	441
32284	1620	249	452	0,768	0,477	620,028	4,436	0	252	415	0,557	0,475	621,038	4,474	0	92	241	441
32304	1621	242	439	0,767	0,477	620,028	4,548	0	232	434	0,555	0,476	621,038	4,365	0	92	241	441
32324	1622	244	448	0,765	0,478	620,028	4,424	0	248	437	0,554	0,477	621,038	4,502	0	92	241	441
32343	1623	241	448	0,764	0,478	620,477	4,46	0	240	440	0,552	0,478	621,819	4,48	0	92	241	441
32363	1624	252	453	0,763	0,479	620,477	4,505	0	221	438	0,552	0,48	621,819	4,544	0	92	241	441
32383	1625	240	454	0,763	0,48	620,477	4,567	0	245	430	0,551	0,481	621,819	4,602	0	92	241	441
32403	1626	220	439	0,763	0,481	620,477	4,643	0	251	454	0,551	0,482	621,819	4,585	0	92	241	441
32423	1627	222	445	0,763	0,481	620,477	4,365	0	216	442	0,551	0,483	621,819	4,451	0	92	241	441
32443	1628	226	441	0,764	0,482	620,207	4,402	0	229	444	0,552	0,484	622,169	4,471	0	92	241	441
32463	1629	242	449	0,764	0,483	620,207	4,438	0	237	434	0,552	0,484	622,169	4,406	0	92	241	441
32486	1630	247	459	0,765	0,483	620,207	4,482	0	246	455	0,553	0,485	622,169	4,398	0	92	241	441
32503	1631	246	458	0,765	0,484	620,207	4,43	0	201	393	0,553	0,485	622,169	4,371	0
32523	1632	260	449	0,765	0,484	620,207	4,384	0	237	443	0,553	0,486	622,169	4,54	0
32543	1633	264	455	0,764	0,485	618,914	4,379	0	230	438	0,553	0,486	623,142	4,547	0
32563	1634	221	437	0,764	0,485	618,914	4,387	0	198	424	0,552	0,486	623,142	4,545	0
32583	1635	245	428	0,764	0,485	618,914	4,398	0	247	469	0,552	0,486	623,142	4,701	0	93	233	446
32605	1636	244	446	0,763	0,485	618,914	4,239	0	208	438	0,551	0,486	623,142	4,582	0	93	233	446
32623	1637	237	484	0,763	0,485	618,914	4,402	0	232	441	0,551	0,486	623,142	4,485	0	93	233	446
32643	1638	234	487	0,763	0,485	619,293	4,353	0	214	444	0,551	0,486	623,343	4,529	0	93	233	446
32662	1639	250	454	0,762	0,485	619,293	4,386	0	222	424	0,55	0,487	623,343	4,444	0	93	233	446
32683	1640	225	443	0,762	0,485	619,293	4,403	0	237	421	0,55	0,487	623,343	4,634	0	93	233	446
32702	1641	250	451	0,763	0,485	619,293	4,419	0	242	438	0,551	0,487	623,343	4,375	0	93	233	446
32723	1642	244	454	0,763	0,485	619,293	4,296	0	231	433	0,551	0,487	623,343	4,501	0	93	233	446
32742	1643	237	451	0,763	0,485	618,404	4,295	0	232	436	0,551	0,487	623,125	4,535	0	93	233	446
32762	1644	274	355	0,763	0,483	618,404	4,42	0	309	357	0,551	0,486	623,125	4,494	0
32782	1645	284	264	0,763	0,481	618,404	4,235	0	264	248	0,551	0,483	623,125	4,213	0
32803	1646	301	302	0,763	0,479	618,404	4,323	0	308	301	0,552	0,482	623,125	4,459	0
32822	1647	267	271	0,764	0,476	618,404	4,585	0	276	274	0,553	0,48	623,125	4,518	0
32844	1648	275	285	0,766	0,474	619,938	4,539	0	296	299	0,554	0,479	624,683	4,451	0
32862	1649	285	297	0,767	0,471	619,938	4,544	0	306	306	0,555	0,477	624,683	4,484	0
32884	1650	293	273	0,768	0,469	619,938	4,408	0	251	263	0,557	0,476	624,683	4,216	0	94	287	269
32902	1651	280	254	0,769	0,468	619,938	4,367	0	305	308	0,558	0,475	624,683	4,427	0	94	287	269
32924	1652	306	296	0,77	0,466	619,938	4,236	0	276	255	0,559	0,474	624,683	4,337	0	94	287	269
32941	1653	306	278	0,771	0,465	621,001	4,172	0	260	268	0,56	0,473	623,075	4,233	0	94	287	269
32964	1654	289	277	0,772	0,464	621,001	4,234	0	293	257	0,56	0,473	623,075	4,179	0	94	287	269
32981	1655	281	262	0,772	0,463	621,001	4,154	0	281	266	0,561	0,472	623,075	4,273	0	94	287	269
33004	1656	287	235	0,773	0,462	621,001	4,184	0	290	278	0,561	0,471	623,075	4,33	0	94	287	269
33021	1657	324	294	0,773	0,461	621,001	4,44	0	296	301	0,562	0,47	623,075	4,33	0
33044	1658	325	283	0,773	0,461	619,982	4,417	0	294	310	0,562	0,47	624,51	4,34	0
33061	1659	287	263	0,773	0,46	619,982	4,177	0	313	308	0,562	0,47	624,51	4,346	0
33083	1660	294	273	0,773	0,46	619,982	4,289	0	300	317	0,562	0,47	624,51	4,478	0
33101	1661	290	286	0,773	0,46	619,982	4,29	0	290	302	0,562	0,47	624,51	4,284	0
33123	1662	282	244	0,773	0,46	619,982	4,209	0	275	261	0,562	0,47	624,51	4,147	0
33141	1663	283	247	0,773	0,46	622,187	4,283	0	263	259	0,562	0,471	623,385	4,141	0
33161	1664	308	348	0,773	0,46	622,187	4,432	0	-800	-600	0,773	0,46	-1	-1	4
33181	1665	304	257	0,773	0,46	622,187	4,25	0	297	302	0,561	0,471	623,385	4,207	0
33201	1666	278	288	0,773	0,46	622,187	4,287	0	276	255	0,561	0,471	623,385	4,246	0
33221	1667	279	278	0,773	0,46	622,187	4,088	0	313	316	0,561	0,471	623,385	4,217	0
33241	1668	280	269	0,773	0,46	621,254	4,041	0	311	304	0,561	0,471	624,483	4,24	0
33260	1669	300	310	0,773	0,46	621,254	4,361	0	303	306	0,561	0,472	624,483	4,279	0
33280	1670	343	407	0,772	0,462	621,254	4,446	0	331	367	0,561	0,473	624,483	4,262	0	95	320	412
33300	1671	316	405	0,771	0,463	621,254	4,2	0	305	394	0,561	0,474	624,483	4,254	0	95	320	412
33320	1672	315	420	0,772	0,463	621,254	4,198	0	312	419	0,561	0,474	624,483	4,175	0	95	320	412
33340	1673	314	424	0,772	0,463	621,615	4,199	0	320	445	0,561	0,475	623,493	4,149	0	95	320	412
33360	1674	330	401	0,772	0,463	621,615	4,192	0	324	430	0,561	0,475	623,493	4,291	0	95	320	412
33380	1675	327	408	0,772	0,464	621,615	4,156	0	339	405	0,562	0,475	623,493	4,121	0	95	320	412
33400	1676	311	403	0,773	0,464	621,615	4,224	0	330	400	0,562	0,475	623,493	4,172	0	95	320	412
33420	1677	318	421	0,773	0,464	621,615	4,12	0	271	260	0,562	0,475	623,493	3,631	0
33440	1678	311	424	0,774	0,465	621,374	4,129	0	272	232	0,563	0,476	623,913	3,506	0
33460	1679	317	421	0,774	0,465	621,374	4,229	0	324	405	0,563	0,476	623,913	3,993	0
33480	1680	325	406	0,775	0,465	621,374	4,148	0	345	426	0,564	0,476	623,913	4,17	0
33500	1681	291	393	0,775	0,466	621,374	4,082	0	341	393	0,564	0,476	623,913	4,236	0
33520	1682	322	417	0,776	0,466	621,374	4,038	0	320	433	0,565	0,476	623,913	4,217	0	96	321	420
33539	1683	317	406	0,776	0,466	621,896	3,998	0	330	426	0,565	0,477	621,424	4,183	0	96	321	420
33560	1684	318	402	0,776	0,467	621,896	4,023	0	310	408	0,565	0,477	621,424	4,006	0	96	321	420
33579	1685	311	413	0,776	0,467	621,896	4,178	0	336	394	0,565	0,477	621,424	4,021	0	96	321	420
33599	1686	333	429	0,776	0,467	621,896	4,038	0	333	419	0,565	0,477	621,424	4,159	0	96	321	420
33619	1687	309	404	0,776	0,467	621,896	4,095	0	321	422	0,565	0,478	621,424	4,026	0	96	321	420
33639	1688	316	414	0,776	0,467	621,329	4,14	0	333	426	0,565	0,478	621,882	4,076	0	96	321	420
33659	1689	332	452	0,776	0,468	621,329	4,085	0	332	401	0,565	0,478	621,882	4,244	0	96	321	420
33679	1690	312	429	0,776	0,468	621,329	4,11	0	336	419	0,565	0,479	621,882	4,286	0	96	321	420
33699	1691	318	405	0,776	0,469	621,329	4,067	0	298	420	0,565	0,479	621,882	4,141	0	96	321	420
33719	1692	318	428	0,776	0,469	621,329	4,14	0	326	422	0,565	0,479	621,882	4,175	0	96	321	420
33739	1693	318	421	0,776	0,469	620,676	4,132	0	318	424	0,565	0,48	620,079	4,142	0	96	321	420
33759	1694	323	458	0,776	0,47	620,676	4,283	0	310	385	0,564	0,48	620,079	3,908	0	96	321	420
33779	1695	327	457	0,775	0,47	620,676	4,304	0	331	440	0,564	0,481	620,079	4,351	0	96	321	420
33799	1696	321	403	0,775	0,47	620,676	4,086	0	325	418	0,564	0,481	620,079	4,323	0
33819	1697	311	389	0,775	0,47	620,676	4,015	0	328	448	0,564	0,481	620,079	4,383	0
33839	1698	311	375	0,775	0,47	621,603	3,948	0	325	442	0,564	0,481	622,421	4,401	0
33858	1699	377	429	0,774	0,47	621,603	4,187	0	391	342	0,563	0,481	622,421	4,011	0	97	385	392
33878	1700	367	426	0,774	0,47	621,603	4,218	0	380	375	0,563	0,481	622,421	4,071	0	97	385	392
33898	1701	377	392	0,774	0,47	621,603	4,208	0	396	384	0,563	0,481	622,421	4,217	0	97	385	392
33918	1702	388	384	0,774	0,47	621,603	4,174	0	394	397	0,563	0,481	622,421	4,103	0	97	385	392
33938	1703	387	373	0,774	0,471	623,987	4,201	0	392	407	0,563	0,481	623,214	4,167	0	97	385	392
33958	1704	392	402	0,774	0,471	623,987	4,317	0	379	406	0,563	0,481	623,214	4,246	0	97	385	392
33978	1705	409	348	0,774	0,471	623,987	4,143	0	367	416	0,563	0,481	623,214	4,139	0	97	385	392
33998	1706	365	426	0,774	0,471	623,987	4,335	0	370	411	0,563	0,481	623,214	4,104	0	98	374	394
34018	1707	368	426	0,774	0,471	623,987	4,298	0	388	400	0,563	0,482	623,214	3,995	0	98	374	394
34038	1708	370	427	0,774	0,471	622,272	4,246	0	383	404	0,563	0,482	622,485	3,989	0	98	374	394
34058	1709	368	410	0,774	0,471	622,272	4,015	0	390	378	0,563	0,482	622,485	4,093	0	98	374	394
34078	1710	397	357	0,773	0,472	622,272	4,166	0	355	386	0,562	0,482	622,485	4,01	0	98	374	394
34098	1711	358	366	0,773	0,472	622,272	4,134	0	368	425	0,562	0,482	622,485	4,195	0	98	374	394
34118	1712	366	390	0,773	0,472	622,272	4,326	0	387	387	0,562	0,483	622,485	3,959	0	98	374	394
34137	1713	371	364	0,773	0,472	622,888	4,372	0	372	402	0,562	0,483	621,14	3,996	0	98	374	394
34157	1714	362	424	0,773	0,472	622,888	4,104	0	366	404	0,562	0,483	621,14	4,123	0
34177	1715	358	409	0,773	0,472	622,888	4,416	0	361	394	0,562	0,483	621,14	4,022	0
34197	1716	381	428	0,773	0,473	622,888	4,111	0	352	434	0,562	0,483	621,14	4,172	0
34217	1717	383	448	0,773	0,473	622,888	4,185	0	357	396	0,561	0,484	621,14	4,058	0
34237	1718	384	447	0,772	0,473	623,18	4,273	0	352	408	0,561	0,484	623,379	4,135	0
34257	1719	383	425	0,772	0,473	623,18	4,189	0	379	415	0,561	0,484	623,379	4,022	0
34277	1720	360	386	0,772	0,473	623,18	4,245	0	403	373	0,561	0,484	623,379	3,888	0
34297	1721	360	380	0,772	0,473	623,18	4,012	0	393	393	0,561	0,484	623,379	4,093	0
34317	1722	369	407	0,772	0,473	623,18	4,081	0	407	412	0,561	0,484	623,379	4,042	0
34337	1723	356	385	0,772	0,473	622,829	4,04	0	405	396	0,561	0,484	622,966	4,026	0
34357	1724	369	347	0,771	0,474	622,829	3,97	0	364	376	0,56	0,485	622,966	3,854	0	99	386	393
34377	1725	394	378	0,771	0,474	622,829	4,145	0	380	364	0,56	0,485	622,966	3,949	0	99	386	393
34397	1726	378	385	0,771	0,474	622,829	4,018	0	392	401	0,56	0,485	622,966	4,292	0	99	386	393
34417	1727	396	401	0,771	0,475	622,829	4,149	0	386	394	0,56	0,485	622,966	3,931	0	99	386	393
34437	1728	390	411	0,771	0,476	622,986	4,109	0	391	399	0,56	0,486	621,68	4,031	0	99	386	393
34456	1729	370	388	0,771	0,476	622,986	4,012	0	391	390	0,56	0,486	621,68	3,884	0	99	386	393
34476	1730	380	406	0,771	0,477	622,986	3,988	0	388	407	0,559	0,486	621,68	4,157	0	99	386	393
34496	1731	384	347	0,771	0,477	622,986	3,747	0	386	349	0,559	0,486	621,68	3,879	0
34516	1732	377	424	0,771	0,477	622,986	4,019	0	379	408	0,559	0,486	621,68	4,026	0
34536	1733	378	412	0,77	0,478	621,515	3,939	0	376	387	0,559	0,486	623,262	4,115	0
34556	1734	380	382	0,77	0,478	621,515	3,985	0	379	377	0,559	0,486	623,262	3,63	0
34576	1735	386	434	0,77	0,478	621,515	4,111	0	381	408	0,559	0,486	623,262	4,006	0
34596	1736	393	448	0,77	0,478	621,515	4,149	0	388	428	0,559	0,486	623,262	3,96	0
34616	1737	362	417	0,77	0,478	621,515	4,043	0	380	418	0,559	0,486	623,262	4,052	0
34636	1738	364	416	0,77	0,478	622,233	4,125	0	382	429	0,559	0,486	621,34	4,04	0
34656	1739	359	374	0,77	0,478	622,233	4,013	0	387	384	0,559	0,486	621,34	3,762	0
34676	1740	382	413	0,77	0,478	622,233	4,105	0	381	418	0,559	0,486	621,34	3,94	0	100	375	398
34696	1741	378	411	0,77	0,478	622,233	4,043	0	393	385	0,559	0,486	621,34	3,972	0	100	375	398
34716	1742	377	411	0,77	0,478	622,233	4,167	0	376	366	0,559	0,486	621,34	3,98	0	100	375	398
34735	1743	374	410	0,77	0,478	622,102	4,166	0	378	372	0,559	0,486	623	3,998	0	100	375	398
34755	1744	367	397	0,77	0,477	622,102	3,975	0	362	394	0,559	0,486	623	3,978	0	100	375	398
34775	1745	366	389	0,77	0,477	622,102	4,084	0	408	390	0,559	0,486	623	3,983	0	100	375	398
34795	1746	381	394	0,77	0,477	622,102	4,231	0	385	409	0,559	0,486	623	4,074	0	100	375	398
34815	1747	348	387	0,77	0,477	622,102	4,111	0	397	435	0,559	0,486	623	4,358	0	100	375	398
34835	1748	350	388	0,77	0,477	622,338	4,171	0	385	442	0,559	0,486	622,951	4,415	0	100	375	398
34855	1749	347	395	0,77	0,477	622,338	4,41	0	383	401	0,559	0,486	622,951	4,233	0	100	375	398
34875	1750	439	380	0,769	0,477	622,338	4,172	0	449	380	0,558	0,486	622,951	4,092	0
34895	1751	523	358	0,767	0,477	622,338	4,114	0	529	385	0,556	0,485	622,951	4,192	0
34915	1752	522	370	0,767	0,477	622,338	4,106	0	539	377	0,556	0,486	622,951	4,139	0
34935	1753	520	361	0,767	0,478	622,581	4,099	0	548	382	0,556	0,486	620,327	4,171	0
34955	1754	519	375	0,767	0,478	622,581	4,308	0	553	397	0,556	0,486	620,327	4,283	0
34975	1755	543	346	0,767	0,478	622,581	3,966	0	530	371	0,556	0,486	620,327	4,246	0
34995	1756	501	396	0,767	0,478	622,581	4,172	0	510	410	0,556	0,486	620,327	4,224	0
35015	1757	507	364	0,767	0,479	622,581	4,36	0	543	386	0,556	0,486	620,327	4,229	0	101	537	409
35034	1758	508	362	0,767	0,479	622	4,241	0	527	382	0,556	0,486	621,657	4,242	0	101	537	409
35054	1759	544	351	0,767	0,479	622	4,108	0	521	404	0,556	0,486	621,657	4,302	0	101	537	409
35074	1760	529	327	0,767	0,479	622	4,032	0	513	407	0,556	0,486	621,657	4,11	0	101	537	409
35094	1761	536	350	0,767	0,48	622	3,935	0	523	423	0,556	0,486	621,657	4,291	0	101	537	409
35114	1762	521	386	0,767	0,48	622	4,143	0	541	389	0,555	0,487	621,657	4,085	0	101	537	409
35134	1763	518	382	0,767	0,48	621,543	4,08	0	541	395	0,555	0,487	620,306	4,129	0	101	537	409
35154	1764	534	368	0,767	0,48	621,543	4,089	0	539	415	0,555	0,486	620,306	4,152	0	101	537	409
35174	1765	556	407	0,766	0,48	621,543	4,171	0	548	415	0,555	0,487	620,306	4,174	0	101	537	409
35194	1766	552	425	0,766	0,48	621,543	4,275	0	540	441	0,555	0,487	620,306	4,089	0	101	537	409
35214	1767	557	398	0,766	0,48	621,543	4,138	0	529	462	0,555	0,487	620,306	4,07	0	101	537	409
35234	1768	556	402	0,766	0,48	621,359	4,161	0	530	471	0,555	0,487	623,011	4,068	0	101	537	409
35254	1769	551	431	0,766	0,48	621,359	4,068	0	558	429	0,555	0,487	623,011	3,981	0	101	537	409
35274	1770	550	430	0,766	0,48	621,359	3,944	0	548	421	0,555	0,487	623,011	4,074	0	101	537	409
35294	1771	541	424	0,766	0,48	621,359	4,228	0	547	427	0,555	0,487	623,011	4,033	0	101	537	409
35314	1772	514	408	0,766	0,48	621,359	4,028	0	543	427	0,555	0,487	623,011	3,985	0	101	537	409
35333	1773	509	404	0,766	0,48	621,72	4,036	0	541	426	0,555	0,487	622,987	4,021	0	101	537	409
35353	1774	553	417	0,766	0,48	621,72	4,079	0	540	433	0,555	0,487	622,987	4,095	0	101	537	409
35373	1775	531	427	0,766	0,48	621,72	3,913	0	541	455	0,555	0,487	622,987	4,133	0	101	537	409
35393	1776	568	419	0,766	0,48	621,72	3,952	0	536	436	0,555	0,487	622,987	4,089	0	101	537	409
35413	1777	541	458	0,766	0,48	621,72	4,049	0	533	455	0,554	0,487	622,987	4,218	0	102	537	444
35433	1778	539	464	0,766	0,48	622,26	4,015	0	532	449	0,554	0,487	621,793	4,229	0	102	537	444
35453	1779	537	445	0,766	0,48	622,26	4,104	0	543	456	0,554	0,487	621,793	4,156	0	102	537	444
35473	1780	520	451	0,766	0,48	622,26	4,096	0	520	456	0,554	0,487	621,793	4,164	0	102	537	444
35493	1781	531	446	0,766	0,481	622,26	4,27	0	551	445	0,555	0,487	621,793	4,147	0	102	537	444
35513	1782	537	445	0,766	0,481	622,26	4,257	0	561	457	0,555	0,487	621,793	4,31	0	102	537	444
35533	1783	531	448	0,766	0,481	621,411	4,239	0	560	453	0,555	0,487	623,274	4,333	0	102	537	444
35553	1784	532	434	0,766	0,481	621,411	4,193	0	527	447	0,555	0,487	623,274	4,099	0	102	537	444
35573	1785	529	434	0,766	0,481	621,411	4,201	0	536	454	0,555	0,487	623,274	4,156	0	102	537	444
35593	1786	517	458	0,766	0,48	621,411	4,125	0	540	451	0,554	0,487	623,274	4,13	0	102	537	444
35613	1787	537	455	0,766	0,48	621,411	4,09	0	549	440	0,554	0,487	623,274	3,884	0	102	537	444
35632	1788	533	452	0,766	0,48	622,132	4,071	0	554	442	0,554	0,487	623,174	3,888	0	102	537	444
35652	1789	530	446	0,766	0,48	622,132	3,997	0	538	440	0,554	0,487	623,174	3,972	0	102	537	444
35672	1790	532	420	0,766	0,48	622,132	4,01	0	542	450	0,554	0,487	623,174	4,094	0	102	537	444
35692	1791	553	415	0,766	0,48	622,132	4,056	0	524	439	0,554	0,487	623,174	4,178	0	102	537	444
35712	1792	551	434	0,766	0,48	622,132	4,052	0	538	443	0,555	0,487	623,174	4,115	0	102	537	444
35732	1793	544	419	0,766	0,48	621,91	4,047	0	535	445	0,555	0,487	623,765	4,154	0	102	537	444
35752	1794	541	439	0,766	0,48	621,91	4,255	0	538	444	0,555	0,487	623,765	3,958	0	102	537	444
35772	1795	536	401	0,766	0,48	621,91	3,837	0	529	417	0,555	0,487	623,765	3,859	0
35792	1796	528	450	0,766	0,48	621,91	4,139	0	541	429	0,555	0,487	623,765	3,99	0	103	537	434
35812	1797	531	434	0,766	0,48	621,91	4,004	0	542	435	0,554	0,487	623,765	3,974	0	103	537	434
35832	1798	527	427	0,766	0,48	622,247	3,852	0	542	425	0,554	0,487	621,726	3,945	0	103	537	434
35852	1799	531	450	0,765	0,481	622,247	3,942	0	540	444	0,554	0,488	621,726	3,931	0	103	537	434
35872	1800	557	431	0,765	0,481	622,247	3,961	0	525	458	0,554	0,488	621,726	3,904	0	103	537	434
35892	1801	534	411	0,765	0,481	622,247	3,892	0	546	429	0,554	0,488	621,726	3,943	0	103	537	434
35911	1802	550	452	0,765	0,481	622,247	3,848	0	509	462	0,554	0,488	621,726	4,169	0
35932	1803	540	438	0,766	0,481	622,624	3,835	0	509	453	0,555	0,488	622,662	4,191	0
35951	1804	325	389	0,769	0,481	622,624	3,911	0	347	418	0,558	0,488	622,662	3,939	0
35971	1805	227	423	0,77	0,481	622,624	3,906	0	291	437	0,559	0,488	622,662	3,944	0
35991	1806	269	438	0,77	0,481	622,624	3,82	0	252	452	0,559	0,488	622,662	4,126	0
36011	1807	281	461	0,77	0,481	622,624	3,972	0	247	459	0,559	0,488	622,662	3,933	0
36031	1808	293	479	0,77	0,481	621,428	3,945	0	240	466	0,559	0,488	620,882	3,969	0
36051	1809	253	412	0,77	0,481	621,428	3,83	0	267	462	0,559	0,488	620,882	4,108	0
36071	1810	259	434	0,77	0,481	621,428	3,99	0	265	394	0,559	0,488	620,882	3,846	0
36091	1811	256	459	0,77	0,481	621,428	3,978	0	228	412	0,559	0,488	620,882	3,815	0
36111	1812	262	422	0,77	0,481	621,428	3,837	0	284	412	0,558	0,488	620,882	3,959	0
36131	1813	262	441	0,77	0,481	620,302	3,907	0	275	410	0,558	0,488	622,405	3,816	0
36151	1814	241	404	0,77	0,481	620,302	3,833	0	230	414	0,558	0,488	622,405	3,721	0
36171	1815	277	459	0,77	0,481	620,302	3,9	0	250	417	0,558	0,488	622,405	4,118	0
36191	1816	249	431	0,77	0,481	620,302	3,942	0	231	388	0,558	0,488	622,405	3,765	0
36211	1817	245	442	0,77	0,481	620,302	4,02	0	238	449	0,558	0,488	622,405	4,047	0
36230	1818	255	426	0,77	0,481	621,292	4,081	0	246	448	0,558	0,488	620,785	3,897	0
36250	1819	319	418	0,769	0,481	621,292	3,992	0	351	416	0,557	0,488	620,785	4,017	0
36270	1820	453	416	0,766	0,481	621,292	3,934	0	458	430	0,555	0,488	620,785	4,111	0
36290	1821	472	433	0,766	0,481	621,292	3,827	0	469	441	0,555	0,488	620,785	3,947	0
36310	1822	467	443	0,766	0,481	621,292	4,137	0	451	432	0,555	0,489	620,785	3,922	0
36330	1823	462	448	0,766	0,482	623,037	4,105	0	451	435	0,554	0,489	622,273	3,906	0
36350	1824	473	410	0,766	0,481	623,037	4,029	0	488	418	0,554	0,489	622,273	4,07	0
36370	1825	498	413	0,765	0,481	623,037	3,866	0	476	435	0,554	0,489	622,273	4,032	0
36390	1826	455	393	0,765	0,481	623,037	4,052	0	458	444	0,554	0,489	622,273	4,336	0
36410	1827	498	412	0,765	0,481	623,037	3,946	0	458	413	0,554	0,489	622,273	3,793	0
36430	1828	483	405	0,765	0,481	622,807	3,903	0	459	423	0,554	0,489	623,079	3,832	0
36450	1829	504	410	0,765	0,481	622,807	3,823	0	475	437	0,554	0,489	623,079	3,94	0
36470	1830	499	383	0,765	0,481	622,807	3,883	0	477	419	0,554	0,489	623,079	4,077	0
36490	1831	478	442	0,765	0,481	622,807	4,096	0	501	436	0,554	0,489	623,079	4,053	0
36509	1832	453	441	0,765	0,481	622,807	3,898	0	493	413	0,554	0,489	623,079	4,007	0
36529	1833	440	439	0,766	0,481	622,232	3,97	0	500	416	0,554	0,489	623,721	4,079	0
36549	1834	480	409	0,766	0,481	622,232	4,079	0	489	367	0,554	0,489	623,721	4,006	0
36569	1835	501	423	0,766	0,481	622,232	4,006	0	466	426	0,554	0,488	623,721	3,888	0
36589	1836	483	385	0,766	0,481	622,232	3,898	0	494	452	0,554	0,488	623,721	4,068	0
36609	1837	459	451	0,766	0,48	622,232	4,093	0	499	453	0,554	0,488	623,721	4,123	0
36629	1838	463	447	0,765	0,481	621,777	4,027	0	495	453	0,554	0,488	624,064	4,121	0
36649	1839	492	395	0,765	0,481	621,777	3,832	0	467	443	0,554	0,488	624,064	4,038	0	104	467	411
36669	1840	486	377	0,765	0,481	621,777	4,062	0	466	420	0,554	0,488	624,064	3,791	0	104	467	411
36689	1841	464	390	0,765	0,48	621,777	3,989	0	465	426	0,554	0,488	624,064	3,992	0	104	467	411
36709	1842	440	388	0,765	0,48	621,777	4,002	0	482	415	0,554	0,488	624,064	3,926	0	104	467	411
36729	1843	428	387	0,765	0,48	621,383	4,013	0	484	416	0,554	0,488	623,913	3,843	0	104	467	411
36749	1844	469	391	0,765	0,48	621,383	4,299	0	471	431	0,554	0,488	623,913	4,031	0	104	467	411
36769	1845	484	390	0,765	0,48	621,383	4,094	0	480	415	0,554	0,488	623,913	4,117	0	104	467	411
36789	1846	466	419	0,765	0,48	621,383	3,995	0	457	421	0,554	0,488	623,913	4,081	0	104	467	411
36808	1847	472	424	0,765	0,48	621,383	3,927	0	467	436	0,554	0,488	623,913	4,148	0	104	467	411
36828	1848	475	430	0,766	0,481	621,551	3,965	0	465	430	0,554	0,488	623,811	4,145	0	104	467	411
36848	1849	385	428	0,767	0,48	621,551	4,174	0	407	442	0,555	0,488	623,811	4,145	0
36868	1850	390	441	0,767	0,48	621,551	4,016	0	382	409	0,556	0,488	623,811	3,897	0
36888	1851	385	422	0,767	0,48	621,551	4,096	0	370	434	0,556	0,488	623,811	4,015	0
36908	1852	391	384	0,767	0,48	621,551	3,976	0	391	440	0,556	0,488	623,811	4,012	0
36928	1853	391	382	0,767	0,48	621,725	3,991	0	390	429	0,555	0,488	623,641	4,007	0
36948	1854	391	422	0,767	0,48	621,725	3,958	0	386	451	0,555	0,488	623,641	4,152	0	105	390	421
36968	1855	388	426	0,767	0,48	621,725	3,893	0	391	404	0,555	0,488	623,641	3,824	0	105	390	421
36988	1856	374	427	0,767	0,48	621,725	4,08	0	400	402	0,555	0,488	623,641	3,93	0	105	390	421
37008	1857	374	448	0,767	0,48	621,725	4,021	0	402	402	0,556	0,488	623,641	3,964	0	105	390	421
37028	1858	375	453	0,767	0,48	621,797	4,041	0	403	401	0,556	0,488	623,54	3,997	0	105	390	421
37048	1859	398	431	0,767	0,48	621,797	3,902	0	405	417	0,556	0,488	623,54	3,996	0	105	390	421
37068	1860	396	393	0,767	0,48	621,797	3,909	0	352	414	0,556	0,488	623,54	4,114	0	106	380	420
37088	1861	392	411	0,767	0,48	621,797	4,058	0	398	429	0,556	0,488	623,54	4,176	0	106	380	420
37108	1862	379	421	0,767	0,48	621,797	4,223	0	379	414	0,556	0,488	623,54	4,188	0	106	380	420
37127	1863	375	404	0,767	0,48	623,004	4,298	0	362	419	0,556	0,488	624,095	4,204	0	106	380	420
37147	1864	401	407	0,767	0,48	623,004	3,951	0	376	431	0,556	0,488	624,095	4,115	0	106	380	420
37167	1865	378	412	0,767	0,48	623,004	4,126	0	375	440	0,556	0,488	624,095	4,101	0	106	380	420
37187	1866	365	432	0,767	0,48	623,004	4,089	0	382	426	0,555	0,488	624,095	4,076	0	106	380	420
37207	1867	374	418	0,767	0,48	623,004	4,038	0	377	424	0,555	0,488	624,095	4,146	0	106	380	420
37227	1868	368	428	0,767	0,48	622,282	4,119	0	379	426	0,555	0,488	622,388	4,125	0	106	380	420
37248	1869	380	436	0,767	0,48	622,282	4,114	0	400	425	0,555	0,488	622,388	4,192	0	106	380	420
37267	1870	389	368	0,767	0,48	622,282	3,946	0	383	435	0,555	0,488	622,388	3,995	0	106	380	420
37287	1871	362	427	0,767	0,481	622,282	4,083	0	384	416	0,556	0,488	622,388	4,109	0	106	380	420
37307	1872	389	408	0,767	0,481	622,282	4,079	0	385	431	0,556	0,488	622,388	4,131	0	106	380	420
37329	1873	378	387	0,768	0,481	622,035	4,074	0	386	433	0,556	0,488	621,029	4,048	0	106	380	420
37347	1874	370	385	0,768	0,481	622,035	4,148	0	369	442	0,556	0,488	621,029	4,299	0	106	380	420
37367	1875	404	425	0,768	0,481	622,035	4,053	0	369	445	0,556	0,488	621,029	4,101	0	106	380	420
37387	1876	403	413	0,767	0,481	622,035	4,083	0	410	397	0,556	0,489	621,029	4,218	0
37406	1877	350	434	0,767	0,481	622,035	4,288	0	377	418	0,556	0,489	621,029	3,881	0
37426	1878	364	433	0,767	0,481	621,016	4,253	0	388	404	0,556	0,488	623,003	3,859	0
37446	1879	384	369	0,767	0,481	621,016	3,912	0	382	453	0,555	0,488	623,003	4,14	0
37466	1880	380	455	0,767	0,48	621,016	4,002	0	378	424	0,555	0,488	623,003	3,864	0
37486	1881	395	426	0,767	0,48	621,016	3,928	0	398	397	0,555	0,488	623,003	3,865	0	107	377	422
37506	1882	363	386	0,767	0,48	621,016	3,942	0	376	417	0,555	0,488	623,003	3,814	0	107	377	422
37526	1883	364	422	0,767	0,481	622,257	3,979	0	381	405	0,556	0,488	623,342	3,8	0	107	377	422
37546	1884	385	425	0,767	0,481	622,257	4,073	0	386	419	0,556	0,488	623,342	4,007	0	107	377	422
37566	1885	400	449	0,767	0,481	622,257	4,042	0	373	436	0,556	0,488	623,342	3,813	0	107	377	422
37586	1886	395	412	0,767	0,481	622,257	3,8	0	380	445	0,556	0,488	623,342	3,94	0	107	377	422
37606	1887	369	406	0,767	0,481	622,257	3,754	0	375	423	0,556	0,488	623,342	3,924	0	107	377	422
37626	1888	373	400	0,768	0,481	621,922	3,705	0	379	436	0,556	0,488	621,516	3,896	0	107	377	422
37646	1889	389	430	0,767	0,481	621,922	3,877	0	369	420	0,556	0,488	621,516	3,894	0	107	377	422
37666	1890	370	435	0,767	0,481	621,922	3,928	0	384	437	0,556	0,488	621,516	3,885	0	107	377	422
37686	1891	372	409	0,767	0,481	621,922	3,815	0	378	445	0,556	0,488	621,516	4,058	0	107	377	422
37705	1892	384	393	0,767	0,481	621,922	3,843	0	386	393	0,555	0,488	621,516	3,693	0
37725	1893	375	386	0,767	0,481	622,085	3,838	0	384	401	0,555	0,488	621,49	3,715	0
37745	1894	380	432	0,767	0,481	622,085	3,907	0	404	387	0,555	0,489	621,49	3,806	0
37765	1895	368	402	0,767	0,481	622,085	3,972	0	393	415	0,555	0,489	621,49	3,775	0
37785	1896	362	442	0,767	0,481	622,085	4,112	0	390	441	0,556	0,489	621,49	3,896	0
37805	1897	369	485	0,767	0,481	622,085	4,406	0	385	382	0,556	0,489	621,49	3,92	0
37825	1898	366	485	0,767	0,481	621,161	4,508	0	382	402	0,556	0,489	621,213	3,943	0
37845	1899	397	436	0,767	0,481	621,161	3,949	0	388	382	0,556	0,489	621,213	3,642	0	108	381	410
37865	1900	370	414	0,767	0,481	621,161	3,968	0	377	421	0,556	0,489	621,213	4,082	0	108	381	410
37885	1901	384	407	0,767	0,481	621,161	4,003	0	371	380	0,556	0,489	621,213	3,83	0	108	381	410
37905	1902	398	409	0,767	0,481	621,161	4,042	0	371	417	0,556	0,489	621,213	4,128	0	108	381	410
37925	1903	389	410	0,767	0,481	621,994	4,073	0	371	400	0,556	0,489	623,569	4,074	0	108	381	410
37945	1904	399	379	0,767	0,481	621,994	4,062	0	383	434	0,556	0,489	623,569	4,04	0	108	381	410
37965	1905	393	410	0,767	0,481	621,994	4,035	0	374	443	0,555	0,489	623,569	4,267	0	108	381	410
37985	1906	366	410	0,767	0,481	621,994	4,212	0	393	383	0,555	0,489	623,569	4,109	0	109	378	420
38004	1907	398	441	0,767	0,481	621,994	4,058	0	373	406	0,555	0,489	623,569	4,023	0	109	378	420
38024	1908	387	451	0,767	0,481	622,537	4,15	0	379	394	0,555	0,489	622,422	4,088	0	109	378	420
38046	1909	363	436	0,767	0,481	622,537	4,343	0	384	425	0,556	0,489	622,422	4,246	0	109	378	420
38064	1910	354	440	0,767	0,481	622,537	4,229	0	361	392	0,556	0,489	622,422	4,043	0	109	378	420
38084	1911	384	431	0,767	0,481	622,537	4,036	0	380	426	0,556	0,489	622,422	4,149	0	109	378	420
38104	1912	373	403	0,768	0,481	622,537	4,098	0	391	423	0,556	0,489	622,422	4,074	0	109	378	420
38127	1913	376	400	0,768	0,481	622,662	4,162	0	385	414	0,557	0,489	622,78	4,122	0	109	378	420
38144	1914	206	398	0,77	0,481	622,662	4,197	0	224	376	0,559	0,489	622,78	4,022	0
38164	1915	209	395	0,77	0,481	622,662	4,038	0	182	380	0,559	0,489	622,78	4,026	0
38184	1916	180	417	0,77	0,481	622,662	4,101	0	183	377	0,559	0,489	622,78	4,191	0
38206	1917	178	385	0,77	0,481	622,662	4,059	0	154	350	0,559	0,489	622,78	4,004	0
38224	1918	179	392	0,77	0,481	619,177	4,064	0	145	350	0,559	0,489	621,963	4,04	0
38244	1919	163	397	0,77	0,481	619,177	3,867	0	177	414	0,559	0,489	621,963	4,092	0
38264	1920	206	393	0,77	0,481	619,177	3,779	0	167	395	0,559	0,489	621,963	4,112	0
38284	1921	186	380	0,77	0,481	619,177	3,996	0	148	356	0,559	0,489	621,963	4,019	0
38304	1922	203	427	0,77	0,481	619,177	3,959	0	166	409	0,559	0,489	621,963	3,911	0	110	163	412
38323	1923	195	426	0,77	0,482	617,717	3,967	0	158	391	0,559	0,489	621,579	3,88	0	110	163	412
38343	1924	183	406	0,771	0,482	617,717	4,12	0	165	378	0,559	0,489	621,579	3,855	0	110	163	412
38363	1925	164	378	0,771	0,482	617,717	3,802	0	155	401	0,559	0,489	621,579	4,023	0	110	163	412
38383	1926	184	393	0,771	0,482	617,717	3,929	0	180	411	0,559	0,489	621,579	4,12	0	110	163	412
38403	1927	194	412	0,771	0,482	617,717	3,979	0	156	377	0,559	0,489	621,579	3,861	0	110	163	412
38423	1928	190	403	0,771	0,482	617,635	3,839	0	164	391	0,559	0,489	621,841	3,971	0	110	163	412
38443	1929	187	419	0,77	0,481	617,635	3,899	0	189	405	0,559	0,489	621,841	3,967	0	110	163	412
38463	1930	190	420	0,77	0,481	617,635	3,906	0	168	378	0,559	0,489	621,841	3,928	0	110	163	412
38483	1931	179	408	0,77	0,481	617,635	4,03	0	167	390	0,559	0,489	621,841	4,072	0	110	163	412
38503	1932	168	404	0,77	0,481	617,635	4,068	0	205	409	0,559	0,489	621,841	4,135	0	110	163	412
38523	1933	163	399	0,77	0,482	618,785	4,114	0	196	400	0,559	0,489	621,67	4,164	0	110	163	412
38543	1934	183	423	0,77	0,482	618,785	4,16	0	154	389	0,559	0,489	621,67	4,118	0	110	163	412
38563	1935	157	408	0,77	0,482	618,785	4,091	0	143	417	0,559	0,49	621,67	4,205	0	110	163	412
38583	1936	163	449	0,771	0,482	618,785	4,016	0	145	401	0,56	0,49	621,67	4,146	0	110	163	412
38605	1937	150	441	0,771	0,482	618,785	4,024	0	120	418	0,56	0,49	621,67	4,267	0	110	163	412
38622	1938	148	448	0,771	0,482	615,493	4,011	0	114	414	0,56	0,489	620,255	4,259	0	110	163	412
38644	1939	155	415	0,771	0,482	615,493	3,996	0	159	427	0,56	0,49	620,255	4,222	0	110	163	412
38662	1940	175	420	0,771	0,482	615,493	4,145	0	122	398	0,56	0,489	620,255	4,074	0	110	163	412
38684	1941	145	445	0,771	0,482	615,493	4,167	0	151	418	0,56	0,489	620,255	4,188	0	110	163	412
38702	1942	170	431	0,771	0,482	615,493	4,008	0	153	423	0,56	0,489	620,255	4,095	0	110	163	412
38724	1943	157	439	0,771	0,482	617,247	4,1	0	141	414	0,559	0,489	620,155	4,139	0	110	163	412
38742	1944	133	426	0,771	0,482	617,247	4,053	0	163	435	0,559	0,489	620,155	3,982	0	110	163	412
38763	1945	171	447	0,77	0,481	617,247	3,841	0	165	440	0,559	0,489	620,155	4,104	0	110	163	412
38782	1946	239	362	0,768	0,48	617,247	3,948	0	288	332	0,557	0,488	620,155	4,152	0
38804	1947	360	213	0,766	0,479	617,247	4,022	0	405	216	0,556	0,486	620,155	3,914	0
38822	1948	413	181	0,766	0,479	617,842	3,944	0	454	172	0,555	0,486	619,665	3,978	0
38843	1949	399	168	0,766	0,479	617,842	3,872	0	405	214	0,555	0,487	619,665	3,886	0
38862	1950	396	212	0,766	0,479	617,842	4,048	0	414	247	0,555	0,487	619,665	3,99	0	111	407	211
38883	1951	393	200	0,766	0,479	617,842	4,107	0	412	223	0,556	0,487	619,665	3,936	0	111	407	211
38902	1952	409	199	0,767	0,479	617,842	3,814	0	418	219	0,556	0,487	619,665	3,773	0	111	407	211
38924	1953	406	198	0,767	0,479	618,869	3,919	0	418	231	0,555	0,487	618,886	3,864	0	111	407	211
38941	1954	415	197	0,767	0,479	618,869	3,812	0	412	229	0,555	0,487	618,886	3,891	0	111	407	211
38964	1955	390	208	0,767	0,479	618,869	4,076	0	405	225	0,555	0,487	618,886	3,975	0	111	407	211
38981	1956	390	191	0,767	0,479	618,869	4,016	0	419	214	0,555	0,487	618,886	3,852	0	111	407	211
39001	1957	393	198	0,766	0,479	618,869	3,794	0	426	226	0,555	0,487	618,886	3,896	0	111	407	211
39021	1958	394	199	0,766	0,479	619,002	3,911	0	426	224	0,555	0,487	617,915	3,902	0	111	407	211
39041	1959	388	166	0,766	0,479	619,002	3,87	0	431	196	0,555	0,487	617,915	3,734	0
39061	1960	377	197	0,766	0,479	619,002	3,844	0	406	198	0,555	0,487	617,915	3,981	0
39081	1961	377	178	0,766	0,479	619,002	3,859	0	375	131	0,555	0,486	617,915	3,924	0
39101	1962	341	112	0,767	0,478	619,002	3,977	0	397	106	0,556	0,486	617,915	4,035	0	112	356	119
39121	1963	331	125	0,767	0,478	615,111	3,953	0	385	83	0,556	0,486	616,902	4,028	0	112	356	119
39141	1964	340	120	0,767	0,479	615,111	3,827	0	355	110	0,556	0,486	616,902	3,943	0	112	356	119
39161	1965	352	117	0,767	0,479	615,111	3,896	0	356	127	0,556	0,486	616,902	3,651	0	112	356	119
39180	1966	362	114	0,768	0,479	615,111	3,957	0	366	99	0,557	0,486	616,902	3,617	0	112	356	119
39200	1967	363	107	0,768	0,479	615,111	3,738	0	342	120	0,557	0,486	616,902	3,688	0	112	356	119
39220	1968	364	104	0,768	0,479	614,538	3,777	0	344	124	0,557	0,486	616,43	3,687	0	112	356	119
39240	1969	360	127	0,767	0,479	614,538	3,593	0	340	130	0,556	0,486	616,43	3,507	0	112	356	119
39260	1970	359	124	0,767	0,479	614,538	3,676	0	377	117	0,556	0,486	616,43	3,637	0	112	356	119
39280	1971	357	135	0,767	0,479	614,538	3,776	0	350	113	0,556	0,486	616,43	3,512	0	112	356	119
39300	1972	367	154	0,767	0,479	614,538	3,759	0	355	124	0,556	0,486	616,43	3,554	0	112	356	119
39320	1973	367	151	0,766	0,48	618,236	3,763	0	359	109	0,555	0,487	620,478	3,614	0	112	356	119
39340	1974	495	308	0,765	0,479	618,236	3,604	0	491	294	0,554	0,486	620,478	3,474	0
39360	1975	504	322	0,765	0,478	618,236	3,465	0	486	317	0,554	0,485	620,478	3,563	0
39380	1976	-800	-600	-1	-1	-1	-1	4	-800	-600	-1	-1	-1	-1	4
39400	1977	-800	-600	-1	-1	-1	-1	4	-800	-600	-1	-1	-1	-1	4
39420	1978	-800	-600	0,766	0,481	-1	-1	4	-800	-600	0,555	0,489	-1	-1	4
39440	1979	422	527	0,766	0,481	618,293	3,776	0	405	530	0,555	0,489	621,044	3,68	0	113	419	530
39460	1980	430	536	0,766	0,482	618,293	3,647	0	394	513	0,555	0,49	621,044	3,596	0	113	419	530
39480	1981	428	531	0,767	0,482	618,293	3,676	0	401	517	0,555	0,49	621,044	3,71	0	113	419	530
39500	1982	435	536	0,767	0,482	618,293	3,626	0	426	510	0,555	0,49	621,044	3,598	0	113	419	530
39519	1983	436	533	0,767	0,482	621,638	3,648	0	424	510	0,555	0,49	621,06	3,637	0	113	419	530
39539	1984	413	521	0,767	0,482	621,638	3,677	0	413	525	0,555	0,49	621,06	3,597	0	113	419	530
[truncated: 7,003 more rows]
